# Supplementary material for: Functional mapping of yeast genomes by saturated transposition
Source: eLife. 2017 May 8;6:e23570. doi: 10.7554/eLife.23570 (PMC5466422; doi:10.7554/eLife.23570)
Supplement: Supplementary file 1. — Processed dataset - Dpl1del.wig Processed dataset - Mmm1Del_Vps13D716H.wig Processed dataset - Psd2Del_Dpl1del.wig Processed dataset - V13D716H.wig Processed dataset - WildType1.wig Processed dataset - WildType2.wig Processed dataset - WT_plus_rapamycin.wig Processed dataset - Yen1on.wig summaries of the number of transposon and number of reads per gene, for all genes in each library (in the TXT format). Processed dataset - Dpl1del_pergene.txt Processed dataset - Mmm1Del_Vps13D716H_pergene.txt Processed dataset - Psd2Del_Dpl1del_pergene.txt Processed dataset - V13D716H_pergene.txt Processed dataset - WildType1_pergene.txt Processed dataset - WildType2_pergene.txt Processed dataset - WT_plus_rapamycin_pergene.txt Processed dataset - Yen1on_pergene.txt DOI: http://dx.doi.org/10.7554/eLife.23570.023 [file elife-23570-supp1.zip]

Archive with 17 entries (16 files):
- Processed Dataset/
- Processed Dataset/Processed dataset - Mmm1Del_Vps13D716H.wig
- Processed Dataset/Processed dataset - WT_plus_rapamycin.wig
- Processed Dataset/Processed dataset - Dpl1del_pergene.txt
- Processed Dataset/Processed dataset - WildType1.wig
- Processed Dataset/Processed dataset - Dpl1del.wig
- Processed Dataset/Processed dataset - Mmm1Del_Vps13D716H_pergene.txt
- Processed Dataset/Processed dataset - Psd2del_Dpl1del_pergene.txt
- Processed Dataset/Processed dataset - WildType2.wig
- Processed Dataset/Processed dataset - WildType1_pergene.txt
- Processed Dataset/Processed dataset - Psd2Del_Dpl1del.wig
- Processed Dataset/Processed dataset - WT_plus_rapamycin_pergene.txt
- Processed Dataset/Processed dataset - V13D716H_pergene.txt
- Processed Dataset/Processed dataset - WildType2_pergene.txt
- Processed Dataset/Processed dataset - Yen1on.wig
- Processed Dataset/Processed dataset - Yen1on.txt
- Processed Dataset/Processed dataset - V13D716H.wig
