# Supplementary material for: Functional mapping of yeast genomes by saturated transposition
Source: eLife. 2017 May 8;6:e23570. doi: 10.7554/eLife.23570 (PMC5466422; doi:10.7554/eLife.23570)
Supplement: Supplementary file 1. — Processed dataset - Dpl1del.wig Processed dataset - Mmm1Del_Vps13D716H.wig Processed dataset - Psd2Del_Dpl1del.wig Processed dataset - V13D716H.wig Processed dataset - WildType1.wig Processed dataset - WildType2.wig Processed dataset - WT_plus_rapamycin.wig Processed dataset - Yen1on.wig summaries of the number of transposon and number of reads per gene, for all genes in each library (in the TXT format). Processed dataset - Dpl1del_pergene.txt Processed dataset - Mmm1Del_Vps13D716H_pergene.txt Processed dataset - Psd2Del_Dpl1del_pergene.txt Processed dataset - V13D716H_pergene.txt Processed dataset - WildType1_pergene.txt Processed dataset - WildType2_pergene.txt Processed dataset - WT_plus_rapamycin_pergene.txt Processed dataset - Yen1on_pergene.txt DOI: http://dx.doi.org/10.7554/eLife.23570.023 [file elife-23570-supp1.zip › Processed Dataset/Processed dataset - Mmm1Del_Vps13D716H.wig]

track type=wiggle_0 name="AgnesM-Mmm1DeltaVps13D716H-7Feb2016_S1_L001_R1_001 trimmed (Reads).bam"
variableStep chrom=chrI
55 14 
100 78 
111 4 
166 299 
173 161 
183 40 
186 2 
197 246 
202 1 
206 3 
237 2 
241 19 
435 2 
441 14 
491 328 
507 15 
514 18 
561 205 
569 78 
574 9 
579 3 
684 5 
691 7 
708 10 
716 33 
796 14 
911 9 
1218 16 
1245 3 
1289 24 
1403 2 
1410 1 
1487 27 
1492 22 
1525 1 
1757 1 
2171 7 
2327 21 
2454 71 
2458 2 
2477 7 
2482 149 
2501 1 
2505 3 
2515 31 
2538 9 
2552 5 
2740 17 
2771 1 
2778 2 
2782 1 
2789 5 
2800 3 
2902 1 
2917 1 
2936 4 
3119 98 
3277 10 
3292 9 
3319 87 
3596 4 
3623 110 
3666 15 
3719 10 
3799 99 
3810 133 
3891 257 
3959 245 
3970 4 
3979 1 
4033 3 
4071 60 
4120 14 
4207 118 
4296 208 
4336 42 
4361 5 
4374 1 
4472 44 
4570 112 
4631 234 
4778 14 
4833 51 
4838 19 
4925 1 
4979 34 
4994 5 
5148 1 
5213 112 
5250 8 
5435 14 
5545 6 
5572 5 
5608 2 
5647 13 
5678 1 
5701 117 
5844 1 
5858 43 
5869 26 
5877 1 
6015 22 
6021 6 
6028 2 
6051 12 
6071 4 
6176 10 
6190 8 
6356 2 
6379 42 
6389 366 
6408 11 
6412 23 
6418 2 
6423 1 
6457 36 
6464 1 
6470 5 
6475 24 
6481 39 
6489 430 
6509 4 
6520 88 
6533 198 
6542 1 
6549 54 
6564 32 
6653 1 
6665 2 
6670 3 
6707 13 
6712 3 
6844 1 
6885 3 
6898 60 
6924 5 
6989 2 
7016 1 
7031 8 
7044 103 
7050 12 
7065 4 
7070 1 
7073 1 
7090 6 
7199 1 
7249 1 
7302 119 
7316 47 
7381 39 
7441 2 
7446 6 
7638 208 
7751 1 
7803 17 
7845 5 
8001 21 
8004 10 
8024 1 
8041 3 
8044 118 
8057 9 
8079 9 
8082 68 
8087 3 
8193 5 
8227 7 
8260 2 
8264 5 
8281 28 
8348 4 
8402 179 
8418 21 
8558 17 
8566 21 
8578 4 
8741 3 
8745 2 
8769 90 
8775 226 
8873 62 
8894 29 
8910 3 
8922 4 
8930 221 
8938 13 
9036 4 
9040 2 
9074 60 
9085 1 
9090 15 
9099 56 
9102 1 
9111 57 
9193 1 
9203 26 
9213 2 
9217 2 
9227 7 
9239 6 
9267 39 
9272 49 
9278 138 
9284 291 
9302 5 
9310 8 
9316 1 
9320 15 
9327 13 
9330 3 
9338 2 
9348 2 
9392 2 
9396 221 
9405 18 
9426 1 
9439 42 
9467 2 
9473 118 
9521 4 
9530 6 
9537 148 
9542 24 
9557 693 
9563 9 
9580 73 
9587 56 
9592 3 
9607 28 
9685 5 
9695 94 
9708 299 
9713 4 
9717 1 
9722 28 
9725 9 
9734 53 
9744 10 
9755 31 
9767 89 
9796 9 
9810 22 
9847 6 
9922 63 
9926 16 
9935 126 
9947 10 
9990 6 
9994 1 
10010 1 
10025 14 
10040 1 
10054 1 
10062 169 
10086 45 
10091 6 
10156 29 
10164 90 
10229 11 
10257 5 
10275 8 
10295 90 
10301 1 
10306 51 
10320 10 
10374 60 
10397 36 
10401 42 
10446 56 
10462 7 
10477 22 
10487 143 
10506 9 
10512 54 
10578 55 
10584 79 
10606 5 
10642 37 
10648 72 
10660 15 
10669 9 
10680 59 
10696 10 
10703 52 
10714 20 
10800 1 
10808 51 
10813 60 
10828 1 
10833 126 
10890 30 
10983 1 
10994 2 
11021 190 
11043 5 
11047 100 
11059 2 
11067 2 
11149 8 
11172 1 
11178 3 
11190 28 
11197 51 
11210 4 
11216 17 
11235 5 
11247 3 
11253 19 
11259 59 
11274 9 
11280 6 
11306 2 
11310 1 
11393 1 
11435 2 
11442 1 
11450 2 
11465 1 
11475 6 
11481 7 
11563 152 
11638 15 
11643 1 
11743 65 
11748 9 
11786 80 
11926 78 
11938 1 
12030 1 
12185 8 
12193 12 
12343 3 
12687 21 
12732 18 
12765 4 
12774 2 
12783 1 
12824 1 
12838 2 
13236 8 
13425 56 
13477 3 
13533 115 
13555 17 
13603 6 
13607 3 
13718 27 
13791 88 
13868 13 
14069 2 
14096 216 
14110 1 
14247 7 
14298 67 
14310 1 
14314 38 
14389 1 
14410 114 
14504 3 
14578 6 
14585 7 
14600 28 
14626 12 
14710 18 
14732 11 
14743 11 
14746 9 
14755 142 
14766 14 
14788 96 
14808 1 
14816 1 
14825 47 
14834 1 
14843 23 
14848 1 
14892 5 
14900 2 
14940 1 
15021 7 
15078 37 
15085 17 
15107 16 
15119 1 
15246 100 
15279 1 
15285 56 
15291 15 
15430 5 
15445 6 
15451 234 
15547 2 
15611 20 
15657 1 
15858 201 
15899 52 
16024 5 
16113 51 
16117 364 
16178 18 
16182 8 
16203 115 
16323 25 
16343 5 
16360 73 
16398 2 
16488 2 
16494 1 
16514 7 
16524 2 
16537 5 
16550 12 
16557 68 
16567 1 
16581 4 
16585 180 
16594 1 
16635 1 
16683 43 
16687 1 
16695 37 
16698 7 
16729 1 
16807 5 
16895 98 
16901 102 
16945 1 
16948 1 
16953 1 
16956 7 
16959 35 
17162 5 
17176 23 
17269 178 
17304 14 
17310 174 
17378 2 
17401 5 
17443 5 
17451 1 
17478 66 
17485 15 
17503 51 
17549 8 
17590 6 
17641 1 
17711 6 
17727 139 
17781 59 
17796 9 
17834 52 
17876 47 
17880 2 
17885 7 
17888 7 
17904 8 
17914 96 
17922 111 
17958 9 
17964 62 
17969 13 
18155 21 
18235 5 
18264 59 
18432 124 
18444 49 
18458 1 
18469 97 
18474 42 
18607 31 
18618 1 
18634 89 
18640 9 
18668 104 
18775 60 
18784 1 
18807 4 
18815 1 
18821 1 
18956 26 
18971 6 
19048 1 
19078 79 
19137 1 
19145 22 
19158 30 
19166 11 
19182 7 
19206 2 
19215 4 
19299 11 
19318 1 
19391 8 
19413 1 
19489 13 
19495 11 
19618 1 
19658 1 
19858 6 
19873 7 
19911 2 
19959 32 
19965 11 
20007 11 
20062 4 
20087 22 
20106 10 
20127 2 
20191 1 
20194 115 
20218 2 
20234 2 
20247 3 
20273 19 
20305 7 
20314 1 
20331 105 
20336 112 
20343 32 
20347 17 
20365 16 
20371 2 
20379 107 
20402 3 
20427 1 
20448 13 
20499 16 
20604 2 
20612 73 
20617 1 
20623 1 
20629 48 
20638 152 
20642 2 
20647 11 
20675 25 
20680 52 
20689 29 
20693 6 
20716 5 
20724 5 
20846 8 
20851 12 
20864 4 
20868 35 
20897 6 
20909 10 
20912 1 
20920 1 
20937 41 
20946 1 
20950 1 
20958 14 
20968 43 
20980 52 
20987 15 
21002 4 
21013 6 
21016 24 
21135 3 
21143 1 
21191 2 
21283 7 
21297 60 
21304 21 
21322 13 
21326 2 
21333 5 
21339 1 
21457 8 
21464 14 
21469 54 
21482 139 
21642 2 
21653 6 
21661 32 
21680 4 
21725 11 
21798 4 
21804 93 
21817 73 
21848 38 
21896 31 
21936 60 
21962 21 
21998 2 
22146 1 
22149 1 
22160 1 
22266 34 
22273 13 
22319 81 
22336 1 
22383 3 
22435 5 
22474 1 
22487 7 
22498 11 
22537 9 
22593 44 
22619 2 
22658 1 
22671 124 
22687 14 
22955 2 
23067 1 
23085 1 
23106 5 
23127 167 
23133 12 
23141 5 
23144 22 
23149 16 
23152 13 
23172 6 
23263 23 
23281 3 
23288 1 
23296 19 
23301 16 
23312 81 
23327 15 
23336 1 
23346 1 
23351 9 
23356 4 
23675 8 
23703 10 
23711 77 
23837 59 
23846 34 
23864 14 
23869 58 
23879 17 
23883 31 
23887 7 
23892 201 
23900 18 
23908 1 
23924 10 
23937 60 
24117 1 
24367 25 
24444 17 
24589 13 
24611 151 
24637 57 
24758 8 
24769 14 
24777 4 
24785 93 
24797 124 
24804 10 
24813 308 
24845 99 
24853 67 
24881 1 
24934 2 
24960 1 
24979 11 
24984 5 
25005 1 
25056 2 
25102 2 
25108 1 
25164 2 
25364 1 
25499 4 
25866 2 
27198 14 
27203 2 
27218 114 
27251 53 
27273 4 
27278 6 
27462 55 
27568 24 
27573 1 
27629 2 
27702 4 
27745 58 
27878 3 
27885 9 
27937 1 
27944 1 
28024 1 
28048 68 
28079 105 
28090 58 
28130 3 
28178 127 
28230 6 
28256 32 
28266 4 
28272 93 
28391 16 
28403 1 
28409 32 
28414 3 
28429 7 
28437 8 
28446 34 
28535 167 
28541 94 
28609 87 
28636 35 
28674 1 
28685 13 
28712 60 
28804 1 
28815 72 
28840 18 
28871 2 
28875 4 
28881 7 
28885 16 
28891 31 
28908 1 
29056 2 
29063 1 
29066 1 
29176 92 
29224 132 
29230 1 
29234 8 
29248 11 
29267 1 
29311 11 
29341 2 
29361 91 
29487 16 
29521 48 
29579 28 
29593 6 
29599 5 
29604 20 
29688 9 
29724 59 
29732 78 
29740 3 
29779 21 
29788 1 
29793 3 
29803 107 
29815 106 
29828 1 
29832 45 
29839 9 
29860 70 
29871 1 
29886 3 
29895 3 
29904 31 
29908 42 
29913 5 
29923 5 
29928 156 
29941 15 
29953 65 
29961 1 
29965 8 
29974 20 
29983 7 
30000 7 
30005 14 
30009 2 
30013 4 
30018 1 
30025 7 
30031 24 
30036 18 
30053 12 
30060 4 
30073 2 
30082 2 
30116 38 
30120 62 
30131 142 
30151 17 
30169 12 
30263 5 
30293 34 
30302 99 
30320 148 
30329 14 
30342 18 
30346 6 
30353 11 
30358 5 
30395 1 
30416 204 
30420 1 
30526 4 
30571 60 
30590 20 
30667 51 
30688 165 
30735 29 
30740 1 
30749 22 
30765 7 
30780 10 
30818 26 
30848 13 
30852 30 
30967 5 
30973 31 
30984 5 
31027 4 
31031 19 
31051 3 
31057 11 
31066 13 
31080 16 
31096 2 
31111 1 
31122 16 
31130 16 
31161 83 
31167 4 
31212 20 
31222 105 
31231 2 
31249 32 
31260 1 
31267 9 
31270 7 
31286 10 
31293 1 
31298 83 
31305 25 
31311 1 
31315 3 
31346 47 
31383 1 
31410 3 
31418 3 
31440 6 
31467 8 
31480 1 
31484 12 
31491 87 
31499 83 
31509 2 
31564 5 
31578 54 
31609 58 
31618 48 
31621 127 
31627 28 
31662 86 
31672 27 
31676 9 
31681 468 
31690 114 
31724 98 
31734 128 
31746 345 
31753 13 
31758 127 
31766 522 
31777 442 
31789 142 
31797 895 
31808 142 
31815 332 
31823 1 
31826 5 
31839 148 
31858 2 
31876 8 
31882 19 
31890 368 
31895 7 
31901 42 
31913 94 
31941 20 
31948 10 
31967 1 
32008 22 
32019 169 
32034 165 
32041 91 
32096 52 
32100 14 
32108 91 
32121 56 
32146 54 
32151 119 
32158 8 
32190 6 
32194 1 
32202 2 
32214 1 
32236 16 
32244 32 
32299 17 
32303 11 
32327 51 
32349 10 
32353 28 
32387 22 
32399 15 
32404 40 
32413 71 
32445 10 
32488 45 
32497 2 
32505 12 
32521 26 
32528 101 
32537 160 
32548 32 
32557 322 
32565 15 
32569 7 
32586 30 
32590 1 
32595 1 
32601 2 
32604 2 
32615 64 
32622 239 
32631 227 
32645 244 
32651 9 
32657 58 
32663 2 
32668 20 
32678 109 
32684 121 
32689 91 
32698 616 
32706 8 
32713 55 
32717 6 
32734 8 
32743 55 
32747 10 
32758 53 
32765 181 
32773 6 
32816 288 
32821 105 
32832 367 
32840 95 
32848 9 
32853 14 
32868 138 
32874 28 
32877 63 
32881 72 
32890 1 
32896 93 
32905 9 
32911 1 
32923 261 
32931 18 
32952 21 
32970 1 
32983 52 
32990 288 
33001 1 
33005 38 
33012 89 
33024 80 
33030 67 
33041 98 
33052 5 
33060 27 
33064 35 
33082 13 
33097 38 
33102 1 
33105 1 
33109 13 
33114 1 
33118 6 
33126 2 
33130 3 
33150 869 
33162 54 
33172 3 
33177 2 
33185 61 
33191 1 
33199 35 
33204 3 
33219 26 
33229 218 
33238 77 
33252 5 
33279 28 
33291 129 
33301 24 
33314 36 
33341 46 
33365 60 
33414 14 
33509 86 
33524 13 
33531 194 
33535 91 
33552 13 
33586 24 
33648 10 
33656 59 
33667 9 
33670 11 
33675 2 
33701 260 
33718 8 
33738 56 
33741 30 
33756 3 
33762 201 
33769 38 
33781 2 
33786 124 
33828 154 
33832 25 
33840 244 
33846 3 
33865 224 
33873 19 
33876 7 
33882 14 
33891 187 
33901 301 
33921 1 
33941 53 
33950 5 
33968 10 
34087 1 
34095 13 
34108 4 
34162 154 
34170 2 
34194 142 
34200 73 
34229 52 
34259 50 
34268 5 
34277 7 
34289 7 
34302 7 
34313 7 
34325 44 
34329 148 
34345 19 
34353 546 
34360 2 
34375 114 
34392 61 
34398 80 
34404 20 
34423 25 
34434 37 
34444 3 
34455 11 
34465 13 
34472 13 
34502 183 
34508 123 
34518 82 
34524 351 
34551 29 
34556 398 
34562 2 
34569 1 
34572 93 
34582 104 
34599 282 
34607 533 
34618 3 
34632 111 
34765 47 
34778 4 
34794 3 
34805 3 
34814 23 
34824 69 
34836 3 
34839 2 
34850 166 
34862 107 
34871 20 
34877 50 
34886 32 
34890 12 
34898 16 
34902 26 
34916 33 
34921 17 
34933 11 
34936 9 
34944 21 
34947 13 
34957 170 
34979 10 
34990 9 
35005 18 
35010 3 
35017 2 
35021 10 
35028 20 
35036 50 
35044 1 
35060 11 
35067 19 
35076 8 
35101 9 
35134 2 
35147 2 
35155 15 
35169 5 
35175 5 
35189 1 
35193 7 
35200 2 
35239 2 
35277 3 
35319 223 
35330 214 
35356 229 
35364 132 
35385 11 
35389 32 
35392 18 
35426 3 
35429 6 
35437 2 
35442 65 
35476 71 
35487 4 
35513 5 
35519 16 
35522 155 
35543 58 
35610 19 
35653 11 
35681 1 
35694 354 
35730 22 
35778 153 
35790 228 
35806 17 
35824 22 
35829 2 
35843 15 
35864 43 
35876 7 
35895 38 
35905 15 
35934 86 
35967 1 
36004 316 
36009 1 
36028 63 
36036 119 
36042 8 
36064 101 
36072 6 
36099 5 
36247 8 
36290 1 
36293 2 
36349 3 
36369 30 
36382 12 
36392 65 
36408 30 
36413 32 
36420 9 
36423 6 
36451 1 
36456 375 
36468 148 
36484 240 
36494 313 
36507 398 
36517 6 
36525 12 
36532 1 
36641 40 
36695 1 
36712 1 
36742 5 
36804 76 
36831 77 
36840 65 
36869 65 
36892 6 
36940 10 
36959 115 
36988 65 
36993 143 
36999 55 
37009 14 
37012 1 
37123 132 
37134 29 
37155 45 
37169 35 
37180 122 
37243 1 
37255 3 
37274 25 
37283 13 
37290 2 
37295 25 
37320 54 
37336 1 
37339 28 
37360 37 
37365 3 
37368 98 
37371 35 
37380 1 
37385 21 
37390 2 
37412 2 
37445 88 
37512 43 
37521 136 
37526 86 
37543 496 
37574 71 
37587 87 
37657 96 
37673 18 
37689 69 
37698 1 
37703 29 
37719 49 
37731 134 
37742 16 
37784 96 
37850 122 
37868 1 
37887 1 
37905 60 
37910 9 
37921 258 
37956 27 
37962 40 
38002 1 
38006 59 
38025 60 
38039 68 
38055 37 
38073 122 
38079 533 
38139 71 
38177 111 
38195 22 
38204 196 
38264 4 
38282 271 
38301 1 
38361 1 
38396 42 
38409 60 
38413 1 
38420 44 
38423 34 
38430 2 
38468 42 
38520 116 
38534 147 
38554 3 
38562 193 
38712 9 
38720 32 
38742 131 
38747 7 
38770 131 
38774 228 
38782 20 
38796 190 
38814 3 
38865 28 
38882 1 
38889 2 
38896 1 
38901 337 
38929 220 
39018 256 
39024 3 
39044 3 
39071 96 
39099 6 
39156 54 
39161 76 
39172 94 
39177 3 
39181 203 
39195 26 
39202 55 
39307 38 
39333 14 
39345 12 
39353 41 
39456 55 
39479 2 
39516 16 
39639 13 
39642 16 
39646 93 
39700 14 
39704 45 
39771 14 
39818 21 
39850 4 
39875 2 
39881 13 
39908 11 
39941 101 
39949 1 
39987 108 
39997 21 
40021 23 
40044 75 
40074 1 
40089 5 
40108 5 
40121 104 
40151 46 
40160 43 
40185 159 
40230 290 
40265 163 
40294 101 
40305 1 
40310 1 
40329 21 
40334 17 
40339 25 
40342 20 
40346 1 
40355 21 
40369 4 
40388 1 
40403 42 
40411 7 
40429 1 
40438 25 
40454 3 
40458 12 
40465 1 
40533 76 
40570 108 
40574 165 
40578 14 
40606 89 
40620 91 
40630 5 
40665 1 
40705 2 
40708 2 
40734 1 
40741 11 
40759 6 
40773 1 
40799 1 
40817 52 
40821 62 
40824 96 
40830 62 
40836 105 
40840 56 
40875 12 
40886 42 
40891 193 
40905 19 
40934 32 
40949 216 
40956 105 
40987 38 
40991 16 
40995 123 
41012 31 
41031 5 
41043 40 
41097 13 
41138 32 
41143 71 
41171 500 
41177 16 
41184 5 
41191 2 
41253 15 
41271 4 
41280 2 
41291 1 
41342 127 
41379 49 
41418 4 
41445 9 
41490 1 
41544 43 
41591 17 
41613 56 
41617 10 
41622 1 
41627 198 
41647 4 
41663 17 
41701 1 
41714 1 
41767 14 
41772 2 
41802 3 
41822 38 
41836 5 
41847 1 
41853 1 
41878 1 
41918 139 
41963 8 
41982 1 
41987 17 
41999 7 
42003 4 
42011 55 
42018 31 
42023 7 
42044 15 
42048 22 
42051 8 
42057 25 
42062 4 
42067 26 
42070 1 
42075 4 
42080 2 
42102 46 
42106 5 
42110 21 
42114 38 
42122 158 
42134 20 
42142 16 
42150 1 
42155 8 
42179 2 
42246 6 
42252 8 
42260 1 
42268 9 
42279 7 
42293 13 
42301 95 
42312 101 
42324 8 
42329 57 
42407 69 
42423 44 
42434 129 
42465 22 
42480 52 
42489 14 
42601 1 
42606 3 
42636 93 
42644 418 
42653 231 
42692 1 
42787 38 
42796 30 
42806 90 
42810 19 
42816 8 
42820 181 
42826 10 
42890 392 
42906 8 
42987 15 
42990 67 
43006 29 
43038 7 
43041 19 
43052 515 
43070 116 
43083 29 
43118 76 
43122 15 
43134 192 
43160 1 
43170 1 
43181 12 
43192 88 
43204 293 
43213 14 
43290 4 
43295 127 
43316 40 
43319 91 
43327 3 
43331 6 
43345 15 
43349 162 
43358 40 
43378 38 
43398 256 
43454 1 
43460 3 
43471 17 
43475 49 
43480 6 
43486 6 
43506 10 
43517 6 
43530 41 
43537 7 
43574 11 
43577 4 
43597 7 
43620 1 
43626 40 
43634 11 
43649 4 
43658 35 
43667 107 
43675 2 
43683 34 
43688 20 
43699 58 
43710 76 
43717 8 
43727 1 
43731 9 
43742 12 
43746 53 
43753 4 
43776 1 
43783 3 
43808 1 
43817 6 
43839 3 
43842 4 
43858 1 
43874 198 
43907 6 
43917 7 
43928 15 
43937 150 
43987 6 
44016 90 
44058 20 
44063 1 
44113 1 
44142 65 
44162 176 
44199 31 
44221 2 
44273 63 
44337 2 
44353 128 
44375 3 
44383 25 
44393 61 
44398 161 
44435 62 
44495 64 
44514 143 
44548 105 
44559 1 
44575 12 
44687 19 
44699 47 
44703 2 
44774 6 
44801 88 
44808 51 
44824 41 
44863 4 
44872 1 
44893 1 
44911 1 
44942 6 
44991 14 
45013 50 
45019 390 
45024 24 
45028 148 
45037 56 
45071 15 
45074 67 
45097 6 
45112 97 
45124 17 
45128 57 
45138 75 
45168 14 
45172 234 
45192 65 
45201 5 
45221 803 
45239 562 
45248 8 
45257 7 
45262 97 
45271 26 
45280 3 
45283 1 
45298 3 
45303 44 
45312 7 
45317 32 
45344 58 
45375 2546 
45406 233 
45424 408 
45462 1 
45466 69 
45506 12 
45520 9 
45524 6 
45534 3 
45567 12 
45571 2 
45583 135 
45591 31 
45594 1 
45612 6 
45620 24 
45632 1 
45636 12 
45664 50 
45672 1 
45678 25 
45684 10 
45697 211 
45715 93 
45724 5 
45731 27 
45739 9 
45745 25 
45749 3 
45762 6 
45778 3 
45791 2 
45835 1 
45869 47 
45874 1 
45881 43 
45888 2 
45895 2 
45902 93 
45920 12 
45925 1 
46032 76 
46051 39 
46055 159 
46083 169 
46093 126 
46100 39 
46213 40 
46233 50 
46250 38 
46259 4 
46279 157 
46330 30 
46338 183 
46362 122 
46376 70 
46382 12 
46403 153 
46410 41 
46415 19 
46421 93 
46451 160 
46510 1 
46560 12 
46583 7 
46642 1 
46659 81 
46714 16 
46781 58 
46790 6 
46864 1 
46868 1 
46880 6 
46968 73 
47014 1 
47056 6 
47076 257 
47191 16 
47218 15 
47283 3 
47292 1 
47313 155 
47379 11 
47521 72 
47615 6 
47644 20 
47686 8 
47768 11 
47774 7 
47779 66 
47783 16 
47845 38 
47855 41 
47938 4 
47956 2 
47964 52 
47989 12 
47999 122 
48071 1 
48076 303 
48081 1 
48122 2 
48160 23 
48168 14 
48194 9 
48235 176 
48298 26 
48301 137 
48306 5 
48313 84 
48323 129 
48336 2 
48346 44 
48353 14 
48358 96 
48387 225 
48395 115 
48403 2 
48412 43 
48416 203 
48425 220 
48432 5 
48437 56 
48456 6 
48469 1 
48474 4 
48479 8 
48494 101 
48503 18 
48511 3 
48517 3 
48525 82 
48534 6 
48537 35 
48598 26 
48606 2 
48616 12 
48620 4 
48623 1 
48630 6 
48639 46 
48642 1 
48655 183 
48663 63 
48669 7 
48682 33 
48686 95 
48695 1 
48703 284 
48730 61 
48734 1 
48766 184 
48796 52 
48813 42 
48819 1 
48831 225 
48854 47 
49030 76 
49205 1 
49286 2 
49289 10 
49317 9 
49358 3 
49419 9 
49466 11 
49554 8 
49622 17 
49628 62 
49672 1 
49747 1 
49750 35 
49781 35 
49906 5 
49964 10 
49970 71 
50001 50 
50117 171 
50135 8 
50202 1 
50240 8 
50301 29 
50311 1 
50333 27 
50415 30 
50531 1 
50596 19 
50724 36 
50734 3 
50740 2 
50753 47 
50776 5 
50787 16 
50842 13 
50861 5 
50930 6 
50986 2 
51004 1 
51049 19 
51135 3 
51145 6 
51235 2 
51286 14 
51296 23 
51318 25 
51332 38 
51336 1 
51346 34 
51379 41 
51404 5 
51495 92 
51514 166 
51519 16 
51541 1 
51555 1 
51633 26 
51648 38 
51663 1 
51680 1 
51742 4 
51774 5 
51798 3 
51802 1 
51838 1 
51846 1 
51849 2 
51890 304 
51928 1 
51940 2 
51946 44 
51955 1 
51966 59 
51996 33 
52033 26 
52074 2 
52101 130 
52116 2 
52133 12 
52178 88 
52186 69 
52210 37 
52303 4 
52338 1 
52342 11 
52377 41 
52419 1 
52488 1 
52491 6 
52503 19 
52533 1 
52537 20 
52540 2 
52544 198 
52559 107 
52599 1 
52613 16 
52627 8 
52642 4 
52648 40 
52657 1 
52665 64 
52673 30 
52680 151 
52692 13 
52695 7 
52698 15 
52703 36 
52710 25 
52717 75 
52727 57 
52748 562 
52766 122 
52775 23 
52782 18 
52789 10 
52796 5 
52805 14 
52811 101 
52828 2 
52878 1 
52898 134 
52913 20 
52927 7 
52942 5 
52953 5 
52957 282 
52970 30 
52981 23 
53091 15 
53115 104 
53129 46 
53146 8 
53152 1 
53168 1 
53172 6 
53197 60 
53258 124 
53261 211 
53272 208 
53278 50 
53291 130 
53304 35 
53310 38 
53317 113 
53320 94 
53330 76 
53337 52 
53351 1 
53355 64 
53366 3 
53387 308 
53391 8 
53394 19 
53402 28 
53431 2 
53478 10 
53505 194 
53514 12 
53525 107 
53536 1 
53539 24 
53545 151 
53569 120 
53581 41 
53586 65 
53605 11 
53640 20 
53675 13 
53688 12 
53699 32 
53706 86 
53721 7 
53738 2 
53745 44 
53797 69 
53807 12 
53824 2 
53845 63 
53851 2 
53905 5 
53966 23 
53985 100 
53991 47 
54003 3 
54037 35 
54115 4 
54136 209 
54185 15 
54213 177 
54279 18 
54307 80 
54313 72 
54348 47 
54399 138 
54466 1 
54469 10 
54507 28 
54621 8 
54641 209 
54653 1 
54661 5 
54667 1 
54682 102 
54713 134 
54785 14 
54812 1 
54817 35 
54820 13 
54825 16 
54834 12 
54857 3 
54867 11 
54875 10 
54880 18 
54890 38 
54943 1 
55027 16 
56697 3 
56708 23 
56726 20 
56738 1 
56754 19 
56760 1 
56871 2 
56876 2 
56903 98 
56923 4 
56926 1 
56934 155 
56943 62 
56950 6 
56956 68 
56965 264 
56971 55 
56981 42 
57005 2 
57052 2 
57089 116 
57106 7 
57190 38 
57217 2 
57226 46 
57281 145 
57400 122 
57423 29 
57429 23 
57435 4 
57443 54 
57450 246 
57458 115 
57461 104 
57474 7 
57478 31 
57489 63 
57492 20 
57610 1 
57613 4 
57635 41 
57646 4 
57672 5 
57682 2 
57709 31 
57742 49 
57775 56 
57796 15 
57803 2 
57809 5 
57828 178 
57855 9 
57982 25 
57993 59 
57998 190 
58005 1 
58094 9 
58120 38 
58130 1 
58144 1 
58147 1 
58160 7 
58166 5 
58169 27 
58185 65 
58195 303 
58218 1 
58234 5 
58281 16 
58289 5 
58301 5 
58308 2 
58317 2 
58321 1 
58331 81 
58339 1 
58342 54 
58350 72 
58364 115 
58373 66 
58384 44 
58391 1 
58396 16 
58461 2 
58465 28 
58475 6 
58490 11 
58495 26 
58509 34 
58514 66 
58521 3 
58524 75 
58533 72 
58568 14 
58604 180 
58613 641 
58626 70 
58634 4 
58644 43 
58665 23 
58752 5 
58779 144 
58791 54 
59421 52 
59442 12 
59459 6 
59465 73 
59478 202 
59499 392 
59507 5 
59516 4 
59531 98 
59546 41 
59550 8 
59561 113 
59643 1 
61070 6 
61079 84 
61096 455 
61114 111 
61121 164 
61136 572 
61150 2 
61155 227 
61186 22 
61189 66 
61198 261 
61215 881 
61227 21 
61235 2 
61244 49 
61255 11 
61259 65 
61275 129 
61279 9 
61343 19 
61369 38 
61373 50 
61377 1 
61387 98 
61401 15 
61415 226 
61426 52 
61430 40 
61434 9 
61445 2 
61455 1 
61537 40 
61549 11 
61556 1 
61571 52 
61577 88 
61594 399 
61608 2 
61615 6 
61619 3 
61624 1 
61643 2 
61664 5 
61676 31 
61689 1 
61723 27 
61741 4 
61751 1 
61759 16 
61783 230 
61797 1 
61888 247 
61905 8 
61918 2 
61928 96 
62009 35 
62018 133 
62027 1 
62040 7 
62064 139 
62070 17 
62073 34 
62085 223 
62101 120 
62123 22 
62130 14 
62158 71 
62189 61 
62198 244 
62203 18 
62212 135 
62248 204 
62256 102 
62259 7 
62266 160 
62275 114 
62283 169 
62289 10 
62294 36 
62298 26 
62301 226 
62314 146 
62336 52 
62339 4 
62401 90 
62426 11 
62429 1 
62435 33 
62445 200 
62450 3 
62454 1 
62458 17 
62463 1 
62467 365 
62478 81 
62483 15 
62488 36 
62510 6 
62530 18 
62562 256 
62588 439 
62596 203 
62604 4 
62614 68 
62617 4 
62620 34 
62626 43 
62635 440 
62644 151 
62686 2 
62692 44 
62699 112 
62707 119 
62716 2 
62720 3 
62728 293 
62735 1 
62738 2 
62744 165 
62749 24 
62757 3 
62763 21 
62827 6 
62863 2 
62869 14 
65042 2 
65064 6 
65367 5 
65382 2 
65397 285 
65416 12 
65432 74 
65437 7 
65456 8 
65465 35 
65469 1 
65487 36 
65505 4 
65528 9 
65556 8 
65597 9 
65605 14 
65628 3 
65649 3 
65708 17 
65757 93 
65775 51 
65803 3 
65814 105 
65818 33 
65838 83 
65862 20 
65867 11 
65887 6 
65956 27 
65975 1 
65983 21 
66004 29 
66010 27 
66082 23 
66086 23 
66096 57 
66114 21 
66140 59 
66162 4 
66191 2 
66235 38 
66242 10 
66397 24 
66630 1 
66667 1 
66697 2 
66794 1 
66832 4 
66844 9 
67309 1 
67377 1 
67423 1 
67541 5 
67606 21 
67668 17 
67694 25 
67741 15 
67818 1 
67854 16 
67928 5 
67939 1 
67951 4 
67954 15 
67961 28 
67972 12 
67976 1 
67987 61 
67993 35 
68001 12 
68011 4 
68024 127 
68042 38 
68072 157 
68085 7 
68089 1 
68098 1 
68108 16 
68120 42 
68140 22 
68143 7 
68148 69 
68154 35 
68161 115 
68177 264 
68194 167 
68203 238 
68210 17 
68224 401 
68235 199 
68244 353 
68252 13 
68255 43 
68258 50 
68261 120 
68266 5 
68274 3 
68277 82 
68283 5 
68288 28 
68297 3 
68302 229 
68319 1050 
68338 508 
68350 189 
68360 3 
68365 44 
68369 203 
68373 35 
68380 23 
68389 522 
68396 1 
68399 42 
68403 2 
68433 2 
68455 84 
68463 82 
68509 143 
68515 24 
68527 4 
68537 115 
68551 23 
68561 41 
68587 19 
68596 226 
68604 149 
68610 1 
68613 26 
68616 56 
68620 54 
68629 55 
68637 49 
68644 1 
68654 497 
68670 414 
68682 8 
68690 165 
68702 177 
68728 28 
68732 6 
68737 4 
68742 5 
68752 17 
68761 7 
68764 19 
68771 25 
68778 3 
68787 24 
68794 4 
68798 80 
68806 106 
68817 199 
68825 2 
68839 40 
68848 80 
68851 8 
68857 363 
68863 1 
68868 40 
68877 19 
68882 56 
68897 7 
68905 66 
68912 28 
68921 229 
68934 73 
68940 20 
68952 75 
68961 57 
68967 20 
68973 6 
68984 6 
68993 293 
69004 198 
69014 270 
69021 1 
69024 80 
69031 213 
69046 48 
69050 147 
69068 65 
69076 6 
69082 7 
69092 137 
69098 33 
69110 858 
69122 380 
69129 1 
69141 32 
69146 44 
69155 63 
69162 1 
69168 65 
69173 54 
69184 528 
69192 8 
69196 6 
69205 2 
69210 29 
69214 208 
69217 7 
69238 36 
69242 11 
69260 1 
69264 121 
69282 5 
69297 31 
69310 1 
69317 4 
69327 2 
69330 4 
69335 34 
69340 1 
69347 17 
69366 8 
69372 130 
69379 9 
69385 134 
69393 568 
69399 198 
69406 259 
69414 103 
69425 376 
69436 76 
69440 152 
69445 1 
69458 69 
69467 1 
69478 3 
69487 262 
69492 20 
69518 1 
69524 1 
69545 4 
69551 18 
69559 34 
69565 1 
69568 1 
69578 739 
69595 329 
69609 32 
69623 518 
69633 158 
69639 262 
69648 2 
69658 216 
69677 141 
69689 317 
69697 231 
69706 267 
69722 6 
69727 41 
69733 31 
69742 151 
69750 8 
69754 5 
69789 8 
69853 32 
69864 13 
69871 102 
69881 78 
69894 65 
69902 105 
69909 286 
69921 10 
69924 1 
69927 15 
69935 93 
69952 24 
69960 2 
69972 7 
69977 1 
69997 78 
70010 36 
70018 7 
70026 28 
70033 1 
70036 7 
70040 44 
70049 167 
70067 87 
70077 2 
70087 2 
70098 69 
70110 315 
70121 116 
70129 29 
70133 21 
70143 88 
70157 222 
70165 45 
70173 7 
70180 2 
70202 3 
70207 31 
70210 115 
70218 27 
70224 83 
70231 117 
70235 80 
70242 1 
70249 730 
70259 141 
70268 15 
70279 91 
70285 84 
70300 1 
70306 3 
70312 25 
70318 5 
70321 40 
70338 122 
70342 34 
70356 104 
70376 617 
70386 20 
70393 7 
70406 199 
70424 23 
70433 207 
70439 7 
70444 61 
70447 4 
70460 781 
70474 12 
70479 8 
70490 304 
70502 299 
70515 265 
70529 1 
70535 2 
70543 39 
70552 4 
70566 22 
70584 41 
70594 123 
70617 8 
70620 3 
70623 32 
70629 235 
70637 84 
70642 78 
70655 148 
70666 130 
70678 1 
70684 5 
70688 85 
70715 2 
70737 33 
70746 20 
70764 17 
70771 36 
70778 11 
70787 136 
70801 192 
70810 2 
70813 1 
70818 15 
70827 40 
70835 4 
70838 18 
70849 12 
70877 37 
70882 2 
70891 2 
70901 11 
70943 1 
70967 4 
70971 11 
70974 5 
70977 47 
70981 18 
70987 234 
70998 304 
71006 26 
71016 62 
71019 19 
71023 71 
71038 102 
71046 71 
71056 149 
71071 36 
71077 36 
71080 4 
71083 34 
71087 3 
71095 234 
71104 50 
71109 14 
71113 100 
71133 61 
71165 132 
71168 1 
71177 12 
71182 348 
71203 24 
71214 1514 
71228 126 
71241 140 
71252 183 
71264 814 
71272 41 
71298 32 
71319 155 
71329 497 
71336 148 
71346 2 
71350 5 
71364 13 
71385 97 
71401 1434 
71410 7 
71417 122 
71422 18 
71427 16 
71436 13 
71440 10 
71449 199 
71463 259 
71475 535 
71488 418 
71511 1240 
71543 10 
71547 1 
71552 11 
71564 670 
71582 18 
71588 68 
71600 23 
71606 20 
71609 1 
71612 5 
71623 118 
71631 74 
71643 182 
71651 1 
71662 26 
71667 4 
71674 13 
71681 24 
71685 29 
71693 10 
71711 1 
71714 2 
71738 6 
73236 1 
73252 2 
73276 6 
73339 2 
73390 7 
73398 28 
73404 10 
73412 63 
73448 83 
73453 22 
73460 9 
73463 4 
73469 24 
73478 27 
73483 18 
73499 5 
73503 6 
73511 154 
73519 3 
73543 4 
73548 276 
73559 506 
73575 473 
73584 21 
73590 14 
73605 577 
73665 39 
73682 11 
73689 2 
73703 245 
73715 5 
73720 168 
73729 644 
73737 8 
73749 7 
73763 10 
73771 1 
73776 27 
73783 1 
73788 90 
73820 4 
73827 1 
73831 5 
73847 1 
73852 71 
73859 50 
73866 4 
73874 1 
73889 34 
73895 16 
73911 10 
73943 10 
73950 6 
73953 10 
73978 70 
73989 138 
73994 1 
74006 4 
74029 76 
74114 67 
74117 5 
74127 16 
74138 2 
74152 27 
74158 20 
74164 21 
74174 36 
74187 14 
74289 2 
74294 41 
74312 5 
74324 1 
74334 5 
74439 19 
74485 11 
74527 33 
74563 147 
74590 44 
74595 17 
74599 92 
74607 81 
74611 8 
74620 188 
74634 4 
74638 149 
74655 19 
74658 69 
74673 2 
74678 1 
74684 25 
74692 5 
74698 63 
74703 40 
74710 6 
74719 1 
74745 81 
74805 65 
74809 541 
74814 4 
74817 2 
74828 1 
74834 2 
74841 217 
74854 11 
74873 3 
74880 1 
74886 1 
74892 59 
74900 2 
74908 2 
74915 20 
74922 6 
74960 3 
74997 7 
75004 7 
75025 44 
75048 25 
75056 101 
75063 370 
75071 1 
75076 12 
75090 32 
75093 54 
75099 71 
75105 1 
75112 1 
75118 49 
75143 20 
75193 5 
75201 2 
75209 1 
75213 9 
75218 1 
75227 106 
75234 4 
75238 51 
75247 18 
75269 311 
75307 1 
75310 61 
75349 45 
75353 59 
75377 2 
75410 88 
75445 55 
75452 58 
75522 187 
75547 23 
75557 21 
75568 567 
75577 9 
75580 1 
75715 68 
75719 65 
75732 1 
75748 68 
75757 492 
75769 275 
75776 137 
75792 179 
75865 18 
75869 7 
75879 5 
75897 5 
75901 38 
75908 7 
75917 171 
75921 6 
75935 1 
75951 1 
76056 51 
76071 5 
76075 97 
76087 5 
76180 33 
76211 217 
76217 8 
76221 19 
76230 28 
76236 301 
76248 2 
76255 140 
76264 213 
76272 51 
76282 11 
76292 120 
76303 6 
76326 278 
76343 60 
76350 34 
76355 80 
76361 123 
76368 98 
76380 13 
76546 4 
76550 45 
76700 38 
78153 2 
78969 1 
79322 1 
79387 49 
79394 4 
79402 1 
79415 5 
79421 1 
79426 25 
79433 246 
79461 2 
79520 84 
79529 23 
79536 31 
79539 66 
79550 20 
79558 38 
79563 39 
79572 145 
79582 320 
79590 19 
79599 492 
79609 8 
79613 1 
79618 50 
79621 128 
79630 304 
79645 150 
79666 22 
79669 1 
79675 5 
79683 2 
80466 7 
80476 52 
80483 52 
80500 44 
80505 17 
80509 11 
80515 69 
80520 9 
80527 44 
80530 2 
80533 1 
80547 101 
80554 2 
80562 7 
80565 36 
80571 6 
80575 31 
80580 1 
80584 8 
80609 7 
80620 166 
80626 56 
80644 1 
80670 1 
80680 1 
80712 251 
80798 161 
80821 123 
80831 1 
80838 1 
80893 85 
80998 51 
81018 2 
81023 98 
81041 10 
81047 43 
81118 137 
81128 5 
81131 77 
81158 75 
81194 27 
81202 15 
81212 108 
81216 18 
81222 57 
81246 47 
81337 6 
81347 16 
81399 3 
81424 9 
81503 29 
81514 1 
81568 125 
81572 23 
81580 3 
81611 4 
81637 53 
81677 1 
81694 66 
81698 2 
81706 9 
81715 3 
81843 45 
81846 4 
81858 23 
81863 10 
81867 38 
81880 19 
81886 1 
81889 130 
81906 21 
81922 33 
81951 26 
81986 2 
81992 111 
82002 36 
82009 293 
82017 39 
82025 60 
82031 166 
82044 309 
82056 198 
82066 576 
82084 796 
82097 38 
82118 2 
82129 33 
82139 98 
82147 33 
82151 435 
82158 69 
82165 50 
82176 329 
82198 131 
82224 121 
82227 202 
82240 2 
82258 1 
82270 24 
82280 32 
82303 1 
82321 6 
82348 1 
82379 76 
82390 63 
82410 180 
82414 19 
82435 56 
82438 4 
82441 75 
82448 1 
82458 8 
82475 23 
82544 1 
82569 19 
82583 62 
82591 99 
82597 42 
82603 21 
82608 36 
82617 102 
82624 8 
82627 4 
82635 8 
82641 1 
82645 5 
82653 235 
82666 252 
82678 77 
82692 2 
83147 8 
83154 2 
83162 37 
83165 1 
83183 7 
83236 3 
83279 7 
83314 4 
83319 112 
83330 8 
83333 74 
83342 43 
83347 5 
83354 3 
83362 54 
83377 146 
83403 2 
83434 3 
83459 413 
83467 10 
83478 1 
83484 9 
83496 2 
83500 273 
83509 9 
83522 61 
83536 1 
83541 29 
83545 6 
83551 118 
83559 5 
83635 2 
83645 63 
83674 204 
83693 13 
83696 9 
83703 49 
83710 212 
83716 162 
83722 180 
83730 95 
83761 6 
83804 2 
83864 12 
83881 45 
83898 1 
83907 81 
83950 88 
83974 24 
83992 44 
84008 52 
84013 3 
84023 610 
84041 6 
84487 2 
84497 3 
84500 23 
84504 1 
84515 4 
84521 8 
84525 5 
84530 5 
84537 259 
84546 9 
84555 403 
84564 258 
84573 292 
84578 16 
84605 1 
84612 13 
84618 136 
84626 54 
84632 15 
84639 50 
84656 1 
84689 1 
84730 84 
84738 4 
84749 2 
84752 51 
84758 1 
84776 3 
84780 373 
84792 76 
84795 1 
84798 20 
84803 2 
84825 277 
84844 1 
84896 89 
84912 32 
84921 73 
84935 6 
84940 87 
84952 358 
84963 15 
84969 33 
84972 2 
84981 239 
84998 6 
85005 87 
85034 3 
85063 117 
85079 4 
85105 1 
85113 98 
85132 44 
85138 249 
85148 30 
85166 15 
85187 86 
85275 115 
85280 1 
85318 299 
85325 258 
85332 59 
85407 31 
85453 28 
85488 28 
85506 6 
85516 7 
85526 47 
85529 25 
85535 42 
85548 51 
85641 59 
85722 4 
85836 12 
85841 27 
85847 1 
85954 2 
86001 7 
86004 36 
86012 44 
86282 139 
86292 3 
86295 290 
86439 14 
86451 2 
86605 12 
86611 1 
86623 4 
86628 2 
86659 1 
86753 17 
86768 11 
86784 28 
86794 134 
86912 19 
86924 6 
86935 5 
86945 406 
86966 38 
86985 9 
87032 46 
87091 25 
87102 1 
87113 196 
87138 1232 
87155 3 
87186 51 
87194 120 
87198 12 
87203 10 
87209 17 
87216 211 
87224 26 
87229 1 
87232 2 
87251 85 
87262 8 
87368 25 
87372 7 
87388 14 
87393 11 
87396 27 
87400 103 
87414 210 
87423 38 
87431 26 
87436 31 
87540 12 
87561 147 
87567 10 
87571 7 
87577 2 
87597 30 
87605 20 
87613 6 
87628 20 
87635 2 
87692 7 
87714 1 
87719 5 
87731 195 
87740 7 
87753 48 
87757 188 
87767 97 
87777 1 
87781 35 
87792 8 
87823 15 
87883 167 
87889 108 
87895 2 
87900 191 
87913 4 
87920 1 
87927 2 
87936 78 
87947 6 
87966 3 
87970 227 
87974 3 
88048 3 
88065 16 
88072 61 
88079 9 
88082 27 
88088 4 
88096 8 
88107 18 
88119 3 
88122 14 
88131 13 
88212 6 
88242 59 
88261 25 
88269 90 
88284 17 
88287 120 
88295 2 
88301 90 
88344 6 
88347 12 
88429 4 
88437 2 
88469 14 
88529 1 
88537 2 
88598 11 
88603 19 
88610 31 
88618 24 
88638 41 
88644 51 
88649 27 
88677 152 
88682 1 
88689 21 
88703 39 
88715 10 
88722 70 
88733 55 
88758 3 
88813 252 
88831 2 
88858 136 
88869 148 
88882 2 
88918 6 
88977 1 
89014 1 
89020 12 
89029 67 
89086 2 
89111 23 
89180 44 
89190 2 
89290 66 
89298 7 
89331 72 
89335 5 
89342 133 
89352 1 
89366 24 
89640 127 
89663 2 
89682 28 
89721 8 
89724 25 
89761 7 
89773 1 
89776 241 
89780 69 
89787 100 
89897 9 
89913 5 
89971 102 
90086 9 
90110 47 
90129 56 
90204 15 
90273 57 
90366 1 
90422 1 
90428 165 
90527 1 
90571 8 
90578 12 
90610 37 
90631 1 
90642 6 
90672 6 
90675 6 
90681 9 
90694 34 
90769 27 
90801 56 
90809 1 
90831 4 
90842 29 
90858 22 
90862 14 
90873 19 
90895 2 
90899 34 
90909 267 
90913 50 
90919 25 
90932 1 
91104 397 
91175 2 
91193 1 
91208 125 
91240 4 
91244 1 
91285 27 
91322 2 
91326 37 
91335 10 
91343 82 
91347 21 
91351 95 
91367 26 
91375 40 
91398 36 
91415 19 
91418 14 
91470 1 
91491 6 
91540 313 
91549 9 
91582 2 
91609 64 
91677 81 
91693 6 
91723 17 
91730 20 
91763 63 
91831 2 
91834 19 
91839 181 
91846 6 
91857 16 
91864 114 
91884 408 
91891 105 
91901 47 
91945 4 
91955 50 
92011 80 
92027 2 
92052 65 
92058 186 
92072 1 
92088 1 
92092 9 
92140 1 
92143 2 
92179 165 
92205 111 
92211 20 
92220 1 
92225 5 
92259 1 
92322 1 
92331 66 
92353 7 
92363 16 
92386 134 
92394 12 
92401 7 
92409 11 
92424 15 
92520 12 
92525 4 
92533 1 
92538 13 
92544 14 
92561 308 
92586 8 
92604 11 
92621 35 
92629 1 
92722 30 
92728 5 
92783 80 
92788 3 
92792 24 
92798 34 
92806 216 
92815 11 
92819 1 
92823 11 
92838 2 
92842 137 
92853 260 
92861 1 
92878 6 
92882 80 
92955 53 
92961 5 
92969 2 
92974 5 
92980 26 
92985 19 
92988 33 
92992 1 
93000 31 
93013 1 
93018 5 
93022 78 
93035 31 
93041 167 
93050 259 
93159 7 
93162 24 
93174 7 
93184 41 
93196 70 
93199 2 
93205 24 
93287 3 
93307 23 
93314 23 
93321 34 
93325 10 
93333 73 
93341 56 
93354 26 
93358 57 
93416 2 
93458 31 
93465 86 
93471 1 
93497 1 
93616 7 
93642 3 
93653 21 
93662 3 
93683 129 
93705 250 
93744 35 
93776 1 
93782 1 
93791 302 
93818 148 
93831 40 
93847 1 
93855 44 
93876 84 
93882 52 
93886 24 
93892 72 
93924 208 
93980 436 
93989 26 
94003 25 
94009 1 
94024 2 
94060 12 
94151 3 
94186 2 
94221 197 
94320 14 
94327 12 
94339 3 
94348 64 
94356 63 
94458 8 
94463 11 
94468 9 
94477 25 
94495 17 
94504 6 
94513 9 
94522 54 
94531 36 
94536 11 
94546 382 
94564 635 
94578 194 
94592 31 
94598 55 
94604 15 
94614 2 
94617 268 
94652 2 
94675 12 
94696 90 
94702 8 
94723 16 
94772 1 
94775 4 
94781 1 
94790 52 
94795 1 
94859 6 
94874 10 
94880 18 
94934 3 
94944 11 
94977 11 
94980 24 
94986 1 
95001 152 
95014 109 
95036 3 
95044 82 
95050 9 
95056 3 
95066 453 
95084 321 
95096 83 
95102 16 
95133 3 
95140 47 
95195 14 
95198 21 
95205 10 
95230 42 
95234 1 
95238 4 
95253 39 
95258 15 
95276 239 
95285 346 
95309 34 
95335 6 
95339 10 
95417 2 
95424 3 
95432 63 
95437 2 
95441 79 
95446 56 
95452 10 
95455 107 
95459 2 
95467 1 
95478 8 
95488 5 
95536 10 
95606 2 
95616 23 
95623 16 
95629 13 
95638 5 
95642 26 
95653 4 
95760 140 
95768 1 
95779 19 
95785 43 
95796 2 
95807 36 
95812 1 
95820 15 
95829 1 
95878 24 
95904 35 
95913 85 
95949 37 
95955 26 
95970 45 
96004 50 
96099 21 
96137 141 
96190 5 
96282 1 
96304 1 
96309 9 
96330 1 
96334 27 
96374 10 
96452 1 
96485 53 
96513 3 
96539 1 
96590 10 
96628 4 
96740 65 
96909 5 
96952 18 
97255 7 
97271 6 
97478 3 
97733 5 
97962 13 
98288 1 
98501 24 
98654 4 
98675 12 
98715 1 
98910 1 
98964 2 
98970 1 
98996 2 
99022 4 
99137 15 
99145 6 
99160 6 
99166 13 
99170 32 
99238 14 
99270 1 
99277 10 
99281 22 
99301 37 
99308 64 
99312 1 
99315 24 
99340 34 
99352 2 
99358 13 
99375 230 
99452 42 
99514 37 
99547 69 
99638 48 
99644 6 
99647 13 
99650 24 
99655 1 
99661 3 
99703 30 
99794 97 
99813 33 
99816 10 
99823 132 
99829 100 
99842 1065 
99862 438 
99899 2 
99902 1 
99908 88 
99917 383 
99926 88 
99931 3 
99938 16 
99947 38 
100039 3 
100046 15 
100080 9 
100115 1 
100140 1 
100162 2 
100216 1 
100251 30 
100420 33 
100438 7 
101022 2 
101063 130 
101205 7 
101209 1 
101213 9 
101219 47 
101227 224 
101238 635 
101274 8 
101310 1 
101318 3 
101340 309 
101362 12 
101368 17 
101376 4 
101380 28 
101388 32 
101394 13 
101398 5 
101404 5 
101412 4 
101477 17 
101486 31 
101500 255 
101509 104 
101537 11 
101541 1 
101549 2 
101565 15 
101595 2 
102029 5 
102601 10 
102815 33 
102928 1 
102932 50 
102959 3 
102986 18 
102992 1 
103000 2 
103014 11 
103362 78 
103937 4 
104705 4 
104825 3 
105657 5 
105964 7 
105977 200 
105993 1 
106012 11 
106022 2 
106036 243 
106049 69 
106056 137 
106064 93 
106072 37 
106077 96 
106085 247 
106093 525 
106097 57 
106102 50 
106107 11 
106115 18 
106126 135 
106136 36 
106145 1 
106257 35 
106262 25 
106267 3 
106283 286 
106296 412 
106344 7 
106377 40 
106389 206 
106428 2 
106440 1 
106470 32 
106473 43 
106486 1 
106490 7 
106506 30 
106515 352 
106519 1 
106601 1 
106609 53 
106633 35 
106667 177 
106674 1 
106683 3 
106689 230 
106800 7 
106950 145 
106974 62 
106977 12 
106980 1 
106999 37 
107007 19 
107022 83 
107041 37 
107048 77 
107142 12 
107211 4 
107231 1 
107251 9 
107282 155 
107316 66 
107323 47 
107353 4 
107429 57 
107479 21 
107539 72 
107543 67 
107548 65 
107607 11 
107697 1 
107702 73 
107711 31 
107718 38 
107796 1 
107835 11 
107867 22 
107885 1 
107890 42 
107895 72 
107914 35 
108047 77 
108055 33 
108062 5 
108094 41 
108103 3 
108109 22 
108146 84 
108151 220 
108165 166 
108176 1 
108204 100 
108208 31 
108215 39 
108220 7 
108230 3 
108339 2 
108352 1 
108370 9 
108409 3 
108461 64 
108502 40 
108507 13 
108514 418 
108525 5 
108530 43 
108535 1 
108538 14 
108541 1 
108552 1 
108600 3 
108663 36 
108676 23 
108680 6 
108685 20 
108700 79 
108710 7 
108719 36 
108733 102 
108742 124 
108755 33 
108766 234 
108779 191 
108818 14 
108825 4 
108828 1 
108837 70 
108849 17 
108853 16 
108864 49 
108868 7 
108871 29 
108877 5 
108882 19 
108973 17 
108983 67 
108998 14 
109002 3 
109019 10 
109031 10 
109039 137 
109050 1 
109053 9 
109077 6 
109166 13 
109169 6 
109178 18 
109187 1 
109207 96 
109233 27 
109236 12 
109242 7 
109269 6 
109272 12 
109280 15 
109292 8 
109297 122 
109305 12 
109313 17 
109323 5 
109326 23 
109336 8 
109405 35 
109416 109 
109435 77 
109468 3 
109478 115 
109489 206 
109500 206 
109505 23 
109522 20 
109537 143 
109553 26 
109563 91 
109573 35 
109577 5 
109618 5 
109646 3 
109649 36 
109652 27 
109665 48 
109673 269 
109697 414 
109710 471 
109720 1 
109752 5 
109792 107 
109837 120 
109977 3 
109995 68 
110009 34 
110021 56 
110043 1 
110087 1 
110093 16 
110127 33 
110140 46 
110144 2 
110148 12 
110154 26 
110160 13 
110165 4 
110170 40 
110175 58 
110181 129 
110191 253 
110226 298 
110260 23 
110331 3 
110340 75 
110348 221 
110368 4 
110390 26 
110397 9 
110413 1 
110439 1 
110452 5 
110457 105 
110462 3 
110468 156 
110472 2 
110481 331 
110492 134 
110503 31 
110507 8 
110516 37 
110528 75 
110539 4 
110542 11 
110550 31 
110559 42 
110568 212 
110582 58 
110593 29 
110599 128 
110610 43 
110616 15 
110636 13 
110655 16 
110667 77 
110673 150 
110677 9 
110690 16 
110711 3 
110740 112 
110747 1 
110753 28 
110762 17 
110781 5 
110803 94 
110810 46 
110875 58 
110906 2 
110909 20 
110917 109 
110945 40 
110956 63 
110968 2 
111064 61 
111089 4 
111106 2 
111149 3 
111338 22 
111369 3 
111392 1 
111495 6 
111554 3 
111586 196 
111715 1 
111760 1 
111763 11 
111867 28 
111908 12 
111913 201 
111968 113 
111976 29 
111981 27 
111989 21 
112170 8 
112192 4 
112277 13 
112323 98 
112450 1 
112492 133 
112612 78 
112757 17 
112771 27 
112779 4 
112907 1 
112930 3 
112938 2 
112950 12 
112959 3 
112965 13 
113098 8 
113117 208 
113123 2 
113127 28 
113131 7 
113145 13 
113162 50 
113255 100 
113259 14 
113265 286 
113280 21 
113317 38 
113410 209 
113416 42 
113424 76 
113429 58 
113439 102 
113445 535 
113457 79 
113473 76 
113494 1321 
113517 83 
113522 36 
113525 5 
113541 179 
113549 35 
113554 77 
113566 217 
113586 32 
113597 6 
113610 4 
113616 1 
113681 7 
113695 8 
113710 293 
113721 91 
113730 513 
113743 17 
113747 10 
113773 45 
113800 108 
113822 59 
113841 3 
113844 5 
113861 109 
113870 147 
113902 29 
113958 176 
113966 664 
113979 486 
113990 127 
113995 6 
113999 173 
114015 717 
114024 240 
114034 28 
114040 14 
114059 66 
114086 13 
114112 168 
114132 31 
114140 13 
114146 140 
114154 125 
114159 43 
114176 372 
114186 100 
114199 301 
114203 23 
114223 4 
114288 80 
114296 256 
114307 23 
114312 57 
114319 3 
114328 190 
114335 157 
114350 72 
114356 86 
114362 36 
114428 1 
114467 331 
114478 932 
114494 67 
114516 2 
114529 18 
114619 35 
114636 1 
114643 33 
114649 426 
114657 1 
114661 1 
114665 142 
114679 651 
114690 198 
114701 332 
114710 166 
114720 35 
114728 126 
114733 25 
114762 1402 
114781 98 
114789 1 
114792 8 
114841 24 
114865 13 
114904 8 
114910 1 
114914 70 
114934 1 
114938 22 
114946 170 
114958 292 
114968 178 
114975 9 
115120 138 
115127 84 
115134 80 
115151 12 
115235 15 
115257 14 
115270 17 
115278 1 
115282 2 
115288 3 
115376 58 
115404 87 
115445 26 
115507 7 
115580 54 
115591 22 
115605 7 
115622 26 
115680 5 
115711 249 
115732 58 
115746 23 
115786 22 
115873 6 
115882 31 
115908 73 
116034 1 
116039 1 
116048 6 
116059 3 
116073 19 
116082 36 
116101 28 
116135 1 
116183 3 
116195 2 
116199 106 
116214 21 
116241 66 
116249 47 
116255 81 
116286 18 
116315 10 
116438 1 
116485 10 
116489 15 
116497 3 
116509 1 
116521 107 
116548 8 
116575 13 
116673 769 
116681 9 
116790 35 
116795 1 
116834 3 
116870 26 
116903 65 
116914 46 
116962 13 
117019 10 
117032 1 
117122 22 
117210 45 
117282 75 
117388 5 
117408 1 
117412 7 
117456 3 
117464 2 
117473 1 
117522 1 
117548 10 
117563 2 
117574 6 
117610 18 
117623 8 
117682 1 
117698 1 
117702 18 
117726 19 
117731 7 
117745 2 
117810 2 
117840 1 
117880 46 
117920 2 
117938 5 
117944 170 
117961 3 
117988 212 
118002 1 
118067 1 
118089 3 
118104 3 
118128 66 
118135 1 
118252 121 
118264 16 
118311 20 
118317 21 
118330 75 
118359 5 
118363 43 
118367 6 
118370 1 
118375 1 
118383 2 
118386 18 
118396 3 
118400 3 
118404 5 
118419 9 
118429 142 
118436 2 
118440 1 
118444 4 
118449 139 
118452 1 
118460 2 
118470 4 
118475 9 
118479 14 
118490 45 
118503 140 
118516 186 
118536 7 
118595 1 
118607 98 
118615 6 
118630 108 
118638 5 
118647 1 
118651 8 
118669 49 
118672 14 
118679 21 
118683 5 
118692 54 
118696 1 
118708 4 
118715 10 
118750 28 
118767 247 
118773 5 
118777 103 
118783 26 
118795 35 
118798 41 
118806 20 
118816 104 
118829 57 
118833 88 
118842 83 
118847 36 
118860 37 
118885 41 
118888 1 
118913 36 
118940 7 
118952 6 
118959 20 
118982 8 
118992 34 
118996 1 
118999 1 
119004 61 
119011 125 
119021 9 
119032 87 
119055 36 
119095 1 
119101 66 
119133 12 
119166 2 
119173 41 
119195 1 
119200 18 
119205 36 
119270 3 
119324 4 
119328 1 
119336 8 
119345 22 
119375 2 
119388 1 
119487 5 
119505 8 
119509 17 
119514 1 
119518 166 
119522 1 
119530 19 
119538 29 
119665 1 
119671 5 
119677 1 
119686 21 
119692 52 
119702 2 
119705 1 
119709 1 
119714 1 
119732 1 
119736 1 
119742 3 
119792 128 
119799 105 
119812 338 
119827 13 
119834 19 
119838 30 
119843 16 
119851 98 
119857 40 
119860 39 
119867 3 
119876 2 
119964 10 
119968 52 
119980 19 
119996 15 
120000 1 
120011 21 
120015 40 
120023 109 
120036 19 
120125 8 
120171 308 
120182 61 
120196 15 
120208 43 
120237 9 
120290 50 
120309 1 
120312 3 
120323 62 
120352 1 
120478 192 
120501 1 
120514 2 
120622 66 
120631 20 
120700 40 
120768 14 
120777 1 
120807 6 
120916 28 
121031 31 
121036 80 
121348 19 
121414 4 
121464 239 
121517 24 
121552 1 
121558 2 
121571 1 
121607 127 
121624 3 
121636 1 
121642 3 
121666 1 
121768 7 
121776 1 
121829 5 
121915 6 
121923 6 
121947 15 
121977 30 
121995 118 
122036 3 
122068 3 
122074 43 
122123 11 
122197 2 
122276 21 
122282 7 
122293 1 
122456 11 
122465 41 
122499 1 
122505 6 
122516 11 
122520 75 
122675 1 
122678 40 
122698 108 
122718 8 
122742 7 
122769 79 
122813 1 
122829 102 
122850 14 
122881 107 
122926 5 
122946 236 
122987 26 
123023 6 
123026 9 
123135 2 
123156 101 
123169 21 
123212 25 
123291 155 
123301 29 
123331 6 
123389 1 
123418 692 
123454 6 
123477 31 
123491 1 
123549 25 
123552 32 
123588 19 
123662 27 
123703 39 
123750 339 
123757 282 
123779 489 
123878 685 
123884 581 
123898 333 
123910 554 
123927 3 
123945 107 
123963 61 
123976 5 
123987 6 
124025 1 
124028 25 
124047 1 
124057 50 
124068 200 
124075 18 
124081 2 
124090 11 
124100 1 
124113 208 
124133 64 
124143 154 
124148 19 
124153 15 
124182 1 
124206 15 
124232 59 
124252 73 
124263 23 
124272 56 
124277 2 
124290 1 
124295 34 
124301 8 
124307 1 
124319 10 
124413 3 
124426 11 
124432 23 
124440 1 
124450 2 
124457 24 
124469 2 
124472 12 
124477 24 
124488 1 
124498 12 
124534 60 
124543 93 
124551 3 
124556 12 
124581 1 
124626 95 
124632 62 
124639 85 
124643 33 
124652 686 
124667 366 
124679 13 
124736 4560 
124772 138 
124779 507 
124788 12 
124796 121 
124826 22 
125059 2 
125152 2 
125702 1 
126757 4 
126765 30 
126784 3 
126801 2 
126806 7 
126811 147 
126817 9 
126821 1 
126827 9 
126853 34 
126859 95 
126899 2 
126908 554 
126931 169 
126938 48 
126943 199 
126973 31 
127069 25 
127076 142 
127085 156 
127091 6 
127098 8 
127110 2 
127152 23 
127170 103 
127215 1 
127225 30 
127240 1 
127259 3 
127262 134 
127266 18 
127270 9 
127273 32 
127288 16 
127304 8 
127310 104 
127317 123 
127325 198 
127384 80 
127405 77 
127410 183 
127415 51 
127430 40 
127444 1 
127452 75 
127470 21 
127554 1 
127569 146 
127583 147 
127587 90 
127592 3 
127595 5 
127600 22 
127607 41 
127610 72 
127614 1 
127618 324 
127623 17 
127637 4 
127640 265 
127646 6 
127651 239 
127664 26 
127690 69 
127708 6 
127743 4 
127765 4 
127784 13 
127788 1 
127796 7 
127803 2 
127808 56 
127836 125 
127851 2 
127861 2 
127876 8 
127882 29 
127885 4 
127924 1 
127942 5 
127949 91 
127961 223 
127966 99 
127976 1 
127980 1 
127988 1 
128000 50 
128010 5 
128032 75 
128054 2 
128073 12 
128079 1 
128085 54 
128092 7 
128137 272 
128149 17 
128163 209 
128177 42 
128189 2 
128206 1 
128218 2 
128232 5 
128235 3 
128251 2 
128283 7 
128291 20 
128305 73 
128309 126 
128327 2 
128353 233 
128369 312 
128377 24 
128395 2 
128407 7 
128419 3 
128434 5 
128438 41 
128457 5 
128467 168 
128490 4 
128497 4 
128545 1 
128568 1 
128571 37 
128577 2 
128582 273 
128595 748 
128607 392 
128621 7 
128630 56 
128646 2 
128664 324 
128686 18 
128692 5 
128710 77 
128716 4 
128725 3 
128732 94 
128738 26 
128743 173 
128751 7 
128776 313 
128786 108 
128793 67 
128800 3 
128813 40 
128817 165 
128828 1 
128872 117 
128883 16 
128890 95 
128895 11 
128900 7 
128909 5 
128918 176 
128925 291 
128933 48 
128946 26 
128949 21 
128952 25 
129041 1 
129056 9 
129059 3 
129065 146 
129070 2 
129077 26 
129089 30 
129095 126 
129108 438 
129119 170 
129127 676 
129140 204 
129147 2 
129150 16 
129157 3 
129160 23 
129169 27 
129173 11 
129177 6 
129188 85 
129200 76 
129216 563 
129229 23 
129274 9 
129346 8 
129368 23 
129376 72 
129396 7 
129403 9 
129410 2 
129416 6 
129423 5 
129435 27 
129489 1 
129495 2 
129507 11 
129517 8 
129527 5 
129530 1 
129536 3 
129546 75 
129564 17 
129572 80 
129592 60 
129597 1 
129657 88 
129672 60 
129683 12 
129691 24 
129699 21 
129711 14 
129715 85 
129735 2 
129738 14 
129749 51 
129805 20 
129846 1 
129904 7 
129926 1 
130056 1 
130060 9 
130071 1 
130077 3 
130087 7 
130121 1 
130154 14 
130164 2 
130175 42 
130186 78 
130192 26 
130197 52 
130215 160 
130221 115 
130227 2 
130233 46 
130243 14 
130247 3 
130252 7 
130258 13 
130268 57 
130300 9 
130314 22 
130323 39 
130337 23 
130347 63 
130356 56 
130368 15 
130383 4 
130386 14 
130390 11 
130398 3 
130411 74 
130417 10 
130420 2 
130431 5 
130478 19 
130487 29 
130502 34 
130510 18 
130514 2 
130524 88 
130528 4 
130534 149 
130544 142 
130551 5 
130560 291 
130574 1 
130598 10 
130607 2 
130610 6 
130636 187 
130645 19 
130662 118 
130667 50 
130681 1279 
130698 86 
130702 26 
130706 84 
130713 56 
130717 17 
130731 9 
130738 68 
130842 1 
130894 15 
130897 4 
131007 2 
131042 5 
131386 9 
131522 1 
131565 14 
131570 1 
131590 1 
131593 12 
131705 3 
131756 2 
131837 28 
131852 35 
131860 156 
131879 1 
131894 95 
131917 72 
131981 167 
132001 5 
132024 2 
132030 19 
132040 5 
132053 6 
132058 17 
132066 190 
132075 143 
132079 17 
132085 6 
132088 2 
132092 2 
132117 344 
132134 976 
132151 17 
132161 134 
132167 51 
132177 9 
132181 1 
132185 2 
132246 1 
132283 2 
132290 2 
132293 4 
132301 1 
132304 4 
132316 416 
132368 53 
132397 3 
132457 246 
132466 32 
132471 12 
132475 28 
132481 7 
132493 8 
132500 2 
132523 14 
132526 7 
132554 2 
132590 9 
132608 2 
132623 74 
132634 1 
132642 10 
132650 15 
132656 14 
132673 1 
132683 2 
132686 14 
132689 4 
132694 30 
132722 16 
132762 64 
132791 56 
132799 41 
132810 89 
132814 207 
132822 96 
132832 23 
132842 1 
132848 103 
132942 7 
132946 24 
133078 57 
133092 99 
133110 643 
133121 40 
133143 243 
133163 18 
133166 1 
133175 16 
133225 18 
133250 22 
133258 26 
133264 26 
133269 11 
133279 15 
133285 55 
133288 9 
133293 47 
133301 9 
133308 6 
133323 10 
133327 77 
133332 12 
133339 249 
133346 5 
133399 49 
133411 51 
133423 1 
133427 11 
133431 4 
133435 116 
133441 4 
133449 1 
133458 1 
133462 97 
133466 61 
133503 4 
133510 14 
133513 11 
133538 208 
133555 4 
133563 3 
133584 22 
133610 18 
133616 3 
133647 69 
133663 219 
133728 6 
133731 1 
133759 46 
133770 140 
133795 1 
133810 61 
133822 12 
133828 7 
133834 49 
133845 14 
133848 43 
133853 16 
133856 71 
133861 15 
133867 12 
133881 7 
133890 1 
133898 22 
133949 3 
133973 112 
133988 1 
134008 2 
134015 2 
134022 169 
134034 12 
134038 8 
134048 1 
134060 1 
134068 52 
134085 90 
134101 3 
134119 9 
134188 51 
134202 23 
134209 46 
134218 3 
134226 5 
134230 27 
134238 1 
134245 7 
134255 17 
134272 4 
134275 3 
134283 2 
134297 47 
134324 58 
134330 62 
134346 21 
134358 2 
134366 3 
134369 21 
134390 35 
134396 1 
134402 4 
134421 67 
134503 75 
134509 1 
134518 34 
134530 19 
134547 10 
134556 9 
134563 20 
134569 1 
134603 3 
134611 2 
134620 4 
134665 2 
134671 18 
134682 15 
134696 102 
134703 20 
134711 187 
134726 111 
134735 36 
134742 40 
134747 15 
134758 151 
134764 1 
134771 16 
134775 50 
134803 183 
134811 9 
134814 1 
134817 26 
134822 6 
134837 95 
134876 39 
134879 7 
134890 28 
134894 8 
134922 1 
134931 96 
134939 21 
134942 71 
134953 403 
134970 1 
134976 1 
134983 1 
135043 1 
135050 6 
135060 3 
135064 48 
135088 31 
135170 54 
135174 20 
135181 44 
135214 26 
135222 91 
135236 432 
135319 17 
135359 4 
135367 6 
135380 113 
135388 236 
135399 19 
135407 122 
135422 46 
135430 5 
135452 16 
135458 4 
135529 5 
135535 12 
135539 43 
135544 2 
135572 6 
135576 118 
135586 73 
135596 4 
135674 2 
135703 246 
135710 10 
135713 9 
135720 12 
135724 35 
135732 20 
135754 1029 
135779 73 
135790 152 
135801 171 
135810 150 
135821 136 
135836 17 
135909 3 
135916 107 
135925 77 
135932 10 
135944 6 
135964 187 
135974 177 
135983 121 
135992 160 
136038 47 
136072 63 
136102 53 
136111 141 
136134 1 
136149 18 
136154 27 
136161 2 
136233 5 
136242 7 
136252 2 
136303 46 
136375 4 
136407 12 
136416 1 
136419 90 
136426 169 
136433 6 
136439 4 
136449 1 
136456 223 
136462 21 
136468 1 
136481 2 
136487 2 
136504 2 
136514 162 
136528 12 
136553 1 
136564 147 
136576 8 
136586 8 
136595 37 
136606 10 
136610 25 
136617 5 
136627 49 
136632 10 
136639 10 
136643 33 
136667 1 
136673 7 
136700 9 
136709 4 
136721 4 
136727 2 
136741 160 
136750 10 
136755 31 
136761 15 
136770 2 
136777 93 
136793 98 
136805 146 
136819 61 
136827 8 
136830 4 
136839 3 
136844 23 
136850 234 
136863 2 
136867 2 
136873 20 
136884 5 
136888 5 
136906 1 
136927 8 
136937 13 
136944 79 
136952 2 
136962 1 
136974 3 
136990 99 
137007 98 
137036 149 
137047 20 
137052 40 
137058 1 
137071 48 
137078 56 
137101 24 
137106 125 
137123 70 
137133 30 
137139 8 
137147 819 
137153 45 
137159 402 
137175 24 
137180 4 
137192 6 
137200 2 
137218 148 
137222 11 
137250 40 
137295 15 
137319 9 
137325 1 
137334 20 
137339 10 
137344 1 
137350 107 
137360 11 
137382 1 
137400 185 
137405 16 
137417 1 
137421 106 
137429 7 
137437 1 
137460 1 
137465 1 
137468 5 
137478 5 
137491 3 
137505 7 
137512 45 
137518 17 
137525 62 
137536 27 
137551 25 
137554 5 
137569 1 
137575 7 
137582 5 
137588 146 
137598 225 
137605 127 
137612 35 
137619 53 
137635 109 
137658 638 
137686 239 
137699 24 
137710 28 
137717 43 
137731 116 
137741 41 
137748 57 
137753 3 
137760 3 
137771 84 
137783 8 
137787 58 
137795 3 
137800 30 
137807 101 
137819 8 
137844 119 
137847 69 
137873 73 
137900 24 
137908 35 
137920 88 
137943 4 
137950 139 
137987 109 
137991 8 
137995 1 
137998 2 
138008 143 
138014 22 
138022 36 
138039 74 
138059 8 
138071 25 
138091 13 
138095 5 
138114 47 
138119 198 
138125 29 
138158 292 
138166 169 
138170 19 
138174 13 
138184 46 
138193 33 
138234 85 
138250 124 
138258 117 
138267 156 
138279 526 
138289 8 
138292 238 
138296 3 
138310 76 
138322 381 
138343 26 
138380 3 
138403 132 
138422 50 
138430 153 
138439 2 
138442 35 
138445 1 
138460 724 
138495 5445 
138534 3690 
138560 2502 
138573 37 
138583 334 
138588 32 
138594 409 
138604 87 
138611 22 
138671 1 
138702 26 
138707 5 
138711 60 
138717 26 
138725 6 
138729 50 
138735 32 
138743 36 
138748 66 
138754 45 
138758 45 
138762 2 
138770 3 
138773 8 
138781 5 
138803 52 
138867 11 
138874 64 
138880 121 
138890 10 
138894 54 
138906 57 
138911 94 
138916 8 
138921 1 
138933 331 
138952 88 
138966 95 
139010 7 
139031 98 
139041 13 
139046 95 
139050 56 
139060 167 
139069 22 
139085 2444 
139101 2 
139113 3 
139123 2 
139131 1 
139141 19 
139157 32 
139167 2 
139171 144 
139189 158 
139209 1259 
139237 1 
139305 4061 
139355 3 
139374 13 
139382 289 
139395 73 
139405 15 
139413 1 
139416 247 
139423 3 
139429 1 
139434 41 
139453 1 
139472 14 
139482 2 
139486 59 
139493 38 
139501 107 
139505 7 
139512 1 
139518 7 
139527 6 
139532 82 
139544 278 
139550 188 
139556 33 
139563 138 
139577 15 
139584 25 
139594 51 
139603 167 
139635 32 
139652 3 
139656 20 
139660 5 
139673 1 
139687 10 
139693 63 
139698 38 
139704 4 
139709 7 
139716 12 
139720 7 
139725 110 
139728 10 
139742 60 
139750 21 
139781 12 
139808 1 
139819 55 
139837 65 
140112 2 
140135 72 
140143 44 
140150 103 
140157 1 
140162 2 
140168 1 
140181 1 
140196 3 
140234 1 
140460 1 
140470 75 
140491 25 
140602 9 
140669 37 
140693 1 
140711 1 
141182 1 
141190 3 
141243 7 
141248 321 
141256 12 
141269 2 
141274 13 
141311 79 
141336 4 
141349 6 
141357 1 
141365 74 
141369 59 
141383 8 
141394 4 
141413 3 
141420 147 
141439 67 
141447 17 
141458 1 
141462 74 
141466 16 
141473 17 
141480 1 
141483 14 
141489 10 
141494 231 
141509 10 
141518 2 
141523 14 
141529 53 
141538 60 
141558 2079 
141597 17 
141600 49 
141607 10 
141611 1 
141617 312 
141627 23 
141631 5 
141657 793 
141681 90 
141694 213 
141712 196 
141722 209 
141728 88 
141734 97 
141744 154 
141754 300 
141768 353 
141784 93 
141792 56 
141799 99 
141810 199 
141848 59 
141869 50 
141875 29 
141879 2 
141883 21 
141899 5 
141908 915 
141922 15 
141947 1683 
141995 2874 
142014 16 
142051 2838 
142086 1 
142097 1 
142100 96 
142105 76 
142110 2 
142117 1 
142124 95 
142131 52 
142143 41 
142156 6 
143185 8 
143189 2 
143195 11 
143198 9 
143206 3 
143210 31 
143219 27 
143224 2 
143233 19 
143243 25 
143252 7 
143256 23 
143263 17 
143305 7 
143314 8 
143327 14 
143331 36 
143334 6 
143346 10 
143356 127 
143377 16 
143395 750 
143412 231 
143428 1198 
143446 229 
143455 177 
143458 245 
143479 1776 
143504 184 
143511 164 
143521 28 
143558 2945 
143586 16 
143589 6 
143605 1829 
143640 245 
143652 60 
143664 22 
143672 42 
143679 108 
143684 17 
143687 1 
143691 6 
143703 77 
143709 20 
143723 1 
143732 15 
143741 38 
143746 167 
143756 3 
143760 5 
143763 2 
143789 16 
143857 8 
143873 35 
143880 28 
143888 82 
143893 4 
143900 108 
143909 70 
143913 22 
143919 1 
143923 7 
143941 8 
143982 4 
144006 1 
144026 48 
144043 22 
144054 49 
144059 5 
144065 1 
144072 2 
144091 29 
144097 2 
144128 4 
144188 4 
144197 10 
144202 15 
144209 33 
144216 1 
144220 2 
144230 10 
144242 13 
144255 1 
144264 46 
144268 3 
144273 40 
144295 8 
144301 5 
144323 4 
144345 37 
144354 13 
144357 1 
144361 3 
144369 1 
144378 36 
144393 173 
144415 1 
144497 16 
144510 3 
144520 13 
144525 13 
144554 1 
144563 4 
144574 4 
144586 7 
144632 4 
144647 34 
144655 1 
144662 29 
144689 199 
144709 1 
144734 32 
144804 24 
144829 2 
144862 3 
144904 2 
144925 7 
144935 7 
144942 1 
144962 12 
144968 2 
144973 26 
145026 26 
145077 3 
145094 1 
145098 14 
145124 11 
145138 25 
145148 34 
145194 1 
145224 4 
145249 11 
145275 22 
145294 1 
145377 8 
145406 95 
145441 14 
145573 1 
145583 80 
145593 90 
145628 13 
145638 9 
145642 7 
145652 4 
145678 20 
145691 2 
145694 23 
145702 1 
145709 1 
145714 34 
145718 13 
145737 3 
145746 42 
145767 16 
145775 4 
145787 1 
145790 43 
145795 1 
145807 227 
145851 27 
145872 17 
145888 1 
145892 52 
145916 5 
145939 4 
145953 1 
145962 5 
145997 5 
146002 4 
146030 17 
146036 3 
146055 93 
146117 1 
146150 108 
146155 1 
146158 1 
146171 20 
146188 10 
146198 12 
146202 2 
146205 1 
146212 12 
146242 6 
146267 19 
146275 55 
146282 6 
146287 1 
146291 4 
146305 13 
146315 8 
146328 1 
146336 1 
146353 4 
146359 2 
146370 5 
146373 5 
146376 10 
146390 1 
146401 358 
146449 4 
146471 8 
146504 1 
146511 3 
146518 5 
146523 61 
146532 6 
146537 5 
146548 1 
146551 2 
146556 1 
146567 67 
146601 15 
146618 1 
146639 15 
146645 22 
146672 1 
146690 72 
146702 62 
146707 12 
146713 6 
146752 2 
146813 17 
146865 1 
146871 1 
146883 25 
146893 98 
146903 191 
146943 8 
146976 4 
147002 27 
147017 14 
147025 3 
147043 56 
147052 11 
147060 186 
147075 95 
147089 8 
147113 5 
147198 17 
147205 39 
147217 112 
147223 10 
147240 519 
147248 18 
147256 31 
147261 4 
147286 8369 
147336 4907 
147372 3843 
147399 679 
147412 321 
147424 32 
147434 168 
147468 3307 
147494 13 
147498 9 
147507 386 
147521 966 
147539 75 
147544 21 
147562 539 
147585 104 
147596 209 
147606 189 
147615 3 
147619 163 
147623 10 
147628 61 
147632 37 
147640 34 
148014 3 
151048 3 
151061 8 
151179 13 
151190 393 
151253 8598 
151331 42 
151336 11 
151341 15 
151352 23 
151357 89 
151370 30 
151401 103 
151409 7 
151419 2 
151422 8 
151434 2 
151437 1 
151445 200 
151454 10 
151609 55 
151618 36 
151627 3 
151630 1 
151645 77 
151654 1 
151658 3 
151662 1 
151673 44 
151681 41 
151687 10 
151703 2 
151712 5 
151735 11 
151752 10 
151769 16 
151782 330 
151788 86 
151796 40 
151800 5 
151807 199 
151821 4 
151840 23 
151843 25 
151853 111 
151861 116 
151871 10 
151875 32 
151884 90 
151893 99 
151901 32 
151905 37 
151912 5 
151921 143 
151935 255 
151945 77 
151952 14 
151959 469 
151974 2 
151982 19 
151988 59 
151992 14 
152040 129 
152067 2638 
152085 679 
152090 1 
152094 10 
152104 77 
152122 8 
152129 12 
152137 31 
152168 502 
152203 129 
152217 28 
152224 2 
152233 1 
152255 14 
152281 15 
152302 25 
152312 3 
152325 76 
152333 56 
152338 101 
152349 3 
152356 17 
152369 26 
152373 77 
152379 1 
152386 47 
152391 83 
152397 5 
152412 1 
152417 4 
152470 96 
152474 157 
152496 431 
152505 35 
152516 731 
152533 347 
152542 318 
152550 486 
152560 5 
152573 1 
152619 81 
152645 15 
152651 880 
152659 1 
152689 2049 
152711 21 
152714 1 
152721 100 
152727 1 
152735 178 
152742 20 
152747 54 
152751 62 
152762 47 
152771 273 
152787 421 
152807 12 
152818 131 
152837 114 
152843 2 
152853 157 
152863 8 
152871 98 
152883 289 
152889 62 
152897 8 
152904 216 
152913 157 
152923 152 
152934 6 
152946 47 
152967 2 
152977 27 
152980 69 
152987 91 
152996 64 
152999 9 
153002 3 
153009 33 
153020 66 
153028 56 
153032 18 
153039 126 
153044 1 
153047 43 
153050 5 
153054 94 
153062 284 
153074 159 
153084 55 
153097 52 
153120 157 
153146 199 
153163 89 
153169 60 
153178 237 
153186 139 
153193 56 
153200 163 
153205 11 
153211 65 
153218 30 
153221 20 
153236 4 
153241 2 
153246 150 
153258 1 
153267 109 
153278 93 
153283 962 
153299 63 
153309 65 
153318 12 
153323 25 
153328 118 
153335 9 
153341 19 
153346 4 
153352 167 
153362 397 
153371 163 
153378 75 
153392 28 
153399 339 
153423 8 
153430 64 
153436 18 
153448 2 
153461 18 
153465 17 
153481 262 
153492 111 
153506 441 
153519 344 
153526 9 
153533 31 
153538 29 
153545 265 
153557 93 
153567 73 
153576 51 
153592 20 
153597 6 
153601 14 
153608 50 
153620 31 
153624 11 
153629 11 
153635 1 
153639 2 
153652 30 
153659 28 
153664 5 
153674 1 
153680 13 
153688 6 
153693 12 
153701 185 
153714 10 
153719 51 
153727 255 
153734 19 
153742 154 
153748 7 
153755 4 
153761 9 
153771 7 
153775 16 
153779 110 
153785 12 
153799 13 
153805 71 
153815 24 
153827 109 
153832 1 
153840 11 
153862 485 
153878 138 
153882 8 
153896 166 
153903 121 
153916 234 
153928 159 
153932 31 
153939 64 
153950 204 
153961 1 
153965 1 
153968 28 
153976 20 
153983 9 
153987 49 
153992 59 
154004 43 
154012 150 
154020 32 
154027 17 
154033 66 
154042 228 
154053 12 
154060 2 
154066 1 
154070 31 
154096 137 
154100 480 
154114 406 
154124 205 
154136 1 
154152 560 
154157 90 
154161 1 
154164 7 
154171 152 
154178 19 
154182 162 
154191 691 
154202 229 
154208 42 
154213 117 
154229 4 
154242 15 
154254 195 
154273 2 
154278 104 
154282 15 
154288 7 
154298 8 
154301 1 
154304 1 
154318 7 
154322 32 
154331 3 
154334 4 
154339 4 
154347 60 
154350 11 
154360 17 
154364 52 
154372 249 
154422 5566 
154469 104 
154479 688 
154501 15 
154539 22 
154558 28 
154564 223 
154572 21 
154578 81 
154597 1057 
154626 1480 
154655 158 
154660 82 
154665 2 
154668 1 
154675 62 
154730 7 
154735 15 
154739 12 
154743 2 
154761 688 
154786 485 
154817 3310 
154880 2930 
154926 1 
154932 61 
154939 49 
154946 14 
154958 155 
155024 192 
155035 38 
155048 470 
155068 3852 
155094 1082 
155148 3 
155194 34 
155202 74 
155210 1 
155214 73 
155219 73 
155230 1 
155235 134 
155240 303 
155250 2 
155254 1 
155257 1 
155264 40 
155273 51 
155278 62 
155357 13 
155366 299 
155378 3 
155387 34 
155392 181 
155399 122 
155405 17 
155411 250 
155423 158 
155429 58 
155434 70 
155440 1 
155449 4 
155452 1 
155527 4 
155531 24 
155537 22 
155554 362 
155560 37 
155576 4 
155580 52 
155587 19 
155591 1 
155609 117 
155628 38 
155685 22 
155700 80 
155707 83 
155715 73 
155724 9 
155739 24 
155742 47 
155760 30 
155770 35 
155780 13 
155816 45 
155828 52 
155841 5 
155845 23 
155863 35 
155875 2 
155878 1 
155890 8 
155893 7 
155901 5 
155913 2 
155916 23 
155921 93 
155930 3 
155933 4 
155936 12 
155971 33 
155980 2 
155986 13 
155995 2 
156016 10 
156020 122 
156031 11 
156038 21 
156049 47 
156053 132 
156057 74 
156076 97 
156088 3 
156092 147 
156121 6 
156140 11 
156143 2 
156146 7 
156174 15 
156182 3 
156197 1 
156205 15 
156208 84 
156212 4 
156216 9 
156225 4 
156241 60 
156246 51 
156249 14 
156255 75 
156258 646 
156264 7 
156286 4 
156316 13 
156328 1 
156333 27 
156354 128 
156365 658 
156373 86 
156379 2 
156395 40 
156401 55 
156405 99 
156409 24 
156418 145 
156426 85 
156441 1 
156449 1 
156455 2 
156462 1 
156465 1 
156508 59 
156516 128 
156527 635 
156541 1 
156546 1 
156555 37 
156558 12 
156564 28 
156574 57 
156577 2 
156580 67 
156588 8 
156596 2 
156599 10 
156607 15 
156613 11 
156619 19 
156629 33 
156642 194 
156659 122 
156667 12 
156682 24 
156689 17 
156707 20 
156710 101 
156723 123 
156734 4 
156746 47 
156752 141 
156757 192 
156771 5 
156779 2 
158038 4 
158248 14 
158551 5 
158655 62 
158680 185 
158690 82 
158722 4613 
158743 1002 
158753 930 
158767 1535 
158780 115 
158812 3652 
158850 8 
158853 19 
158860 45 
158872 8 
158877 3 
158995 2 
159333 15 
159362 94 
159365 2 
159774 8 
159783 61 
159792 16 
159803 391 
159826 47 
159838 4 
159843 54 
159846 69 
159858 82 
159862 5 
159868 2 
159876 11 
159891 5 
159897 13 
159907 28 
159915 71 
159926 51 
159931 48 
159936 134 
159947 76 
159959 280 
159967 136 
159979 178 
159992 764 
160003 34 
160007 79 
160030 984 
160051 53 
160054 82 
160061 29 
160067 10 
160074 5 
160081 15 
160085 78 
160088 8 
160096 61 
160100 2 
160105 2 
160117 19 
160123 166 
160134 101 
160142 5 
160147 105 
160156 68 
160165 82 
160181 198 
160194 26 
160204 96 
160209 9 
160212 1 
160225 14 
160243 84 
160249 104 
160288 52 
160301 7 
161363 79 
161387 5 
163813 1 
163971 1 
163975 21 
164018 55 
164023 5 
164037 49 
166106 36 
166109 24 
166146 6 
166159 4 
166165 129 
166173 44 
166186 916 
166201 801 
166220 1 
166230 52 
166234 2 
166243 113 
166251 1 
166254 52 
166265 9 
166269 2 
166272 5 
166284 25 
166290 2 
166298 3 
166319 4 
166329 2 
166380 2210 
166406 53 
166411 428 
166431 214 
166471 6 
166485 6 
166488 20 
166496 9 
166501 3 
166506 17 
166509 22 
166513 59 
166527 23 
166533 40 
166536 46 
166546 141 
166568 3 
166572 48 
166580 131 
166585 1 
166588 7 
166594 30 
166620 6 
166660 34 
166681 11 
166690 2 
166694 5 
166697 64 
166700 3 
166710 14 
166720 2 
166738 248 
166745 17 
166757 69 
166776 1 
166779 61 
166782 1 
166825 35 
166845 21 
166848 71 
166854 45 
166859 53 
166866 134 
166870 54 
166878 17 
166885 8 
166889 2 
166914 566 
166941 53 
167012 2 
167029 64 
167052 16 
167056 40 
167077 71 
167092 18 
167099 140 
167138 29 
167159 22 
167166 7 
167179 74 
167185 125 
167196 4 
167208 54 
167216 7 
167227 32 
167235 47 
167256 2 
167260 68 
167269 11 
167275 1 
167283 31 
167288 106 
167296 130 
167301 62 
167316 8 
167324 119 
167356 26 
167419 3 
167424 54 
167432 10 
167458 13 
167463 30 
167484 8 
167500 1 
167520 24 
167525 21 
167582 77 
167612 28 
167635 5 
167638 11 
167641 52 
167649 48 
167660 17 
167714 29 
167732 6 
167740 1 
167756 80 
167768 192 
167772 1 
167776 183 
167781 202 
167816 27 
167828 8 
167857 3 
167918 426 
167974 11 
167984 22 
167988 9 
167999 5 
168016 58 
168038 14 
168043 17 
168057 58 
168067 59 
168081 3 
168085 3 
168088 16 
168091 7 
168126 8 
168212 1 
168220 51 
168228 43 
168234 226 
168242 2 
168253 75 
168268 2 
168277 9 
168283 2 
168290 1 
168367 1 
168397 9 
168400 32 
168412 22 
168512 5 
168524 4 
168535 44 
168553 132 
168560 91 
168567 37 
168574 60 
168580 61 
168674 18 
168689 1 
168698 115 
168707 13 
168719 103 
168724 65 
168727 101 
168730 1 
168736 3 
168739 1 
168743 1 
168758 240 
168762 5 
168766 6 
168779 5 
168794 157 
168812 45 
168857 70 
168871 179 
168881 267 
168885 187 
168895 235 
168901 14 
168906 202 
168912 248 
168920 524 
168942 81 
169023 141 
169028 2 
169035 155 
169047 41 
169057 30 
169064 13 
169071 2 
169074 3 
169079 39 
169090 1658 
169110 1899 
169129 77 
169137 275 
169141 1 
169149 1 
169152 2 
169157 1152 
169182 2310 
169199 74 
169205 284 
169214 317 
169223 92 
169230 104 
169236 17 
169245 1 
169256 111 
169263 3 
169316 6 
169340 44 
169349 236 
169357 52 
170300 1 
170322 1 
170326 1 
170331 1 
170334 1 
170352 3 
170357 2 
170390 6 
170404 2 
170413 4 
170418 5 
170425 3 
170435 4 
170444 1 
170457 1 
170465 15 
170473 4 
170480 1 
170524 5 
170543 3 
170580 6 
170604 4 
170612 3 
170615 4 
170620 53 
170623 9 
170664 26 
170718 44 
170734 14 
170754 15 
170763 87 
170772 38 
170780 39 
170786 4 
170792 12 
170797 49 
170807 3 
170811 63 
170830 1 
170837 4 
170844 5 
170849 181 
170855 12 
170865 14 
170877 18 
170881 16 
170892 33 
170902 40 
170941 9 
170960 39 
170977 6 
170989 9 
170994 3 
171029 4 
171032 37 
171074 19 
171104 2 
171107 7 
171115 47 
171143 97 
171168 1 
171186 42 
171189 47 
171205 11 
171237 21 
171241 8 
171271 6 
171279 3 
171293 1 
171300 209 
171306 6 
171311 85 
171315 6 
171326 45 
171357 80 
171369 1 
171431 1 
171439 26 
171463 358 
171484 377 
171515 2 
171523 1 
171577 86 
171597 94 
171605 6 
171609 25 
171614 1 
171620 9 
171625 127 
171632 89 
171638 105 
171649 316 
171659 45 
171663 4 
171667 2 
171774 120 
171784 74 
171794 921 
171803 209 
171811 145 
171822 77 
171827 127 
171841 640 
171849 58 
171856 8 
171885 177 
171897 91 
171949 36 
171960 12 
171965 9 
171977 27 
171983 13 
171990 203 
172004 644 
172046 851 
172067 12 
172149 62 
172168 142 
172176 10 
172183 12 
172194 7 
172202 306 
172214 82 
172227 7 
172230 25 
172234 149 
172238 6 
172246 2 
172313 14 
172338 84 
172355 23 
172382 4 
172401 21 
173000 33 
173011 8 
173276 100 
174699 82 
175156 1 
175175 52 
175182 83 
175189 1516 
175206 1188 
175225 498 
175256 986 
175273 609 
175293 622 
175307 32 
175314 231 
175348 20 
175355 34 
175373 65 
175380 80 
175386 170 
175391 8 
175398 15 
175404 46 
175412 3 
175417 2 
175425 98 
175435 323 
175445 13 
175451 13 
175457 13 
175462 116 
175471 67 
175481 2 
175492 48 
175567 12 
175574 9 
175593 2 
175597 7 
175615 12 
175623 1 
175630 295 
175640 13 
175649 5 
175656 93 
175706 2 
175768 302 
175774 28 
175786 206 
175793 75 
175865 2 
175898 61 
175931 13 
175936 213 
175948 5 
175959 27 
175967 11 
176029 368 
176073 41 
176084 4 
176087 2 
176099 128 
176112 18 
176122 13 
176134 1 
176156 23 
176214 28 
176226 22 
176245 57 
176256 1 
176268 116 
176276 87 
176283 52 
176292 90 
176304 8 
176308 1 
176316 1 
176319 161 
176326 3 
176332 4 
176340 122 
176369 3 
176373 17 
176392 25 
176428 114 
176453 1 
176460 1 
176468 16 
176476 2 
176496 55 
176509 2 
176548 1 
176557 2 
176572 1 
176601 13 
176614 68 
176622 95 
176626 1 
176633 5 
176638 36 
176643 154 
176652 26 
176664 12 
176670 1 
176787 62 
176796 219 
176821 2 
176831 31 
176871 70 
176882 260 
176911 141 
176935 18 
176945 2 
176948 97 
176967 188 
176975 33 
176978 25 
176987 412 
176994 15 
176998 109 
177011 13 
177043 79 
177057 36 
177062 3 
177065 108 
177074 6 
177112 47 
177118 217 
177142 6 
177156 37 
177162 83 
177168 16 
177183 245 
177189 35 
177223 46 
177231 1 
177238 13 
177245 77 
177255 129 
177261 104 
177269 310 
177279 84 
177284 1 
177290 3 
177294 1 
177300 11 
177304 240 
177313 110 
177338 580 
177356 72 
177364 558 
177373 85 
177384 450 
177393 27 
177401 36 
177431 1257 
177461 83 
177471 107 
177483 64 
177493 16 
177498 19 
177516 1154 
177531 29 
177534 43 
177541 22 
177549 267 
177555 157 
177576 368 
177582 18 
177586 21 
177591 5 
177596 14 
177604 166 
177617 103 
177626 8 
177633 72 
177640 262 
177646 65 
177650 6 
177654 3 
177659 12 
177674 1 
177677 1 
177681 7 
177687 15 
177694 13 
177704 36 
177714 14 
177726 234 
177733 61 
177739 1 
177745 74 
177752 7 
177767 220 
177776 110 
177785 337 
177792 48 
177806 438 
177817 16 
177822 5 
177830 12 
177833 10 
177837 53 
177842 242 
177856 57 
177862 62 
177872 18 
177882 13 
177891 10 
177895 6 
177916 86 
177946 8 
177964 17 
177974 4 
177992 1 
178002 15 
178007 209 
178019 2 
178025 58 
178029 68 
178035 92 
178043 142 
178051 4 
178054 63 
178067 140 
178075 55 
178079 95 
178085 141 
178091 20 
178100 68 
178106 90 
178114 76 
178129 5 
178140 314 
178161 12 
178177 1 
178182 34 
178186 59 
178194 20 
178204 83 
178228 41 
178237 10 
178275 31 
178292 29 
178298 296 
178309 140 
178372 122 
178383 24 
178403 53 
178412 278 
178442 3 
178460 3 
178497 413 
178505 5 
178510 20 
178518 78 
178526 1 
178536 33 
178540 1 
178546 1 
178560 1 
178567 61 
178581 4 
178622 1 
178625 1 
178645 1 
178683 69 
178716 45 
178741 162 
178786 5 
178792 192 
178821 126 
178833 2 
178852 6 
178862 145 
178875 5 
178901 124 
178930 2 
178941 66 
178963 2 
178987 152 
179012 9 
179024 20 
179046 23 
179095 2 
179104 18 
179109 1 
179123 144 
179126 13 
179134 10 
179162 522 
179174 94 
179180 93 
179192 57 
179200 1 
179204 5 
179213 53 
179276 389 
179286 75 
179307 6 
179316 9 
179333 3 
179339 12 
179348 19 
179357 94 
179360 28 
179371 29 
179377 57 
179381 31 
179385 93 
179396 170 
179410 5 
179420 74 
179433 1017 
179441 5 
179444 9 
179450 19 
179455 3 
179460 575 
179472 81 
179488 95 
179493 2 
179499 2 
179506 149 
179520 764 
179535 1201 
179556 130 
179572 1 
179584 1 
179589 86 
179605 119 
179609 3 
179612 171 
179638 449 
179655 2 
179684 412 
179693 1 
179713 408 
179725 127 
179734 31 
179738 10 
179744 38 
179757 66 
179778 7 
179782 276 
179788 33 
179791 111 
179797 273 
179800 1 
179808 1 
179819 17 
179826 885 
179836 37 
179868 57 
179915 1 
179932 173 
179962 4 
179969 2 
179972 2 
180002 23 
180047 33 
180050 71 
180066 37 
180074 65 
180081 68 
180088 412 
180110 81 
180137 1569 
180170 2044 
180193 402 
180202 56 
180207 1 
180215 9 
180222 6 
180226 7 
180239 133 
180257 6 
180300 23 
180317 7 
180323 12 
180347 86 
180355 2 
180358 30 
180391 64 
180395 94 
180407 100 
180496 6 
180504 175 
180514 537 
180524 2 
180542 7 
180548 36 
180551 58 
180556 69 
180565 2 
180569 6 
180591 14 
180647 4 
180662 11 
180670 287 
180680 122 
180688 123 
180693 5 
180698 4 
180707 34 
180718 10 
180723 96 
180729 4 
180737 55 
180760 1 
180806 28 
180825 2 
180833 186 
180846 63 
180852 172 
180858 17 
180870 886 
180883 41 
180890 136 
180900 204 
180908 19 
180915 5 
180921 74 
180927 185 
180938 2 
180952 38 
181009 83 
181015 167 
181029 54 
181039 559 
181046 45 
181052 709 
181078 222 
181084 1 
181109 5 
181121 18 
181130 11 
181140 164 
181149 13 
181155 69 
181167 11 
181187 811 
181209 3271 
181225 109 
181234 40 
181242 11 
181279 716 
181297 210 
181309 564 
181329 1284 
181369 82 
181376 14 
181380 2 
181392 11 
181401 195 
181408 76 
181415 35 
181422 45 
181430 9 
181433 62 
181441 676 
181461 9 
181464 23 
181472 3 
181497 3 
181501 124 
181507 1 
181512 3 
181517 9 
181520 7 
181546 83 
181569 1 
181572 3 
181581 19 
181588 13 
181592 155 
181595 82 
181600 7 
181612 406 
181623 139 
181629 182 
181637 3 
181640 44 
181724 25 
181737 234 
181751 61 
181756 2 
181759 131 
181766 1 
181777 46 
181786 171 
181796 429 
181808 3 
181816 33 
181828 252 
181841 1 
181887 21 
181941 302 
181950 3 
181953 64 
181958 2 
181969 120 
181979 114 
181987 9 
181990 32 
181999 56 
182006 49 
182025 29 
182048 37 
182080 67 
182090 2 
182095 2 
182102 1 
182115 57 
182121 22 
182127 142 
182135 121 
182139 6 
182151 413 
182162 45 
182170 141 
182187 98 
182274 1 
182277 4 
182284 149 
182297 78 
182309 220 
182322 313 
182329 18 
182335 59 
182349 792 
182370 145 
182378 18 
182389 209 
182394 10 
182400 53 
182405 76 
182414 90 
182418 8 
182422 46 
182426 16 
182432 56 
182448 54 
182454 49 
182457 15 
182460 43 
182468 104 
182472 17 
182480 52 
182485 105 
182499 481 
182533 31 
182543 215 
182551 6 
182558 21 
182563 15 
182577 15 
182587 91 
182591 33 
182603 131 
182609 20 
182624 4 
182648 1 
182662 15 
182670 11 
182679 8 
182682 2 
182688 14 
182693 16 
182951 3 
182974 1 
182988 2 
183009 1 
183015 1 
183034 2 
183042 7 
183052 2 
183066 3 
183138 4 
183158 2 
183165 3 
183174 5 
183178 2 
183182 9 
183186 1 
183192 4 
183196 1 
183205 2 
183210 44 
183216 6 
183222 1 
183225 1 
183230 1 
183233 24 
183237 1 
183242 2 
183314 20 
183341 96 
183351 61 
183376 2 
183380 1 
183389 3 
183395 1 
183403 78 
183519 5 
183526 20 
183530 16 
183537 1 
183541 2 
183546 349 
183557 115 
183586 1548 
183608 7 
183612 12 
183618 6 
183642 24 
183653 75 
183662 3 
183690 11 
183764 3 
183796 55 
183815 17 
183818 314 
183827 494 
183855 25 
183860 114 
183921 156 
183949 19 
183954 12 
184053 70 
184072 9 
184107 150 
184113 63 
184121 125 
184128 109 
184137 75 
184206 245 
184211 1 
184255 13 
184267 88 
184273 1 
184300 19 
184312 8 
184323 9 
184349 26 
184373 23 
184397 10 
184411 5 
184427 1 
184452 16 
184471 10 
184492 96 
184510 19 
184514 15 
184535 16 
184552 2 
184558 30 
184570 4 
184576 16 
184580 13 
184585 19 
184594 45 
184599 27 
184638 12 
184653 2 
184666 31 
184682 6 
184693 141 
184708 166 
184714 56 
184723 1 
184731 29 
184734 12 
184739 104 
184757 484 
184766 218 
184786 20 
184800 216 
184820 2 
184842 10 
184930 65 
184943 40 
184967 67 
184975 40 
184985 1 
185054 134 
185071 3 
185120 82 
185128 245 
185218 24 
185254 1 
185265 55 
185279 111 
185292 25 
185300 213 
185308 8 
185318 11 
185328 122 
185405 45 
185421 149 
185431 12 
185438 2 
185443 5 
185451 30 
185456 66 
185583 15 
185589 96 
185595 12 
185606 14 
185613 231 
185627 14 
185650 3 
185762 8 
185766 3 
185788 14 
185805 82 
185815 15 
185822 95 
185842 53 
185865 45 
185868 1 
185887 1 
185898 135 
186002 16 
186021 343 
186031 256 
186050 93 
186165 3 
186174 22 
186190 43 
186205 3 
186214 13 
186223 2 
186228 24 
186237 16 
186245 8 
186251 12 
186278 9 
186347 4 
186355 3 
186369 8 
186372 2 
186385 8 
186390 6 
186411 3 
186419 12 
186434 18 
186521 58 
186545 31 
186551 151 
186561 134 
186569 3 
186582 6 
186695 40 
186710 204 
186719 11 
186732 4 
186738 15 
186774 11 
186813 83 
186841 194 
186854 44 
186877 4 
186890 15 
186906 92 
186909 1 
186917 128 
187000 151 
187049 32 
187065 50 
187077 11 
187080 31 
187088 37 
187107 9 
187111 5 
187166 10 
187193 43 
187201 38 
187225 50 
187250 7 
187269 144 
187295 46 
187312 218 
187329 7 
187374 54 
187381 299 
187394 384 
187420 2 
187444 23 
187698 1 
187765 71 
187773 47 
187795 1 
187819 7 
187888 7 
187912 114 
187921 8 
187927 101 
187938 92 
187941 32 
187944 163 
187950 42 
187961 354 
187974 284 
187985 609 
187997 186 
188010 9 
188014 141 
188021 47 
188029 9 
188039 3 
188047 104 
188056 1 
188077 31 
188119 28 
188140 6 
188146 11 
188196 65 
188208 57 
188223 23 
188284 9 
188351 4 
188364 72 
188373 82 
188377 31 
188397 118 
188405 15 
188412 5 
188441 8 
188491 1 
188647 10 
188691 51 
188720 52 
188727 96 
188735 157 
188742 2 
188750 38 
188754 19 
188760 47 
188766 1 
188776 125 
188785 14 
188789 1 
188794 40 
188812 107 
188826 28 
188832 26 
188842 27 
188847 119 
188856 6 
188892 57 
188909 1 
188914 1 
188917 19 
188927 35 
188931 16 
188934 3 
188944 9 
188951 14 
188957 74 
188967 39 
188983 4 
188986 3 
188992 42 
189024 157 
189036 190 
189052 1 
189055 3 
189060 1 
189066 7 
189070 2 
189073 5 
189078 8 
189086 71 
189097 143 
189107 163 
189119 259 
189173 2 
189185 1 
189191 4 
189196 3 
189203 1 
189293 3 
189319 8 
189335 8 
189345 12 
189367 1 
189371 1 
189387 36 
189427 1 
189430 18 
189433 1 
189439 73 
189458 1 
189464 5 
189468 13 
189476 1 
189483 4 
189496 51 
189502 1 
189515 52 
189523 2 
189560 1 
189579 3 
189594 2 
189611 8 
189615 13 
189623 7 
189635 49 
189660 12 
189679 27 
189692 63 
189735 19 
189746 39 
189758 141 
189765 110 
189771 438 
189790 45 
189793 276 
189805 272 
189811 2 
189816 1 
189838 10 
189856 38 
189863 76 
189868 19 
189871 2 
189874 6 
189882 60 
189885 1 
189888 23 
189891 3 
189897 1 
189904 1 
189912 218 
189923 33 
189930 2 
189933 1 
189943 143 
189952 58 
189963 145 
189981 1 
189987 31 
189994 64 
190013 2101 
190046 709 
190059 1 
190087 786 
190115 2 
190121 9 
190128 8 
190134 13 
190144 245 
190153 26 
190159 3 
190172 470 
190180 19 
190204 2 
190226 354 
190247 31 
190256 77 
190262 6 
190266 6 
190280 2 
190289 9 
190299 1 
190305 6 
190310 5 
190319 8 
190331 14 
190336 15 
190340 2 
190357 13 
190365 32 
190369 1 
190383 27 
190388 40 
190391 37 
190395 20 
190399 5 
190406 30 
190411 3 
190417 64 
190422 8 
190427 131 
190442 11 
190448 2 
190458 19 
190461 10 
190478 20 
190486 34 
190499 37 
190503 80 
190511 55 
190519 4 
190522 27 
190525 44 
190534 95 
190539 3 
190542 97 
190549 5 
190553 1 
190558 4 
190561 1 
190566 158 
190571 21 
190575 1 
190585 140 
190591 1 
190595 8 
190604 147 
190612 106 
190622 1 
190628 16 
190634 4 
190645 79 
190657 5 
190662 1 
190666 7 
190678 15 
190682 49 
190694 1 
190697 38 
190707 5 
190710 12 
190720 78 
190725 71 
190746 40 
190760 222 
190777 13 
190780 3 
190796 92 
190810 2 
190845 37 
190860 1 
190891 16 
190910 83 
190920 345 
190932 37 
190935 97 
190940 63 
190945 8 
190951 40 
190960 60 
190964 36 
190967 1 
190973 37 
190985 26 
190989 95 
191000 81 
191025 3 
191030 1 
191041 5 
191069 1 
191085 148 
191090 1 
191099 305 
191107 1 
191121 289 
191138 45 
191149 103 
191162 187 
191169 30 
191173 30 
191181 35 
191221 37 
191230 25 
191245 112 
191257 66 
191262 25 
191285 22 
191289 9 
191292 5 
191296 1 
191303 3 
191308 55 
191315 2 
191323 4 
191337 5 
191347 201 
191366 10 
191373 113 
191384 233 
191396 3 
191400 205 
191410 2 
191416 2 
191419 268 
191427 339 
191434 56 
191441 2 
191444 147 
191454 23 
191459 74 
191466 1 
191469 45 
191477 227 
191485 21 
191488 7 
191499 74 
191504 52 
191510 6 
191517 173 
191527 132 
191537 402 
191549 152 
191559 13 
191564 23 
191572 313 
191583 385 
191596 166 
191606 2 
191614 17 
191619 33 
191628 5 
191638 17 
191647 69 
191659 19 
191667 34 
191670 55 
191673 9 
191679 210 
191687 24 
191692 4 
191696 17 
191703 12 
191715 46 
191720 1 
191723 47 
191728 68 
191734 834 
191749 82 
191752 258 
191766 243 
191776 23 
191783 136 
191790 96 
191805 26 
191815 39 
191825 39 
191831 98 
191837 1 
191840 37 
191844 20 
191852 33 
191855 44 
191858 29 
191873 18 
191881 174 
191891 80 
191895 4 
191900 1 
191904 13 
191909 2 
191921 47 
191925 142 
191936 144 
191947 536 
191951 14 
191955 217 
191960 98 
191967 1055 
191976 1 
191991 168 
192007 29 
192014 42 
192034 2943 
192052 30 
192060 227 
192078 514 
192090 14 
192096 175 
192111 2 
192117 1 
192134 359 
192142 42 
192157 1000 
192173 317 
192184 92 
192195 33 
192202 1 
192205 16 
192211 2 
192222 2 
192233 184 
192251 5 
192259 5 
192281 8 
192304 41 
192308 2 
192313 1 
192319 100 
192323 10 
192326 30 
192338 25 
192345 3 
192348 3 
192356 5 
192360 12 
192363 4 
192366 6 
192372 9 
192375 3 
192378 13 
192383 20 
192390 24 
192402 37 
192412 80 
192423 51 
192429 2 
192436 124 
192444 46 
192451 140 
192462 161 
192475 9 
192481 5 
192485 4 
192499 13 
192502 10 
192508 151 
192521 82 
192531 49 
192537 115 
192544 4 
192687 383 
192695 174 
192701 176 
192708 160 
192715 181 
192722 2 
192737 135 
192743 39 
192868 178 
192886 85 
192899 7 
192910 280 
192918 8 
192925 19 
192934 2 
193015 40 
193031 70 
193039 65 
193056 279 
193064 32 
193078 4 
193137 1 
193175 3 
193184 15 
193216 20 
193268 1 
193283 1 
193296 165 
193355 36 
193359 4 
193363 1 
193409 21 
193501 167 
193506 1 
193510 91 
193519 88 
193543 1 
193675 8 
193698 1 
193768 9 
193790 1 
193829 2 
193866 1 
193872 1 
193917 20 
193925 2 
194013 13 
194032 14 
194040 1 
194108 182 
194134 2 
194137 1 
194157 76 
194167 2 
194192 337 
194211 2 
194536 14 
194577 17 
194616 4 
194656 15 
194682 7 
194693 1 
194725 2 
194730 11 
194740 45 
194747 141 
194756 152 
194761 11 
194777 50 
194789 29 
194829 2 
194881 24 
194966 73 
194989 1 
195014 14 
195088 14 
195107 106 
195119 63 
195143 24 
195156 1 
195167 191 
195211 77 
195221 9 
195248 14 
195294 56 
195407 24 
195433 10 
195437 11 
195440 10 
195475 7 
195480 1 
195483 32 
195488 2 
195499 43 
195511 153 
195531 34 
195595 55 
195642 107 
195652 80 
195716 64 
195744 4 
195789 23 
195793 86 
195797 2 
195805 19 
195812 3 
195827 31 
195853 99 
195861 5 
195885 20 
195896 120 
195914 4 
195925 58 
195942 2 
195969 51 
195974 33 
195979 23 
195985 140 
195988 3 
196001 25 
196006 48 
196014 10 
196019 81 
196056 66 
196065 34 
196073 194 
196079 5 
196086 18 
196133 1 
196171 19 
196191 8 
196196 33 
196202 43 
196212 6 
196227 18 
196264 7 
196288 1 
196314 3 
196329 22 
196341 1 
196357 72 
196364 1 
196376 53 
196393 1 
196398 1 
196401 39 
196416 5 
196423 12 
196442 1 
196452 5 
196484 21 
196509 12 
196615 8 
196618 98 
196625 24 
196631 30 
196635 50 
196652 70 
196667 1 
196672 64 
196694 39 
196700 55 
196713 1 
196727 31 
196743 3 
196755 89 
196768 74 
196779 2 
196839 107 
196851 134 
196863 66 
196906 95 
196941 239 
196977 9 
196984 2 
197100 49 
197110 47 
197118 125 
197127 40 
197167 33 
197182 634 
197217 16 
197276 12 
197291 305 
197302 1 
197356 33 
197386 47 
197401 17 
197445 57 
197463 31 
197469 2 
197496 11 
197517 65 
197576 1 
197595 20 
197602 92 
197609 45 
197727 1 
197793 270 
197999 188 
198020 2 
198063 6 
198071 10 
198077 247 
198094 33 
198110 9 
198114 7 
198128 14 
198142 382 
198151 109 
198155 3 
198189 8 
198221 6 
198257 1 
198276 5 
198290 5 
198294 5 
198314 1 
198321 5 
198327 2 
198332 11 
198337 58 
198344 7 
198349 6 
198360 5 
198447 6 
198459 7 
198466 3 
198471 3 
198480 4 
198503 9 
198507 50 
198521 29 
198525 1 
198529 509 
198545 55 
198662 74 
198672 1 
198684 15 
198692 166 
198696 5 
198701 29 
198719 301 
198725 2 
198736 3 
198739 1 
198744 148 
198751 1 
198762 68 
198770 8 
198774 20 
198778 1 
198784 62 
198787 84 
198791 190 
198800 266 
198806 261 
198814 41 
198824 752 
198850 113 
198859 343 
198875 40 
198923 135 
198927 1 
198932 223 
198942 48 
198951 212 
198965 523 
198985 469 
198992 61 
199002 125 
199011 44 
199026 342 
199036 5 
199040 5 
199048 3 
199073 118 
199080 89 
199086 15 
199093 20 
199101 145 
199107 86 
199111 9 
199119 106 
199123 97 
199127 56 
199131 8 
199147 2 
199167 70 
199179 75 
199184 1 
199191 4 
199201 15 
199205 124 
199214 246 
199225 15 
199230 1 
199255 37 
199264 38 
199279 1 
199330 46 
199333 1 
199391 61 
199429 1 
199444 1 
199461 91 
199477 150 
199482 23 
199485 25 
199495 2 
199500 11 
199519 10 
199533 50 
199546 73 
199564 36 
199589 8 
199614 5 
199618 63 
199624 54 
199628 35 
199632 11 
199647 27 
199680 29 
199714 23 
199730 55 
199735 4 
199739 10 
199745 56 
199752 8 
199764 2 
199772 27 
199780 58 
199785 4 
199803 36 
199808 40 
199897 1 
199905 78 
199943 1 
199948 8 
199955 3 
199963 3 
199969 4 
199978 1 
199999 5 
200005 5 
200055 14 
200086 14 
200114 1 
200130 1 
200138 1 
200141 7 
200157 1 
200171 4 
200176 79 
200187 1 
200194 21 
200208 2 
200228 6 
200262 93 
200280 21 
200340 3 
200409 143 
200438 15 
200451 94 
200461 288 
200467 79 
200470 61 
200479 1317 
200493 505 
200503 118 
200507 24 
200526 6 
200530 24 
200539 347 
200554 663 
200562 19 
200571 23 
200581 239 
200607 4 
200620 49 
200707 2 
200718 23 
200745 64 
200820 68 
200859 44 
200881 15 
200887 1 
200940 15 
201020 7 
201038 74 
201044 101 
201052 242 
201061 138 
201079 32 
201106 5 
201193 75 
201201 45 
201211 42 
201233 43 
201346 4 
201364 1 
201435 32 
201442 2 
201475 110 
201492 56 
201530 122 
201591 77 
201594 1 
201687 1 
201695 60 
201709 2 
201718 73 
201738 9 
201785 1 
201927 41 
201933 2 
201946 3 
202032 5 
202061 2 
202098 41 
202125 1 
202176 42 
202227 9 
202289 164 
202377 144 
202426 97 
202435 64 
202441 1 
202490 17 
202516 9 
202522 17 
202559 204 
202571 7 
202578 109 
202582 26 
202594 510 
202601 94 
202608 34 
202615 1 
202620 56 
202626 146 
202631 50 
202644 1 
202652 126 
202656 6 
202661 12 
202668 2 
202689 1 
202692 37 
202701 16 
202715 65 
202723 119 
202741 4 
202752 1 
202765 71 
202769 1 
202817 16 
202875 1 
202886 26 
202904 2 
202907 8 
202915 33 
202926 12 
202937 2 
202940 34 
202944 8 
203000 1 
203065 9 
203082 29 
203231 2 
203336 107 
203387 1 
203421 4 
203424 6 
203447 15 
203658 3 
203831 8 
203843 165 
203868 42 
203909 5 
203926 2 
203933 50 
204021 27 
204042 105 
204078 95 
204119 3 
204124 1 
204138 144 
204152 177 
204200 165 
204218 25 
205911 4 
206077 166 
206261 40 
206370 291 
206402 12 
206407 6 
206454 79 
206647 4 
206745 107 
206852 15 
206906 7 
206964 8 
206984 36 
207019 6 
207064 1 
207068 2 
207131 1 
207222 3 
207323 68 
207344 27 
207353 1 
207432 31 
207528 1 
207570 394 
207594 69 
207603 76 
207696 52 
207721 39 
207727 1 
207732 50 
207745 95 
207752 1 
207764 6 
207767 91 
207781 34 
207790 44 
207806 93 
207831 14 
207849 13 
207858 1 
207903 5 
207906 1 
207910 8 
207950 76 
207978 5 
207995 12 
208035 2 
208067 2 
208079 32 
208091 51 
208100 6 
208109 2 
208115 70 
208126 72 
208131 2 
208137 38 
208148 136 
208155 121 
208166 18 
208171 3 
208179 23 
208184 26 
208195 10 
208202 1 
208210 12 
208338 18 
208341 20 
208344 23 
208348 249 
208364 14 
208368 68 
208481 4 
208487 4 
208490 60 
208506 5 
208534 2 
208543 2 
208556 5 
208583 104 
208665 6 
208699 1 
208710 4 
208715 129 
208724 19 
208734 1 
208774 22 
208797 210 
208820 2 
208829 1 
208869 17 
208900 2 
208916 261 
208935 5 
208944 5 
208955 8 
208984 12 
209000 3 
209063 2 
209230 8 
209306 22 
209313 123 
209321 13 
209332 19 
209336 5 
209342 10 
209349 7 
209361 2 
209374 3 
209472 2 
209482 1 
209487 12 
209534 12 
209617 10 
209675 4 
209714 26 
209724 6 
209805 1 
209832 19 
209838 1 
209849 295 
209860 18 
209863 60 
209991 2 
210025 17 
210053 21 
210100 11 
210122 39 
210151 126 
210161 52 
210182 26 
210223 42 
210231 2 
210244 115 
210270 12 
210277 13 
210292 1 
210351 2 
210361 8 
210369 10 
210387 2 
210416 3 
210421 1 
210436 42 
210510 58 
210528 89 
210542 128 
210576 223 
210599 47 
210605 29 
210627 42 
210733 1 
210738 50 
210758 23 
210774 6 
210779 2 
210782 6 
210793 7 
210813 17 
210934 1 
210953 2 
210999 1 
211066 15 
211071 3 
211098 46 
211109 4 
211121 95 
211153 4 
212234 6 
212280 2 
213627 68 
213643 10 
213646 2 
213664 4 
215977 6 
215995 9 
219519 1 
219533 4 
220238 8 
220246 107 
220269 100 
220277 13 
220286 41 
220289 36 
220309 5 
220318 7 
220321 5 
220327 13 
220336 5 
220340 50 
220349 32 
220359 6 
220404 4 
220423 2 
220434 1 
220440 2 
220574 3 
220698 5 
222274 17 
222592 107 
222603 141 
222636 9 
222639 10 
222943 4 
222954 1 
223053 2 
223065 4 
223076 3 
223166 1 
223170 2 
223178 3 
223666 2 
223743 31 
223766 1 
224736 5 
224824 7 
224832 51 
224875 1 
225109 2 
225124 5 
225134 1 
225146 4 
226481 61 
226540 9 
226780 52 
226985 12 
226989 1 
226996 4 
227007 2 
227015 72 
227150 39 
227160 197 
227178 1 
227223 11 
227300 5 
227308 13 
227314 59 
227320 13 
227324 8 
227335 29 
227342 121 
227353 65 
227363 194 
227376 172 
227389 246 
227400 31 
227406 11 
227412 2 
227416 8 
227427 2 
227437 16 
227456 9 
227461 19 
227467 58 
227481 6 
227592 1 
227976 111 
228288 40 
228332 1 
228671 1 
228734 15 
228791 208 
228847 22 
228904 66 
229097 1 
229243 1 
229271 26 
229413 3 
229419 4 
229426 35 
229487 1 
229494 6 
229518 1 
229634 1 
229645 3 
229649 1 
229691 24 
229711 27 
229716 18 
229724 9 
229727 13 
229732 9 
229801 20 
229935 5 
229992 1 
230077 1 
230088 25 
variableStep chrom=chrII
58 6 
67 17 
72 9 
75 14 
80 1 
87 1 
92 1 
107 8 
116 10 
120 20 
129 14 
132 21 
137 110 
142 91 
155 168 
174 21 
186 20 
196 76 
439 1 
447 35 
459 15 
525 12 
1114 1 
1120 61 
1607 1 
1624 2 
1643 9 
1742 4 
1826 4 
1865 1 
1882 1 
1921 8 
1961 13 
5835 2 
5864 58 
5884 21 
5892 111 
5904 4 
5913 1 
5931 1 
5959 385 
5966 19 
5971 958 
5982 31 
5986 15 
5994 9 
5997 27 
6002 629 
6050 128 
6078 27 
6081 13 
6094 2 
6098 29 
6140 4 
6235 67 
6259 18 
6262 21 
6294 59 
6512 1 
6527 84 
6548 6 
6619 1 
6952 30 
7120 7 
7214 149 
7245 2 
7249 20 
7255 38 
7293 84 
7298 3 
8255 25 
8261 1 
8268 2 
8276 54 
8303 24 
8312 67 
8321 32 
8333 1 
8390 303 
8396 6 
8400 1 
8408 18 
8418 7 
8424 9 
8427 47 
8437 57 
8627 3 
8661 55 
8700 57 
8711 6 
8734 70 
8751 35 
8865 1 
9072 12 
9118 3 
9492 1 
9512 3 
9572 4 
9576 45 
9624 12 
9682 32 
9686 4 
9689 1 
9692 29 
9698 10 
9711 2 
9714 3 
9741 132 
9808 377 
9835 14 
9850 128 
9872 109 
9884 22 
9900 5 
9903 6 
9966 14 
10011 6 
10031 89 
10036 1 
10041 68 
10089 108 
10097 11 
10174 14 
10187 6 
10196 88 
10223 1 
10240 7 
10243 89 
10265 20 
10285 3 
10368 3 
10394 1 
10432 7 
10444 32 
10537 40 
10547 28 
10553 11 
10574 271 
10582 81 
10592 5 
10606 46 
10614 3 
10622 731 
10631 36 
10635 150 
10642 224 
10651 168 
10663 24 
10669 75 
10675 37 
10679 10 
10687 98 
10710 127 
10723 28 
10728 49 
10768 173 
10860 1 
10869 30 
10877 19 
10884 82 
11009 63 
11050 20 
11066 1 
11155 6 
11217 86 
11224 9 
11233 26 
11281 42 
11289 9 
11365 3 
11372 29 
11387 12 
11390 96 
11394 7 
11425 3 
11432 67 
11437 2 
11442 45 
11459 49 
11465 1 
11474 1 
11563 15 
11578 71 
11595 4 
11783 57 
11815 9 
11866 34 
12006 13 
12022 113 
12029 21 
12033 6 
12075 8 
12116 94 
12362 1 
12377 8 
12445 19 
12540 399 
12611 18 
12632 3 
12771 9 
12858 242 
12875 1 
13009 5 
13195 2 
13266 22 
13471 2 
13513 3 
13524 6 
13573 10 
13614 2 
13644 154 
13695 42 
13737 1 
13850 1 
13978 3 
13982 241 
13987 1 
13999 20 
14002 3 
14015 3 
14026 41 
14031 41 
14044 1 
14063 4 
14072 9 
14082 11 
14098 16 
14247 6 
14265 47 
15395 1 
15976 1 
16188 1 
17232 6 
17506 58 
17785 5 
17790 2 
17828 8 
17831 85 
17957 144 
17990 45 
18005 32 
18011 16 
18017 7 
18022 1 
18027 5 
18034 7 
18045 43 
18053 141 
18061 12 
18074 206 
18089 245 
18097 1 
18104 211 
18117 30 
18122 4 
18129 17 
18134 3 
18149 1 
18286 10 
18293 6 
18305 8 
18433 3 
18440 73 
18448 53 
18452 31 
18458 3 
18479 5 
18482 1 
18549 38 
18558 4 
18573 1 
18587 184 
18597 24 
18601 97 
18610 43 
18620 134 
18630 34 
18641 61 
18653 25 
18670 6 
18678 20 
18855 7 
18890 20 
18909 17 
18945 1 
18996 5 
19104 26 
19116 9 
19267 45 
19280 136 
19284 1 
19297 1 
19308 106 
19325 15 
19335 12 
19341 1 
19349 143 
19358 1 
19361 10 
19462 193 
19623 25 
19739 47 
20135 33 
20526 90 
20532 41 
20674 51 
20685 41 
20699 260 
20779 1 
20813 59 
20846 1 
20857 90 
20873 77 
20974 1 
21020 1 
21145 82 
21154 7 
21157 19 
21172 55 
21178 11 
21186 1 
21228 34 
21293 129 
21311 5 
21329 90 
21336 26 
21341 466 
21350 84 
21357 645 
21373 1179 
21401 42 
21409 83 
21424 907 
21437 47 
21445 178 
21455 192 
21464 67 
21584 12 
21594 20 
21630 18 
21750 6 
21798 9 
21887 7 
21922 4 
21927 7 
21943 6 
21948 32 
21958 1 
21961 8 
21966 33 
21985 49 
21990 33 
22031 2 
22155 1 
22185 1 
22235 1 
22294 30 
22298 16 
22352 46 
22357 1 
22460 8 
22527 42 
22656 20 
22675 3 
22731 8 
22734 31 
22760 14 
22848 2 
22867 40 
22875 2 
22992 621 
23135 8 
23160 8 
23329 8 
23497 1 
23513 3 
23529 1 
23624 18 
23638 11 
23658 2 
23797 6 
23810 115 
23822 120 
23836 1 
23853 26 
23859 57 
23864 3 
23868 2 
23872 24 
23888 37 
23932 3 
23938 6 
23944 65 
23950 83 
23969 32 
24092 14 
24101 1 
24114 13 
24239 10 
24299 8 
24382 4 
24433 1 
24447 1 
24497 2 
24513 1 
24565 1 
24573 1 
24638 4 
24730 6 
24778 10 
24794 73 
24801 25 
24832 6 
24910 24 
25022 235 
25036 55 
25047 16 
25069 1 
25079 4 
25114 43 
25132 114 
25137 12 
25157 65 
25172 69 
25211 34 
25291 8 
25303 10 
25333 4 
25337 1 
25340 88 
25379 3 
25474 1 
25535 37 
25550 1 
25593 1 
25596 3 
25630 62 
25680 79 
25704 153 
25719 5 
25813 6 
25865 4 
25942 1 
26050 4 
26097 34 
26123 4 
26208 1 
26282 1 
26308 72 
26477 12 
26598 3 
26761 4 
26855 3 
27076 17 
27419 8 
27459 38 
27575 46 
27747 62 
27787 9 
27798 4 
27873 2 
27893 6 
27898 7 
27908 4 
27915 2 
27960 118 
27987 867 
28022 2 
28034 1 
28047 344 
28061 67 
28068 6 
28074 31 
28097 87 
28111 55 
28126 238 
28236 14 
28252 101 
28271 30 
28299 17 
28307 9 
28319 8 
28333 21 
28344 20 
28361 52 
28365 154 
28388 69 
28399 102 
28411 31 
28421 75 
28434 67 
28446 76 
28467 11 
28470 25 
28478 13 
28485 92 
28489 11 
28509 57 
28520 44 
28544 28 
28547 30 
28567 76 
28574 40 
28585 5 
28602 59 
28626 28 
28637 26 
28650 16 
28664 13 
28670 3 
28680 57 
28686 82 
28720 102 
28740 11 
28745 69 
28777 3 
28783 2 
28790 6 
28811 25 
28818 197 
28830 18 
28853 49 
28862 167 
28868 7 
28877 215 
28895 1112 
28921 1 
28941 89 
28946 9 
28951 5 
28958 11 
28966 84 
28974 13 
28982 68 
28991 2 
29002 6 
29012 82 
29024 1 
29034 25 
29048 19 
29089 14 
29100 17 
29112 2 
29152 7 
29193 1 
29200 15 
29206 3 
29214 68 
29234 37 
29242 25 
29250 100 
29268 187 
29278 7 
29308 9 
29316 27 
29323 38 
29344 28 
29351 165 
29359 28 
29368 83 
29381 73 
29386 279 
29394 271 
29403 24 
29427 9 
29431 57 
29434 11 
29438 3 
29442 4 
29481 11 
29493 1 
29506 165 
29525 6 
29538 52 
29548 33 
29553 222 
29710 6 
30003 1 
30024 1 
30027 1 
30228 1 
30482 3 
30512 1 
30519 6 
30533 1 
30755 1 
31404 2 
31483 1 
32834 1 
33171 15 
33952 1 
34336 1 
34608 67 
34671 84 
35576 4 
35586 3 
35744 20 
35754 1 
35784 3 
35811 6 
35899 9 
36241 3 
36265 2 
36275 26 
36291 26 
36300 38 
36304 16 
36310 8 
36325 40 
36334 650 
36347 1 
36380 4 
36425 34 
36452 70 
36461 28 
36468 5 
36499 7 
36504 1 
36517 202 
36528 60 
36536 10 
36543 99 
36560 50 
36570 165 
36585 1 
36613 199 
36625 59 
36636 92 
36651 7 
36663 23 
36671 16 
36682 65 
36686 22 
36689 5 
36694 5 
36738 12 
36748 15 
36892 7 
36958 1 
37004 5 
37044 1 
37177 6 
38744 1 
38920 1 
38941 4 
38984 14 
38997 11 
39008 12 
39012 15 
39034 9 
39042 2 
39056 3 
39060 4 
39066 21 
39096 110 
39258 66 
39367 3 
39426 12 
39491 9 
39530 124 
39563 1 
39616 17 
39728 11 
39733 90 
39883 60 
39985 197 
39998 45 
40067 133 
40122 279 
40131 2 
40141 38 
40285 1 
40293 3 
40466 37 
40477 2 
40578 2 
40584 1 
40610 5 
40617 7 
40639 1 
40656 1 
40665 18 
40670 84 
40675 1 
40679 36 
40690 36 
40704 4 
40707 20 
40713 85 
40718 5 
40721 121 
40728 93 
42706 1 
43058 1 
43077 4 
43080 1 
43084 4 
43098 112 
43135 16 
43139 7 
43146 62 
43154 51 
43159 21 
43169 21 
43182 1 
43187 2 
43206 21 
43215 2 
43258 36 
43280 43 
43364 32 
43385 38 
43431 5 
43467 178 
43475 62 
43589 2 
43673 129 
43682 8 
43715 8 
43740 10 
43813 40 
44047 4 
44060 19 
44084 5 
44095 11 
44171 87 
44190 2 
44234 59 
44252 1 
44259 30 
44378 177 
44412 47 
44539 131 
44678 11 
44681 1 
44691 80 
44961 159 
44974 2 
45004 1 
45015 1 
45047 9 
45054 9 
45059 7 
45065 70 
45069 2 
45076 70 
45095 88 
45104 6 
45111 3 
45115 40 
45120 3 
45126 24 
45148 383 
45251 1 
45255 1 
45260 2 
45275 4 
45284 2 
45301 11 
45316 10 
45322 35 
45330 9 
45335 93 
45353 3 
45462 2 
45483 1 
45510 2 
45513 1 
45533 6 
45687 1 
46446 2 
46512 64 
46515 212 
46532 1 
46548 94 
46672 18 
46679 98 
46706 290 
46729 68 
46758 8 
46870 2 
46875 9 
47006 136 
47052 116 
47118 8 
47165 9 
47178 7 
47193 17 
47205 11 
47211 27 
47217 38 
47223 72 
47238 271 
47256 19 
47276 11 
47286 39 
47290 4 
47298 36 
47302 136 
47310 4 
47317 16 
47322 21 
47328 20 
47336 4 
47344 4 
47378 160 
47400 1 
47420 37 
47441 1 
47467 4 
47477 6 
47608 133 
47619 4 
47686 16 
47771 86 
47782 21 
47803 18 
47812 65 
47816 2 
47837 3 
47860 5 
47896 7 
47900 13 
47953 5 
47975 4 
48046 6 
48052 10 
48128 3 
48161 89 
48298 25 
48307 170 
48323 16 
48329 116 
48373 1 
48514 13 
48522 1 
48539 178 
48650 100 
48657 82 
48674 19 
48677 2 
48685 31 
48689 3 
48693 12 
48697 56 
48706 5 
48711 2 
48721 1 
48728 23 
48733 5 
48753 7 
48756 213 
48764 3 
48772 9 
48781 4 
48794 2 
48802 8 
48809 654 
48816 4 
48881 1 
48939 1 
48963 1 
49102 18 
49121 57 
49308 1 
49420 21 
49425 12 
49442 14 
49452 2 
49457 52 
49475 10 
49482 9 
49486 1 
49492 28 
49510 95 
49517 18 
49520 8 
49527 10 
49532 24 
49536 79 
49540 28 
49600 1 
49645 12 
49652 31 
49672 27 
49681 15 
49686 63 
49708 20 
49711 13 
49735 1 
49761 48 
49884 18 
49926 2 
50043 1 
50057 8 
50131 6 
50232 19 
50245 31 
50252 7 
50264 13 
50272 5 
50280 27 
50328 5 
50337 3 
50409 83 
50427 9 
50450 4 
50466 2 
50592 9 
50628 34 
50634 158 
50661 3 
50687 4 
50765 9 
50797 29 
50805 2 
50816 28 
50834 35 
50852 1 
50864 35 
50873 1 
50878 10 
50886 4 
50929 4 
50938 34 
50947 1 
50998 27 
51007 20 
51015 3 
51030 25 
51036 33 
51056 13 
51159 14 
51211 24 
51278 77 
51285 141 
51292 2 
51342 22 
51372 39 
51387 37 
51392 7 
51396 67 
51410 50 
51425 2 
51449 3 
51454 59 
51494 5 
51513 75 
51580 51 
51584 3 
51592 136 
51613 289 
51671 23 
51674 2 
51680 5 
51685 228 
51710 38 
51804 2 
51818 1 
51848 6 
51868 199 
51878 165 
51883 67 
51907 139 
51950 57 
52021 11 
52024 19 
52029 21 
52040 24 
52051 5 
52055 10 
52071 73 
52087 17 
52096 1 
52100 26 
52105 21 
52170 45 
52220 90 
52238 67 
52261 10 
52268 99 
52322 4 
52386 7 
52436 11 
52449 1 
52613 16 
52842 15 
53233 152 
53253 19 
53567 17 
53623 13 
53848 23 
53856 33 
54054 15 
54263 35 
54316 1 
54399 39 
54580 2 
54805 18 
54962 22 
55123 78 
55196 2 
55274 26 
55592 1 
55602 7 
55842 55 
55947 53 
55978 2 
56246 35 
56358 66 
56368 12 
56392 1 
56584 1 
57311 1 
57641 17 
57676 81 
57860 10 
57996 6 
58466 43 
58603 6 
58644 26 
58754 52 
58919 1 
58947 33 
59137 1 
59184 17 
59384 3 
59395 36 
59404 45 
59453 4 
59456 44 
59472 36 
59482 17 
59498 30 
59523 12 
59538 50 
59583 2 
59594 46 
59601 15 
59606 31 
59629 34 
59640 1 
59643 35 
59648 107 
59657 81 
59674 2 
59689 12 
59692 1 
59719 2 
59722 1 
59753 10 
59787 2 
59817 17 
59829 2 
59883 13 
59906 2 
59936 1 
59990 5 
59994 11 
59999 5 
60009 63 
60012 9 
60059 169 
60066 13 
60072 4 
60082 63 
60088 5 
60092 1 
60095 1 
60105 1 
60116 1 
60216 11 
60241 8 
60344 9 
60352 61 
60358 99 
60456 40 
60467 2 
60518 1 
60542 13 
60654 1 
60661 1 
60670 35 
60678 44 
60699 17 
60768 4 
60814 8 
60825 89 
60837 6 
60840 15 
60855 575 
60870 49 
60876 94 
60883 17 
60891 147 
60899 17 
60903 1 
60919 39 
60922 92 
60929 11 
60936 56 
60951 1 
60959 1 
60966 3 
60970 87 
60978 1 
60982 177 
61005 1 
61106 1 
61123 119 
61131 19 
61140 11 
61149 4 
61172 3 
61306 59 
61315 32 
61331 2 
61337 6 
61358 33 
61387 11 
61416 12 
61450 2 
61468 46 
61611 40 
61618 4 
61959 12 
62403 4 
62410 3 
62515 1 
62520 10 
62523 2 
62634 13 
62678 8 
62695 15 
62699 13 
62703 51 
62709 3 
62721 35 
62727 62 
62741 108 
62755 202 
62763 1 
62776 3 
62787 87 
62793 2 
62848 108 
62865 11 
62870 6 
63145 1 
63168 17 
63171 7 
63224 6 
63270 32 
63298 1 
63332 2 
63341 37 
63350 7 
63389 48 
63447 4 
63457 2 
63478 2 
63507 185 
63528 273 
63539 333 
63547 221 
63551 167 
63556 12 
63586 329 
63605 56 
63611 65 
63614 34 
63622 7 
63631 13 
63773 1 
63816 2 
63827 5 
63834 2 
63858 41 
63895 1 
63969 1 
63991 16 
64007 2 
64077 3 
64341 30 
64347 19 
64502 18 
64569 17 
64572 1 
64604 3 
64612 19 
64722 11 
64757 6 
64762 10 
64785 1 
65134 2 
65218 20 
65396 15 
65436 1 
65492 5 
65504 28 
65603 5 
65683 3 
65687 2 
65717 1 
65921 24 
65950 67 
65967 8 
66061 73 
66105 61 
66118 115 
66126 96 
66152 6 
66175 42 
66196 37 
66209 2 
66219 150 
66224 11 
66234 47 
66251 3 
66324 1 
66343 138 
66357 222 
66374 46 
66378 33 
66395 29 
66400 32 
66420 13 
66427 313 
66438 1 
66444 335 
66457 19 
66467 36 
66481 5 
66484 24 
66497 157 
66504 5 
66513 71 
66523 5 
66527 8 
66532 31 
66643 4 
66670 1 
66695 20 
66713 47 
66816 1 
66848 2 
66867 8 
66900 8 
67022 34 
67035 1 
67040 2 
67057 5 
67167 2 
67184 24 
67197 29 
67210 27 
67233 10 
67242 13 
67399 2 
69534 36 
69558 7 
69571 37 
69584 51 
69590 2 
69596 8 
69607 4 
69610 6 
69617 1 
69620 4 
69656 4 
69683 12 
69701 5 
69789 28 
69825 1 
69837 129 
69845 1 
69863 1 
69875 62 
69991 10 
70014 10 
70017 12 
70160 23 
70178 10 
70188 1 
70309 87 
70326 9 
70343 4 
70363 3 
70508 2 
70562 37 
70711 38 
70724 110 
70901 49 
71199 63 
71203 13 
71208 7 
71211 12 
71214 45 
71219 129 
71228 1 
71232 5 
71236 1 
71398 11 
71417 219 
71427 15 
71436 154 
71443 19 
71466 46 
71473 19 
71479 24 
71486 13 
71489 2 
71493 1 
71501 12 
71517 113 
71522 77 
71527 25 
71532 123 
71540 16 
71668 7 
71704 2 
71867 1 
72016 18 
72025 53 
72053 16 
72061 4 
72094 1 
72144 15 
72362 6 
72368 11 
72376 2 
72379 4 
72398 1 
72496 7 
72610 253 
72697 4 
72751 6 
72878 1 
72974 3 
73028 2 
73033 11 
73054 1 
73067 13 
73126 73 
73149 2 
73200 2 
73329 168 
73437 85 
73452 28 
73886 77 
74102 4 
74317 81 
74427 15 
74437 1 
74521 274 
74575 110 
74583 2 
74587 121 
74594 2 
74601 38 
74626 7 
74644 34 
74653 10 
74665 31 
74746 21 
74755 39 
74760 4 
74764 20 
74768 22 
74776 8 
74790 50 
74795 2 
74800 49 
74808 50 
74814 9 
74817 7 
74993 1 
75033 3 
75042 5 
75046 16 
75049 14 
75053 99 
75063 1 
75076 1 
75098 4 
75102 90 
75131 3 
75137 4 
75145 58 
75157 74 
75172 43 
75200 1 
75224 47 
75294 84 
75303 34 
75308 72 
75344 19 
75349 248 
75437 116 
75462 1 
75613 1 
76130 21 
78230 5 
78308 177 
78400 6 
78426 77 
78608 1 
78631 5 
78670 4 
78734 4 
78781 1 
78829 20 
78860 3 
78881 4 
78923 6 
78968 93 
79094 16 
79174 8 
79206 39 
79276 449 
79372 1 
79375 15 
79659 5 
79731 6 
79734 55 
79748 2 
79751 110 
79758 21 
79762 16 
79765 1 
79797 1 
79811 2 
79821 56 
79830 20 
79833 10 
79851 70 
79874 1 
79930 1 
79950 4 
80180 2 
80183 1 
80194 10 
80458 1 
80469 5 
80594 1 
80632 4 
80635 145 
80780 4 
80791 21 
80799 27 
80807 13 
80811 7 
80834 9 
80838 6 
80846 4 
80852 18 
80871 1 
80875 6 
80882 20 
80904 92 
80913 3 
80921 94 
80931 13 
80941 263 
80955 17 
80958 90 
80976 4 
84340 16 
84353 76 
84360 172 
84371 53 
84389 110 
84394 11 
84399 5 
84450 1 
84459 5 
84462 25 
84474 334 
84482 1 
84493 47 
84500 1 
84503 26 
84518 2 
84522 6 
84526 80 
84533 30 
84538 52 
84547 13 
84555 131 
84569 1 
84594 41 
84603 74 
84612 8 
84618 113 
84628 29 
84645 52 
84651 30 
84655 27 
84670 19 
84686 79 
84696 210 
84719 68 
84737 5 
84771 18 
84809 95 
84829 1 
84848 4 
84858 1 
84913 25 
84918 4 
84942 5 
84994 6 
85027 2 
85037 18 
85063 6 
85242 51 
85354 80 
85385 1 
85389 2 
85470 15 
85546 208 
85722 3 
85767 223 
85821 24 
85879 40 
85972 1 
85983 1 
85986 10 
85990 106 
86093 2 
86131 1 
86149 5 
86293 130 
86335 21 
86352 11 
86409 1 
86492 8 
86515 52 
86518 5 
86546 54 
86559 9 
86567 1 
86593 55 
86602 111 
86616 41 
86622 23 
86639 3 
86648 170 
86652 3 
86665 425 
86670 1 
86673 75 
86678 25 
86681 2 
86723 43 
86734 25 
86738 15 
86741 3 
86745 70 
86751 94 
86756 1 
86760 123 
86772 524 
86777 1 
86787 31 
86799 70 
86803 118 
86812 19 
86821 21 
86827 181 
86832 295 
86841 113 
86853 107 
86859 12 
86868 144 
87298 2 
87824 1 
87841 26 
87864 54 
87871 31 
87884 12 
87904 3 
87919 60 
87925 50 
87929 32 
87940 161 
87949 983 
87963 19 
87972 216 
87980 19 
87986 14 
88000 28 
88007 69 
88016 1 
88028 1 
88033 11 
88041 128 
88045 1 
88055 126 
88061 4 
88070 1 
88090 1 
88104 567 
88150 11 
88157 2 
88163 15 
88195 1 
88210 4 
88221 25 
88263 1 
88373 49 
88382 12 
88389 2 
88402 5 
88406 4 
88412 44 
88415 6 
89002 3 
89092 2 
89285 19 
89291 25 
89310 6 
89357 3 
89501 2 
89507 1 
89526 2 
89541 7 
89544 7 
89550 114 
89558 13 
89563 6 
89568 2 
89592 153 
89598 17 
89603 5 
89606 75 
89620 100 
89647 2 
89655 15 
89658 1 
89679 6 
89688 2 
89705 14 
89712 14 
89717 79 
89722 6 
89735 6 
89760 20 
89836 58 
89849 40 
89856 102 
89864 1 
89869 302 
89877 1 
89893 395 
89904 19 
89916 49 
89924 19 
89930 97 
89941 231 
89949 55 
89967 6 
90065 1 
90078 1 
90095 66 
90113 51 
90139 40 
90273 3 
90279 28 
90284 14 
90327 7 
90358 1 
90375 3 
90408 2 
90458 22 
90521 6 
90535 12 
90543 1 
90546 28 
90553 37 
90561 4 
90564 43 
90570 2 
90578 8 
90585 4 
90592 76 
90597 31 
90612 114 
90622 6 
90628 5 
90634 18 
90642 1 
90657 19 
90660 124 
90763 2 
90785 1 
90791 6 
90806 92 
91010 154 
91078 1 
91094 1 
91097 4 
91103 1 
91143 8 
91265 1 
91273 88 
91286 16 
91450 11 
91602 40 
91643 7 
91765 2 
91885 1 
91927 6 
92129 3 
92208 5 
92232 1 
92237 13 
92242 198 
92250 31 
92253 53 
92257 3 
92261 30 
92267 1 
92271 2 
92274 1 
92284 19 
92290 82 
92296 19 
92301 2 
92304 1 
92308 261 
92315 96 
92320 1 
92327 118 
92332 47 
92339 13 
92365 56 
92368 3 
92377 1 
92478 14 
92485 1 
92541 6 
92746 70 
92756 17 
92883 4 
92991 83 
92997 14 
93117 491 
93230 2 
93266 24 
93279 176 
93286 227 
93342 50 
93353 1 
93422 1 
93435 1 
93449 49 
93472 1 
93478 79 
93495 1 
93504 2 
93508 38 
93517 203 
93534 3 
93545 12 
93551 5 
93649 16 
93697 9 
93715 17 
93747 1 
93770 1 
93786 11 
94036 24 
94049 1 
94215 13 
94335 6 
94369 3 
94409 11 
94619 1 
94967 50 
95044 25 
95050 4 
95063 21 
95176 27 
95190 20 
95258 28 
95323 41 
95326 1 
95494 10 
95524 64 
95533 5 
95545 29 
95555 22 
95615 2 
95667 72 
95824 116 
95996 1 
96025 60 
96036 9 
96139 4 
96161 5 
96170 186 
96175 6 
96180 228 
96192 19 
96203 5 
96208 31 
96230 13 
96235 14 
96241 6 
96244 63 
96247 16 
96260 231 
96271 183 
96280 462 
96287 336 
96302 10 
96307 1 
96316 35 
96326 119 
96349 29 
96368 1 
96436 5 
96448 1 
96451 2 
96465 124 
96475 2 
96519 3 
96525 1 
96539 182 
96701 1 
96819 73 
96822 1 
96840 1 
96876 3 
96892 113 
96925 2 
96957 1 
97012 25 
97050 1 
97103 51 
97114 90 
97121 54 
97129 26 
97216 3 
97567 51 
97648 66 
97666 35 
97675 11 
97779 26 
97801 98 
97847 4 
98050 28 
98332 48 
98809 3 
98987 1 
99091 1 
99252 69 
99263 21 
99407 6 
99569 1 
99630 88 
99717 49 
99829 1 
99841 1 
99845 1 
99879 2 
99885 23 
99900 3 
100009 1 
100016 83 
100020 3 
100028 7 
100034 10 
100071 347 
100158 28 
100165 135 
100187 2 
100208 1 
100216 1 
100224 6 
100227 1 
100236 33 
100243 26 
100285 7 
100295 2 
100301 24 
100315 37 
100327 41 
100452 19 
100475 7 
100572 71 
100594 5 
100633 3 
100683 11 
100693 25 
100729 4 
100759 41 
100792 61 
100802 22 
100818 49 
100890 65 
100897 11 
100905 196 
100911 1 
100933 201 
100943 1 
100972 4 
101047 1 
101098 1 
101112 10 
101147 200 
101194 2 
101201 303 
101211 1 
101214 3 
101224 1 
101228 7 
101234 266 
101250 2 
101258 29 
101268 61 
101274 13 
101278 17 
101283 27 
101298 6 
101304 39 
101417 19 
101422 1 
101434 2 
101442 8 
101455 3 
101466 7 
101572 2 
101591 12 
101621 3 
101744 4 
101752 24 
101758 53 
101764 7 
101768 1 
101781 56 
101786 30 
101791 69 
101800 275 
101809 54 
101815 73 
101819 69 
101826 21 
101830 59 
101835 3 
101844 1 
101869 91 
101981 114 
101992 3 
102002 30 
102011 201 
102034 122 
102116 13 
102157 114 
102166 4 
102170 4 
102200 45 
102319 34 
102325 50 
102345 293 
102392 1 
102526 3 
102537 53 
102640 11 
102656 144 
102676 6 
102704 5 
102829 26 
102841 266 
102861 102 
102868 249 
102949 2 
102959 2 
103005 2 
103014 2 
103019 19 
103066 31 
103162 150 
103372 2 
103383 1 
103387 10 
103468 26 
103484 7 
103492 1 
103761 8 
103771 2 
103804 5 
103923 5 
103944 16 
103951 17 
103965 1 
104103 29 
104108 206 
104114 4 
104119 72 
104131 92 
104137 170 
104154 56 
104162 40 
104169 3 
104174 13 
104178 22 
104187 240 
104199 47 
104206 56 
104288 105 
104353 1 
104373 135 
104472 80 
104492 7 
104695 3 
104768 2 
104848 10 
104852 30 
104858 44 
104942 78 
105010 21 
105013 20 
105016 1 
105077 98 
105215 1 
105233 10 
105237 15 
105294 4 
105339 9 
105355 25 
105425 21 
105683 51 
105752 22 
105765 344 
105783 1 
105790 36 
106028 48 
106167 3 
106210 1 
106378 2 
106502 29 
106505 5 
106549 7 
106675 9 
106678 105 
106794 18 
106814 25 
106823 41 
106835 32 
106851 153 
106902 1 
107004 25 
107023 38 
107036 1 
107041 7 
107176 1 
107188 14 
107216 4 
107229 6 
107351 4 
107382 5 
107393 3 
107428 1 
107432 1 
107506 7 
107513 72 
107517 28 
107541 183 
107548 7 
107552 168 
107577 3 
107588 28 
107594 220 
107601 59 
107605 33 
107610 66 
107621 55 
107636 1 
107641 3 
107645 77 
107655 70 
107665 35 
107673 1 
107772 83 
107816 36 
107825 161 
107835 2 
107843 8 
107864 4 
107998 1 
108034 1 
108096 1 
108147 38 
108171 52 
108182 25 
108186 65 
108192 25 
108232 1 
108368 21 
108380 3 
108388 100 
108397 9 
108408 12 
108412 16 
108440 1 
108480 41 
108488 1 
108591 21 
108617 1 
108633 1 
108661 12 
108692 108 
108714 177 
108752 45 
108815 11 
108836 18 
108854 13 
108858 1 
108886 16 
108895 133 
108976 56 
108984 224 
109095 42 
109190 39 
109216 33 
109232 37 
109363 48 
109413 1 
109429 5 
109434 4 
109438 3 
109549 6 
109601 5 
109718 3 
109735 13 
109747 48 
109799 5 
109921 52 
109936 58 
109962 3 
110015 12 
110077 4 
110154 4 
110373 3 
110428 2 
110432 53 
110568 1 
110583 3 
110600 18 
110603 17 
110625 3 
110654 16 
110666 74 
110691 5 
110769 1 
110800 103 
110813 2 
111084 4 
111109 5 
111126 13 
111202 2 
111251 14 
111260 22 
111268 109 
111284 59 
111312 1 
111331 11 
111336 5 
111343 7 
111355 4 
111362 20 
111371 23 
111676 60 
111726 34 
111833 3 
112293 2 
112372 2 
112380 27 
112387 75 
112397 52 
112430 67 
112452 99 
112476 96 
112685 4 
112766 19 
112774 131 
112783 19 
112790 55 
112797 10 
112802 126 
112855 1 
112861 17 
112942 22 
112958 164 
112972 2 
113004 9 
113082 7 
113088 197 
113097 17 
113137 58 
113200 6 
113279 13 
113291 44 
113318 94 
113327 295 
113338 113 
113348 126 
113360 93 
113380 39 
113488 41 
113493 19 
113504 74 
113511 193 
113522 330 
113533 4 
113551 99 
113570 4 
113579 25 
113583 77 
113586 2 
113590 6 
113599 10 
113606 30 
113627 21 
113638 3 
113641 6 
113656 2 
113669 6 
113925 25 
113948 1 
113970 7 
114206 95 
114215 47 
114242 1 
114269 100 
114395 192 
114509 121 
114546 1 
114570 1 
114704 45 
114871 1 
114878 35 
114909 14 
115036 613 
115100 78 
115103 4 
115110 19 
115236 2 
115241 56 
115287 10 
115291 50 
115295 13 
115318 5 
115359 4 
115408 2 
115418 4 
115426 12 
115435 31 
115463 44 
115472 63 
115478 17 
115484 23 
115491 1 
115499 2 
115512 1 
115520 34 
115538 7 
115542 15 
115621 2 
115652 25 
115666 17 
115686 1 
115703 3 
115723 1 
115750 75 
115754 136 
115768 206 
115775 6 
115787 117 
115803 148 
115834 37 
115955 69 
115982 25 
116120 2 
116199 187 
116254 125 
116275 149 
116398 144 
116406 1 
116425 144 
116508 6 
116615 6 
116747 6 
116750 1 
116754 4 
116885 3 
116910 136 
116923 287 
116934 86 
116940 1 
116948 1 
116956 211 
116962 34 
116987 4 
116999 471 
117035 19 
117070 1 
117080 2 
117088 15 
117092 5 
117195 3 
117215 4 
117224 9 
117231 24 
117240 2 
117246 8 
117259 5 
117265 71 
117284 94 
117290 1 
117311 17 
117320 43 
117331 10 
117345 63 
117356 16 
117360 3 
117368 16 
117374 3 
117396 18 
117400 34 
117409 2 
117441 2 
117485 6 
117523 4 
117537 38 
117547 73 
117572 56 
117699 15 
117733 104 
117824 8 
117854 20 
117883 3 
117893 6 
117912 6 
118005 17 
118009 26 
118022 125 
118027 3 
118035 257 
118041 17 
118046 179 
118087 557 
118105 392 
118133 19 
118410 80 
118425 52 
118476 1 
118539 7 
118578 103 
118620 17 
118647 23 
118662 45 
118675 189 
118680 225 
118693 2 
118707 19 
118717 25 
118738 11 
118771 24 
118778 15 
118784 10 
118807 2 
118839 69 
118875 28 
118993 15 
119014 75 
119051 47 
119082 7 
119197 21 
119202 3 
119209 91 
119246 6 
119264 3 
119330 1 
119396 109 
119399 1 
119430 21 
119438 20 
119446 13 
119460 29 
119471 31 
119491 15 
119582 16 
119705 8 
119714 23 
119873 7 
119882 19 
119978 1 
120040 2 
120045 2 
120048 101 
120069 57 
120158 2 
120180 1 
120270 4 
120398 2 
120428 1 
120508 9 
120538 47 
120712 19 
120727 12 
120738 17 
120786 2 
120891 10 
120894 15 
120902 1 
120924 40 
120936 35 
121046 1 
121068 2 
121099 2 
121187 142 
121190 1 
121198 73 
121219 177 
121231 60 
121238 138 
121243 2 
121246 98 
121255 30 
121267 20 
121276 126 
121289 156 
121295 13 
121298 188 
121305 147 
121313 62 
121324 41 
121332 12 
121465 13 
121468 2 
121474 114 
121477 38 
121526 88 
121537 16 
121543 2 
121551 5 
121554 7 
121578 46 
121632 1 
121637 64 
121645 65 
121660 46 
121679 24 
121689 64 
121699 2 
121718 28 
121817 2 
121841 13 
121851 2 
121854 5 
121869 8 
121879 28 
121897 5 
121940 1 
121993 185 
122035 174 
122043 64 
122088 2 
122152 38 
122188 174 
122209 51 
122216 133 
122221 20 
122243 8 
122246 15 
122250 10 
122259 348 
122272 129 
122283 147 
122290 4 
122296 18 
122305 10 
122316 36 
122450 233 
122473 16 
122619 5 
122627 1 
122639 1 
122647 2 
122669 1 
122672 6 
122692 1 
122752 2 
122786 1 
122807 80 
122835 121 
122860 3 
122969 137 
122979 1 
122999 8 
123003 13 
123099 12 
123121 35 
123292 11 
123356 2 
123446 71 
123449 50 
123458 2 
123617 36 
123646 7 
123788 2 
124024 18 
124224 60 
124382 50 
124393 42 
124506 11 
124536 1 
124684 5 
124688 3 
124698 18 
124726 2 
124836 3 
124850 4 
124858 34 
124867 20 
124874 8 
124883 55 
124905 7 
124916 12 
124919 1 
124932 15 
124976 1 
124986 2 
124989 5 
124992 6 
125003 39 
125013 4 
125019 1 
125025 5 
125041 2 
125062 15 
126140 70 
126153 14 
126162 26 
126167 14 
126172 58 
126183 31 
126194 10 
126202 7 
126215 1 
126256 2 
126269 28 
126275 3 
126284 3 
126289 4 
126292 1 
126302 49 
126318 7 
126333 18 
126344 16 
126358 19 
126373 28 
126379 90 
126387 39 
126435 24 
126444 5 
126455 6 
126460 41 
126472 9 
126480 4 
126486 2 
126490 1 
126497 68 
126503 9 
126508 17 
126514 1 
126518 13 
126523 27 
126529 217 
126541 1 
126583 9 
126586 5 
126592 10 
126602 12 
126617 21 
126622 4 
126630 33 
126660 4 
126667 30 
126673 14 
126677 74 
126686 16 
126695 2 
126702 14 
126706 7 
126710 14 
126745 9 
126754 11 
126762 3 
126782 22 
126790 2 
126807 24 
126815 1 
126827 4 
126838 1 
126884 19 
126913 1 
126956 62 
126963 15 
126982 7 
127006 1 
127009 3 
127121 3 
127146 2 
127209 5 
127240 9 
127259 2 
127302 7 
127361 7 
127364 2 
127407 5 
127425 14 
127504 4 
127531 16 
127537 2 
127555 1 
127604 4 
127616 4 
127624 3 
127629 5 
127633 8 
127659 5 
127662 3 
127668 16 
127681 18 
127687 5 
127695 2 
127705 67 
127754 14 
127775 44 
127787 1 
127814 12 
127860 129 
127865 1 
127948 4 
127966 4 
127989 1 
128027 1 
128066 49 
128086 1 
128114 5 
128124 452 
128137 51 
128144 4 
128147 42 
128166 31 
128173 3 
128206 81 
128235 56 
128240 196 
128279 31 
128519 6 
128523 1 
128567 7 
128576 59 
128587 1 
128591 65 
128604 5 
128797 13 
128930 3 
128935 1 
128952 11 
129000 16 
129004 1 
129010 6 
129020 1 
129024 1 
129031 2 
129096 27 
129133 1 
129177 2 
129185 6 
129208 1 
129217 20 
129364 1 
129501 102 
129800 40 
129803 1 
129809 105 
129872 19 
129936 219 
129939 1 
129955 7 
129990 86 
130160 9 
130206 52 
130220 3 
130232 3 
130420 1 
130551 65 
130664 5 
130721 20 
130851 6 
130861 1 
130904 2 
130909 3 
130972 6 
131009 13 
131282 2 
131327 43 
131368 35 
131383 36 
131636 23 
131653 12 
131693 10 
131735 1 
131755 6 
131874 4 
131902 6 
131910 32 
131922 18 
131931 23 
131941 8 
131954 150 
132023 1 
132039 6 
132068 1 
132189 94 
132203 332 
132217 2 
132226 246 
132237 12 
132249 297 
132259 34 
132262 9 
132267 183 
132273 10 
132276 28 
132286 367 
132298 515 
132319 1 
132327 5 
132336 1 
132344 1 
132349 32 
132356 5 
132366 302 
132371 5 
132376 5 
132396 2 
132400 7 
132403 23 
132462 4 
132512 8 
132518 3 
132536 11 
132549 62 
132591 35 
132670 2 
132709 5 
132723 11 
132732 11 
132744 9 
132859 4 
132887 22 
132954 9 
133049 134 
133055 16 
133063 131 
133094 2 
133154 8 
133195 4 
133216 402 
133232 9 
133235 71 
133238 1 
133298 127 
133313 1 
133328 301 
133345 86 
133375 1 
133383 1 
133390 251 
133395 6 
133416 66 
133424 16 
133496 206 
133504 128 
133518 125 
133558 62 
133566 1 
133579 5 
133609 1 
133624 123 
133634 179 
133650 24 
133662 1 
133684 58 
133694 154 
133711 24 
133716 329 
133732 28 
133774 9 
133787 82 
133799 32 
133825 1 
133862 15 
133888 6 
133902 7 
133930 12 
133971 14 
133986 1 
134020 1 
134029 1 
134041 1 
134154 6 
134399 23 
134458 1 
134523 12 
134530 12 
134536 3 
134597 1 
134658 75 
134686 1 
134812 14 
134827 5 
134893 62 
135024 8 
135098 1 
135189 5 
135297 9 
135328 2 
135350 3 
135402 4 
135533 13 
135562 6 
135566 7 
135682 33 
135696 6 
135700 17 
135707 1 
135724 16 
135733 102 
135739 27 
135743 2 
135746 1 
135750 88 
135755 467 
135764 226 
135771 8 
135779 20 
135790 405 
135815 937 
135831 226 
135843 35 
135855 94 
135860 85 
135870 13 
135943 39 
135946 15 
135954 35 
135962 2 
136012 69 
136022 484 
136033 73 
136045 754 
136063 52 
136073 123 
136084 131 
136094 1 
136097 157 
136108 317 
136119 75 
136124 3 
136129 60 
136133 31 
136138 22 
136165 33 
136176 197 
136188 2 
136192 143 
136206 1 
136214 7 
136222 24 
136237 68 
136241 52 
136248 25 
136275 434 
136279 29 
136288 114 
136295 212 
136306 32 
136326 361 
136336 248 
136346 20 
136360 50 
136364 29 
136370 76 
136380 78 
136387 109 
136392 1 
136395 3 
136402 3 
136411 41 
136415 34 
136419 53 
136425 173 
136429 86 
136441 270 
136454 115 
136466 3 
136471 57 
136479 2 
136484 1 
136502 4 
136542 6 
136548 133 
136618 2 
136639 6 
136694 25 
136713 2 
136776 166 
136801 16 
136808 20 
136811 7 
136847 67 
136938 58 
136960 92 
136983 20 
137096 1 
137129 32 
137135 444 
137187 66 
137202 72 
137223 58 
137241 19 
137246 1 
137252 107 
137266 7 
137297 20 
137303 87 
137313 31 
137331 63 
137348 63 
137367 2 
137384 4 
137387 10 
137393 54 
137402 4 
137455 1 
137508 5 
137517 14 
137615 4 
137618 4 
137697 47 
137711 1 
137730 1 
137794 1 
137797 9 
137802 3 
137808 18 
137816 15 
137824 5 
137830 77 
137851 74 
137900 14 
137917 31 
137932 38 
137948 7 
137992 41 
137995 111 
138006 1 
138022 1 
138038 249 
138053 17 
138075 92 
138079 20 
138083 4 
138088 7 
138092 49 
138096 2 
138101 17 
138107 3 
138110 64 
138120 35 
138235 6 
138255 2 
138312 10 
138319 17 
138352 42 
138408 28 
138455 14 
138465 12 
138470 24 
138479 16 
138519 6 
138601 5 
138702 4 
138735 36 
138768 21 
138789 5 
138803 18 
138853 3 
138869 143 
138973 14 
139002 39 
139010 15 
139043 25 
139060 1 
139074 1 
139104 27 
139145 1 
139204 14 
139291 1 
139332 2 
139340 2 
139348 1 
139382 37 
139400 14 
139414 11 
139436 8 
139449 10 
139494 17 
139502 36 
139522 4 
139596 10 
139660 102 
139668 75 
139679 66 
139771 20 
139820 57 
139872 2 
139879 22 
139887 8 
139906 309 
139911 102 
139918 1 
139927 1 
139931 14 
139935 13 
139939 43 
139946 11 
139954 184 
140000 9 
140017 58 
140029 10 
140041 5 
140053 64 
140064 96 
140071 37 
140074 12 
140087 2 
140090 6 
140121 3 
140137 16 
140150 17 
140159 5 
140169 6 
140172 5 
140189 35 
140197 26 
140204 19 
140215 9 
140245 6 
140282 3 
140289 10 
140301 20 
140345 34 
140380 1 
140387 32 
140398 7 
140406 6 
140409 2 
140414 58 
140433 1 
140446 44 
140500 98 
140513 11 
140517 4 
140523 71 
140531 27 
140535 25 
140543 48 
140553 147 
140563 425 
140571 23 
140576 218 
140590 20 
140595 1 
140600 218 
140605 137 
140613 285 
140620 2 
140626 46 
140636 59 
140657 1 
140679 601 
140687 3 
140696 37 
140732 6 
140735 64 
140743 104 
140747 3 
140751 107 
140805 54 
140816 391 
140825 292 
140833 567 
140840 43 
140845 819 
140857 33 
140861 49 
140867 157 
140880 162 
140890 104 
140911 2 
140933 45 
140977 55 
141008 1 
141016 71 
141023 107 
141030 1 
141034 36 
141047 1 
141075 134 
141087 63 
141125 16 
141136 2 
141143 27 
141148 85 
141153 8 
141156 2 
141170 25 
141181 15 
141186 130 
141973 20 
142009 3 
142039 13 
142050 4 
142058 20 
142074 17 
142080 2 
142092 4 
142098 2 
142114 58 
142125 42 
142131 6 
142136 10 
142146 7 
142898 260 
142914 135 
142923 3 
142930 36 
142938 57 
142955 50 
142966 21 
142977 55 
142988 70 
142999 14 
143042 3 
143047 1 
143053 1 
143063 1 
143067 1 
143076 54 
143081 19 
143085 22 
143108 4 
143148 4 
143172 25 
143179 23 
143189 8 
143194 2 
143200 84 
143237 148 
143248 54 
143254 12 
143264 82 
143274 1 
143281 29 
143296 64 
143349 16 
143378 81 
143391 2 
143432 82 
143451 2 
143459 6 
143573 28 
143588 309 
143660 17 
143667 3 
143677 2 
143765 37 
143882 3 
143895 1 
143955 105 
144044 13 
144053 9 
144131 195 
144150 199 
144172 32 
144183 2 
144235 5 
144242 13 
144285 3 
144296 114 
144309 1 
144360 1 
144430 2 
144438 46 
144452 96 
144456 39 
144463 24 
144473 65 
144478 19 
144488 254 
144502 13 
144512 96 
144535 17 
144617 174 
144621 13 
144711 5 
144721 34 
144782 35 
144835 48 
144906 4 
144929 94 
144963 5 
144987 47 
144997 4 
145016 8 
145127 12 
145139 9 
145171 24 
145177 6 
145180 7 
145194 14 
145202 11 
145311 12 
145319 54 
145375 1 
145456 19 
145492 1 
145501 17 
145507 7 
145526 1 
145535 6 
145657 13 
145681 2 
145689 117 
145704 178 
145712 50 
145828 10 
145835 15 
145864 7 
145872 29 
145877 2 
145882 8 
145887 11 
145891 26 
146032 18 
146053 287 
146066 33 
146071 1 
146082 7 
146090 1 
146216 61 
146225 1 
146259 1 
146394 7 
146436 1 
146444 1 
146466 24 
146547 7 
146621 7 
146758 2 
146773 11 
146781 7 
146786 2 
146807 49 
146825 133 
146852 3 
146912 82 
146923 204 
146944 201 
146953 9 
146961 2 
146969 119 
146976 72 
146987 453 
146995 6 
147003 441 
147011 2 
147018 157 
147031 297 
147040 7 
147046 51 
147053 102 
147058 33 
147061 32 
147086 36 
147091 40 
147099 215 
147103 1 
147106 22 
147116 9 
147132 7 
147141 73 
147153 20 
147262 1 
147269 19 
147273 10 
147279 12 
147398 75 
147413 54 
147422 9 
147434 2 
147452 32 
147457 10 
147472 1 
147516 29 
147534 32 
147576 38 
147608 14 
147637 7 
147709 265 
147717 77 
147734 11 
147761 8 
147802 1 
147859 6 
147904 1 
147909 59 
148228 82 
148288 100 
148552 8 
148593 8 
148639 1 
148664 1 
148758 46 
148785 85 
148807 1 
148863 1 
148912 1 
148924 131 
148930 40 
148991 1 
149002 105 
149028 30 
149100 82 
149141 31 
149234 247 
149288 2 
149314 86 
149406 7 
149427 237 
149458 11 
149469 1 
149501 11 
149514 9 
149574 11 
149619 21 
149705 23 
149762 1 
149786 1 
149789 18 
149794 6 
149822 56 
149901 2 
149941 95 
149962 8 
150008 10 
150046 30 
150064 1 
150080 119 
150098 1 
150104 3 
150111 2 
150181 2 
150186 13 
150192 3 
150198 108 
150230 3 
150246 44 
150268 4 
150272 41 
150283 2 
150317 34 
150325 2 
150331 80 
150334 5 
150351 4 
150359 106 
150369 1 
150372 19 
150389 3 
150433 78 
150469 31 
150574 2 
150608 404 
150639 1 
150749 12 
150756 3 
150784 1 
150800 4 
150913 62 
150921 2 
150949 56 
150955 93 
150974 86 
151041 39 
151057 1 
151063 55 
151068 143 
151090 21 
151149 34 
151153 16 
151205 39 
151218 6 
151242 126 
151264 33 
151267 30 
151294 34 
151306 918 
151327 11 
151333 32 
151369 154 
151384 10 
151392 44 
151403 2 
151411 1 
151415 1 
151423 85 
153281 43 
153539 5 
153554 19 
153564 156 
153571 33 
153582 91 
153599 111 
153641 8 
153702 12 
153718 9 
153741 6 
153750 4 
153756 187 
153763 6 
153767 11 
153774 74 
153779 48 
153792 158 
153802 1 
153806 182 
153843 3 
153849 15 
153855 10 
153862 25 
153869 2 
153873 4 
154060 1 
154090 50 
154735 3 
157856 3 
158141 1 
158251 1 
158305 31 
158332 1 
158345 1 
158350 23 
158354 2 
158358 3 
158405 21 
158490 68 
158494 52 
158520 54 
158532 33 
158537 84 
158547 10 
158552 24 
158559 31 
158595 8 
158602 1 
158606 9 
158612 44 
158621 2 
158625 59 
158630 99 
158647 73 
158652 5 
158666 56 
158672 4 
158760 1 
159709 8 
159734 28 
159741 32 
159747 24 
159757 82 
159769 11 
159772 5 
159776 42 
159787 16 
159800 214 
159816 57 
159826 128 
159863 2 
160009 612 
160040 368 
160059 209 
160065 42 
160077 26 
160084 7 
160101 1 
160105 20 
160211 5 
160230 61 
160237 6 
160244 6 
160254 91 
160262 56 
160272 31 
160275 11 
160286 22 
160309 28 
160387 1 
160399 3 
160402 2 
160419 31 
160448 11 
160554 408 
160568 1 
160572 90 
160814 1 
160831 48 
160877 48 
160885 2 
160892 8 
161068 195 
161081 76 
161143 82 
161325 136 
161328 17 
161339 47 
161344 2 
161349 16 
161369 3 
161385 1 
161451 1 
161511 81 
161518 149 
161525 12 
161530 45 
161539 253 
161550 40 
161563 97 
161571 26 
161578 413 
161591 598 
161606 2 
161611 8 
161637 18 
161641 21 
161666 49 
161674 41 
161691 2 
161769 94 
161810 41 
161997 45 
162107 1 
162128 1 
162132 3 
162194 24 
162329 5 
162368 5 
162407 2 
162552 12 
162560 1 
162569 18 
162657 2 
162662 5 
162666 2 
162680 92 
162689 12 
162694 1 
162706 23 
162712 50 
162722 14 
162730 2 
162734 2 
162803 9 
162836 23 
162869 29 
162888 70 
162900 15 
162928 16 
162936 1 
162947 9 
162957 16 
163035 10 
163070 1 
164103 4 
164133 11 
164155 23 
164160 4 
164166 5 
164178 13 
164186 13 
164195 3 
164206 12 
164211 10 
164216 2 
164222 4 
164227 2 
164239 1 
164245 4 
164256 3 
164259 298 
164268 1 
164271 1 
164282 2 
164288 43 
164311 1 
164315 4 
164324 17 
164327 3 
164334 55 
164343 701 
164371 121 
164377 2 
164385 59 
164407 1151 
164453 19 
164476 5 
164578 29 
164588 38 
164601 4 
164609 1 
164614 184 
164624 26 
164629 91 
164657 17 
164677 1 
164682 6 
164693 1 
164705 2 
164718 1 
164745 38 
164755 16 
164816 39 
164823 28 
164833 104 
164857 1 
164865 14 
164876 48 
164888 103 
164898 183 
164909 113 
164919 8 
164923 19 
164938 263 
164950 17 
164953 44 
164960 118 
164967 103 
164977 59 
164986 4 
164996 9 
165063 178 
165081 78 
165092 5 
165112 1 
165121 70 
165129 39 
165137 53 
165141 32 
165145 6 
165162 3 
165165 22 
165168 14 
165190 27 
165201 46 
165211 5 
165219 29 
165249 13 
165276 6 
165284 113 
165294 35 
165307 5 
165315 2 
165332 1 
165357 27 
165386 27 
165410 7 
165414 5 
165430 13 
165436 1 
165441 3 
165449 4 
165453 37 
165459 7 
165463 88 
165481 9 
165486 23 
165505 6 
165519 2 
165548 6 
165554 2 
165558 39 
165566 21 
165571 26 
165576 8 
165580 3 
165596 17 
165602 2 
165608 10 
165653 1 
165657 2 
165663 1 
165699 20 
165712 3 
165735 6 
165744 6 
165775 2 
165798 1 
165862 3 
165866 5 
165870 12 
165889 6 
165943 1 
165958 1 
166119 1 
166141 1 
166235 1 
166276 1 
166345 1 
166414 7 
166428 62 
166441 37 
166449 1 
166467 9 
166483 105 
166494 10 
166519 93 
166539 298 
166712 17 
166727 37 
166757 2 
166761 2 
166774 109 
166782 53 
166803 105 
166825 3 
166840 18 
166846 1 
166866 239 
166879 553 
166899 1 
166915 1 
166921 4 
166940 11 
166953 149 
166964 5 
166972 109 
166979 104 
166986 64 
166994 281 
167003 6 
167010 268 
167018 30 
167033 318 
167051 45 
167067 4 
167072 26 
167079 15 
167087 5 
167091 51 
167097 71 
167102 5 
167109 131 
167120 99 
167131 21 
167138 46 
167143 7 
167151 257 
167166 231 
167177 5 
167182 3 
167187 9 
167199 9 
167218 3 
167224 35 
167241 2 
167255 1 
167304 98 
167316 6 
167320 1 
167330 29 
167356 1 
167374 9 
167377 13 
167382 15 
167385 2 
167402 26 
167415 5 
167418 6 
167431 2 
167464 8 
167482 6 
167487 3 
167498 31 
167505 1 
167512 19 
167520 10 
167525 3 
167553 116 
167570 3 
167597 46 
167667 40 
167712 49 
167728 547 
167738 421 
167748 84 
167753 12 
167845 7 
167887 4 
167897 1 
167903 52 
167911 80 
167919 21 
167925 3 
167933 265 
167946 2 
167968 652 
167994 3 
168006 384 
168061 1 
168101 36 
168106 22 
168110 8 
168113 32 
168118 93 
168125 81 
168138 2 
168141 2 
168152 38 
168164 40 
168173 6 
168196 6 
168203 83 
168207 49 
168212 2 
168220 141 
168229 9 
168251 4 
168256 3 
168261 55 
168265 8 
168269 66 
168273 14 
168280 117 
168296 44 
168305 10 
168311 2 
168315 76 
168320 5 
168325 4 
168336 66 
168347 15 
168351 2 
168360 3 
168370 3 
168374 4 
168436 61 
168501 3 
168506 7 
168518 5 
168544 5 
168547 8 
168639 1 
168660 1 
168670 1 
168679 2 
168685 1 
168715 15 
168725 6 
168749 3 
168810 30 
168834 1 
168846 61 
168871 1 
169146 51 
169164 17 
169168 38 
169182 105 
169193 25 
169216 55 
169305 15 
169328 2 
169372 3 
169417 4 
169485 10 
169508 2 
169558 1 
169570 4 
169630 2 
169637 31 
169640 4 
169645 3 
169663 1 
169672 1 
169677 35 
169687 3 
169715 3 
169733 54 
169762 3 
169768 2 
169809 92 
169814 83 
169836 4 
169922 1 
169959 2 
169983 21 
170011 13 
170014 1 
170018 11 
170022 2 
170025 4 
170037 10 
170051 17 
170060 3 
170076 42 
170082 9 
170106 2 
170124 2 
170160 18 
170200 31 
170205 5 
170219 1 
170226 150 
170235 32 
170239 3 
170248 3 
170252 83 
170259 1 
170262 7 
170274 32 
170280 1 
170287 1 
170302 1 
170361 4 
170430 7 
170436 118 
170444 80 
170450 226 
170457 20 
170462 53 
170466 17 
170469 1 
170474 53 
170480 72 
170485 2 
170491 208 
170514 30 
170525 45 
170529 20 
170534 44 
170539 4 
170542 3 
170547 11 
170993 1 
171024 3 
171053 1 
171093 5 
171096 64 
171109 16 
171115 16 
171126 1 
171131 55 
171147 28 
171163 13 
171174 25 
171190 35 
171208 4 
171224 26 
171245 54 
171258 5 
171286 77 
171289 59 
171298 314 
171302 7 
171309 201 
171316 2 
171325 34 
171330 35 
171340 58 
171346 80 
171356 14 
171362 6 
171373 4 
171376 59 
171379 56 
171402 50 
171808 144 
171822 6 
171830 4 
171836 7 
171902 165 
171944 110 
171955 2 
171965 2 
171988 245 
172033 85 
172110 1 
172147 184 
172155 2 
172161 1 
172174 2 
172306 17 
172313 61 
172319 2 
172324 28 
172329 20 
172338 145 
172375 9 
172384 29 
172395 148 
172414 62 
172422 52 
172436 460 
172450 156 
172460 1 
172467 3 
172473 121 
172480 2 
172499 13 
172593 89 
172615 3 
172630 12 
172654 5 
172759 36 
172768 29 
172778 10 
172793 11 
172797 8 
172800 1 
172806 7 
172913 8 
172931 4 
172977 59 
173125 22 
173131 42 
173147 1 
173328 1 
173384 85 
173400 1 
173415 1 
173421 10 
173531 97 
173583 3 
173604 4 
173631 17 
173699 52 
173703 84 
173769 57 
173787 10 
173814 36 
173853 53 
173924 1 
173968 1 
173993 82 
174029 32 
174111 23 
174136 2 
174174 31 
174239 17 
174248 8 
174301 49 
174309 7 
174321 2 
174326 1 
174345 2 
174441 18 
174461 129 
174478 402 
174490 555 
174495 1 
174502 46 
174533 1 
174541 529 
174565 79 
174579 15 
174595 1 
174654 1 
174669 13 
174677 23 
174699 16 
174711 17 
174741 13 
174759 36 
174787 46 
174841 2 
174894 1 
174907 27 
174928 8 
174940 14 
174951 4 
174973 4 
177618 1 
177630 3 
177639 9 
177646 7 
177652 41 
177670 1 
177674 5 
177679 16 
177686 7 
177690 11 
177699 11 
177713 4 
177721 7 
177736 17 
177741 1 
177747 13 
177759 13 
177764 1 
177770 2 
177790 4 
177821 3 
177926 38 
177938 1 
177952 3 
177976 3 
177979 7 
178107 18 
178122 2 
178126 7 
178217 10 
178247 11 
178253 1 
178276 7 
178280 26 
178284 10 
178305 24 
178385 19 
178484 2 
178490 45 
178508 1 
178520 19 
178584 10 
178598 6 
178611 27 
178623 2 
178642 33 
178649 20 
178671 3 
178736 33 
178788 47 
178839 14 
178848 7 
178856 108 
178859 2 
178880 6 
178970 106 
179118 1 
179129 5 
179143 7 
179155 1 
179192 1 
179292 28 
179363 13 
179368 1 
179609 5 
179997 1 
180154 2 
180243 7 
180302 3 
180465 13 
180621 2 
180650 42 
180804 3 
180976 3 
181207 2 
181240 47 
181251 5 
181276 50 
181305 192 
181393 6 
181406 1 
181414 245 
181423 40 
181434 15 
181444 7 
181447 7 
181454 86 
181461 62 
181469 245 
181478 290 
181487 27 
181535 21 
181541 41 
181551 6 
181554 12 
181561 169 
181567 11 
181578 39 
181605 5 
181612 19 
181658 84 
181713 15 
181721 244 
181748 23 
181784 9 
181799 1 
181823 2 
181838 6 
181843 2 
181855 1 
181923 19 
181935 17 
181953 10 
181961 1 
181967 2 
181976 170 
181994 7 
182001 49 
182094 12 
182100 48 
182115 33 
182125 46 
182134 1 
182138 19 
182144 11 
182149 20 
182168 357 
182180 697 
182199 403 
182211 125 
182231 772 
182262 1868 
182282 54 
182295 2 
182302 9 
182386 4 
184066 28 
184069 2 
184073 16 
184082 3 
184107 34 
184110 3 
184120 49 
184151 5 
184227 2 
184232 3 
184239 9 
184249 9 
184252 2 
184256 12 
184263 46 
184281 41 
184285 44 
184291 6 
184296 9 
184300 6 
184306 8 
184313 46 
184318 2 
184342 8 
184388 98 
184395 1 
184428 2 
184479 6 
184504 86 
184509 6 
184523 16 
184526 1 
184542 3 
184564 2 
184602 118 
184621 40 
184624 1 
184631 55 
184638 1 
184654 146 
184658 5 
184662 2 
184666 21 
184669 2 
184675 2 
184711 5 
184767 67 
184777 1 
184791 9 
184800 1 
184824 52 
184831 104 
184834 1 
184859 2 
184867 193 
184897 1 
184925 40 
184944 76 
184953 8 
184957 63 
184978 6 
184989 1 
185007 32 
185032 93 
185098 1 
185140 3 
185161 5 
185181 129 
185198 2 
185206 4 
185212 3 
185216 2 
185220 2 
185234 205 
185328 5 
185339 13 
185353 5 
185358 15 
185377 77 
185397 7 
185463 9 
185480 21 
185498 22 
185526 3 
185554 2 
185601 35 
185622 113 
185638 150 
185645 1 
185660 1 
185664 2 
185675 380 
185692 5 
185698 46 
185715 67 
185720 217 
185738 1 
185754 8 
185763 307 
185782 129 
185796 1 
185804 336 
185822 95 
185826 2 
185832 16 
185837 20 
185860 11 
185869 7 
185877 12 
185883 5 
185896 88 
185917 3 
185929 1 
185933 104 
185943 257 
185954 316 
185961 1 
185969 46 
185983 8 
186022 1 
186036 135 
186053 9 
186069 436 
186084 14 
186087 5 
186507 41 
186514 21 
186528 48 
186536 26 
186543 40 
186550 83 
186556 1 
186560 40 
186567 268 
186574 126 
186583 6 
186590 18 
186594 41 
186600 294 
186606 456 
186620 370 
186635 31 
186658 1794 
186683 557 
186696 6 
186704 32 
186709 217 
186729 48 
186815 105 
186835 214 
186850 53 
186861 11 
186866 47 
186871 115 
186884 22 
186911 204 
186947 35 
186993 102 
187008 2 
187017 47 
187026 170 
187042 1 
187059 15 
187066 2 
187074 22 
187111 15 
187139 256 
187154 105 
187188 7 
187193 107 
187198 1 
187220 40 
187228 133 
187249 5 
187284 72 
187331 29 
187335 16 
187344 31 
187354 3 
187388 6 
187411 43 
187490 7 
187494 13 
187530 1 
187586 1 
187647 1 
187665 8 
187715 1 
187732 2 
187740 2 
187744 73 
187773 88 
187795 2 
187808 4 
187911 3 
187946 18 
187986 1 
188075 17 
188093 2 
188121 2 
188197 16 
188226 29 
188250 1 
188305 82 
188370 58 
188455 107 
188524 27 
188610 2 
188634 74 
188653 1 
188685 19 
188757 2 
188780 69 
188799 27 
188880 2 
188892 17 
188897 21 
188929 3 
188939 18 
189109 21 
189320 2 
189343 44 
189390 14 
189429 6 
189485 23 
189493 36 
189538 29 
189543 43 
189548 1 
189564 35 
189577 16 
189585 138 
189595 17 
189598 18 
189607 28 
189634 19 
189858 4 
189976 23 
189992 7 
190031 105 
190069 137 
190103 4 
190106 53 
190144 121 
190210 488 
190218 41 
190226 5 
190315 44 
190392 20 
190397 2 
190404 3 
190440 66 
190500 34 
190517 10 
190540 2 
190649 32 
190697 2 
190700 8 
190708 4 
190712 5 
190720 5 
190818 39 
190829 29 
190839 3 
190849 5 
190855 1 
190863 119 
190879 5 
190913 11 
190972 8 
191056 2 
191067 14 
191070 1 
191086 10 
191091 32 
191106 6 
191146 4 
191187 12 
191190 6 
191295 2 
191306 18 
191311 1 
191345 34 
191430 45 
191477 19 
191488 90 
191507 43 
191542 30 
191601 1 
191605 49 
191614 19 
191622 17 
191627 54 
191634 9 
191638 5 
191648 8 
191660 11 
191744 12 
191748 28 
191752 311 
191766 85 
191777 31 
191791 80 
191802 134 
191808 52 
191813 2 
191826 217 
191843 698 
191859 772 
191870 55 
191879 351 
191896 1073 
191910 188 
191917 1 
191924 13 
191936 3 
191945 107 
191952 1 
191958 5 
191962 22 
191965 82 
191988 1 
192006 1 
192027 10 
192046 82 
192052 231 
192064 80 
192067 1 
192089 191 
192106 242 
192112 22 
192115 4 
192118 27 
192126 9 
192143 8 
192157 67 
192190 1 
192197 6 
192229 29 
192247 43 
192259 178 
192278 36 
192289 155 
192310 86 
192325 2 
192332 7 
192372 109 
192401 17 
192404 1 
192443 2 
192467 1 
192483 7 
192487 3 
192498 22 
192506 1 
192530 3 
192534 12 
192617 26 
192627 6 
192631 1 
192652 1 
192682 7 
192723 247 
192756 9 
192768 3 
192807 5 
192900 2 
192904 112 
192912 23 
192951 1 
192954 67 
192964 16 
192969 2 
192988 112 
192997 2 
193004 3 
193011 42 
193020 17 
193029 4 
193052 9 
193072 146 
193082 1 
193104 75 
193130 554 
193147 75 
193158 114 
193189 29 
193202 10 
193208 322 
193216 266 
193222 1 
193226 1 
193233 1 
193238 1 
193245 60 
193272 28 
193280 34 
193288 1 
193295 4 
193322 9 
193330 39 
193350 45 
193359 5 
193376 16 
193382 68 
193390 23 
193405 40 
193414 11 
193418 1 
193425 18 
193445 21 
193459 26 
193464 16 
193497 66 
193516 15 
193525 13 
193537 13 
193545 36 
193552 24 
193555 3 
193566 394 
193580 31 
193591 529 
193606 40 
193610 6 
193613 12 
193625 27 
193642 87 
193650 175 
193660 214 
193670 29 
193673 26 
193679 20 
193696 1 
193700 125 
193707 7 
193713 19 
193719 2 
193728 36 
193734 4 
193739 43 
193747 28 
193756 12 
193770 202 
193792 229 
193801 4 
193805 12 
193811 127 
193828 218 
193851 535 
193859 21 
193863 102 
193869 7 
193872 25 
193880 104 
193887 4 
193895 120 
193911 162 
193925 56 
193934 10 
193942 69 
193945 72 
193953 5 
193965 25 
193968 2 
193976 12 
193979 1 
193988 14 
193996 11 
194004 1 
194008 65 
194019 36 
194027 109 
194032 26 
194041 29 
194053 282 
194073 120 
194083 3 
194101 99 
194117 172 
194125 3 
194133 6 
194136 12 
194142 16 
194145 3 
194154 26 
194163 5 
194207 1 
194228 12 
194238 114 
194247 104 
194266 198 
194289 7 
194312 189 
194323 347 
194425 50 
194467 4 
194493 2 
194520 13 
194532 38 
194609 43 
194677 1 
194695 34 
194747 4 
194786 57 
194802 25 
194844 35 
194882 3 
194899 1 
194933 143 
194950 2 
194973 32 
194997 388 
195009 5 
195026 114 
195076 20 
195083 65 
195087 5 
195090 13 
195118 8 
195170 44 
195175 1 
195236 1 
195247 21 
195288 1 
195293 185 
195329 50 
195354 13 
195363 16 
195375 1 
195379 6 
195385 93 
195411 139 
195456 2 
195460 95 
195474 23 
195496 1 
195506 22 
195568 3 
195584 43 
195587 1 
195615 1 
195673 23 
195687 32 
195695 2 
195698 12 
195701 2 
195724 5 
195735 85 
195749 3 
195755 1 
195761 1 
195764 1 
195767 12 
195790 20 
195797 15 
195810 11 
195821 5 
195830 20 
195834 1 
195857 7 
195875 43 
195890 12 
195923 6 
195951 16 
195960 11 
195972 11 
195976 244 
195985 133 
195993 64 
195999 58 
196002 5 
196016 119 
196021 13 
196029 111 
196039 5 
196050 2 
196059 16 
196064 16 
196067 8 
196070 1 
196074 7 
196079 11 
196092 2 
196101 120 
196117 188 
196124 72 
196141 1 
196145 9 
196152 82 
196164 70 
196168 17 
196172 9 
196179 1 
196184 37 
196188 6 
196195 141 
196211 1 
196219 30 
196226 51 
196231 2 
196238 21 
196241 17 
196246 1 
196253 241 
196260 112 
196274 434 
196285 419 
196293 74 
196303 221 
196312 4 
196319 206 
196324 13 
196344 26 
196397 85 
196405 44 
196409 1 
196420 19 
196430 22 
196438 72 
196459 8 
196468 1 
196480 7 
196493 57 
196497 3 
196512 11 
196524 11 
196552 7 
196584 18 
196593 16 
196608 8 
196614 59 
196629 183 
196637 25 
196641 1 
196647 168 
196660 64 
196664 28 
196675 22 
196686 10 
196768 17 
196798 13 
196812 110 
196820 2 
196823 1 
196851 52 
196858 1 
196861 12 
196864 17 
196869 50 
196872 60 
196876 7 
196883 4 
196886 36 
196905 5 
196910 2 
196919 2 
196922 1 
196964 28 
196975 1 
196983 56 
196992 35 
196997 21 
197006 41 
197010 3 
197013 14 
197021 9 
197025 11 
197039 1 
197060 1 
197077 4 
197081 13 
197104 67 
197120 14 
197133 2 
197183 103 
197206 12 
197217 1 
197227 68 
197234 305 
197250 1 
197279 16 
197293 14 
197371 10 
197374 1 
197377 25 
197382 176 
197386 1 
197395 232 
197400 131 
197403 1 
197408 234 
197412 2 
197422 539 
197431 103 
197439 4 
197451 6 
197480 53 
197483 4 
197491 37 
197505 38 
197514 167 
197523 1 
197531 2 
197537 27 
197552 2 
197577 70 
197581 15 
197586 208 
197592 251 
197602 320 
197614 106 
197620 6 
197643 51 
197648 14 
197654 3 
197662 1 
197722 115 
197742 1 
197753 1 
197762 4 
197767 15 
197771 1 
197776 18 
197787 6 
197794 2 
197942 1 
197970 1 
198050 11 
198092 2 
198097 20 
198109 24 
198128 46 
198133 12 
198146 18 
198155 17 
198160 10 
198163 50 
198166 1 
198193 6 
198200 7 
198203 120 
198222 54 
198227 30 
198236 264 
198249 18 
198283 6 
198315 3 
198319 1 
198331 2 
198344 9 
198374 5 
198378 7 
198400 171 
198411 4 
198415 14 
198431 6 
198435 3 
198443 25 
198459 591 
198485 20 
198493 10 
198509 47 
198515 6 
198539 1 
198582 11 
198620 82 
198630 62 
198636 1 
198641 124 
198644 5 
198651 48 
198684 1 
198741 4 
198750 9 
198768 31 
198775 2 
198779 4 
198786 9 
198789 9 
198793 3 
198797 158 
198803 84 
198817 245 
198840 1 
198848 48 
198864 54 
198875 289 
198884 374 
198895 67 
198904 12 
198912 9 
198935 22 
198949 21 
198957 9 
198966 7 
199039 11 
199043 3 
199049 33 
199059 12 
199062 13 
199069 37 
199074 13 
199080 3 
199102 229 
199123 260 
199134 110 
199144 7 
199148 7 
199159 6 
199167 152 
199180 110 
199192 12 
199209 41 
199224 84 
199310 24 
199326 15 
199348 10 
199368 9 
201770 8 
201782 4 
201786 25 
201796 34 
201804 55 
201813 20 
201827 860 
201845 435 
201852 13 
201857 91 
201862 10 
201889 105 
201903 1021 
201923 51 
201943 1659 
201966 257 
201973 7 
201976 5 
201979 16 
201989 21 
202007 518 
202026 20 
202037 55 
202050 12 
202053 56 
202062 2 
202086 3 
202102 9 
202123 122 
202129 2 
202132 23 
202139 26 
202142 97 
202149 106 
202155 36 
202165 342 
202197 78 
202213 1 
202230 173 
202234 23 
202247 19 
202255 23 
202265 1 
202270 73 
202274 12 
202281 10 
202286 26 
202289 10 
202294 84 
202309 6 
202337 2344 
202367 295 
202399 2443 
202428 53 
202432 16 
202442 72 
202450 157 
202463 360 
202469 1 
202503 175 
202508 241 
202522 1649 
202539 2528 
202554 498 
202562 2 
202565 1 
202570 341 
202577 82 
202585 453 
202666 126 
202696 32 
202708 5 
202726 5 
202730 8 
202736 68 
202741 56 
202748 5 
202751 1 
202772 34 
202779 23 
202836 38 
202842 6 
202848 9 
202856 43 
202859 4 
202864 1 
202879 39 
202893 37 
202896 2 
202903 102 
202909 122 
202914 27 
202927 357 
202944 198 
202953 63 
202964 646 
202984 114 
203000 78 
203010 6 
203044 3 
203056 4 
203089 3 
203092 1 
203099 3 
203116 52 
203131 212 
203155 1616 
203184 33 
203188 3 
203192 98 
203204 73 
203211 3 
203218 11 
203236 843 
203247 307 
203287 384 
203300 217 
203326 1859 
203363 6 
203374 14 
203382 33 
203395 374 
203415 191 
203422 100 
203430 125 
203438 60 
203449 153 
203458 7 
203461 2 
203489 11 
203517 36 
203546 128 
203557 46 
203568 31 
203572 37 
203580 3 
203586 1 
203593 28 
203596 54 
203605 71 
203613 18 
203625 296 
203717 7 
203734 2 
203737 13 
203741 15 
203759 160 
203771 10 
203779 59 
203789 2 
203810 161 
203862 39 
203868 1 
203872 314 
203901 40 
203940 135 
203948 1 
203957 2 
203978 7 
204056 99 
204069 6 
204072 8 
204089 82 
204103 31 
204106 11 
204139 19 
204247 7 
204264 20 
204294 28 
204298 46 
204306 3 
204317 3 
204336 2 
204369 112 
204384 61 
204396 1 
204425 32 
204465 12 
204492 130 
204500 6 
204535 208 
204617 27 
204629 4 
204643 3 
204654 45 
204661 23 
204672 7 
204680 70 
204693 17 
204768 10 
204780 13 
204786 6 
204802 41 
204817 35 
204835 2 
204884 34 
204921 5 
204929 105 
205010 47 
205023 31 
205032 1 
205081 54 
205106 56 
205119 16 
205145 13 
205163 99 
205223 13 
205230 2 
205258 43 
205298 40 
205325 47 
205452 1 
205459 6 
205462 1 
205482 2 
205485 3 
205496 4 
205601 9 
205610 12 
205616 13 
205620 2 
205628 24 
205635 30 
205641 2 
205646 113 
205651 22 
205663 2 
205673 38 
205680 1 
205686 68 
205704 133 
205712 35 
205726 1 
205734 2 
205739 1 
205805 5 
205872 1 
205881 3 
205884 2 
205895 8 
205900 6 
205906 5 
205925 3 
205939 1 
205969 3 
205985 20 
206038 2 
206048 3 
206056 10 
206080 122 
206085 3 
206091 69 
206103 262 
206108 109 
206112 320 
206120 121 
206152 33 
206159 1 
206165 132 
206196 2 
206235 11 
206245 47 
206249 4 
206273 6 
206276 1 
206298 9 
206301 9 
206397 14 
206405 99 
206414 79 
206426 2 
206430 12 
206435 16 
206452 5 
206459 689 
206471 13 
206478 262 
206483 77 
206494 21 
206506 150 
206524 85 
206533 153 
206584 47 
206601 10 
206605 70 
206617 44 
206623 15 
206629 74 
206635 98 
206641 7 
206646 8 
206656 111 
206678 1 
206777 1 
206783 12 
206791 35 
206801 2 
206804 16 
206809 3 
206814 45 
206822 1 
206827 78 
206833 1 
206841 103 
206845 112 
206862 217 
206985 307 
206999 6 
207004 34 
207008 53 
207015 125 
207038 15 
207048 127 
207075 434 
207099 118 
207107 9 
207110 10 
207119 43 
207124 45 
207132 29 
207140 17 
207198 3 
207251 20 
207260 1003 
207270 41 
207275 133 
207286 66 
207296 6 
207303 18 
207313 52 
207317 75 
207353 14 
207422 22 
207444 213 
207484 30 
207581 133 
207588 1 
207591 5 
207601 122 
207609 25 
207615 59 
207622 7 
207627 3 
207631 70 
207647 55 
207664 20 
207671 4 
207744 3 
207749 39 
207777 85 
207785 2 
207797 27 
207802 1 
207884 5 
207917 2 
207920 117 
207937 5 
207961 172 
207993 110 
208044 3 
208074 15 
208091 15 
208120 5 
208134 27 
208146 35 
208224 11 
208294 399 
208302 109 
208399 2 
208436 32 
208455 118 
208487 13 
208499 10 
208539 13 
208604 47 
208620 142 
208632 17 
208648 8 
208674 3 
208677 40 
208684 22 
208687 9 
208696 38 
208705 161 
208713 55 
208720 60 
208726 3 
208729 23 
208733 8 
208738 113 
208763 11 
208789 36 
208825 18 
208844 102 
208854 9 
208857 8 
208862 13 
208868 187 
208873 4 
208881 1 
208884 99 
208908 9 
208916 1 
208922 25 
208933 4 
208937 9 
208948 22 
208953 15 
208966 1 
208989 127 
209017 1 
209024 7 
209031 177 
209045 82 
209058 12 
209073 328 
209083 2 
209089 36 
209098 109 
209110 213 
209123 347 
209140 1 
209146 2 
209164 1 
209168 2 
209171 10 
209176 23 
209179 5 
209189 147 
209197 17 
209207 173 
209250 15 
209263 1 
209267 2 
209296 5 
209311 43 
209319 8 
209327 75 
209333 36 
209346 3 
209351 2 
209424 3 
209436 8 
209444 3 
209462 77 
209470 17 
209476 32 
209485 118 
209492 10 
209500 18 
209506 53 
209514 47 
209525 125 
209531 17 
209556 253 
209562 33 
209676 11 
209685 4 
209695 122 
209706 40 
209713 25 
209721 39 
209734 10 
209740 5 
209750 2 
209829 38 
209832 27 
209839 19 
209847 32 
209853 16 
209864 5 
209871 5 
209884 136 
209901 1 
209958 1 
209984 102 
209995 70 
210020 2 
210026 36 
210036 33 
210044 120 
210049 10 
210056 1 
210069 4 
210096 72 
210193 52 
210204 20 
210236 45 
210292 3 
210340 43 
210350 1 
210356 47 
210371 32 
210385 1 
210410 1 
210418 32 
210421 1 
210448 2 
210479 23 
210485 10 
210492 5 
210496 8 
210500 44 
210508 6 
210514 14 
210518 9 
210527 2 
210536 40 
210544 17 
210551 3 
210554 4 
210566 172 
210574 14 
210585 4 
210588 5 
210604 5 
210635 6 
210709 32 
210717 30 
210739 3 
210746 2 
210758 43 
210770 1 
210774 5 
210777 15 
210882 2 
210928 11 
210933 2 
210957 10 
210966 3 
210977 5 
211047 50 
211090 2 
211111 1 
211210 35 
211252 1 
211285 10 
211313 4 
211323 4 
211334 2 
211343 5 
211346 9 
211377 5 
211392 43 
211403 1 
211406 31 
211410 1 
211413 2 
211437 3 
211448 1 
211454 2 
211462 2 
211467 2 
211478 8 
211524 66 
211561 32 
211578 5 
211584 4 
211597 6 
211610 5 
211613 6 
211618 199 
211625 8 
211629 20 
211636 4 
211728 101 
211735 201 
211748 21 
211796 1 
211811 1 
211851 8 
211910 25 
211917 25 
211930 38 
211955 8 
211997 5 
212083 35 
212121 1 
212152 3 
212182 6 
212223 8 
212241 3 
212245 6 
212254 8 
212262 1 
212269 9 
212280 1 
212288 5 
212299 101 
212306 1 
212415 1 
212429 1 
212436 2 
212440 2 
212448 1 
212460 1 
212469 3 
212472 19 
212483 61 
212489 2 
212507 1 
212515 3 
212603 5 
212647 1 
212663 1 
212676 3 
212688 1 
212750 2 
212816 4 
212832 2 
212837 94 
212849 2 
212857 3 
212860 1 
212888 62 
212905 106 
212972 22 
213002 30 
213010 1 
213029 1 
213048 29 
213059 109 
213067 1 
213103 3 
213107 9 
213135 1 
213161 2 
213173 1 
213191 41 
213240 2 
213263 1 
213293 4 
213302 5 
213325 17 
213339 5 
213377 4 
213401 5 
213415 69 
213443 6 
213458 3 
213483 7 
213529 31 
213546 3 
213559 18 
213571 1 
213598 2 
213601 41 
213646 37 
213707 5 
213730 145 
213740 7 
213823 1 
213830 27 
213833 20 
214008 19 
214014 6 
214096 33 
214110 20 
214141 2 
214186 72 
214192 1 
214209 1 
214252 2 
214270 30 
214372 1 
214423 2 
214475 1 
214674 2 
214715 48 
214729 1 
214803 19 
214824 6 
214859 1 
214864 3 
214913 21 
214967 115 
215021 7 
215045 8 
215061 1 
215078 7 
215139 3 
215179 1 
215226 2 
215347 23 
215391 3 
215398 14 
215413 43 
215446 1 
215514 13 
215531 424 
215646 9 
215674 8 
215679 12 
215687 180 
215736 52 
215792 3 
215834 9 
215853 49 
215959 61 
216099 2 
216149 3 
216194 5 
216230 4 
216246 2 
216272 4 
216295 10 
216300 3 
216311 3 
216328 10 
216348 65 
216362 4 
216400 27 
216414 10 
216419 6 
216425 1 
216431 10 
216434 70 
216437 11 
216443 420 
216458 674 
216487 490 
216504 81 
216511 356 
216518 13 
216526 276 
216533 139 
216541 1 
216558 5 
216572 14 
216576 17 
216581 310 
216601 9 
216621 86 
216631 15 
216634 1 
216674 1 
216689 2 
216692 28 
216698 13 
216713 481 
216723 344 
216742 286 
216753 46 
216764 13 
216771 31 
216776 37 
216781 8 
216790 5 
216794 3 
216813 29 
216819 1 
216831 45 
216843 25 
216865 50 
216870 47 
216878 13 
216889 1 
216897 1 
216937 10 
216951 8 
216972 7 
216980 5 
216992 33 
217000 4 
217013 1 
217049 7 
217102 6 
217114 3 
217119 10 
217130 1 
217143 11 
217148 23 
217153 5 
217159 30 
217166 61 
217175 75 
217180 12 
217191 472 
217207 82 
217213 62 
217228 770 
217247 69 
217262 40 
217266 3 
217271 30 
217276 3 
217280 31 
217284 47 
217289 4 
217293 75 
217304 283 
217318 6 
217322 109 
217330 1 
217342 100 
217351 4 
217365 16 
217371 1 
217398 183 
217411 12 
217420 3 
217425 39 
217431 4 
217440 1 
217456 49 
217464 2 
217469 235 
217477 7 
217484 23 
217508 1 
217513 3 
217562 14 
217614 1 
217619 53 
217622 32 
217634 1 
217637 105 
217645 68 
217659 87 
217667 193 
217673 443 
217684 61 
217698 37 
217717 97 
217769 77 
217777 32 
217801 57 
217810 6 
217823 13 
217833 7 
217846 51 
217854 2 
217872 116 
217890 17 
217937 32 
217961 28 
217967 404 
217974 6 
217977 28 
217984 40 
217992 7 
217996 4 
218019 169 
218038 3 
218041 2 
218047 4 
218125 1 
218130 11 
218145 4 
218166 1 
218172 42 
218179 179 
218201 15 
218217 6 
218251 5 
218267 20 
218279 1 
218328 4 
218394 1 
218403 1 
218480 72 
218525 2 
218568 24 
218578 840 
218633 86 
218644 94 
218670 116 
218677 8 
218683 40 
218689 192 
218696 16 
218700 18 
218704 220 
218712 21 
218725 5 
218729 3 
218743 1 
218756 18 
218780 11 
218791 147 
218844 1 
218857 151 
218861 29 
218868 55 
218879 3 
218889 56 
218893 46 
218924 81 
218943 103 
218965 3 
219022 8 
219048 19 
219094 84 
219109 2 
219119 63 
219156 11 
219163 6 
219228 109 
219237 56 
219258 12 
219303 50 
219314 4 
219318 153 
219357 25 
219393 2 
219407 2 
219423 13 
219432 1 
219435 2 
219441 23 
219444 187 
219464 11 
219537 35 
219569 68 
219592 2 
219617 144 
219623 3 
219632 421 
219645 1 
219653 102 
219660 1 
219672 5 
219701 18 
219709 41 
219740 18 
219752 10 
219758 3 
219774 10 
219786 47 
219799 6 
219803 5 
219832 37 
219871 49 
219885 75 
219892 2 
219897 15 
219924 1 
219935 1 
219960 103 
219970 83 
219978 487 
219987 141 
219996 1 
220002 232 
220006 26 
220024 23 
220029 227 
220036 17 
220044 42 
220053 103 
220071 1 
220132 8 
220139 2 
220174 4 
220178 236 
220184 228 
220193 167 
220213 71 
220238 25 
220242 4 
220246 1 
220261 4 
220267 28 
220271 119 
220279 183 
220291 362 
220326 1 
220336 62 
220363 1 
220368 243 
220379 17 
220383 43 
220389 184 
220399 2 
220402 14 
220405 31 
220416 13 
220422 12 
220427 24 
220431 11 
220439 12 
220449 18 
220464 118 
220480 5 
220489 16 
220518 4 
220534 5 
220545 47 
220549 1 
220552 11 
220556 92 
220566 7 
220570 1 
220578 6 
220596 6 
220600 18 
220603 6 
220609 50 
220617 18 
220621 43 
220629 39 
220640 357 
220647 20 
220685 1 
220702 36 
220706 2 
220709 1 
220713 1 
220719 5 
220724 29 
220734 3 
220753 13 
220762 49 
220775 53 
220779 5 
220786 777 
220799 168 
220807 26 
220821 15 
220831 1 
220849 393 
220873 501 
220889 2 
220899 16 
220906 312 
220919 70 
220929 48 
220934 43 
220945 26 
220958 53 
220966 1 
220995 2 
221009 6 
221022 12 
221027 8 
221053 6 
221063 3 
221070 1 
221076 3 
221086 13 
221091 2 
221291 17 
221297 1 
221308 1 
221328 219 
221335 9 
221344 31 
221349 23 
221412 1 
221432 19 
221435 19 
221452 1 
221458 118 
221475 29 
221482 1 
221493 6 
221500 4 
221517 52 
221524 1 
221528 102 
221536 537 
221549 1 
221580 2 
221699 1 
222164 25 
222639 2 
222645 4 
222659 1 
222673 9 
222676 45 
222736 2 
224740 7 
225312 7 
225359 11 
225366 29 
225399 1 
225422 2 
225513 19 
225518 9 
225527 22 
226269 2 
226291 1 
226296 2 
226305 122 
226345 18 
226930 87 
226942 23 
226954 53 
226959 1 
226970 18 
226979 5 
226983 8 
226986 3 
226991 1 
226995 15 
227004 171 
227020 2 
227043 7 
227065 11 
227092 13 
227096 7 
227106 1 
227113 12 
227121 22 
227135 8 
227162 7 
227178 753 
227187 1 
227194 437 
227207 2 
227212 74 
227248 18 
227292 3 
227300 21 
227307 161 
227316 90 
227319 18 
227345 2537 
227373 1258 
227386 293 
227394 60 
227400 5 
227404 11 
227410 2 
227418 15 
227421 18 
227424 10 
227431 163 
227443 504 
227455 20 
227459 18 
227468 856 
227480 37 
227487 112 
227496 118 
227511 494 
227520 1 
227527 173 
227533 12 
227537 4 
227633 2 
235000 1 
235036 91 
235089 5 
235100 39 
235118 133 
235125 1 
235141 1 
235154 1 
235179 1 
235192 196 
235205 1 
235210 2 
235216 3 
235223 2 
235235 2 
235247 1 
235256 6 
235261 22 
235266 11 
235270 10 
235273 4 
235278 7 
235289 3 
235295 12 
235303 26 
235311 15 
235316 1 
235321 28 
235339 2 
235346 11 
235390 1 
235401 5 
235410 40 
235419 14 
235426 4 
235434 1 
235438 28 
235453 1 
235458 13 
235463 48 
235470 12 
235474 8 
235480 4 
235483 18 
235489 38 
235494 6 
235500 24 
235512 71 
235521 7 
235528 2 
235535 5 
235542 1 
235556 4 
235560 9 
235568 104 
235577 18 
235582 8 
235585 2 
235588 3 
235602 41 
235611 62 
235626 2 
235633 253 
235639 14 
235646 24 
235649 9 
235654 4 
235657 6 
235662 11 
235667 88 
235671 11 
235684 6 
235690 1 
235693 8 
235697 3 
235701 5 
235707 5 
235714 6 
235727 3 
235749 18 
235758 8 
235769 20 
235772 14 
235778 12 
235791 2 
235799 8 
235807 8 
235810 15 
235814 158 
235821 85 
235829 49 
235838 19 
235845 18 
235848 67 
235855 3 
235861 94 
235875 66 
235880 11 
235883 6 
235888 1 
235897 25 
235901 53 
235915 64 
235922 99 
235929 2 
235935 5 
235942 224 
235951 105 
235956 27 
235965 368 
235983 959 
236005 395 
236052 7504 
236102 938 
236117 3 
236125 357 
236134 3 
236139 57 
236143 14 
236153 42 
236157 1 
236161 197 
236172 4 
236175 4 
236180 61 
236188 29 
236239 9571 
236305 289 
236312 5 
236317 22 
236322 77 
236328 8 
236334 37 
236337 3 
236343 55 
236351 3 
236354 4 
236361 27 
236382 2 
236390 1 
236400 10 
236409 13 
236428 130 
236440 90 
236469 3989 
236510 53 
236517 37 
236521 113 
236528 324 
236537 61 
236543 32 
236548 21 
236557 28 
236561 1 
236568 19 
236588 3 
236603 1 
236606 7 
236610 9 
236613 23 
236620 46 
236630 2 
236636 67 
236641 92 
236657 1155 
236671 5 
236676 12 
236680 110 
236695 901 
236711 2 
236725 128 
236736 71 
236746 91 
236756 15 
236759 6 
236767 2 
236778 598 
236788 2 
236791 23 
236798 67 
236806 97 
236816 1 
236826 52 
236834 347 
236844 139 
236864 2668 
236889 6 
236894 3 
236900 19 
236908 70 
236915 5 
236918 2 
236937 189 
236946 4 
236949 2 
236952 6 
236961 105 
236972 19 
236978 328 
237007 1117 
237040 150 
237048 12 
237054 2 
237072 90 
237079 19 
237084 1 
237087 15 
237093 4 
237099 242 
237104 21 
237109 130 
237112 2 
237115 104 
237120 73 
237125 15 
237137 521 
237159 6 
237179 12 
237188 345 
237196 272 
237204 110 
237211 503 
237222 232 
237231 3 
237235 81 
237253 3 
237294 188 
237307 521 
237313 125 
237317 16 
237334 2348 
237358 432 
237366 97 
237370 235 
237393 1107 
237415 75 
237429 249 
237440 150 
237446 281 
237452 38 
237459 8 
237480 90 
237488 31 
237510 847 
237525 30 
237528 220 
237609 8714 
237669 20 
237728 3616 
237791 14 
237804 60 
237808 10 
237823 463 
237842 31 
237850 35 
237854 153 
237859 109 
237866 22 
237870 16 
237878 110 
237890 2 
237893 45 
237897 40 
237902 423 
237908 1 
237912 115 
237920 9 
237925 77 
237934 4 
237938 2 
237945 49 
237949 1 
237955 124 
237962 46 
237969 34 
237974 326 
237988 1 
237997 14 
238007 5 
238020 78 
238043 1125 
238068 27 
238073 1 
238076 26 
238085 225 
238097 159 
238107 1 
238119 19 
238153 2123 
238187 61 
238192 1 
238197 108 
238339 10 
238347 244 
238358 95 
238364 5 
238375 613 
238392 352 
238399 1672 
238415 3 
238419 2 
238424 1 
238437 896 
238460 1735 
238481 67 
238484 1 
238498 12 
238503 1 
238510 51 
238528 103 
238538 82 
238544 5 
238556 29 
238564 86 
238576 34 
238584 40 
238605 957 
238625 5 
238629 61 
238635 10 
238641 2 
238646 50 
238654 6 
238688 2 
238710 3 
238714 10 
238720 18 
238727 22 
238731 5 
238734 33 
238737 3 
238742 18 
238751 45 
238758 61 
238763 53 
238766 4 
238790 1517 
238811 33 
238816 34 
238821 14 
238831 18 
238835 74 
238840 1 
238843 5 
238852 2 
238866 25 
238883 21 
238891 11 
238903 4 
238917 201 
238933 201 
238944 329 
238959 182 
238970 141 
238978 16 
238990 180 
238997 25 
239005 134 
239010 69 
239015 3 
239019 4 
239051 29 
239056 60 
239065 42 
239073 81 
239078 9 
239089 1590 
239107 327 
239142 2870 
239181 1352 
239195 1332 
239215 1 
239222 3 
239233 3 
239240 136 
239245 62 
239252 74 
239261 174 
239267 122 
239273 728 
239280 233 
239294 564 
239308 1079 
239322 2 
239332 384 
239358 210 
239368 61 
239374 166 
239384 4 
239389 16 
239398 15 
239406 6 
239409 17 
239414 100 
239425 4 
239442 1 
239451 67 
239459 30 
239467 281 
239474 64 
239483 40 
239490 2 
239497 335 
239508 174 
239515 61 
239525 78 
239546 1 
239550 4 
239556 50 
239560 58 
239564 25 
239571 57 
239585 33 
239596 56 
239602 71 
239606 55 
239614 66 
239624 267 
239640 14 
239643 9 
239646 8 
239662 195 
239679 24 
239694 184 
239705 26 
239722 1 
239732 146 
239741 155 
239749 16 
239753 10 
239759 293 
239768 36 
239773 7 
239787 50 
239792 1 
239806 44 
239816 22 
239819 34 
239825 86 
239830 114 
239835 14 
239850 19 
239867 63 
239888 1 
239903 1 
239935 153 
239946 127 
239951 4 
239957 6 
239965 33 
239974 12 
239995 144 
240009 189 
240032 55 
240038 27 
240058 17 
240066 15 
240070 6 
240078 3 
240082 30 
240091 5 
240106 21 
240113 211 
240125 29 
240151 46 
240155 20 
240158 279 
240173 15 
240201 5 
240208 30 
240213 2 
240216 22 
240222 3 
240242 14 
240264 10 
240275 6 
240281 2 
240295 19 
240303 78 
240307 261 
240318 1 
240323 3 
240330 53 
240343 7 
240357 56 
240364 42 
240367 63 
240374 15 
240379 146 
240401 64 
240409 56 
240422 61 
240428 15 
240431 5 
240450 63 
240474 12 
240478 39 
240497 12 
240500 3 
240504 1 
240507 14 
240511 2 
240515 15 
240550 14 
240562 5 
240635 1 
240639 4 
240643 31 
240648 86 
240655 72 
240666 248 
240672 38 
240686 5 
240692 103 
240703 48 
240706 2 
240714 1 
240717 47 
240725 1 
240729 71 
240733 3 
240736 111 
240739 60 
240780 2 
240791 182 
240801 34 
240808 2 
240815 152 
240820 12 
240826 36 
240832 6 
240836 32 
240842 25 
240852 46 
240859 158 
240865 8 
240870 105 
240873 4 
240880 31 
240885 14 
240942 1 
240948 97 
240953 49 
240966 9 
240973 186 
240979 6 
240986 1 
241001 37 
241009 1 
241017 39 
241023 85 
241032 15 
241085 13 
241114 18 
241120 4 
241127 3 
241133 2 
241141 34 
241147 136 
241157 104 
241164 4 
241168 3 
241178 1 
241186 27 
241251 12 
241261 1 
241268 18 
241271 1 
241281 237 
241302 738 
241327 25 
241335 5 
241347 29 
241355 2 
241364 45 
241378 6 
241426 1 
241432 5 
241441 15 
241482 729 
241515 303 
241533 4 
241543 307 
241559 2 
241570 208 
241591 556 
241609 1 
241613 12 
241620 4 
241624 1 
241627 7 
241630 1 
241642 8 
241700 4 
241707 48 
241727 1 
241752 1953 
241785 592 
241800 9 
241897 14 
241934 1 
242082 11 
242099 14 
242138 2 
242156 24 
242239 1 
242260 12 
242403 8 
242445 42 
242574 1 
242581 92 
242586 53 
242593 122 
242600 102 
242612 118 
242630 867 
242672 874 
242692 6 
242728 1110 
242763 1 
242766 37 
242774 60 
242785 38 
242792 3 
242797 1 
242816 4 
242819 11 
242827 6 
242868 40 
242872 28 
242890 27 
242899 30 
242903 31 
242914 2 
242919 5 
242922 3 
242926 6 
242934 6 
242942 4 
242972 1 
243037 3 
243068 73 
243072 28 
243076 1 
243079 19 
243084 16 
243090 1 
243116 1 
243121 11 
243164 2 
243174 2 
243186 4 
243222 73 
243246 31 
243250 89 
243262 259 
243275 38 
243296 1 
243404 24 
243429 74 
243439 68 
243447 2 
243453 6 
243473 6 
243486 11 
243489 14 
243503 65 
243520 24 
243526 72 
243531 16 
243534 84 
243543 179 
243552 8 
243570 200 
243584 3 
243591 1 
243600 46 
243605 5 
243611 147 
243619 89 
243630 19 
243634 44 
243639 8 
243646 92 
243675 37 
243679 1 
243770 30 
243780 33 
243804 1 
243819 108 
243824 8 
243829 56 
243837 101 
243843 302 
243857 33 
243863 306 
243873 136 
243885 65 
243898 60 
243909 57 
243921 6 
243931 17 
243948 1 
243953 38 
243968 134 
243971 1 
243976 59 
243979 4 
243982 29 
243987 22 
243995 13 
244001 5 
244013 11 
244020 181 
244026 6 
244031 519 
244054 22 
244059 2 
244065 2 
244068 4 
244081 142 
244091 34 
244101 1 
244105 136 
244116 4 
244152 7 
244156 7 
244176 4 
244187 82 
244203 1 
244206 2 
244214 17 
244221 5 
244233 5 
244246 1 
244251 18 
244259 8 
244265 2 
244273 23 
244288 28 
244298 7 
244302 7 
244311 3 
244316 24 
244338 15 
244362 1 
245691 513 
245710 331 
245727 224 
245735 91 
245747 11 
245754 196 
245766 1 
245786 161 
245806 101 
245815 25 
245827 33 
245835 52 
245843 39 
245847 25 
245860 45 
245894 289 
245898 73 
245901 13 
245906 7 
245911 98 
245946 25 
245955 93 
245958 3 
245965 97 
245972 48 
245981 1 
245987 71 
245992 4 
245999 796 
246013 28 
246018 73 
246023 138 
246027 1 
246031 97 
246053 5 
246056 20 
246061 39 
246065 197 
246075 1 
246098 198 
246116 684 
246125 24 
246130 37 
246140 119 
246147 1 
246150 47 
246157 56 
246165 3 
246169 199 
246181 153 
246193 198 
246202 30 
246210 14 
246238 2 
246261 2 
246265 7 
246270 236 
246281 10 
246285 62 
246291 57 
246300 3 
246306 89 
246310 1 
246314 115 
246327 3 
246330 1 
246349 35 
246355 29 
246359 21 
246368 50 
246374 84 
246378 1 
246384 1 
246392 9 
246402 55 
246415 29 
246420 196 
246426 3 
246435 23 
246447 286 
246457 93 
246464 53 
246469 522 
246478 35 
246494 843 
246519 281 
246535 91 
246541 100 
246548 5 
246560 1 
246568 174 
246577 418 
246586 54 
246593 2 
246600 3 
246606 10 
246612 3 
246616 6 
246632 3 
246653 10 
246659 8 
246663 20 
246676 13 
246683 10 
246689 16 
246694 23 
246706 132 
246716 43 
246722 27 
246779 4233 
246845 1411 
246868 220 
246878 11 
246884 40 
246893 3 
246903 8 
246908 11 
246915 3 
246920 2 
246924 1 
246928 24 
246950 66 
246973 3 
246979 7 
246994 56 
247002 1 
247010 4 
247013 2 
247017 6 
247020 9 
247026 2 
247035 12 
247038 54 
247051 6 
247079 44 
247083 18 
247092 33 
247095 17 
247098 62 
247112 4 
247117 17 
247124 91 
247131 140 
247139 1 
247144 7 
247158 516 
247176 542 
247186 1 
247191 41 
247198 18 
247202 81 
247210 18 
247220 43 
247223 201 
247230 22 
247242 5 
247296 162 
247307 36 
247316 1 
247324 33 
247341 440 
247350 29 
247353 46 
247356 8 
247361 10 
247369 59 
247381 163 
247386 232 
247393 46 
247397 12 
247402 34 
247405 1 
247408 33 
247432 497 
247451 478 
247464 156 
247476 308 
247491 168 
247498 122 
247513 48 
247517 455 
247529 83 
247536 35 
247544 67 
247555 431 
247565 63 
247582 26 
247590 17 
247595 8 
247602 169 
247608 6 
247616 10 
247622 1 
247634 69 
247642 10 
247658 6 
247668 1 
247684 111 
247691 18 
247702 129 
247730 135 
247738 5 
247750 3 
247756 18 
247762 75 
247770 23 
247783 1 
247791 4 
247799 1 
247802 5 
247805 84 
247813 7 
247819 34 
247835 32 
247876 2 
247899 1 
247919 1 
247927 7 
247934 60 
247954 1 
247961 19 
247971 133 
247981 41 
247992 62 
247995 74 
247998 126 
248011 4 
248014 38 
248021 32 
248025 16 
248054 18 
248065 1 
248069 45 
248075 55 
248087 193 
248110 41 
248114 24 
248120 22 
248125 1 
248132 22 
248141 3 
248145 179 
248153 150 
248159 36 
248180 21 
248188 1 
248196 132 
248204 4 
248212 8 
248232 106 
248260 4 
248265 31 
248275 36 
248281 4 
248284 16 
248290 7 
248297 17 
248301 1 
248316 28 
248319 37 
248329 18 
248332 22 
248350 59 
248355 29 
248358 12 
248386 34 
248390 1 
248393 39 
248398 123 
248417 34 
248421 3 
248425 4 
248430 9 
248434 64 
248440 36 
248450 35 
248458 9 
248468 3 
248483 7 
248487 19 
248490 1 
248514 1 
248524 85 
248527 4 
248552 4 
248567 1 
248589 4 
248593 1 
248597 7 
248600 128 
248607 6 
248611 19 
248637 10 
248640 23 
248644 3 
248651 1 
248667 4 
248673 267 
248687 4 
248691 42 
248703 73 
248710 45 
248718 70 
248727 36 
248733 49 
248737 55 
248765 6 
248774 2 
248783 6 
248791 177 
248805 6 
248809 35 
248813 7 
248817 2 
248821 1 
248836 55 
248839 1 
248844 19 
248849 208 
248856 430 
248862 11 
248876 1 
248880 7 
248884 7 
248892 173 
248917 73 
248929 7 
248942 219 
248948 1 
248954 16 
248960 403 
248971 568 
248980 165 
248993 2 
249001 35 
249007 2 
249014 31 
249022 193 
249030 7 
249037 197 
249049 20 
249052 159 
249061 69 
249070 231 
249077 312 
249093 908 
249110 463 
249121 23 
249124 37 
249151 2 
249155 52 
249164 1 
249188 53 
249196 28 
249205 82 
249211 60 
249216 32 
249224 152 
249233 57 
249239 6 
249260 4001 
249307 4458 
249336 497 
249348 208 
249354 262 
249370 261 
249377 13 
249383 129 
249399 52 
249419 58 
249423 13 
249462 8 
249466 98 
249476 1 
249494 5 
249501 1 
249522 397 
249532 19 
249541 11 
249547 2 
249555 1 
249563 141 
249577 123 
249609 96 
249617 62 
249628 132 
249633 13 
249642 77 
249659 4 
249669 1 
249676 442 
249693 50 
249702 18 
249712 167 
249719 173 
249731 98 
249742 82 
249749 17 
249765 9 
249781 9 
249795 6 
249803 95 
249815 373 
249821 197 
249829 32 
249832 25 
249863 1 
249884 55 
249891 26 
249937 2 
249942 1 
249948 11 
249953 238 
249965 1 
249998 2 
250007 722 
250020 2 
250025 9 
250040 8 
250057 29 
250073 18 
250082 2 
250087 58 
250098 1 
250112 4 
250124 64 
250154 99 
250180 6 
250187 26 
250196 96 
250202 21 
250210 60 
250218 29 
250221 1 
250239 6 
250251 5 
250264 10 
250312 14 
250321 3 
250335 6 
250341 171 
250348 3 
250358 1 
250378 3 
250399 4 
250414 1 
250435 39 
250449 4 
250484 3 
250495 1 
250523 71 
250539 1 
250543 45 
250564 151 
250570 1 
250578 55 
250647 6 
250668 4 
250691 97 
250708 86 
250713 1 
250719 34 
250730 58 
250738 91 
250763 254 
250768 170 
250789 11 
250796 206 
250804 13 
250808 75 
250834 33 
250844 20 
250854 4 
250857 13 
250875 13 
250910 30 
250923 1 
250938 10 
250983 1 
250987 9 
250995 7 
251016 32 
251022 84 
251032 141 
251038 183 
251049 16 
251064 17 
251093 1469 
251129 714 
251145 6 
251161 9 
251182 104 
251198 6 
251216 2 
251225 57 
251235 54 
251239 18 
251246 129 
251265 553 
251278 189 
251288 24 
251293 20 
251296 14 
251305 23 
251311 218 
251320 5 
251330 13 
251343 547 
251356 992 
251367 232 
251378 120 
251387 17 
251401 20 
251415 863 
251428 780 
251442 103 
251452 389 
251470 1932 
251501 2384 
251523 11 
251526 21 
251539 7 
251556 1 
251565 1 
251575 94 
251587 2 
251590 1 
251632 1 
251641 1 
251645 5 
251651 152 
251654 7 
251660 18 
251668 92 
251677 32 
251682 66 
251687 1 
251691 9 
251696 7 
251700 20 
251707 14 
251718 46 
251729 242 
251735 1 
251741 48 
251767 3 
251776 12 
251800 20 
251808 1 
251828 21 
251842 5 
251856 26 
251877 13 
251881 5 
251893 19 
251922 1 
251963 1 
251974 16 
251982 16 
252002 5 
252014 2 
252027 36 
252040 2 
252054 31 
252057 66 
252070 5 
252080 25 
252095 100 
252108 6 
252134 2 
252162 2 
252176 2 
252201 54 
252210 142 
252223 47 
252248 62 
252258 138 
252269 305 
252276 1 
252282 1 
252293 1 
252308 17 
252318 110 
252340 3 
252355 1 
252375 1 
252394 60 
252400 60 
252437 49 
252446 51 
252475 15 
252479 2 
252488 300 
252492 54 
252504 114 
252510 43 
252522 2 
252525 3 
252539 17 
252546 292 
252554 2 
252559 18 
252568 10 
252574 57 
252579 5 
252584 2 
252603 1 
252612 1 
252629 135 
252634 2 
252648 337 
252654 4 
252673 249 
252687 3 
252696 48 
252705 10 
252711 453 
252718 143 
252725 1 
252728 141 
252741 305 
252752 522 
252758 10 
252763 39 
252774 72 
252779 24 
252783 2 
252788 69 
252797 238 
252805 63 
252815 2 
252823 2 
252829 39 
252832 1 
252840 5 
252847 16 
252872 10 
252877 74 
252900 233 
252908 1 
252921 1 
252934 1 
252939 1 
252960 35 
252968 191 
252972 227 
252982 140 
253000 1 
253013 1 
253027 26 
253042 217 
253049 98 
253058 13 
253074 293 
253091 66 
253097 8 
253102 1 
253112 3 
253116 11 
253122 1 
253132 9 
253148 3 
253158 16 
253163 99 
253178 103 
253199 44 
253217 1 
253226 79 
253265 10 
253276 16 
253284 51 
253293 23 
253302 16 
253338 89 
253342 35 
253367 6 
253386 9 
253428 1 
253449 71 
253455 36 
253458 118 
253463 43 
253468 10 
253479 26 
253488 1 
253494 368 
253502 50 
253505 1 
253513 1 
253557 11 
253564 3 
253574 71 
253582 15 
253591 4 
253611 10 
253655 190 
253687 66 
253709 154 
253713 1 
253716 51 
253721 66 
253731 39 
253753 127 
253770 90 
253811 303 
253828 21 
253839 216 
253846 2 
253860 43 
253912 29 
253916 37 
253924 15 
253930 1 
253941 190 
253956 2 
253960 65 
253964 1 
253968 9 
253992 2 
254016 21 
254028 7 
254043 1 
254063 2 
254075 3 
254087 1 
254093 16 
254096 8 
254099 2 
254104 12 
254115 21 
254121 7 
254125 1 
254131 44 
254138 11 
254146 58 
254152 200 
254161 8 
254186 42 
254202 14 
254207 1 
254216 15 
254243 1 
254248 31 
254252 36 
254256 1 
254260 45 
254267 22 
254270 116 
254277 1 
254284 20 
254292 22 
254298 29 
254303 15 
254307 61 
254313 44 
254316 21 
254335 5 
254348 50 
254354 4 
254362 7 
254368 9 
254373 101 
254378 4 
254390 22 
254396 7 
254405 11 
254420 5 
254429 8 
254440 412 
254446 121 
254450 178 
254458 176 
254482 386 
254498 45 
254503 1 
254508 163 
254523 72 
254529 22 
254538 1 
254542 19 
254546 16 
254550 71 
254555 79 
254565 275 
254578 254 
254592 52 
254597 104 
254614 45 
254625 131 
254634 215 
254643 2 
254647 2 
254653 9 
254657 13 
254663 73 
254674 16 
254692 1 
254695 1 
254704 174 
254712 11 
254717 8 
254721 10 
254740 6 
254746 14 
254750 13 
254766 236 
254882 24570 
255094 36421 
255175 11 
255184 3 
255193 19 
255199 33 
255213 96 
255221 1 
255236 6 
255247 20 
255272 12 
255280 2 
255285 17 
255289 74 
255293 13 
255314 4 
255320 24 
255326 1 
255332 3 
255336 20 
255369 4 
255381 5 
255419 229 
255430 15 
255442 2 
255459 425 
255467 9 
255478 4 
255488 12 
255601 1 
255612 1 
255634 1 
255657 2 
255661 1 
255671 1 
255677 3 
255684 1 
255698 2 
255707 22 
255710 10 
255721 1 
255725 5 
255734 23 
255748 13 
255759 8 
255766 13 
255771 3 
255783 8 
255799 16 
255807 4 
255813 9 
255821 105 
255832 32 
255841 45 
255853 45 
255867 268 
255882 165 
255892 18 
255902 209 
255918 139 
255928 324 
255939 37 
255950 1 
255960 4 
255966 47 
255979 43 
255987 3 
255992 2 
255995 2 
256009 1 
256015 950 
256031 3 
256036 8 
256045 3 
256053 84 
256056 7 
256064 1 
256076 1 
256079 39 
256099 43 
256107 10 
256111 1 
256119 25 
256126 3 
256131 12 
256136 4 
256140 95 
256146 9 
256152 31 
256156 6 
256160 101 
256167 22 
256178 86 
256185 18 
256189 9 
256196 73 
256203 44 
256211 9 
256215 3 
256218 26 
256227 11 
256231 33 
256236 9 
256247 181 
256259 129 
256267 29 
256271 13 
256275 23 
256286 1 
256302 2 
256334 1 
256342 8 
256365 27 
256368 4 
256372 1 
256378 3 
256386 12 
256394 2 
256397 5 
256430 19 
256433 12 
256436 1 
256445 8 
256449 2 
256463 62 
256493 3 
256515 4 
256555 14 
256571 5 
256581 64 
256589 297 
256598 6 
256601 99 
256606 55 
256618 58 
256645 50 
256654 2 
256673 3 
256679 4 
256707 25 
256716 77 
256774 12 
256784 1 
256787 1 
256793 1 
256825 7 
256832 3 
256843 25 
256853 1 
256856 5 
256868 32 
256889 2 
256892 6 
256897 17 
256904 145 
256911 1 
256929 268 
256942 2 
256954 665 
256971 3 
256976 1 
256981 2 
256984 2 
256997 68 
257002 21 
257005 10 
257014 29 
257022 19 
257029 3 
257035 10 
257040 4 
257056 30 
257070 11 
257080 9 
257092 74 
257130 63 
257133 4 
257137 25 
257142 32 
257173 189 
257178 4 
257182 156 
257190 1 
257194 17 
257199 54 
257218 82 
258049 246 
258061 10 
258067 221 
258078 335 
258089 456 
258097 291 
258104 201 
258110 64 
258115 40 
258134 20 
258160 1 
258164 202 
258170 186 
258174 1 
258178 41 
258185 17 
258193 473 
258208 32 
258214 412 
258223 273 
258230 3 
258236 189 
258253 339 
258269 357 
258276 10 
258280 92 
258283 1 
258288 3 
258297 8 
258302 9 
258308 17 
258318 5 
258329 110 
258352 55 
258369 1 
258381 10 
258384 1 
258388 14 
258405 42 
258420 138 
258460 1 
258481 30 
258492 1 
258504 20 
258508 1 
258516 1 
258524 28 
258528 2 
258535 3 
258541 1 
258550 17 
258556 155 
258565 5 
258579 204 
258583 5 
258591 3 
258610 1 
258618 5 
258642 28 
258703 2 
258706 19 
258726 2 
258735 39 
258741 1 
258746 1 
258753 11 
258759 1 
258764 2 
258776 6 
258782 10 
258792 2 
258838 141 
258879 2 
258885 1 
258890 6 
258918 24 
258927 1 
258934 17 
258941 4 
258954 160 
258968 2 
259055 2 
259094 5 
259102 2 
259105 5 
259114 1 
259121 24 
259132 187 
259146 1 
259159 150 
259174 3 
259260 8 
259272 5 
259280 93 
259287 25 
259300 268 
259308 54 
259318 23 
259323 1 
259366 15 
259408 7 
259424 1 
259447 209 
259455 5 
259488 2 
259512 36 
259531 7 
259566 1 
259612 1 
259633 10 
259641 1 
259648 5 
259735 1 
259824 1 
260466 2 
260486 1 
260497 2 
260503 2 
260511 518 
260529 403 
260550 39 
260563 2 
260566 21 
260570 3 
260573 9 
260579 7 
260588 109 
260594 1 
260597 10 
260610 51 
261477 1 
265409 2 
265423 5 
265431 13 
265445 7 
265450 1 
265504 3 
265534 7 
265541 7 
265545 34 
265553 6 
265562 3 
265568 8 
265575 9 
265603 1 
265606 2 
265611 3 
265616 6 
265628 11 
265644 2 
265656 1 
265666 1 
265699 24 
265703 35 
265711 19 
265722 46 
265725 3 
265736 99 
265747 47 
265757 124 
265764 230 
265774 107 
265781 15 
265787 7 
265824 3 
265836 8 
265840 5 
265845 14 
265856 22 
265859 134 
265870 13 
265880 1 
265883 1 
265891 1 
265898 4 
265906 148 
265914 20 
265935 6 
265938 38 
265956 7 
265972 1 
265983 74 
265991 9 
265996 10 
266002 1 
266007 2 
266016 1 
266025 3 
266030 5 
266033 2 
266041 8 
266045 113 
266054 167 
266074 586 
266093 131 
266104 42 
266125 380 
266145 17 
266149 4 
266153 61 
266170 26 
266177 1 
266180 6 
266184 25 
266200 2 
266235 12 
266238 157 
266251 73 
266263 115 
266275 107 
266285 286 
266293 224 
266302 30 
266311 8 
266317 53 
266323 2 
266332 29 
266369 4 
266380 2 
266388 47 
266397 1 
266404 2 
266409 4 
266414 13 
266462 28 
266478 127 
266486 1 
266494 104 
266511 79 
266519 168 
266533 17 
266655 383 
266671 4 
266764 30 
266800 28 
266816 75 
266820 9 
266853 19 
266860 117 
266885 4 
266933 3 
266939 1 
266947 60 
266992 14 
267066 18 
267079 26 
267087 10 
267096 71 
267114 4 
267120 9 
267132 40 
267151 1 
267214 1 
267219 3 
267232 1 
267271 2 
267283 2 
267287 43 
267300 14 
267360 5 
267388 11 
267396 66 
267401 40 
267407 23 
267415 2 
267429 3 
267437 40 
267450 180 
267462 26 
267465 11 
267472 23 
267478 6 
267482 22 
267503 132 
267519 123 
267531 58 
267539 67 
267548 18 
267559 38 
267586 11 
267681 45 
267689 2 
267702 15 
267710 71 
267715 1 
267728 1 
267734 7 
267756 5 
267883 28 
267892 92 
267901 23 
267920 1 
267926 425 
267948 105 
268075 6 
268113 2 
268127 20 
268166 46 
268197 15 
268208 1 
268265 3 
268322 148 
268336 12 
268349 6 
268368 1 
268418 3 
268426 12 
268448 4 
268456 69 
268466 36 
268505 6 
268516 5 
268529 37 
268601 1 
268635 4 
268788 15 
268795 114 
268803 194 
268809 4 
268821 29 
268828 1 
268840 28 
268968 4 
268972 17 
268976 59 
268985 31 
268993 89 
268999 19 
269005 2 
269068 446 
269103 97 
269109 1 
269138 1 
269152 56 
269158 4 
269273 6 
269279 12 
269286 142 
269307 26 
269318 32 
269325 9 
269337 28 
269348 3 
269413 46 
269436 13 
269443 40 
269451 13 
269464 1 
269469 45 
269475 23 
269512 86 
269516 11 
269524 24 
269538 17 
269602 57 
269615 7 
269620 4 
269627 108 
269633 98 
269649 247 
269661 1 
269671 5 
269675 26 
269691 547 
269704 11 
269708 5 
269712 13 
269715 1 
269719 2 
269723 3 
269727 19 
269757 512 
269773 95 
269779 4 
269787 14 
269792 27 
269806 6 
269811 2 
269819 4 
269852 1 
269881 10 
269895 1 
269900 110 
269923 12 
269945 7 
269977 209 
269986 38 
269991 8 
270012 154 
270022 38 
270026 1 
270045 91 
270053 83 
270067 17 
270073 41 
270078 84 
270085 66 
270092 218 
270112 461 
270129 153 
270138 86 
270142 145 
270152 193 
270158 1 
270171 41 
270177 71 
270190 118 
270197 3 
270207 18 
270216 22 
270243 18 
270246 6 
270271 4 
270279 24 
270285 1 
270293 1 
270312 178 
270327 118 
270344 43 
270352 98 
270362 8 
270367 56 
270378 54 
270389 1 
270420 73 
270455 6 
270476 85 
270480 123 
270485 29 
270498 7 
270506 1 
270513 112 
270523 15 
270529 19 
270542 1 
270555 15 
270562 12 
270603 53 
270627 26 
270638 38 
270652 57 
270659 45 
270680 242 
270687 43 
270695 168 
270704 123 
270716 160 
270742 160 
270778 14 
270789 4 
270802 94 
270806 10 
270813 13 
270837 21 
270842 20 
270855 50 
270864 5 
270878 7 
270885 15 
270896 21 
270908 53 
270919 394 
270954 113 
270962 11 
270969 1 
270977 79 
270989 10 
271012 2 
271047 108 
271075 3 
271474 5 
273763 6 
273775 18 
273784 1 
273792 131 
273799 209 
273805 28 
273821 80 
273829 38 
273834 58 
273841 101 
273902 5 
273912 233 
273927 401 
273935 1 
273938 9 
273946 200 
273953 1 
273960 82 
273964 83 
273967 3 
273971 6 
273982 3 
273986 49 
273992 98 
274000 2 
274011 9 
274030 16 
274037 14 
274042 6 
274065 1 
274074 3 
274081 13 
274108 1 
274117 8 
274126 13 
274133 11 
274136 5 
274146 11 
274150 2 
274155 1 
274161 3 
274168 55 
274174 19 
274177 5 
274185 1 
274189 13 
274194 22 
274203 8 
274206 4 
274211 1 
274240 1 
274248 11 
274254 5 
274270 4 
274281 3 
274288 5 
274310 1 
274331 4 
274340 87 
274346 1 
274372 1 
274376 48 
274382 158 
274389 14 
274402 155 
274411 15 
274418 1 
274423 19 
275756 18 
275764 27 
275775 14 
275788 73 
275795 79 
275799 7 
275817 176 
275822 5 
275827 3 
275833 106 
275846 94 
275854 93 
275860 1 
275871 5 
275876 2 
275880 12 
275886 46 
275892 6 
275897 91 
275909 26 
275917 74 
275931 37 
275940 7 
275951 46 
275960 124 
275970 13 
275978 19 
275987 12 
275992 3 
276000 171 
276008 122 
276018 84 
276025 30 
276032 290 
276048 1 
276052 1 
276058 11 
276067 1 
276071 300 
276078 69 
276083 7 
276091 15 
276097 7 
276101 3 
276104 9 
276108 1 
276118 1 
276123 1 
276126 4 
276129 7 
276135 17 
276141 4 
276148 6 
276160 9 
276163 5 
276173 5 
276181 29 
276187 24 
276196 29 
276211 7 
276219 1 
276225 3 
276230 1 
276233 9 
276240 9 
276246 51 
276250 127 
276271 48 
276280 2 
276313 7 
276357 20 
276361 12 
276386 11 
276397 20 
276401 7 
276412 6 
276417 1 
276420 5 
276438 2 
276445 3 
276482 2 
276510 11 
276520 2 
276535 1 
276538 3 
276544 15 
276557 52 
276575 1 
276590 1 
276598 1 
276607 5 
276613 107 
276619 4 
276625 151 
276655 1 
276678 4 
276686 37 
276703 196 
276732 259 
276741 49 
276757 1 
276776 27 
277018 82 
277094 10 
277103 40 
277141 4 
277205 49 
277250 1 
277255 122 
278585 1 
278597 6747 
278701 87658 
278856 1 
278862 92 
278875 634 
278900 2127 
278921 151 
278932 651 
278953 180 
278958 1 
278962 30 
278967 160 
278972 1 
278977 63 
278987 209 
279006 544 
279854 1 
280591 1 
280600 8 
280606 6 
280635 59 
280655 1 
280664 77 
280668 2 
280674 7 
280681 68 
280689 1 
280712 25 
280719 5 
280722 2 
280741 48 
280747 5 
280754 21 
280764 45 
280773 29 
280780 14 
280786 16 
280820 81 
280829 1 
280837 7 
280845 28 
280860 60 
280871 3 
280882 1 
280892 22 
280897 3 
280902 23 
280908 5 
280916 130 
280922 34 
280929 6 
280934 4 
280937 9 
280941 8 
280945 3 
280950 202 
280956 1 
280968 461 
280986 15 
281010 19 
281015 2 
281018 6 
281027 9 
281053 10 
281068 2 
281080 1 
281086 2 
281091 37 
281095 2 
281105 91 
281111 25 
281121 8 
281129 30 
281133 19 
281157 149 
281177 4 
281181 6 
281196 53 
281215 39 
281239 2 
281242 9 
281246 166 
281254 2 
281259 65 
281273 24 
281277 4 
281281 35 
281419 33 
281433 3 
281440 2 
281450 6 
281456 19 
281465 4 
281523 3 
281550 6 
281563 126 
281573 72 
281587 8 
281712 2 
281742 7 
281758 3 
281774 12 
281782 16 
281786 72 
281831 48 
281898 4 
282041 11 
282059 45 
282084 1 
282133 31 
282138 2 
282207 3 
282224 40 
282240 12 
282260 147 
282324 1 
282345 1 
282350 3 
282417 12 
282426 10 
282438 367 
282543 121 
282572 2 
282628 2 
282631 23 
282670 77 
282681 99 
282689 57 
282699 4 
282707 2 
282718 29 
282732 92 
282739 1 
282763 2 
282788 9 
282811 2 
282828 1 
282844 2 
282851 17 
282860 134 
282880 2 
282883 110 
282889 1 
282896 4 
282901 33 
282910 1 
282919 16 
282947 60 
282953 10 
282992 1 
283004 6 
283009 9 
283015 8 
283027 22 
283042 5 
283046 2 
283050 3 
283054 6 
283065 2 
283077 1 
283082 16 
283093 23 
283099 6 
283104 5 
283139 24 
283182 2 
283204 3 
283221 38 
283227 2 
283240 58 
283276 15 
283372 54 
283380 6 
283419 18 
283423 1 
283444 20 
283503 41 
283528 30 
283543 30 
283547 65 
283551 29 
283561 39 
283567 16 
283570 9 
283580 25 
283586 28 
283590 32 
283617 111 
283630 43 
283641 6 
283658 12 
283661 10 
283666 6 
283715 6 
283729 13 
283758 144 
283800 327 
283811 30 
283814 12 
283817 164 
283823 11 
283832 1 
283836 32 
283860 27 
283895 407 
283920 29 
283935 111 
283942 4 
283965 6 
283978 2 
283981 8 
284003 23 
284008 2 
284021 3 
284061 10 
284086 24 
284101 4 
284109 29 
284117 105 
284123 46 
284132 52 
284140 166 
284150 1 
284169 59 
284184 88 
284196 218 
284205 29 
284215 325 
284219 1 
284234 3 
284238 25 
284268 16 
284273 5 
284288 18 
284363 78 
284396 2 
284402 1 
284437 14 
284536 35 
284549 1 
284562 219 
284569 1 
284574 3 
284583 128 
284605 124 
284672 14 
284676 8 
284710 18 
284757 68 
284773 6 
284791 18 
284821 4 
284825 1 
284842 14 
284916 1 
284943 9 
285104 39 
285147 14 
285178 15 
285280 82 
285427 3 
285433 14 
285457 2 
285470 1 
285499 1 
285510 1 
285565 1 
285656 18 
285661 1 
286240 100 
286437 6 
286484 69 
286492 33 
286664 1 
286682 13 
286709 2 
287046 11 
287109 144 
287144 6 
287156 2 
287223 1 
287234 1 
287241 3 
287276 4 
287377 8 
287385 1 
287411 3 
287578 2 
287595 1 
287611 18 
287719 1 
287723 73 
287731 51 
287763 218 
287781 66 
287801 11 
287810 2 
287833 2 
287951 56 
287956 1 
287959 1 
287962 5 
288104 1 
288128 6 
288134 46 
288142 3 
288148 33 
288165 56 
288175 381 
288196 69 
288207 45 
288211 8 
288222 68 
288235 160 
288241 3 
288251 1 
288254 20 
288257 5 
288262 12 
288265 7 
288268 8 
288288 13 
288397 21 
288411 1 
288419 58 
288428 199 
288456 5 
288462 110 
288482 59 
288519 3 
288547 91 
288552 83 
288560 6 
288575 86 
288592 3 
288595 1 
288601 205 
288614 2 
288622 21 
288686 1 
288724 5 
288727 16 
288732 37 
288736 14 
288742 48 
288748 57 
288755 17 
288766 5 
288769 2 
288774 78 
288782 1 
288786 7 
288797 3 
288800 32 
288814 1 
288895 26 
288907 1 
288954 11 
288992 12 
289002 10 
289017 111 
289023 3 
289027 585 
289040 9 
289046 133 
289058 4 
289074 159 
289179 45 
289196 63 
289200 15 
289206 1 
289210 8 
289215 24 
289224 188 
289231 27 
289238 32 
289255 10 
289258 3 
289264 5 
289274 10 
289279 2 
289299 104 
289307 5 
289311 5 
289315 10 
289322 1 
289328 19 
289339 2 
289448 2 
289458 2 
289483 4 
289486 2 
289491 5 
289537 16 
289572 18 
289627 50 
289657 16 
289660 12 
289680 11 
289691 2 
289696 7 
289727 9 
289789 51 
289813 6 
289820 57 
289839 7 
289849 30 
289896 4 
289928 3 
289962 130 
289989 1 
290013 11 
290072 156 
290077 34 
290081 1 
290093 95 
290099 98 
290134 75 
290156 1 
290163 2 
290174 1 
290274 2 
290277 6 
290280 10 
290287 18 
290303 52 
290307 45 
290318 67 
290328 124 
290340 39 
290348 12 
290376 195 
290384 13 
290417 79 
290485 4 
290488 3 
290509 1 
290524 139 
290540 38 
290544 170 
290553 1 
290561 154 
290573 97 
290585 53 
290596 194 
290631 3 
290645 18 
290672 3 
290702 77 
290708 2 
290749 20 
290777 54 
290782 7 
290801 10 
290870 34 
290903 6 
290986 1 
290997 4 
291104 10 
291227 1 
291468 2 
291490 7 
291504 5 
291566 68 
291614 7 
291666 27 
291671 165 
291677 23 
291693 15 
291718 1 
291738 143 
291788 11 
291800 3 
291820 4 
291871 7 
291888 37 
291891 8 
291905 32 
291960 1 
291966 5 
291976 4 
291984 29 
291987 13 
291992 1 
292000 106 
292005 27 
292017 56 
292042 207 
292047 5 
292051 10 
292055 149 
292065 32 
292074 161 
292081 3 
292141 1 
292169 28 
292182 114 
292194 27 
292201 20 
292206 5 
292210 4 
292220 8 
292244 2 
292301 36 
292311 28 
292328 4 
292341 39 
292349 2 
292358 45 
292369 31 
292377 1 
292382 1 
292390 3 
292394 7 
292401 1 
292411 326 
292428 2 
292440 16 
292464 1 
292467 34 
292473 1 
292553 2 
292577 246 
292580 108 
292595 152 
292603 111 
292617 1 
292628 30 
292650 19 
292716 6 
292755 7 
292758 1 
292790 2 
292801 1 
292804 1 
292881 5 
292916 1 
292944 2 
292948 16 
292984 8 
292994 6 
293023 5 
293136 14 
293297 2 
293455 4 
293471 4 
293489 4 
293626 1 
293658 2 
293661 17 
293673 15 
293722 14 
293739 40 
293776 4 
293807 70 
293813 1 
293830 14 
293907 2 
293915 3 
293987 8 
293991 1 
294039 32 
294054 2 
294068 1 
294076 3 
294084 37 
294093 34 
294105 1 
294112 3 
294125 79 
294130 10 
294136 12 
294143 243 
294150 14 
294154 1 
294162 13 
294177 3 
294185 15 
294195 37 
294203 10 
294220 5 
294230 6 
294243 21 
294322 5 
294390 14 
294434 1 
294470 78 
294518 22 
294524 7 
294534 13 
294547 94 
294555 10 
294559 1 
294563 21 
294587 4 
294591 21 
294597 17 
294605 3 
294609 8 
294695 8 
294700 25 
294710 1 
294723 1 
294737 12 
294746 98 
294762 13 
294768 53 
294772 4 
294785 2 
294803 1 
294815 16 
294830 4 
294839 4 
294844 4 
294856 90 
294892 6 
295029 6 
295050 65 
295054 1 
295141 67 
295167 3 
295187 1 
295194 34 
295199 3 
295214 206 
295232 4 
295246 1 
295252 1 
295256 37 
295261 21 
295264 13 
295268 57 
295279 3 
295301 136 
295312 1 
295332 31 
295380 2 
295386 6 
295426 32 
295431 2 
295436 10 
295454 32 
295468 19 
295543 7 
295557 7 
295586 59 
295594 5 
295597 5 
295622 2 
295631 3 
295688 1 
295693 2 
295718 11 
295730 1 
295756 8 
295760 1 
295771 51 
295776 861 
295786 103 
295907 1 
295918 46 
295921 2 
295925 36 
295930 134 
295943 19 
295946 61 
295957 90 
295973 187 
295983 15 
296004 21 
296085 1 
296095 5 
296100 110 
296110 1 
296175 16 
296181 2 
296199 213 
296205 9 
296213 67 
296225 4 
296302 4 
296342 2 
296364 10 
296369 5 
296375 23 
296383 1 
296393 2 
296403 29 
296439 17 
296552 69 
296555 13 
297818 14 
297824 10 
297834 87 
297847 13 
297858 12 
297874 270 
297881 7 
297884 181 
297894 1 
297904 85 
297907 74 
297915 36 
297929 3 
297941 6 
297951 3 
297961 16 
297967 18 
297972 13 
297978 67 
298032 10 
298060 23 
298086 3 
298091 2 
298104 4 
298113 20 
298122 14 
298136 1 
298145 3 
298158 1 
298163 105 
298169 1 
298175 20 
298192 57 
298197 4 
298204 186 
298218 58 
298227 70 
298321 13 
298367 45 
298386 11 
298488 8 
298494 3 
298504 25 
298664 129 
298790 30 
299004 3 
299118 4 
299131 6 
299300 40 
299331 68 
299372 1 
299411 3 
299425 1 
299436 4 
299441 5 
299644 33 
299656 65 
299705 63 
299708 92 
299723 2 
299756 24 
299764 16 
299785 20 
299793 24 
299804 34 
299814 14 
299820 13 
299924 1 
299935 3 
299943 10 
299949 48 
299955 50 
299964 2 
299968 2 
299975 53 
300065 68 
300080 45 
300084 1 
300088 117 
300093 40 
300135 15 
300228 75 
300245 4 
300248 62 
300254 22 
300257 16 
300267 1 
301024 1 
301171 3 
301246 1 
301285 3 
301306 2 
301378 23 
301383 5 
301390 115 
301410 1 
301428 21 
301436 15 
301457 13 
301462 22 
301478 58 
301483 3 
301495 5 
301518 1 
301544 2 
301610 14 
301619 1 
301634 15 
301641 46 
301647 105 
301654 172 
301660 4 
301676 69 
301686 18 
301694 15 
301702 79 
301710 7 
301718 39 
301728 95 
301735 11 
301747 40 
301763 31 
301769 21 
301779 4 
301797 1 
301802 6 
301863 33 
301876 9 
301894 1 
301903 7 
301920 19 
301925 8 
301992 1 
302085 100 
302103 19 
302219 3 
302223 6 
302227 22 
302244 1 
302253 13 
302287 10 
302306 18 
302402 219 
302411 1 
302437 97 
302448 1 
302454 45 
302462 239 
302466 105 
302471 59 
302477 116 
302562 67 
302585 4 
302608 138 
302633 115 
302644 2 
302649 3 
302662 84 
302685 15 
302715 1 
302736 37 
302769 18 
302782 18 
302785 1 
302790 5 
302807 70 
302824 26 
302840 540 
302856 45 
302865 77 
302877 116 
302899 7 
302912 250 
303009 43 
303095 5 
303115 200 
303143 1 
303146 10 
303180 31 
303191 3 
303235 1 
303313 2 
303334 4 
303345 4 
303378 3 
303398 2 
303466 1 
303488 1 
303504 3 
303539 5 
303547 5 
303576 3 
303591 3 
303629 10 
303633 2 
303654 5 
303665 3 
303682 2 
303723 6 
303727 19 
303738 6 
303741 1 
303746 2 
303751 10 
303759 1 
303764 36 
303774 10 
303787 51 
303800 1 
303805 72 
303829 1 
303833 16 
303837 8 
303843 1 
303854 9 
303871 1 
303893 3 
303928 32 
303934 1 
303939 46 
303958 1 
303978 6 
303984 44 
303992 74 
303999 2 
304011 7 
304051 14 
304110 25 
304125 3 
304130 69 
304144 14 
304155 74 
304166 81 
304198 8 
304267 49 
304286 24 
304303 62 
304308 1 
304311 3 
304319 39 
304356 8 
304367 365 
304374 9 
304380 55 
304385 5 
304388 26 
304393 22 
304406 24 
304409 17 
304417 21 
304421 53 
304442 39 
304510 138 
304521 67 
304530 87 
304546 6 
304555 64 
304583 133 
304596 7 
304601 18 
304604 105 
304608 11 
304623 1 
304635 42 
304689 1 
304712 54 
304727 6 
304735 20 
304740 1 
304747 128 
304761 15 
304767 54 
304799 50 
304813 24 
304851 54 
304855 14 
304989 3 
305068 81 
305210 5 
305214 30 
305220 20 
305225 5 
305243 233 
305251 1 
305399 47 
305446 16 
305699 54 
305716 97 
305725 38 
305764 2 
305782 19 
305812 13 
305824 3 
305844 2 
305862 39 
305869 5 
305875 2 
305883 7 
305896 4 
306005 24 
306009 59 
306018 11 
306034 86 
306037 39 
306046 25 
306052 7 
306056 49 
306062 1 
306071 80 
306077 33 
306098 5 
306101 9 
306106 29 
306124 17 
306131 3 
306145 52 
306153 11 
306157 25 
306162 4 
306178 19 
306182 6 
306186 40 
306193 21 
306208 3 
306217 19 
306222 7 
306227 4 
306238 100 
306246 42 
306257 3 
306514 1 
306726 5 
306987 2 
306991 99 
306995 31 
307000 50 
307019 20 
307022 5 
307027 4 
307037 136 
307043 118 
307054 151 
307062 69 
307068 3 
307077 20 
307095 89 
307099 1 
307104 312 
307117 718 
307138 54 
307185 4 
307197 2 
307210 6 
307214 22 
307228 76 
307241 14 
307339 6 
307376 51 
307385 19 
307389 16 
307394 48 
307401 71 
307407 2 
307414 52 
307419 8 
307427 20 
307431 5 
307456 122 
307464 6 
307468 17 
307473 1 
307477 29 
307485 1 
307489 94 
307501 76 
307509 6 
307515 19 
307524 167 
307533 54 
307543 2 
307547 9 
307567 4 
307597 24 
307668 169 
307693 80 
307732 8 
307737 1 
307745 238 
307749 19 
307825 39 
307835 6 
307838 1 
307853 5 
307882 86 
307895 166 
307911 2 
307916 78 
307944 87 
308006 3 
308040 39 
308046 15 
308066 4 
308086 48 
308094 18 
308103 27 
308108 3 
308113 39 
308121 61 
308137 33 
308145 271 
308168 22 
308172 64 
308188 1 
308196 37 
308210 8 
308213 6 
308234 2 
308239 127 
308245 1 
308393 1 
308531 18 
308536 1 
308583 50 
308586 5 
308699 3 
308716 8 
308725 1 
308730 7 
308733 2 
308737 159 
308750 1 
308760 85 
308769 29 
308776 85 
308782 64 
308791 70 
308800 28 
308812 58 
308823 17 
308832 50 
308850 1 
308866 3 
308874 11 
309050 4 
309205 1 
309498 1 
309913 23 
310273 1 
310338 98 
310378 3 
310410 189 
310419 43 
310430 151 
310439 265 
310446 84 
310451 5 
310467 76 
310486 6 
310492 51 
310495 14 
310511 627 
310527 64 
310531 22 
310536 21 
310539 25 
310547 7 
310560 3 
310580 7 
310591 98 
310649 38 
310681 17 
310715 4 
310723 1 
310829 14 
310843 62 
310846 6 
310863 24 
310884 22 
310888 4 
311012 3 
311034 61 
311043 26 
311054 28 
311138 48 
311155 1 
311175 9 
311206 12 
311314 3 
311360 89 
311370 17 
311389 3 
311490 6 
311493 14 
311496 3 
311505 31 
311513 1 
311517 8 
311528 2 
311542 265 
311552 19 
311555 88 
311568 20 
311571 3 
311591 4 
311676 67 
311682 19 
311685 1 
311706 3 
311715 13 
311724 2 
311729 14 
311737 13 
311770 5 
311863 18 
311876 9 
311897 3 
311903 1 
311922 10 
312037 38 
312043 1 
312058 83 
312092 8 
312216 3 
312238 1 
312369 4 
312378 13 
312384 8 
312389 1 
312406 19 
312552 3 
312573 1 
312577 109 
312613 3 
312750 1 
312820 1 
312917 8 
313109 63 
313168 11 
313200 6 
313255 8 
313278 1 
313300 238 
313380 1 
313429 4 
313441 136 
313528 2 
313721 6 
313744 282 
313990 67 
314033 1 
314054 47 
314107 15 
314125 94 
314241 5 
314250 18 
314256 4 
314278 22 
314283 43 
314295 403 
314324 126 
314337 164 
314420 10 
314438 4 
314448 24 
314485 57 
314646 164 
314736 29 
314756 22 
314774 12 
314790 46 
314816 8 
314849 9 
314860 1 
314881 1 
314927 1 
314956 1 
314970 1 
314975 2 
314979 35 
314983 1 
314989 2 
315004 32 
315015 33 
315019 23 
315091 1 
315174 22 
315178 20 
315186 1 
315201 13 
315209 2 
315234 2 
315260 6 
315343 18 
315348 10 
315426 2 
315438 3 
315451 13 
315461 10 
315473 1 
315639 2 
316382 1 
316532 1 
316582 3 
316655 1 
316661 2 
316672 48 
316709 2 
316723 5 
316737 4 
316749 12 
316758 11 
316794 6 
316874 5 
316914 18 
316971 15 
317077 131 
317093 3 
317096 30 
317100 187 
317105 3 
317125 41 
317223 18 
317301 40 
317329 128 
317402 22 
317415 43 
317465 1 
317509 1 
317604 49 
317733 6 
317739 1 
317879 1 
317884 182 
318009 2 
318053 10 
318077 2 
318084 7 
318097 22 
318106 1 
318113 2 
318118 7 
318124 7 
318130 1 
318140 4 
318155 1 
318160 1 
318168 4 
318172 1 
318178 1 
318190 1 
318258 2 
318361 13 
318683 70 
318694 1 
318704 16 
318748 12 
318836 4 
318927 8 
318986 35 
318996 17 
319040 2 
319186 14 
319207 2 
319227 1 
319259 2 
319268 1 
319284 33 
319292 29 
319343 1 
319416 15 
319480 4 
319515 15 
319552 4 
319581 3 
319625 2 
319704 13 
319742 13 
319757 15 
319946 6 
320083 12 
320088 4 
320106 1 
320178 1 
320229 2 
320256 7 
320260 13 
320301 4 
320312 1 
320442 2 
320587 95 
320657 35 
320673 6 
320683 2 
320736 2 
320753 18 
320835 2 
320874 17 
320908 31 
320914 1 
320925 14 
320933 1 
320944 19 
320956 1 
320961 3 
320988 5 
320992 2 
321026 1 
321077 6 
321080 1 
321099 1 
321111 14 
321121 30 
321129 7 
321148 7 
321152 1 
321161 39 
321174 3 
321188 33 
321310 5 
321320 1 
321376 9 
321492 17 
321500 8 
321506 6 
321514 64 
321525 109 
321645 2 
321648 13 
321669 8 
321673 30 
321692 28 
321718 4 
321731 67 
321741 85 
321753 94 
321760 8 
321763 5 
321766 11 
321774 24 
321788 71 
321814 3 
321925 11 
321937 78 
321945 12 
321966 29 
321972 1 
321977 40 
321984 13 
322011 2 
322081 7 
322098 9 
322106 37 
322122 30 
322128 13 
322150 1 
322156 36 
322166 6 
322240 1 
322279 26 
322291 12 
322343 4 
322469 13 
322537 16 
322587 1 
322598 28 
322690 3 
322827 90 
323089 23 
323096 5 
323216 8 
323259 4 
323287 10 
323291 2 
323319 74 
323344 4 
323476 3 
323493 92 
323519 6 
323632 90 
323653 25 
323757 44 
323795 194 
323816 36 
323822 9 
323831 54 
323843 76 
323859 7 
323900 11 
323967 3 
323970 7 
323981 35 
324051 7 
324083 4 
324092 22 
324122 17 
324127 5 
324138 34 
324143 15 
324147 109 
324155 31 
324161 37 
324174 153 
324188 27 
324210 90 
324215 15 
324221 43 
324229 34 
324233 6 
324241 28 
324246 15 
324254 2 
324257 11 
324262 1 
324279 2 
324399 6 
324407 304 
324417 28 
324431 126 
324458 40 
324590 18 
324601 1 
324609 7 
324623 45 
324646 44 
324714 58 
324732 107 
324815 47 
324874 1 
324896 3 
324901 1 
324924 1 
324933 20 
324954 3 
324974 2 
325053 16 
325068 1 
325073 5 
325084 4 
325130 4 
325160 9 
325164 1 
325266 5 
325327 7 
325392 10 
325400 75 
325407 12 
325414 34 
325613 256 
325624 4 
325640 34 
325648 1 
325658 1 
325665 11 
325778 1 
325787 15 
325828 161 
325953 1 
325996 9 
326000 20 
326072 8 
326146 16 
326166 2 
326169 2 
326180 59 
326186 1 
326216 43 
326220 4 
326230 9 
326234 7 
326238 1 
326243 4 
326248 16 
326258 21 
326266 2 
326270 5 
326279 7 
326285 16 
326292 24 
326296 4 
326316 1 
326373 20 
326394 102 
326408 6 
326415 22 
326557 6 
326651 4 
326685 1 
326692 95 
326698 2 
326708 2 
326716 62 
326720 148 
326730 282 
326742 224 
326749 77 
326760 758 
326769 95 
326781 162 
326805 2 
326812 4 
326829 99 
326837 57 
326853 67 
326872 14 
326879 91 
326925 9 
326931 20 
326936 1 
326939 77 
327071 38 
327099 16 
327119 101 
327129 24 
327135 12 
327150 29 
327296 3 
327299 2 
327318 7 
327338 4 
327628 2 
327673 2 
327796 2 
327819 1 
327859 5 
327993 2 
328030 1 
328047 4 
328140 22 
328151 13 
328174 7 
328177 4 
328201 11 
328209 3 
328215 3 
328236 9 
328284 4 
328310 19 
328345 1 
328362 15 
328522 52 
328528 38 
328541 2 
328688 65 
328813 43 
328817 2 
328861 31 
328966 37 
328980 23 
328990 22 
329000 1 
329027 4 
329076 97 
329130 1 
329146 46 
329168 90 
329187 1 
329196 1 
329202 12 
329216 7 
329231 105 
329248 23 
329319 3 
329338 62 
329382 18 
329399 242 
329421 9 
329432 1 
329514 4 
329686 49 
329741 24 
329748 15 
329751 1 
329756 2 
329768 26 
329778 18 
329802 120 
329812 48 
329820 34 
329830 205 
329838 35 
329850 60 
329907 1 
329935 88 
329951 5 
329961 41 
330056 1 
330070 167 
330104 2 
330117 4 
330168 1 
330182 9 
330264 5 
330272 17 
330277 4 
330285 3 
330297 6 
330302 2 
330309 9 
330316 18 
330320 2 
330324 7 
330345 16 
330367 27 
330373 19 
330377 10 
330381 1 
330396 16 
330406 27 
330415 29 
330425 72 
330443 7 
330451 2 
330565 2 
330570 10 
330577 4 
330581 1 
330584 164 
330597 2 
330603 3 
330611 1 
330616 19 
330652 1 
330725 1 
330740 111 
330750 3 
330771 6 
330778 48 
330786 10 
330837 65 
330843 84 
330863 100 
330875 15 
330954 1 
330967 1 
331044 17 
331057 3 
331063 6 
331066 14 
331077 4 
331086 7 
331094 1 
331146 3 
331234 57 
331284 58 
331288 33 
331295 1 
331300 26 
331308 137 
331323 6 
331330 12 
331397 7 
331407 104 
331419 118 
331431 49 
331438 1 
331445 64 
331448 6 
331533 6 
331536 2 
331540 6 
331556 80 
331573 13 
331585 167 
331591 139 
331605 12 
331610 21 
331613 14 
331621 80 
331628 185 
331636 163 
331641 44 
331662 21 
331672 204 
331677 74 
331682 14 
331690 211 
331702 472 
331710 66 
331719 45 
331727 5 
331731 87 
331742 1 
331752 24 
331764 1 
331830 9 
331833 32 
331840 7 
331901 100 
331905 9 
331913 37 
331926 13 
331937 42 
331943 1 
331951 5 
332019 3 
332052 3 
332081 57 
332086 19 
332089 33 
332100 1 
332109 1 
332128 34 
332158 4 
332161 48 
332272 68 
332277 6 
332280 22 
332293 6 
332301 10 
332334 43 
332348 9 
332415 17 
332433 98 
332446 48 
332454 1 
332457 44 
332464 31 
332483 247 
332494 4 
332498 2 
332504 11 
332574 1 
332582 32 
332587 4 
332599 2 
332605 2 
332614 6 
332625 32 
332632 2 
332636 1 
332643 1 
332646 2 
332653 21 
332660 43 
332681 16 
332691 5 
332695 33 
332700 116 
332706 1 
332715 5 
332728 1 
332741 1 
332749 24 
332760 4 
332771 3 
332866 1 
332888 5 
332939 2 
333240 1 
333399 52 
333524 76 
333548 6 
333594 1 
333619 22 
333698 83 
333708 22 
333736 1 
333849 1 
333880 1 
333885 1 
333933 2 
333974 1 
334036 3 
334045 2 
334051 4 
334056 10 
334059 1 
334063 11 
334067 2 
334085 9 
334090 8 
334094 24 
334102 3 
334105 1 
334111 8 
334120 3 
334126 2 
334133 3 
334146 1 
334175 1 
334182 1 
334262 24 
334284 2 
334293 8 
334323 30 
334332 1 
334339 4 
334359 26 
334417 13 
334465 13 
334475 4 
334528 1 
334567 34 
336144 1 
336545 2 
336894 49 
336898 6 
336903 94 
336924 323 
336940 1 
336947 17 
336965 50 
336968 276 
337008 2870 
337048 13 
337053 19 
337061 11 
337130 31 
337135 49 
337142 1 
337147 139 
337155 387 
337184 6 
337188 5 
337192 1 
337202 123 
337260 14 
337310 16 
337332 58 
337342 2 
337356 20 
337392 143 
337445 1 
337482 55 
337489 83 
337509 177 
337519 210 
337535 15 
337539 10 
337546 39 
337566 1 
337571 3 
337649 1 
337680 381 
337695 74 
337717 2 
337726 47 
337748 2 
337811 7 
337862 36 
337887 40 
338027 2 
338064 14 
338080 1 
338100 4 
338108 9 
338125 7 
338139 2 
338163 44 
338178 7 
338248 4 
338254 8 
338270 6 
338277 9 
338281 1 
338295 7 
338300 1 
338312 1 
338352 17 
338360 10 
338476 4 
338481 1 
338484 2 
338487 6 
338490 57 
338495 1 
338501 13 
338506 2 
338510 48 
338521 4 
338524 44 
338541 11 
338545 6 
338557 3 
338573 2 
338576 187 
338587 42 
338602 55 
338605 116 
338613 35 
338623 42 
338636 4 
338641 6 
338676 23 
338769 1 
338780 4 
338802 4 
338807 9 
338828 1 
338834 2 
338890 5 
338895 179 
338951 2 
338980 53 
339035 4 
339050 1 
339076 62 
339096 3 
339117 40 
339241 17 
339261 1 
339277 5 
339280 3 
339298 10 
339333 9 
339342 9 
339360 13 
339371 30 
339377 20 
339392 5 
339426 77 
339430 7 
339445 3 
339480 3 
339485 3 
339489 8 
339493 33 
339499 2 
339504 9 
339508 34 
339512 9 
339519 165 
339523 13 
339539 6 
339545 111 
339551 8 
339555 281 
339559 4 
339571 8 
339606 6 
339625 2 
339629 7 
339652 1 
339718 244 
339727 2 
339744 1 
339765 5 
339775 150 
339783 5 
339801 75 
339878 42 
339889 6 
339899 48 
339917 71 
339923 214 
339931 123 
339940 149 
340005 3 
340073 23 
340076 1 
340116 1 
340128 8 
340148 2 
340331 16 
340335 7 
340359 2 
340473 2 
340492 55 
340503 32 
340524 1 
340635 10 
340642 2 
340656 10 
340678 8 
340682 6 
340691 4 
340755 1 
340781 1 
340812 18 
340817 82 
340827 119 
340837 15 
340840 1 
340845 8 
340850 36 
340854 59 
340884 1 
340888 3 
340895 32 
340900 52 
340916 5 
340919 26 
340923 4 
340930 45 
340934 4 
340939 18 
340943 12 
340949 2 
340973 3 
340999 1 
341034 1 
341042 9 
341046 2 
341056 3 
341063 1 
341089 4 
341143 4 
341209 3 
341228 2 
341261 2 
341275 3 
341290 1 
341295 5 
341304 1 
341309 6 
341314 1 
341320 3 
341323 7 
341329 3 
341333 13 
341336 28 
341344 6 
341348 22 
341357 1 
341365 1 
341369 58 
341377 2 
341380 14 
341412 7 
341423 10 
341431 72 
341458 2 
341486 6 
341494 1 
341497 66 
341503 6 
341509 226 
341520 3 
341534 66 
341546 6 
341550 18 
341557 3 
341561 1 
341565 5 
341574 33 
341581 56 
341585 31 
341594 46 
341616 89 
341624 18 
341632 15 
341635 2 
341641 70 
341651 124 
341657 1 
341662 141 
341671 207 
341685 6 
341695 195 
341703 38 
341714 136 
341725 34 
341734 282 
341745 268 
341758 566 
341779 5 
341790 145 
341800 12 
341804 44 
341839 1 
341844 6 
341869 14 
341875 83 
341882 150 
341893 123 
341911 28 
341916 43 
341926 1 
341932 4 
341937 17 
341946 102 
341954 1 
341960 426 
341970 173 
341978 175 
341986 20 
341998 262 
342012 1 
342026 2 
342063 19 
342066 10 
342091 245 
342101 1 
342104 36 
342109 1 
342116 62 
342127 164 
342132 2 
342139 43 
342145 20 
342161 23 
342168 45 
342171 45 
342186 1144 
342216 445 
342241 513 
342267 34 
342284 51 
342289 120 
342296 116 
342307 25 
342313 37 
342322 192 
342327 9 
342330 15 
342339 2 
342353 17 
342361 43 
342374 52 
342383 32 
342417 18 
342456 107 
342466 53 
342490 14 
342493 4 
342506 56 
342512 96 
342521 63 
342526 8 
342540 389 
342548 12 
342555 8 
342580 1 
342594 1 
342606 113 
342615 35 
342645 12 
342679 37 
342683 37 
342744 73 
342749 162 
342778 24 
342793 1 
342805 2 
342817 22 
343177 16 
343294 27 
343302 44 
343367 109 
343424 112 
343430 15 
343497 26 
343545 34 
343553 18 
343564 12 
343581 40 
343632 2 
343660 37 
343766 44 
343813 2 
343835 9 
343905 342 
343949 2 
343958 11 
343966 149 
343971 36 
344049 37 
344054 35 
344112 11 
344140 2 
344146 48 
344267 3 
344276 128 
344292 5 
344322 2 
344335 10 
344381 2 
344391 2 
344437 1 
344511 12 
344520 25 
344524 7 
344542 138 
344554 3 
344568 29 
344576 2 
344609 1 
344618 2 
344623 3 
344638 9 
344650 5 
344654 1 
344661 45 
344666 21 
344673 9 
344681 98 
344689 2 
344732 51 
344747 4 
344779 8 
344793 3 
344810 7 
344834 24 
344872 2 
344884 83 
344890 181 
344898 1 
344903 91 
344908 1 
344914 2 
344931 26 
344958 1 
347298 4 
347303 1 
347334 10 
347341 2 
347347 10 
347381 4 
347387 6 
347392 2 
347399 65 
347413 2 
347416 1 
347421 1 
347428 77 
347435 395 
347441 15 
347465 8 
347484 2 
347502 19 
347505 6 
347510 5 
347518 1 
347527 49 
347532 7 
347541 24 
347619 3 
347676 5 
347695 3 
347702 3 
347706 40 
347715 22 
347721 1 
347724 4 
347730 1 
347749 121 
347757 23 
347765 75 
347772 59 
347779 15 
347810 2 
347845 10 
347930 6 
347945 26 
347952 55 
347971 1 
348052 2 
348089 1 
348107 99 
348151 2 
348231 311 
348241 36 
348418 11 
348438 7 
348443 6 
348466 29 
348475 38 
348702 7 
348786 3 
348842 4 
348892 68 
348903 42 
348926 3 
349038 7 
349155 2 
349220 4 
349347 2 
349394 1 
349505 2 
349541 2 
349568 2 
349591 11 
349597 5 
349615 10 
349715 12 
349730 10 
349746 67 
349829 24 
349933 2 
349952 2 
349962 8 
349976 27 
349982 22 
349987 4 
350006 17 
350052 23 
350064 536 
350077 3 
350090 1 
350098 77 
350107 19 
350114 9 
350118 1 
350136 8 
350140 2 
350143 6 
350149 91 
350159 1 
350201 9 
350245 2 
350282 5 
350302 6 
350394 2 
350401 9 
350405 4 
350445 39 
350455 2 
350515 73 
350529 16 
350556 34 
350584 10 
350603 1 
350615 1 
350629 55 
350641 3 
350651 5 
350680 1 
350722 14 
350737 49 
350743 3 
350749 20 
350766 1 
350804 6 
350822 6 
350835 37 
350840 51 
350863 15 
350923 289 
350928 7 
350937 11 
350941 400 
350949 292 
350967 997 
350983 137 
350990 202 
350998 209 
351004 105 
351010 3 
351014 194 
351023 55 
351071 2 
351082 7 
351139 14 
351146 4 
351160 2 
351178 4 
351188 13 
351201 21 
351300 4 
351306 7 
351310 14 
351314 65 
351317 1 
351321 41 
351333 5 
351337 13 
351346 28 
351351 2 
351358 74 
351365 109 
351381 11 
351468 9 
351506 2 
351519 8 
351523 15 
351529 14 
351535 1 
351541 4 
351544 17 
351568 1 
351582 34 
351602 9 
351637 14 
351735 20 
351745 24 
351763 10 
351816 4 
351856 2 
351927 4 
352011 1 
352014 4 
352031 4 
352043 3 
352052 3 
352055 1 
352080 1 
352163 1 
352267 10 
352456 16 
352466 60 
352546 52 
352776 1 
352905 2 
353059 8 
353064 43 
353113 1 
353200 7 
353252 30 
353268 2 
353406 23 
353414 17 
353417 1 
353422 198 
353432 49 
353446 20 
353458 11 
353466 15 
353480 20 
353485 47 
353498 32 
353506 24 
353517 188 
353525 1 
353528 3 
353543 39 
353551 2 
353577 5 
353649 3 
353677 15 
353717 15 
353766 1 
353998 106 
354060 3 
354095 13 
354145 1 
354165 2 
354175 26 
354199 1 
354387 12 
355045 2 
355096 7 
355290 2 
355589 3 
355596 24 
355950 4 
356047 2 
356079 19 
356093 234 
356101 32 
356109 29 
356113 1 
356147 1 
356157 117 
356165 11 
356172 14 
356177 22 
356180 59 
356191 3 
356298 1 
356323 44 
356340 1 
356538 6 
356657 63 
356667 80 
356674 32 
356680 21 
356687 6 
356693 24 
356699 48 
356714 2 
356741 9 
356749 21 
356755 11 
356761 4 
356765 1 
356777 1 
356784 7 
356788 21 
356794 1 
356805 9 
356817 8 
356846 13 
356849 56 
356863 7 
356897 25 
356915 26 
356921 6 
356929 5 
356936 52 
356942 1 
356956 5 
356975 21 
357067 70 
357075 3 
357113 34 
357130 1 
357135 145 
357146 121 
357149 1 
357164 11 
357174 34 
357185 1 
357369 36 
357412 1 
357765 3 
358045 111 
358191 3 
358215 88 
358262 26 
358393 37 
358396 27 
358463 2 
358492 107 
358803 204 
358922 1 
359030 100 
359401 1 
359467 6 
359842 72 
359871 5 
360005 4 
360008 36 
360013 1 
360036 22 
360049 87 
360102 48 
360129 2 
360134 44 
360144 1 
360157 7 
360161 193 
360207 85 
360210 175 
360225 202 
360248 26 
360297 72 
360344 1 
360351 2 
360364 5 
360382 394 
360404 53 
360419 21 
360497 1 
360505 18 
360515 67 
360525 84 
360542 1 
360549 2 
360559 26 
360569 10 
360573 20 
360581 3 
360587 20 
360594 5 
360597 1 
360601 18 
360613 8 
360617 20 
360638 2 
360647 20 
360659 4 
360698 1 
360947 45 
360967 15 
361146 1 
362261 16 
362278 19 
362286 8 
362304 12 
362322 65 
362362 40 
362612 1 
362617 4 
362645 91 
362653 25 
362665 23 
362671 46 
362678 81 
362688 100 
362693 1 
362697 14 
362700 6 
362744 10 
362752 392 
362761 25 
362767 61 
362776 95 
362782 1 
362789 25 
362795 221 
362801 4 
362930 37 
362939 84 
362947 235 
362975 159 
362984 71 
363175 103 
363191 107 
363197 2 
363308 9 
363388 2 
363394 5 
363428 43 
363533 6 
363624 16 
363628 20 
363729 2 
363800 11 
363886 1 
363914 8 
363922 5 
363941 8 
363963 30 
363977 3 
364053 4 
364096 6 
364107 1 
364223 21 
364257 87 
364279 91 
364291 235 
364304 66 
364311 51 
364317 58 
364323 29 
364328 75 
364358 31 
364436 3 
364489 19 
364492 68 
364507 28 
364514 37 
364669 64 
364761 2 
364835 57 
364844 2 
364848 3 
364865 1 
364878 17 
364896 1 
364911 43 
364921 39 
364977 5 
364985 24 
364993 1 
365004 1 
365032 46 
365051 106 
365059 89 
365067 5 
365073 68 
365091 48 
365102 168 
365597 3 
365754 134 
365762 1 
365773 2 
365778 2 
365793 191 
365799 28 
365811 1 
365840 84 
365845 76 
365849 19 
365864 6 
365867 4 
365881 1 
365899 72 
366005 7 
366039 18 
366050 7 
366159 34 
366167 38 
366463 86 
366621 21 
366651 32 
366655 25 
366664 68 
366672 88 
366677 20 
366682 1 
366689 17 
366696 2 
366704 54 
366711 94 
366715 1 
366718 77 
366726 22 
366738 3 
366750 14 
366756 2 
366861 10 
366892 13 
366896 5 
366943 39 
367059 48 
367064 67 
367088 8 
367193 24 
367215 4 
367250 10 
367319 3 
367428 30 
367475 7 
367513 3 
367765 2 
367886 28 
367981 129 
368078 2 
368120 1 
368167 1 
368286 31 
368293 64 
368305 8 
368310 20 
368317 63 
368324 82 
368329 4 
368339 50 
368343 5 
368352 595 
368365 119 
368373 28 
368379 19 
368384 3 
368390 23 
368393 91 
368401 2 
368404 12 
368415 10 
368435 11 
368440 67 
368490 3 
368509 132 
368543 3 
368605 236 
368717 5 
368781 7 
368890 7 
368937 7 
368958 4 
369017 6 
369028 5 
369047 65 
369072 24 
369081 6 
369100 49 
369115 3 
369143 4 
369159 2 
369207 60 
369222 30 
369231 19 
369236 3 
369241 32 
369380 23 
369388 304 
369396 139 
369400 118 
369431 1 
369449 31 
369454 2 
369503 21 
369540 6 
369555 14 
369566 1 
369585 37 
369609 8 
369620 1 
369624 3 
369627 7 
369635 72 
369668 4 
369688 8 
369716 7 
369722 23 
369725 4 
369728 23 
369740 4 
369748 19 
369759 30 
369775 31 
369779 3 
369784 2 
369804 4 
369811 18 
369823 2 
369851 12 
369856 15 
369860 7 
369866 13 
369869 7 
369879 19 
369888 7 
369894 1 
369901 61 
369904 1 
369911 62 
369917 96 
369928 1 
369937 59 
369946 3 
369957 5 
369961 3 
369971 15 
370085 26 
370097 1 
370110 35 
370116 85 
370128 2 
370133 2 
370145 7 
370232 11 
370276 32 
370286 8 
370387 1 
370415 21 
370421 14 
370438 6 
370445 22 
370451 7 
370456 1 
370499 5 
370502 3 
370514 23 
370526 29 
370571 1 
370658 3 
370691 3 
370724 3 
370813 33 
370818 80 
370837 3 
370870 2 
370886 10 
370890 39 
370911 32 
370916 14 
370932 1 
370940 33 
370950 237 
370956 285 
371010 1 
371018 113 
371036 7 
371039 17 
371043 26 
371060 43 
371068 208 
371075 1 
371079 1 
371088 50 
371102 1 
371106 31 
371129 4 
371136 26 
371143 21 
371147 1 
371152 122 
371163 230 
371175 1 
371188 9 
371202 213 
371213 117 
371221 269 
371242 277 
371252 25 
371255 53 
371260 34 
371270 234 
371291 1 
371297 47 
371303 140 
371326 56 
371334 17 
371340 1 
371359 2 
371364 28 
371368 4 
371371 53 
371379 166 
371384 17 
371396 155 
371411 3 
371442 199 
371455 103 
371462 1 
371465 64 
371473 78 
371506 50 
371514 163 
371522 8 
371529 31 
371534 212 
371541 179 
371575 22 
371582 10 
371591 30 
371597 26 
371626 92 
371638 152 
371661 1 
371669 2 
371674 68 
371682 4 
371701 243 
371706 50 
371714 1 
371719 41 
371726 1 
371743 1 
371753 2 
371771 10 
371777 2 
371785 1 
371804 200 
371852 80 
371952 1 
371989 3 
372002 4 
372009 8 
372055 4 
372113 4 
372163 1 
372171 5 
372183 6 
372236 32 
372319 1 
372324 65 
372473 23 
372479 37 
372601 1 
372635 1 
372682 10 
372749 2 
372829 1 
372941 1 
372944 1 
372959 37 
372973 3 
373010 2 
373024 10 
373043 6 
373056 30 
373100 42 
373109 13 
373154 128 
373168 18 
373180 87 
373186 42 
373209 35 
373226 3 
373230 2 
373238 3 
373275 86 
373279 5 
373292 2 
373324 184 
373336 4 
373349 37 
373356 43 
373367 111 
373373 47 
373393 93 
373396 1 
373404 17 
373407 37 
373418 110 
373437 49 
373442 8 
373450 20 
373484 9 
373491 5 
373496 5 
373502 2 
373506 1 
373510 288 
373517 14 
373540 7 
373547 42 
373563 97 
373570 6 
373576 80 
373586 3 
373591 8 
373605 16 
373616 59 
373619 1 
373622 8 
373635 159 
373645 32 
373661 7 
373669 20 
373673 32 
373682 18 
373689 117 
373739 41 
373749 45 
373784 8 
373791 7 
373867 1 
373951 24 
373963 4 
374014 162 
374113 6 
374179 2 
374203 1 
374286 2 
374312 36 
374398 1 
374656 8 
374846 4 
375010 8 
375550 11 
375689 1 
375783 142 
375799 11 
375815 22 
375821 45 
375827 73 
375831 437 
375835 1 
375848 5 
375860 78 
375867 7 
375900 147 
375903 1 
375910 1 
375914 2 
375920 5 
375929 1 
375932 34 
375941 24 
375949 4 
375976 130 
375984 12 
375988 1 
375999 2 
376002 25 
376005 4 
376016 90 
376024 3 
376031 1 
376035 13 
376038 19 
376045 36 
376060 221 
376070 59 
376077 3 
376083 57 
376106 23 
376120 1 
376136 30 
376155 65 
376165 1 
376196 8 
376209 15 
376242 2 
376253 3 
376288 34 
376295 38 
376303 2 
376311 361 
376321 133 
376329 66 
376336 64 
376342 46 
376347 417 
376360 18 
376384 3 
376415 1 
376432 3 
376456 11 
376479 44 
376485 31 
376521 6 
376588 9 
376595 1 
376722 1 
376753 17 
376780 9 
376891 2 
377105 14 
377118 4 
377207 9 
377560 3 
377813 5 
377852 6 
377857 17 
377933 2 
378031 26 
378061 2 
378084 4 
378156 23 
378387 26 
378424 63 
378488 3 
378539 1 
378546 1 
378559 16 
378565 11 
378572 3 
378585 12 
378607 7 
378613 81 
378623 2 
378629 18 
378651 7 
378660 22 
378665 5 
378669 14 
378681 15 
378687 2 
378690 4 
378698 3 
378701 11 
378708 1 
378715 44 
378736 7 
378758 1 
378773 50 
378780 10 
378786 2 
378793 13 
378798 1 
378804 103 
378808 3 
378821 15 
378828 52 
378837 36 
378847 79 
378852 1 
378856 10 
378863 6 
378881 2 
378885 171 
378894 21 
378923 28 
378932 8 
378936 1 
378944 10 
378951 6 
378954 5 
378964 233 
378977 51 
378986 43 
378992 3 
378998 1 
379016 186 
379029 227 
379035 1 
379039 409 
379044 1 
379060 4 
379067 1 
379077 150 
379083 121 
379097 66 
379113 109 
379120 37 
379149 1 
379155 12 
379167 23 
379974 32 
379979 25 
379991 97 
379999 13 
380010 71 
380028 11 
380033 3 
380040 37 
380050 52 
380056 7 
380068 30 
380084 5 
380087 4 
380096 13 
380106 138 
380119 158 
380156 215 
380167 40 
380181 284 
380188 6 
380204 79 
380210 22 
380263 3 
380274 15 
380297 36 
380305 35 
380317 71 
380325 29 
380333 28 
380341 181 
380367 7 
380373 2 
380378 21 
380385 6 
380394 7 
380426 1 
380430 76 
380446 10 
380569 430 
380588 150 
380603 6 
380659 1 
380680 32 
380709 1 
380727 19 
380734 266 
380780 20 
380791 47 
380828 34 
380904 54 
380924 1 
380934 42 
380965 172 
380973 28 
380991 2 
381005 52 
381009 4 
381013 5 
381025 73 
381029 21 
381052 10 
381061 39 
381087 4 
381095 6 
381105 4 
381111 3 
381123 43 
381129 18 
381133 31 
381137 26 
381149 4 
381158 2 
381175 4 
381190 4 
381195 9 
381210 15 
381220 11 
381225 9 
381233 87 
381244 12 
381253 71 
381259 14 
381269 8 
381274 50 
381307 2 
381335 3 
381340 74 
381345 31 
381355 60 
381362 19 
381382 2 
381411 2 
381420 2 
381433 42 
381452 1 
381459 125 
381466 1 
381470 333 
381479 302 
381488 86 
381495 110 
381503 42 
381507 13 
381510 95 
381514 46 
381518 33 
381521 4 
381526 1 
381530 3 
381534 97 
381541 4 
381549 36 
381585 86 
381631 81 
381643 17 
381652 70 
381665 1 
381693 32 
381709 2 
381730 25 
381741 34 
381753 18 
381773 11 
381778 34 
381782 2 
381805 26 
381811 89 
381816 5 
381825 102 
381829 37 
381849 52 
381868 21 
381874 1 
381896 1 
381900 14 
381906 1 
381918 62 
381926 7 
381957 42 
381983 89 
382040 3 
382088 3 
382193 36 
382220 21 
382336 2 
382403 36 
382418 1 
382436 322 
382444 7 
382468 11 
382542 20 
382570 8 
382632 2 
382639 13 
382650 15 
382664 7 
382684 15 
382696 5 
382711 6 
382721 2 
382738 1 
382747 10 
382753 10 
382762 3 
382796 1 
382839 110 
382847 262 
382864 2 
382869 1 
382872 208 
382880 15 
382894 1 
382900 7 
382923 4 
382929 76 
382939 2 
382947 24 
382951 4 
382955 7 
382959 1 
382967 10 
382976 10 
382986 1 
382995 2 
383001 1 
383006 2 
383009 1 
383018 2 
383025 29 
383030 10 
383043 53 
383073 2 
383082 36 
383087 46 
383098 13 
383105 3 
383115 24 
383227 2 
383230 1 
383239 160 
383279 1 
383367 3 
383408 5 
383411 15 
383419 44 
383454 52 
383493 2 
383560 6 
383622 33 
383748 1 
383766 42 
383776 79 
383790 6 
383934 8 
383944 44 
384120 56 
384135 271 
384239 20 
384270 149 
384288 3 
384307 4 
384343 18 
384365 17 
384382 6 
384489 1 
384536 7 
384561 29 
384704 148 
384722 4 
384753 25 
384917 1 
385067 3 
385077 2 
385237 18 
385249 2 
385632 35 
385800 61 
385815 24 
385819 5 
385846 27 
385952 3 
385984 16 
385996 1 
386014 4 
386107 4 
386117 12 
386125 10 
386129 6 
386148 11 
386153 5 
386157 3 
386161 5 
386166 29 
386178 1 
386182 13 
386190 2 
386194 13 
386204 12 
386226 1 
386238 1 
386246 1 
386258 1 
386287 1 
386492 3 
386594 1 
386597 140 
386682 1 
386727 10 
386735 2 
386752 14 
386760 2 
386766 21 
386775 90 
386778 1 
386840 2 
386848 137 
387097 1 
387109 140 
387176 60 
387200 116 
387216 6 
387367 31 
387383 27 
387500 2 
387504 5 
387523 1 
387618 50 
387667 17 
387975 1 
387999 26 
388005 149 
388099 93 
388262 18 
388266 144 
388307 62 
388312 4 
388363 13 
388415 9 
388476 349 
388500 2 
388525 132 
388544 5 
388587 30 
388751 119 
388782 1 
388824 84 
388829 90 
388833 19 
388849 8 
388906 2 
388909 7 
389177 2 
389245 4 
389250 9 
389267 7 
389272 2 
389275 10 
389280 1 
389286 9 
389301 8 
389305 1 
389309 12 
389369 1 
389445 77 
389631 1 
389640 1 
389708 1 
389764 4 
389787 1 
389806 28 
389896 98 
389908 1 
389921 105 
389941 1 
389947 6 
389979 56 
389995 3 
390024 47 
390036 164 
390051 19 
390055 10 
390059 14 
390062 7 
390069 4 
390078 3 
390083 45 
390112 16 
390194 11 
390227 3 
390304 4 
390398 3 
390434 26 
390544 402 
390555 4 
390558 9 
390561 18 
390566 6 
390575 2 
390578 2 
390584 3 
390621 10 
390642 1 
390665 1 
390677 2 
390699 3 
390917 51 
390959 269 
391080 1 
391114 1 
391185 4 
391191 2 
391205 46 
391243 1 
391246 8 
391252 75 
391261 1 
391299 16 
391302 10 
391307 29 
391508 34 
391516 6 
391519 11 
391525 1 
391530 377 
391566 2 
391570 5 
391588 96 
391601 112 
391614 3 
391617 23 
391623 49 
391627 36 
391635 32 
391652 47 
391656 49 
391664 1 
391668 22 
391679 59 
391684 237 
391694 65 
391699 9 
391723 10 
391728 36 
391747 13 
391752 32 
391761 35 
391787 2 
391793 4 
391801 2 
391822 2 
391830 1 
391839 1 
391851 121 
391878 2 
391888 20 
391893 91 
391915 1 
391925 2 
391959 42 
391965 2 
391972 2 
391979 6 
391984 8 
391988 1 
392033 7 
392044 5 
392055 11 
392060 1 
392065 7 
392077 3 
392082 1 
392100 2 
392127 2 
392173 8 
392197 1 
392205 4 
392209 4 
392222 2 
392255 3 
392312 23 
392325 21 
392330 7 
392350 2 
392360 4 
392365 13 
392374 18 
392379 1 
392386 7 
392390 19 
392397 6 
392405 17 
392429 17 
392433 15 
392449 24 
392496 14 
392503 40 
392523 5 
392558 3 
392561 69 
392566 4 
392584 3 
392639 3 
392650 1 
392657 2 
392669 9 
392673 7 
392679 7 
392710 371 
392733 18 
392739 1 
392754 9 
392758 62 
392769 4 
392807 1 
392817 3 
392831 1 
392835 146 
392840 1 
392846 14 
392858 2 
392908 1 
392916 4 
392952 8 
393009 45 
393020 6 
393178 36 
393186 10 
393218 41 
393229 18 
393235 4 
393242 34 
393247 17 
393251 300 
393260 143 
393289 10 
393302 104 
393309 76 
393314 87 
393319 6 
393334 1 
393338 54 
393375 18 
393381 54 
393387 37 
393392 6 
393400 1 
393407 52 
393413 54 
393421 2 
393429 5 
393433 70 
393438 31 
393443 4 
393449 30 
393472 1 
393556 189 
393568 97 
393572 86 
393666 57 
393863 22 
394041 23 
394073 35 
394102 2 
394136 10 
394157 2 
394197 12 
394223 3 
394245 326 
394271 9 
394398 8 
394577 1 
394839 2 
394870 2 
394949 1 
394953 1 
394964 4 
394989 2 
394995 1 
395008 1 
395013 8 
395057 19 
395239 1 
395244 200 
395265 6 
395269 18 
395324 3 
395380 1 
395394 1 
395445 1 
395504 16 
395588 1 
395601 2 
395626 8 
395641 1 
395686 4 
395751 21 
395773 51 
397567 9 
397821 3 
398332 7 
398336 2 
398349 7 
398352 13 
398359 34 
398375 9 
398385 118 
398395 48 
398403 27 
398428 7 
398438 17 
398446 43 
398452 19 
398462 33 
398468 26 
398474 11 
398488 27 
398518 6 
398621 51 
398629 2 
398638 14 
400921 108 
400934 4 
400959 105 
400966 4 
400974 53 
400977 2 
400984 63 
400994 154 
401002 4 
401006 18 
401036 82 
401041 1 
401052 1 
401058 14 
401062 8 
401074 464 
401088 7 
401096 68 
401104 99 
401111 5 
401115 6 
401124 6 
401131 2 
401136 78 
401174 1 
401258 1 
401265 215 
401278 46 
401302 1 
401322 4 
401448 1 
401463 2 
401470 2 
401623 9 
402714 53 
403212 5 
403275 17 
403365 11 
403387 4 
403411 12 
403539 4 
403591 3 
403598 25 
403692 2 
403795 84 
404113 16 
404145 2 
404153 3 
404193 1 
404364 1 
405274 1 
405398 28 
405417 164 
405427 309 
405442 126 
405449 61 
405457 11 
405464 22 
405503 14 
405506 3 
405520 7 
405526 2 
405530 8 
405539 265 
405545 88 
405552 42 
405650 81 
405731 4 
405771 5 
405799 57 
405809 126 
405819 3 
405877 2 
405887 5 
406015 22 
406041 48 
406045 176 
406056 16 
406061 72 
406066 17 
406075 38 
406081 27 
406085 2 
406103 23 
406115 7 
406216 4 
406234 5 
406305 12 
406326 1 
406348 2 
406362 10 
406367 1 
406378 49 
406446 1 
406455 2 
406467 1 
406473 29 
406490 59 
406508 5 
406633 3 
406647 27 
406777 143 
406799 42 
406920 7 
406942 28 
406946 2 
406954 2 
406961 1 
406971 2 
407056 3 
407105 4 
407109 23 
407119 48 
407220 9 
407224 129 
407247 123 
407271 6 
407276 47 
407282 161 
407295 25 
407299 72 
407303 21 
407316 2 
407322 24 
407326 4 
407331 67 
407342 31 
407353 73 
407361 203 
407370 98 
407377 7 
407380 12 
407384 14 
407388 2 
407391 165 
407399 17 
407405 84 
407431 101 
407449 159 
407461 2 
407477 16 
407486 20 
407490 3 
407497 137 
407503 132 
407516 163 
407550 2 
407564 52 
407658 43 
407668 18 
407671 2 
407686 53 
407724 36 
407817 1 
407820 19 
407834 1 
407959 2 
407982 12 
408011 7 
408015 5 
408020 30 
408051 24 
408062 35 
408068 13 
408071 2 
408087 93 
408092 8 
408110 76 
408123 31 
408157 4 
408174 60 
408178 1 
408184 22 
408196 11 
408215 2 
408249 38 
408324 2 
408370 172 
408396 109 
408405 99 
408439 83 
408472 4 
408480 4 
408571 5 
408592 2 
408598 1 
408615 1 
408620 6 
408629 2 
408632 7 
408639 424 
408650 128 
408663 86 
408670 318 
408682 83 
408691 237 
408700 82 
408705 4 
408717 37 
408723 176 
408739 107 
408751 34 
408759 50 
408769 239 
408772 1 
408778 104 
408799 7 
408805 18 
408808 12 
408815 37 
408826 4 
408841 44 
408847 19 
408857 24 
408862 35 
408869 50 
408873 51 
408899 2 
408912 1 
408919 5 
408954 44 
408962 37 
408969 15 
408997 16 
409000 1 
409052 1 
409079 11 
409087 2 
409112 8 
409168 4 
409244 36 
409253 2 
409257 1 
409261 18 
409274 7 
409286 21 
409292 2 
409295 2 
409303 1 
409312 1 
409315 6 
409322 15 
409327 2 
409333 1 
409338 2 
409349 29 
409361 2 
409379 6 
409404 11 
409457 1 
409461 16 
409484 16 
409525 1 
409554 2 
409638 1 
409755 1 
409855 13 
409969 64 
409997 5 
410075 10 
410184 63 
410207 39 
410213 60 
410296 20 
410312 44 
410333 7 
410353 30 
410426 86 
410479 15 
410496 36 
410508 57 
410610 104 
410625 112 
410653 13 
410659 11 
410772 79 
410778 3 
410794 25 
410798 1 
410805 252 
410811 29 
410819 2 
410837 237 
410844 1 
410847 40 
410868 330 
410888 1 
410893 10 
410928 23 
410938 167 
410948 47 
410955 5 
410961 4 
410966 1 
410975 2 
410982 17 
411245 6 
411284 123 
411296 27 
411317 23 
411366 37 
411447 1 
411450 59 
411477 49 
411855 1 
411906 3 
411955 2 
411962 7 
412022 1 
412103 12 
412229 14 
412316 5 
412438 103 
412543 21 
412605 1 
412645 39 
412648 1 
412703 1 
412725 39 
412745 2 
412862 2 
412934 1 
412939 151 
412971 23 
412984 73 
413029 39 
413058 40 
413094 69 
413122 12 
413133 4 
413199 4 
413325 1 
413464 1 
413470 2 
413476 66 
413505 17 
413587 2 
413597 110 
413635 1 
413645 50 
413649 227 
413657 22 
413664 2 
413687 24 
413699 172 
413703 120 
413723 2 
413732 109 
413801 1 
413815 69 
413838 44 
413887 68 
413995 1 
414001 23 
414028 53 
414054 1 
414060 1 
414082 1 
414092 1 
414155 1 
414220 1 
414236 2 
414316 11 
414322 100 
414330 2 
414342 4 
414357 1 
414397 196 
414405 172 
414414 4 
414420 1 
414435 8 
414658 1 
414668 3 
414719 7 
414768 7 
414816 1 
414839 1 
414873 22 
414932 2 
414987 10 
415161 28 
415165 156 
415307 2 
415317 14 
415324 3 
415360 33 
415366 10 
415372 8 
415387 18 
415393 31 
415408 112 
415413 2 
415417 1 
415421 144 
415428 4 
415435 3 
415439 5 
415480 75 
415492 25 
415528 84 
415551 1 
415559 37 
415571 10 
415579 70 
415595 150 
415611 2 
415617 13 
415624 736 
415713 1 
415716 1 
415724 6 
415728 9 
415731 3 
415739 11 
415828 5 
415846 2 
415978 2 
416141 2 
416160 2 
416454 1 
416549 6 
416761 36 
416801 1 
416977 1 
417113 5 
417341 33 
417389 1 
417412 2 
417428 4 
417434 1 
417437 2 
417497 1 
417542 4 
417828 7 
417865 6 
417984 4 
418004 5 
418019 1 
418023 3 
418162 2 
418184 218 
418192 6 
418200 3 
418214 30 
418227 30 
418249 21 
418254 45 
418259 4 
418268 6 
418275 12 
418295 46 
418301 24 
418308 1 
418325 1 
418353 1 
418367 420 
418380 31 
418412 40 
418455 32 
418482 4 
418503 78 
418516 1 
418524 54 
418531 3 
418542 33 
418547 3 
418593 1 
418600 2 
418640 5 
418697 1 
418710 1 
418737 1 
418745 78 
418754 2 
418776 5 
418792 14 
418841 3 
418944 2 
418961 30 
418964 9 
418976 1 
419067 43 
419090 2 
419162 1 
419176 10 
419216 26 
419223 3 
419229 24 
419234 10 
419239 5 
419251 32 
419259 1 
419288 7 
419296 1 
419300 281 
419314 15 
419322 1 
419327 5 
419334 2 
419345 497 
419350 14 
419371 6 
419387 16 
419393 43 
419402 13 
419416 4 
419421 46 
419425 2 
419435 68 
419440 1 
419444 52 
419451 3 
419458 88 
419468 49 
419479 339 
419486 46 
419491 44 
419499 184 
419506 215 
419511 71 
419518 193 
419526 3 
419530 86 
419541 4 
419547 47 
419552 2 
419557 47 
419561 7 
419566 1 
419572 29 
419589 26 
419594 213 
419599 40 
419605 112 
419614 8 
419620 1 
419626 13 
419646 2 
419657 1 
419662 38 
419668 17 
419672 74 
419677 60 
419683 38 
419694 10 
419699 15 
419703 2 
419718 19 
419724 49 
419736 1 
419744 1 
419752 4 
419757 7 
419773 3 
419793 28 
419809 136 
419814 1 
419820 49 
419826 14 
419838 170 
419848 1 
419856 21 
419883 26 
419899 10 
419902 10 
419905 26 
419914 57 
419922 57 
419938 39 
419944 71 
419948 101 
419961 1 
419973 140 
419986 104 
419996 2 
420007 1 
420024 1 
420031 1 
420041 1 
420044 1 
420052 6 
420061 84 
420089 6 
420097 82 
420115 1 
420137 1 
420160 1 
420168 1 
420183 1 
420192 3 
420209 14 
420232 1 
420290 1 
420297 3 
420579 10 
420591 11 
420612 14 
420618 23 
420702 20 
420727 5 
420757 32 
420822 19 
420868 14 
420925 34 
420932 3 
420986 12 
421145 44 
421236 1 
421381 27 
421454 3 
421537 3 
421611 1 
421650 10 
421658 1 
421819 2 
422052 13 
422163 1 
422350 9 
422377 16 
422590 42 
422737 3 
422776 7 
422948 2 
423109 3 
423129 59 
423142 9 
423155 41 
423167 6 
423172 40 
423190 46 
423205 5 
423209 12 
423212 9 
423221 5 
423260 46 
423268 37 
423282 15 
423300 15 
423304 8 
423316 9 
423326 101 
423331 4 
423344 33 
423357 2 
423370 1 
423380 50 
423402 5 
423415 238 
423424 111 
423435 35 
423441 16 
423454 54 
423457 114 
423466 8 
423488 1 
423532 13 
423615 13 
423659 57 
423664 1 
423670 5 
423695 16 
423703 1 
423706 69 
423735 50 
424231 60 
424864 8 
425006 6 
425167 4 
425876 1 
425901 1 
425908 7 
425924 9 
425928 2 
425960 5 
425984 10 
425989 3 
425999 1 
426010 4 
426025 3 
426031 1 
426058 3 
426155 4 
426299 5 
426315 1 
426487 1 
426493 63 
426503 1 
426524 37 
426529 2 
426540 8 
426567 1 
426574 46 
426582 12 
426597 7 
426602 4 
426610 27 
426710 2 
426730 2 
426793 13 
426797 35 
426805 1 
426817 4 
426828 4 
426842 75 
426855 11 
426862 26 
426866 3 
426874 2 
426878 13 
426885 1 
426897 63 
426912 78 
426923 6 
426927 2 
426931 2 
426945 93 
426956 63 
426966 11 
426975 31 
426983 1 
426995 19 
426999 41 
427006 4 
427015 9 
427023 7 
427056 4 
427061 3 
427068 17 
427074 68 
427082 18 
427087 1 
427100 5 
427110 8 
427121 73 
427131 13 
427140 2 
427540 4 
427550 15 
427561 49 
427570 68 
427578 8 
427588 56 
427596 7 
427601 16 
427607 58 
427616 4 
427645 4 
427651 3 
427662 1 
427666 55 
427680 28 
427821 1 
427844 2 
427853 33 
427857 2 
427863 40 
427880 3 
428242 118 
428378 14 
428383 131 
428531 1 
428571 1 
428734 7 
428793 1 
428848 1 
428871 2 
428995 1 
429115 12 
429164 31 
429203 5 
429245 1 
429300 1 
429308 3 
429315 2 
429322 2 
429332 5 
429338 6 
429343 1 
429354 3 
429362 5 
429374 18 
429381 2 
429388 2 
429398 2 
429414 15 
429422 2 
429427 5 
429437 10 
429443 4 
429462 3 
429467 4 
429470 4 
429521 3 
429553 3 
429566 9 
429598 1 
429720 56 
430013 136 
430310 5 
430459 1 
430542 2 
430553 3 
430561 1 
430607 49 
430732 2 
430793 11 
430801 6 
430909 1 
430944 1 
431011 225 
431078 135 
431096 74 
431108 57 
431174 1 
431216 3 
431242 23 
431260 9 
431287 48 
431297 98 
431303 20 
431308 5 
431313 4 
431323 55 
431336 1 
431347 29 
431355 62 
431363 5 
431375 3 
431397 6 
431429 78 
431440 480 
431489 2 
431494 1 
431499 6 
431507 4 
431512 4 
431519 56 
431527 103 
431534 91 
431547 41 
431551 6 
431555 7 
431558 8 
431563 7 
431571 1 
431580 54 
431599 22 
431616 51 
431622 4 
431630 25 
431646 132 
431700 25 
431771 32 
431782 3 
431792 13 
431808 22 
431814 1 
431818 2 
431821 2 
431842 53 
431848 18 
431860 24 
431867 14 
431884 3 
431903 7 
431906 1 
431910 2 
431918 11 
431931 56 
431935 3 
431944 39 
431953 13 
432064 7 
432092 35 
432121 13 
432275 2 
432310 1 
432444 285 
432456 1 
432608 2 
432762 27 
432989 7 
433038 1 
433052 35 
433088 17 
433220 2 
433317 112 
433360 5 
433395 10 
433500 4 
433552 6 
433649 2 
433660 3 
433823 364 
433859 12 
433973 66 
433980 1 
434015 1 
434019 3 
434093 4 
434120 1 
434143 4 
434164 73 
434176 6 
434184 6 
434208 3 
434222 3 
434229 98 
434235 33 
434246 202 
434271 3 
434278 241 
434293 21 
434414 1 
434445 7 
434690 1 
434707 88 
434797 8 
435248 43 
435406 8 
435413 22 
435419 10 
435753 5 
435756 23 
435764 9 
435776 20 
435781 225 
435788 92 
435793 25 
435800 48 
435842 211 
435851 325 
435856 3 
435863 11 
435869 3 
435873 1 
435878 6 
435888 2 
435900 2 
435911 89 
436078 11 
436081 8 
436230 1 
436256 10 
436262 4 
436410 1 
436415 13 
436437 90 
436440 4 
436577 1 
436603 65 
436666 3 
436714 2 
436748 3 
436774 23 
436789 1 
436794 6 
436799 2 
436802 51 
436813 5 
436819 25 
436831 11 
436840 1 
436844 1 
436873 3 
436884 6 
436937 1 
439616 1 
439669 3 
439687 39 
439727 4 
439784 6 
439873 23 
439888 12 
440004 13 
440164 14 
440216 8 
440221 7 
440329 1 
440638 17 
440687 1 
440823 6 
440887 3 
441006 18 
441123 81 
441170 58 
441187 2 
441201 7 
441330 5 
441342 2 
441346 65 
441357 4 
441374 2 
441388 74 
441398 8 
441401 64 
441411 92 
441420 114 
441428 23 
441441 288 
441450 30 
441458 8 
441473 44 
441482 17 
441487 9 
441505 33 
441588 159 
441650 6 
441805 9 
441811 148 
441814 5 
441835 17 
441970 47 
441975 9 
441998 1 
442043 1 
442096 2 
442190 33 
442295 27 
442447 2 
442556 36 
442585 1 
442675 5 
442816 4 
442843 29 
442866 3 
442931 1 
442972 11 
443037 41 
443062 7 
443075 6 
443112 17 
443148 12 
443191 130 
443278 60 
443400 144 
443542 14 
443564 31 
443641 2 
443681 18 
443721 25 
443735 11 
443771 2 
443804 37 
443879 3 
443930 11 
443934 2 
443997 4 
444056 1 
444356 2 
444417 87 
444448 64 
444604 195 
444697 4 
444739 1 
444757 24 
444765 23 
444769 23 
444775 134 
444792 28 
444799 1 
444808 14 
444817 145 
444824 110 
444829 59 
444837 151 
444851 2 
444855 48 
444864 82 
444874 9 
444899 1 
444915 3 
444922 28 
444933 25 
444941 114 
444951 23 
444972 5 
444981 183 
445098 158 
445787 6 
445796 6 
446445 30 
446745 2 
446759 22 
447078 41 
447112 2 
447223 226 
447280 28 
447387 3 
447395 10 
447417 112 
447431 291 
447439 88 
447452 24 
447463 35 
447469 17 
447473 75 
447511 3 
447528 12 
447538 8 
447647 2 
447695 4 
447842 187 
447849 5 
447867 11 
448013 1 
448037 82 
448108 24 
448172 6 
448189 3 
448358 1 
448400 2 
448672 82 
448834 29 
448846 1 
448849 5 
449013 10 
449031 107 
449193 4 
449236 14 
449302 5 
449331 14 
449353 6 
449376 66 
449381 3 
449386 71 
449403 23 
449406 3 
449411 3 
449417 93 
449425 65 
449434 56 
449442 98 
449450 21 
449464 15 
449468 2 
449474 4 
449489 30 
449493 13 
449504 77 
449539 33 
449608 3 
449641 2 
449649 314 
449662 6 
449743 3 
449796 22 
449811 5 
449832 19 
449969 8 
449977 21 
449991 197 
450019 3 
450043 31 
450052 33 
450060 38 
450080 17 
450175 4 
450179 2 
450184 15 
450187 1 
450204 1 
450245 69 
450337 3 
450362 1 
450410 14 
450416 97 
450543 58 
450547 98 
450555 7 
450570 111 
450577 4 
450594 2 
450600 4 
450625 8 
450641 39 
450715 2 
450799 50 
450805 59 
450842 12 
450882 144 
450987 1 
451009 38 
451237 3 
451303 17 
451349 1 
451353 3 
451369 8 
451389 5 
451439 2 
451450 4 
451456 1 
451467 3 
451625 1 
451633 1 
451718 23 
451738 60 
451742 1 
451759 1 
451815 20 
451863 148 
451879 407 
451900 2 
451935 24 
451998 2 
452019 4 
452072 2 
452118 48 
452130 5 
452169 3 
452178 10 
452182 1 
452191 1 
452197 8 
452208 45 
452214 15 
452250 41 
452285 49 
452291 138 
452305 34 
452316 69 
452325 111 
452345 7 
452351 55 
452359 25 
452397 4 
452457 27 
452463 9 
452467 53 
452477 18 
452482 1 
452488 16 
452507 28 
452511 1 
452516 5 
452528 4 
452543 2 
452546 13 
452554 55 
452562 251 
452571 5 
452583 92 
452587 1 
452591 7 
452603 8 
452940 8 
452993 13 
453022 7 
453063 4 
453074 66 
453087 1 
453100 1 
453111 1 
453119 69 
453148 64 
453215 4 
453370 4 
453400 11 
453421 4 
453428 2 
453456 41 
453468 1 
453505 5 
453514 113 
453523 8 
453529 87 
453549 1 
453555 241 
453559 1 
453585 163 
453718 6 
453721 16 
453726 1 
453852 6 
453899 35 
453978 9 
454076 5 
454089 6 
454114 3 
454144 1 
454269 31 
454286 62 
454322 3 
454430 100 
454477 6 
454598 2 
454603 2 
454607 128 
454612 15 
454619 1 
454624 1 
454635 62 
454644 13 
454661 384 
454683 55 
454686 5 
454693 201 
454701 8 
454710 1 
454717 22 
454722 1 
454733 114 
454740 1 
454753 24 
454779 118 
454860 14 
454878 10 
454909 23 
454914 9 
454919 13 
454938 3 
455093 24 
455102 4 
455224 6 
455228 19 
455235 16 
455413 119 
455421 73 
455432 1 
455612 40 
455631 1 
455666 178 
455719 15 
455744 53 
455780 15 
455892 1 
455989 2 
456058 63 
456080 3 
456087 4 
456097 19 
456212 56 
456270 4 
456276 4 
456558 1 
456645 31 
456857 221 
456867 7 
457096 11 
457271 1 
457306 28 
457390 3 
457429 25 
457446 5 
457450 1 
457454 4 
457477 3 
457483 2 
457503 3 
457660 4 
457680 1 
457683 6 
457732 1 
457757 51 
458440 10 
458445 29 
458451 16 
458465 3 
458472 18 
458486 99 
458492 1 
458509 16 
458554 61 
458559 22 
458577 84 
458588 1 
458596 28 
458619 23 
458637 6 
458668 19 
458683 43 
458689 3 
458723 23 
458754 5 
458759 20 
458772 35 
458776 42 
458787 12 
458797 102 
458810 18 
458848 18 
460397 24 
460408 1 
460545 14 
460556 27 
460564 14 
460582 25 
460704 26 
460718 64 
460727 4 
460741 5 
460747 108 
460761 20 
460777 109 
460784 27 
460790 13 
460795 143 
460920 1 
460940 7 
460962 25 
460973 45 
460987 7 
461014 115 
461017 1 
461087 87 
461107 190 
461124 261 
461134 28 
461213 7 
461277 1 
461293 32 
461456 17 
461463 1 
461479 14 
461564 31 
461632 11 
461639 72 
461647 7 
461652 6 
461660 19 
461665 4 
461671 84 
461678 7 
461689 20 
461800 4 
461812 1 
461837 7 
461845 30 
461904 4 
461947 2 
461965 9 
461968 168 
461976 32 
461990 32 
461996 64 
462004 24 
462010 61 
462024 75 
462030 19 
462037 1 
462081 193 
462290 4 
462514 1 
462520 8 
462618 4 
462631 1 
462699 2 
462786 23 
462790 6 
462845 1 
462935 1 
463062 3 
463073 3 
463898 1 
463958 1 
464005 2 
464066 1 
464120 25 
464347 1 
464479 55 
464666 12 
464696 8 
464961 4 
465760 1 
465812 2 
465829 14 
465857 12 
465889 2 
465992 2 
466006 9 
466042 29 
466062 9 
466069 1 
466084 17 
466102 112 
466114 2 
466122 25 
466130 43 
466138 1 
466152 24 
466164 4 
466167 9 
466170 3 
466173 59 
466176 22 
466182 4 
466191 4 
466219 7 
466252 2 
466262 8 
466270 218 
466276 38 
466287 14 
466295 39 
466313 16 
466318 36 
466330 1 
466336 74 
466349 18 
466374 23 
466380 19 
466387 21 
466391 14 
466400 61 
466412 5 
466417 99 
466458 7 
466463 95 
466468 13 
466480 14 
466504 27 
466517 48 
466527 13 
466573 21 
466577 5 
466599 51 
466602 1 
466608 49 
466619 2 
466632 1 
466800 154 
466808 59 
466823 5 
466899 21 
466928 95 
466974 2 
466997 7 
467002 8 
467007 13 
467011 10 
467028 1 
467032 7 
467088 44 
467095 4 
467111 28 
467116 8 
467122 113 
467129 4 
467136 12 
467157 32 
467224 9 
467261 36 
467274 3 
467278 9 
467306 1 
467324 5 
467329 111 
467387 56 
467469 2 
467496 1 
467607 44 
467671 2 
467679 1 
467805 40 
467819 1 
467830 7 
467835 6 
467964 16 
467967 4 
468105 43 
468174 1 
469015 6 
469146 131 
469200 23 
469212 4 
469272 225 
469336 41 
469518 26 
469760 23 
469769 5 
469816 6 
470006 1 
470744 6 
470774 6 
471326 79 
472721 1 
473105 3 
473539 1 
473913 12 
474040 1 
474048 1 
474051 2 
474062 60 
474073 2 
474077 23 
474088 3 
474092 1 
474101 5 
474109 5 
474115 2 
474121 11 
474125 1 
474133 3 
474149 7 
474159 16 
474180 31 
474189 9 
474194 3 
474198 4 
474206 18 
474217 3 
474220 1 
474223 34 
474226 60 
474233 2 
474239 3 
474254 3 
474262 52 
474309 1 
474412 2 
474415 3 
474434 33 
474455 3 
474465 2 
474480 71 
474488 2 
474545 103 
474615 10 
474631 4 
474732 83 
474813 53 
474856 12 
474864 25 
474868 153 
474909 16 
475086 14 
475118 106 
475307 3 
475503 9 
475583 21 
475729 1 
475762 2 
475907 3 
475913 71 
475975 37 
476015 31 
476026 13 
476044 79 
476069 47 
476113 6 
476122 199 
476180 154 
476263 1 
476276 1 
476296 6 
476339 17 
476349 7 
476392 1 
476405 291 
476482 40 
476493 35 
476513 98 
476529 36 
476535 29 
476558 51 
476603 91 
476610 37 
476618 24 
476625 1 
476629 72 
476634 100 
476637 14 
476640 27 
476646 141 
476654 32 
476663 630 
476677 5 
476689 59 
476700 1 
476707 5 
476728 1196 
476742 56 
476745 56 
476752 182 
476791 67 
476795 27 
476804 19 
476812 27 
476819 1 
476823 77 
476826 30 
476844 21 
476855 5 
476859 3 
476864 3 
476873 205 
476892 76 
476898 1 
476906 11 
476926 8 
476929 5 
476934 79 
477022 2 
477075 1 
477087 173 
477092 2 
477096 1 
477100 14 
477106 79 
477122 1 
477126 3 
477130 42 
477134 2 
477138 5 
477142 112 
477152 15 
477155 54 
477161 171 
477172 2 
477176 433 
477183 1 
477190 1 
477274 12 
477278 1 
477284 5 
477289 27 
477325 11 
477331 4 
477358 56 
477366 132 
477389 2 
477392 1 
477395 2 
477400 25 
477408 24 
477422 3 
477440 23 
477459 48 
477465 10 
477470 25 
477478 9 
477489 2 
477533 13 
477537 1 
477544 8 
477552 7 
477559 6 
477562 1 
477568 42 
477589 49 
477605 1 
477621 1 
477644 2 
478442 2 
478485 3 
478566 3 
479146 1 
479157 28 
479160 8 
479165 3 
479177 116 
479183 1 
479186 1 
479191 76 
479196 76 
479204 17 
479214 2 
479220 27 
479234 3 
479246 1 
479249 28 
479254 14 
479258 3 
479454 1 
479471 73 
479584 13 
479765 10 
479975 2 
480212 1 
480245 9 
480347 10 
480490 12 
480504 2 
480600 1 
480700 20 
480706 1 
480852 1 
480899 49 
481023 76 
481044 2 
481048 76 
481055 37 
481061 134 
481085 3 
481089 4 
481092 28 
481095 14 
481105 7 
481121 7 
481127 69 
481136 138 
481146 14 
481153 197 
481161 27 
481169 5 
481182 21 
483539 6 
483557 22 
483564 158 
483570 106 
483581 8 
483590 3 
483593 11 
483599 2 
483617 2 
483628 55 
483661 79 
483669 69 
483677 43 
483685 21 
483688 60 
483697 28 
483701 16 
483707 13 
483841 25 
483848 41 
483855 22 
483860 26 
483867 1 
483885 333 
483957 1 
484041 12 
484048 14 
484056 2 
484092 4 
484560 1 
484570 81 
484575 14 
484590 115 
484618 18 
484626 5 
484665 39 
484671 37 
484676 194 
484684 32 
484690 20 
484695 3 
484701 27 
484711 2 
485089 17 
486744 5 
486756 23 
486760 24 
486765 5 
486780 135 
486793 12 
486796 44 
486799 2 
486807 4 
486813 12 
486826 59 
486836 17 
486843 217 
486851 1 
486856 2 
486861 3 
486865 34 
486870 6 
486877 8 
486926 5 
486940 54 
486959 36 
486965 10 
487035 6 
487051 13 
487079 18 
487166 2 
487206 8 
487210 24 
487216 7 
487260 10 
487370 1 
487384 31 
487430 2 
487455 11 
487478 49 
487545 27 
487597 21 
487607 123 
487711 28 
488067 1 
488083 3 
488097 2 
488132 8 
488244 8 
488257 2 
488273 5 
488452 82 
488470 12 
488569 112 
488573 1 
488577 33 
488581 209 
488592 11 
488608 164 
488645 1 
488653 26 
488674 10 
488685 2 
488699 3 
488704 5 
488726 256 
488737 84 
488753 11 
488759 100 
488796 191 
488814 7 
488864 1 
488902 115 
488908 21 
488915 82 
488928 22 
488987 144 
488995 103 
489041 57 
489111 1 
489149 74 
489289 1 
489370 2 
489475 4 
489544 7 
489580 3 
489628 171 
489655 9 
489837 1 
489879 1 
489909 12 
490041 1 
490055 57 
490177 2 
490307 3 
490318 88 
490378 13 
490386 13 
490493 20 
490514 13 
490538 18 
490550 16 
490565 29 
490569 5 
490591 30 
490594 43 
490608 4 
490614 3 
490620 4 
490627 73 
490633 4 
490638 94 
490650 5 
490677 7 
490688 77 
490697 87 
490707 178 
490713 35 
490722 8 
490736 4 
490740 1 
490743 1 
490752 2 
490762 42 
490768 8 
490775 3 
490778 19 
490789 17 
490800 2 
490806 229 
490822 341 
490834 21 
490845 52 
490850 18 
490861 111 
490885 84 
490895 85 
490948 61 
490955 42 
490962 59 
490972 55 
490977 181 
490983 46 
490987 3 
491023 27 
491032 12 
491037 12 
491043 53 
491062 21 
491068 11 
491077 34 
491110 6 
491120 19 
491135 200 
491156 2 
491170 142 
491197 111 
491274 10 
491307 163 
491313 50 
491361 1 
492877 1 
492900 27 
492904 7 
492920 17 
492925 6 
492931 4 
492937 1 
492942 1 
492945 4 
492949 3 
492986 1 
492997 3 
493004 6 
493017 4 
493022 5 
493034 1 
493039 7 
493052 31 
493087 51 
493115 2 
493142 1 
493152 1 
493161 1 
493180 42 
493185 1 
493269 1 
493274 10 
493472 8 
493504 1 
493517 175 
493550 4 
493555 11 
493830 57 
493844 128 
494019 1 
494169 6 
494174 20 
494180 19 
494183 12 
494195 1 
494209 2 
494215 19 
494228 4 
494243 162 
494261 19 
494300 1 
494409 1 
494689 7 
494901 6 
495069 1 
495087 2 
495174 9 
495241 14 
495397 140 
495405 4 
495424 25 
495429 17 
495435 26 
495439 3 
495447 91 
495454 17 
495458 25 
495478 53 
495491 7 
495496 3 
495501 19 
495508 131 
495517 8 
495540 2 
495545 35 
495695 6 
495719 3 
495821 1 
495869 18 
495960 78 
496076 2 
496149 1 
496208 4 
496348 4 
496578 1 
496781 43 
496784 1 
496813 48 
496959 3 
496973 3 
496978 106 
496982 7 
496992 30 
496996 5 
497000 38 
497008 88 
497016 112 
497048 73 
497055 14 
497060 91 
497065 15 
497071 133 
497077 2 
497082 1 
497089 111 
497103 68 
497146 2 
497457 2 
499018 12 
499208 1 
499264 3 
499293 8 
499323 1 
499362 7 
499402 32 
499496 7 
499510 15 
499530 1 
499564 8 
499612 67 
499664 11 
499851 17 
499880 2 
499887 3 
499914 1 
499959 28 
500027 26 
500041 13 
500057 1 
500122 21 
500133 5 
500137 71 
500196 5 
500231 5 
500376 35 
500414 5 
500419 8 
500498 7 
500599 7 
500606 10 
500804 1 
500830 124 
500866 55 
501077 37 
501147 29 
501266 4 
501329 46 
501338 59 
501348 78 
501400 6 
501456 1 
501468 8 
501495 9 
501608 29 
501626 2 
501630 43 
501652 203 
501661 9 
501694 18 
501698 80 
501704 130 
501707 12 
501715 18 
501727 122 
501732 19 
501739 24 
501746 24 
501749 151 
501756 14 
501764 148 
501771 12 
501777 87 
501783 83 
501790 224 
501797 11 
501805 332 
501811 2 
501833 18 
501845 3 
501857 3 
501913 60 
501918 95 
501944 12 
501973 52 
502116 62 
502130 63 
502146 98 
502171 2 
502177 16 
502249 92 
502254 7 
502264 129 
502274 98 
502285 117 
502290 14 
502306 2 
502310 24 
502318 273 
502478 13 
502495 96 
502501 3 
502512 24 
502522 12 
502531 3 
502658 12 
502700 2 
502713 15 
502724 80 
502768 2 
502862 113 
502867 16 
502918 1 
502928 1 
502931 19 
502995 2 
503023 5 
503029 2 
503065 19 
503203 3 
503214 8 
503343 2 
503436 2 
503446 25 
503499 1 
503526 55 
503596 1 
503683 1 
503781 90 
503897 9 
503912 7 
503940 1 
504140 25 
504273 2 
504279 3 
504292 2 
504301 8 
504437 31 
504457 58 
504460 1 
504463 13 
504470 20 
504475 10 
504485 169 
504490 3 
504504 80 
504511 350 
504520 74 
504525 5 
504530 202 
504541 56 
504552 55 
504564 10 
504604 153 
504666 2 
504686 1 
504689 1 
504696 11 
504723 46 
504733 3 
504737 2 
504742 28 
504748 173 
504764 21 
504767 14 
505175 16 
505187 9 
505447 1 
505513 10 
505523 64 
505528 5 
505534 81 
505542 24 
505551 10 
505575 55 
505597 312 
505610 14 
505623 16 
505648 1 
505788 50 
505828 70 
506236 2 
508203 25 
508810 5 
509648 61 
510444 2 
510985 4 
511012 2 
512157 2 
512254 1 
512463 28 
512485 26 
512772 22 
512775 134 
512784 165 
512790 389 
512799 47 
512804 33 
512827 78 
512835 118 
512871 12 
512885 4 
512890 5 
512897 24 
512911 10 
512925 3 
512944 105 
512958 3 
512967 14 
513064 76 
513081 24 
513092 33 
513103 21 
513167 1 
513235 4 
513263 1 
513268 13 
513275 1 
513421 1 
513437 21 
513599 71 
513639 2 
513665 30 
513680 3 
513714 1 
513727 14 
513767 1 
513800 17 
513817 3 
513877 56 
513961 27 
513973 4 
514031 4 
514052 51 
514056 68 
514068 5 
514225 1 
514242 173 
514255 22 
514274 2 
514313 6 
514320 2 
514384 12 
514450 1 
514577 16 
514585 1 
514592 5 
514634 4 
514667 8 
514778 8 
515125 5 
515290 15 
515308 116 
515438 2 
515460 64 
515469 105 
515476 16 
515480 8 
515493 2 
515497 144 
515541 17 
515546 10 
515550 4 
515554 2 
515566 121 
515577 44 
515585 6 
515591 156 
515630 68 
515638 3 
515775 21 
515779 24 
515802 4 
515880 123 
516012 31 
516132 57 
516254 1 
516894 16 
516909 14 
517086 25 
517105 1 
517116 92 
517121 35 
517232 2 
517340 2 
517486 1 
517639 4 
517699 73 
517721 69 
517847 7 
518136 1 
518172 1 
518532 65 
518556 86 
518586 11 
519281 9 
519417 4 
519433 1 
519510 1 
519687 14 
519796 56 
520792 23 
521218 1 
521659 1 
522635 52 
522741 5 
522871 1 
523168 3 
523804 1 
524750 12 
525359 3 
526313 11 
526343 6 
526667 3 
526794 38 
526807 2 
526823 2 
526942 9 
526951 6 
526973 1 
526980 28 
526988 7 
526991 9 
526998 9 
527002 2 
527007 2 
527011 14 
527021 11 
527026 42 
527034 8 
527050 95 
527059 169 
527068 85 
527082 23 
527091 1 
527101 7 
527104 4 
527111 132 
527119 2 
527132 1 
527137 7 
527165 11 
527216 162 
527227 8 
527233 4 
527242 5 
527245 2 
527424 147 
527580 29 
527625 3 
527653 9 
527735 4 
527741 67 
527744 1 
527761 10 
527888 1 
527903 8 
527923 1 
528054 3 
528090 11 
528097 30 
528107 15 
528116 1 
528119 1 
528122 1 
528134 7 
528142 5 
528145 63 
528151 16 
528157 26 
528163 10 
528193 6 
528207 14 
528213 2 
528233 24 
528243 2 
529995 1 
530700 17 
530713 3 
530862 9 
532270 22 
532281 114 
532289 165 
532293 163 
532301 254 
532306 129 
532314 1 
532322 180 
532328 64 
532354 354 
532403 108 
532411 75 
532420 141 
532426 18 
532429 6 
532436 111 
532441 2 
532446 9 
532558 89 
532614 62 
532631 130 
532737 25 
532760 202 
532767 9 
532793 4 
532992 2 
532996 76 
533099 21 
533104 5 
533145 5 
533306 106 
533432 76 
533470 3 
533476 8 
533483 579 
533495 249 
533505 1 
533508 314 
533516 8 
533519 6 
533526 211 
533536 171 
533558 9 
533566 14 
533572 39 
533577 35 
533592 2 
533606 2 
533613 140 
533616 13 
533619 30 
533623 2 
533634 22 
533655 132 
533674 28 
533700 32 
533753 15 
533778 2 
533889 58 
533969 71 
533984 1 
533992 57 
534138 43 
534204 16 
534230 78 
534234 25 
534372 42 
534393 3 
534550 48 
534659 1 
534676 113 
534723 4 
534890 2 
534973 9 
534986 3 
535002 5 
535024 5 
535036 2 
535051 9 
535054 25 
535061 34 
535073 22 
535103 14 
535106 39 
535111 22 
535117 7 
535120 7 
535125 4 
535131 121 
535139 10 
535142 6 
535147 4 
535150 2 
535182 29 
535503 103 
535760 8 
535784 1 
535818 2 
535929 7 
535970 1 
535998 63 
536061 3 
536110 316 
536128 5 
536178 7 
536189 5 
536253 4 
536259 32 
536262 4 
536293 3 
536296 6 
536304 6 
536320 68 
536328 44 
536331 240 
536338 4 
536342 66 
536351 17 
536357 30 
536383 66 
536392 3 
536395 153 
536406 6 
536547 37 
536611 14 
536700 3 
536944 4 
537049 5 
537115 1 
537186 1 
537209 1 
537236 1 
537354 1 
537371 396 
537517 9 
537521 8 
537527 1 
537531 29 
537545 13 
537575 1 
537583 9 
537590 24 
537597 2 
537609 2 
537615 15 
537619 9 
537624 7 
537629 3 
537634 6 
537640 19 
537648 13 
537665 33 
537677 21 
537683 13 
537686 10 
537692 6 
537700 1 
537827 74 
537862 1 
537872 2 
537905 47 
537922 115 
537936 2 
537995 51 
538209 19 
538239 9 
538291 178 
538302 124 
538407 38 
538439 54 
538454 6 
538464 3 
538475 49 
538507 2 
538604 19 
538658 5 
538689 26 
538767 10 
538818 5 
538855 2 
538880 13 
538944 4 
539023 1 
539064 1 
539079 2 
539253 62 
539260 2 
539324 8 
539340 14 
539355 3 
539384 4 
539396 2 
539416 6 
539571 7 
539584 207 
539599 13 
539619 32 
539624 26 
539712 1 
539748 6 
539751 10 
539794 1 
539800 4 
539809 7 
539813 51 
539818 54 
539827 13 
539837 4 
539844 3 
539848 2 
539868 6 
539875 1 
539885 8 
539889 37 
539901 11 
539906 38 
539911 10 
539917 4 
539972 1 
540085 22 
540094 40 
540395 74 
540417 179 
540465 39 
540696 10 
540702 72 
540706 1 
540926 232 
540996 19 
541097 11 
541103 8 
541117 100 
541150 23 
541177 27 
541194 16 
541197 3 
541201 6 
541246 2 
541255 1 
541375 83 
541478 48 
541608 2 
541645 2 
541668 1 
541732 13 
542009 88 
542122 1 
542249 16 
542314 59 
542317 57 
542332 14 
542442 2 
542523 1 
542526 6 
542552 93 
542593 4 
542604 2 
542706 2 
542878 118 
542977 41 
543071 95 
543275 1 
543308 42 
543717 15 
543898 56 
543929 4 
544030 83 
544206 1 
544271 1 
544364 84 
544389 93 
544394 1 
544414 2 
544487 22 
544544 32 
544554 28 
544558 14 
544564 76 
544570 78 
544574 4 
544581 155 
544588 38 
544595 27 
544602 72 
544611 2 
544621 121 
544702 47 
544781 1 
544785 6 
544797 2 
544804 46 
544813 14 
544818 41 
544823 46 
544832 26 
544836 36 
544844 4 
544849 6 
544866 1 
544871 1 
544897 13 
544901 15 
544913 31 
544990 6 
544993 27 
545001 24 
545027 56 
545058 76 
545092 18 
545166 20 
545192 1 
545271 16 
545333 48 
545347 38 
545392 265 
545534 1 
545568 62 
545654 2 
545687 51 
545711 39 
545858 6 
545863 9 
545883 16 
545902 35 
545969 12 
545988 41 
546022 32 
546031 12 
546034 55 
546052 72 
546058 16 
546063 4 
546179 5 
546191 8 
546216 8 
546233 65 
546248 10 
546267 42 
546271 41 
546285 37 
546290 172 
546305 7 
546312 21 
546369 18 
546453 37 
546456 4 
546466 26 
546487 1 
546492 19 
546505 1 
546511 1 
546637 1 
546862 3 
546927 22 
547072 1 
547075 45 
547083 1 
547099 90 
547214 99 
547238 6 
547261 6 
547283 9 
547288 2 
547297 5 
547303 51 
547327 2 
547330 3 
547338 107 
547356 5 
547362 6 
547418 14 
548204 20 
548279 14 
548319 16 
549132 24 
549136 5 
549148 162 
549152 3 
549167 27 
549203 63 
549209 179 
549220 4 
549254 2 
549401 1 
549407 3 
549422 22 
549429 2 
549556 24 
549567 17 
549573 20 
549582 29 
549589 2 
549592 25 
549602 9 
549606 82 
549611 4 
549615 20 
549644 21 
549650 9 
549656 7 
549660 40 
549667 10 
549678 19 
549683 1 
549689 23 
549693 17 
549700 130 
549720 3 
549730 4 
549737 3 
550898 15 
550923 5 
550930 15 
550956 35 
551028 16 
551125 4 
552912 163 
553093 1 
553293 3 
553297 113 
553345 153 
553400 2 
553480 6 
553538 1 
553578 5 
553596 2 
553619 18 
553632 16 
553743 9 
553869 32 
553970 37 
554019 4 
554061 3 
554078 3 
554202 40 
554244 4 
554273 2 
554283 4 
554325 1 
554330 35 
554337 7 
554340 9 
554364 7 
554372 2 
554417 11 
554477 14 
554486 14 
554498 5 
554501 1 
554529 30 
554601 5 
554634 3 
554663 1 
554676 3 
554693 44 
554731 1 
554739 1 
554747 2 
554762 2 
554766 42 
554770 12 
554798 1 
554819 32 
554853 7 
554873 129 
554947 29 
554956 44 
554964 36 
554984 2 
554996 15 
555001 81 
555014 2 
555017 1 
555026 57 
555042 1 
555073 165 
555077 1 
555083 24 
555096 331 
555147 1 
555159 9 
555180 4 
555184 140 
555196 3 
555199 5 
555213 1 
555216 2 
555231 46 
555241 32 
555246 1 
555265 2 
555268 4 
555290 4 
555341 61 
555350 15 
555353 61 
555360 231 
555370 19 
555396 35 
555417 69 
555433 7 
555436 31 
555442 6 
555452 36 
555487 3 
555493 18 
555510 3 
555540 2 
555545 6 
555567 4 
555605 11 
555608 3 
555613 20 
555626 81 
555633 5 
555637 29 
555652 6 
555657 74 
555662 20 
555704 1 
555712 6 
555724 1 
555752 2 
555781 24 
555791 1 
555799 4 
555809 2 
555814 124 
555821 1 
555850 1 
555855 16 
555859 49 
555873 21 
555893 39 
555915 2 
555944 1 
556052 8 
556059 3 
556064 2 
556085 2 
556110 1 
556128 1 
556404 2 
556458 1 
556571 42 
556626 1 
556646 8 
556655 45 
556759 9 
556860 3 
556924 114 
557150 18 
557156 1 
557168 8 
557174 1 
557237 5 
557387 9 
557515 2 
557540 35 
557549 24 
557558 2 
557592 9 
557668 27 
557687 15 
557762 14 
557769 3 
557781 1 
557827 7 
557919 86 
557955 125 
557965 4 
557968 6 
557978 102 
557998 39 
558009 11 
558175 4 
558312 9 
558325 4 
558354 10 
558376 1 
558433 2 
558482 2 
558495 109 
558516 33 
558530 15 
558536 62 
558540 18 
558548 4 
558575 50 
558582 6 
558593 3 
558600 28 
558629 9 
559141 56 
559817 14 
559834 29 
559846 18 
559852 13 
559868 16 
559882 21 
559886 68 
559909 1 
559912 53 
559916 102 
559929 24 
559941 2 
559954 63 
559961 57 
561006 6 
561014 2 
561039 24 
561047 11 
561052 3 
561061 5 
561065 31 
561083 7 
561091 68 
561128 78 
561148 45 
561155 34 
561160 2 
561164 6 
561175 2 
561188 1 
561213 18 
561260 7 
561271 6 
561291 19 
561311 56 
561356 14 
561367 6 
561397 17 
561443 7 
561447 1 
561451 3 
561457 1 
561471 17 
561488 1 
561492 1 
561567 4 
561574 8 
561581 1 
561597 3 
561676 4 
561724 4 
561746 3 
562058 50 
562067 55 
562166 8 
562211 1 
562280 3 
562299 2 
562318 15 
562352 19 
562466 52 
562530 3 
562536 1 
562541 2 
562547 1 
562559 39 
562572 1 
562580 3 
562683 2 
562822 17 
562831 2 
562966 2 
563055 53 
563085 7 
563096 1 
563099 12 
563117 3 
563120 4 
563127 45 
563162 1 
563423 4 
563460 11 
563497 28 
563611 4 
563696 13 
563733 3 
563740 113 
563758 74 
563810 118 
563821 95 
563895 20 
563956 6 
563961 1 
564068 132 
564075 5 
564081 37 
564092 5 
564185 6 
564287 1 
564309 72 
564403 77 
564422 124 
564427 2 
564597 35 
564616 41 
564620 30 
564754 1 
564769 1 
564783 3 
564907 7 
564915 21 
564925 14 
564929 12 
564938 73 
564957 20 
564969 27 
564977 27 
564984 2 
564987 491 
564995 2 
565007 8 
565017 1 
565022 32 
565037 17 
565102 8 
565124 61 
565136 261 
565145 1 
565148 73 
565154 182 
565162 9 
565174 76 
565181 5 
565202 69 
565210 2 
565451 1 
565463 13 
565469 10 
565478 3 
565493 1 
565502 46 
565510 4 
565536 1 
565546 20 
565558 48 
565567 19 
565578 1 
565586 5 
565591 9 
565691 1 
565698 1 
565726 54 
565784 3 
565861 10 
565884 3 
565934 5 
565938 96 
565943 77 
565958 128 
565968 2 
566108 3 
566694 3 
566899 6 
566978 1 
567044 4 
567050 7 
567137 19 
567148 4 
567170 2 
567212 13 
567223 2 
567554 3 
567779 17 
567782 1 
567909 33 
568396 4 
568418 3 
568524 7 
568530 1 
568541 9 
568558 10 
568565 59 
568581 3 
568600 1 
568608 8 
568611 1 
568619 57 
568625 12 
568637 1 
568643 40 
568669 5 
568682 57 
568687 1 
568700 10 
568709 9 
568717 18 
568722 15 
568730 3 
568754 3 
568910 134 
569179 268 
569195 6 
569209 2 
569215 1 
569359 6 
569391 19 
569780 18 
569802 7 
569810 15 
569819 1 
569872 2 
569882 2 
569886 1 
569908 1 
571135 1 
571143 2 
571280 1 
571289 2 
571300 8 
571308 1 
571320 57 
571344 62 
571348 14 
571361 25 
571381 7 
571387 9 
571432 17 
571956 1 
571960 336 
571971 13 
571979 36 
572142 1 
572155 38 
572167 104 
572177 1 
572193 2 
572206 134 
572225 59 
572255 2 
572337 42 
572355 1 
572364 24 
572514 161 
572563 16 
572609 8 
572705 3 
572737 35 
572754 6 
572766 124 
572788 2 
572821 5 
573058 4 
573123 26 
573129 6 
573165 7 
573186 28 
573226 6 
573275 1 
573320 1 
573475 2 
573490 4 
573565 3 
573649 26 
573670 2 
573682 1 
573686 1 
573702 98 
573715 50 
573776 5 
573788 8 
573818 15 
573825 2 
573840 7 
573849 1 
573947 1 
573964 34 
573975 1 
574038 74 
574135 3 
574226 11 
574569 5 
574600 2 
574849 9 
574866 85 
574879 4 
574972 1 
574998 16 
575498 3 
575628 1 
575868 1 
575947 6 
575966 6 
576014 7 
576085 3 
576108 2 
576112 1 
576123 4 
576127 1 
576130 10 
576134 4 
576153 4 
576165 31 
576169 21 
576178 8 
576182 1 
576217 1 
576227 150 
576233 1 
576236 1 
576240 22 
576243 79 
576247 53 
576251 50 
576258 4 
576266 1 
576272 2 
576280 3 
576284 58 
576291 73 
576337 3 
577949 1 
577984 1 
577988 1 
578012 21 
578050 17 
578125 127 
578145 5 
578148 3 
578151 11 
578167 5 
578171 2 
578174 4 
578180 6 
578184 49 
578190 110 
578199 1 
578215 8 
578238 29 
578244 5 
578252 101 
578260 30 
578267 3 
578274 12 
578284 50 
578298 32 
578307 1 
578315 5 
578339 40 
578389 78 
578452 68 
578456 21 
578465 109 
578480 1 
578486 18 
578834 3 
578864 12 
578928 4 
578980 3 
578986 6 
579009 1 
579088 3 
579105 10 
579442 4 
579502 1 
579535 7 
579617 109 
579647 2 
579873 1 
580168 19 
580190 17 
580198 7 
580291 22 
580386 4 
580688 34 
580735 1 
580865 69 
581004 113 
581139 7 
581147 35 
581334 1 
581459 5 
581467 8 
581500 9 
581509 27 
581520 2 
581528 2 
581536 6 
581546 3 
581549 3 
581573 30 
581578 31 
581609 28 
581616 30 
581629 7 
581637 17 
581655 4 
581667 16 
581698 3 
581739 1 
581791 15 
581893 17 
582204 1 
582227 2 
582233 167 
582243 1 
582248 3 
582252 151 
582261 6 
582265 1 
582270 71 
582274 1 
582279 26 
582314 22 
582325 121 
582333 4 
582339 36 
582345 22 
582349 24 
582362 35 
582400 6 
582493 2 
582516 115 
582520 7 
582528 12 
582531 24 
582553 19 
582664 9 
582689 15 
582694 4 
582702 71 
582716 1 
582948 9 
583126 2 
583189 1 
583207 3 
583280 3 
583322 136 
583509 2 
583518 3 
583524 14 
583534 35 
583541 1 
583545 37 
583553 1 
583559 4 
583566 1 
583575 8 
583590 2 
583596 23 
583618 1 
583645 6 
583935 2 
584075 98 
584313 20 
584377 3 
584441 6 
584460 32 
584468 16 
584475 32 
584492 59 
584502 10 
584617 3 
584629 28 
584674 7 
584715 5 
584720 1 
584737 1 
584769 18 
584778 8 
584790 16 
584812 7 
584824 41 
584903 1 
585013 20 
585075 4 
585164 1 
585206 93 
585488 1 
585507 39 
585559 7 
585594 13 
585672 1 
585765 4 
585805 3 
585881 5 
585936 19 
585954 8 
586078 65 
586105 66 
586194 1 
586232 13 
586262 2 
586267 23 
586276 88 
586282 97 
586287 35 
586294 78 
586361 1 
586379 58 
586395 73 
586400 2 
586408 3 
586419 347 
586428 2 
586435 48 
586451 87 
586478 13 
586486 10 
586513 16 
586526 9 
586673 1 
586862 2 
587030 3 
587182 2 
587208 2 
588216 8 
588439 4 
588897 13 
589001 1 
589057 35 
589206 53 
589212 22 
589221 2 
589229 10 
589236 154 
589248 122 
589255 30 
589262 17 
589267 145 
589270 14 
589275 25 
589278 36 
589314 14 
589321 107 
589327 21 
589339 94 
589344 12 
589361 16 
589364 1 
589372 3 
589388 49 
589394 2 
589405 15 
589430 1 
589459 39 
589506 56 
589531 13 
589534 3 
589538 4 
589555 42 
589572 9 
589589 1 
589595 100 
589602 79 
589608 5 
589645 64 
589784 18 
589815 19 
590124 34 
590167 84 
590354 3 
590411 35 
590421 127 
590569 1 
590649 127 
590760 1 
591116 61 
591143 16 
591226 8 
591243 29 
591255 1 
591274 9 
591330 1 
591367 16 
591427 17 
591431 8 
591442 8 
591445 4 
591509 2 
591532 1 
591544 4 
591548 4 
591562 1 
591577 7 
591588 7 
591656 38 
591698 82 
592006 1 
592362 114 
592393 4 
592416 9 
592491 16 
592498 20 
592654 6 
592694 3 
592698 6 
592802 59 
592823 1 
592853 2 
592861 5 
592875 3 
592893 25 
592907 23 
592911 1 
592923 17 
592940 45 
592946 101 
592953 2 
592959 2 
592977 20 
593013 60 
593018 8 
593026 5 
593032 17 
593053 26 
593068 3 
593107 34 
593119 173 
593145 5 
593148 8 
593156 15 
593204 62 
593328 6 
593362 1 
593370 52 
593376 1 
593409 1 
593413 4 
593447 7 
593519 22 
593530 59 
593542 63 
593565 38 
593625 8 
593679 74 
593700 2 
593808 162 
593824 1 
593832 20 
593839 4 
593851 46 
593876 26 
593992 1 
594020 39 
594031 5 
594041 9 
594056 1 
594059 5 
594073 7 
594077 1 
594089 2 
594095 13 
594154 32 
594253 1 
594439 76 
594539 52 
594585 1 
594606 70 
594742 37 
594752 8 
594900 11 
594903 16 
594932 2 
594938 87 
594990 2 
595129 5 
595151 21 
595163 130 
595175 4 
595183 1 
595191 4 
595199 29 
595212 5 
595241 8 
595259 3 
595263 42 
595420 11 
595433 2 
595475 6 
595586 23 
595589 41 
595594 17 
595611 71 
595622 48 
595631 2 
595644 1 
595647 1 
595654 28 
595661 188 
595676 67 
595681 63 
595697 14 
595705 9 
595742 51 
595748 110 
595756 1 
595762 59 
595765 50 
595772 128 
595778 6 
595787 263 
595793 2 
595796 283 
595814 4 
595819 9 
595825 8 
595836 3 
595840 26 
595847 7 
595853 1 
595860 98 
595870 3 
595881 15 
595886 220 
595893 9 
595898 2 
595903 6 
595916 121 
595923 1 
595939 86 
595963 5 
595967 4 
595992 17 
596029 3 
596048 31 
596124 1 
596201 2 
596245 49 
596338 62 
596386 22 
596485 138 
596529 71 
596651 1 
596711 5 
596847 11 
597025 25 
597034 4 
597066 2 
597082 1 
597204 1 
597210 4 
597225 229 
597234 18 
597255 117 
597268 70 
597277 93 
597430 10 
597480 1 
597498 1 
597503 4 
597828 22 
597943 2 
598006 12 
598054 41 
598145 1 
598282 53 
598296 45 
598319 184 
598417 17 
598490 4 
598502 119 
598537 56 
598550 5 
598606 3 
598643 3 
598903 21 
599127 106 
599507 47 
599515 1 
599636 119 
599653 7 
599852 1 
599871 12 
600024 44 
600032 18 
600060 246 
600068 12 
600072 28 
600081 103 
600090 6 
600099 80 
600115 150 
600125 13 
600133 3 
600138 27 
600243 4 
600264 1 
600417 10 
600421 3 
600437 1 
600443 6 
600447 13 
600452 1 
600461 2 
600477 1 
600590 1 
600789 17 
600818 2 
600828 28 
601023 55 
601117 2 
601294 2 
601338 2 
601348 6 
601435 17 
601507 3 
601526 2 
601539 16 
601544 24 
601579 1 
601582 1 
601594 8 
601600 1 
601625 60 
601649 24 
601693 3 
601711 7 
601815 9 
601909 12 
601966 2 
602007 6 
602091 6 
602218 12 
602234 2 
602240 279 
602246 38 
602254 1 
602258 9 
602264 10 
602290 11 
602296 101 
602301 43 
602309 233 
602321 21 
602327 21 
602333 1 
602339 90 
602349 70 
602358 20 
602362 20 
602366 84 
602385 133 
602399 73 
602408 109 
602419 232 
602430 497 
602441 32 
602455 158 
602494 22 
602530 7 
602583 5 
602598 309 
602633 1 
602648 19 
602840 8 
602969 2 
603097 2 
603183 21 
603192 54 
603285 161 
603353 1 
603625 2 
603654 5 
603694 2 
603717 17 
603749 39 
603847 9 
603920 61 
604014 6 
604030 8 
604035 16 
604042 11 
604047 10 
604050 18 
604097 1 
604207 18 
604211 7 
604222 22 
604227 2 
604232 24 
604238 6 
604242 58 
604250 7 
604259 1 
604338 2 
604364 2 
604371 4 
604391 5 
604404 20 
604413 1 
604462 27 
604793 1 
604801 3 
604951 2 
605383 14 
605403 56 
605434 14 
605516 13 
605629 2 
605651 63 
605681 2 
605692 50 
605702 1 
605744 35 
605747 1 
605869 17 
605876 51 
605886 262 
605895 356 
605978 10 
605983 25 
605986 3 
605990 43 
605998 17 
606004 18 
606040 1 
606075 28 
606097 10 
606107 6 
606142 67 
606161 34 
606165 25 
606171 11 
606198 4 
606242 3 
606388 3 
607030 16 
607126 2 
607152 12 
607294 4 
607326 7 
607329 3 
607334 3 
607345 1 
607355 12 
607364 6 
607367 2 
607372 11 
607382 6 
607405 1 
607408 15 
607420 2 
607435 32 
607441 1 
607444 1 
607448 22 
607454 8 
607460 1 
607466 40 
607598 56 
607678 2 
608257 4 
608298 5 
608566 24 
608633 37 
608789 5 
608827 2 
608849 15 
608897 214 
609064 15 
609073 8 
609085 61 
609785 10 
609793 36 
609811 3 
609827 3 
609835 10 
609842 4 
609848 2 
609858 3 
609867 30 
609898 12 
609908 1 
610040 4 
610211 26 
610226 1 
610243 1 
610248 1 
610389 3 
610564 178 
610617 2 
610701 14 
611078 39 
611091 6 
611129 32 
611158 3 
611291 2 
611404 17 
611417 39 
611446 7 
611479 1 
611611 149 
611700 99 
611844 12 
611911 1 
611915 1 
611922 23 
611960 2 
611969 3 
611977 3 
612012 100 
612041 1 
612071 1 
612079 1 
612116 4 
612150 3 
613943 5 
613969 20 
613977 26 
613985 14 
614000 3 
614019 3 
614034 22 
614041 42 
614058 19 
614071 2 
614074 4 
614082 16 
614087 32 
614091 5 
614102 5 
614106 29 
614121 130 
614127 21 
614143 41 
614150 53 
614162 28 
614172 1 
614180 6 
614185 8 
614189 46 
614194 2 
614203 3 
614290 49 
614300 55 
614309 101 
614317 34 
614323 89 
614339 43 
614342 22 
614349 26 
614354 128 
614363 1 
614372 80 
614390 1 
614394 41 
614400 2 
614408 17 
614418 2 
614423 2 
614437 28 
614454 1 
614475 26 
614485 69 
614519 77 
614559 29 
614566 2 
614580 296 
614587 2 
614590 1 
614594 4 
614624 59 
614633 2 
614643 282 
614648 249 
614654 1 
614660 5 
614665 9 
614700 32 
614706 1 
614727 1 
614737 123 
614773 59 
614787 11 
614794 73 
614816 20 
614840 20 
614851 185 
614872 17 
614906 16 
614912 16 
614943 1 
614956 3 
614973 7 
614987 60 
615016 10 
615026 54 
615029 9 
615035 3 
615040 34 
615047 7 
615052 67 
615065 40 
615074 336 
615082 109 
615092 107 
615102 256 
615112 56 
615122 94 
615169 4 
615208 70 
615211 334 
615221 215 
615227 115 
615232 44 
615236 25 
615243 403 
615254 48 
615257 35 
615266 11 
615293 5 
615302 67 
615307 6 
615314 2 
615323 4 
615330 63 
615339 33 
615345 14 
615348 94 
615357 105 
615370 28 
615377 126 
615398 102 
615407 73 
615419 367 
615429 139 
615440 596 
615448 283 
615489 5 
615497 3 
615510 18 
615514 13 
615518 7 
615525 1 
615534 9 
615543 16 
615548 141 
615553 2 
615561 19 
615580 7 
615584 12 
615591 3 
615619 27 
615650 22 
615654 4 
615669 1 
615677 5 
615681 352 
615762 55 
615771 1 
615813 10 
615828 11 
615835 18 
615839 2 
615877 46 
615883 1 
615894 6 
615901 4 
615913 17 
615918 2 
615929 45 
615946 80 
615963 45 
615973 158 
616018 13 
616029 5 
616033 18 
616041 34 
616085 4 
616143 15 
618610 11 
618613 74 
618622 18 
618627 81 
618637 94 
618653 27 
618664 133 
618726 7 
618738 31 
618742 3 
618749 202 
618758 20 
618767 2 
618799 155 
618827 54 
618977 67 
618985 7 
619094 23 
619165 163 
619411 4 
619536 47 
619789 4 
619831 10 
619950 2 
619996 78 
620290 6 
620479 6 
620490 2 
620625 14 
620636 24 
620643 22 
620649 19 
620655 20 
620663 24 
620669 3 
620681 22 
620701 2 
620708 33 
620716 43 
620723 43 
620730 9 
620736 7 
620747 11 
620759 70 
620769 16 
620775 1 
620907 3 
620914 1 
620957 7 
621573 3 
621956 6 
622571 1 
622743 4 
622799 1 
622807 1 
622819 54 
622998 1 
623058 9 
623078 17 
623228 5 
623231 2 
623254 2 
623280 8 
623285 16 
623288 33 
623294 11 
623302 3 
623306 6 
623324 21 
623333 11 
623342 15 
623353 1 
623363 22 
623371 14 
623375 3 
623379 48 
623389 145 
623400 41 
623408 12 
623413 8 
623431 1 
623446 11 
623574 73 
623603 16 
623632 170 
623711 4 
623760 3 
623913 195 
623928 10 
623934 84 
623943 57 
623964 29 
623985 88 
623996 1 
624070 11 
624086 8 
624131 12 
624167 8 
624179 12 
624208 2 
624211 1 
624231 3 
624234 14 
624371 1 
624410 20 
624416 1 
624461 33 
624553 8 
624662 15 
624693 2 
624733 6 
624758 4 
624766 2 
624888 16 
624928 6 
624940 7 
625130 1 
625172 1 
625181 1 
625216 3 
625243 1 
625252 1 
625256 4 
625263 2 
625268 3 
625285 1 
625289 4 
625302 3 
625333 4 
625339 3 
625369 1 
625374 4 
625380 2 
625388 1 
625391 5 
625397 1 
625418 2 
625445 2 
625453 1 
625476 1 
625482 2 
625487 2 
625499 1 
625524 7 
625574 5 
625582 1 
625591 10 
625623 5 
625627 4 
625631 13 
625642 1 
625652 24 
625656 32 
625666 1 
625672 1 
625699 3 
625743 8 
628179 2 
628187 1 
628193 6 
628199 131 
628205 2 
628299 1 
628440 84 
628459 37 
628468 139 
628473 4 
628480 4 
628484 16 
628493 9 
628498 3 
628505 15 
628511 1 
628536 44 
628549 93 
628594 46 
628608 73 
628617 32 
628647 94 
628654 33 
628669 28 
628700 1 
628747 5 
628750 8 
628760 48 
628772 340 
628777 19 
628784 71 
628797 7 
628804 33 
628813 7 
628872 1 
628896 1 
628903 22 
628912 4 
628917 2 
628925 1 
629040 51 
629059 1 
629083 15 
629113 1 
629274 252 
629774 1 
630229 70 
630525 20 
630732 97 
631110 14 
631215 14 
631309 60 
631730 1 
631802 2 
631862 14 
631870 53 
632025 15 
632044 2 
632050 3 
632087 25 
632095 3 
632108 12 
632173 18 
632215 34 
632222 71 
632482 3 
632485 83 
632528 72 
632572 3 
632588 36 
632604 27 
632630 11 
632740 4 
632767 238 
632906 16 
632938 247 
632979 1 
632997 2 
633005 9 
633113 17 
633125 78 
633142 107 
633159 106 
633262 4 
633422 1 
633434 2 
633462 63 
633472 34 
633475 24 
633480 20 
633510 17 
633519 1 
633538 10 
633541 192 
633564 50 
633582 204 
633587 9 
633646 3 
633699 16 
633714 34 
633718 24 
633745 31 
633869 1 
634007 152 
634080 6 
634131 21 
634143 34 
634193 9 
634210 2 
634223 160 
634352 1 
634371 23 
634380 1 
634419 1 
634500 6 
634538 2 
634582 50 
634693 23 
634724 67 
634741 1 
634751 7 
634759 4 
634763 80 
634767 5 
634775 17 
634781 3 
634859 1 
634897 14 
634900 7 
634910 23 
634924 32 
634932 19 
634937 4 
634949 140 
634960 25 
634973 2 
634980 48 
634984 50 
634989 10 
634995 35 
635001 43 
635012 139 
635022 79 
635034 14 
635040 24 
635052 49 
635061 12 
635072 147 
635204 1 
635226 13 
635366 1 
635443 13 
635521 58 
635554 10 
635576 3 
635581 6 
635752 3 
635837 1 
635895 4 
635961 8 
636021 1 
636033 3 
636202 2 
636296 165 
636328 8 
636331 183 
636480 51 
636521 3 
636526 20 
636554 28 
636602 9 
636606 22 
636625 31 
636660 2 
636664 87 
636672 18 
636742 56 
636759 318 
636783 7 
636788 32 
636836 110 
636926 12 
636986 1 
637021 7 
637253 18 
637295 2 
637325 18 
637375 2 
637687 35 
638134 1 
638191 19 
638197 41 
638340 57 
638545 23 
638586 3 
638788 322 
638801 14 
638894 34 
638904 27 
638932 17 
638936 9 
638941 1 
639064 300 
639218 16 
639349 30 
639411 13 
639632 2 
639814 31 
639846 8 
639854 1 
639875 67 
640023 3 
640203 1 
640261 46 
640329 26 
640398 33 
640871 14 
640883 2 
641028 2 
641038 8 
641134 10 
641180 1 
641250 41 
641259 9 
641334 129 
641354 2 
641453 3 
641587 1 
641778 1 
641789 60 
641812 110 
641828 33 
641860 5 
641955 94 
641971 2 
642073 1 
642087 21 
642116 11 
642193 1 
642288 1 
642306 5 
642311 3 
642359 1 
642384 4 
642396 2 
642399 15 
642480 1 
642522 7 
642537 1 
642552 5 
642564 5 
642602 1 
642610 16 
642624 17 
642644 5 
642659 89 
642663 9 
642670 20 
642673 21 
642684 20 
642689 176 
642695 16 
642713 11 
642734 7 
642743 37 
642754 87 
642762 5 
642767 23 
642786 17 
642795 6 
642806 46 
642838 12 
642851 109 
642857 23 
642865 150 
642876 1 
642881 1 
642884 15 
642889 51 
642894 53 
642911 89 
642951 70 
642959 4 
642969 57 
642977 10 
642981 23 
642994 148 
643016 1 
643050 2 
643134 6 
643141 18 
643154 46 
643161 69 
643168 4 
643173 11 
643177 4 
643188 30 
643259 1 
643274 40 
643303 30 
643306 13 
643325 8 
643329 1 
643340 4 
643378 4 
643418 1 
643431 6 
643464 2 
643500 24 
643753 11 
643781 11 
643793 3 
643810 1 
643932 17 
643935 22 
643952 135 
643995 2 
644014 27 
644028 9 
644037 1 
644171 30 
644243 3 
644305 1 
644420 6 
644430 13 
644566 2 
644670 1 
644712 85 
644749 1 
644852 1 
644875 1 
644907 111 
644932 171 
645005 2 
645035 1 
645051 2 
645068 79 
645075 43 
645096 195 
645109 278 
645155 1 
645182 4 
645225 5 
645256 1 
645270 7 
645275 2 
645283 38 
645300 17 
645342 5 
645399 5 
645433 12 
645439 14 
645443 19 
645468 3 
645473 10 
645486 3 
645499 3 
645708 16 
645836 40 
645904 21 
645941 1 
645961 86 
645975 15 
645983 7 
645986 3 
646015 15 
646131 20 
646175 52 
646182 25 
646329 100 
647267 6 
647287 4 
647293 10 
647305 2 
647313 4 
647354 32 
647361 24 
647367 16 
647375 13 
647380 13 
647383 24 
647387 35 
647397 4 
647401 7 
647411 31 
647418 5 
647422 1 
647426 21 
647433 1 
647439 12 
647455 61 
647460 2 
647541 1 
647578 14 
647601 1 
647868 1 
647936 4 
648341 11 
648361 91 
648619 14 
648682 27 
648725 45 
648730 1 
648775 30 
649123 1 
649188 45 
649266 1 
649421 36 
649431 1 
649498 1 
649618 7 
649627 34 
649736 46 
649744 80 
649750 148 
649785 65 
649790 138 
649946 20 
649961 3 
650083 13 
650091 26 
650104 7 
650126 52 
650135 14 
650172 45 
650195 3 
650205 339 
650215 23 
650224 1 
650233 259 
650241 3 
650248 1 
650258 32 
650276 22 
650298 6 
650384 22 
650394 11 
650462 3 
650552 40 
650555 37 
650576 53 
650604 16 
650632 3 
650688 126 
650758 6 
650767 27 
650830 6 
650937 55 
650943 54 
650953 87 
650958 133 
650967 187 
650973 6 
650977 87 
651003 1 
651026 7 
651077 82 
651115 2 
651135 3 
651152 14 
651161 381 
651173 1 
651176 10 
651190 2 
651197 260 
651213 21 
651217 16 
651221 205 
651255 32 
651265 1 
651278 11 
651293 114 
651301 1 
651312 31 
651323 1 
651342 170 
651373 4 
651377 27 
651419 1 
651469 10 
651487 49 
651496 2 
651504 23 
651607 72 
651630 11 
651670 181 
651701 15 
651902 19 
652088 1 
652180 27 
652215 1 
652313 3 
652361 13 
652766 80 
652809 1 
652816 26 
652854 214 
652875 6 
652983 2 
652989 68 
652998 6 
653017 24 
653020 28 
653030 152 
653125 14 
653160 1 
653169 1 
653185 4 
653197 6 
653205 8 
653208 22 
653217 82 
653234 8 
653241 30 
653252 4 
653266 2 
653270 69 
653453 5 
653470 2 
653638 69 
653782 93 
653797 34 
653942 30 
653978 9 
654019 201 
654473 6 
654567 1 
654774 1 
655179 27 
655345 7 
655356 17 
655424 8 
655436 105 
655442 9 
655446 1 
655619 80 
655656 138 
655792 1 
655948 50 
655964 93 
655985 3 
656040 26 
656367 7 
656624 29 
656666 37 
656834 26 
656981 75 
657300 34 
657307 7 
657497 88 
657650 31 
657668 88 
657680 40 
657695 75 
657712 14 
657718 1 
657725 1 
657734 86 
657741 65 
657748 1 
657757 3 
657768 190 
657780 14 
657800 2 
658101 7 
658191 1 
658277 1 
658388 8 
658400 5 
658403 43 
658426 16 
658484 3 
658622 27 
658650 7 
658660 34 
658668 4 
658761 14 
658782 11 
658932 2 
658951 390 
659088 13 
659115 3 
659129 46 
659150 1 
659158 1 
659290 1 
659576 109 
659599 14 
659770 125 
659998 22 
660045 36 
660136 29 
660436 37 
660449 5 
660563 6 
660656 15 
660761 7 
660852 27 
660862 1 
661034 132 
661385 53 
661444 40 
661513 7 
661523 2 
661528 64 
661535 1 
661574 1 
661743 329 
661751 1 
661756 13 
661801 20 
661901 1 
661932 12 
661953 5 
661957 114 
661969 36 
661976 402 
661990 5 
661994 187 
662020 101 
662058 5 
662246 1 
662288 4 
662317 2 
662343 6 
662353 22 
662390 1 
662401 19 
662428 24 
662458 14 
662474 2 
662496 2 
662506 7 
662510 23 
662545 1 
662555 9 
662575 25 
662583 7 
662591 4 
662617 11 
662640 6 
662644 8 
662651 2 
662657 8 
662678 12 
662693 45 
662783 28 
662788 1 
662798 32 
662805 1 
662810 6 
662814 3 
662830 9 
662841 1 
662846 2 
662859 21 
662883 3 
662887 1 
662890 1 
662927 2 
662962 1 
662999 15 
663010 4 
663030 12 
663098 2 
663194 3 
663208 1 
663222 1 
663226 3 
663235 47 
663307 1 
663439 153 
663518 50 
663569 6 
663623 15 
663809 1 
663815 11 
663831 1 
663844 182 
663885 2 
663901 7 
663989 55 
664066 21 
664113 26 
664163 101 
664177 1 
664200 30 
664213 2 
664219 1 
664421 1 
664586 27 
664599 96 
664766 3 
664777 5 
664783 2 
664787 1 
664806 29 
664810 2 
664813 1 
664830 123 
664835 107 
664838 1 
664842 1 
664847 35 
664852 69 
664891 4 
664914 334 
664981 26 
664999 2 
665004 3 
665008 1 
665034 2 
665059 81 
665071 9 
665078 9 
665088 4 
665091 15 
665113 5 
665116 1 
665119 31 
665202 1 
665249 22 
665266 6 
665286 8 
665414 6 
665528 1 
665582 18 
665684 2 
665772 36 
665794 76 
665799 15 
665840 94 
665863 50 
665942 6 
666107 13 
666173 2 
666176 75 
666329 127 
666345 22 
666524 28 
666549 35 
666561 19 
666566 4 
666569 57 
666573 4 
666578 188 
666584 54 
666601 123 
666610 55 
666620 8 
666624 10 
666727 11 
666787 50 
666797 11 
666808 2 
666817 5 
666832 2 
666955 18 
667009 9 
667107 1 
667126 34 
667166 43 
667350 29 
667363 41 
667402 35 
667486 2 
667564 1 
667567 3 
667580 181 
667620 1 
667677 34 
667682 7 
667696 2 
667702 2 
667710 144 
667726 2 
667752 2 
667755 13 
667762 44 
667775 3 
667812 61 
667818 27 
667833 38 
667837 23 
667842 3 
667850 4 
667854 14 
667878 27 
667887 149 
667891 1 
667895 2 
667903 39 
667913 18 
667918 65 
667926 58 
667937 10 
667944 3 
667959 27 
667985 12 
667989 95 
667993 1 
668001 4 
668007 1 
668019 24 
668023 1 
668027 1 
668069 8 
668074 24 
668098 127 
668104 89 
668108 18 
668115 9 
668127 2 
668152 209 
668164 1 
668179 149 
668216 2 
668234 1 
668258 2 
668272 11 
668280 28 
668290 9 
668297 36 
668303 23 
668324 6 
668341 29 
668349 116 
668374 73 
668384 92 
668390 129 
668419 2 
668425 27 
668434 15 
668455 142 
668466 11 
668497 7 
668503 66 
668528 11 
668562 3 
668569 1 
668598 7 
668618 3 
668621 58 
668628 31 
668644 6 
668648 4 
668678 68 
668690 34 
668696 77 
668704 1 
668718 164 
668731 22 
668742 18 
668747 10 
668753 1 
668765 6 
668823 111 
668829 153 
668836 59 
668842 169 
668850 1 
668855 1 
668863 74 
668879 29 
668890 89 
668906 3 
668914 17 
668920 1 
668943 30 
668956 1 
668965 116 
668973 3 
668980 6 
668993 19 
669006 2 
669027 1 
669032 44 
669039 22 
669044 1 
669054 7 
669085 8 
669094 25 
669100 4 
669107 1 
669123 47 
669131 3 
669150 90 
669154 66 
669158 49 
669202 55 
669237 16 
669245 9 
669259 1 
669263 1 
669266 4 
669284 13 
669315 4 
669359 1 
669368 8 
669453 38 
669575 117 
669595 2 
669624 98 
669647 46 
669665 35 
669836 2 
669846 2 
669875 1 
669996 1 
670002 21 
670084 13 
670154 57 
670163 1 
670197 319 
670315 5 
670338 3 
670341 46 
670364 1 
670368 77 
670382 7 
670390 74 
670415 49 
670435 1 
670442 9 
670449 2 
670454 24 
670464 16 
670467 7 
670618 42 
670642 15 
670813 170 
670947 3 
670950 2 
670960 7 
671130 1 
671135 1 
671408 2 
671481 1 
671576 185 
671598 1 
671683 4 
672017 48 
672027 1 
672076 25 
672266 6 
672339 2 
672347 113 
672563 6 
672645 1 
672833 3 
672849 2 
672886 10 
672895 102 
673211 1 
673242 11 
673316 20 
673394 1 
673513 2 
673603 19 
673639 5 
673670 1 
673984 2 
674007 1 
674089 7 
674240 7 
674308 1 
674523 3 
674535 58 
674555 1 
674721 10 
674790 13 
674803 4 
674820 6 
674829 2 
674855 1 
674862 1 
674867 4 
674879 12 
674901 3 
675186 2 
675221 45 
675238 9 
675248 43 
675261 12 
675360 178 
675406 2 
675465 21 
675468 1 
675473 69 
675584 4 
675618 18 
675778 1 
675803 23 
675986 1 
675997 3 
676143 5 
676179 28 
676258 8 
676390 3 
676700 2 
676913 151 
676949 46 
677060 7 
677234 45 
677245 341 
677314 2 
677370 4 
677388 1 
677542 2 
677579 3 
677697 72 
677734 1 
677996 7 
678207 13 
678218 15 
678221 32 
678284 1 
678385 127 
678426 10 
678458 56 
678947 58 
679099 4 
679116 1 
679136 54 
679154 1 
679161 148 
679287 47 
679308 13 
679313 292 
679329 70 
679371 16 
679388 193 
679403 2 
679412 1 
679424 7 
679517 6 
679560 2 
679564 2 
679572 20 
679602 2 
679671 4 
679686 1 
679758 10 
679788 1 
679913 42 
679922 6 
679933 72 
679939 1 
679946 56 
679957 365 
679970 4 
679988 105 
680048 4 
680068 4 
680108 1 
680113 15 
680120 4 
680160 9 
680163 1 
680173 2 
680183 1 
680188 23 
680202 4 
680209 8 
680212 2 
680266 78 
680275 203 
680279 1 
680284 107 
680287 12 
680290 25 
680294 61 
680304 4 
680332 3 
680364 64 
680450 13 
680468 9 
680479 10 
680526 1 
680654 2 
681922 8 
681969 6 
681972 3 
681979 151 
681984 10 
681989 8 
682033 55 
682108 3 
682115 1 
682122 27 
682168 8 
682177 17 
682285 14 
682341 19 
682354 1 
682446 15 
682480 1 
682510 10 
682636 1 
682641 3 
682666 29 
682677 1 
682682 28 
682694 1 
682700 1 
682796 2 
682888 18 
682979 5 
683007 6 
683015 35 
683172 15 
683175 23 
683185 10 
683193 4 
683200 6 
683203 24 
683218 5 
683227 4 
683235 6 
683269 4 
683276 3 
683280 43 
683303 19 
683351 2 
683354 1 
683442 8 
683450 50 
683463 19 
683471 1 
683475 37 
683478 47 
683482 7 
683494 1 
683606 16 
683621 18 
683628 66 
683643 30 
683661 1 
683747 1 
683785 3 
683794 3 
683828 1 
683845 1 
683955 42 
683971 2 
683993 43 
684031 178 
684129 1 
684259 1 
684273 14 
684291 2 
684310 23 
684315 5 
684336 11 
684350 4 
684379 3 
684391 2 
684441 2 
684464 85 
684473 155 
684486 1 
684520 1 
684585 5 
684646 16 
684666 1 
684768 8 
684782 42 
684816 1 
684823 7 
684861 55 
684881 20 
684888 2 
684896 12 
684903 31 
684922 22 
685244 1 
685256 29 
685268 1 
685304 1 
685385 6 
685409 6 
686673 18 
686683 22 
686695 13 
686700 2 
686711 64 
686750 69 
686758 25 
686763 13 
686768 57 
686806 19 
686920 128 
686930 32 
686934 11 
686948 16 
686952 2 
687057 19 
687062 2 
687102 30 
687214 1 
687267 27 
687294 1 
687378 73 
687410 1 
687472 29 
687593 13 
687745 248 
687789 2 
687824 85 
687970 26 
688046 87 
688054 57 
688099 3 
688297 12 
688554 3 
688731 14 
688740 2 
688758 2 
688846 32 
688993 189 
689013 161 
689248 58 
689476 35 
689858 35 
689884 13 
689975 14 
690074 38 
690080 53 
690183 3 
690192 64 
690272 144 
690307 2 
690358 5 
691768 8 
691771 1 
691780 3 
691784 7 
691816 3 
691849 6 
691855 189 
691866 100 
691870 28 
691882 1 
691912 8 
693998 192 
694581 59 
694596 35 
694656 3 
694661 3 
694734 14 
694831 1 
694999 3 
695325 20 
695567 27 
695838 1 
695870 9 
695876 2 
696075 1 
696160 23 
696282 208 
696412 1 
696423 18 
696827 2 
697012 45 
697030 57 
697038 148 
697173 13 
697187 666 
697198 391 
697211 728 
697426 1 
697477 70 
697484 1 
697507 3 
697527 171 
697534 5 
697542 14 
697547 5 
697605 14 
697721 39 
697728 19 
697841 2 
697866 4 
697951 34 
697973 181 
698011 7 
698016 10 
698028 2 
698033 2 
698046 17 
698105 1 
698110 6 
698135 25 
698152 13 
698164 1 
698181 68 
698187 38 
698193 1 
698201 6 
698234 16 
698279 1 
698284 5 
698312 115 
698450 84 
698462 3 
698537 2 
698568 2 
698753 23 
698770 27 
698778 189 
698810 40 
698817 132 
698833 5 
698856 404 
698890 5 
698901 1 
698909 133 
698946 146 
698981 2 
698994 79 
698998 164 
699009 5 
699023 2 
699026 3 
699039 8 
699044 19 
699047 15 
699050 11 
699069 28 
699080 29 
699091 45 
699107 12 
699145 81 
699153 19 
699168 23 
699186 38 
699193 4 
699200 4 
699206 64 
699228 5 
699288 2 
699314 5 
699332 69 
699365 20 
699372 46 
699383 15 
699398 1 
699422 7 
699558 18 
699575 2 
699583 3 
699591 122 
699616 20 
699655 63 
699667 91 
699711 7 
699747 151 
699758 1 
699769 136 
699780 339 
699954 5 
700128 4 
700136 48 
700187 1 
700195 9 
700210 1 
700214 3 
700233 4 
700237 1 
700429 37 
700547 59 
700684 14 
700712 1 
700729 47 
700745 35 
700803 3 
700854 1 
700925 21 
700930 281 
700944 19 
700948 10 
700969 8 
700977 1 
700987 35 
701061 3 
701143 248 
701149 68 
701164 27 
701169 9 
701178 93 
701184 1 
701208 31 
701229 19 
701239 52 
701251 15 
701255 56 
701260 6 
701266 12 
701274 4 
701279 16 
701291 1 
701303 11 
701314 10 
701361 164 
701366 3 
701375 1 
701486 96 
701496 12 
701501 1 
701508 127 
701519 11 
701528 9 
701566 11 
701608 140 
701839 1 
701862 86 
701872 13 
702034 4 
702047 7 
702072 12 
702107 9 
702125 17 
702164 1 
702193 1 
702216 317 
702222 289 
702230 147 
702238 98 
702246 71 
702256 58 
702268 96 
702289 2 
702297 5 
702317 14 
702323 3 
702326 38 
702358 365 
702368 15 
702379 2 
702385 150 
702389 5 
702421 37 
702434 10 
702446 2 
702452 420 
702495 2 
702562 37 
702589 2 
702592 124 
702614 4 
702640 94 
702656 14 
702660 110 
702752 64 
702762 159 
702778 27 
702788 7 
702801 14 
702809 39 
702845 80 
702863 37 
703004 5 
703046 18 
703099 1 
703224 26 
703243 81 
703266 13 
703269 14 
703302 9 
703365 66 
703381 215 
703398 93 
703409 25 
703426 1 
703451 3 
703487 9 
703513 9 
703549 111 
703587 1 
703608 14 
703621 377 
703634 20 
703643 297 
703668 13 
703743 77 
703755 4 
703773 85 
703803 53 
703809 1 
703825 24 
703830 5 
703847 11 
703852 81 
703930 12 
703936 12 
703945 65 
703957 204 
703968 7 
703992 2 
704022 22 
704039 30 
704133 5 
704150 4 
704156 25 
704168 8 
704173 31 
704179 3 
704186 52 
704192 171 
704198 32 
704241 126 
704252 6 
704257 107 
704265 37 
704268 12 
704274 6 
704280 2 
704297 22 
704309 77 
704320 6 
704330 10 
704341 1 
704349 10 
704356 1 
704608 31 
704624 2 
704747 58 
704766 19 
704831 49 
704840 102 
704959 1 
704972 9 
705000 2 
705026 23 
705042 34 
705158 2 
705242 3 
705283 47 
705318 1 
705322 3 
705330 2 
705335 14 
705344 61 
705368 3 
705460 8 
706256 1 
706848 1 
706875 22 
706897 32 
706905 41 
706915 9 
706921 57 
706929 14 
706951 2 
706963 42 
707160 9 
707222 59 
707238 21 
707253 1 
707287 1 
707308 26 
707337 36 
707392 2 
707412 18 
707430 1 
707466 6 
707475 24 
707626 2 
707647 2 
707653 2 
707662 64 
707781 1 
707800 1 
707833 36 
707980 2 
708039 1 
708102 1 
708185 1 
708196 3 
708282 1 
708318 150 
708343 136 
708353 4 
708429 55 
708455 2 
708636 181 
708667 166 
708849 1 
709016 1 
709163 5 
709404 5 
709484 68 
709540 34 
709663 36 
709798 35 
709810 62 
709853 17 
709923 3 
710060 5 
710067 45 
710090 1 
710276 1 
710333 1 
710384 23 
710408 253 
710422 6 
710450 4 
710574 138 
710649 6 
710723 1 
710752 13 
710800 18 
710878 34 
711063 19 
711082 9 
711128 3 
711332 16 
711435 1 
711443 76 
711453 270 
711479 2 
711497 81 
711522 238 
711527 1 
711531 47 
711553 1 
711625 20 
711691 19 
711824 229 
711857 20 
712008 19 
712236 6 
712368 38 
712453 32 
712582 1 
712715 7 
712742 4 
712782 1 
712833 1 
712853 3 
712947 5 
713094 2 
714533 1 
714536 28 
714548 1 
714552 6 
714567 74 
714576 4 
714580 7 
714594 6 
714601 18 
714631 1 
714644 42 
714648 4 
714661 9 
714666 7 
714677 12 
714795 8 
714803 2 
714815 1 
714820 1 
714828 7 
714838 4 
714966 101 
714979 3 
715088 4 
715124 58 
715294 76 
715324 27 
715361 41 
715364 5 
715367 73 
715373 27 
715377 21 
715397 5 
715532 24 
715585 10 
715606 19 
715854 40 
716060 1 
716084 3 
716153 1 
716582 2 
716590 2 
716593 63 
716601 8 
716607 2 
716614 2 
716617 1 
716647 7 
716664 1 
716677 39 
716683 208 
716696 117 
716727 1 
716755 283 
716802 7 
716825 1 
716844 1 
716851 4 
716871 18 
716880 2 
716902 5 
716923 5 
717198 1 
717268 1 
717550 1 
717563 105 
717705 2 
717727 36 
718033 3 
718061 1 
718072 5 
718146 9 
718183 20 
718192 21 
718213 4 
718217 40 
718235 36 
718241 25 
718246 50 
718256 40 
718290 18 
718293 3 
718307 945 
718315 1 
718334 480 
718346 175 
718356 57 
718363 114 
718376 18 
718395 166 
718400 1 
718511 2 
718520 23 
718529 3 
718533 1 
718570 3 
718645 107 
718650 12 
718655 2 
718681 16 
718684 17 
718765 1 
718861 73 
718877 81 
718882 35 
718888 1 
718892 76 
718903 10 
718909 55 
718965 12 
719032 63 
719048 1 
719058 1 
719079 112 
719084 47 
719107 1 
719110 1 
719139 1 
719272 45 
719285 231 
719362 5 
719434 15 
719634 14 
719658 40 
719777 24 
719811 35 
719943 7 
720112 1 
720127 1 
720134 11 
720178 1 
720256 33 
720281 164 
720292 11 
720341 16 
720467 2 
720494 55 
720504 2 
720680 8 
720765 18 
720770 2 
720794 38 
720803 30 
720814 57 
720827 13 
720837 45 
720846 50 
720868 28 
720871 4 
720888 17 
720995 164 
721014 187 
721034 16 
721041 61 
721045 8 
721054 36 
721191 16 
721195 1 
721198 24 
721206 26 
721216 5 
721221 25 
721230 3 
721239 20 
721251 1 
721254 3 
721265 9 
721290 80 
721300 1 
721319 27 
721350 1 
721460 1 
721631 5 
721932 17 
722257 1 
722303 3 
722437 9 
722446 1 
722488 32 
722498 53 
722507 3 
722516 12 
722525 11 
722530 6 
722536 17 
722546 29 
722554 5 
722570 11 
723090 1 
723093 125 
723146 230 
723151 4 
723155 6 
723340 2 
723631 5 
723682 11 
723697 14 
724315 27 
724335 1 
724341 304 
724349 92 
724369 93 
724376 13 
724384 151 
724389 1 
724393 1 
724402 31 
724529 2 
724554 1 
724567 1 
724844 98 
724851 19 
724906 55 
725083 2 
725171 7 
725196 41 
725246 25 
725386 106 
725459 1 
725538 45 
725683 55 
725738 160 
725919 19 
726276 8 
726332 32 
726431 1 
726487 4 
726623 23 
726678 2 
726750 40 
726783 17 
726794 3 
726797 1 
726830 9 
726936 28 
726939 9 
726969 26 
727101 1 
727109 56 
727114 2 
727117 105 
727126 17 
727130 55 
727147 80 
727175 60 
727186 2 
727193 13 
727230 16 
727234 3 
727277 27 
727365 1 
727386 4 
727393 10 
727410 9 
728181 1 
728186 5 
728192 1 
728205 20 
728213 17 
728220 17 
728224 2 
728270 35 
728277 41 
728280 64 
728285 26 
728290 22 
728295 9 
728313 1 
728336 6 
728371 38 
728438 13 
728464 22 
728490 1 
728505 157 
728517 83 
728524 16 
728529 84 
728668 182 
728682 57 
728700 110 
728709 97 
728718 23 
728726 275 
728736 6 
728763 14 
728779 83 
728787 125 
728793 402 
728798 11 
728805 1 
728813 8 
728828 5 
728844 25 
729733 9 
730002 5 
730010 28 
730055 10 
730069 3 
730161 32 
730209 3 
730230 4 
730245 96 
730251 39 
730261 49 
730266 11 
730275 1 
730298 43 
730304 28 
730342 1 
730347 16 
730350 1 
730440 3 
730470 1 
730500 11 
730508 51 
730519 27 
730643 1 
730675 73 
730827 83 
730953 1 
731030 1 
731146 19 
731173 61 
731370 8 
731463 1 
731737 26 
731765 17 
732204 6 
732256 1 
732300 16 
732349 2 
732367 5 
732380 59 
732421 9 
732545 22 
732578 8 
732615 62 
732723 54 
732734 68 
732737 1 
732830 1 
732868 196 
732877 17 
732880 15 
732895 21 
732914 17 
732942 1 
733355 1 
733361 1 
733379 21 
733506 1 
733550 1 
733862 218 
734052 6 
734073 4 
734120 4 
734163 4 
734168 10 
734354 5 
734471 6 
734529 1 
734536 2 
734612 2 
734674 5 
734678 1 
734688 3 
734693 39 
734697 18 
734702 57 
734712 24 
734721 6 
734726 17 
734730 54 
734737 30 
734748 45 
734758 22 
734767 62 
734778 19 
734785 1 
734802 17 
734947 1 
735052 132 
735108 10 
735244 9 
735250 15 
735258 1 
735331 34 
735412 3 
735428 128 
735432 6 
735463 2 
735567 231 
735575 15 
735598 46 
735601 9 
735608 41 
735647 6 
735655 1 
735738 22 
736087 17 
736096 1 
736100 157 
736107 62 
736115 11 
736123 5 
736129 100 
736148 23 
736151 4 
736157 17 
736187 76 
736198 21 
736206 87 
736338 28 
736369 1 
736499 1 
736541 82 
736554 5 
736666 3 
736696 6 
736701 9 
736721 107 
736724 1 
736731 53 
736740 51 
736758 14 
736862 232 
736874 5 
736995 5 
737012 10 
737052 14 
737080 4 
737203 26 
737209 10 
737235 7 
737255 1 
737266 9 
737320 3 
737353 29 
737363 23 
737401 4 
737573 8 
737703 2 
737714 5 
737727 55 
737865 7 
737891 4 
737912 1 
738034 1 
738140 7 
738156 76 
738189 14 
738195 1 
738207 250 
738222 20 
738254 34 
738386 6 
738405 29 
738409 8 
738433 1 
738437 1 
738440 5 
738444 58 
738448 2 
738467 66 
738494 11 
738501 230 
738519 9 
739529 31 
739535 55 
739543 5 
739552 1 
739562 13 
739666 4 
739676 8 
739683 1 
739688 9 
739697 7 
739701 5 
739708 27 
739716 3 
739727 20 
739731 5 
739739 1 
739744 14 
739747 5 
739767 5 
739853 1 
739957 7 
739960 1 
740125 1 
740130 17 
740262 1 
740324 3 
740758 138 
740836 25 
740857 21 
740948 1 
740966 62 
740982 131 
740994 50 
741110 16 
741113 1 
741151 11 
741167 8 
741170 5 
741184 22 
741190 47 
741196 13 
741199 11 
741204 10 
741216 2 
741234 11 
741237 22 
741251 37 
741255 1 
741260 8 
741264 2 
741269 1 
741571 5 
741590 4 
741665 25 
741696 5 
741701 250 
741709 1 
741728 2 
741740 41 
741753 397 
741770 269 
741797 2 
741811 13 
741826 2 
741989 16 
742007 31 
742022 2 
742149 50 
742448 82 
742476 23 
742519 2 
742606 2 
742618 7 
742654 66 
742662 1 
742673 6 
742683 7 
742707 1 
742719 65 
742728 3 
742738 18 
742743 5 
742876 31 
742884 5 
742903 30 
742929 5 
742934 1 
742945 14 
742962 31 
742976 90 
743044 22 
743112 5 
743286 20 
743292 22 
743297 17 
743409 1 
743457 246 
743514 15 
743632 22 
743660 47 
743699 42 
743911 2 
743919 11 
743922 10 
743955 22 
743961 10 
743977 1 
743986 2 
744006 17 
744297 22 
744305 30 
744441 51 
744470 6 
744479 77 
744491 9 
744502 8 
744521 66 
744539 10 
744543 20 
744573 25 
744649 41 
744659 16 
744695 74 
744704 215 
744750 167 
744761 14 
744770 82 
744788 179 
744807 25 
744948 125 
744984 23 
745023 1 
745131 11 
745136 221 
745423 37 
745469 3 
745760 1 
745777 3 
745793 3 
745845 1 
745934 6 
745941 2 
745945 8 
745949 3 
745954 2 
746121 19 
746157 14 
746453 17 
746560 151 
746698 6 
746765 3 
746894 71 
746901 26 
746974 1 
747062 6 
747088 2 
747504 1 
747510 18 
747597 1 
747668 5 
747680 13 
747689 65 
747703 2 
747721 2 
747797 17 
747829 17 
747860 124 
747866 43 
747878 16 
747892 70 
747899 4 
747917 28 
747936 3 
747940 6 
747964 1 
748046 1 
748092 27 
748100 43 
748218 60 
748391 200 
748420 63 
748454 22 
748472 25 
748603 48 
748721 16 
749054 246 
749067 19 
749230 8 
749236 34 
749243 8 
749279 1 
749301 5 
749385 11 
749408 33 
749424 5 
749429 2 
749439 10 
749453 18 
749460 96 
749472 32 
749476 14 
749491 8 
749499 5 
749657 6 
749667 23 
749678 1 
749771 2 
749805 54 
749857 8 
749884 1 
750189 31 
750335 51 
750359 1 
750464 1 
750563 3 
750670 10 
750686 4 
750711 2 
750718 13 
750878 3 
750998 12 
751096 2 
751151 4 
751156 2 
751362 1 
751468 16 
751482 3 
751616 1 
751685 3 
751718 45 
751854 1 
752026 1 
752108 1 
752143 1 
752193 216 
752254 1 
752829 76 
753933 97 
754874 1 
755706 10 
755874 3 
756379 232 
756459 1 
756479 7 
756505 6 
756580 6 
756599 9 
756651 20 
756730 13 
756888 3 
756904 1 
756919 1 
756923 16 
756949 275 
756965 4 
757265 6 
757272 1 
757276 11 
757283 2 
757294 2 
757308 8 
757315 1 
757319 1 
757323 2 
757338 106 
757348 6 
757522 1 
757529 30 
757652 7 
757695 18 
757700 3 
757719 6 
757727 1 
757735 43 
757741 8 
757748 6 
757825 10 
757899 9 
757907 3 
757910 17 
757925 196 
757942 6 
758058 157 
758064 1 
758080 1 
758111 4 
758293 20 
758455 1 
758547 1 
758961 29 
759120 26 
759312 50 
759346 12 
759378 10 
759473 314 
759479 7 
759657 4 
759661 69 
759823 71 
759830 118 
759836 68 
759991 2 
760001 186 
760019 122 
760085 4 
760116 1 
760167 2 
760175 20 
760182 26 
760191 7 
760216 18 
760222 2 
760238 74 
760245 73 
760257 2 
760261 25 
760266 20 
760276 20 
760279 5 
760282 10 
760286 1 
760378 63 
760389 21 
760411 105 
760419 4 
760429 16 
760595 1 
760616 4 
760738 121 
760766 100 
760795 19 
760871 75 
760890 70 
760898 1 
760908 2 
760928 3 
760932 10 
760939 15 
760943 12 
760950 53 
760960 9 
760968 1 
760998 104 
761042 5 
761050 77 
761053 6 
761059 45 
761128 8 
761137 13 
761145 22 
761148 2 
761151 25 
761156 21 
761162 51 
761171 3 
761177 24 
761185 2 
761188 10 
761192 13 
761200 12 
761217 14 
761553 142 
761681 14 
761701 1 
761799 6 
761866 7 
762185 5 
762616 7 
762926 60 
763110 1 
763467 21 
763815 82 
764053 6 
764259 46 
764282 93 
764426 55 
764637 2 
764726 10 
764740 10 
764746 2 
764754 5 
764765 5 
764771 27 
764782 5 
764791 27 
764796 3 
764804 108 
764810 4 
764819 3 
764831 71 
764843 84 
764852 106 
764866 24 
764869 8 
764877 1 
764903 15 
764965 12 
765043 54 
765051 2 
765054 12 
765069 4 
765178 51 
765211 71 
765229 5 
765240 93 
765263 1 
765296 9 
765339 297 
765378 1 
765395 20 
766010 66 
766058 2 
766077 34 
766091 7 
766171 5 
766175 41 
766201 49 
766272 26 
766333 34 
766354 27 
766362 4 
766384 1 
766458 1 
766472 1 
766542 19 
766566 2 
766576 1 
766663 1 
766693 4 
766808 153 
766999 1 
767003 2 
767103 16 
767159 13 
767183 5 
767269 1 
767307 4 
767391 4 
767465 1 
767489 5 
767501 140 
767559 11 
767577 31 
767653 95 
767684 3 
767689 4 
767694 27 
767711 406 
767719 106 
767726 34 
767736 23 
767743 23 
767749 128 
767757 31 
767766 33 
767773 94 
767778 46 
767785 9 
767788 4 
767866 8 
767872 1 
767942 1 
767945 1 
767955 65 
768039 11 
768085 7 
768131 17 
768141 1 
768150 9 
768153 11 
768160 33 
768169 2 
768173 21 
768359 5 
768564 36 
768651 9 
768681 27 
768705 3 
768716 1 
768840 38 
768844 2 
768904 10 
768941 101 
768961 3 
768991 3 
769014 4 
769025 2 
769185 15 
769272 1 
769379 1 
769867 395 
769944 2 
770155 2 
770249 9 
770285 2 
770310 55 
770427 6 
770434 16 
770440 13 
770506 5 
770555 32 
770593 289 
770601 7 
770606 1 
770612 180 
770615 26 
770627 5 
770640 181 
770653 24 
770662 298 
770680 1149 
770687 22 
770705 2 
770708 63 
770716 187 
770722 10 
770733 2 
770787 42 
770797 69 
770809 31 
770817 1 
770824 12 
770835 246 
770841 38 
770847 305 
770956 1 
770961 5 
770971 23 
771036 7 
771047 12 
771092 42 
771116 1 
771130 6 
771137 35 
771141 5 
771146 5 
771155 7 
771163 7 
771169 20 
771173 166 
771180 80 
771190 2 
771198 3 
771310 35 
771352 14 
771372 33 
771377 11 
771384 38 
771470 1 
771524 7 
771539 120 
771655 15 
771663 6 
771715 9 
771835 85 
771949 25 
771957 125 
772115 2 
772130 20 
772278 3 
772305 7 
772415 1 
772494 1 
772658 1 
772676 2 
772815 5 
772823 123 
772971 134 
772977 1 
773009 2 
773127 31 
773140 6 
773150 4 
773156 12 
773171 13 
773177 5 
773185 130 
773200 4 
773225 3 
773236 37 
773288 1 
773291 3 
773296 2 
773319 63 
773328 59 
773363 55 
773366 35 
773374 3 
773377 92 
773382 11 
773388 18 
773392 9 
773415 26 
773426 4 
773431 1 
773434 1 
773451 89 
773468 1 
773501 1 
773509 1 
773513 192 
773519 337 
773561 98 
773569 11 
773583 3 
773597 7 
773608 126 
773616 202 
773635 83 
773640 1 
773662 95 
773667 9 
773677 87 
773686 1 
773692 1 
773702 1 
773708 89 
773731 155 
773748 3 
773754 21 
773770 12 
773906 1 
773913 8 
774265 16 
774346 10 
774483 35 
774499 12 
774503 2 
774512 52 
774525 14 
774536 9 
774547 1 
774550 13 
774556 21 
774569 25 
774605 6 
774639 2 
774649 1 
774831 39 
774839 29 
774963 1 
775116 6 
775269 84 
775309 105 
775524 14 
775635 47 
775648 161 
775793 81 
775834 1 
775837 96 
775958 3 
775968 5 
775973 4 
776170 10 
776192 45 
776209 30 
776234 3 
776326 71 
776342 67 
776351 3 
776362 4 
776368 11 
776389 3 
776394 1 
776400 26 
776413 2 
776418 25 
776423 141 
776432 57 
776435 33 
776447 14 
776452 12 
776466 62 
776474 2 
776502 17 
776533 1 
776554 28 
776622 14 
776634 27 
776645 47 
776651 3 
776709 139 
776797 4 
776802 50 
776826 1 
776847 27 
776875 4 
776994 30 
777132 108 
777162 1 
777251 10 
777341 97 
777363 145 
777448 5 
777477 76 
777580 73 
777605 33 
777615 111 
777702 99 
777751 5 
777955 43 
778005 13 
778016 2 
778075 1 
778112 20 
778141 13 
778166 42 
778216 1 
778244 1 
778590 9 
778598 6 
778699 1 
778881 94 
779173 9 
779324 6 
779390 24 
779477 3 
779527 2 
779539 2 
779566 74 
779571 1 
779580 17 
779588 10 
779617 2 
779622 7 
779627 2 
779630 15 
779635 26 
779641 22 
779792 1 
780290 21 
780308 4 
781666 1 
781778 12 
781781 15 
781869 2 
781874 21 
781937 32 
781962 19 
781967 1 
782043 1 
782069 51 
782074 5 
782086 9 
782234 1 
782243 1 
782275 3 
782278 10 
782392 15 
782415 1 
782422 2 
782475 38 
782485 102 
782499 25 
782502 1 
782506 1 
782509 3 
782517 4 
782526 14 
782535 4 
782550 8 
782713 2 
782723 11 
782887 11 
782897 49 
782920 8 
783003 7 
783020 18 
783027 37 
783439 5 
783473 4 
783486 75 
783490 2 
783495 47 
783529 5 
783577 44 
783633 1 
783667 40 
783715 1 
783721 27 
783826 141 
783843 2 
783872 1 
783877 6 
783892 14 
783896 247 
783902 103 
783907 7 
783923 1 
783931 128 
783946 7 
783954 59 
783963 214 
783991 10 
783999 2 
784005 25 
784009 51 
784053 14 
784096 22 
784104 166 
784114 11 
784201 195 
784242 339 
784253 10 
784261 145 
784272 2 
784285 73 
784294 12 
784297 6 
784305 15 
784309 82 
784318 4 
784332 186 
784341 215 
784350 102 
784356 56 
784362 3 
784374 21 
784378 170 
784388 1 
784486 2 
784495 2 
784505 32 
784515 1 
784525 234 
784532 1 
784546 1 
784678 3 
784682 1 
784740 22 
784747 6 
784756 1 
784768 11 
784773 4 
784783 19 
784795 4 
784850 1 
784942 1 
784951 1 
784956 2 
784959 4 
784971 4 
784975 8 
784978 1 
784986 1 
784990 1 
784998 30 
785175 37 
785183 123 
785189 6 
785194 5 
785336 148 
785352 59 
785427 14 
785537 2 
785563 1 
785702 17 
785708 7 
785721 7 
785766 32 
785825 5 
785832 4 
785876 3 
785879 8 
785887 12 
785891 2 
785895 2 
785901 5 
785910 4 
785919 4 
785923 2 
786055 2 
786096 6 
786099 1 
786142 1 
786272 1 
786289 1 
786310 124 
786314 1 
786345 1 
786372 1 
786389 2 
786393 15 
786429 203 
786434 7 
786454 1 
786458 4 
786476 3 
786494 1 
786505 6 
786513 21 
786524 15 
786531 21 
786534 9 
786537 70 
786542 2 
786545 2 
786584 1 
786594 12 
786605 2 
786639 2 
786713 7 
786752 11 
786868 15 
786880 8 
786883 15 
786902 212 
786931 63 
786935 209 
786948 48 
786955 3 
786964 19 
786995 105 
787004 348 
787010 1 
787013 1 
787020 4 
787053 43 
787155 3 
787159 10 
787320 14 
787490 6 
787515 1 
787614 11 
787633 3 
787644 11 
787720 87 
787812 47 
787821 7 
787879 21 
787998 192 
788019 33 
788077 53 
788196 5 
788212 6 
788348 9 
788437 17 
788599 29 
788611 1 
788665 4 
788680 4 
788720 7 
788737 1 
788741 1 
788746 12 
788755 10 
788766 14 
788773 1 
788778 123 
788787 10 
788794 2 
788798 29 
788812 86 
788817 76 
788823 97 
788831 9 
788834 1 
788839 19 
788848 4 
788856 15 
788862 308 
788869 1 
788886 87 
788908 2 
788984 2 
789036 190 
789052 8 
789079 3 
789239 30 
789281 45 
789457 3 
789724 11 
789768 4 
789804 1 
789825 9 
789856 1 
789968 77 
790065 246 
790128 30 
790156 1 
790425 17 
790652 7 
790687 92 
790707 4 
790782 5 
790930 3 
791051 1 
791103 46 
791197 3 
791262 1 
791509 6 
791623 4 
791651 1 
791704 235 
791746 1 
791749 80 
791782 3 
791790 3 
791813 42 
791821 68 
791987 2 
792026 1 
792119 2 
792127 1 
792138 1 
792141 2 
792173 2 
792181 16 
792189 12 
792198 54 
792203 1 
792212 1 
792219 9 
792226 95 
792248 4 
792259 10 
792265 78 
792273 45 
792277 56 
792311 2 
792324 5 
792332 36 
792337 135 
792349 7 
792486 1 
792497 52 
792509 24 
792529 14 
792585 17 
792626 2 
792641 1 
792649 39 
792656 6 
792662 3 
792671 45 
792678 1 
792705 120 
792712 3 
792716 23 
792736 20 
792743 8 
792746 18 
792756 1 
792765 50 
792775 5 
792890 11 
792896 9 
792903 144 
792918 11 
792930 54 
792950 33 
792961 1 
793053 2 
793084 4 
793088 145 
793092 16 
793145 1 
793232 100 
793251 1 
793309 47 
793394 33 
793416 6 
793423 127 
793456 83 
793547 5 
793597 35 
793659 133 
793671 1 
793758 35 
793774 3 
793780 84 
793793 27 
793809 1 
793816 26 
793820 79 
793826 5 
793844 85 
793853 3 
793913 1 
793969 34 
794149 452 
794214 35 
794365 194 
794421 10 
794532 6 
794624 18 
794699 59 
794903 18 
794911 98 
795061 5 
795127 4 
795179 67 
795187 22 
795292 3 
795300 96 
795360 2 
795372 52 
795388 39 
795411 3 
795447 45 
795459 22 
795464 259 
795470 6 
795477 30 
795488 69 
795493 5 
795521 22 
795526 99 
795546 1 
795597 2 
795689 7 
795743 2 
795777 5 
795804 203 
795857 61 
795902 8 
795940 8 
795984 24 
796005 84 
796015 1 
796068 34 
796099 46 
796118 37 
796148 87 
796216 60 
796236 13 
796306 6 
796392 4 
796437 1 
796493 4 
796496 3 
796516 15 
796576 1 
796580 2 
796585 2 
796729 65 
796740 36 
796750 26 
796771 22 
796833 1 
796838 517 
796901 1 
796915 12 
796922 195 
796926 1 
796971 197 
797109 58 
797131 75 
797312 3 
797332 1 
797376 250 
797397 70 
797433 3 
797563 1 
797628 2 
797722 9 
797733 13 
798051 2 
798080 2 
798141 435 
798168 1 
798173 75 
798206 32 
798258 16 
798288 16 
798312 51 
798358 1 
798380 65 
798431 67 
798452 10 
798474 96 
798498 2 
798557 6 
798586 1 
798697 1 
798799 8 
798808 1 
798850 4 
798860 91 
798926 41 
798963 31 
798975 10 
798980 217 
798989 3 
798997 21 
799083 2 
799111 14 
799118 34 
799129 33 
799142 13 
799145 19 
799152 61 
799160 14 
799187 5 
799298 16 
799306 5 
799310 8 
799321 26 
799327 3 
799338 19 
799474 20 
799512 9 
799548 42 
799577 1 
799605 1 
799610 57 
799658 8 
799714 84 
799737 1 
799781 28 
799820 2 
799880 28 
799945 21 
799968 111 
799972 24 
800005 4 
800047 48 
800109 2 
800133 6 
800171 26 
800199 2 
800207 19 
800212 16 
800223 10 
800229 9 
800237 12 
800249 23 
800268 5 
800282 4 
800288 39 
800305 12 
800312 4 
800317 72 
800328 6 
800335 20 
800344 5 
800351 14 
800356 2 
800373 34 
800377 4 
800386 133 
800393 33 
800397 4 
800407 2 
800418 4 
800422 6 
800429 45 
800445 2 
800450 3 
800459 3 
800463 74 
800466 1 
800484 109 
800491 27 
800554 39 
800592 1 
800699 52 
800732 4 
800740 1 
800799 26 
800822 4 
800902 9 
800906 30 
800919 18 
801004 1 
801056 1 
801064 29 
801075 204 
801095 37 
801103 1 
801113 35 
801121 20 
801137 32 
801179 12 
801206 22 
801234 2 
801250 8 
801342 4 
801353 159 
801389 95 
801498 21 
801540 82 
801564 13 
801606 8 
801653 35 
801872 50 
801960 1 
802088 3 
802185 5 
802201 9 
802226 1 
802229 1 
802240 52 
802254 11 
802292 46 
802420 6 
802432 1 
802504 1 
802522 11 
802649 2 
802737 72 
802792 112 
802852 4 
803093 79 
803137 3 
803259 15 
803271 73 
803279 18 
803353 22 
803390 26 
803433 49 
803516 169 
803625 16 
803689 9 
803714 52 
803847 47 
804004 1 
804112 61 
804212 1 
804260 35 
804266 1 
804292 26 
804436 39 
804601 198 
804627 56 
804739 9 
804743 5 
804754 11 
804773 86 
804780 422 
804907 52 
804913 22 
804931 11 
804935 30 
804938 25 
804941 32 
804949 215 
804965 13 
804969 28 
804973 41 
804983 46 
804994 27 
805003 134 
805017 665 
805031 53 
805041 17 
805053 19 
805059 69 
805065 14 
805078 1 
805085 18 
805088 65 
805229 85 
805246 8 
805585 209 
805590 16 
805593 47 
805603 275 
805647 1 
806738 1 
807150 116 
807197 151 
807215 23 
807222 24 
807247 4 
807252 1 
807262 39 
807291 58 
807297 5 
807307 11 
807314 17 
807323 20 
807329 1 
807333 7 
807342 1 
807348 1 
807364 5 
807528 11 
807684 3 
807826 70 
807850 301 
807860 19 
807964 5 
808150 19 
808300 8 
808305 3 
808310 3 
808359 1 
808478 1 
808523 60 
808626 1 
808719 6 
808724 3 
808732 24 
808744 1 
808799 15 
808809 8 
808833 10 
808920 2 
808930 5 
809326 2 
809439 130 
809444 3 
809459 1 
809770 49 
809823 1 
809855 1 
809867 1 
809897 1 
810195 6 
810218 23 
810224 1 
810229 4 
810241 15 
810342 3 
811642 1 
813015 1 
variableStep chrom=chrIII
410 179 
437 2 
473 367 
522 1 
748 1 
778 1 
796 122 
799 1 
809 92 
1022 3 
1092 7 
1107 10 
1236 2 
1289 21 
1371 29 
1386 1 
1554 134 
1560 49 
1566 72 
2268 149 
2634 1 
2637 1 
2651 29 
2928 63 
3170 70 
3884 12 
4119 1 
4511 32 
4811 1 
5570 1 
5625 31 
6232 154 
6249 1 
6261 8 
6479 13 
6489 1 
6825 1 
6833 1 
6854 1 
7284 1 
8598 1 
8716 35 
8759 2 
8826 10 
9072 1 
9244 69 
10760 1 
11336 1 
11355 3 
12200 1 
12242 1 
12261 1 
14178 22 
14619 93 
14630 57 
14716 62 
14731 2 
14738 67 
14757 157 
14921 1 
14944 11 
14966 1 
15078 4 
15112 6 
15154 27 
15161 14 
15165 2 
15256 11 
15339 10 
15365 1 
15539 1 
15614 65 
15862 10 
16093 51 
16255 67 
16267 9 
16279 52 
16298 1 
16457 174 
16536 175 
16768 15 
16866 315 
17033 7 
17078 90 
17083 26 
17089 6 
17094 76 
17131 26 
17148 2 
17152 77 
17159 3 
17184 4 
17188 42 
17199 8 
17215 44 
17392 7 
17430 21 
17550 10 
17569 11 
17588 56 
17604 1 
17789 37 
17893 24 
17920 73 
18033 2 
18146 15 
18257 67 
18371 2 
18386 1 
18555 5 
18591 2 
18836 67 
19123 11 
19189 1 
19195 1 
19219 9 
19265 10 
19284 5 
19544 13 
19653 41 
19682 3 
19697 11 
19751 10 
19757 8 
19775 2 
19785 5 
19841 4 
19982 1 
20207 5 
20255 5 
20274 25 
20378 23 
20395 192 
20571 1 
20694 34 
20723 106 
20876 30 
20946 3 
21043 9 
21185 71 
21279 3 
21331 4 
21506 1 
21687 12 
22170 2 
22192 91 
22202 6 
22207 109 
22213 5 
22222 4 
22225 6 
22236 116 
22244 61 
22254 3 
22265 1 
22269 15 
22281 5 
22287 2 
22299 117 
22307 231 
22318 1 
22453 198 
23407 2 
23415 38 
23425 29 
23431 69 
23441 25 
23448 72 
23453 24 
23464 41 
23474 250 
23482 110 
23493 97 
23506 4 
23524 97 
23529 159 
23541 11 
23547 9 
23677 267 
23696 115 
23730 18 
23943 10 
24021 25 
24045 12 
24049 1 
24096 22 
24116 343 
24198 1 
24248 5 
24315 28 
24347 1 
24363 1 
24380 17 
24390 98 
24398 122 
24406 15 
24414 85 
24423 179 
24434 54 
24448 7 
24472 64 
24490 104 
24596 2 
24607 3 
24617 13 
24622 9 
24645 4 
24652 13 
24672 45 
24676 9 
24687 17 
24694 1 
24697 5 
24706 7 
24709 1 
24713 141 
24721 12 
24726 7 
24734 145 
24855 131 
24867 6 
24877 1 
24882 6 
24889 156 
24894 4 
24904 1 
24910 1 
24915 9 
25186 92 
25228 49 
25372 3 
25475 3 
25480 5 
25483 1 
25505 25 
25525 25 
25536 32 
25544 7 
25567 47 
25672 1 
25676 2 
25731 7 
25737 77 
25765 6 
26017 348 
26022 4 
26112 447 
26148 1 
26177 35 
26261 180 
26362 2 
26528 151 
26540 82 
26572 37 
26595 23 
26599 41 
26605 7 
26698 87 
26709 56 
26715 27 
26734 22 
26738 55 
26745 1 
26780 5 
26790 1 
26897 12 
26904 25 
26973 45 
27098 165 
27198 7 
27212 6 
27256 3 
27261 3 
27369 16 
27385 1 
27392 8 
27400 33 
27407 27 
27410 14 
27420 40 
27426 6 
27440 227 
27477 275 
27493 83 
27550 2 
27624 8 
27633 1 
27658 1 
27691 2 
27700 15 
27774 48 
27785 2 
27801 13 
27805 26 
27813 14 
27824 3 
27827 3 
27834 81 
27846 3 
27861 20 
27875 310 
27881 6 
27920 15 
27997 3 
28004 10 
28048 218 
28202 115 
28243 7 
28357 8 
28499 57 
28518 1 
28530 1 
28569 2 
28686 433 
29258 2 
29700 9 
30030 82 
30066 28 
30234 13 
30272 3 
30414 2 
30427 7 
30453 3 
30485 10 
30677 1 
30803 6 
30854 22 
30858 76 
30901 20 
31036 7 
31064 7 
31220 15 
31223 2 
31236 22 
31246 49 
31254 20 
31265 84 
31272 1 
31287 6 
31305 17 
31320 34 
31328 16 
31334 61 
31338 13 
31346 3 
31349 26 
31352 7 
31363 34 
31374 4 
31377 8 
33706 10 
33830 129 
33850 72 
33875 2 
33879 3 
33890 41 
33911 11 
33953 66 
33978 1 
33984 61 
34043 54 
34067 14 
34124 9 
34158 1 
34162 17 
34464 44 
34841 73 
34932 1 
34940 1 
35006 47 
35127 5 
35151 2 
35431 13 
35449 59 
35461 1 
35469 1 
35480 1 
35490 60 
35538 35 
35548 20 
35585 7 
35686 61 
35713 14 
35727 16 
35741 10 
35849 2 
35871 8 
35879 3 
35890 15 
36003 28 
36014 44 
36031 23 
36046 3 
36056 588 
36068 121 
36163 50 
36175 3 
36182 39 
36198 18 
36225 20 
36229 181 
36239 1 
36305 32 
36361 39 
36382 53 
36395 12 
36428 115 
36490 291 
36502 58 
36511 4 
36545 109 
36595 111 
36638 12 
36669 5 
36765 196 
36808 75 
36819 68 
37006 1 
37024 151 
37038 10 
37047 26 
37111 232 
37133 1 
37188 48 
37200 5 
37206 48 
37218 54 
37250 129 
37258 19 
37298 54 
37309 139 
37343 52 
37404 1 
37428 1 
37524 23 
37548 82 
37557 1 
37580 2 
37614 1 
37632 3 
37741 1 
37749 2 
37761 6 
37782 1 
37792 10 
37885 21 
37952 23 
37968 21 
38363 36 
38388 7 
38425 7 
38545 281 
38636 42 
38740 36 
38791 184 
38838 8 
38881 8 
38899 3 
38902 61 
38908 12 
38916 7 
38922 69 
38927 2 
38931 48 
38941 45 
38948 9 
38954 18 
38958 9 
38978 17 
38983 89 
38997 48 
39007 13 
39015 51 
39019 2 
39025 9 
39037 6 
39042 21 
39048 6 
39079 9 
39091 1 
39112 38 
39117 4 
39126 84 
39137 5 
39155 1 
39160 44 
39170 1 
39181 22 
39193 74 
39203 82 
39208 4 
39216 7 
39290 13 
39302 73 
39351 2 
39354 4 
39386 138 
39460 7 
39494 26 
39502 4 
39519 46 
39524 39 
39532 20 
39538 2 
39547 1 
39553 5 
39559 38 
39567 20 
39583 11 
39587 17 
39595 1 
39623 43 
39646 1 
39741 26 
39760 3 
39767 4 
39796 20 
39850 35 
39903 2 
39917 21 
39928 142 
39961 101 
39998 4 
40038 77 
40052 139 
40090 2 
40139 129 
40283 23 
40302 2 
40309 17 
40318 18 
40345 1 
40422 7 
40438 15 
40442 8 
40477 1 
40484 6 
40495 52 
40618 8 
40622 5 
40628 3 
40633 3 
40668 23 
40671 3 
40691 7 
40727 5 
40775 3 
40778 17 
40781 17 
40788 377 
40799 3 
40806 11 
40809 120 
40814 1 
40841 2 
40846 37 
40854 1 
40865 75 
40868 1 
40873 276 
40903 61 
40914 12 
40919 134 
40936 4 
40946 19 
40956 89 
40966 12 
40975 53 
41009 74 
41017 93 
41028 7 
41035 1 
41048 1 
41057 6 
41063 8 
41073 76 
41082 8 
41094 25 
41098 1 
41110 40 
41119 17 
41123 1 
41127 1 
41133 20 
41139 183 
41150 166 
41162 3 
41169 2 
41174 16 
41180 77 
41185 2 
41205 14 
41220 219 
41239 1 
41245 10 
41248 5 
41257 6 
41266 8 
41291 2 
41303 80 
41310 60 
41331 2 
41334 1 
41339 5 
41347 100 
41361 79 
41430 20 
41447 23 
41476 7 
41495 20 
41577 348 
41634 1 
41659 1 
41746 1 
41768 4 
41779 44 
41811 16 
41817 11 
41923 2 
41958 6 
41979 2 
41993 1 
41998 1 
42060 1 
42069 101 
42075 1 
42199 18 
42206 1 
42257 43 
42281 342 
42351 132 
42367 34 
42400 52 
42473 8 
42516 5 
42555 14 
42667 85 
42685 2 
42731 21 
42746 24 
42763 58 
42864 1 
42880 22 
42901 8 
43065 7 
43082 4 
43085 84 
43115 6 
43188 55 
43233 20 
43246 7 
43273 150 
43278 6 
43288 19 
43293 8 
43357 33 
43388 3 
43409 22 
43436 11 
43463 3 
43484 62 
43496 1 
43592 6 
43624 5 
43733 41 
43747 9 
43760 56 
43782 285 
43822 1 
43829 5 
43832 1 
43908 105 
43917 106 
43939 29 
43953 437 
43967 6 
44128 167 
44136 81 
44139 1 
44144 9 
44154 205 
44164 6 
44167 53 
44186 114 
44310 105 
44331 18 
44371 8 
44456 17 
44467 65 
44484 5 
44494 9 
44516 66 
44527 6 
44541 22 
44572 6 
44582 59 
44596 50 
44665 3 
44725 1 
44865 48 
44916 69 
45056 1 
45064 14 
45071 20 
45076 4 
45122 9 
45207 323 
45227 1 
45434 57 
45539 1 
45543 2 
45662 7 
45734 2 
46034 5 
46164 33 
46468 7 
46507 6 
46514 4 
46531 8 
46621 4 
46789 16 
46795 6 
46799 30 
46802 1 
46820 3 
46834 8 
46837 1 
46845 8 
46855 30 
46951 6 
46974 4 
46977 9 
46990 1 
46998 11 
47007 176 
47015 186 
47020 1 
47025 69 
47031 201 
47042 1 
47071 35 
47078 26 
47093 162 
47100 470 
47107 2 
47118 2 
47142 123 
47148 1 
47198 1 
47287 2 
47356 31 
47380 1 
47419 6 
47439 1 
47451 28 
47454 15 
47479 203 
47503 20 
47593 35 
47649 4 
47693 37 
47767 1 
47829 69 
47838 5 
47949 1 
48128 1 
48135 11 
48156 8 
48269 4 
48287 10 
48290 1 
48297 14 
48308 1 
48314 7 
48320 11 
48332 11 
48407 7 
48442 5 
48451 4 
48460 4 
48466 9 
48474 5 
48477 5 
48484 12 
48490 6 
48495 2 
48499 3 
48503 16 
48537 90 
48542 25 
48546 265 
48560 1 
48568 8 
48582 7 
48614 1 
48772 2 
50285 7 
50291 1 
50304 3 
50318 37 
50333 1 
50336 1 
50339 2 
50349 6 
50354 1 
50361 5 
50368 2 
50376 3 
50379 6 
50383 5 
50388 1 
50393 19 
50399 2 
50405 13 
50412 5 
50418 3 
50422 1 
50431 23 
50436 4 
50439 3 
50446 23 
50454 1 
50483 3 
50502 1 
50523 15 
50528 12 
50535 13 
50546 7 
50559 22 
50563 1 
50607 5 
50610 6 
50627 5 
50631 4 
50635 15 
50640 9 
50645 2 
50654 1 
50659 43 
50666 1 
50673 11 
50678 21 
50685 14 
50688 30 
50694 7 
50701 23 
50705 4 
50712 2 
50718 52 
50724 1 
50746 1 
50751 127 
50761 184 
50772 385 
50780 31 
50823 35 
50831 44 
50837 1 
50842 15 
50849 37 
50856 62 
50864 90 
50880 8 
50886 1 
50899 2 
50917 129 
50937 89 
50943 2 
50950 9 
50961 2 
50978 35 
50990 30 
50995 236 
51000 1 
51004 4 
51015 26 
51064 39 
51068 69 
51096 269 
51113 26 
51142 1 
51186 105 
51193 37 
51210 3 
51216 59 
51227 65 
51242 575 
51254 117 
51284 90 
51296 312 
51302 73 
51312 8 
51321 48 
51329 40 
51357 80 
51370 8 
51373 149 
51385 37 
51417 113 
51428 16 
51431 41 
51447 102 
51498 86 
51522 157 
51537 33 
51557 17 
51578 38 
51623 104 
51638 282 
51655 10 
51667 9 
51671 35 
51744 222 
51752 1 
51767 22 
51778 11 
51821 15 
51828 5 
51836 5 
51844 11 
51872 30 
51878 47 
51903 54 
51924 4 
51928 18 
51935 1 
51984 101 
52029 40 
52036 90 
52039 64 
52051 43 
52079 3 
52095 14 
52106 65 
52110 4 
52124 18 
52130 13 
52135 1 
52155 69 
52161 102 
52187 22 
52215 1 
52218 1 
52223 25 
52246 14 
52256 69 
52264 222 
52268 51 
52271 7 
52289 5 
52297 575 
52309 12 
52319 1 
52375 1 
52382 1 
52402 13 
52413 5 
52422 25 
52431 23 
52444 2 
52448 15 
52456 49 
52459 2 
52463 224 
52473 352 
52485 672 
52496 10 
52501 1 
52544 7 
52548 1 
52552 6 
52562 22 
52568 101 
52571 8 
52575 61 
52586 9 
52616 1 
52701 11 
52726 10 
52748 23 
52777 27 
52888 73 
52926 5 
52933 21 
52952 4 
52956 39 
52959 3 
53050 114 
53152 5 
53160 129 
53178 15 
53227 7 
53233 20 
53241 3 
53259 72 
53348 9 
53369 38 
53375 2 
53379 26 
53422 47 
53428 1 
53442 386 
53520 7 
53524 1 
53531 76 
53613 9 
53642 7 
53762 29 
53786 45 
53812 25 
53832 36 
53861 22 
53883 2 
53894 11 
53962 7 
53967 96 
53976 49 
54026 9 
54042 6 
54066 6 
54102 25 
54149 16 
54169 82 
54277 4 
54280 1 
54304 10 
54320 25 
54334 137 
54362 78 
54463 2 
54473 1 
54495 52 
54524 61 
54538 1 
54724 15 
54731 297 
54796 211 
54800 5 
54807 1 
54822 3 
54833 8 
54840 130 
54845 8 
54850 2 
54853 4 
54873 3 
54876 2 
54880 5 
54886 12 
54890 2 
54894 34 
54901 21 
54913 7 
54921 1 
54954 6 
54979 53 
55001 29 
55015 65 
55033 2 
55063 66 
55079 4 
55086 87 
55105 58 
55130 3 
55151 8 
55232 1 
55269 105 
55277 99 
55291 1 
55298 1 
55362 61 
55416 104 
55422 4 
55508 37 
55526 95 
55538 38 
55560 69 
55620 106 
55630 26 
55683 196 
55733 6 
55814 7 
55840 39 
55904 29 
55920 119 
55949 67 
55957 84 
55968 18 
56046 7 
56091 3 
56094 96 
56103 11 
56119 20 
56144 5 
56169 22 
56187 5 
56273 439 
56281 4 
56289 27 
56294 80 
56315 1 
56330 55 
56420 2 
56436 8 
56452 123 
56492 72 
56497 61 
56540 1 
56555 23 
56587 24 
56594 36 
56607 22 
56611 4 
56618 96 
56626 46 
56634 372 
56650 203 
56658 73 
56664 1 
56670 26 
56679 5 
56688 139 
56696 2 
56704 40 
56723 1 
56746 57 
56752 26 
56756 17 
56761 1 
56768 4 
56771 5 
56791 70 
56796 46 
56810 2 
56814 4 
56822 10 
56891 1 
56913 38 
56925 91 
56931 1 
56948 1 
56956 1 
57013 2 
57096 7 
57114 2 
57136 1 
57257 4 
57323 68 
57373 8 
57411 2 
57560 5 
57584 42 
57649 36 
57670 1 
57680 30 
57692 24 
57738 89 
57776 1 
57817 38 
57838 1 
57961 3 
57989 13 
57997 5 
58013 7 
58021 32 
58040 14 
58064 1 
58093 9 
58116 27 
58133 15 
58142 3 
58153 23 
58157 15 
58165 11 
58174 35 
58185 18 
58242 63 
58246 1 
58271 5 
58304 30 
58319 2 
58449 36 
58468 5 
58507 2 
58534 1 
58618 231 
58628 22 
58634 2 
58641 242 
58649 77 
58680 11 
58685 81 
58772 5 
58791 62 
58795 74 
58803 149 
58809 403 
58836 786 
58865 22 
58901 172 
58909 268 
58920 4 
58926 36 
58931 101 
58937 35 
58945 9 
58949 53 
58954 17 
58961 308 
58970 1 
58996 5 
59004 9 
59056 1 
59087 193 
59096 15 
59099 41 
59109 112 
59115 331 
59122 2 
59126 58 
59134 79 
59141 167 
59146 13 
59152 31 
59157 4 
59178 100 
59193 3 
59233 109 
59249 16 
59257 75 
59275 244 
59283 220 
59329 3 
59336 18 
59358 11 
59406 15 
59413 1 
59424 1 
59431 52 
59441 141 
59452 143 
59475 1 
59549 72 
59580 1 
59605 24 
59615 32 
59621 71 
59629 21 
59641 41 
59656 88 
59665 64 
59670 106 
59682 8 
59689 41 
59726 100 
59764 7 
59786 16 
59797 12 
59834 69 
59907 1 
59933 75 
59938 38 
59950 39 
59955 24 
59964 2 
59971 9 
59979 17 
59997 54 
60009 112 
60017 25 
60027 53 
60043 16 
60079 49 
60087 142 
60104 13 
60129 34 
60135 7 
60141 17 
60150 2 
60159 12 
60198 3 
60206 166 
60211 19 
60229 30 
60236 162 
60244 144 
60250 113 
60254 48 
60261 84 
60265 12 
60272 10 
60294 1 
60356 1 
60363 9 
60376 51 
60389 27 
60397 45 
60420 1 
60427 40 
60433 1 
60438 28 
60443 108 
60446 22 
60452 4 
60466 1 
60475 13 
60499 38 
60505 57 
60513 137 
60516 25 
60537 20 
60544 168 
60557 35 
60572 32 
60589 228 
60594 5 
60601 10 
60608 37 
60611 52 
60617 97 
60631 143 
60643 7 
60651 79 
60655 41 
60661 1 
60666 52 
60672 25 
60682 64 
60689 35 
60694 5 
60703 10 
60710 2 
60718 4 
60740 13 
60757 1 
60794 67 
60822 48 
60902 172 
60913 146 
60929 2 
60937 40 
60980 1 
61045 64 
61078 10 
61096 18 
61102 13 
61108 1 
61138 100 
61141 1 
61149 99 
61158 28 
61211 7 
61237 7 
61248 3 
61252 1 
61256 23 
61265 3 
61273 46 
61281 8 
61284 1 
61292 5 
61302 285 
61310 404 
61318 78 
61336 3 
61350 3 
61355 148 
61369 178 
61384 2 
61387 3 
61392 2 
61400 3 
61407 299 
61416 1 
61444 1 
61449 1 
61464 7 
61471 66 
61478 28 
61487 217 
61494 10 
61499 162 
61547 131 
61552 103 
61560 362 
61567 1 
61570 100 
61581 263 
61589 44 
61598 16 
61603 32 
61611 109 
61727 173 
61751 6 
61756 10 
61760 42 
61768 133 
61777 1 
61861 5 
61885 149 
61894 1 
61901 75 
61921 14 
61926 6 
61935 10 
61972 80 
61980 93 
61997 48 
62028 5 
62042 28 
62052 15 
62057 214 
62076 2 
62081 48 
62092 54 
62100 28 
62103 12 
62136 1 
62168 50 
62181 12 
62195 99 
62202 1 
62205 226 
62210 199 
62221 123 
62227 17 
62239 22 
62245 91 
62254 34 
62257 28 
62271 68 
62302 80 
62306 1 
62327 6 
62341 10 
62375 1 
62382 118 
62388 3 
62401 41 
62411 33 
62422 11 
62437 1 
62450 82 
62510 1 
62518 42 
62524 104 
62527 112 
62535 437 
62591 5 
62609 1 
62623 312 
62632 91 
62642 8 
62654 6 
62670 159 
62734 2 
62742 361 
62766 23 
62773 37 
62783 9 
62804 21 
62881 1 
62904 5 
62938 1 
62942 10 
62968 76 
62987 20 
62997 1 
63007 2 
63017 2 
63031 45 
63052 10 
63067 5 
63075 3 
63089 2 
63099 11 
63117 50 
63123 64 
63145 1 
63148 5 
63257 2 
63271 128 
63280 56 
63288 21 
63297 118 
63304 13 
63311 9 
63324 164 
63334 133 
63346 76 
63361 1 
63364 35 
63378 189 
63388 87 
63393 2 
63400 110 
63409 1 
63520 1 
63527 2 
63536 18 
63560 5 
63566 67 
63570 10 
63573 163 
63646 5 
63662 1 
63689 227 
63693 6 
63721 2 
63729 1 
63736 11 
63803 70 
63822 8 
63845 1 
63861 179 
63869 77 
63890 2 
63899 81 
63989 1 
64014 7 
64019 4 
64023 6 
64035 675 
64049 2 
64056 17 
64072 10 
64110 91 
64131 21 
64143 1 
64196 24 
64199 24 
64207 1 
64221 352 
64225 3 
64230 1 
64237 37 
64257 18 
64294 42 
64365 8 
64401 107 
64445 2 
64464 140 
64503 3 
64680 1 
64703 1 
64741 2 
64829 3 
64868 11 
65607 115 
65625 1 
65630 1 
65634 14 
65639 88 
65645 17 
65651 149 
65656 74 
65668 1 
65676 155 
65681 23 
65685 16 
65692 139 
65711 8 
65749 66 
65756 28 
65763 12 
65770 3 
65778 20 
65784 25 
65787 20 
65841 2 
65890 2 
65899 1 
65907 94 
65914 10 
65936 2 
65944 1 
66091 61 
66102 1 
66105 1 
66114 1 
66123 1 
66138 1 
66150 14 
66215 2 
66231 1 
66260 6 
66269 1 
66273 25 
66309 2 
66391 39 
66402 34 
66435 199 
66463 12 
66467 100 
66484 6 
66558 54 
66590 5 
66615 51 
66624 29 
66630 20 
66679 16 
66709 2 
66756 12 
66765 46 
66799 129 
66805 8 
66879 194 
66933 6 
66946 10 
66964 4 
66971 2 
67056 3 
67094 2 
67151 5 
67192 22 
67203 25 
67241 4 
67329 62 
67333 14 
67368 49 
67432 30 
67455 4 
67469 52 
67478 22 
67501 61 
67611 1 
67644 6 
67665 2 
67775 51 
67786 6 
67791 19 
67800 2 
67831 4 
67852 4 
67927 1 
67951 73 
67992 5 
68004 71 
68075 3 
68095 65 
68099 12 
68115 2 
68139 41 
68146 1 
68165 2 
68172 29 
68179 48 
68252 6 
68264 30 
68270 1 
68302 12 
68326 38 
68332 153 
68371 30 
68416 135 
68427 1 
68430 3 
68434 6 
68438 28 
68442 15 
68446 4 
68454 115 
68469 80 
68480 24 
68487 11 
68494 242 
68500 221 
68511 125 
68520 18 
68525 41 
68557 9 
68561 14 
68567 14 
68572 4 
68582 29 
68588 15 
68597 72 
68607 273 
68618 170 
68625 118 
68638 339 
68653 44 
68668 530 
68695 251 
68713 389 
68729 1 
68732 82 
68743 19 
68747 38 
68754 130 
68766 109 
68785 3 
68793 30 
68796 2 
68800 15 
68808 3 
68811 3 
68816 10 
68825 354 
68838 23 
68851 16 
68855 3 
68859 2 
68867 71 
68874 12 
68885 47 
68889 9 
68893 3 
68896 2 
68901 1 
68907 266 
68924 6 
68949 2 
68958 2 
68963 1 
68968 1 
68979 14 
68984 3 
68996 7 
69001 4 
69016 9 
69021 3 
69033 15 
69072 43 
69077 2 
69083 4 
69093 10 
69162 20 
69165 20 
69170 36 
69189 5 
69208 27 
69219 33 
69269 14 
69315 187 
69324 122 
69335 9 
69340 335 
69349 81 
69359 133 
69367 165 
69471 30 
69474 1 
69479 149 
69491 24 
69500 5 
69512 60 
69515 15 
69527 6 
69540 13 
69547 117 
69636 14 
69639 70 
69644 1 
69656 145 
69667 28 
69677 50 
69680 16 
69683 1 
69703 2 
69788 47 
69796 12 
69809 30 
69818 163 
69830 14 
69841 135 
69853 121 
69861 109 
69889 53 
69894 17 
69958 6 
69961 2 
69972 232 
69987 118 
69997 373 
70015 1023 
70034 471 
70047 780 
70069 337 
70079 277 
70090 93 
70098 15 
70101 56 
70109 81 
70168 45 
70210 12 
70224 2 
70227 24 
70241 3 
70247 482 
70263 22 
70269 118 
70394 128 
70410 6 
70421 1 
70495 80 
70545 1 
70550 34 
70554 15 
70564 6 
70588 3 
70596 32 
70723 4 
70729 8 
70732 37 
70782 1 
70834 21 
70841 3 
70850 58 
70893 228 
70901 54 
70909 12 
70913 77 
70928 3 
70992 121 
71011 62 
71021 1 
71027 1 
71037 14 
71050 41 
71054 135 
71059 56 
71066 16 
71101 51 
71189 3 
71192 1 
71202 13 
71264 13 
71333 27 
71368 5 
71377 32 
71411 23 
71517 160 
71525 4 
71528 101 
71538 135 
71548 185 
71559 306 
71569 133 
71581 589 
71592 184 
71605 703 
71616 331 
71624 126 
71631 24 
71637 6 
71645 7 
71649 182 
71664 86 
71688 3 
71691 11 
71721 1 
71817 35 
71821 13 
71828 28 
71958 88 
71977 181 
71994 14 
72091 70 
72096 13 
72124 115 
72152 13 
72158 72 
72162 43 
72182 36 
72243 4 
72253 7 
72256 7 
72263 650 
72277 43 
72282 2 
72296 17 
72306 159 
72310 5 
72320 50 
72323 21 
72328 19 
72334 434 
72340 23 
72345 36 
72350 346 
72358 89 
72371 45 
72454 8 
72464 38 
72467 2 
72480 28 
72486 69 
72491 5 
72497 93 
72512 11 
72521 105 
72534 317 
72562 3 
72634 177 
72643 16 
72650 18 
72657 673 
72667 67 
72675 19 
72688 14 
72712 6 
72721 1 
72788 19 
72795 1 
72819 85 
72828 96 
72839 26 
72853 2 
72858 2 
72870 6 
72884 193 
72894 96 
72971 6 
73036 23 
73055 1 
73157 78 
73167 63 
73178 5 
73189 50 
73210 22 
73226 23 
73231 62 
73243 13 
73267 24 
73286 1 
73314 9 
73321 6 
73348 2 
73359 2 
73415 3 
73420 3 
73426 6 
73448 2 
73454 10 
73459 6 
73462 2 
73467 15 
73473 2 
73500 2 
73537 10 
73548 3 
73556 10 
73572 18 
73583 31 
73628 1 
73635 7 
73648 3 
73709 14 
73742 55 
73753 1 
73773 1 
73779 3 
73809 1 
73894 7 
73914 33 
73926 22 
73952 1 
73986 86 
74060 103 
74087 1 
74092 6 
74095 3 
74106 4 
74113 136 
74123 258 
74137 124 
74146 40 
74154 27 
74159 6 
74170 1 
74175 61 
74186 107 
74191 16 
74201 13 
74204 1 
74215 35 
74221 11 
74224 19 
74233 2 
74238 1 
74243 59 
74270 1 
74292 1 
74314 1 
74320 79 
74336 32 
74341 2 
74351 5 
74372 5 
74389 24 
74392 24 
74403 11 
74429 17 
74436 4 
74483 23 
74487 1 
74498 1 
74522 10 
74528 26 
74544 112 
74550 4 
74562 50 
74570 5 
74580 1 
74583 97 
74612 98 
74625 2 
74632 260 
74639 1 
74643 2 
74648 199 
74715 43 
74733 404 
74748 85 
74755 44 
74760 278 
74767 104 
74776 33 
74782 176 
74795 1 
74816 28 
74847 7 
74858 90 
74897 4 
74906 82 
74912 6 
74918 23 
74923 47 
74928 1 
74931 9 
74934 6 
74951 114 
74966 13 
74975 5 
75062 18 
75101 205 
75107 110 
75110 4 
75116 7 
75123 38 
75131 44 
75142 184 
75235 1 
75248 7 
75259 218 
75268 356 
75276 24 
75283 2 
75289 3 
75297 1 
75302 8 
75309 134 
75323 211 
75332 24 
75408 12 
75423 62 
75427 2 
75439 34 
75447 80 
75464 120 
75476 6 
75480 18 
75484 245 
75492 496 
75498 77 
75511 14 
75517 4 
75545 136 
75556 39 
75574 31 
75585 1 
75599 37 
75651 13 
75666 18 
75673 1 
75712 25 
75727 2 
75731 8 
75737 2 
75742 2 
75750 12 
75755 100 
75758 2 
75764 10 
75781 3 
75787 246 
75795 8 
75798 5 
75823 20 
75830 10 
75839 7 
75851 2 
75869 303 
75882 318 
75906 12 
75910 11 
75918 81 
75928 48 
75938 12 
75946 150 
75957 74 
75964 83 
75969 1 
75976 68 
75985 30 
76010 12 
76031 201 
76084 2 
76088 2 
76095 6 
76112 22 
76139 2 
76144 63 
76173 57 
76179 12 
76194 223 
76205 148 
76244 27 
76267 15 
76274 2 
76316 110 
76336 1 
76460 16 
76471 204 
76476 13 
76480 51 
76499 9 
76531 1 
76585 1 
76605 9 
76611 44 
76616 5 
76619 25 
76634 1 
76638 153 
76693 96 
76700 36 
76704 19 
76711 8 
76760 4 
76765 24 
76795 11 
76803 4 
76807 3 
76817 97 
76832 9 
76838 5 
76955 177 
76999 42 
77053 7 
77065 14 
77070 38 
77077 2 
77084 58 
77094 1 
77133 5 
77141 244 
77188 14 
77232 22 
77253 13 
77342 40 
77353 382 
77359 16 
77363 29 
77371 12 
77394 20 
77401 1 
77430 228 
77438 42 
77452 11 
77458 17 
77461 82 
77468 157 
77492 1 
77495 44 
77506 54 
77512 2 
77551 11 
77577 3 
77594 1 
77600 24 
77604 7 
77611 36 
77619 1 
77629 48 
77635 79 
77651 3 
77659 6 
77665 11 
77668 63 
77674 1 
77683 5 
77693 12 
77701 46 
77737 45 
77750 63 
77769 1 
77772 1 
77790 49 
77808 53 
77815 193 
77827 50 
77841 41 
77859 363 
77874 1 
77883 12 
77897 181 
77920 377 
77947 9 
77950 1 
77971 3 
77977 2 
77988 82 
77994 18 
78006 250 
78021 3 
78026 14 
78033 49 
78043 10 
78048 7 
78057 117 
78075 10 
78083 1 
78087 18 
78094 176 
78102 4 
78107 118 
78133 623 
78169 469 
78186 10 
78192 167 
78201 426 
78211 141 
78222 34 
78228 28 
78241 190 
78252 329 
78259 20 
78264 214 
78271 205 
78286 346 
78303 1080 
78325 438 
78334 58 
78343 40 
78350 327 
78379 997 
78410 1 
78416 5 
78425 3 
78440 3 
78459 2 
78472 4 
78494 24 
78499 18 
78511 1 
78570 40 
78580 12 
78583 11 
78595 32 
78606 3 
78612 21 
78616 6 
78626 17 
78630 44 
78643 1 
78657 210 
78665 45 
78670 2 
78674 21 
78681 19 
78694 75 
78705 28 
78710 29 
78781 84 
78789 4 
78891 42 
78901 9 
78909 5 
78913 207 
78923 14 
78926 2 
78937 45 
78945 218 
78959 96 
78967 357 
78988 41 
79003 25 
79008 2 
79017 338 
79033 10 
79040 66 
79062 92 
79069 60 
79072 1 
79079 32 
79093 18 
79101 3 
79104 115 
79132 8 
79154 8 
79159 1 
79165 3 
79171 267 
79179 137 
79186 21 
79190 1 
79194 93 
79201 30 
79208 1 
79217 1 
79221 18 
79225 1 
79238 7 
79246 168 
79253 1 
79272 1 
79303 13 
79327 11 
79331 42 
79340 17 
79345 9 
79352 47 
79357 34 
79360 9 
79370 2 
79373 10 
79376 13 
79382 48 
79401 5 
79415 2 
79419 5 
79428 78 
79433 7 
79441 5 
79472 12 
79533 42 
79549 183 
79555 87 
79561 1 
79574 4 
79586 5 
79610 19 
79639 331 
79650 9 
79653 8 
79670 1 
79691 34 
79707 144 
79730 8 
79753 98 
79778 50 
79790 24 
79796 2 
79816 35 
79819 337 
79824 120 
79834 64 
79839 6 
79846 47 
79850 32 
79854 80 
79861 96 
79872 12 
79882 94 
79885 4 
79894 4 
79952 3 
79975 71 
80005 44 
80012 207 
80052 1 
80056 90 
80061 3 
80075 9 
80095 85 
80157 50 
80164 2 
80169 2 
80174 99 
80183 402 
80189 205 
80212 63 
80229 6 
80246 211 
80254 5 
80262 46 
80275 2 
80355 175 
80364 68 
80378 9 
80386 91 
80390 95 
80398 8 
80407 1 
80445 3 
80457 1 
80475 5 
80479 1 
80493 17 
80503 11 
80514 7 
80534 137 
80539 15 
80545 147 
80549 3 
80559 57 
80567 2 
80577 69 
80580 1 
80583 10 
80615 73 
80622 3 
80625 91 
80645 10 
80649 14 
80663 12 
80668 17 
80673 3 
80687 1 
80698 14 
80718 10 
80734 120 
80744 42 
80775 1 
80788 18 
80793 1 
80851 1 
80890 56 
80925 4 
80930 99 
80945 22 
80952 240 
80962 1 
80966 102 
80979 9 
80987 2 
80994 48 
81005 63 
81013 1 
81017 7 
81036 1 
81068 2 
81086 4 
81107 136 
81176 2 
81181 11 
81202 7 
81208 2 
81214 38 
81221 75 
81229 2 
81237 63 
81285 3 
81293 82 
81306 12 
81354 162 
81365 154 
81391 232 
81413 43 
81431 24 
81444 27 
81448 36 
81489 9 
81518 66 
81526 47 
81569 12 
81577 2 
81583 2 
81588 56 
81602 2 
81614 7 
81632 51 
81646 1 
81654 307 
81670 129 
81701 2 
81705 27 
81716 701 
81729 213 
81739 196 
81751 463 
81768 227 
81781 231 
81792 216 
81801 7 
81805 59 
81811 323 
81819 49 
81833 304 
81848 58 
81855 25 
81864 22 
81871 3 
81874 6 
81881 104 
81887 2 
81894 16 
81898 6 
81910 22 
81917 3 
81930 1 
81979 4 
82001 3 
82009 2 
82023 7 
82032 412 
82041 14 
82049 168 
82055 1 
82061 23 
82070 124 
82077 47 
82102 5 
82134 13 
82157 9 
82165 227 
82174 208 
82197 16 
82204 126 
82211 37 
82218 3 
82224 140 
82233 1 
82258 24 
82273 63 
82302 3 
82341 1 
82352 2 
82364 1 
82381 1 
82389 22 
82394 4 
82401 19 
82411 26 
82417 22 
82425 18 
82436 11 
82443 2 
82446 5 
82453 2 
82469 1 
82505 9 
82517 8 
82588 1 
82601 217 
82618 1 
82624 4 
82629 2 
82633 32 
82668 16 
82676 1 
82707 2 
82743 2 
82757 1 
82983 7 
83031 26 
83053 21 
83058 13 
83120 29 
83147 10 
83162 1 
83165 17 
83181 3 
83198 6 
83238 41 
83257 10 
83329 204 
83340 389 
83350 29 
83357 134 
83362 11 
83370 375 
83379 91 
83406 3 
83410 101 
83417 3 
83420 1 
83424 2 
83436 3 
83444 9 
83451 54 
83468 108 
83472 4 
83518 4 
83541 6 
83551 28 
83557 129 
83572 3 
83595 151 
83619 84 
83623 11 
83630 4 
83637 5 
83641 4 
83645 10 
83653 1 
83661 32 
83667 1 
83672 14 
83691 24 
83700 61 
83706 74 
83714 4 
83727 65 
83738 2 
83747 531 
83762 67 
83772 6 
83777 134 
83783 9 
83786 4 
83793 60 
83799 216 
83826 1 
83839 49 
83871 10 
83883 23 
83893 36 
83901 3 
83906 1 
83934 49 
83942 28 
83954 48 
83959 25 
83966 34 
83983 2 
83990 1 
84020 67 
84095 11 
84098 2 
84101 4 
84105 12 
84117 49 
84123 3 
84131 239 
84139 9 
84143 8 
84148 1 
84158 68 
84168 121 
84181 94 
84187 1 
84196 1 
84207 1 
84213 1 
84220 1 
84233 5 
84244 5 
84265 5 
84341 1 
84358 3 
84553 3 
84556 6 
84565 19 
84568 12 
84581 23 
84628 8 
84634 9 
84643 2 
84646 3 
84654 1 
84660 4 
84668 46 
84676 2 
84716 4 
84719 29 
84723 4 
84759 14 
84762 52 
84765 5 
84773 116 
84786 5 
84792 12 
84808 1 
85098 1 
85107 2 
85110 1 
85113 8 
85121 2 
90930 1 
92481 68 
92493 51 
92497 28 
92509 44 
92513 245 
92525 484 
92543 96 
92551 1 
92559 3 
92564 2 
92580 27 
92584 58 
92588 1 
92598 7 
92611 1 
92651 96 
92656 8 
92659 85 
92668 162 
92675 49 
92686 12 
92697 125 
92704 2 
92713 3 
92725 1 
92728 29 
92732 2 
92741 47 
92776 2 
92780 2 
94347 17 
94358 8 
94385 53 
94408 651 
94445 523 
94469 43 
94476 1 
94494 18 
94501 2 
94507 56 
94515 2 
94518 5 
94526 147 
94535 6 
94549 1 
94581 127 
94611 83 
94618 2 
94624 31 
94628 9 
94631 12 
94643 19 
94650 2 
94653 1 
94659 7 
94691 7 
94694 47 
94720 50 
94755 2 
94806 105 
94819 26 
94835 16 
94843 26 
94864 56 
94885 1 
95004 1 
95165 3 
95193 1 
95319 13 
95327 2 
95338 32 
95355 19 
95382 3 
95425 1 
95461 1 
95484 10 
95520 16 
95606 2 
95797 67 
95806 101 
95819 105 
95823 2 
95829 196 
95838 2 
95841 34 
95850 46 
95868 3486 
95901 3 
95909 213 
95923 1 
95927 22 
95932 1 
95944 4 
95957 138 
95967 27 
95983 81 
95994 204 
96000 70 
96007 32 
96026 43 
96038 11 
96041 1 
96052 95 
96056 3 
96063 31 
96069 8 
96075 118 
96083 50 
96102 599 
96116 375 
96128 187 
96136 100 
96148 6 
96158 219 
96165 2 
96170 29 
96178 21 
96221 1 
96253 40 
96265 2 
96276 69 
96286 244 
96295 5 
96300 63 
96306 225 
96317 326 
96330 244 
96339 5 
96347 39 
96421 1 
96432 47 
96443 5 
96448 103 
96459 583 
96473 727 
96483 436 
96492 270 
96511 13 
96602 74 
96612 35 
96644 24 
96648 7 
96663 2 
96668 106 
96677 108 
96709 21 
96753 6 
96758 1 
96764 41 
96773 348 
96789 13 
96792 2 
96795 20 
96804 81 
96810 54 
96822 57 
96912 120 
96928 18 
96934 5 
96937 6 
96940 83 
96947 15 
96961 21 
96969 12 
96977 2 
96982 41 
96991 66 
97008 23 
97061 11 
97148 42 
97161 8 
97169 2 
97179 36 
97185 81 
97190 1 
97197 35 
97211 1 
97228 2 
97279 5 
97283 2 
97290 296 
97303 229 
97315 6 
97329 3 
97336 193 
97340 138 
97345 10 
97354 21 
97357 16 
97361 57 
97369 50 
97382 5 
97393 6 
97400 12 
97406 14 
97417 34 
97424 5 
97443 11 
97467 77 
97475 104 
97480 5 
97488 34 
97496 12 
97505 40 
97513 72 
97518 7 
97545 12 
97591 64 
97609 62 
97634 5 
97640 51 
97649 14 
97670 1 
97673 29 
97681 1 
97685 391 
97696 7 
97702 8 
97706 52 
97719 30 
97727 53 
97759 19 
97780 1 
97789 5 
97811 2 
97826 5 
97834 2 
97849 5 
97854 32 
97873 3 
97915 310 
97930 38 
97954 35 
97958 29 
97978 99 
97987 1 
97995 69 
98006 61 
98027 2 
98033 2 
98039 7 
98058 2 
98089 22 
98109 34 
98118 179 
98141 12 
98159 471 
98171 32 
98178 120 
98187 90 
98193 67 
98212 205 
98217 8 
98222 26 
98229 52 
98241 321 
98253 449 
98302 106 
98315 14 
98318 384 
98327 166 
98332 2 
98344 8 
98351 3 
98366 8 
98374 113 
98382 61 
98387 107 
98397 22 
98403 206 
98414 1 
98422 9 
98425 24 
98437 70 
98444 101 
98454 25 
98457 5 
98486 55 
98513 1 
98527 181 
98537 12 
98549 174 
98580 6 
98592 61 
98597 16 
98609 3 
98647 1 
98659 6 
98663 43 
98670 284 
98678 5 
98690 54 
98704 7 
98714 28 
98717 18 
98723 36 
98732 21 
98737 14 
98760 20 
98773 447 
98787 99 
98792 34 
98798 52 
98806 49 
98814 38 
98820 15 
98826 10 
98831 156 
98841 1 
98846 21 
98852 24 
98859 190 
98868 207 
98880 192 
98889 18 
98897 12 
98908 15 
98911 4 
98923 839 
98946 162 
98955 20 
98960 19 
98969 107 
98974 9 
98981 79 
98984 7 
98989 87 
98992 23 
99001 4 
99005 412 
99016 66 
99024 14 
99038 406 
99056 28 
99060 6 
99065 76 
99071 25 
99079 1 
99088 1 
99091 107 
99105 1 
99116 1 
99119 14 
99138 2 
99145 265 
99163 40 
99170 101 
99178 6 
99185 209 
99190 170 
99199 57 
99209 72 
99222 105 
99250 1 
99255 100 
99267 1 
99294 1 
99301 3 
99338 1 
99390 2 
99401 5 
99418 23 
99422 438 
99428 4 
99437 7 
99448 56 
99496 56 
99507 101 
99551 8 
99554 9 
99582 1 
99599 16 
99613 35 
99635 36 
99639 2 
99670 69 
99682 16 
99703 6 
99715 9 
99727 3 
99740 50 
99791 26 
99830 7 
99880 2 
99886 4 
99906 6 
99920 2 
99923 5 
99985 144 
99994 1 
100017 1 
100023 5 
100032 1 
100039 2 
100047 95 
100053 120 
100057 29 
100078 33 
100082 2 
100091 2 
100102 8 
100107 1 
100116 2 
100124 2 
100132 5 
100150 1 
100160 6 
100168 165 
100174 15 
100178 16 
100181 5 
100185 9 
100199 47 
100206 31 
100211 83 
100220 39 
100231 56 
100235 2 
100241 16 
100247 4 
100252 48 
100270 2 
100277 4 
100284 14 
100288 17 
100293 9 
100296 13 
100334 19 
100382 13 
100387 1 
100394 7 
100409 2 
100412 3 
100433 13 
100441 1 
100466 2 
100470 1 
100475 8 
100483 1 
100487 1 
100490 12 
100520 17 
100545 496 
100551 1 
100555 4 
100597 15 
100613 3 
100616 64 
100624 7 
100629 44 
100632 1 
100647 3 
100699 23 
100718 26 
100743 2 
100752 1 
100759 27 
100762 75 
100771 46 
100777 358 
100788 125 
100793 103 
100806 1 
100825 91 
100831 183 
100847 214 
100862 61 
100872 119 
100878 131 
100912 13 
100916 33 
100923 12 
100927 1 
100943 17 
100962 4 
100971 122 
100980 21 
100987 54 
100991 85 
101004 212 
101020 123 
101024 117 
101028 20 
101033 103 
101046 48 
101053 5 
101062 132 
101071 5 
101075 9 
101082 27 
101093 13 
101116 11 
101123 13 
101129 138 
101140 32 
101145 1 
101150 419 
101156 111 
101173 526 
101182 18 
101191 1 
101201 11 
101234 195 
101246 46 
101254 35 
101264 8 
101270 28 
101274 132 
101285 103 
101290 6 
101299 1 
101303 4 
101306 3 
101310 11 
101323 30 
101334 8 
101372 13 
101431 1 
101452 5 
101456 2 
101464 68 
101475 227 
101485 484 
101491 8 
101498 6 
101505 4 
101511 58 
101527 1 
101544 3 
101551 1 
101577 5 
101582 1 
101592 11 
101598 1 
101611 9 
101614 1 
101630 13 
101644 30 
101651 6 
101657 21 
101667 5 
101673 3 
101678 2 
101682 31 
101691 12 
101697 13 
101705 20 
101712 3 
101716 2 
101719 5 
101723 1 
101729 14 
101735 12 
101739 9 
101745 8 
101750 8 
101784 9 
101787 7 
101801 4 
101812 22 
101816 5 
101824 2 
101835 28 
101846 35 
101854 15 
101863 71 
101877 3 
101900 57 
101909 103 
101919 164 
101931 247 
101943 125 
101950 1 
101956 115 
101967 23 
101975 45 
101983 29 
101997 58 
102001 34 
102009 29 
102015 4 
102019 26 
102029 2 
102033 1 
102037 5 
102042 1 
102078 54 
102098 10 
102105 4 
102117 136 
102125 20 
102134 6 
102145 34 
102153 5 
102162 16 
102165 7 
102175 19 
102184 82 
102193 1 
102197 1 
102203 34 
102225 27 
102228 93 
102240 9 
102276 1 
102280 7 
102283 42 
102290 59 
102295 38 
102300 22 
102314 3 
102327 186 
102333 229 
102363 13 
102373 40 
102391 27 
102396 2 
102453 29 
102471 105 
102479 97 
102493 84 
102518 1 
102537 463 
102552 7 
102562 215 
102583 38 
102602 205 
102607 49 
102618 219 
102627 215 
102665 2 
102672 55 
102724 248 
102758 122 
102763 44 
102771 25 
102778 21 
102784 74 
102799 2 
102810 140 
102818 80 
102831 127 
102840 84 
102868 12 
102876 2 
102884 20 
102892 3 
102907 24 
102920 69 
102926 9 
102936 24 
102940 3 
102943 5 
102948 1 
102951 4 
102957 3 
102964 14 
103008 2 
103048 5 
103059 478 
103066 163 
103071 36 
103086 9 
103095 14 
103102 1 
103108 7 
103111 2 
103117 51 
103121 4 
103124 23 
103128 61 
103141 4 
103188 9 
103201 24 
103214 42 
103221 17 
103229 30 
103236 99 
103242 69 
103251 408 
103265 137 
103274 368 
103284 20 
103378 97 
103387 47 
103394 76 
103410 979 
103437 3055 
103454 494 
103473 967 
103484 606 
103512 1 
103520 17 
103526 551 
103539 161 
103544 34 
103554 307 
103566 22 
103664 22 
103676 107 
103684 149 
103698 93 
103705 198 
103717 177 
103725 52 
103733 24 
103736 14 
103745 8 
103751 45 
103758 12 
103763 75 
103777 18 
103818 57 
103827 1 
103835 28 
103846 6 
103851 4 
103864 10 
103879 49 
103888 85 
103902 76 
103913 5 
103925 27 
103939 74 
103950 1 
103961 17 
103968 21 
103974 52 
103980 110 
103991 185 
104002 135 
104016 14 
104024 45 
104034 51 
104052 1 
104055 4 
104059 1 
104062 3 
104068 97 
104085 12 
104091 90 
104113 130 
104136 124 
104142 75 
104145 115 
104156 124 
104161 95 
104173 6 
104181 5 
104191 9 
104194 8 
104208 17 
104215 188 
104224 111 
104242 1 
104273 6 
104276 11 
104279 3 
104299 17 
104308 1 
104318 211 
104325 49 
104334 111 
104347 216 
104354 85 
104364 749 
104425 9104 
104483 514 
104506 2 
104517 59 
104521 1 
104526 384 
104539 483 
104557 77 
104566 71 
104571 159 
104577 213 
104593 18 
104597 35 
104670 28 
104674 3 
104678 17 
104692 4 
104697 51 
104709 61 
104722 406 
104737 7 
104740 22 
104747 7 
104752 154 
104760 121 
104767 16 
104779 99 
104789 2 
104803 22 
104824 56 
104837 265 
104845 43 
104851 58 
104857 66 
104863 10 
104867 49 
104872 173 
104887 4 
104891 2 
104899 1 
104903 22 
104922 1 
104930 1 
104954 11 
104981 429 
104994 22 
105000 191 
105007 229 
105018 62 
105038 8 
105045 2 
105060 6 
105069 1 
105086 6 
105107 2 
105113 25 
105123 278 
105137 38 
105144 17 
105153 11 
105160 61 
105170 53 
105175 7 
105183 15 
105187 47 
105244 50 
105269 6 
105277 33 
105288 104 
105297 263 
105324 1 
105334 14 
105337 18 
105340 47 
105347 85 
105392 5 
105404 193 
105413 53 
105419 2 
105424 190 
105432 10 
105439 276 
105449 354 
105465 436 
105476 1 
105479 4 
105482 67 
105489 25 
105492 1 
105498 8 
105508 4 
105561 15 
105569 19 
105578 1 
105582 20 
105585 1 
105590 38 
105631 3173 
105655 35 
105697 5050 
105737 76 
105743 10 
105749 42 
105761 20 
105769 1 
105792 5 
105811 7 
105820 18 
105825 7 
105840 3 
105845 1 
105861 5 
105866 1 
105872 7 
105879 28 
105890 17 
105896 1 
105900 2 
105906 13 
105916 3 
105928 19 
105990 5 
106046 17 
106050 5 
106133 1 
106181 85 
106237 21 
106337 8 
106343 134 
106362 28 
106385 42 
106402 79 
106405 35 
106414 23 
106426 15 
106441 23 
106452 1 
106508 16 
106524 12 
106527 1 
106535 13 
106555 2 
106570 9 
106580 339 
106594 1 
106662 60 
106681 4 
106684 46 
106699 198 
106709 47 
106718 174 
106725 1 
106731 162 
106739 25 
106743 125 
106858 96 
106868 429 
106902 3358 
106928 93 
106933 1 
106959 3382 
106998 38 
107005 101 
107010 3 
107118 1 
107127 3 
107130 7 
107315 2 
107358 1 
107368 1 
107377 9 
107384 5 
107391 6 
107400 7 
107409 14 
107420 42 
107425 13 
107441 419 
107457 45 
107462 7 
107470 7 
107475 7 
107480 71 
107487 36 
107502 651 
107516 409 
107527 5 
107534 2 
107551 146 
107573 1 
107580 2 
107593 3 
107597 134 
107605 6 
107608 9 
107621 240 
107628 244 
107631 1 
107636 12 
107664 30 
107670 123 
107676 7 
107679 1 
107697 90 
107709 61 
107713 34 
107717 38 
107756 25 
107785 157 
107790 1 
107807 133 
107815 311 
107824 36 
107851 1886 
107870 199 
107874 2 
107889 677 
107902 12 
107915 12 
107957 1424 
107980 190 
107994 72 
108002 59 
108015 25 
108027 5 
108055 5 
108063 2 
108082 9 
108119 2 
108128 15 
108135 4 
108139 1 
108142 1 
108150 22 
108158 3 
108162 65 
108168 1 
108244 6 
108264 17 
108275 6 
108299 36 
108304 63 
108310 1 
108316 30 
108324 7 
108327 4 
108337 7 
108343 11 
108347 2 
108391 13 
108399 167 
108409 122 
108417 8 
108423 23 
108436 25 
108448 10 
108541 5 
108548 6 
108552 6 
108555 1 
108561 254 
108567 64 
108575 8 
108579 55 
108592 21 
108603 3 
108620 34 
108628 62 
108641 37 
108699 10 
108719 20 
108727 200 
108733 17 
108745 236 
108756 16 
108763 35 
108768 130 
108784 172 
108791 7 
108834 2 
108872 5 
108882 4 
108889 16 
108896 44 
108902 7 
108907 11 
108913 62 
108920 41 
108930 14 
108942 252 
108949 597 
108963 3 
108968 50 
108977 40 
108991 649 
109010 424 
109024 394 
109038 1 
109044 19 
109051 84 
109065 40 
109073 2 
109082 64 
109086 3 
109103 77 
109112 3 
109116 7 
109120 7 
109124 58 
109130 6 
109136 116 
109143 61 
109148 102 
109161 1619 
109180 34 
109188 7 
109191 1 
109195 63 
109311 1 
109322 24 
109333 3 
109464 15 
109491 4 
109496 20 
109552 1 
109659 1 
109854 3 
109873 2 
109917 1 
109921 2 
109925 1 
109968 1 
110030 2 
110037 5 
110050 10 
110064 2 
110080 32 
110124 17 
110193 1 
110218 1 
110387 2 
110390 1 
110556 24 
110608 2 
110670 3 
110679 139 
110694 85 
110703 51 
110709 4 
110724 1 
110731 3 
110738 5 
110747 33 
110752 16 
110755 1 
110762 4 
110773 13 
110778 1 
110792 9 
110809 16 
110821 3 
110830 2 
110838 1 
110844 5 
110847 2 
110853 20 
110865 8 
110872 6 
110877 24 
110882 24 
110889 9 
110894 1 
110899 26 
110904 5 
110908 3 
110921 9 
110932 11 
110936 3 
110956 14 
110962 1 
110968 7 
110976 12 
111004 13 
111022 3 
111033 18 
111044 21 
111051 9 
111058 28 
111066 5 
111069 1 
111075 16 
111079 1 
111082 7 
111088 14 
111095 4 
111102 2 
111105 2 
111111 15 
111120 7 
111134 1 
111152 3 
111155 9 
111172 34 
111186 105 
111193 8 
111199 87 
111207 50 
111227 113 
111234 1 
111238 61 
111246 19 
111251 71 
111259 12 
111265 13 
111270 1 
111276 67 
111343 141 
111353 758 
111374 786 
111393 253 
111399 322 
111415 975 
111432 35 
111437 31 
111442 64 
111450 1 
111507 21 
111525 27 
111530 6 
111534 242 
111545 1 
111549 11 
111553 3 
111558 4 
111562 104 
111575 79 
111585 129 
111596 82 
111623 48 
111649 100 
111697 53 
111705 59 
111715 1069 
111726 903 
111754 5253 
111776 597 
111787 137 
111816 7059 
111877 92 
111885 150 
111898 78 
111916 1 
111971 54 
111981 10 
111994 55 
112004 19 
112010 1 
112015 7 
112020 2 
112026 18 
112030 11 
112033 3 
112037 3 
112041 5 
112045 11 
112055 35 
112066 1 
112090 9 
112102 5 
112108 1 
112111 10 
112116 10 
112124 2 
112128 5 
112132 1 
112140 2 
112149 1 
112156 3 
112161 5 
112164 3 
112167 4 
112174 8 
112185 60 
112195 10 
112199 5 
112210 17 
112215 4 
112218 14 
112242 4 
112245 5 
112252 1 
112277 4 
112296 4 
112320 2 
112325 2 
112342 9 
112347 10 
112353 2 
112358 11 
112370 69 
112384 1 
112396 2 
112400 4 
112407 16 
112415 8 
112419 4 
112422 1 
112428 16 
112433 1 
112436 1 
112440 9 
112452 1 
112478 1 
112488 26 
112491 1 
112496 1 
112504 2 
112537 1 
112549 1 
112557 103 
112562 31 
112586 202 
112591 11 
112597 23 
112622 55 
112639 27 
112649 1 
112681 28 
112706 29 
112734 12 
112737 58 
112741 3 
112747 125 
112760 28 
112769 630 
112778 75 
112781 24 
112791 573 
112801 266 
112813 3 
112821 109 
112877 21 
112883 23 
112886 190 
112898 16 
112925 62 
112931 28 
112949 2 
112956 21 
112967 58 
112978 2 
112984 2 
112989 2 
112996 1 
113079 1 
113096 6 
113101 6 
113115 28 
113123 18 
113134 4 
113138 7 
113157 11 
113165 3 
113173 1 
113184 3 
113190 1 
113222 1 
113238 8 
113247 3 
113252 2 
113255 1 
113258 3 
113264 20 
113271 6 
113281 4 
113284 1 
113288 11 
113304 8 
113309 9 
113315 4 
113332 6 
113336 2 
113339 3 
113343 3 
113370 15 
113376 5 
113381 1 
113402 5 
113409 1 
113427 5 
113439 1 
113446 1 
113457 5 
113462 2 
113470 16 
113493 12 
113497 1 
113506 43 
113510 9 
113514 1 
113518 7 
113527 24 
113534 1 
113538 48 
113546 3 
113550 71 
113560 12 
113567 101 
113576 34 
113579 63 
113584 167 
113600 97 
113607 251 
113619 21 
113622 2 
113626 16 
113630 108 
113639 1 
113642 1 
113649 2 
113666 1 
113689 1 
113700 1 
113707 1 
113714 5 
113721 1 
113734 75 
113751 3 
113770 35 
113782 6 
113786 5 
113808 127 
113819 18 
113827 3 
113831 4 
113835 24 
113840 10 
113844 12 
113859 9 
113868 16 
113885 73 
113898 35 
113910 30 
113915 35 
113918 16 
113922 11 
113925 13 
113931 115 
113937 52 
113941 11 
113944 10 
113948 14 
113952 4 
113959 28 
113964 24 
113974 5 
113985 1 
114048 37 
114057 12 
114061 4 
114066 43 
114076 161 
114088 92 
114100 131 
114107 16 
114116 10 
114119 158 
114129 464 
114139 267 
114151 72 
114155 3 
114170 45 
114183 171 
114189 212 
114200 207 
114219 140 
114230 5 
114235 1 
114243 228 
114279 6201 
114307 97 
114322 297 
114326 107 
114334 33 
114348 1607 
114366 2461 
114529 62 
114537 154 
114557 318 
114579 49 
114591 284 
114609 7 
114612 79 
114618 5 
114627 1 
114633 11 
114636 1 
114672 2 
114680 1 
114708 5 
114713 43 
114722 189 
114738 381 
114771 2699 
114804 270 
114812 1 
114816 16 
114824 25 
114835 233 
114844 106 
114873 32 
114895 773 
114907 5 
114916 33 
114923 1 
114929 57 
114935 15 
114947 4 
114955 138 
114963 2 
114977 599 
114988 457 
114995 43 
115003 276 
115013 101 
115021 1 
115042 80 
115050 32 
115058 14 
115061 42 
115074 94 
115077 10 
115094 235 
115101 2 
115106 133 
115116 605 
115129 238 
115137 523 
115146 1 
115149 4 
115157 105 
115163 18 
115168 210 
115179 25 
115186 6 
115193 17 
115221 47 
115228 69 
115232 9 
115237 98 
115241 2 
115246 4 
115252 16 
115261 12 
115267 666 
115281 125 
115292 8 
115299 19 
115302 35 
115313 11 
115324 1 
115334 36 
115337 12 
115347 1 
115355 34 
115370 19 
115381 6 
115387 42 
115392 4 
115395 12 
115400 2 
115405 6 
115409 26 
115414 82 
115432 8 
115439 40 
115447 18 
115456 13 
115460 58 
115464 20 
115470 16 
115480 40 
115491 7 
115494 6 
115510 3 
115517 8 
115524 52 
115542 1 
115547 2 
115558 23 
115563 6 
115568 4 
115577 65 
115583 128 
115592 695 
115610 24 
115616 19 
115621 1 
115624 1 
115630 16 
115634 12 
115642 11 
115646 10 
115656 1 
115677 1 
115687 10 
115690 3 
115694 18 
115713 19 
115719 7 
115725 19 
115736 61 
115743 1 
115747 59 
115755 30 
115759 68 
115770 178 
115778 31 
115782 93 
115792 2 
115801 40 
115806 1 
115810 21 
115814 2 
115818 17 
115842 37 
115846 11 
115854 9 
115860 2 
115864 1 
115875 12 
115882 75 
115906 36 
115915 276 
115926 315 
115946 47 
115955 23 
115963 15 
115979 167 
115986 28 
115996 145 
116035 3 
116039 83 
116046 33 
116054 20 
116058 2 
116070 842 
116089 185 
116100 60 
116109 660 
116121 11 
116130 23 
116134 19 
116137 1 
116141 2 
116147 78 
116154 61 
116172 134 
116178 83 
116188 147 
116198 147 
116211 1 
116215 121 
116225 173 
116267 7468 
116339 10577 
116387 143 
116447 4 
116464 51 
116476 2 
116479 11 
116490 45 
116496 115 
116501 19 
116514 64 
116532 569 
116544 13 
116554 120 
116563 112 
116572 33 
116581 12 
116585 3 
116597 17 
116600 24 
116617 5 
116633 1 
116641 8 
116644 11 
116650 13 
116665 145 
116678 147 
116682 2 
116695 205 
116709 22 
116720 100 
116732 127 
116743 95 
116754 48 
116761 32 
116784 1 
116788 8 
116801 118 
116814 21 
116820 5 
116827 5 
116837 5 
116840 8 
116844 2 
116849 1 
116857 10 
116861 4 
116870 1 
116876 5 
116885 1 
116890 13 
116903 1 
116907 2 
116911 11 
116920 38 
116926 5 
116930 19 
116936 26 
116946 570 
116960 101 
116969 63 
116977 15 
116990 97 
117003 218 
117017 127 
117025 14 
117030 63 
117040 4 
117047 57 
117066 4 
117092 25 
117105 26 
117115 16 
117126 20 
117131 15 
117137 1 
117142 309 
117154 642 
117163 17 
117171 2 
117188 454 
117196 195 
117206 19 
117216 74 
117226 12 
117231 7 
117267 6 
117270 8 
117291 2 
117297 12 
117305 2 
117318 3 
117335 5 
117342 41 
117351 58 
117362 11 
117377 8 
117395 73 
117400 5 
117406 3 
117454 8 
117461 1 
117481 13 
117484 5 
117489 18 
118110 10 
118375 1 
118407 99 
118421 40 
118432 12 
118445 817 
118474 1717 
118491 991 
118502 107 
118510 151 
118515 3 
118550 6833 
118597 297 
118606 3 
118611 41 
118616 38 
118690 66 
118696 13 
118719 25 
118728 13 
118735 2 
118746 16 
118749 18 
118771 9 
118782 9 
118825 29 
118830 123 
118838 4 
118879 7 
118885 72 
118888 19 
118896 53 
118922 15 
118929 23 
118957 1 
118992 461 
119001 3 
119004 34 
119011 382 
119021 354 
119036 12 
119041 89 
119046 452 
119053 10 
119064 423 
119084 1100 
119103 6 
119111 52 
119143 5 
119148 1 
119178 21 
119182 2 
119187 1 
119191 3 
119198 33 
119210 16 
119216 3 
119226 82 
119234 10 
119237 3 
119242 48 
119248 2 
119263 103 
119274 10 
119277 21 
119281 21 
119288 14 
119295 8 
119304 3 
119342 1 
119348 1 
119356 13 
119361 8 
119368 1 
119383 4 
119391 6 
119398 15 
119412 2 
119420 1 
119426 1 
119434 10 
119463 1 
119467 1 
119491 10 
119501 43 
119518 1 
119526 1 
119557 1 
119581 1 
119584 43 
119600 4 
119624 127 
119641 35 
119647 2 
119654 4 
119660 21 
119680 2 
119689 1 
119716 27 
119721 49 
119729 98 
119741 16 
119744 28 
119751 40 
119759 80 
119764 18 
119769 9 
119783 56 
119786 2 
119806 29 
119860 7 
119885 3 
119895 138 
119903 4 
119916 111 
119926 41 
119937 217 
119946 6 
119967 49 
119983 105 
119988 7 
120001 39 
120012 24 
120023 46 
120030 126 
120039 83 
120052 24 
120057 15 
120065 18 
120072 144 
120080 1 
120093 74 
120098 58 
120110 1 
120119 1 
120181 2 
120202 2 
120210 4 
120219 40 
120228 21 
120238 4 
120241 14 
120248 7 
120259 10 
120274 5 
120284 2 
120350 2 
120356 3 
120361 3 
120367 11 
120376 2 
120382 5 
120390 10 
120399 3 
120409 4 
120415 4 
120431 8 
120443 5 
120454 3 
120457 4 
120488 2 
120500 2 
120512 2 
120520 2 
120525 1 
120537 1 
120543 6 
120549 1 
120553 2 
120557 3 
120565 10 
120570 1 
120575 1 
120580 6 
120585 12 
120591 1 
120594 9 
120597 4 
120608 52 
120622 9 
120630 3 
120635 4 
120655 5 
120664 32 
120674 3 
120677 30 
120680 3 
120684 10 
120688 14 
120695 24 
120707 13 
120716 46 
120727 33 
120738 4 
120745 11 
120754 4 
120759 2 
120769 8 
120779 4 
120789 4 
120794 1 
120812 7 
120818 5 
120822 5 
120830 6 
120835 22 
120839 5 
120849 1 
120853 4 
120859 2 
120869 21 
120900 6 
120906 329 
120911 74 
120935 895 
120950 27 
120955 11 
120963 13 
120975 22 
120987 253 
120995 49 
121001 230 
121011 72 
121014 1 
121019 21 
121023 372 
121027 31 
121033 168 
121041 21 
121049 5 
121070 383 
121088 2 
121095 110 
121102 121 
121120 294 
121133 236 
121141 16 
121146 107 
121156 85 
121191 285 
121200 253 
121207 81 
121214 107 
121220 1 
121231 93 
121235 97 
121251 42 
121257 12 
121267 5 
121272 9 
121280 7 
121287 55 
121301 1 
121310 252 
121318 2 
121323 1 
121331 2 
121339 106 
121343 5 
121348 349 
121353 58 
121357 268 
121363 11 
121370 117 
121379 288 
121387 1 
121392 195 
121395 28 
121403 85 
121413 329 
121421 24 
121427 7 
121434 102 
121449 2 
121461 2 
121465 7 
121475 327 
121485 10 
121496 1 
121504 148 
121511 84 
121517 28 
121520 59 
121527 4 
121539 395 
121551 25 
121554 55 
121563 78 
121597 15 
121608 55 
121612 12 
121615 8 
121620 33 
121627 35 
121638 109 
121658 25 
121668 22 
121678 2 
121684 10 
121692 1 
121705 76 
121714 27 
121732 30 
121738 200 
121743 134 
121755 7 
121770 96 
121777 70 
121785 63 
121796 53 
121826 59 
121832 28 
121854 416 
121868 83 
121874 22 
121877 138 
121901 14 
121919 34 
121968 32 
121997 66 
122011 114 
122018 188 
122026 63 
122040 8 
122067 1 
122079 250 
122083 63 
122093 55 
122106 72 
122109 1 
122119 102 
122124 15 
122128 5 
122140 1 
122151 149 
122176 52 
122193 1 
122217 45 
122220 19 
122233 2 
122238 2 
122244 7 
122256 56 
122280 1 
122288 45 
122295 27 
122311 4 
122320 2 
122328 9 
122332 10 
122345 243 
122356 37 
122374 30 
122384 133 
122393 164 
122403 1 
122407 8 
122410 1 
122414 7 
122420 179 
122429 18 
122434 113 
122442 23 
122453 6 
122460 233 
122467 111 
122473 21 
122479 8 
122484 84 
122497 1 
122503 30 
122509 6 
122514 10 
122531 179 
122543 301 
122566 1512 
122584 49 
122589 6 
122612 2154 
122637 51 
122643 13 
122659 27 
122677 548 
122749 3773 
122816 1959 
122846 144 
122870 1076 
122889 416 
122920 1721 
122958 2385 
122997 25 
123006 233 
123013 4 
123028 391 
123041 385 
123077 4165 
123114 1711 
123131 275 
123143 2 
123147 2 
123152 694 
123163 20 
123171 159 
123184 10 
123187 2 
123194 116 
123199 1 
123204 26 
123214 814 
123230 77 
123241 239 
123253 225 
123264 364 
123270 1 
123275 75 
123292 1057 
123312 238 
123323 670 
123339 14 
123343 156 
123352 188 
123357 7 
123360 76 
123368 6 
123372 110 
123379 36 
123387 972 
123397 110 
123406 919 
123412 13 
123419 218 
123432 500 
123441 13 
123447 11 
123451 16 
123467 1551 
123485 159 
123527 7053 
123572 33 
123591 29 
123602 88 
123612 19 
123615 1 
123624 419 
123646 568 
123663 177 
123676 110 
123743 10797 
123812 23 
123856 2255 
123878 13 
123888 7 
123895 1 
123899 1 
123902 55 
123919 31 
123949 4274 
124002 1197 
124018 108 
124027 682 
124043 33 
124048 17 
124053 241 
124060 7 
124074 1 
124101 2 
124138 19 
124189 1 
124197 344 
124274 1 
124316 2 
124329 7 
124336 4 
124342 4 
124347 2 
124357 11 
124366 7 
124372 13 
124375 7 
124381 4 
124398 7 
124403 2 
124412 5 
124437 34 
124460 4 
124470 42 
124494 41 
124502 1 
124505 27 
124510 61 
124522 3 
124526 373 
124532 4 
124546 1 
124549 1 
124557 5 
124571 3 
124583 5 
124639 2 
124655 1 
124658 4 
124666 73 
124674 198 
124683 41 
124689 19 
124694 73 
124699 121 
124705 17 
124710 36 
124721 178 
124735 49 
124760 8 
124777 3 
124830 34 
124843 35 
124851 1 
124858 271 
124867 2 
124877 75 
124885 13 
124891 127 
124902 899 
124951 9 
124961 10 
125006 4 
125009 17 
125016 243 
125025 97 
125041 1005 
125058 1 
125063 107 
125092 3984 
125125 21 
125134 7 
125145 113 
125171 3748 
125207 109 
125214 21 
125218 49 
125223 63 
125228 46 
125239 21 
125259 2 
125267 125 
125273 6 
125284 253 
125290 18 
125304 446 
125327 740 
125342 237 
125354 861 
125362 27 
125375 483 
125386 12 
125397 622 
125408 275 
125416 158 
125424 286 
125432 11 
125438 10 
125446 2 
125450 42 
125457 78 
125461 35 
125464 13 
125477 1502 
125490 110 
125502 245 
125514 9 
125523 29 
125542 499 
125558 32 
125576 976 
125597 145 
125608 327 
125614 36 
125626 3 
125633 377 
125641 268 
125648 21 
125657 393 
125695 4 
125700 37 
125711 88 
125726 615 
125742 52 
125750 55 
125764 26 
125769 4 
125776 12 
125779 4 
125787 123 
125797 8 
125806 32 
125813 49 
125825 5 
125837 13 
125842 27 
125846 19 
125851 38 
125861 154 
125878 15 
125884 57 
125899 67 
125908 58 
125914 6 
125919 32 
125936 32 
125945 10 
125948 4 
125956 16 
125963 3 
126016 6 
126031 6 
126039 31 
126047 11 
126057 310 
126061 15 
126074 51 
126088 13 
126097 10 
126110 4 
126118 76 
126151 32 
126167 8 
126170 7 
126174 10 
126186 41 
126195 39 
126205 48 
126218 17 
126224 1 
126230 19 
126260 5 
126271 6 
126281 20 
126293 1 
126302 5 
126310 15 
126313 7 
126337 23 
126341 67 
126357 6 
126367 301 
126376 186 
126385 102 
126408 1723 
126438 407 
126449 13 
126456 2 
126469 6 
126485 124 
126489 9 
126494 15 
126498 1 
126520 1 
126550 24 
126572 18 
126577 5 
126588 25 
126595 33 
126600 29 
126609 22 
126615 59 
126624 3 
126629 1 
126632 25 
126655 2 
126668 22 
126683 4 
126692 1 
126703 16 
126715 8 
126721 58 
126726 32 
126730 110 
126734 2 
126740 4 
126754 9 
126762 107 
126773 158 
126777 2 
126780 19 
126805 124 
126832 4 
126844 1 
126852 1 
126871 22 
126875 19 
126885 5 
126897 66 
126909 66 
126922 58 
126930 40 
126939 32 
126947 1 
126951 1 
126955 101 
126961 25 
126968 3 
126985 5 
126988 53 
127001 4 
127005 7 
127010 3 
127014 25 
127019 1 
127022 13 
127030 2 
127034 10 
127038 3 
127046 55 
127051 15 
127061 214 
127076 125 
127085 21 
127088 13 
127097 43 
127107 34 
127111 3 
127121 3 
127148 2 
127162 2 
127177 1 
127212 17 
127219 5 
127224 5 
127228 33 
127239 3 
127242 1 
127245 10 
127251 1 
127256 95 
127263 12 
127266 1 
127274 2 
127290 17 
127293 34 
127305 88 
127310 2 
127368 1 
127375 32 
127378 19 
127392 340 
127405 87 
127422 894 
127436 2 
127440 38 
127444 9 
127448 96 
127451 17 
127460 795 
127474 330 
127486 371 
127500 364 
127511 171 
127518 68 
127538 3 
127541 184 
127550 1 
127555 126 
127563 44 
127572 29 
127586 27 
127591 540 
127596 66 
127603 1 
127615 174 
127643 2220 
127662 151 
127711 1 
127722 1 
127727 2 
127765 25 
127781 17 
127784 28 
127827 144 
127853 332 
127868 1 
127874 13 
127884 1 
127891 345 
127894 12 
127897 13 
127932 7387 
127988 33 
127993 1 
128005 13 
128010 13 
128016 23 
128022 1 
128030 32 
128036 1 
128043 2 
128073 1 
128082 4 
128091 3 
128096 2 
128143 11 
128153 6 
128158 16 
128161 11 
128165 22 
128170 28 
128181 6 
128191 4 
128259 6 
128299 1 
128314 1 
128323 4 
128327 4 
128342 31 
128359 2 
128415 3 
128463 185 
128476 18 
128486 8 
128494 19 
128593 69 
128625 1 
128643 4 
128680 54 
128762 176 
128768 19 
128774 1 
128785 116 
128790 3 
128799 15 
128816 13 
128826 1 
128836 2 
128947 8 
128975 11 
129015 8 
129035 13 
129109 2 
129130 11 
129157 3 
129172 16 
129180 9 
129189 2 
129192 1 
129299 74 
129352 3 
129373 11 
129390 19 
129521 151 
129540 62 
129577 1 
129599 58 
129606 3 
129611 16 
129616 3 
129633 14 
129638 25 
129703 1 
129786 4 
129820 37 
129875 1 
129902 1 
129919 3 
129931 61 
129943 2 
129961 8 
129965 23 
130038 28 
130048 135 
130053 5 
130062 6 
130117 1 
130144 1 
130160 19 
130188 14 
130211 3 
130229 84 
130237 15 
130246 2 
130253 10 
130272 48 
130285 52 
130296 9 
130308 4 
130319 86 
130328 50 
130347 1 
130367 1 
130379 14 
130383 7 
130388 40 
130394 19 
130402 3 
130408 1 
130415 155 
130422 27 
130431 47 
130438 21 
130451 1 
130456 16 
130459 4 
130462 10 
130481 1 
130504 2 
130512 4 
130552 72 
130611 1 
130621 2 
130627 2 
130636 7 
130641 16 
130645 1 
130653 41 
130662 31 
130689 2 
130698 1 
130708 10 
130742 11 
130750 16 
130760 23 
130764 14 
130772 1 
130787 1 
130813 3 
130963 3 
131088 1 
131105 6 
131292 10 
131296 1 
131314 11 
131462 30 
131474 17 
131480 1 
131495 19 
131577 10 
131595 192 
131607 257 
131613 64 
131623 1105 
131637 21 
131667 1267 
131702 616 
131719 1043 
131731 71 
131735 229 
131751 422 
131764 35 
131769 6 
131773 2 
131786 352 
131793 4 
131799 129 
131807 2 
131810 95 
131825 12 
131832 3 
131901 62 
131929 16 
131937 18 
131962 32 
131977 1 
131996 6 
132026 7 
132029 12 
132032 7 
132044 15 
132053 10 
132090 7 
132101 26 
132108 5 
132122 24 
132141 3 
132157 3 
132178 1 
132183 13 
132202 2 
132227 1 
132231 2 
132235 53 
132241 3 
132250 8 
132258 85 
132273 70 
132281 1 
132287 1 
132295 77 
132301 202 
132312 324 
132333 3 
132337 130 
132340 2 
132348 25 
132354 5 
132360 29 
132398 22 
132412 44 
132420 11 
132425 294 
132435 1 
132445 46 
132461 142 
132468 2 
132478 1 
132487 386 
132493 1 
132514 137 
132535 94 
132554 208 
132573 80 
132588 169 
132596 128 
132612 4 
132625 491 
132637 66 
132655 4 
132682 41 
132695 4 
132729 1 
132757 36 
132783 2 
132788 2 
132801 9 
132806 19 
132829 81 
132834 2 
132839 5 
132852 2 
132873 4 
132888 47 
132905 394 
132920 35 
132933 26 
132948 5 
132952 10 
132962 45 
132988 18 
133037 2 
133067 7 
133072 10 
133075 9 
133105 4 
133109 5 
133113 7 
133132 4 
133142 9 
133151 7 
133159 167 
133170 31 
133183 128 
133204 10 
133212 11 
133218 7 
133225 3 
133239 37 
133253 17 
133273 38 
133292 27 
133311 2 
133318 68 
133334 43 
133340 36 
133349 388 
133357 295 
133364 36 
133375 16 
133387 40 
133395 318 
133401 22 
133409 368 
133415 4 
133419 490 
133426 72 
133434 218 
133448 75 
133462 269 
133467 125 
133478 3 
133490 855 
133508 75 
133521 76 
133538 29 
133544 191 
133562 17 
133583 56 
133586 18 
133592 156 
133601 28 
133622 77 
133632 200 
133646 84 
133655 210 
133660 4 
133667 129 
133672 399 
133679 18 
133685 2 
133694 48 
133700 29 
133707 1 
133713 15 
133725 42 
133754 10 
133772 2 
133784 5 
133801 17 
133808 63 
133820 8 
133828 19 
133838 255 
133843 1 
133850 386 
133868 71 
133882 1 
133896 89 
133903 32 
133993 3 
133997 43 
134001 22 
134004 3 
134014 10 
134033 12 
134045 37 
134060 10 
134091 36 
134134 13 
134175 12 
134200 89 
134204 120 
134215 32 
134263 41 
134276 33 
134315 57 
134330 1 
134354 45 
134360 47 
134373 31 
134378 29 
134428 39 
134434 136 
134448 35 
134508 40 
134512 9 
134536 706 
134544 1 
134549 78 
134600 2 
134671 90 
134682 24 
134700 2 
134715 4 
134730 7 
134777 1 
134809 6 
134821 1 
134827 186 
134851 118 
134879 46 
134887 1 
134907 8 
134924 8 
134935 39 
134957 42 
134978 1 
134986 4 
134995 93 
135039 20 
135050 15 
135133 163 
135140 7 
135145 67 
135154 13 
135179 433 
135207 129 
135235 14 
135242 70 
135338 2 
135354 108 
135365 6 
135387 83 
135403 3 
135424 16 
135446 323 
135459 19 
135472 118 
135488 26 
135491 4 
135513 2 
135564 17 
135572 2 
135579 7 
135585 8 
135641 7 
135664 38 
135676 403 
135706 110 
135732 49 
135769 72 
135774 133 
135808 58 
135813 5 
135848 131 
135855 31 
135866 19 
135876 54 
135988 72 
135999 78 
136005 6 
136034 19 
136037 5 
136089 1 
136140 70 
136154 45 
136161 279 
136212 35 
136239 18 
136246 37 
136256 38 
136264 39 
136272 27 
136286 110 
136304 47 
136312 8 
136365 4 
136379 19 
136418 2 
136539 162 
136556 5 
136564 1 
136571 1 
136574 3 
136581 13 
136593 291 
136613 3 
136687 2 
136708 17 
136718 7 
136740 1 
136745 66 
136751 13 
136764 4 
136772 1081 
136779 55 
136783 7 
136795 111 
136852 1 
136868 1 
136877 1 
136894 6 
136897 2 
136909 2 
136922 4 
136929 7 
136944 1 
136973 9 
136977 9 
136985 1 
136993 4 
137001 6 
137006 3 
137017 18 
137036 3 
137043 20 
137046 6 
137054 19 
137061 23 
137073 167 
137090 203 
137105 99 
137114 143 
137142 1132 
137176 8 
137209 64 
137217 67 
137251 360 
137259 21 
137267 1 
137295 106 
137316 1 
137321 20 
137329 414 
137335 8 
137346 603 
137361 172 
137364 14 
137383 648 
137389 32 
137398 69 
137402 1 
137408 1 
137413 1 
137416 14 
137435 634 
137459 391 
137489 1724 
137512 1078 
137531 1707 
137552 287 
137567 822 
137582 185 
137589 8 
137594 259 
137603 7 
137607 721 
137615 27 
137619 28 
137625 399 
137642 3 
137650 3 
137655 45 
137659 22 
137665 28 
137678 2 
138963 57 
138978 247 
138987 8 
138993 3 
139019 752 
139048 297 
139060 3 
139064 2 
139097 1 
139103 1 
139107 5 
139113 3 
139118 9 
139126 11 
139131 1 
139136 15 
139146 9 
139149 13 
139154 2 
139167 42 
139175 454 
139189 5 
139204 1 
139209 3 
139226 129 
139234 3 
139254 21 
139259 1 
139265 16 
139269 282 
139284 1 
139291 58 
139313 2 
139354 1 
139361 1 
139391 36 
139397 4 
139421 23 
139428 3 
139441 4 
139451 1 
139455 9 
139463 24 
139470 133 
139543 99 
139562 6 
139574 3 
139578 60 
139612 109 
139620 126 
139628 184 
139637 39 
139644 58 
139653 20 
139669 8 
139674 7 
139730 12 
139745 1 
139755 28 
139773 59 
139776 12 
139787 1 
139791 83 
139800 1 
139805 4 
139831 1 
139846 6 
139850 10 
139868 21 
139893 241 
139900 6 
139949 1 
139955 2 
139962 9 
140067 17 
140076 71 
140127 1 
140135 199 
140152 2 
140156 7 
140161 58 
140167 66 
140175 77 
140184 5 
140205 5 
140208 1 
140225 1 
140230 2 
140238 37 
140304 14 
140318 11 
140350 1 
140360 6 
140363 1 
140370 6 
140389 1 
140396 1 
140410 3 
140487 19 
140495 22 
140520 11 
140537 5 
140548 54 
140576 140 
140587 80 
140623 18 
140642 12 
140663 3 
140688 27 
140694 12 
140754 21 
140778 5 
140793 16 
140802 40 
140819 3 
140825 4 
140835 2 
140844 1 
140848 81 
140855 6 
140860 3 
140865 2 
140868 1 
140878 11 
140889 4 
140898 12 
140933 10 
140971 22 
140977 5 
140982 1 
140988 72 
140998 42 
141008 49 
141028 168 
141040 40 
141046 17 
141054 23 
141059 79 
141064 221 
141070 78 
141084 437 
141097 37 
141103 48 
141109 19 
141157 1 
141168 20 
141171 2 
141188 148 
141203 64 
141235 26 
141256 2 
141270 42 
141277 51 
141281 72 
141289 56 
141294 17 
141299 52 
141313 14 
141321 83 
141363 24 
141370 58 
141376 113 
141392 41 
141408 4 
141411 230 
141423 1 
141431 335 
141441 1 
141444 1 
141447 67 
141475 6 
141487 1 
141527 22 
141551 13 
141560 4 
141572 69 
141664 6 
141684 4 
141719 2 
141802 55 
141861 1 
141869 130 
141883 93 
141889 2 
141902 91 
141919 13 
142027 1 
142034 362 
142056 4 
142059 5 
142071 42 
142099 55 
142120 5 
142168 3 
142199 155 
142206 22 
142209 10 
142215 5 
142222 15 
142230 62 
142239 6 
142242 6 
142247 45 
142259 2 
142263 20 
142267 1 
142278 1 
142282 70 
142289 10 
142292 4 
142338 4 
142426 11 
142455 4 
142503 1 
142536 3 
142555 2 
142563 1 
142579 8 
142586 7 
142593 149 
142597 1 
142603 7 
142614 15 
142623 202 
142635 1 
142645 3 
142658 2 
142666 24 
142679 1 
142685 16 
142691 13 
142697 35 
142722 1 
142726 68 
142738 184 
142743 19 
142754 23 
142831 1 
142834 2 
142839 62 
142847 10 
142854 36 
142859 1 
142986 1 
143010 4 
143018 1 
143102 6 
143132 17 
143147 3 
143153 1 
143161 1 
143166 42 
143170 1 
143186 3 
143202 42 
143269 11 
143277 147 
143284 1 
143316 15 
143343 4 
143434 60 
143461 1088 
143477 3 
143480 117 
143494 904 
143507 46 
143516 45 
143525 2 
143534 47 
143540 30 
143545 132 
143564 895 
143581 54 
143600 26 
143610 189 
143713 4 
143720 2 
143723 1 
143742 7 
143763 9 
143867 12 
143884 1 
143892 64 
143929 1 
143935 183 
143939 28 
143965 2 
143979 145 
144049 43 
144054 39 
144061 82 
144066 11 
144074 3 
144094 10 
144113 1 
144129 38 
144143 119 
144155 104 
144164 2 
144169 22 
144177 6 
144180 3 
144187 1 
144256 4 
144284 240 
144295 3 
144305 21 
144310 18 
144323 13 
144334 5 
144340 1 
144346 3 
144352 97 
144357 17 
144365 7 
144375 75 
144404 107 
144409 20 
144420 96 
144428 36 
144434 2 
144460 13 
144464 4 
144467 25 
144474 1 
144502 8 
144509 11 
144513 1 
144520 1 
144530 31 
144544 19 
144573 21 
144584 87 
144609 3 
144615 2 
144624 20 
144629 22 
144689 1 
144699 125 
144717 1 
144733 19 
144753 3 
144762 111 
144776 16 
144779 2 
144809 1 
144815 28 
144820 155 
144829 9 
144833 76 
144840 6 
144878 20 
144882 1 
144886 173 
144921 1 
144934 1 
144960 94 
144981 2 
144992 2 
144997 31 
145034 6 
145107 1 
145121 1 
145132 1 
145166 1 
145172 5 
145240 46 
145247 22 
145255 3 
145275 1 
145287 1 
145304 21 
145356 50 
145371 76 
145425 25 
145469 9 
145499 141 
145506 11 
145528 2 
145555 85 
145616 8 
145653 1 
145680 128 
145817 57 
145863 2 
145886 4 
145932 19 
146020 69 
146028 6 
146037 58 
146040 11 
146061 28 
146085 262 
146140 22 
146155 18 
146166 4 
146185 10 
146197 4 
146217 1 
146332 1 
146341 50 
146378 134 
146407 1 
146479 4 
146515 208 
146556 2 
146636 28 
146642 116 
146701 3 
146740 11 
146743 1 
146750 2 
146753 1 
146761 3 
146766 4 
146779 4 
146783 8 
146787 13 
146875 2 
146923 19 
146937 38 
146947 13 
146951 4 
146954 13 
146959 5 
146962 10 
146966 1 
146977 72 
146985 13 
146991 2 
146998 2 
147005 2 
147009 28 
147017 1 
147023 3 
147029 3 
147036 42 
147042 1 
147052 6 
147066 41 
147111 13 
147118 14 
147134 47 
147140 56 
147144 4 
147148 39 
147152 1 
147162 7 
147180 53 
147187 74 
147194 21 
147202 20 
147206 90 
147224 1 
147238 15 
147246 5 
147278 4 
147313 18 
147318 25 
147370 22 
147383 47 
147393 216 
147402 27 
147408 1 
147414 4 
147417 63 
147425 68 
147526 192 
147544 89 
147552 2 
147566 9 
147572 6 
147589 1 
147666 2 
147691 1 
147702 121 
147711 227 
147720 10 
147727 3 
147735 25 
147745 212 
147753 3 
147764 399 
147773 1 
147777 1 
147782 25 
147789 104 
147796 281 
147817 26 
147829 10 
147837 46 
147845 359 
147849 30 
147870 1017 
147898 1 
147904 4 
147913 1 
147972 6 
148001 1 
148038 85 
148043 20 
148048 1 
148059 39 
148080 1 
148085 1 
148102 3 
148207 10 
148212 20 
148216 2 
148229 77 
148320 9 
148328 14 
148333 44 
148339 4 
148345 128 
148351 1 
148360 29 
148368 4 
148380 10 
148385 43 
148388 9 
148394 6 
148405 15 
148412 287 
148423 59 
148429 13 
148440 11 
148445 1 
148463 7 
148487 6 
148499 2 
148506 4 
148514 3 
148517 1 
148520 3 
148528 1 
148533 37 
148541 5 
148607 27 
148616 2 
151776 88 
151787 84 
151796 329 
151809 79 
151817 433 
151853 104 
151863 22 
151875 412 
151881 16 
151885 52 
151889 17 
151896 321 
151918 3 
151926 331 
151967 256 
151975 1 
152006 225 
152017 142 
152031 1 
152049 2 
152083 234 
152094 8 
152110 7 
152123 11 
152134 3 
152143 25 
152151 2 
152209 54 
152233 64 
152248 8 
152258 14 
152265 5 
152268 185 
152279 13 
152288 8 
152309 33 
152362 1 
152388 3 
152407 158 
152417 86 
152420 14 
152428 297 
152443 23 
152466 5 
152541 85 
152570 1 
152579 272 
152597 19 
152604 37 
152607 4 
152615 57 
152625 1 
152631 9 
152636 23 
152643 4 
152652 1 
152659 25 
152670 29 
152686 17 
152693 53 
152767 9 
152771 32 
152776 1 
152789 38 
152794 69 
152803 1 
152810 5 
152821 5 
152841 6 
152845 4 
152854 3 
152867 37 
152908 1 
152937 14 
152947 41 
152987 350 
152999 5 
153002 36 
153008 31 
153014 60 
153020 128 
153030 46 
153036 1 
153055 6 
153134 4 
153152 9 
153161 22 
153189 30 
153267 30 
153325 59 
153346 24 
153359 6 
153366 3 
153390 21 
153420 12 
153441 210 
153449 37 
153481 1 
153496 13 
153506 17 
153510 250 
153520 249 
153533 19 
153560 44 
153566 13 
153580 131 
153589 26 
153616 89 
153636 1 
153644 41 
153707 1 
153728 2 
153734 76 
153751 57 
153756 49 
153766 5 
153772 38 
153875 1 
153881 6 
153885 106 
153890 128 
153925 11 
153971 6 
154008 3 
154015 14 
154038 12 
154045 43 
154053 15 
154059 20 
154065 73 
154100 7 
154104 99 
154131 11 
154147 2 
154176 2 
154187 4 
154193 133 
154205 2 
154235 38 
154244 1 
154304 1 
154310 6 
154322 3 
154357 173 
154375 1 
154379 29 
154397 5 
154415 7 
154422 130 
154429 1 
154444 17 
154462 181 
154492 60 
154544 30 
154557 8 
154578 3 
154586 1 
154613 55 
154618 39 
154635 20 
154640 16 
154651 5 
154656 45 
154671 2 
154677 100 
154755 47 
154764 108 
154771 18 
154774 50 
154782 28 
154802 10 
154805 13 
154828 4 
154832 26 
154843 18 
154930 4 
154944 12 
154950 48 
154961 1 
154967 4 
154977 1 
155010 42 
155070 2 
155113 1 
155133 319 
155146 767 
155154 165 
155159 8 
155165 246 
155173 141 
155184 468 
155197 4 
155238 194 
155245 1 
155250 62 
155266 9 
155279 31 
155287 15 
155296 13 
155464 3 
155524 4 
155535 7 
155575 4 
155595 6 
155600 10 
155604 6 
155610 7 
155613 12 
155632 4 
155639 10 
155658 15 
155687 3 
155717 1 
155738 22 
155742 13 
155749 1 
155762 21 
155769 15 
155775 84 
155811 37 
155815 17 
155836 2 
155843 1 
155881 67 
156015 1 
156053 66 
156075 2 
156081 47 
156137 5 
156153 2 
156158 3 
156164 13 
156206 175 
156244 182 
156248 1 
156258 25 
156264 379 
156297 378 
156305 1 
156367 7 
156388 351 
156409 171 
156442 3 
156506 57 
156521 419 
156527 9 
156538 114 
156544 106 
156559 100 
156578 1 
156596 44 
156605 7 
156622 67 
156642 14 
156664 11 
156678 61 
156684 29 
156687 7 
156777 7 
156799 1 
156844 87 
156888 1 
156907 102 
156966 9 
156988 14 
156993 1 
157014 10 
157027 350 
157043 4 
157048 2 
157055 2 
157094 2 
157103 41 
157135 2 
157202 2 
157219 2 
157222 7 
157230 21 
157253 9 
157261 18 
157271 26 
157288 5 
157296 19 
157303 30 
157318 40 
157325 68 
157348 4 
157351 16 
157356 14 
157363 37 
157367 112 
157386 1 
157399 25 
157406 40 
157417 220 
157440 2 
157449 7 
157459 320 
157467 1 
157476 1 
157485 6 
157502 32 
157521 3 
157547 1 
157553 141 
157562 116 
157566 106 
157573 54 
157587 308 
157600 228 
157608 158 
157624 48 
157633 20 
157638 122 
157650 21 
157667 5 
157683 13 
157695 25 
157698 8 
157701 1 
157707 32 
157725 14 
157729 5 
157751 196 
157758 36 
157768 35 
157774 30 
157781 439 
157792 39 
157802 169 
157810 18 
157829 396 
157851 2 
157854 13 
157861 32 
157875 47 
157888 43 
157908 1 
157916 11 
157923 72 
157930 84 
157937 36 
157949 91 
157956 20 
157964 46 
157969 98 
158009 152 
158016 18 
158029 13 
158035 34 
158041 1 
158052 26 
158062 6 
158066 8 
158074 34 
158078 5 
158081 312 
158116 59 
158127 304 
158135 4 
158145 15 
158148 1 
158155 7 
158159 13 
158167 12 
158175 32 
158179 19 
158189 34 
158195 8 
158198 1 
158206 32 
158216 11 
158220 141 
158228 1 
158234 1 
158245 75 
158257 21 
158265 6 
158278 65 
158285 42 
158290 4 
158294 1 
158297 52 
158305 304 
158316 13 
158324 7 
158329 27 
158339 43 
158356 21 
158366 4 
158373 171 
158378 35 
158388 14 
158391 2 
158402 13 
158453 4 
158459 2 
158474 36 
158482 1 
158497 76 
158507 190 
158526 67 
158544 114 
158664 10 
158678 3 
158688 166 
158695 22 
158707 3 
158727 2 
158738 39 
158742 1 
158807 99 
158864 2 
158916 1 
158947 1 
158961 2 
158980 1 
159006 85 
159019 33 
159028 170 
159042 1 
159095 49 
159143 1 
159147 53 
159154 22 
159160 20 
159165 175 
159186 2 
159190 46 
159202 5 
159209 1 
159214 246 
159224 51 
159229 5 
159235 9 
159238 70 
159246 7 
159258 9 
159267 59 
159277 72 
159282 159 
159288 2 
159300 86 
159308 11 
159352 235 
159405 86 
159410 16 
159429 481 
159456 1 
159474 12 
159489 3 
159547 67 
159580 80 
159590 205 
159611 106 
159617 24 
159634 13 
159639 41 
159645 30 
159661 390 
159666 122 
159678 35 
159685 9 
159699 47 
159757 2 
159775 2 
159788 165 
159808 16 
159835 6 
159861 23 
159961 24 
159978 7 
159989 248 
160025 7 
160105 1 
160129 12 
160147 21 
160150 84 
160158 19 
160161 53 
160165 3 
160178 15 
160302 67 
160311 8 
160317 21 
160326 55 
160334 42 
160355 15 
160425 1 
160441 2 
160453 3 
160461 13 
160468 8 
160482 1 
160487 20 
160490 3 
160496 1 
160500 8 
160516 14 
160529 93 
160550 207 
160566 1 
160571 20 
160582 39 
160590 4 
160595 68 
160603 10 
160607 28 
160614 29 
160621 25 
160647 10 
160723 1 
160745 4 
160755 8 
160758 72 
160765 1 
160773 63 
160796 11 
160885 2 
160907 4 
160927 7 
160954 19 
161064 3 
161073 2 
161087 19 
161218 1 
161455 7 
161526 12 
161538 25 
161545 1 
161566 22 
161609 1 
161634 1 
161783 22 
161912 2 
161946 6 
162155 38 
162226 21 
162257 7 
162267 13 
162271 9 
162280 120 
162290 119 
162298 5 
162305 1 
162310 5 
162314 7 
162324 21 
162330 26 
162333 41 
162351 1 
162359 13 
162362 2 
162427 1 
162439 7 
162445 17 
162478 18 
162482 182 
162490 2 
162544 1 
162556 1 
162659 21 
162681 8 
162693 10 
162702 1 
162710 16 
162759 27 
162773 43 
162785 8 
162851 29 
162858 1 
162878 46 
162888 1 
162923 2 
162941 6 
162968 2 
163029 23 
163042 1 
163052 16 
163120 23 
163127 6 
163145 14 
163189 4 
163202 12 
163208 1 
163214 3 
163229 3 
163244 10 
163257 10 
163269 27 
163277 17 
163291 30 
163298 10 
163312 2 
163323 4 
163331 3 
163335 31 
163359 17 
163366 1 
163373 14 
163376 1 
163381 2 
163385 9 
163390 1 
163394 6 
163410 10 
163423 36 
163433 93 
163441 64 
163447 25 
163454 1 
163460 43 
163471 54 
163486 3 
163492 1 
163498 34 
163509 1 
163520 11 
163532 4 
163535 183 
163546 1 
163561 26 
163604 45 
163613 9 
163616 20 
163621 2 
163626 13 
163633 1 
163639 1 
163697 2 
163701 7 
163705 1 
163710 63 
163716 6 
163723 381 
163728 2 
163732 125 
163745 7 
163760 22 
163769 17 
163773 54 
163777 169 
163782 3 
163791 21 
163801 5 
163805 4 
163809 1 
163818 83 
163831 168 
163844 98 
163860 322 
163870 11 
163876 12 
163885 198 
163892 11 
163896 51 
163900 6 
163906 3 
163914 10 
163931 37 
163936 56 
163941 6 
163950 85 
163958 11 
163967 178 
163987 31 
163997 3 
164024 107 
164058 1 
164061 45 
164094 16 
164098 2 
164102 16 
164109 3 
164114 31 
164125 10 
164134 7 
164162 1 
164224 8 
164254 5 
164284 4 
164297 111 
164309 22 
164318 85 
164328 23 
164349 7 
164357 7 
164363 164 
164372 75 
164381 9 
164387 20 
164392 33 
164399 31 
164406 1 
164410 74 
164444 8 
164451 2 
164456 1 
164459 9 
164465 15 
164471 3 
164479 1 
164510 21 
164522 21 
164540 17 
164544 14 
164549 2 
164555 9 
164569 1 
164572 12 
164661 2 
164817 15 
164825 4 
164865 77 
164880 128 
164894 5 
164990 33 
165013 21 
165025 35 
165071 27 
165416 23 
165477 2 
165486 1 
165583 40 
165612 11 
165621 1 
165642 2 
165655 3 
165660 2 
165673 2 
165796 7 
165914 6 
165925 82 
165930 2 
165936 2 
165974 41 
166070 102 
166082 16 
166088 12 
166094 13 
166102 12 
166106 10 
166127 47 
166176 19 
166216 2 
166257 32 
166268 3 
166292 2 
166304 2 
166316 96 
166320 1 
166349 185 
166363 46 
166412 7 
166416 14 
166435 536 
166454 16 
166459 50 
166464 4 
166482 2 
166492 20 
166498 70 
166510 65 
166521 246 
166526 12 
166534 173 
166543 175 
166553 2 
166560 2 
166573 15 
166633 3 
166638 7 
166663 21 
166666 6 
166680 17 
166683 7 
166690 23 
166696 9 
166706 15 
166721 64 
166729 66 
166739 11 
166745 80 
166749 1 
166755 17 
166759 9 
166765 26 
166772 133 
166780 1 
166815 41 
166831 2 
166912 39 
166926 3 
166930 26 
166937 52 
166953 2 
166984 24 
167011 1 
167249 1 
167265 1 
167379 23 
167414 3 
167417 1 
167554 2 
167560 2 
167583 4 
167630 43 
167717 1 
167732 1 
167827 4 
167844 1 
167856 8 
167862 7 
167869 1 
167905 4 
167926 8 
167930 1 
168011 4 
168014 4 
168027 2 
168030 4 
168033 14 
168038 22 
168043 13 
168055 9 
168061 20 
168065 11 
168072 11 
168086 9 
168198 125 
168206 20 
168211 1 
168221 89 
168226 82 
168229 151 
168233 63 
168256 1346 
168273 22 
168280 49 
168286 134 
168294 5 
168329 3 
168335 1 
168352 40 
168362 155 
168369 1 
168385 5 
168399 64 
168407 36 
168440 38 
168447 1 
168451 74 
168458 2 
168464 273 
168473 1 
168617 71 
168621 5 
168639 22 
168650 7 
168653 33 
168657 21 
168663 1 
168671 1 
168872 1 
168875 1 
168904 1 
168909 2 
168940 28 
169007 1 
169068 1 
169075 3 
169080 2 
169083 6 
169089 7 
169115 1 
169123 4 
169174 2 
169197 1 
169241 1 
169247 1 
169470 82 
169485 18 
169501 30 
169521 1 
169528 7 
169541 11 
169577 9 
169590 2 
169598 3 
169617 23 
169700 9 
169711 1 
169741 20 
169748 106 
169770 13 
169800 141 
169805 16 
169817 38 
169904 4 
169914 25 
169926 374 
169932 3 
169936 19 
169945 63 
169949 79 
169956 129 
169960 25 
169965 1 
169969 8 
169973 79 
169976 2 
169992 76 
170001 246 
170008 17 
170011 17 
170017 136 
170024 7 
170036 2 
170041 48 
170054 206 
170156 1 
170187 116 
170192 16 
170207 1 
170237 2 
170269 11 
170328 49 
170381 47 
170506 1 
170509 2 
170517 7 
170534 22 
170570 51 
170660 93 
170672 1 
170677 32 
170700 23 
170706 101 
170758 19 
170776 3 
170832 98 
170846 21 
170853 16 
170867 1 
170999 71 
171030 118 
171035 35 
171042 62 
171050 7 
171055 6 
171081 33 
171103 2 
171114 7 
171240 3 
171281 44 
171289 54 
171307 3 
171334 15 
171339 1 
171403 1 
171469 5 
171505 66 
171518 4 
171524 39 
171540 2 
171548 20 
171553 9 
171564 32 
171573 8 
171588 6 
171598 68 
171675 14 
171687 15 
171703 45 
171713 1 
171750 2 
171869 174 
171903 5 
171927 16 
171966 40 
171989 10 
172035 1 
172060 2 
172070 145 
172180 2 
172358 58 
172370 6 
172392 259 
172436 33 
172442 1 
172499 53 
172510 147 
172518 2 
172528 265 
172533 23 
172538 83 
172547 389 
172553 42 
172564 17 
172569 1 
172573 1 
172578 2 
172602 2 
172610 66 
172621 545 
172629 8 
172639 240 
172644 29 
172647 39 
172652 80 
172666 1 
172684 16 
172688 5 
172692 7 
172700 194 
172717 48 
172729 18 
172752 34 
172799 5 
172832 14 
172838 3 
172848 1 
172865 1 
173030 62 
173072 5 
173335 2 
173365 1 
173372 2 
173490 3 
173497 2 
173518 4 
173526 9 
173532 1 
173536 1 
173539 3 
173543 46 
173553 88 
173566 16 
173573 56 
173590 25 
173600 1 
173607 29 
173619 40 
173632 28 
173645 2 
173657 17 
173668 7 
173684 1 
173707 43 
173765 3 
173785 4 
173806 5 
173819 5 
173904 65 
173968 9 
173976 72 
174034 2 
174112 32 
174121 25 
174140 1 
174159 5 
174168 1 
174237 137 
174378 1 
174417 6 
174634 25 
174666 102 
174730 16 
174740 2 
174782 43 
174800 9 
174842 2 
174870 2 
174924 1 
174937 29 
174962 62 
175027 29 
175089 193 
175236 28 
175261 1 
175276 90 
175424 41 
175456 91 
175526 66 
175574 119 
175610 83 
175617 120 
175635 49 
175645 95 
175655 155 
175664 10 
175671 29 
175737 2 
175743 5 
175833 11 
175863 8 
176019 16 
176022 41 
176029 50 
176064 26 
176089 1 
176191 3 
176199 7 
176255 3 
176345 92 
176382 70 
176389 6 
176400 1 
176404 96 
176410 1 
176516 53 
176523 12 
176540 9 
176548 15 
176553 5 
176561 191 
176572 232 
176581 1 
176599 978 
176622 5 
176661 100 
176675 39 
176681 20 
176731 107 
176837 85 
176886 3 
176906 3 
176918 18 
176929 3 
176942 17 
176947 1 
176950 5 
176956 111 
176971 125 
176976 2 
176981 60 
176985 70 
177006 189 
177015 154 
177022 2 
177030 79 
177040 9 
177044 35 
177050 34 
177056 3 
177059 135 
177067 3 
177072 4 
177157 5 
177184 1 
177192 33 
177200 3 
177208 1 
177219 15 
177224 5 
177335 1 
177362 15 
177392 24 
177399 2 
177408 3 
177424 39 
177434 10 
177459 11 
177475 198 
177490 1 
177493 1 
177557 4 
177574 10 
177592 61 
177604 43 
177624 43 
177632 56 
177644 11 
177650 29 
177745 64 
177770 3 
177788 3 
177821 2 
177836 14 
177862 6 
177884 3 
177940 1 
177960 68 
178087 2 
178136 16 
178141 91 
178146 3 
178176 8 
178281 113 
178289 61 
178301 10 
178306 3 
178310 2 
178317 38 
178320 1 
178324 44 
178332 5 
178337 151 
178350 15 
178354 16 
178360 5 
178366 64 
178372 19 
178378 105 
178388 53 
178401 19 
178408 19 
178413 18 
178429 87 
178439 5 
178515 1 
178518 13 
178525 3 
178548 3 
178557 5 
178589 38 
178593 14 
178611 6 
178661 1 
178670 1 
178695 3 
178783 5 
178788 13 
178808 19 
178819 1 
178825 3 
178833 110 
178837 1 
178842 96 
178845 1 
178859 40 
178864 179 
178872 9 
178882 1 
178889 8 
178895 1 
178928 28 
178941 85 
178948 117 
178954 18 
178958 1 
178971 1 
178974 8 
178978 2 
178988 174 
178995 112 
179005 2 
179041 23 
179114 3 
179123 35 
179132 66 
179142 1 
179153 47 
179156 38 
179250 12 
179255 8 
179261 6 
179268 1 
179272 1 
179275 1 
179281 8 
179287 89 
179295 2 
179331 15 
179340 32 
179353 119 
179361 7 
179369 2 
179383 1 
179396 9 
179546 6 
179631 4 
179701 1 
180242 1 
180255 22 
180285 20 
180468 5 
180604 23 
180655 1 
180695 2 
180722 1 
180756 4 
180818 55 
180856 40 
181079 1 
181126 1 
181993 38 
182012 10 
182034 54 
182134 36 
182328 15 
182431 47 
182441 2 
182689 13 
182712 54 
182745 1 
182853 1 
182861 1 
182939 7 
183071 2 
183083 16 
183166 1 
183206 1 
183253 5 
183352 3 
183424 8 
183429 6 
183564 13 
183659 1 
183727 1 
183761 18 
183787 14 
183790 15 
183800 5 
183813 6 
183915 80 
183927 5 
183930 38 
183937 1 
183949 6 
183954 6 
183977 32 
183991 17 
183995 13 
183999 13 
184007 2 
184016 8 
184019 4 
184039 9 
184044 201 
184110 7 
184203 3 
184213 6 
184253 65 
184288 1 
184306 82 
184334 48 
184364 1 
184369 6 
184376 112 
184467 2 
184515 37 
184527 19 
184559 11 
184623 14 
184641 1 
184645 4 
184722 6 
184732 7 
184744 10 
184748 8 
184751 1 
184769 39 
184880 165 
184889 15 
184901 7 
184909 2 
184951 85 
184980 72 
185014 3 
185082 3 
185161 7 
185210 1 
185227 163 
185233 20 
185237 28 
185241 23 
185260 2 
185268 30 
185344 34 
185386 5 
185392 20 
185430 109 
185444 10 
185470 16 
185473 103 
185485 154 
185507 10 
185524 5 
185602 42 
185734 12 
185746 5 
185864 35 
185870 79 
185895 60 
185913 15 
185918 9 
185924 1 
185928 42 
185932 9 
185938 1 
185947 5 
185992 2 
186042 27 
186069 8 
186076 41 
186083 6 
186089 9 
186093 16 
186104 688 
186120 74 
186128 1 
186131 5 
186164 1 
186168 6 
186173 2 
186179 44 
186184 4 
186187 16 
186192 5 
186199 143 
186205 18 
186209 38 
186214 3 
186244 11 
186385 21 
186410 24 
186429 25 
186463 51 
186610 190 
186878 9 
186882 7 
186903 248 
187158 1 
187175 1 
187200 332 
187507 89 
188022 1 
188061 2 
188210 378 
188263 80 
188278 23 
188345 1 
188443 59 
188733 3 
188831 2 
189139 21 
189354 10 
189361 19 
189517 5 
189595 3 
189607 2 
189691 33 
189698 4 
189707 1 
189715 14 
189721 43 
189821 62 
189867 4 
189885 86 
189899 1 
189913 5 
190027 11 
190031 24 
190036 4 
190057 4 
190083 3 
190166 1 
190198 3 
190217 23 
190221 1 
190227 20 
190250 5 
190280 11 
190380 48 
190389 41 
190392 42 
190405 26 
190431 156 
190446 18 
190451 320 
190459 145 
190470 27 
190478 10 
190486 6 
190496 125 
190518 83 
190535 64 
191024 1 
191034 1 
191157 18 
191526 137 
191531 4 
191540 133 
191549 2 
191559 1 
191564 14 
191575 82 
191585 15 
191702 1 
191790 3 
191817 2 
193066 13 
193082 7 
193087 4 
193096 31 
193102 16 
193108 17 
193184 4 
193191 20 
193196 6 
193203 12 
193211 32 
193215 79 
193222 29 
193233 2 
193239 36 
193244 1 
193257 2 
193260 19 
193263 39 
193270 34 
193280 198 
193286 2 
193297 3 
193360 14 
193403 2 
193419 20 
193422 10 
193460 12 
193463 6 
193547 1 
193565 2 
193570 5 
193573 58 
193577 114 
193588 1 
193601 66 
193609 24 
193643 1 
193650 23 
193717 14 
193729 1 
193734 18 
193774 5 
193781 1 
193801 96 
193808 78 
193927 262 
193939 43 
194008 1 
194045 35 
194063 2 
194104 9 
194129 1 
194143 3 
194180 10 
194188 18 
194201 29 
194278 1 
194282 2 
194293 16 
194301 40 
194328 11 
194345 5 
194381 3 
194388 2 
194398 2 
194403 34 
194406 56 
194411 72 
194435 2 
194455 6 
194500 5 
194518 4 
194528 1 
194531 1 
194552 39 
194558 37 
194567 13 
194573 2 
194583 19 
194589 166 
194608 6 
194627 31 
194638 6 
194683 40 
194703 7 
194727 2 
194750 1 
194753 2 
194762 2 
194769 2 
194805 32 
194812 7 
194817 55 
194864 43 
194923 112 
195030 3 
195038 36 
195053 7 
195060 146 
195132 75 
195159 65 
195208 2 
195275 18 
195295 6 
195309 3 
195321 6 
195328 2 
195375 16 
195428 28 
195507 72 
195514 196 
195561 2 
195573 3 
195641 49 
195675 3 
195694 8 
195741 9 
195959 1 
196294 1 
196587 7 
196758 15 
196895 9 
196902 1 
196919 11 
196946 2 
197066 1 
197117 9 
197167 33 
197192 78 
197209 6 
197226 9 
197237 3 
197240 42 
197250 22 
197259 39 
197266 18 
197272 6 
197278 59 
197282 50 
197292 65 
197303 91 
197310 18 
197316 29 
197322 102 
197326 33 
197330 61 
197336 44 
197341 66 
197361 22 
197368 60 
197372 152 
197382 5 
197387 91 
197398 24 
197412 14 
197421 15 
197442 10 
197473 6 
197483 11 
197507 2 
197518 34 
197570 3 
197574 89 
197577 2 
197582 1 
197592 19 
197636 1 
197708 1 
197743 40 
197753 2 
197756 11 
197761 1 
197767 1 
197773 23 
197806 5 
197860 4 
197871 6 
197883 1 
197903 35 
197909 4 
197912 2 
197929 9 
197945 10 
198026 6 
198080 3 
198094 22 
198296 1 
198321 1 
198391 1 
198428 1 
198476 47 
198553 3 
198564 4 
198633 12 
198641 1 
198664 15 
198685 1 
199362 179 
199404 56 
199414 132 
199423 83 
199551 1 
201199 19 
201246 33 
201251 41 
201256 1 
201304 1 
201366 14 
201419 7 
201916 4 
205362 1 
205434 18 
205462 1 
205466 1 
205474 21 
205482 7 
205488 185 
205495 3 
205498 1 
205507 162 
205511 32 
205514 2 
205524 26 
205562 1 
205575 56 
205582 5 
205650 6 
205660 14 
205669 6 
205707 6 
205710 7 
205713 1 
205725 6 
205729 6 
205733 13 
205738 13 
205758 1 
205763 25 
205768 2 
205775 1 
205792 4 
205805 7 
205885 1 
205928 25 
205952 42 
206118 1 
206164 80 
206218 142 
206234 1 
206345 23 
206353 18 
206359 128 
206384 8 
206407 11 
206459 1 
206506 22 
206513 88 
206518 19 
206523 4 
206542 79 
206545 22 
206555 21 
206573 5 
206712 11 
206718 80 
206727 30 
206735 1 
206741 1 
206747 8 
206751 1 
206758 2 
206779 63 
206782 1 
206786 1 
206793 57 
206799 89 
206851 15 
207963 1 
207978 37 
207991 143 
208002 139 
208006 17 
208012 14 
208019 194 
208027 1 
208032 4 
208037 49 
208040 11 
208049 83 
208055 5 
208060 435 
208073 29 
208093 93 
208126 5 
208209 48 
208238 4 
208278 1 
208362 43 
208370 6 
208438 1 
208519 13 
208525 58 
208565 111 
208580 112 
208597 14 
208602 8 
208633 98 
208636 11 
208644 1 
208698 1 
208748 210 
208771 8 
208786 24 
208794 39 
208855 26 
208874 29 
208885 3 
208888 1 
208891 3 
208898 55 
208905 29 
208914 7 
208931 32 
208943 1 
208972 219 
208980 4 
208984 10 
208987 82 
208997 2 
209002 19 
209011 10 
209017 9 
209029 21 
209035 7 
209040 8 
209049 13 
209056 9 
209067 29 
209075 27 
209093 29 
209099 5 
209104 3 
209112 1 
209117 13 
209132 5 
209176 34 
209182 44 
209187 4 
209193 3 
209223 1 
209231 129 
209240 14 
209243 2 
209265 96 
209329 24 
209371 7 
209376 3 
209510 45 
209520 20 
209541 88 
209552 166 
209557 5 
209564 63 
209585 2 
209590 1 
209603 100 
209638 1 
209657 2 
209676 315 
209711 2 
209749 5 
209755 49 
209759 9 
209764 33 
209771 24 
209776 5 
209788 17 
209803 55 
209813 33 
209821 52 
209831 29 
209837 13 
209945 56 
209971 1 
209983 23 
209997 30 
210111 21 
210142 2 
210155 2 
210159 16 
210181 12 
210192 120 
210267 280 
210294 4 
210303 25 
210314 37 
210320 90 
210326 1 
210434 10 
210450 53 
210468 8 
210477 2 
210483 1 
210495 129 
210506 600 
210515 13 
210523 45 
210535 27 
210543 189 
210550 5 
210558 140 
210572 679 
210584 337 
210596 81 
210603 15 
210623 20 
210678 5 
210759 1 
210764 1 
210896 21 
210915 35 
210923 3 
210940 21 
210948 4 
211035 13 
211123 7 
211310 1 
211395 1 
211413 1 
211513 1 
211563 19 
211650 13 
211655 11 
211659 14 
211666 18 
211670 1 
211674 7 
211681 32 
211689 2 
211695 109 
211710 414 
211721 19 
211728 2 
211737 35 
211751 415 
211757 5 
211762 157 
211771 66 
211779 3 
211783 75 
211787 23 
211795 382 
211805 18 
211810 3 
211820 62 
211826 15 
211850 81 
211856 59 
211871 205 
211886 2 
211954 42 
211981 7 
211987 20 
211995 35 
212038 3 
212088 95 
212129 22 
212138 258 
212148 82 
212153 70 
212161 22 
212171 154 
212184 36 
212236 5 
212289 8 
212309 164 
212319 59 
212325 150 
212332 66 
212346 67 
212355 21 
212360 1 
212368 2 
212385 53 
212392 1 
212399 49 
212406 198 
212455 322 
212467 1 
212516 252 
212521 27 
212530 385 
212538 10 
212541 84 
212544 2 
212565 89 
212602 1 
212675 1 
212835 1 
212849 13 
212875 4 
212889 2 
212896 18 
213013 3 
213021 14 
213027 24 
213031 387 
213119 82 
213124 12 
213175 22 
213182 3 
213227 30 
213254 2 
213343 7 
213356 18 
213369 2 
213377 144 
213384 5 
213392 30 
213520 108 
213528 1 
213532 6 
213556 22 
213566 29 
213578 6 
213607 2 
213733 8 
213739 56 
213747 3 
213751 1 
213768 52 
213800 2 
213816 9 
213874 1 
213901 16 
213904 9 
213912 28 
213920 13 
213923 49 
213929 9 
213935 2 
213946 2 
213969 8 
213972 155 
213981 3 
213989 1 
213994 122 
214002 74 
214014 13 
214021 39 
214036 7 
214054 153 
214157 22 
214191 1 
214197 441 
214205 8 
214240 5 
214346 40 
214352 103 
214363 2 
214367 32 
214385 58 
214477 43 
214495 74 
214507 144 
214511 127 
214527 187 
214547 2 
214653 2 
214661 72 
214680 15 
214698 4 
214751 219 
214756 5 
214818 30 
214824 88 
214827 14 
214833 36 
214838 4 
214842 9 
214852 1 
214862 28 
214869 23 
214877 117 
214883 4 
214889 3 
214900 11 
214906 6 
214909 5 
214912 5 
214921 11 
214926 67 
214935 1 
214943 13 
214948 13 
214953 34 
214973 4 
215080 1 
215112 14 
216395 6 
216423 2 
216429 23 
216433 9 
216447 14 
216472 13 
216513 5 
216521 263 
216531 5 
216534 6 
216542 18 
216548 9 
216563 44 
216570 13 
216573 5 
216577 92 
216587 55 
216592 4 
216599 40 
216621 29 
216627 7 
216751 22 
216785 228 
216790 3 
216927 1 
216931 67 
217080 2 
217690 1 
217989 2 
218163 1 
218176 2 
218211 115 
218334 1 
218338 1 
218441 20 
218481 1 
218503 129 
218511 3 
219603 237 
219612 111 
219630 190 
219970 17 
219995 4 
220074 1 
220137 14 
220148 47 
220151 59 
220175 12 
220182 7 
220186 30 
220193 5 
220196 9 
220201 3 
220209 1 
220213 10 
220231 68 
220238 39 
220248 7 
220256 13 
220266 22 
220272 13 
220283 2 
220289 5 
220294 1 
220297 19 
220419 2 
220439 2 
220461 24 
220485 68 
220572 124 
220599 7 
220637 153 
221090 1 
221917 1 
222422 1 
223291 16 
223303 72 
223315 23 
223327 204 
223333 2 
223338 8 
223361 335 
223372 12 
223381 3 
223385 1 
223419 16 
223429 60 
223433 2 
223441 226 
223451 1 
223455 3 
223458 2 
223463 92 
223469 281 
223478 10 
223481 23 
223586 16 
223600 9 
223607 2 
223610 27 
223620 17 
223628 113 
223636 7 
223653 3 
223659 21 
223761 16 
223765 107 
223771 2 
223785 1 
223789 14 
223807 11 
223814 10 
223820 2 
223924 15 
223969 1 
224115 495 
224127 316 
224139 18 
224151 2 
224269 1 
224277 39 
224301 22 
224313 298 
224321 175 
224329 10 
224337 1 
224340 113 
224351 2 
224360 21 
224369 24 
224373 86 
224381 29 
224522 19 
224529 16 
224546 19 
224567 183 
224585 6 
224647 18 
224799 9 
224808 40 
224815 19 
224833 6 
224837 16 
224848 14 
224856 2 
224892 4 
224903 41 
224909 36 
224921 19 
224929 2 
224937 10 
224953 19 
224967 2 
224977 1 
224989 24 
225209 4 
225219 93 
225225 32 
225230 10 
225235 83 
225245 77 
225252 21 
225257 6 
225266 76 
225274 1 
225284 5 
225293 3 
225304 15 
225318 30 
225322 224 
225329 35 
225341 259 
225352 3 
225359 3 
225367 155 
225391 23 
225411 283 
225419 4 
225424 1 
225433 210 
225447 460 
225455 123 
225463 164 
225477 3 
225486 267 
225495 57 
225506 3 
225511 52 
225517 34 
225523 57 
225530 90 
225538 124 
225581 28 
225591 1 
225619 13 
225622 5 
225675 23 
225680 78 
225769 28 
225787 1 
225810 19 
225815 13 
225824 6 
225841 4 
225862 6 
225868 1 
225881 12 
225893 1 
225899 3 
225930 1 
225933 37 
225959 98 
225963 13 
225991 1 
225999 288 
226009 34 
226020 2 
226024 6 
226029 81 
226033 21 
226036 14 
226044 64 
226055 31 
226059 158 
226072 6 
226075 38 
226087 82 
226096 1 
226106 3 
226112 81 
226122 211 
226135 447 
226164 90 
226168 8 
226172 8 
226190 8 
226195 1 
226210 6 
226231 36 
226235 134 
226248 287 
226254 1 
226278 5 
226285 659 
226291 12 
226297 31 
226309 1 
226329 9 
226353 1 
226385 4 
226400 21 
226420 12 
226439 19 
226446 1 
226477 122 
226487 117 
226505 65 
226570 10 
226583 9 
226589 3 
226598 32 
226607 30 
226613 197 
226622 6 
226636 90 
226641 126 
226673 57 
226687 15 
226700 5 
226715 4 
226722 74 
226790 41 
226853 7 
226857 5 
226868 64 
226878 1 
226956 398 
226960 3 
227021 3 
227041 126 
227049 40 
227056 25 
227063 22 
227071 226 
227087 100 
227098 1 
227105 75 
227130 194 
227141 36 
227192 76 
227203 180 
227224 59 
227268 12 
227285 43 
227291 20 
227325 43 
227343 1 
227403 42 
227432 4 
227454 8 
227497 14 
227515 118 
227524 18 
227530 3 
227539 2 
227547 17 
227571 11 
227577 16 
227587 31 
227594 38 
227599 29 
227609 6 
227612 50 
227627 2 
227641 19 
227646 15 
227659 1 
227679 1 
227710 16 
227751 1 
227757 6 
227774 1 
227778 3 
227791 144 
227802 8 
227806 55 
227825 1 
227828 92 
227840 1185 
227856 171 
227863 44 
227871 190 
227878 13 
227881 2 
227885 1 
227900 46 
228055 203 
228087 36 
228133 1 
228141 1 
228146 7 
228150 1 
228155 40 
228167 213 
228179 880 
228188 18 
228192 445 
228207 2 
228220 34 
228232 14 
228247 2 
228258 173 
228276 148 
228285 135 
228292 65 
228438 1 
228484 103 
228613 2 
228618 7 
228625 1 
228631 6 
228658 5 
228675 13 
228786 5 
228794 33 
228800 50 
228807 17 
228821 2 
228824 15 
228830 6 
228835 129 
228839 6 
228847 164 
228853 52 
228879 10 
228912 11 
228954 1 
228977 38 
228985 11 
228989 1 
228994 2 
229003 9 
229015 18 
229025 410 
229035 128 
229042 33 
229055 27 
229080 141 
229149 15 
229155 2 
229185 4 
229195 18 
229205 20 
229224 37 
229247 9 
229250 7 
229258 14 
229475 1 
229497 12 
229520 55 
229553 2 
229557 92 
229563 22 
229576 1 
229683 2 
229704 2 
229748 34 
229818 33 
229825 142 
229830 102 
229840 7 
229845 1 
229857 459 
229867 47 
229890 15 
229899 90 
229906 35 
229910 24 
229914 8 
229926 9 
229932 67 
229958 1 
229972 5 
230044 1 
230054 83 
230075 11 
230084 158 
230098 2 
230155 14 
230205 1 
230214 2 
230253 59 
230257 1 
230262 65 
230438 19 
230443 53 
230506 2 
230517 1 
230549 76 
230593 428 
230625 45 
230681 1 
230733 40 
230759 1 
230790 23 
230814 2 
230818 12 
230824 31 
230837 2 
230841 6 
230857 10 
230869 1 
230891 2 
230964 10 
230969 3 
230981 13 
230985 7 
231025 3 
231044 1 
231052 2 
231176 1 
231195 8 
231203 5 
231334 242 
231342 3 
231356 30 
231362 2 
231371 48 
231375 65 
231385 63 
231391 14 
231395 3 
231402 26 
231411 22 
231414 207 
231421 6 
231429 101 
231436 1 
231449 287 
231609 10 
231624 27 
231662 11 
231727 6 
231758 2 
231766 1 
231772 89 
231796 26 
231826 162 
231970 34 
231987 14 
232095 8 
232130 118 
232296 2 
232299 48 
232402 67 
232609 33 
232658 5 
232664 3 
232674 2 
232972 2 
232983 42 
233035 4 
233045 4 
233069 4 
233098 9 
233181 67 
233232 42 
233284 30 
233311 29 
233353 49 
233443 5 
233535 94 
233559 106 
233581 44 
233641 1 
233739 138 
233753 2 
233794 46 
233806 10 
233833 13 
233879 84 
233933 30 
233957 3 
234046 126 
234112 4 
234275 1 
234370 4 
234509 1 
234547 1 
234681 8 
234711 6 
234717 11 
234787 2 
234808 11 
234868 10 
234947 30 
235061 1 
235073 2 
235105 9 
235233 1 
235360 11 
235553 3 
235610 9 
235621 103 
235634 30 
235641 12 
235649 2 
235654 1 
235709 8 
235717 17 
235730 5 
235747 41 
235784 61 
235791 5 
235876 5 
235949 7 
235954 1 
235957 5 
236105 20 
236109 51 
236141 12 
236161 53 
236276 78 
236286 23 
236294 26 
236303 11 
236344 63 
236437 4 
236445 1 
236454 7 
236464 30 
236470 1 
236477 41 
236484 67 
236493 138 
236500 48 
236505 24 
236512 3 
236515 54 
236642 119 
236646 156 
236655 455 
236665 137 
236669 213 
236681 36 
236687 69 
236696 1 
236701 5 
236714 2 
236727 23 
236733 56 
236757 33 
236761 31 
236765 18 
236773 43 
236789 57 
236797 44 
236817 87 
236823 1 
236828 92 
236832 32 
236847 181 
236866 3 
236873 95 
236881 52 
236887 4 
236892 18 
236897 70 
236906 129 
236918 129 
236927 45 
236932 161 
236939 2 
236947 1 
236956 2 
236994 17 
236999 32 
237005 28 
237012 207 
237024 43 
237037 26 
237099 6 
237160 1 
237170 31 
237177 23 
237201 1 
237204 86 
237213 209 
237354 2 
237361 66 
237399 1 
237406 4 
237497 3 
237538 20 
237571 1 
237822 20 
238043 10 
238118 1 
238123 50 
238178 49 
238208 22 
238218 4 
238230 1 
238289 14 
238325 16 
238459 28 
238476 2 
238544 1 
238561 1 
238587 1 
238591 3 
238595 2 
238614 1 
238657 3 
238675 6 
238681 3 
238705 13 
238708 2 
238731 786 
238747 82 
238750 61 
238754 31 
238759 37 
238764 58 
238778 2 
238802 55 
238810 27 
238816 2 
238832 7 
238835 29 
238842 5 
238845 3 
238851 15 
238856 52 
238861 97 
238866 13 
238871 41 
238877 66 
238882 14 
238891 18 
238919 8 
238929 30 
239080 86 
239154 1 
239189 101 
239203 4 
239234 1 
239364 7 
239375 4 
239407 28 
239415 3 
239436 21 
239478 1 
239550 24 
239562 3 
239626 30 
239670 66 
239762 42 
239791 3 
239808 8 
239819 7 
239842 10 
239952 17 
239960 7 
239971 6 
240047 1 
240083 12 
240116 237 
240133 7 
240148 2 
240250 18 
240461 55 
240468 4 
240498 3 
240582 28 
240605 22 
240615 23 
240629 362 
240641 67 
240648 13 
240656 161 
240660 1 
240663 83 
240677 45 
240693 62 
240709 5 
240717 8 
240723 5 
240726 6 
240742 6 
240750 26 
240758 32 
240763 2 
242412 6 
242416 37 
242424 92 
242437 54 
242446 21 
242487 7 
242495 14 
242500 11 
242517 13 
242524 58 
242533 24 
242541 47 
242544 12 
242548 30 
242558 14 
242562 8 
242567 100 
242666 1 
242671 3 
242688 58 
242699 107 
242711 52 
242731 206 
242737 32 
242853 2 
242875 2 
242944 26 
242949 2 
243018 3 
243035 3 
243045 12 
243049 20 
243053 31 
243185 20 
243228 16 
243233 14 
243525 23
[truncated: 2,811,706 more chars]
