# Supplementary material for: Functional mapping of yeast genomes by saturated transposition
Source: eLife. 2017 May 8;6:e23570. doi: 10.7554/eLife.23570 (PMC5466422; doi:10.7554/eLife.23570)
Supplement: Supplementary file 1. — Processed dataset - Dpl1del.wig Processed dataset - Mmm1Del_Vps13D716H.wig Processed dataset - Psd2Del_Dpl1del.wig Processed dataset - V13D716H.wig Processed dataset - WildType1.wig Processed dataset - WildType2.wig Processed dataset - WT_plus_rapamycin.wig Processed dataset - Yen1on.wig summaries of the number of transposon and number of reads per gene, for all genes in each library (in the TXT format). Processed dataset - Dpl1del_pergene.txt Processed dataset - Mmm1Del_Vps13D716H_pergene.txt Processed dataset - Psd2Del_Dpl1del_pergene.txt Processed dataset - V13D716H_pergene.txt Processed dataset - WildType1_pergene.txt Processed dataset - WildType2_pergene.txt Processed dataset - WT_plus_rapamycin_pergene.txt Processed dataset - Yen1on_pergene.txt DOI: http://dx.doi.org/10.7554/eLife.23570.023 [file elife-23570-supp1.zip › Processed Dataset/Processed dataset - WT_plus_rapamycin.wig]

track type=wiggle_0 name="wtplusrapa_S1_L001_R1_001 trimmed (Reads).bam"
variableStep chrom=chrI
30 2 
75 2 
100 32 
164 19 
169 23 
173 60 
186 10 
197 129 
281 1 
293 28 
476 28 
491 23 
501 8 
504 1 
511 9 
515 1 
581 24 
967 1 
1080 10 
1097 21 
1265 65 
1431 39 
1487 73 
1508 17 
1525 11 
1530 3 
2151 1 
2430 108 
2440 68 
2560 1 
2585 2 
2598 1 
2789 4 
3080 3 
3338 10 
3781 47 
3896 11 
4163 4 
4178 1 
4420 23 
4510 16 
5584 2 
5838 3 
5848 2 
6046 1 
6198 16 
6229 45 
6239 51 
6346 1 
6369 6 
6376 7 
6385 76 
6392 148 
6397 2 
6400 1 
6403 21 
6422 1 
6449 1 
6456 9 
6461 8 
6467 72 
6478 3 
6481 1 
6485 267 
6523 25 
6530 15 
6707 5 
6711 8 
6721 12 
6927 13 
7017 5 
7029 11 
7076 5 
7085 1 
7360 4 
7486 13 
7561 33 
7700 1 
7845 1 
8005 35 
8024 3 
8036 10 
8053 9 
8084 12 
8206 49 
8215 15 
8269 2 
8539 6 
8739 24 
8929 7 
8932 20 
9049 5 
9071 1 
9079 2 
9201 9 
9235 56 
9259 7 
9279 1 
9287 1 
9292 2 
9298 3 
9305 68 
9314 12 
9325 16 
9329 2 
9333 10 
9393 2 
9397 1 
9442 2 
9534 3 
9559 4 
9597 5 
9651 24 
9694 3 
9709 1 
9721 121 
9735 19 
9754 33 
9763 11 
9781 6 
9832 4 
9854 29 
9922 3 
9939 7 
9950 2 
9954 13 
9982 27 
9993 1 
10016 1 
10090 8 
10261 20 
10307 1 
10374 5 
10453 4 
10467 20 
10506 14 
10514 2 
10572 5 
10577 35 
10587 1 
10642 29 
10656 18 
10721 6 
10809 2 
10852 1 
10985 1 
11098 31 
11189 1 
11206 12 
11254 1 
11262 1 
11287 3 
11556 8 
11607 4 
11643 31 
11675 1 
11803 8 
11812 1 
12342 3 
12621 2 
12811 2 
12931 2 
13586 10 
13660 3 
13727 21 
13959 16 
14030 25 
14069 248 
14205 1 
14307 1 
14379 5 
14593 1 
14744 4 
14752 6 
14760 1 
14767 1 
14788 21 
14810 7 
14816 3 
14838 1 
14863 18 
14892 7 
14922 4 
15119 7 
15413 1 
15511 3 
15616 13 
15749 7 
15819 35 
15827 161 
15846 29 
16234 10 
16308 1 
16567 54 
16668 4 
16847 2 
16881 46 
16898 17 
16970 6 
17179 104 
17220 8 
17486 26 
17555 4 
17560 6 
17644 18 
17877 9 
17910 1 
17915 61 
17932 6 
17962 5 
17966 5 
18156 1 
18444 35 
18463 149 
18491 27 
18638 14 
18652 2 
18773 1 
18809 19 
18854 5 
18937 8 
18949 1 
18952 1 
18960 1 
19113 22 
19158 6 
19185 2 
19300 1 
19363 1 
19503 3 
19537 33 
19670 85 
19819 23 
20135 34 
20181 4 
20227 25 
20273 1 
20301 29 
20319 1 
20424 9 
20494 4 
20591 3 
20613 43 
20626 5 
20636 25 
20641 1 
20645 2 
20675 30 
20732 4 
20737 13 
20740 5 
20905 12 
20920 37 
20938 42 
20942 12 
20987 1 
21002 33 
21007 31 
21027 19 
21084 3 
21090 11 
21120 15 
21143 1 
21227 4 
21476 22 
21481 1 
21498 14 
21672 5 
21788 1 
21801 62 
21921 26 
21941 7 
21947 4 
22017 1 
22028 2 
22202 2 
22468 10 
22642 8 
22659 6 
22669 5 
22684 12 
22695 11 
23026 6 
23189 8 
23326 15 
23348 3 
23579 1 
23631 43 
23660 5 
23861 1 
23890 10 
24029 1 
24183 9 
24417 21 
24422 6 
24436 1 
24455 2 
24459 2 
24623 83 
24757 1 
24761 3 
24777 13 
24795 18 
24816 2 
24835 68 
24931 4 
25023 27 
25056 17 
25139 18 
25164 2 
25187 26 
25364 27 
27232 8 
27730 17 
27822 3 
27864 5 
28073 6 
28092 1 
28102 3 
28369 1 
28387 3 
28390 14 
28444 59 
28469 9 
28575 42 
28617 33 
28625 88 
28674 3 
28717 1 
28799 5 
28868 13 
28872 4 
28884 9 
28887 10 
28903 9 
28953 7 
29025 82 
29056 61 
29060 5 
29239 6 
29267 72 
29424 2 
29431 5 
29593 3 
29602 1 
29616 1 
29627 1 
29767 36 
29782 2 
29795 8 
29798 1 
29802 19 
29806 6 
29832 7 
29836 6 
29840 39 
29903 138 
29908 1 
29913 1 
29916 2 
29922 5 
29934 5 
29953 12 
29962 195 
29982 2 
30035 15 
30040 4 
30044 3 
30122 10 
30134 3 
30220 119 
30300 6 
30321 54 
30344 16 
30350 4 
30444 8 
30469 18 
30478 4 
30523 7 
30529 5 
30573 6 
30689 6 
30804 2 
30823 2 
30829 1 
30954 3 
30962 1 
30986 17 
31080 6 
31096 1 
31238 25 
31255 2 
31294 5 
31371 2 
31459 19 
31477 1 
31495 8 
31508 2 
31516 67 
31553 19 
31564 13 
31613 37 
31677 9 
31681 2 
31684 12 
31689 27 
31696 13 
31737 53 
31743 4 
31748 8 
31763 47 
31768 3 
31772 18 
31782 16 
31807 56 
31816 13 
31858 38 
31875 80 
31892 66 
31895 27 
31902 2 
31917 86 
31934 1 
31969 37 
32047 9 
32071 111 
32094 10 
32097 6 
32100 2 
32127 14 
32137 11 
32152 4 
32236 5 
32244 6 
32248 29 
32251 1 
32303 1 
32315 13 
32321 3 
32331 25 
32401 86 
32408 1 
32413 1 
32422 3 
32425 17 
32445 8 
32491 4 
32532 15 
32537 83 
32557 1 
32571 41 
32590 66 
32594 43 
32599 13 
32635 7 
32644 6 
32663 54 
32691 1 
32706 37 
32715 20 
32724 5 
32769 11 
32785 1 
32793 19 
32801 10 
32813 108 
32819 14 
32825 189 
32832 13 
32853 15 
32856 62 
32865 3 
32870 12 
32924 1 
32984 10 
32990 14 
33013 5 
33020 4 
33030 11 
33038 1 
33065 20 
33111 1 
33115 7 
33122 110 
33126 1 
33131 88 
33138 7 
33148 27 
33158 3 
33163 2 
33171 194 
33183 1 
33203 9 
33232 2 
33291 23 
33356 2 
33362 35 
33459 6 
33520 1 
33532 4 
33630 30 
33646 4 
33650 5 
33670 10 
33705 7 
33733 15 
33895 9 
33934 101 
34059 1 
34078 1 
34096 58 
34107 14 
34220 68 
34249 6 
34265 12 
34286 6 
34360 2 
34414 3 
34437 5 
34445 2 
34487 6 
34524 2 
34533 33 
34544 66 
34569 5 
34574 2 
34579 2 
34582 143 
34588 1 
34598 14 
34610 13 
34649 17 
34692 1 
34777 233 
34801 9 
34810 13 
34833 21 
34838 4 
34848 111 
34854 1 
34859 1 
34864 30 
34898 25 
34902 1 
34914 3 
34918 4 
34921 1 
34930 12 
34939 2 
34944 7 
34948 6 
34955 8 
34966 2 
34977 2 
34981 3 
35012 6 
35025 1 
35036 7 
35061 13 
35066 12 
35095 3 
35101 1 
35185 224 
35312 153 
35320 268 
35366 46 
35373 1 
35388 1 
35402 9 
35455 7 
35706 2 
35726 4 
36000 12 
36215 3 
36220 7 
36237 8 
36384 16 
36389 4 
36407 48 
36412 7 
36458 83 
36466 3 
36472 1 
36483 81 
36487 10 
36492 6 
36502 16 
36508 3 
36515 13 
36545 9 
36551 14 
36632 26 
36695 23 
36821 10 
36892 20 
36939 1 
36998 32 
37008 46 
37081 1 
37135 9 
37161 1 
37287 4 
37309 18 
37314 2 
37328 13 
37332 9 
37336 1 
37339 1 
37351 6 
37364 111 
37372 5 
37388 2 
37531 3 
37554 2 
37561 25 
37614 32 
37845 2 
37907 57 
37914 19 
37926 68 
37953 5 
38029 13 
38093 1 
38184 24 
38425 8 
38442 1 
38562 23 
38571 46 
38709 2 
38716 6 
38760 10 
38807 1 
38861 63 
38867 1 
38882 27 
38888 3 
38899 2 
38907 12 
38913 58 
38921 30 
38930 33 
38937 1 
39028 16 
39045 15 
39053 17 
39065 1 
39069 43 
39154 31 
39158 47 
39164 2 
39167 15 
39174 118 
39184 54 
39192 22 
39207 43 
39214 8 
39218 23 
39230 1 
39293 6 
39466 1 
39469 1 
39540 8 
39651 2 
39670 4 
39955 11 
40018 8 
40088 39 
40113 55 
40127 1 
40145 12 
40158 7 
40243 58 
40288 23 
40305 158 
40310 13 
40334 15 
40363 1 
40443 27 
40450 32 
40463 25 
40588 1 
40683 71 
40749 13 
40753 13 
40799 55 
40813 6 
40844 33 
40876 20 
40883 37 
40897 1 
40941 83 
40946 7 
41047 12 
41134 37 
41146 121 
41165 4 
41179 13 
41207 5 
41263 58 
41374 3 
41422 4 
41539 4 
41600 34 
41624 4 
41632 9 
41646 12 
41658 67 
41706 15 
41828 13 
41881 1 
41949 5 
41960 2 
41972 1 
41988 2 
41999 1 
42007 7 
42020 18 
42028 19 
42056 1 
42060 7 
42073 1 
42077 12 
42081 3 
42110 19 
42123 3 
42159 6 
42188 1 
42289 64 
42315 10 
42787 1 
42796 3 
42817 31 
42870 19 
42932 1 
42940 16 
42980 2 
42990 17 
43006 42 
43028 1 
43059 10 
43153 59 
43172 24 
43186 50 
43198 97 
43203 22 
43208 14 
43265 12 
43336 3 
43348 10 
43353 22 
43377 22 
43397 258 
43480 10 
43508 7 
43516 2 
43542 6 
43584 3 
43599 14 
43629 2 
43650 6 
43654 6 
43705 1 
43742 1 
43748 27 
43778 1 
43787 8 
43808 16 
43883 30 
43889 28 
43990 7 
44047 1 
44057 79 
44113 37 
44166 11 
44241 41 
44281 1 
44322 1 
44381 12 
44397 3 
44435 8 
44514 17 
44551 193 
44608 1 
44645 4 
44662 10 
44666 1 
44688 7 
44691 41 
44752 33 
44778 8 
44808 48 
44850 74 
44864 1 
44900 13 
45017 12 
45024 26 
45050 5 
45136 17 
45144 5 
45151 28 
45157 8 
45175 41 
45181 4 
45189 5 
45195 13 
45200 11 
45206 15 
45217 7 
45224 2 
45229 177 
45235 12 
45239 13 
45250 7 
45254 2 
45285 3 
45302 74 
45310 60 
45313 21 
45321 2 
45353 23 
45367 151 
45380 140 
45388 32 
45401 267 
45416 11 
45421 2 
45425 11 
45431 143 
45505 69 
45525 3 
45529 1 
45534 1 
45573 1 
45578 4 
45585 28 
45602 2 
45607 82 
45612 4 
45619 40 
45632 6 
45635 47 
45651 1 
45654 6 
45680 1 
45684 14 
45694 1 
45704 4 
45713 2 
45719 11 
45730 5 
45748 6 
45861 1 
45865 12 
45905 1 
45915 14 
45925 16 
46159 5 
46181 16 
46221 4 
46351 12 
46377 23 
46395 11 
46426 3 
46558 1 
46563 15 
46650 12 
46818 17 
46842 7 
46919 39 
46984 12 
47220 3 
47510 46 
47566 14 
47671 5 
47785 6 
47851 9 
47991 4 
48137 13 
48156 4 
48162 1 
48211 1 
48298 8 
48316 3 
48330 1 
48336 74 
48345 90 
48387 15 
48395 5 
48405 18 
48408 21 
48413 22 
48417 20 
48422 375 
48429 81 
48437 51 
48443 5 
48448 37 
48452 10 
48457 2 
48460 149 
48472 5 
48478 3 
48494 6 
48640 19 
48652 32 
48663 31 
48669 38 
48695 51 
48764 3 
48769 12 
48776 6 
48816 1030 
48827 5 
48941 9 
49023 19 
49197 14 
49203 5 
49334 3 
49540 11 
49605 10 
49678 1 
49696 1 
49787 1 
50190 8 
50197 10 
50205 51 
50217 1 
50224 29 
50271 8 
50630 47 
50786 5 
50822 2 
50826 20 
50858 4 
50897 39 
50955 7 
50986 36 
51120 1 
51123 2 
51216 86 
51471 2 
51487 30 
51497 5 
51541 31 
51770 1 
51823 24 
51838 11 
51843 1 
51875 60 
51894 3 
52210 18 
52213 1 
52221 17 
52229 10 
52533 22 
52536 1 
52541 2 
52646 4 
52655 2 
52659 9 
52668 6 
52676 15 
52684 8 
52692 16 
52699 4 
52708 23 
52713 1 
52717 2 
52720 10 
52735 6 
52740 11 
52744 14 
52751 7 
52757 32 
52766 34 
52773 7 
52778 12 
52788 18 
52796 7 
52800 9 
52833 1 
52935 3 
52976 2 
53015 2 
53096 9 
53100 1 
53134 4 
53150 26 
53179 139 
53223 1 
53247 118 
53276 13 
53285 33 
53324 28 
53330 37 
53491 1 
53509 3 
53517 19 
53525 1 
53531 7 
53737 7 
53799 24 
53831 1 
53987 69 
54036 2 
54102 50 
54181 1 
54317 4 
54474 13 
54481 2 
54653 29 
54812 1 
54817 4 
54828 6 
54849 9 
54861 3 
54864 1 
54874 3 
54882 24 
54894 8 
54898 11 
54943 173 
56726 4 
56732 4 
56737 2 
56743 37 
56748 24 
56860 1 
56904 1 
56921 12 
56954 2 
56957 15 
56976 2 
56984 5 
57284 28 
57300 18 
57370 1 
57401 2 
57411 18 
57419 46 
57435 23 
57455 2 
57461 1 
57469 44 
57481 38 
57668 8 
57680 76 
57755 55 
57813 59 
57820 118 
57824 10 
58114 52 
58119 15 
58130 20 
58172 2 
58205 7 
58332 6 
58340 4 
58461 1 
58509 20 
58521 13 
58542 14 
58600 98 
58605 59 
58610 13 
58616 1 
58623 78 
58631 35 
58657 15 
59438 12 
59495 8 
59504 2 
59541 53 
61070 7 
61101 18 
61110 15 
61115 56 
61118 33 
61129 47 
61139 244 
61147 1 
61192 72 
61197 99 
61209 93 
61218 180 
61224 163 
61235 263 
61247 29 
61255 56 
61266 122 
61327 297 
61361 35 
61376 40 
61379 92 
61394 20 
61415 28 
61423 13 
61426 72 
61437 14 
61444 43 
61449 31 
61456 4 
61623 2 
61697 1 
61718 3 
61742 102 
61767 3 
61792 3 
61795 10 
61803 219 
61827 13 
61884 3 
61895 63 
61921 53 
61940 19 
62000 42 
62027 16 
62057 61 
62071 11 
62080 17 
62093 1 
62098 3 
62119 5 
62126 7 
62130 5 
62143 13 
62164 3 
62193 1 
62236 8 
62244 25 
62251 16 
62257 54 
62264 54 
62272 1 
62283 132 
62289 38 
62293 8 
62297 13 
62308 64 
62323 124 
62370 27 
62386 15 
62419 10 
62430 147 
62437 15 
62445 141 
62455 32 
62463 341 
62471 125 
62477 79 
62486 30 
62494 2 
62570 7 
62583 23 
62600 3 
62603 4 
62606 1 
62625 12 
62630 1 
62644 4 
62651 6 
62695 186 
62702 6 
62709 44 
62720 6 
62730 2 
62740 1 
62751 117 
62757 14 
62861 7 
65468 18 
65486 12 
65533 35 
65599 19 
65635 5 
65796 114 
65827 1 
65970 39 
65994 4 
66031 75 
66065 12 
66157 50 
66191 6 
66258 1 
66285 43 
66394 3 
66414 4 
67779 4 
67898 3 
67954 31 
67972 4 
67994 25 
68003 2 
68006 4 
68010 3 
68016 7 
68025 1 
68030 1 
68033 23 
68037 26 
68045 94 
68068 4 
68072 12 
68075 4 
68084 2 
68098 102 
68152 10 
68163 247 
68173 36 
68179 20 
68192 6 
68200 9 
68210 111 
68216 32 
68222 1 
68226 6 
68235 6 
68239 32 
68245 161 
68252 22 
68256 26 
68273 22 
68277 7 
68281 46 
68297 113 
68306 14 
68311 15 
68314 4 
68317 15 
68324 78 
68335 8 
68338 43 
68347 62 
68353 1 
68357 32 
68368 64 
68381 5 
68388 4 
68391 13 
68400 43 
68455 1 
68463 9 
68540 3 
68551 15 
68596 6 
68602 3 
68605 45 
68616 35 
68623 28 
68628 10 
68634 4 
68638 3 
68641 6 
68645 28 
68650 9 
68656 23 
68663 2 
68666 41 
68670 38 
68674 6 
68678 16 
68681 9 
68685 52 
68692 4 
68695 11 
68700 127 
68712 18 
68721 6 
68772 29 
68782 5 
68787 5 
68791 2 
68803 7 
68806 1 
68817 1 
68823 42 
68858 14 
68871 1 
68919 13 
68936 16 
68947 4 
68954 8 
68968 17 
68984 2 
69020 6 
69026 2 
69029 3 
69034 2 
69079 3 
69098 39 
69115 10 
69124 152 
69155 3 
69164 23 
69173 38 
69177 2 
69187 23 
69226 1 
69237 37 
69245 31 
69255 2 
69260 1 
69371 6 
69375 4 
69382 11 
69387 14 
69408 55 
69417 7 
69487 14 
69542 1 
69551 21 
69565 7 
69571 5 
69579 92 
69588 86 
69600 112 
69618 209 
69633 21 
69650 1 
69654 22 
69668 17 
69678 8 
69690 209 
69732 22 
69736 3 
69745 9 
69751 29 
69767 3 
69850 10 
69854 37 
69861 1 
69873 9 
69882 53 
69887 1 
69900 11 
69910 42 
69913 3 
69918 6 
69952 50 
69959 1 
69987 1 
70001 6 
70005 2 
70012 1 
70032 1 
70036 36 
70040 1 
70100 29 
70107 3 
70112 70 
70137 13 
70158 26 
70164 116 
70174 75 
70200 26 
70204 5 
70207 1 
70212 1 
70216 102 
70227 29 
70231 4 
70250 9 
70265 16 
70297 5 
70310 1 
70317 1 
70323 3 
70335 18 
70342 5 
70345 3 
70351 10 
70355 7 
70360 1 
70365 17 
70373 6 
70407 30 
70419 15 
70424 6 
70445 2 
70451 134 
70461 4 
70468 52 
70474 18 
70514 1 
70531 22 
70629 6 
70646 7 
70662 25 
70684 61 
70691 3 
70712 1 
70715 2 
70718 12 
70769 1 
70772 1 
70782 49 
70795 44 
70813 12 
70837 43 
70870 7 
70877 6 
70910 4 
70947 1 
70984 2 
70989 8 
70994 47 
70997 40 
71007 29 
71012 1 
71038 4 
71046 2 
71054 44 
71072 3 
71079 7 
71083 27 
71103 29 
71107 1 
71162 21 
71171 13 
71178 57 
71206 8 
71210 27 
71216 102 
71223 10 
71227 11 
71235 7 
71252 25 
71259 7 
71264 8 
71275 19 
71290 4 
71306 2 
71329 397 
71337 3 
71348 5 
71371 101 
71379 7 
71384 4 
71387 47 
71401 406 
71414 11 
71417 33 
71422 1 
71425 1 
71429 16 
71447 6 
71452 49 
71460 54 
71464 9 
71468 7 
71472 28 
71478 1 
71484 153 
71489 31 
71496 545 
71504 66 
71513 58 
71519 14 
71522 31 
71528 156 
71552 1 
71560 12 
71566 3 
71585 13 
71594 2 
71613 6 
71617 2 
71649 10 
71668 5 
71673 2 
71711 19 
71719 1 
73388 1 
73418 1 
73458 24 
73462 49 
73478 40 
73486 1 
73511 26 
73530 4 
73568 58 
73572 1 
73577 104 
73597 4 
73606 16 
73630 18 
73637 7 
73675 1 
73693 10 
73699 5 
73706 22 
73722 1 
73733 15 
73741 58 
73761 11 
73764 8 
73771 2 
73782 9 
73813 2 
73878 10 
73912 11 
73943 17 
73949 13 
73985 1 
73993 1 
74030 2 
74112 5 
74127 1 
74268 15 
74277 2 
74342 11 
74392 66 
74432 13 
74462 1 
74495 7 
74511 2 
74528 56 
74573 9 
74576 9 
74582 21 
74595 14 
74601 10 
74611 2 
74632 18 
74650 12 
74661 20 
74671 56 
74684 2 
74690 75 
74696 39 
74706 1 
74737 2 
74802 9 
74821 24 
74851 3 
74854 4 
74859 22 
74897 5 
74906 2 
75020 1 
75033 12 
75062 20 
75066 10 
75073 19 
75078 5 
75089 1 
75100 20 
75118 35 
75121 1 
75194 54 
75216 3 
75225 15 
75240 14 
75247 34 
75256 34 
75354 41 
75384 2 
75395 65 
75419 33 
75514 54 
75565 5 
75568 7 
75672 40 
75710 10 
75716 157 
75721 7 
75769 109 
75780 11 
75883 26 
75913 62 
75922 20 
75928 54 
75935 2 
75985 2 
76051 31 
76065 1 
76069 20 
76079 1 
76211 5 
76222 73 
76230 3 
76233 5 
76239 12 
76243 27 
76246 6 
76253 21 
76264 33 
76267 10 
76279 9 
76299 5 
76325 54 
76332 1 
76335 2 
76348 13 
76355 1 
76359 30 
76367 118 
76950 17 
79355 8 
79426 53 
79441 5 
79447 5 
79493 7 
79520 5 
79543 31 
79560 72 
79569 26 
79581 105 
79586 69 
79590 36 
79594 5 
79610 18 
79616 7 
79632 55 
79643 63 
79646 1 
79654 1 
79660 7 
79675 90 
80475 22 
80483 16 
80497 3 
80507 1 
80511 6 
80515 1 
80543 7 
80643 3 
80689 1 
80712 9 
80715 1 
80741 48 
80795 6 
80836 71 
80848 20 
80870 23 
80908 12 
80978 5 
80999 4 
81018 8 
81029 1 
81039 2 
81336 9 
81357 19 
81377 26 
81486 34 
81502 2 
81536 2 
81622 16 
81639 26 
81669 36 
81674 24 
81708 2 
81854 7 
81860 1 
81864 7 
81990 10 
82002 106 
82008 6 
82017 2 
82025 36 
82044 1 
82061 15 
82075 81 
82084 2 
82090 57 
82098 63 
82130 24 
82138 38 
82142 109 
82148 2 
82157 13 
82168 30 
82176 18 
82182 4 
82194 2 
82198 12 
82210 3 
82220 136 
82314 53 
82325 148 
82344 22 
82352 150 
82413 45 
82560 23 
82580 10 
82592 2 
82597 1 
82613 5 
82616 1 
82624 2 
82636 4 
82645 12 
82664 2 
82675 19 
82686 4 
83284 6 
83291 13 
83332 2 
83335 1 
83341 2 
83358 13 
83374 1 
83394 3 
83423 12 
83437 40 
83458 16 
83468 15 
83481 7 
83488 13 
83500 28 
83536 57 
83551 31 
83594 20 
83605 1 
83634 4 
83658 20 
83680 110 
83693 8 
83703 12 
83710 35 
83715 9 
83727 7 
83745 3 
83819 10 
83839 2 
83860 46 
83869 36 
83883 9 
83890 48 
83898 11 
83921 19 
83976 3 
84003 4 
84013 3 
84021 21 
84032 8 
84480 30 
84515 1 
84524 4 
84529 1 
84535 2 
84538 3 
84547 17 
84552 3 
84557 17 
84564 21 
84613 50 
84621 5 
84639 4 
84762 7 
84780 45 
84844 1 
84919 19 
84941 11 
84964 4 
84971 9 
84979 31 
84987 94 
84995 2 
85010 26 
85022 4 
85130 15 
85143 13 
85150 6 
85154 6 
85165 27 
85184 2 
85211 52 
85365 1 
85399 19 
85453 2 
85516 3 
85550 44 
85641 3 
85726 12 
85740 2 
85960 2 
86299 2 
86303 7 
86605 9 
86620 2 
86821 32 
86934 21 
86981 44 
87123 25 
87131 51 
87139 52 
87146 88 
87154 1 
87182 8 
87186 7 
87194 150 
87218 40 
87238 65 
87385 8 
87393 27 
87407 11 
87429 32 
87521 12 
87542 1 
87547 16 
87584 17 
87589 15 
87613 1 
87619 47 
87731 23 
87737 9 
87763 18 
87768 37 
87775 4 
87807 6 
87891 3 
87909 12 
87934 5 
87938 2 
87972 1 
87982 35 
87988 83 
88021 1 
88048 11 
88072 20 
88082 8 
88089 6 
88093 218 
88102 1 
88108 10 
88126 14 
88129 4 
88253 5 
88256 4 
88271 6 
88306 11 
88310 1 
88322 7 
88390 1 
88408 7 
88598 15 
88617 65 
88633 3 
88637 2 
88661 22 
88713 1 
88828 24 
88860 10 
89029 1 
89035 2 
89210 1 
89352 15 
89371 8 
89496 4 
89664 28 
89770 8 
89773 1 
89813 5 
89842 57 
89918 28 
89932 9 
89968 10 
90119 2 
90126 12 
90316 2 
90381 33 
90510 3 
90577 43 
90589 4 
90608 6 
90613 51 
90642 5 
90645 11 
90671 4 
90773 8 
90911 3 
90917 37 
90932 10 
90948 7 
91041 106 
91085 5 
91090 124 
91105 27 
91178 1 
91368 7 
91383 3 
91399 13 
91444 21 
91532 31 
91551 1 
91559 3 
91623 21 
91724 2 
91780 13 
91837 25 
91851 1 
91866 4 
91878 1 
91965 6 
92027 23 
92070 1 
92151 59 
92154 45 
92277 1 
92334 1 
92339 2 
92345 5 
92353 1 
92356 6 
92361 1 
92391 22 
92419 4 
92517 7 
92520 4 
92528 1 
92541 1 
92545 16 
92558 2 
92563 7 
92567 5 
92572 2 
92581 1 
92597 4 
92622 11 
92630 2 
92771 1 
92774 2 
92783 15 
92796 34 
92812 73 
92820 8 
92823 1 
92828 1 
92834 82 
92841 9 
92850 6 
92855 14 
92863 2 
92870 6 
92891 1 
92908 42 
92973 2 
92986 13 
92990 9 
93017 1 
93023 3 
93153 7 
93202 7 
93302 9 
93310 3 
93330 1 
93351 11 
93371 5 
93377 10 
93415 3 
93475 25 
93665 42 
93695 1 
93755 15 
93780 47 
93809 12 
93818 12 
93885 23 
93950 44 
93963 14 
93992 76 
94007 127 
94062 35 
94193 2 
94230 1 
94320 2 
94346 4 
94437 1 
94469 1 
94477 6 
94492 7 
94498 1 
94512 3 
94516 5 
94522 20 
94539 49 
94549 62 
94560 202 
94566 28 
94571 7 
94578 41 
94588 6 
94592 12 
94598 2 
94626 13 
94629 6 
94765 33 
94798 4 
94808 60 
94846 14 
94904 10 
94929 40 
95012 3 
95031 3 
95044 6 
95054 8 
95061 8 
95072 3 
95090 33 
95093 8 
95101 4 
95115 32 
95238 28 
95284 16 
95409 6 
95423 2 
95445 25 
95456 22 
95471 1 
95474 13 
95477 3 
95533 2 
95596 7 
95616 4 
95642 5 
95664 5 
95754 1 
95769 1 
95808 3 
95812 10 
95933 16 
96116 21 
96145 49 
96422 26 
96441 16 
97854 1 
98571 15 
98829 1 
99318 1 
99353 3 
99356 4 
99376 2 
99462 7 
99655 7 
99804 1 
99813 16 
99831 72 
99840 51 
99849 52 
99854 199 
99864 68 
99905 25 
99918 101 
99928 1 
99940 5 
99945 19 
99956 15 
100100 23 
100135 12 
101178 1 
101227 9 
101231 1 
101240 100 
101267 4 
101278 1 
101310 33 
101313 7 
101329 1 
101333 43 
101342 12 
101348 3 
101352 11 
101355 4 
101362 2 
101366 2 
101390 2 
101408 4 
101500 1 
101503 2 
101526 2 
101532 8 
101541 17 
101567 5 
102619 3 
102951 1 
102965 28 
103843 16 
103927 78 
103992 2 
105969 10 
105997 1 
106037 31 
106041 1 
106050 2 
106053 2 
106062 54 
106070 263 
106089 5 
106093 12 
106101 11 
106110 2 
106114 24 
106133 57 
106140 3 
106143 104 
106154 46 
106280 2 
106299 25 
106308 126 
106440 4 
106490 25 
106527 107 
106635 76 
106663 8 
106767 12 
106772 295 
106787 33 
106811 2 
106847 13 
106925 1 
106948 1 
106954 3 
107006 135 
107011 1 
107061 9 
107084 1 
107098 5 
107117 23 
107211 52 
107391 2 
107643 7 
107664 2 
107702 24 
107705 3 
107725 8 
107772 8 
107860 3 
108001 13 
108060 14 
108074 18 
108086 20 
108105 18 
108111 5 
108167 3 
108191 19 
108207 8 
108361 5 
108374 27 
108383 18 
108487 9 
108497 2 
108522 3 
108526 2 
108534 1 
108538 1 
108543 7 
108607 9 
108624 17 
108632 9 
108655 2 
108669 1 
108679 40 
108720 32 
108745 27 
108770 75 
108782 3 
108786 1 
108818 7 
108827 15 
108836 34 
108853 1 
108859 6 
108870 2 
109002 4 
109039 20 
109069 2 
109136 1 
109159 1 
109163 7 
109166 4 
109187 3 
109281 1 
109451 7 
109476 14 
109489 3 
109492 2 
109501 7 
109531 7 
109569 6 
109574 8 
109587 13 
109599 4 
109635 3 
109645 1 
109655 32 
109665 13 
109680 1 
109705 2 
109711 1 
109967 2 
109979 6 
109991 22 
110012 7 
110016 32 
110142 2 
110148 21 
110161 113 
110178 70 
110194 8 
110202 5 
110300 2 
110354 7 
110368 7 
110375 1 
110419 1 
110424 15 
110458 2 
110482 3 
110491 6 
110499 13 
110502 4 
110506 6 
110528 8 
110542 1 
110550 7 
110561 7 
110569 16 
110612 1 
110620 2 
110669 9 
110704 3 
110709 2 
110715 4 
110737 15 
110740 73 
110762 2 
110808 14 
111317 10 
111386 2 
111584 3 
111691 13 
111972 112 
112504 1 
112577 1 
112618 8 
112758 10 
112926 4 
113114 2 
113248 4 
113253 1 
113265 82 
113275 4 
113279 1 
113294 1 
113406 11 
113419 10 
113431 76 
113440 11 
113451 4 
113456 63 
113473 34 
113478 30 
113493 96 
113503 32 
113508 18 
113516 232 
113524 83 
113534 1 
113541 18 
113550 9 
113558 1 
113563 15 
113576 1 
113687 1 
113847 7 
113974 11 
113978 12 
114008 44 
114069 34 
114165 100 
114290 9 
114478 27 
114481 5 
114530 14 
114615 5 
114625 54 
114654 1 
114665 14 
114671 27 
114680 25 
114688 72 
114691 1 
114697 79 
114700 18 
114705 81 
114713 67 
114720 80 
114733 344 
114741 24 
114748 284 
114762 28 
114770 48 
114782 50 
114786 19 
114790 70 
114809 336 
114849 49 
114913 23 
114938 62 
114954 60 
114959 10 
114970 11 
114988 1 
115100 9 
115113 13 
115118 1 
115129 46 
115139 7 
115224 13 
115280 3 
115292 1 
115300 2 
115387 12 
115449 137 
115455 11 
115603 2 
115610 7 
115630 11 
115693 11 
115711 1 
115732 53 
115882 7 
115910 39 
115948 2 
116030 6 
116061 6 
116092 19 
116135 4 
116155 4 
116213 1 
116340 7 
116352 1 
116491 137 
116510 15 
116515 4 
116566 39 
116596 71 
116686 126 
116962 13 
117027 4 
117233 18 
117613 7 
117701 6 
117727 1 
117734 2 
117751 1 
117826 19 
117874 19 
117887 3 
118003 1 
118164 76 
118204 11 
118214 7 
118228 2 
118248 3 
118271 22 
118275 32 
118364 4 
118386 4 
118401 1 
118405 1 
118426 4 
118473 1 
118478 52 
118501 1 
118583 6 
118597 36 
118607 25 
118627 1 
118645 1 
118651 1 
118684 16 
118689 4 
118696 204 
118714 62 
118753 3 
118772 33 
118785 21 
118806 1 
118822 45 
118846 28 
118859 31 
118867 2 
118970 1 
118976 1 
118987 14 
118996 2 
119002 8 
119076 83 
119203 16 
119518 13 
119525 8 
119530 1 
119664 10 
119683 1 
119686 7 
119736 63 
119794 1 
119799 8 
119808 60 
119813 22 
119816 2 
119820 1 
119824 3 
119831 3 
119835 19 
119840 16 
119849 12 
119858 11 
120005 1 
120014 2 
120023 44 
120145 46 
120148 9 
120154 1 
120323 1 
120334 1 
120625 11 
120649 12 
120730 75 
121088 99 
121319 8 
121327 26 
121349 1 
121418 14 
121436 30 
121464 1 
121517 25 
121535 3 
121552 4 
121599 20 
121644 1 
121687 1 
121723 2 
121777 32 
121784 13 
121898 7 
122241 10 
122294 2 
122499 64 
122636 40 
122675 54 
122850 6 
122977 18 
123030 2 
123079 15 
123263 12 
123273 19 
123384 1 
123409 4 
123446 16 
123455 1 
123461 9 
123538 7 
123556 1 
123569 30 
123591 21 
123632 8 
123648 11 
123745 19 
123778 49 
123855 43 
123872 20 
123875 18 
123906 45 
124054 21 
124058 14 
124063 3 
124075 22 
124081 5 
124103 5 
124115 23 
124131 1 
124154 1 
124206 13 
124223 6 
124232 8 
124244 92 
124255 15 
124267 38 
124289 2 
124295 2 
124331 18 
124432 119 
124440 4 
124445 3 
124454 24 
124460 7 
124479 2 
124483 8 
124488 2 
124492 1 
124519 1 
124534 1 
124543 17 
124548 3 
124566 83 
124574 200 
124580 217 
124592 1 
124595 1 
124626 1 
124637 2 
124640 38 
124643 180 
124649 22 
124656 3 
124659 1 
124662 4 
124667 49 
124705 43 
124714 171 
124720 26 
124731 86 
124741 427 
124754 328 
124765 403 
124775 37 
124780 2 
124787 2 
124817 4 
124827 1 
126795 8 
126806 5 
126850 3 
126861 5 
126894 1 
126898 1 
126910 49 
126950 1 
127049 21 
127084 8 
127107 5 
127169 32 
127220 7 
127235 6 
127246 19 
127281 3 
127288 12 
127308 3 
127312 18 
127320 12 
127382 2 
127398 1 
127512 14 
127555 11 
127559 1 
127563 14 
127566 53 
127569 9 
127580 9 
127599 15 
127609 46 
127617 12 
127650 41 
127675 5 
127696 5 
127722 2 
127761 15 
127767 43 
127777 87 
127795 8 
127814 48 
127826 4 
127830 5 
127876 7 
127916 1 
127949 3 
127955 101 
127967 8 
127974 1 
127977 10 
128072 35 
128075 1 
128123 23 
128129 13 
128134 30 
128140 48 
128146 20 
128153 4 
128158 3 
128162 4 
128166 2 
128170 30 
128174 1 
128231 27 
128312 19 
128321 7 
128353 16 
128362 42 
128389 15 
128438 3 
128441 3 
128457 115 
128476 31 
128613 5 
128632 31 
128707 2 
128742 15 
128750 26 
128755 3 
128767 3 
128781 2 
128784 1 
128793 17 
128801 1 
128883 85 
128908 14 
128915 7 
128924 110 
128928 1 
128935 22 
128943 4 
128947 6 
129076 63 
129089 18 
129093 125 
129102 338 
129116 4 
129120 143 
129128 37 
129141 49 
129153 10 
129161 40 
129165 19 
129176 54 
129188 50 
129198 93 
129205 22 
129208 1 
129211 2 
129221 1 
129234 30 
129343 1 
129364 1 
129373 31 
129386 2 
129389 2 
129394 26 
129402 2 
129405 5 
129413 57 
129425 7 
129498 38 
129508 5 
129526 4 
129530 6 
129551 6 
129572 2 
129578 10 
129684 25 
129699 45 
129707 40 
129710 2 
129713 16 
129726 20 
129781 7 
130090 1 
130164 7 
130189 3 
130206 4 
130227 30 
130235 19 
130279 9 
130316 24 
130320 3 
130326 1 
130332 3 
130343 12 
130354 38 
130371 2 
130385 38 
130397 6 
130409 10 
130412 1 
130418 19 
130433 1 
130509 2 
130524 114 
130537 11 
130545 24 
130550 61 
130557 1 
130560 10 
130564 16 
130567 17 
130575 3 
130606 35 
130625 13 
130634 21 
130640 1 
130645 111 
130664 28 
130680 66 
130687 2 
130698 229 
130706 7 
130709 2 
130716 36 
130739 44 
131678 10 
132029 60 
132041 3 
132044 18 
132047 1 
132052 1 
132056 40 
132068 65 
132083 31 
132106 1 
132112 5 
132120 7 
132126 10 
132134 78 
132145 13 
132152 7 
132159 2 
132172 5 
132182 19 
132292 62 
132346 24 
132650 1 
133081 4 
133351 4 
133365 23 
133450 21 
133520 16 
133602 46 
133679 11 
133974 1 
133982 12 
133990 3 
134008 76 
134067 2 
134085 13 
134145 1 
134181 1 
134188 15 
135710 13 
135724 89 
135731 16 
135738 98 
135745 795 
135751 4 
135758 49 
135778 7 
135792 1 
135798 3 
135810 95 
135814 1 
135818 1 
135822 1 
135829 3 
135836 2 
135922 3 
135946 5 
135954 2 
136431 7 
136462 11 
136586 4 
136605 1 
136617 6 
136669 14 
136702 2 
136738 13 
136743 1 
136754 7 
136765 76 
136773 16 
136776 22 
136785 1 
136790 23 
136794 1 
136802 1 
136805 63 
136812 11 
136822 23 
136835 2 
136846 2 
136868 1 
136926 3 
136975 4 
136978 5 
136988 28 
136999 1 
137018 7 
137027 3 
137043 5 
137087 8 
137134 12 
137142 139 
137153 19 
137156 13 
137160 125 
137167 4 
137176 385 
137186 14 
137195 53 
137204 2 
137266 13 
137302 2 
137317 6 
137335 27 
137338 12 
137357 2 
137413 55 
137460 1 
137517 1 
137525 29 
137556 151 
137570 15 
137579 6 
137587 2 
137596 14 
137604 82 
137612 20 
137620 2 
137641 1 
137645 56 
137656 30 
137662 49 
137675 30 
137684 7 
137697 1 
137705 8 
137713 7 
137716 25 
137720 3 
137731 11 
137737 2 
137748 3 
137753 2 
137757 12 
137762 38 
137786 23 
137789 2 
137799 27 
137802 19 
137820 2 
137844 9 
137856 51 
137900 25 
137933 5 
137998 4 
138010 4 
138037 9 
138114 18 
138133 9 
138168 8 
138177 155 
138245 15 
138253 91 
138267 1 
138273 16 
138289 40 
138301 4 
138320 251 
138327 11 
138330 7 
138343 1 
138347 1 
138437 1 
138442 4 
138449 1 
138458 51 
138467 3 
138471 16 
138474 21 
138482 149 
138485 10 
138491 89 
138500 644 
138513 290 
138523 13 
138534 258 
138545 580 
138563 6327 
138569 1 
138575 5 
138582 262 
138591 6 
138595 38 
138679 4 
138706 129 
138730 20 
138742 10 
138754 5 
138757 13 
138763 2 
138783 16 
138868 3 
138874 4 
138879 3 
138887 8 
138893 26 
138905 12 
138913 117 
138928 1 
138934 2 
138971 15 
139033 92 
139041 8 
139046 64 
139053 205 
139061 40 
139065 1 
139069 4 
139073 11 
139083 312 
139092 472 
139169 37 
139176 13 
139182 8 
139185 5 
139189 2 
139193 4 
139205 256 
139218 108 
139230 21 
139235 2 
139243 2 
139251 1 
139271 5 
139279 48 
139290 153 
139310 231 
139331 8 
139337 41 
139344 12 
139357 20 
139375 50 
139382 114 
139445 1 
139456 1 
139462 5 
139468 28 
139476 1 
139487 7 
139490 3 
139494 6 
139500 83 
139508 14 
139521 2 
139525 2 
139529 28 
139534 15 
139537 10 
139543 1 
139556 1 
139590 2 
139594 25 
139616 1 
139643 1 
139646 13 
139652 19 
139671 5 
139683 9 
139696 13 
139732 4 
139762 1 
139804 21 
140133 4 
140142 22 
140206 12 
140418 1 
140440 4 
140468 60 
140490 14 
141206 28 
141253 6 
141274 178 
141335 31 
141408 47 
141447 1 
141462 1 
141483 25 
141492 30 
141505 7 
141512 78 
141536 4 
141541 24 
141549 89 
141556 179 
141563 61 
141567 90 
141576 173 
141586 244 
141617 112 
141622 7 
141626 3 
141639 225 
141645 3 
141649 12 
141653 49 
141661 188 
141672 35 
141676 5 
141683 240 
141692 7 
141699 22 
141706 41 
141712 7 
141717 8 
141721 47 
141730 29 
141744 30 
141754 30 
141761 1 
141765 68 
141770 6 
141777 22 
141784 8 
141789 9 
141795 4 
141798 4 
141803 5 
141807 13 
141816 4 
141850 2 
141882 11 
141902 10 
141908 182 
141920 1 
141930 24 
141936 51 
141952 332 
141975 19 
141979 18 
141987 155 
142004 574 
142015 15 
142029 39 
142034 5 
142037 44 
142044 11 
142050 52 
142060 226 
142067 48 
142073 131 
142079 5 
142082 64 
142098 121 
142122 10 
142140 2 
142750 25 
143164 1 
143173 1 
143192 5 
143199 4 
143212 2 
143224 2 
143233 8 
143241 1 
143244 12 
143247 4 
143337 2 
143345 3 
143364 1 
143386 16 
143391 3 
143395 15 
143399 9 
143403 42 
143410 27 
143416 26 
143426 400 
143442 70 
143445 2 
143452 7 
143455 2 
143462 14 
143465 86 
143473 126 
143478 62 
143483 19 
143490 133 
143511 113 
143519 4 
143523 2 
143528 3 
143532 36 
143542 78 
143545 5 
143552 52 
143561 39 
143565 28 
143569 5 
143573 84 
143581 1 
143594 19 
143599 9 
143610 193 
143628 41 
143641 18 
143665 36 
143684 9 
143689 14 
143695 19 
143699 48 
143720 138 
143741 19 
143744 11 
143752 20 
143760 53 
143768 50 
143849 12 
143876 30 
143889 9 
143899 34 
143910 24 
143934 2 
143951 19 
144190 43 
144193 11 
144203 1 
144209 3 
144219 3 
144239 83 
144249 37 
144255 2 
144263 1 
144281 1 
144336 38 
144341 10 
144344 77 
144352 9 
144366 7 
144371 21 
144380 18 
144384 10 
144388 2 
144399 40 
144404 4 
144454 1 
144480 1 
144510 42 
144517 9 
144520 19 
144526 4 
144554 3 
144688 8 
144698 2 
144731 8 
144772 1 
144781 77 
144786 17 
144798 15 
144828 31 
144847 56 
144850 13 
144885 2 
144934 2 
144943 44 
144967 15 
144972 14 
144977 6 
144982 3 
144987 2 
145012 9 
145019 3 
145064 17 
145069 1 
145074 2 
145099 9 
145103 1 
145106 14 
145113 3 
145149 38 
145192 1 
145433 6 
145573 33 
146081 36 
146437 3 
146554 18 
146568 2 
146578 2 
146600 4 
146605 1 
146632 5 
146809 4 
146862 1 
146883 6 
146888 19 
146897 3 
146900 2 
146912 1 
146933 4 
146996 7 
147015 8 
147020 47 
147052 23 
147059 14 
147066 17 
147088 3 
147091 3 
147217 25 
147284 1559 
147304 462 
147335 3111 
147377 1282 
147399 29 
147414 5 
147419 10 
147423 23 
147429 8 
147433 50 
147437 4 
147442 6 
147450 2 
147457 51 
147460 26 
147467 179 
147476 130 
147481 39 
147484 3 
147488 10 
147503 1 
147510 2 
147513 27 
147518 34 
147524 87 
147530 30 
147540 90 
147552 19 
147580 3 
147605 3 
147609 4 
148586 9 
151193 5 
151204 9 
151209 45 
151224 80 
151238 44 
151249 412 
151266 98 
151283 263 
151297 87 
151302 22 
151306 2 
151311 7 
151314 1 
151322 9 
151325 25 
151355 5 
151367 18 
151387 1 
151586 7 
151618 60 
151652 5 
151683 17 
151760 6 
151789 41 
151798 7 
151805 20 
151821 25 
151861 32 
151868 1 
151879 2 
151896 8 
151901 9 
151905 13 
151910 74 
151917 7 
151923 42 
151927 17 
151934 7 
151945 31 
151960 130 
151966 1 
152041 4 
152049 21 
152054 42 
152058 16 
152063 177 
152071 6 
152078 6 
152083 15 
152088 1 
152104 2 
152129 2 
152136 8 
152140 11 
152146 6 
152152 2 
152158 9 
152164 16 
152174 14 
152178 9 
152183 25 
152188 7 
152195 14 
152199 8 
152210 3 
152324 4 
152350 4 
152409 3 
152413 1 
152507 11 
152516 18 
152524 5 
152527 8 
152532 173 
152539 26 
152552 8 
152573 16 
152651 19 
152663 3 
152671 26 
152677 4 
152681 104 
152692 202 
152712 22 
152760 2 
152856 3 
152939 16 
152965 1 
153009 21 
153021 154 
153030 4 
153043 42 
153054 14 
153061 4 
153068 44 
153092 16 
153103 15 
153112 69 
153134 49 
153142 4 
153152 6 
153157 5 
153161 3 
153173 15 
153199 57 
153207 5 
153257 9 
153274 16 
153277 16 
153281 21 
153290 23 
153298 3 
153316 19 
153324 15 
153327 12 
153346 17 
153352 17 
153367 13 
153374 6 
153426 2 
153464 192 
153472 41 
153480 17 
153485 4 
153497 35 
153502 57 
153506 11 
153520 11 
153527 24 
153539 39 
153549 80 
153557 38 
153586 5 
153589 12 
153593 12 
153602 201 
153615 12 
153659 15 
153670 57 
153676 32 
153695 100 
153706 11 
153710 3 
153713 6 
153718 12 
153726 5 
153736 251 
153743 1 
153760 1 
153792 10 
153812 8 
153852 8 
153859 49 
153866 83 
153874 22 
153894 2 
153907 128 
153913 30 
153916 7 
153920 6 
153927 38 
153933 1 
153939 3 
153949 1 
153954 2 
153961 21 
153965 8 
153971 1 
153995 4 
154002 1 
154012 3 
154016 4 
154021 4 
154034 44 
154040 1 
154043 14 
154060 4 
154095 17 
154103 215 
154113 1 
154130 35 
154143 15 
154152 83 
154158 24 
154162 29 
154167 1 
154194 2 
154201 10 
154204 1 
154213 136 
154223 6 
154232 32 
154242 48 
154272 1 
154278 96 
154285 1 
154295 6 
154299 27 
154305 11 
154312 388 
154323 8 
154331 49 
154334 7 
154342 10 
154365 47 
154371 3 
154385 133 
154394 28 
154416 170 
154429 61 
154440 22 
154448 77 
154455 31 
154461 24 
154465 40 
154476 106 
154484 15 
154494 3 
154550 3 
154564 10 
154573 1 
154578 5 
154581 2 
154587 13 
154594 5 
154599 34 
154609 3 
154619 151 
154631 58 
154640 29 
154645 18 
154652 8 
154759 1 
154769 25 
154775 182 
154785 19 
154792 13 
154802 297 
154816 1 
154831 23 
154840 195 
154848 15 
154858 15 
154866 157 
154874 7 
154882 61 
154889 5 
154898 60 
154913 149 
154926 3 
154955 10 
154972 3 
155022 2 
155026 30 
155036 8 
155040 1 
155048 191 
155056 368 
155067 225 
155078 219 
155090 244 
155097 17 
155101 50 
155109 5 
155114 39 
155168 6 
155178 3 
155194 319 
155211 1 
155221 15 
155224 17 
155231 4 
155235 72 
155239 10 
155243 5 
155248 187 
155252 1 
155259 6 
155365 344 
155370 22 
155380 74 
155397 271 
155412 29 
155418 61 
155421 19 
155425 15 
155430 52 
155443 120 
155449 17 
155452 27 
155461 6 
155464 1 
155470 64 
155518 1 
155525 12 
155532 60 
155537 11 
155560 1 
155568 142 
155579 6 
155592 4 
155610 1 
155663 4 
155698 6 
155704 7 
155717 18 
155728 53 
155740 2 
155799 44 
155807 51 
155843 9 
155849 8 
155863 29 
155882 6 
155890 6 
155896 20 
155904 8 
155916 39 
155931 11 
155945 34 
155984 39 
155991 6 
155994 1 
156002 30 
156041 108 
156055 86 
156087 6 
156096 9 
156113 11 
156135 11 
156200 45 
156205 19 
156212 3 
156251 6 
156258 4 
156272 5 
156285 6 
156339 36 
156363 6 
156407 77 
156436 1 
156449 21 
156452 40 
156462 7 
156467 1 
156541 12 
156552 1 
156557 60 
156598 12 
156605 1 
156641 6 
156654 5 
156659 16 
156667 20 
156681 2 
156689 32 
156694 5 
156714 11 
156721 55 
156729 2 
156736 11 
156745 1 
156765 64 
156786 1 
158681 33 
158690 16 
158698 57 
158707 34 
158713 54 
158724 58 
158731 64 
158734 224 
158743 23 
158754 13 
158763 376 
158782 34 
158794 628 
158819 1459 
158838 52 
158844 5 
158847 2 
158850 23 
158858 16 
158863 6 
159785 1 
159798 38 
159802 21 
159811 3 
159843 1 
159906 1 
159912 3 
159915 1 
159927 12 
159936 4 
159939 12 
159947 18 
159958 5 
159970 14 
159983 18 
159987 7 
159991 53 
160003 41 
160016 46 
160020 13 
160024 4 
160031 13 
160037 18 
160041 16 
160045 6 
160051 1 
160054 7 
160057 16 
160068 1 
160074 6 
160080 2 
160083 12 
160088 3 
160146 39 
160156 1 
160162 51 
160168 80 
160177 15 
160189 46 
160195 3 
160200 23 
160204 15 
160212 1 
160242 192 
160251 1 
160255 100 
160278 4 
160291 1 
160299 1 
160307 70 
161269 12 
161304 1 
161371 21 
161386 10 
164043 1 
166097 1 
166127 32 
166134 2 
166153 11 
166167 11 
166171 1 
166196 150 
166202 31 
166207 1 
166210 3 
166233 116 
166260 5 
166272 3 
166276 2 
166284 2 
166300 2 
166318 2 
166352 3 
166357 7 
166368 92 
166382 153 
166393 180 
166397 14 
166406 3 
166410 4 
166414 74 
166422 2 
166434 13 
166487 1 
166499 30 
166512 4 
166531 5 
166536 31 
166546 11 
166564 1 
166628 13 
166709 22 
166720 1 
166733 4 
166736 9 
166753 13 
166856 34 
166866 14 
166893 12 
166897 6 
166907 59 
166916 7 
166922 14 
166932 17 
166953 9 
167023 100 
167034 18 
167037 1 
167057 20 
167065 25 
167074 19 
167168 18 
167201 1 
167221 25 
167224 10 
167256 23 
167260 5 
167267 13 
167275 15 
167289 2 
167295 37 
167303 4 
167307 5 
167314 2 
167325 131 
167356 2 
167408 37 
167414 2 
167422 17 
167432 3 
167437 6 
167489 4 
167493 4 
167505 11 
167540 4 
167571 25 
167592 18 
167631 18 
167671 5 
167690 62 
167722 6 
167753 4 
167767 56 
167776 3 
167792 7 
167795 4 
167919 5 
168070 7 
168078 11 
168083 1 
168086 5 
168114 15 
168197 11 
168200 3 
168212 16 
168223 16 
168234 29 
168245 1 
168253 1 
168256 2 
168268 198 
168377 53 
168408 12 
168493 5 
168527 4 
168535 34 
168581 28 
168597 15 
168608 9 
168688 43 
168697 11 
168700 86 
168708 5 
168720 2 
168727 3 
168738 7 
168750 2 
168756 2 
168759 14 
168776 36 
168852 64 
168875 10 
168884 126 
168892 14 
168908 1 
168915 172 
168920 18 
168946 2 
169021 11 
169026 62 
169033 23 
169042 174 
169053 32 
169079 524 
169085 10 
169094 177 
169103 49 
169108 314 
169117 643 
169130 302 
169161 785 
169169 16 
169173 45 
169181 28 
169189 306 
169196 44 
169201 209 
169207 22 
169212 37 
169215 42 
169224 52 
169241 19 
169327 35 
169348 12 
169359 5 
170276 13 
170288 1 
170296 9 
170331 1 
170344 2 
170361 1 
170425 2 
170451 1 
170459 1 
170471 1 
170551 1 
170580 6 
170612 4 
170667 1 
170739 3 
170754 7 
170772 2 
170805 27 
170815 2 
170837 1 
170868 1 
170953 4 
170983 22 
171037 12 
171044 1 
171091 1 
171189 1 
171228 36 
171251 54 
171300 21 
171304 3 
171307 13 
171314 1 
171460 22 
171484 28 
171541 1 
171578 1 
171607 12 
171615 4 
171625 10 
171636 2 
171640 3 
171643 13 
171646 15 
171650 29 
171674 4 
171693 1 
171774 4 
171787 3 
171800 77 
171803 16 
171810 90 
171816 4 
171822 62 
171841 153 
171848 24 
171855 46 
171863 39 
171881 34 
171889 22 
171893 3 
171911 6 
171988 263 
171994 5 
172007 1 
172038 33 
172049 16 
172053 21 
172062 26 
172066 1 
172074 18 
172186 9 
172194 1 
172211 13 
172312 1 
172355 77 
175142 2 
175175 10 
175185 177 
175197 431 
175202 7 
175206 38 
175209 84 
175220 1 
175223 14 
175228 11 
175233 1 
175239 11 
175244 2 
175249 7 
175258 47 
175261 7 
175268 206 
175273 18 
175279 38 
175294 108 
175303 42 
175310 51 
175314 7 
175380 73 
175420 8 
175424 8 
175432 64 
175442 9 
175445 11 
175449 22 
175457 11 
175461 32 
175466 6 
175475 5 
175598 2 
175622 4 
175630 8 
175653 6 
175659 99 
175710 20 
175768 90 
175773 41 
175783 23 
175793 76 
175925 5 
175948 9 
176081 30 
176120 4 
176128 74 
176216 32 
176225 7 
176270 2 
176279 1 
176308 4 
176316 1 
176339 10 
176342 1 
176354 1 
176378 3 
176428 28 
176436 12 
176455 5 
176468 18 
176512 2 
176540 9 
176615 3 
176626 1 
176640 7 
176645 4 
176661 1 
176684 5 
176710 3 
176788 4 
176812 5 
176865 8 
176938 7 
176970 21 
176980 1 
176986 2 
176989 13 
177022 1 
177056 22 
177154 12 
177212 22 
177219 7 
177234 1 
177270 10 
177283 2 
177290 1 
177298 2 
177305 1 
177309 3 
177313 8 
177316 2 
177325 13 
177328 1 
177332 2 
177345 11 
177357 164 
177367 17 
177376 11 
177379 21 
177384 13 
177407 9 
177414 6 
177430 189 
177443 5 
177450 2 
177462 24 
177481 24 
177496 5 
177510 106 
177525 28 
177534 1 
177538 9 
177549 31 
177567 18 
177578 1 
177581 29 
177585 1 
177588 90 
177592 3 
177597 82 
177607 4 
177615 16 
177633 6 
177636 1 
177641 2 
177648 83 
177656 5 
177660 11 
177663 22 
177668 3 
177680 133 
177684 7 
177688 1 
177696 4 
177699 5 
177714 4 
177726 1 
177746 19 
177759 12 
177766 39 
177769 19 
177774 119 
177784 69 
177787 4 
177790 56 
177810 6 
177814 12 
177820 140 
177829 4 
177838 1 
177847 4 
177850 8 
177856 1 
177904 106 
177939 5 
177942 8 
177946 4 
177950 3 
177993 1 
177998 34 
178013 3 
178027 9 
178031 15 
178035 28 
178039 4 
178043 25 
178057 67 
178067 3 
178089 34 
178100 57 
178114 8 
178126 1 
178134 27 
178154 1 
178167 21 
178173 49 
178262 13 
178304 25 
178334 13 
178341 1 
178387 23 
178398 144 
178409 10 
178460 2 
178492 1 
178503 12 
178510 243 
178524 1 
178528 11 
178592 18 
178645 5 
178672 3 
178677 1 
178683 6 
178729 21 
178744 42 
178762 86 
178817 3 
178853 135 
178868 19 
178962 14 
178981 7 
179017 9 
179091 2 
179108 59 
179127 17 
179155 1 
179180 22 
179186 54 
179211 7 
179221 17 
179263 2 
179277 3 
179291 3 
179309 14 
179316 1 
179333 1 
179384 8 
179397 4 
179406 2 
179409 3 
179430 77 
179436 40 
179442 52 
179455 119 
179461 16 
179473 47 
179493 61 
179503 1 
179509 13 
179512 1 
179520 9 
179531 15 
179541 6 
179545 1 
179563 18 
179576 4 
179584 16 
179603 19 
179614 14 
179621 38 
179626 29 
179685 111 
179693 10 
179702 97 
179731 10 
179754 42 
179774 40 
179782 85 
179791 103 
179798 15 
179805 3 
179809 2 
179839 177 
179851 1 
179855 69 
179865 24 
179913 35 
179945 208 
179965 1 
180069 7 
180077 38 
180085 14 
180089 19 
180101 52 
180106 15 
180110 14 
180114 5 
180130 5 
180141 35 
180150 92 
180169 273 
180181 6 
180189 92 
180197 30 
180201 2 
180204 7 
180207 1 
180230 4 
180238 15 
180293 105 
180334 14 
180350 3 
180359 38 
180378 32 
180405 2 
180502 10 
180515 12 
180524 13 
180535 34 
180561 3 
180564 19 
180583 1 
180666 1 
180673 38 
180689 66 
180723 11 
180737 3 
180760 4 
180825 26 
180833 9 
180843 14 
180859 116 
180864 38 
180872 106 
180882 1 
180887 72 
180894 25 
180905 3 
180908 9 
180916 7 
180932 14 
181026 20 
181034 121 
181055 4 
181059 8 
181071 1 
181077 11 
181083 2 
181096 9 
181140 97 
181150 238 
181183 33 
181193 217 
181212 407 
181272 6 
181279 96 
181285 41 
181291 13 
181297 39 
181304 168 
181312 25 
181316 81 
181323 30 
181326 8 
181329 3 
181339 26 
181344 31 
181355 48 
181386 9 
181404 33 
181411 1 
181433 3 
181459 123 
181500 3 
181507 4 
181514 4 
181518 3 
181573 23 
181579 100 
181589 2 
181592 239 
181596 10 
181599 4 
181604 1 
181615 5 
181621 92 
181629 22 
181647 3 
181662 18 
181725 54 
181757 200 
181785 18 
181794 94 
181802 1 
181808 10 
181816 38 
181829 95 
181966 33 
181972 30 
181980 1 
182001 4 
182019 4 
182035 9 
182050 1 
182084 32 
182124 1 
182132 6 
182145 176 
182154 17 
182177 9 
182286 39 
182289 7 
182299 10 
182304 18 
182311 64 
182322 13 
182326 3 
182332 3 
182335 9 
182341 30 
182352 89 
182367 8 
182378 30 
182390 19 
182398 24 
182431 21 
182462 15 
182483 38 
182492 1 
182499 14 
182502 16 
182506 18 
182540 5 
182558 1 
182585 2 
182660 5 
182669 3 
182682 3 
182693 7 
183019 2 
183022 1 
183173 2 
183182 3 
183208 1 
183215 1 
183224 3 
183227 1 
183250 19 
183389 10 
183400 37 
183528 5 
183549 14 
183555 60 
183558 24 
183573 44 
183579 116 
183585 64 
183591 40 
183595 4 
183600 151 
183609 67 
183612 123 
183645 4 
183656 45 
183663 4 
183682 1 
183800 7 
183818 13 
183829 76 
183941 6 
183945 5 
183979 3 
184043 5 
184090 164 
184124 2 
184135 5 
184229 40 
184262 10 
184270 7 
184325 11 
184503 13 
184523 20 
184535 15 
184538 3 
184552 21 
184564 2 
184573 5 
184669 29 
184679 9 
184689 187 
184696 25 
184703 15 
184707 36 
184713 18 
184734 74 
184747 34 
184753 30 
184763 8 
184766 4 
184779 7 
184800 68 
184805 5 
184811 18 
184820 88 
184869 1 
184893 8 
184943 4 
184951 38 
184980 140 
184985 7 
185015 3 
185080 64 
185100 34 
185103 113 
185115 2 
185142 4 
185165 21 
185173 28 
185275 34 
185321 6 
185398 5 
185433 3 
185436 1 
185582 3 
185622 3 
185667 2 
185797 21 
185811 27 
185818 2 
185827 2 
185867 28 
185875 1 
186007 1 
186051 27 
186180 41 
186191 1 
186218 3 
186376 3 
186381 7 
186397 1 
186511 8 
186521 3 
186533 1 
186569 4 
186625 2 
186656 15 
186863 13 
186881 23 
186894 5 
186899 95 
187074 27 
187120 18 
187126 5 
187138 9 
187155 8 
187172 68 
187244 8 
187261 5 
187287 17 
187298 125 
187318 3 
187411 8 
187422 11 
187466 9 
187487 25 
187699 5 
187732 3 
187754 11 
187766 10 
187785 1 
187892 12 
187907 1 
187922 6 
187926 44 
187930 10 
187933 34 
187941 3 
187944 4 
187949 8 
187961 33 
187969 57 
187973 237 
187979 1 
187982 2 
187985 66 
188003 4 
188009 1 
188014 2 
188021 14 
188029 3 
188061 2 
188109 38 
188127 27 
188143 17 
188151 7 
188169 11 
188177 14 
188208 48 
188221 5 
188366 13 
188385 18 
188396 13 
188671 7 
188733 1 
188736 27 
188755 1 
188769 3 
188774 10 
188789 10 
188794 1 
188809 11 
188841 20 
188848 15 
188931 7 
188937 6 
188954 4 
188957 45 
188961 1 
188974 10 
189038 19 
189060 3 
189066 5 
189072 14 
189078 54 
189095 9 
189099 90 
189108 13 
189122 2 
189149 3 
189157 2 
189345 10 
189349 11 
189355 52 
189462 1 
189466 1 
189483 31 
189506 9 
189549 19 
189579 7 
189601 8 
189615 5 
189687 25 
189694 40 
189700 34 
189739 26 
189751 34 
189759 61 
189772 81 
189787 16 
189794 30 
189803 304 
189819 1 
189861 3 
189887 52 
189921 1 
189933 1 
189942 26 
189948 7 
189962 71 
190000 391 
190011 212 
190031 150 
190040 2 
190050 15 
190064 15 
190073 21 
190081 11 
190088 5 
190094 8 
190098 1 
190108 3 
190112 1 
190124 20 
190140 2 
190148 14 
190153 8 
190156 1 
190163 14 
190172 5 
190192 2 
190207 4 
190214 8 
190219 17 
190224 20 
190238 9 
190257 5 
190276 4 
190293 1 
190303 1 
190306 2 
190312 2 
190328 1 
190340 1 
190348 2 
190391 1 
190396 2 
190404 9 
190409 8 
190417 1 
190430 1 
190443 3 
190471 1 
190498 1 
190509 2 
190513 3 
190518 3 
190525 1 
190531 7 
190542 9 
190552 1 
190563 1 
190584 6 
190587 7 
190590 18 
190598 28 
190601 6 
190611 39 
190622 16 
190646 6 
190657 6 
190732 28 
190741 1 
190767 16 
190793 30 
190831 1 
190868 5 
190874 14 
190921 55 
190927 131 
190940 169 
190966 47 
190980 18 
190999 26 
191003 22 
191030 80 
191094 4 
191097 35 
191107 144 
191127 15 
191133 48 
191145 6 
191226 39 
191234 18 
191238 22 
191242 12 
191247 17 
191254 2 
191257 23 
191262 14 
191272 3 
191289 4 
191303 9 
191309 6 
191314 5 
191324 13 
191342 3 
191348 6 
191357 5 
191382 4 
191390 1 
191402 65 
191405 1 
191409 20 
191422 39 
191427 5 
191443 18 
191454 15 
191462 12 
191469 54 
191483 5 
191493 10 
191504 16 
191508 29 
191516 1 
191526 2 
191535 161 
191543 53 
191551 144 
191561 158 
191570 45 
191581 5 
191584 1 
191587 4 
191594 32 
191616 21 
191625 3 
191634 2 
191637 10 
191669 1 
191681 21 
191698 9 
191725 30 
191730 6 
191734 26 
191741 2 
191749 2 
191772 15 
191794 1 
191800 4 
191811 11 
191819 3 
191832 3 
191874 2 
191892 5 
191900 11 
191920 12 
191923 7 
191936 9 
191946 26 
191954 5 
191958 5 
191964 6 
191968 20 
191977 216 
192023 16 
192039 316 
192053 36 
192058 2 
192064 39 
192071 150 
192075 27 
192085 54 
192096 20 
192104 41 
192118 7 
192122 2 
192175 18 
192211 1 
192216 1 
192222 1 
192252 3 
192318 7 
192321 7 
192331 3 
192337 2 
192350 1 
192369 3 
192378 13 
192396 2 
192400 7 
192405 4 
192413 4 
192421 2 
192432 1 
192449 60 
192463 6 
192494 1 
192506 4 
192510 1 
192517 1 
192521 35 
192548 4 
192685 71 
192698 12 
192720 24 
192813 118 
192852 3 
192909 36 
192915 22 
193075 89 
193215 6 
193276 4 
193281 1 
193358 2 
193416 67 
193427 5 
193494 149 
193506 4 
193516 93 
193533 25 
193553 13 
193618 29 
193678 10 
193790 47 
193801 41 
193818 9 
193824 65 
193957 13 
193975 8 
193980 96 
194177 9 
194274 2 
194461 3 
194514 21 
194561 2 
194569 46 
194612 1 
194656 12 
194736 2 
194752 52 
194755 30 
194793 3 
194822 9 
194839 4 
194845 51 
194943 9 
194954 2 
194976 1 
195013 17 
195037 2 
195045 1 
195079 11 
195156 16 
195207 2 
195276 6 
195349 8 
195421 8 
195427 5 
195449 4 
195463 8 
195467 6 
195473 36 
195557 2 
195629 34 
195639 3 
195667 46 
195699 7 
195751 17 
195771 1 
195805 29 
195812 8 
195831 5 
195965 1 
195968 32 
195974 21 
195979 1 
195982 30 
195988 4 
195996 182 
196014 14 
196017 39 
196056 3 
196064 3 
196074 2 
196079 38 
196089 87 
196100 1 
196138 10 
196201 19 
196280 15 
196341 5 
196349 3 
196374 7 
196394 79 
196410 64 
196485 34 
196499 7 
196520 42 
196537 14 
196556 33 
196591 13 
196599 2 
196623 30 
196655 6 
196679 3 
196684 3 
196722 1 
196756 1 
196821 50 
196835 10 
196897 3 
197029 3 
197043 4 
197094 3 
197104 52 
197124 6 
197147 26 
197195 1 
197302 70 
197332 7 
197339 62 
197350 49 
197388 12 
197404 11 
197432 4 
197563 17 
197629 55 
197773 17 
197776 2 
197789 5 
197827 59 
197851 15 
197987 15 
198082 2 
198118 83 
198146 5 
198194 20 
198298 1 
198303 5 
198309 11 
198329 3 
198332 10 
198368 6 
198458 1 
198471 3 
198477 8 
198485 13 
198515 25 
198525 138 
198553 1 
198564 6 
198664 8 
198677 1 
198680 38 
198687 13 
198704 213 
198712 104 
198720 5 
198723 8 
198730 1 
198749 81 
198775 17 
198780 47 
198788 230 
198806 45 
198819 58 
198825 12 
198831 9 
198835 37 
198870 16 
198888 1 
198903 10 
198932 5 
198942 27 
198950 1 
198955 8 
198962 37 
198973 1 
198979 1 
198985 12 
198988 105 
198994 31 
199009 13 
199022 6 
199030 14 
199048 34 
199058 20 
199069 20 
199072 3 
199100 35 
199105 17 
199110 16 
199114 15 
199117 24 
199121 53 
199127 15 
199139 8 
199159 14 
199172 16 
199177 30 
199180 5 
199193 12 
199204 20 
199283 1 
199380 3 
199388 9 
199429 93 
199453 21 
199636 42 
199643 9 
199685 1 
199763 57 
199788 3 
199798 34 
199933 3 
199941 1 
199949 1 
199989 1 
200017 1 
200130 18 
200141 1 
200266 11 
200432 9 
200452 36 
200459 24 
200465 168 
200477 2 
200480 56 
200484 8 
200488 82 
200493 16 
200501 12 
200539 3 
200544 13 
200553 4 
200562 2 
200579 9 
200622 1 
200737 4 
200747 5 
200841 6 
200904 1 
200924 7 
201072 47 
201191 28 
201242 31 
201264 6 
201364 12 
201488 3 
201530 1 
201538 2 
201687 4 
201872 5 
201907 29 
202063 3 
202067 27 
202094 4 
202102 1 
202109 4 
202323 17 
202360 6 
202430 8 
202435 51 
202539 24 
202555 69 
202581 57 
202588 6 
202595 35 
202602 21 
202607 28 
202611 15 
202638 4 
202650 1 
202653 3 
202660 6 
202682 7 
202686 9 
202713 21 
202717 4 
202723 3 
202731 2 
202860 28 
202875 14 
202885 4 
203359 1 
203443 10 
203842 1 
203853 23 
203912 1 
203970 7 
203991 1 
204061 82 
204075 55 
204084 34 
204096 1 
204190 23 
204216 2 
206405 19 
206906 8 
207176 10 
207203 3 
207226 2 
207240 70 
207261 2 
207570 34 
207585 65 
207687 14 
207717 22 
207758 15 
207764 7 
207783 133 
207800 35 
207808 131 
207947 18 
208060 6 
208091 1 
208117 21 
208122 35 
208125 2 
208136 2 
208155 13 
208177 13 
208184 14 
208210 35 
208352 24 
208369 1 
208379 8 
208527 12 
208540 1 
208738 29 
208746 37 
208905 14 
208984 1 
209062 16 
209078 7 
209113 1 
209481 4 
209675 1 
209778 54 
209825 1 
209839 98 
209853 3 
209981 2 
210057 19 
210090 10 
210104 3 
210127 1 
210180 7 
210193 1 
210199 20 
210207 3 
210231 4 
210292 1 
210341 12 
210377 18 
210413 18 
210465 1 
210479 27 
210557 19 
210573 2 
210587 23 
210596 7 
210608 33 
210623 6 
210635 18 
210763 23 
210782 2 
210962 2 
210980 4 
211041 22 
211109 1 
211136 14 
213663 2 
219212 26 
219548 4 
219572 50 
219579 30 
219595 27 
220220 2 
220224 1 
220294 2 
220310 9 
220313 6 
220321 11 
220355 2 
220360 12 
220370 4 
220381 8 
220561 5 
222608 24 
223753 1 
223775 2 
224732 1 
224814 6 
224860 3 
224869 1 
225124 14 
226991 11 
227180 51 
227318 33 
227339 1 
227349 2 
227363 18 
227378 34 
227383 12 
227386 1 
227402 32 
227406 5 
227414 33 
227424 48 
227445 15 
227601 1 
227779 3 
227797 88 
227905 13 
227942 43 
227968 3 
228683 40 
228793 8 
228815 11 
228953 163 
229243 29 
229466 20 
229634 10 
229706 8 
229709 30 
229723 13 
230017 9 
230039 20 
variableStep chrom=chrII
58 8 
62 10 
68 3 
92 5 
107 1 
119 1 
137 25 
144 1 
161 9 
1132 113 
1914 2 
5891 9 
5904 7 
5961 8 
5964 38 
5968 29 
5976 1 
5980 3 
5986 12 
5989 3 
6049 10 
6246 15 
6258 8 
6298 68 
6494 25 
7241 4 
8315 58 
8322 11 
8347 49 
8400 129 
8423 1 
8435 3 
8535 11 
8976 1 
9676 2 
9682 1 
9694 47 
9708 1 
9722 1 
9729 47 
9892 3 
9895 1 
10038 1 
10047 4 
10111 109 
10238 2 
10246 7 
10549 20 
10563 44 
10596 2 
10611 35 
10626 25 
10634 12 
10646 1 
10663 5 
10675 1 
10691 5 
10694 42 
10854 6 
10885 29 
10892 2 
11031 13 
11068 1 
11154 3 
11237 33 
11310 21 
11469 1 
11566 8 
11858 6 
12058 23 
12280 29 
12840 16 
12942 1 
13009 3 
13290 86 
13324 1 
13544 3 
13822 7 
13853 2 
13950 7 
13984 5 
13992 8 
14010 6 
14033 2 
14039 1 
14052 1 
14075 4 
14270 1 
17782 8 
17966 7 
17984 36 
17999 6 
18010 20 
18017 2 
18022 183 
18025 33 
18046 14 
18057 4 
18063 11 
18073 7 
18085 90 
18095 20 
18106 3 
18149 2 
18254 8 
18550 4 
18609 2 
18613 33 
18630 1 
18638 1 
18645 56 
18699 19 
18959 15 
18981 5 
19007 16 
19074 91 
19151 3 
19159 9 
19286 29 
19289 7 
19301 23 
19323 50 
19424 2 
19436 1 
19453 16 
19710 15 
20201 39 
20292 13 
20660 23 
20672 163 
20708 9 
20819 59 
20843 79 
20847 75 
21216 18 
21298 39 
21309 17 
21336 50 
21343 3 
21350 115 
21365 107 
21371 13 
21409 20 
21419 7 
21425 3 
21432 24 
21443 1 
21448 27 
21616 54 
21638 1 
21759 296 
21785 88 
21795 1 
21808 19 
21907 29 
21948 22 
21961 250 
21977 25 
22077 54 
22203 41 
22256 221 
22352 36 
22418 63 
22467 36 
22522 3 
22609 10 
22661 56 
22683 1 
22689 4 
22731 103 
22801 6 
22839 25 
22873 30 
23021 66 
23166 28 
23184 27 
23290 75 
23296 25 
23332 16 
23380 19 
23476 2 
23508 1 
23818 2 
23822 10 
23833 19 
23856 1 
23868 19 
23877 1 
23886 1 
23928 52 
23934 1 
23948 72 
23957 18 
23968 25 
24137 4 
24274 5 
24282 2 
24313 6 
24330 5 
24493 2 
24505 9 
24543 1 
24558 1 
24597 4 
24728 15 
24742 28 
24757 2 
24786 21 
24949 4 
25127 14 
25134 11 
25142 13 
25150 77 
25164 2 
25193 5 
25499 49 
25505 28 
25637 3 
25648 23 
25679 13 
25707 6 
25763 53 
25812 14 
25850 24 
26044 2 
26260 4 
26565 4 
26783 5 
26810 8 
26817 83 
27442 5 
27602 26 
27875 14 
27896 1 
27973 4 
27987 58 
28047 26 
28074 5 
28091 52 
28110 4 
28140 2 
28236 44 
28248 1 
28337 51 
28344 6 
28379 54 
28391 2 
28394 9 
28399 19 
28419 3 
28434 1 
28462 1 
28486 44 
28496 24 
28506 13 
28510 4 
28536 4 
28549 9 
28555 3 
28648 1 
28656 3 
28662 1 
28667 34 
28670 1 
28683 3 
28687 20 
28723 10 
28740 8 
28761 71 
28768 2 
28799 9 
28811 103 
28817 14 
28825 30 
28838 88 
28853 64 
28861 59 
28865 11 
28874 8 
28884 1 
28887 1 
28893 20 
28902 84 
28908 13 
28929 1 
28946 5 
28954 7 
28964 5 
28978 63 
28988 11 
28999 4 
29009 59 
29020 26 
29024 7 
29032 24 
29050 8 
29057 24 
29064 1 
29104 46 
29195 11 
29206 7 
29233 3 
29238 9 
29283 11 
29286 2 
29354 8 
29394 4 
29397 11 
29403 71 
29425 1 
29433 10 
29493 75 
29505 499 
29514 75 
29535 11 
29631 1 
29943 1 
30004 1 
30528 1 
30535 38 
30755 71 
30779 7 
33214 1 
33939 1 
35723 20 
35753 14 
36234 15 
36271 15 
36276 39 
36288 12 
36291 97 
36300 2 
36318 1 
36322 6 
36325 29 
36331 2 
36422 1 
36451 6 
36499 6 
36507 46 
36513 10 
36516 45 
36522 6 
36528 1 
36536 243 
36543 8 
36552 7 
36565 43 
36573 30 
36615 25 
36623 47 
36630 39 
36638 6 
36642 3 
36668 1 
36674 7 
36694 4 
36698 7 
36706 13 
36730 13 
36862 15 
36882 2 
38664 1 
38859 6 
38951 1 
39036 1 
39043 2 
39066 2 
39074 14 
39083 20 
39254 12 
39525 34 
39563 42 
39672 34 
39718 12 
39750 54 
39877 4 
39895 33 
39958 83 
40039 9 
40122 8 
40135 15 
40264 5 
40285 1 
40441 6 
40463 9 
40592 2 
40612 1 
40623 9 
40626 19 
40676 112 
40679 32 
40686 1 
40701 9 
40707 58 
40712 46 
40723 29 
40727 19 
43066 1 
43072 7 
43085 141 
43091 111 
43097 18 
43101 67 
43159 1 
43169 1 
43172 1 
43176 5 
43179 14 
43182 22 
43185 82 
43195 1 
43206 46 
43214 6 
43222 12 
43229 15 
43413 19 
43463 18 
43728 12 
43745 18 
43910 8 
44006 11 
44047 3 
44050 1 
44060 4 
44215 3 
44346 102 
44605 5 
44993 6 
45037 21 
45042 8 
45065 78 
45070 26 
45084 4 
45100 93 
45107 1 
45112 10 
45144 5 
45151 4 
45257 5 
45734 2 
46541 11 
46695 17 
46742 5 
46898 8 
47191 12 
47208 26 
47214 2 
47221 37 
47229 2 
47240 72 
47247 13 
47258 4 
47296 6 
47330 4 
47437 12 
47454 1 
47461 4 
47489 2 
47608 2 
47780 16 
47799 207 
47804 6 
47812 9 
47839 1 
47955 9 
48017 36 
48228 23 
48506 1 
48514 2 
48525 38 
48553 7 
48673 5 
48680 1 
48689 31 
48693 2 
48741 2 
48748 6 
48754 2 
48765 196 
48773 7 
48782 5 
48918 91 
48939 19 
49250 8 
49431 2 
49463 2 
49487 21 
49516 4 
49575 1 
49648 21 
49673 24 
49679 2 
49703 22 
50069 4 
50139 1 
50228 6 
50254 28 
50388 11 
50460 2 
50602 2 
50630 23 
50638 12 
50728 38 
50772 2 
50794 12 
50802 4 
50813 1 
50837 9 
50842 13 
50885 15 
50894 8 
51004 11 
51032 28 
51048 7 
51236 15 
51266 5 
51376 49 
51380 4 
51388 13 
51566 3 
51580 3 
51606 3 
51615 2 
51633 18 
51674 14 
51722 11 
51740 13 
51852 2 
51857 36 
51868 2 
51883 6 
51991 5 
52011 2 
52040 1 
52061 1 
52064 1 
52124 5 
52229 5 
52314 18 
52383 4 
52736 2 
52844 6 
52935 2 
53099 22 
53337 2 
53358 1 
53383 16 
53538 1 
53549 6 
53556 25 
53587 19 
54060 3 
55071 1 
55515 76 
55602 105 
55837 6 
55873 101 
56212 3 
56487 1 
57668 5 
57767 15 
57872 17 
57945 3 
58355 17 
58798 1 
58919 50 
59008 2 
59134 6 
59243 28 
59297 87 
59468 1 
59483 2 
59591 20 
59638 3 
59649 3 
59655 6 
59671 2 
59882 1 
59987 93 
60051 97 
60057 2 
60062 74 
60072 83 
60076 12 
60084 2 
60271 11 
60328 2 
60352 1 
60436 10 
60496 134 
60514 6 
60669 1 
60799 8 
60810 2 
60829 23 
60832 9 
60835 13 
60841 29 
60846 2 
60859 36 
60870 4 
60874 9 
60884 6 
60893 18 
60944 5 
60947 1 
60959 2 
60966 11 
60970 79 
60983 5 
60998 3 
61005 5 
61044 62 
61105 94 
61109 22 
61132 4 
61137 2 
61143 2 
61152 8 
61160 105 
61163 36 
61306 25 
61377 28 
61457 3 
61472 10 
62381 1 
62417 70 
62515 7 
62678 3 
62693 2 
62713 31 
62728 4 
62732 6 
62741 11 
62746 8 
62754 5 
62764 4 
62771 1 
62774 1 
62788 7 
62813 3 
62850 22 
63171 91 
63288 16 
63310 9 
63349 31 
63394 1 
63543 70 
63550 48 
63581 19 
63590 11 
63595 126 
63607 3 
63610 19 
63619 20 
63622 16 
63631 3 
63823 5 
63852 2 
63855 1 
64024 2 
64036 1 
64161 21 
64358 40 
64499 2 
64502 11 
64513 11 
64542 53 
64661 1 
65367 4 
65611 6 
65858 5 
65865 8 
65871 21 
65917 2 
66125 63 
66162 22 
66207 4 
66257 7 
66307 3 
66440 25 
66445 9 
66462 6 
66480 13 
66502 37 
66530 3 
66535 8 
66553 19 
66653 16 
66695 3 
66722 16 
66832 15 
67134 1 
67156 18 
67167 9 
67204 14 
69593 25 
69606 25 
69609 16 
69628 64 
69633 1 
69671 3 
69689 8 
69697 22 
69878 8 
70309 5 
70505 3 
70701 2 
71173 8 
71203 1 
71210 27 
71244 1 
71294 6 
71420 20 
71427 58 
71439 1 
71474 31 
71481 22 
71488 3 
71610 1 
71710 61 
71998 2 
72318 14 
72345 11 
72403 2 
72491 4 
72500 2 
72773 1 
72878 42 
72952 2 
72969 2 
72995 9 
73046 3 
73066 21 
73176 20 
73518 11 
73527 28 
73714 17 
73726 17 
73824 1 
73987 19 
74322 12 
74340 12 
74768 26 
74782 1 
74787 10 
74800 20 
74810 11 
74987 1 
75037 15 
75055 62 
75103 9 
75128 109 
75132 22 
75146 5 
75157 39 
75195 7 
75310 3 
75348 2 
75360 18 
78597 1 
78674 42 
78798 6 
79096 7 
79101 11 
79110 94 
79365 14 
79745 84 
79752 5 
79756 4 
79759 48 
79777 1 
79822 4 
79831 18 
79838 1 
79846 76 
79875 45 
79985 3 
79996 5 
80789 7 
80798 4 
80814 6 
80818 1 
80828 1 
80865 2 
80925 2 
80932 3 
80946 10 
80957 15 
80975 9 
84327 17 
84361 76 
84379 26 
84450 15 
84464 2 
84473 26 
84476 33 
84496 35 
84505 70 
84510 1 
84515 47 
84518 16 
84527 6 
84532 20 
84589 11 
84592 2 
84611 24 
84638 28 
84647 25 
84652 9 
84696 3 
84704 2 
84770 24 
84799 25 
84821 9 
84824 1 
84898 11 
84901 6 
84915 17 
84980 10 
84999 9 
85054 8 
85170 43 
85227 10 
85258 2 
85326 13 
85334 8 
85372 62 
85384 8 
85445 13 
85573 18 
86212 1 
86278 11 
86299 294 
86335 25 
86505 1 
86509 9 
86535 23 
86556 11 
86564 1 
86572 4 
86580 9 
86604 5 
86609 2 
86612 29 
86619 10 
86624 15 
86662 49 
86667 97 
86687 5 
86692 49 
86736 36 
86739 22 
86752 12 
86758 6 
86763 50 
86767 3 
86772 7 
86781 21 
86787 4 
86796 24 
86803 49 
86821 31 
86828 3 
86838 9 
86844 38 
87835 1 
87848 34 
87927 13 
87936 3 
87941 42 
87945 2 
87948 37 
87959 69 
87972 12 
87982 19 
88025 4 
88153 10 
88191 1 
88221 13 
89037 18 
89505 5 
89534 1 
89547 2 
89600 2 
89640 3 
89690 25 
89730 4 
89768 60 
89821 2 
89833 18 
89841 47 
89851 6 
89854 37 
89867 1 
89876 41 
89884 65 
89893 54 
89913 15 
89916 4 
90200 1 
90556 1 
90566 5 
90569 25 
90578 10 
90587 72 
90792 49 
90959 34 
90968 25 
91120 28 
91135 9 
91241 1 
91290 3 
91327 13 
91630 1 
91770 22 
92103 3 
92260 2 
92264 1 
92278 4 
92287 6 
92327 34 
92469 25 
92542 11 
92962 2 
92971 1 
93116 94 
93279 27 
93435 1 
93496 13 
93501 8 
93509 1 
93520 3 
93535 1 
93626 12 
93717 3 
93814 86 
93885 8 
94597 1 
95169 53 
95404 8 
95899 5 
96016 1 
96024 41 
96166 16 
96179 46 
96183 41 
96195 7 
96202 13 
96226 1 
96230 24 
96239 2 
96247 103 
96253 11 
96259 99 
96269 48 
96278 183 
96289 38 
96316 2 
96323 5 
96326 3 
96335 24 
96347 6 
96351 9 
96530 6 
96712 72 
96811 6 
96840 27 
96909 26 
96963 1 
97124 129 
97290 1 
97442 9 
97639 3 
97754 1 
98337 1 
98581 1 
98829 74 
98998 23 
99890 65 
99910 13 
100037 7 
100071 97 
100169 26 
100212 7 
100221 1 
100224 81 
100232 16 
100237 81 
100245 1 
100293 32 
100301 1 
100329 30 
100333 10 
100338 17 
100349 5 
100643 88 
100806 89 
100842 3 
100863 24 
100881 3 
100890 51 
100912 14 
100935 49 
101055 24 
101088 10 
101095 19 
101098 3 
101179 1 
101218 36 
101245 4 
101398 9 
101586 4 
101720 1 
101723 8 
101754 2 
101787 3 
101847 3 
101864 8 
102003 36 
102015 22 
102021 13 
102066 1 
102155 212 
102163 1 
102184 2 
102217 13 
102335 5 
102345 1 
102514 6 
102644 15 
102663 9 
102674 163 
102680 8 
102842 16 
102992 18 
103041 23 
103089 68 
103686 7 
103776 3 
103927 4 
104072 14 
104089 19 
104106 20 
104114 2 
104119 1 
104131 1 
104147 134 
104152 73 
104157 1 
104160 6 
104176 55 
104182 15 
104186 12 
104195 27 
104280 24 
104334 8 
104378 7 
104399 5 
104496 60 
104515 38 
104549 13 
104679 1 
104756 42 
104848 1 
104852 113 
104861 1 
104884 4 
105016 2 
105040 30 
105183 2 
105231 1 
105255 7 
105331 31 
105766 23 
105783 56 
105917 1 
106365 1 
106635 20 
107008 2 
107026 13 
107210 28 
107324 1 
107548 4 
107551 37 
107555 2 
107615 40 
107619 1 
107747 1 
107824 53 
107871 19 
107877 9 
107985 2 
107998 4 
108002 45 
108031 16 
108034 8 
108040 1 
108050 7 
108185 44 
108192 8 
108319 5 
108367 92 
108398 1 
108409 5 
108429 27 
108526 5 
108531 5 
108566 46 
108641 6 
108858 12 
109049 11 
109210 338 
109300 1 
109401 6 
109420 26 
109612 8 
109702 51 
109748 9 
109919 3 
110633 31 
110638 15 
110656 30 
110803 1 
110836 1 
110981 11 
111263 2 
111266 1 
111331 3 
111335 9 
111340 4 
111348 5 
111842 28 
112444 5 
112473 10 
112654 60 
112709 15 
112714 9 
112754 43 
112761 7 
112776 35 
112908 7 
113311 20 
113328 100 
113337 8 
113489 35 
113493 59 
113503 114 
113517 69 
113521 32 
113579 11 
113598 1 
113602 5 
113620 16 
113626 6 
113650 32 
113656 5 
114437 10 
114871 2 
114892 32 
114972 6 
115087 1 
115105 1 
115213 3 
115235 17 
115244 5 
115345 36 
115378 1 
115397 1 
115416 2 
115424 3 
115436 1 
115468 6 
115472 1 
115480 9 
115510 2 
115523 1 
115607 9 
115634 5 
115680 1 
115756 2 
115809 1 
115981 11 
116094 1 
116310 7 
116415 1 
116530 274 
116559 37 
116572 1 
116782 5 
116909 51 
116916 32 
116934 1 
116937 1 
116956 109 
116961 5 
117085 2 
117093 1 
117216 1 
117246 4 
117263 5 
117270 62 
117276 2 
117282 10 
117313 1 
117327 5 
117342 2 
117346 13 
117360 10 
117365 4 
117369 3 
117375 10 
117382 2 
117400 1 
117517 2 
117523 1 
117545 1 
117594 95 
117695 2 
117725 57 
117743 38 
117897 26 
117909 18 
117928 134 
117952 2 
117981 2 
117995 15 
117999 10 
118015 7 
118018 15 
118041 38 
118051 15 
118061 34 
118096 23 
118220 6 
118277 16 
118376 12 
118392 65 
118459 55 
118552 11 
118655 13 
118664 1 
118683 20 
118701 27 
118707 1 
118726 159 
118748 291 
118776 7 
118784 35 
118789 7 
118830 125 
118867 1 
118969 5 
119035 5 
119083 10 
119142 1 
119217 27 
119230 3 
119460 16 
119477 1 
119888 4 
120039 1 
120042 10 
120199 21 
120270 3 
120498 1 
120610 5 
120618 6 
120626 1 
120780 9 
120820 1 
120828 3 
121017 9 
121094 33 
121192 6 
121227 5 
121231 45 
121241 6 
121248 6 
121254 1 
121279 72 
121292 1 
121297 13 
121314 1 
121343 26 
121413 9 
121424 95 
121487 5 
121575 1 
121595 47 
121603 8 
121683 5 
121694 1 
121702 10 
121855 43 
121885 11 
121893 13 
122034 1 
122190 2 
122213 21 
122244 4 
122255 97 
122264 16 
122278 25 
122285 20 
122305 6 
122452 6 
122461 24 
122468 55 
122529 120 
122635 4 
122670 7 
122685 8 
122949 13 
123584 2 
123777 1 
124037 14 
124802 3 
124850 1 
124866 11 
124875 2 
124887 6 
124899 4 
124905 10 
124911 2 
124991 7 
124997 37 
125000 6 
125008 3 
125017 1 
125022 24 
125029 4 
125036 8 
125798 1 
125932 1 
126151 3 
126156 1 
126170 3 
126242 3 
126251 4 
126346 2 
126350 44 
126354 2 
126363 18 
126374 24 
126379 19 
126394 1 
126435 21 
126438 1 
126443 4 
126450 14 
126471 7 
126475 5 
126497 6 
126508 36 
126519 116 
126524 13 
126528 11 
126532 2 
126562 5 
126599 14 
126608 2 
126624 27 
126630 22 
126643 14 
126650 3 
126686 10 
126689 3 
126863 6 
126982 44 
127120 15 
127433 14 
127625 2 
127634 46 
127691 10 
127698 9 
127795 8 
127831 1 
127867 43 
127877 3 
127960 5 
127968 17 
128001 18 
128006 25 
128019 65 
128155 32 
128171 43 
128188 2 
128210 34 
128268 10 
128353 27 
128405 4 
128495 61 
128648 8 
128666 1 
128893 1 
128942 1 
128952 1 
128970 1 
129002 1 
129009 32 
129030 1 
129165 5 
129264 9 
129359 35 
129382 12 
129824 1 
129835 9 
130152 3 
130256 14 
130403 1 
130968 1 
130998 4 
131130 1 
131321 10 
131470 7 
131558 40 
131870 13 
131880 192 
131902 31 
131922 9 
131925 25 
132011 3 
132039 19 
132051 9 
132191 10 
132197 30 
132207 27 
132229 10 
132236 19 
132241 254 
132246 10 
132250 8 
132259 14 
132271 31 
132279 10 
132284 13 
132362 3 
132366 84 
132373 24 
132411 11 
132416 6 
132496 12 
132526 1 
132538 13 
132604 7 
132696 4 
132701 1 
132876 28 
132991 18 
133214 2 
133247 192 
133255 14 
133266 6 
133327 9 
133339 28 
133347 7 
133389 116 
133494 26 
133528 1 
133539 14 
133545 1 
133648 3 
133695 44 
133733 13 
133770 23 
133787 168 
133862 9 
133913 10 
133916 1 
133971 2 
133975 20 
133978 62 
133986 9 
134016 8 
134041 5 
134094 2 
134907 58 
135565 1 
135698 25 
135701 7 
135707 3 
135719 5 
135732 1 
135735 3 
135755 1 
135765 31 
135771 7 
135778 2 
135790 14 
135797 55 
135803 66 
135807 9 
135814 14 
135824 1 
135842 66 
135856 71 
135868 12 
135874 1 
135950 21 
135963 11 
135995 6 
136018 76 
136034 95 
136038 21 
136045 7 
136054 126 
136061 4 
136064 7 
136086 31 
136097 209 
136106 228 
136119 160 
136125 17 
136175 31 
136183 78 
136190 42 
136223 65 
136256 1 
136280 11 
136289 11 
136295 70 
136306 29 
136314 20 
136321 8 
136329 137 
136361 1 
136371 10 
136374 1 
136379 16 
136401 1 
136415 13 
136443 1 
136456 5 
136520 1 
136581 21 
136660 2 
136772 2 
136784 2 
136828 80 
136838 4 
136940 7 
136976 17 
136990 11 
137135 22 
137165 5 
137291 1 
137302 10 
137329 3 
137413 4 
137474 6 
137590 2 
137595 1 
137620 1 
137727 30 
137736 13 
137801 79 
137809 235 
137843 17 
137994 34 
138000 1 
138044 96 
138062 11 
138076 17 
138085 4 
138097 14 
138233 1 
138380 82 
138470 2 
138602 1 
138754 13 
138774 17 
138847 36 
139040 4 
139070 10 
139152 3 
139518 53 
139555 159 
139723 4 
139754 8 
139814 38 
139861 1 
139910 127 
139914 5 
139921 16 
139930 9 
139943 1 
139955 40 
140020 2 
140039 4 
140150 2 
140156 7 
140165 25 
140200 6 
140283 9 
140348 8 
140380 14 
140389 1 
140392 32 
140396 13 
140399 2 
140403 5 
140408 3 
140411 38 
140419 74 
140429 105 
140522 25 
140534 55 
140542 20 
140550 98 
140554 3 
140569 7 
140584 4 
140593 35 
140607 1 
140614 45 
140621 9 
140625 34 
140644 5 
140687 1 
140696 15 
140700 32 
140732 1 
140752 57 
140762 12 
140812 15 
140823 14 
140833 1 
140837 4 
140847 31 
140855 20 
140861 46 
140866 9 
140871 1 
140879 38 
140900 64 
140919 28 
140930 3 
140933 11 
140977 15 
141016 13 
141025 15 
141034 3 
141070 65 
141077 47 
141082 171 
141136 6 
141144 16 
141148 19 
141152 6 
141161 4 
141164 1 
141172 15 
141184 14 
142053 1 
142061 19 
142080 1 
142085 5 
142123 6 
142929 170 
142935 14 
142942 1 
142982 47 
142994 163 
143003 32 
143057 2 
143060 57 
143063 29 
143075 19 
143081 14 
143089 3 
143151 75 
143161 1 
143179 27 
143190 2 
143197 179 
143238 27 
143248 8 
143265 16 
143439 4 
143460 2 
143596 1 
143629 2 
143726 1 
143753 2 
143786 10 
143794 30 
143810 19 
143840 1 
143889 1 
143955 4 
144056 8 
144070 3 
144117 18 
144127 8 
144151 2 
144276 3 
144372 15 
144418 1 
144426 1 
144459 39 
144464 12 
144476 2 
144583 2 
144714 1 
144718 14 
144811 2 
144829 19 
144926 8 
144941 2 
145074 36 
145194 3 
145199 1 
145337 7 
145367 191 
145376 5 
145456 2 
145526 75 
145662 28 
145836 16 
145847 2 
145867 10 
145882 15 
145887 12 
145993 2 
146042 8 
146046 7 
146051 73 
146057 5 
146063 67 
146068 1 
146071 1 
146078 4 
146114 168 
146163 2 
146422 1 
146583 4 
146586 13 
146618 3 
146788 6 
146799 17 
146814 5 
146828 16 
146961 6 
146967 18 
146976 124 
146985 54 
146988 18 
147002 1 
147007 80 
147025 386 
147049 1 
147085 3 
147096 27 
147100 4 
147104 86 
147123 15 
147128 1 
147402 2 
147419 3 
147597 1 
147603 13 
147610 13 
147721 5 
147917 3 
147920 8 
147985 13 
148019 20 
148330 1 
148427 5 
148503 10 
148545 8 
148685 9 
148788 164 
148911 23 
148991 46 
149026 26 
149213 13 
149236 81 
149270 14371 
149365 57 
149574 2 
149633 6 
149732 6 
149931 72 
149981 1 
149992 20 
150125 7 
150137 3 
150140 1 
150226 38 
150345 2 
150391 60 
150548 9 
150806 13 
150816 9 
150913 20 
150916 1 
150963 11 
151057 17 
151075 1 
151125 3 
151149 13 
151258 40 
151263 6 
151283 3 
151300 139 
151306 206 
151311 22 
151327 5 
151373 13 
151376 2 
151384 1 
151394 44 
151407 97 
151417 8 
151421 1 
151437 1 
153550 3 
153689 3 
153716 13 
153731 2 
153751 26 
153757 2 
153769 6 
153776 34 
153783 15 
153787 6 
153794 23 
153798 1 
153832 16 
153842 6 
153859 3 
153898 10 
154215 7 
157816 7 
157848 1 
157857 27 
158144 6 
158332 22 
158336 7 
158341 1 
158354 84 
158365 180 
158448 7 
158479 9 
158498 4 
158521 5 
158525 11 
158532 10 
158538 1 
158541 4 
158554 4 
158613 14 
158621 23 
158633 3 
158647 30 
158744 1 
158770 6 
158901 1 
159127 1 
159737 8 
159747 2 
159754 48 
159763 1 
159769 2 
159789 2 
159794 7 
159800 17 
159806 17 
159812 42 
159822 2 
159825 6 
159829 5 
159832 2 
159840 4 
159857 8 
159996 1 
159999 1 
160005 9 
160010 7 
160016 14 
160019 8 
160023 17 
160031 1 
160037 106 
160043 8 
160046 2 
160051 1 
160057 4 
160071 5 
160077 3 
160114 39 
160217 20 
160236 2 
160244 54 
160249 43 
160498 61 
160553 14 
160667 5 
160713 22 
160724 11 
160921 32 
161063 3 
161155 4 
161178 2 
161332 9 
161346 12 
161351 21 
161369 2 
161500 10 
161508 8 
161515 1 
161520 2 
161527 15 
161538 12 
161542 1 
161545 6 
161556 3 
161576 19 
161581 26 
161586 1 
161592 5 
161612 19 
161624 4 
161629 43 
161637 1 
161833 1 
161985 10 
162019 36 
162374 11 
162654 10 
162669 4 
162683 44 
162691 5 
162701 20 
162705 20 
162709 2 
162717 23 
162721 11 
162911 16 
162940 1 
162970 33 
164123 21 
164133 3 
164155 18 
164160 12 
164163 3 
164167 4 
164180 1 
164194 77 
164256 17 
164259 20 
164275 16 
164281 16 
164288 7 
164298 9 
164303 2 
164310 1 
164315 2 
164323 56 
164333 135 
164338 1 
164343 71 
164346 21 
164381 2 
164398 1 
164401 3 
164406 79 
164416 63 
164419 22 
164428 3 
164433 5 
164437 15 
164639 5 
164645 4 
164663 5 
164693 27 
164698 12 
164843 15 
164895 10 
164917 15 
164927 1 
164939 164 
164954 1 
164961 32 
164978 17 
164986 1 
165058 1 
165071 2 
165093 1 
165098 8 
165104 7 
165113 15 
165125 4 
165137 2 
165155 2 
165199 14 
165203 18 
165207 13 
165212 62 
165292 6 
165295 82 
165310 4 
165332 1 
165367 7 
165374 20 
165392 13 
165447 4 
165489 2 
165549 24 
165575 13 
165580 28 
165590 2 
165662 16 
165688 48 
165703 1 
165752 4 
165759 2 
165838 2 
165885 1 
166221 1 
166449 16 
166460 2 
166503 4 
166516 104 
166569 222 
166610 23 
166622 99 
166822 9 
166867 45 
166911 2 
166921 1 
166933 18 
166949 2 
166955 6 
166960 17 
166964 2 
166972 4 
166987 41 
166991 58 
166996 21 
167000 59 
167012 38 
167021 10 
167026 10 
167037 1 
167062 74 
167078 1 
167088 4 
167103 124 
167113 11 
167123 1 
167128 20 
167131 1 
167135 3 
167140 14 
167167 12 
167172 18 
167224 2 
167248 2 
167294 9 
167301 13 
167313 1 
167317 16 
167330 1 
167336 20 
167345 2 
167385 13 
167487 6 
167505 10 
167512 32 
167561 1 
167570 3 
167662 3 
167672 19 
167723 41 
167731 14 
167759 12 
167781 17 
167881 2 
167910 64 
167916 5 
167924 1 
167929 9 
167946 1 
167949 2 
167959 113 
167968 17 
167976 77 
168007 66 
168013 17 
168110 8 
168113 10 
168116 4 
168123 55 
168141 2 
168146 11 
168154 8 
168185 3 
168193 5 
168232 10 
168256 8 
168281 1 
168289 12 
168297 10 
168304 26 
168317 2 
168321 52 
168326 16 
168332 16 
168347 35 
168350 1 
168358 6 
168382 1 
169005 2 
169428 1 
169455 10 
169482 1 
169508 10 
169520 11 
169558 14 
169563 3 
169597 7 
169700 24 
169808 47 
169833 1 
169873 11 
170007 23 
170043 4 
170195 1 
170251 3 
170282 4 
170285 55 
170301 3 
170371 47 
170407 1 
170439 92 
170445 98 
170452 4 
170455 9 
170461 1 
170465 6 
170468 13 
170477 45 
170480 3 
170487 11 
170491 10 
170521 112 
170529 41 
170538 34 
170542 17 
171130 4 
171148 36 
171245 21 
171259 11 
171285 7 
171289 47 
171297 1 
171321 8 
171332 99 
171340 91 
171360 8 
171379 1 
171859 5 
171944 1 
171953 1 
171962 2 
171969 2 
172029 46 
172104 4 
172153 10 
172158 54 
172197 126 
172220 65 
172273 15 
172289 1 
172305 3 
172329 26 
172340 18 
172344 4 
172387 7 
172392 17 
172415 4 
172420 18 
172429 35 
172434 1 
172437 4 
172459 10 
172477 1 
172618 100 
172788 21 
172800 40 
172951 13 
173087 4 
173090 1 
173109 3 
173281 10 
173365 27 
173415 59 
173540 21 
173665 8 
173738 8 
173785 54 
173789 79 
173797 11 
173969 7 
174016 8 
174147 6 
174279 1 
174304 4 
174326 12 
174398 1 
174438 3 
174463 29 
174467 16 
174476 24 
174485 44 
174492 27 
174496 47 
174499 7 
174504 36 
174520 5 
174550 62 
174558 60 
174568 11 
174586 16 
174591 20 
174624 37 
174669 4 
174690 10 
174756 4 
174782 9 
174893 15 
174906 2 
174932 23 
174953 11 
177625 2 
177639 3 
177673 1 
177683 17 
177688 5 
177691 4 
177699 4 
177711 11 
177721 14 
177745 9 
177753 7 
177763 4 
177768 1 
177776 1 
177813 5 
177908 4 
177924 1 
177934 1 
177948 21 
177955 2 
178085 1 
178104 15 
178153 15 
178519 1 
178527 1 
178788 4 
178840 14 
179067 2 
179111 5 
179192 22 
179296 2 
180077 1 
180936 2 
181237 14 
181249 12 
181400 1 
181411 8 
181432 6 
181455 110 
181469 11 
181479 1 
181486 31 
181545 4 
181585 1 
181595 4 
181626 1 
181676 21 
181751 12 
181770 1 
181801 1 
181923 13 
181942 1 
181949 62 
181958 10 
181971 87 
181985 23 
182048 8 
182097 23 
182140 4 
182158 4 
182169 54 
182173 4 
182180 79 
182190 1 
182195 7 
182199 6 
182203 19 
182210 57 
182220 34 
182231 203 
182242 2 
182250 9 
182255 72 
182263 9 
182270 19 
182280 2 
182283 17 
182335 6 
184073 61 
184082 18 
184095 26 
184098 4 
184179 11 
184248 2 
184251 2 
184254 2 
184262 11 
184268 6 
184276 6 
184282 5 
184298 7 
184321 1 
184385 19 
184428 10 
184466 3 
184477 4 
184485 1 
184530 7 
184558 1 
184563 1 
184572 29 
184580 4 
184618 20 
184627 42 
184638 24 
184672 69 
184776 36 
184831 21 
184942 7 
185001 7 
185037 20 
185148 6 
185167 1 
185323 3 
185345 9 
185440 4 
185515 9 
185548 5 
185586 1 
185597 2 
185633 4 
185674 50 
185679 2 
185688 62 
185746 36 
185757 56 
185761 1 
185778 9 
185813 8 
185885 12 
185893 9 
185938 3 
185944 9 
185960 5 
185993 3 
186014 24 
186022 18 
186061 9 
186075 12 
186528 24 
186535 24 
186541 23 
186550 53 
186560 16 
186567 138 
186573 18 
186579 7 
186587 3 
186598 9 
186601 13 
186606 11 
186640 45 
186655 1533 
186671 2 
186677 85 
186684 19 
186689 78 
186696 18 
186705 11 
186717 7 
186768 1 
186810 26 
186824 5 
186846 3 
186858 18 
186872 49 
186879 24 
186886 15 
186898 1 
186985 69 
187042 178 
187051 40 
187077 3 
187124 49 
187161 9 
187403 2 
187463 8 
187906 5 
188335 8 
188782 1 
189154 1 
189341 4 
189493 27 
189588 3 
189627 7 
189647 15 
189660 48 
189687 31 
189852 30 
190000 1 
190039 51 
190177 7 
190271 7 
190392 2 
190614 37 
190731 10 
190747 2 
190824 17 
190919 19 
191096 14 
191457 11 
191508 8 
191612 7 
191627 7 
191651 3 
191742 31 
191751 105 
191760 37 
191785 1 
191789 62 
191794 29 
191799 69 
191805 27 
191812 4 
191816 6 
191824 25 
191830 7 
191838 58 
191846 82 
191849 29 
191856 180 
191877 160 
191885 24 
191891 43 
191897 22 
191900 5 
191904 30 
191912 2 
191918 1 
191940 29 
191945 60 
191953 8 
191970 7 
191976 9 
191988 26 
192014 4 
192018 14 
192032 3 
192036 6 
192045 16 
192053 25 
192059 16 
192089 5 
192106 9 
192149 17 
192158 24 
192205 19 
192212 40 
192218 9 
192246 5 
192249 1 
192254 4 
192263 70 
192272 1 
192276 19 
192283 6 
192293 2 
192297 2 
192301 8 
192310 97 
192324 28 
192328 7 
192352 1 
192357 8 
192368 6 
192372 14 
192392 3 
192404 1 
192407 6 
192448 2 
192451 1 
192492 1 
192613 13 
192955 6 
193079 1 
193130 1 
193135 6 
193143 10 
193163 2 
193208 22 
193220 1 
193236 1 
193254 12 
193277 4 
193283 2 
193368 5 
193405 29 
193415 76 
193422 31 
193434 20 
193540 71 
193561 9 
193567 15 
193583 263 
193598 159 
193606 6 
193614 29 
193636 10 
193642 211 
193647 13 
193650 9 
193661 171 
193670 11 
193681 28 
193701 41 
193711 42 
193729 3 
193740 77 
193749 6 
193772 354 
193790 53 
193795 97 
193799 1 
193808 8 
193812 23 
193822 61 
193834 69 
193849 33 
193854 2 
193861 80 
193869 19 
193877 33 
193885 7 
193891 3 
193895 15 
193902 37 
193905 1 
193910 71 
193925 55 
193937 2 
193940 1 
193962 5 
193970 2 
193988 4 
193996 1 
194006 16 
194022 10 
194029 24 
194034 1 
194047 19 
194060 9 
194071 6 
194076 9 
194079 4 
194117 6 
194121 6 
194152 19 
194225 35 
194235 160 
194250 16 
194254 142 
194260 38 
194266 6 
194269 11 
194281 1 
194289 1 
194327 26 
194348 19 
194361 23 
194393 21 
194416 9 
194457 2 
194505 1 
194518 6 
194533 150 
194587 111 
194596 27 
194600 30 
194612 13 
194620 24 
194634 8 
194650 19 
194667 3 
194701 3 
194735 47 
194766 2 
194826 15 
194849 1 
194855 26 
194860 46 
194877 105 
194899 17 
194925 1 
194974 28 
194999 17 
195009 1 
195097 103 
195219 19 
195256 58 
195290 79 
195298 70 
195372 1 
195420 9 
195454 15 
195458 8 
195489 5 
195539 6 
195571 11 
195576 2 
195595 19 
195652 8 
195684 7 
195695 271 
195731 41 
195761 2 
195772 56 
195801 2 
195809 1 
195834 3 
195892 3 
195902 12 
195923 12 
195951 8 
195959 16 
195981 2 
195992 2 
195997 5 
196000 23 
196009 12 
196022 3 
196026 1 
196029 3 
196051 7 
196059 52 
196067 1 
196070 136 
196081 2 
196092 1 
196097 63 
196153 5 
196159 11 
196164 2 
196170 53 
196176 1 
196184 333 
196193 46 
196197 11 
196205 2 
196224 204 
196238 7 
196241 16 
196246 22 
196253 40 
196262 40 
196266 26 
196269 13 
196276 234 
196282 41 
196286 26 
196294 163 
196305 63 
196316 259 
196326 2 
196387 1 
196416 33 
196492 1 
196551 4 
196576 51 
196580 24 
196595 6 
196613 26 
196625 3 
196629 28 
196638 4 
196645 11 
196658 6 
196669 12 
196738 2 
196797 86 
196802 3 
196823 1 
196847 9 
196852 2 
196858 165 
196955 1 
196976 65 
196993 22 
196997 5 
197031 6 
197039 11 
197069 19 
197073 4 
197081 32 
197110 12 
197177 3 
197194 12 
197207 164 
197218 7 
197254 2 
197261 12 
197264 8 
197272 52 
197295 23 
197375 2 
197380 51 
197397 21 
197402 12 
197427 180 
197480 5 
197503 35 
197534 7 
197578 17 
197586 166 
197593 166 
197606 407 
197621 24 
197666 42 
197669 1 
197726 8 
197787 1 
197794 2 
198045 1 
198146 191 
198154 1 
198189 3 
198208 46 
198216 30 
198241 1 
198303 30 
198347 2 
198354 2 
198390 1 
198415 84 
198421 6 
198433 3 
198440 2 
198454 10 
198461 7 
198469 66 
198492 5 
198495 4 
198526 11 
198601 1 
198631 19 
198636 10 
198641 7 
198769 1 
198776 14 
198788 97 
198801 22 
198807 20 
198820 104 
198828 1 
198831 19 
198841 102 
198848 62 
198854 5 
198860 138 
198872 61 
198880 56 
198892 51 
198911 16 
198951 34 
199030 104 
199039 72 
199044 50 
199061 1 
199074 1 
199123 10 
199136 41 
199146 23 
199152 28 
199158 53 
199169 10 
199187 3 
199192 4 
199199 2 
199203 19 
199208 3 
199219 20 
199359 15 
201779 6 
201786 2 
201793 40 
201802 46 
201808 102 
201817 86 
201825 12 
201832 157 
201840 8 
201844 197 
201856 34 
201866 30 
201894 84 
201902 129 
201911 10 
201916 63 
201922 8 
201926 29 
201934 105 
201944 153 
201951 111 
201960 24 
201965 21 
201969 3 
201973 6 
201976 7 
201986 2 
201995 1 
202006 9 
202010 37 
202018 46 
202026 4 
202030 8 
202045 3 
202050 1 
202088 3 
202114 40 
202122 11 
202134 29 
202154 56 
202166 33 
202179 3 
202184 3 
202220 1 
202234 159 
202273 2 
202290 46 
202298 2 
202313 50 
202318 207 
202325 56 
202339 213 
202348 16 
202352 41 
202359 72 
202369 39 
202377 124 
202384 145 
202389 285 
202400 221 
202408 10 
202413 25 
202417 34 
202420 120 
202423 1 
202428 82 
202464 47 
202473 488 
202501 120 
202515 205 
202526 150 
202536 218 
202544 24 
202551 44 
202558 22 
202564 198 
202572 31 
202590 14 
202698 41 
202702 23 
202709 225 
202715 11 
202738 17 
202742 16 
202747 49 
202771 39 
202782 4 
202812 1 
202836 26 
202869 2 
202878 14 
202889 12 
202898 38 
202902 14 
202920 1 
202929 6 
202933 3 
202941 3 
202958 17 
202965 3 
202968 13 
202977 25 
202982 4 
202986 2 
202990 30 
203117 6 
203136 4 
203139 1 
203149 24 
203161 142 
203170 3 
203176 4 
203181 1 
203188 2 
203203 17 
203208 4 
203227 185 
203239 13 
203247 147 
203278 5 
203284 1 
203291 36 
203296 5 
203300 4 
203303 26 
203320 648 
203337 544 
203349 14 
203356 1 
203366 2 
203370 1 
203373 7 
203378 10 
203388 53 
203398 27 
203403 30 
203411 1 
203417 13 
203420 18 
203423 1 
203428 7 
203434 6 
203446 18 
203455 21 
203541 16 
203557 72 
203561 2 
203586 174 
203593 9 
203602 192 
203734 27 
203745 34 
203758 34 
203763 27 
203767 7 
203773 107 
203868 6 
203873 37 
203879 25 
203886 173 
203904 102 
203940 37 
203973 41 
204003 17 
204040 25 
204048 3 
204077 22 
204095 8 
204099 6 
204138 37 
204157 166 
204202 17 
204207 7 
204210 1 
204263 5 
204271 33 
204309 3 
204388 8 
204402 3 
204481 30 
204586 11 
204651 8 
204659 16 
204755 4 
204770 22 
204773 5 
204777 64 
204810 22 
204816 15 
204864 1 
204979 12 
205032 17 
205073 12 
205136 1 
205143 139 
205254 17 
205416 50 
205586 9 
205593 44 
205604 1 
205614 44 
205628 2 
205633 24 
205644 9 
205652 3 
205656 46 
205680 5 
205691 14 
205694 2 
205698 3 
205702 23 
205707 1 
205791 1 
205836 2 
205858 4 
205877 17 
205883 3 
205919 1 
205928 13 
205932 5 
205992 1 
206015 1 
206035 10 
206046 1 
206055 23 
206080 2 
206091 1 
206094 57 
206103 4 
206114 3 
206273 12 
206276 1 
206279 12 
206404 18 
206433 53 
206522 1 
206572 1 
206597 26 
206609 85 
206633 12 
206637 13 
206688 1 
206803 141 
206817 55 
206827 7 
206830 4 
206837 47 
206863 4 
206979 19 
206985 2 
206990 14 
206993 21 
206999 18 
207004 17 
207008 50 
207013 26 
207018 3 
207048 20 
207056 8 
207060 39 
207069 9 
207078 141 
207090 20 
207107 16 
207116 57 
207122 13 
207128 1 
207134 64 
207139 2 
207270 36 
207279 86 
207282 74 
207296 13 
207300 14 
207305 2 
207316 21 
207319 1 
207414 14 
207421 12 
207429 22 
207470 2 
207601 12 
207622 11 
207649 2 
207657 3 
207734 8 
207755 133 
207760 41 
207812 5 
207821 11 
207865 5 
207961 15 
208037 1 
208100 17 
208110 19 
208114 41 
208175 4 
208284 64 
208379 27 
208384 26 
208470 7 
208499 87 
208572 12 
208577 5 
208591 1 
208639 7 
208645 4 
208718 3 
208725 21 
208731 17 
208744 1 
208755 1 
208762 6 
208784 4 
208825 2 
208862 14 
208889 116 
208921 51 
208928 13 
208944 15 
208952 1 
208963 7 
208988 5 
208993 23 
209001 38 
209008 2 
209022 99 
209030 47 
209044 127 
209056 141 
209077 525 
209094 79 
209098 3 
209101 29 
209105 35 
209109 47 
209118 81 
209126 39 
209159 2 
209175 174 
209183 14 
209186 1 
209189 3 
209197 5 
209243 38 
209256 40 
209316 1 
209328 1 
209425 5 
209436 1 
209441 10 
209446 14 
209468 7 
209474 37 
209481 4 
209487 2 
209490 5 
209496 12 
209502 1 
209520 2 
209525 2 
209528 3 
209539 12 
209542 1 
209554 19 
209884 43 
210133 33 
210261 2 
210350 2 
210602 5 
210737 2 
210774 10 
210777 17 
211114 2 
211432 1 
211579 2 
211582 29 
211592 1 
211596 16 
211620 4 
211747 10 
211785 3 
211817 15 
211924 4 
212174 31 
212252 13 
212285 5 
212288 3 
212301 61 
212324 7 
212401 3 
212417 1 
212437 3 
212472 1 
212548 1 
212707 3 
212773 2 
213067 3 
213086 11 
213104 4 
213201 1 
213221 1 
213241 102 
213258 3 
213286 1 
213296 1 
213399 11 
213434 38 
213658 7 
214120 14 
214220 5 
214783 11 
214839 1 
214874 2 
215146 14 
215353 1 
215384 1 
215412 34 
215536 8 
215854 5 
215949 24 
215960 54 
215970 2 
216350 4 
216353 8 
216382 4 
216411 4 
216418 4 
216425 5 
216429 1 
216434 11 
216439 25 
216445 18 
216448 35 
216456 232 
216462 38 
216471 354 
216483 60 
216488 6 
216493 26 
216497 16 
216508 142 
216517 8 
216524 57 
216532 9 
216573 394 
216581 113 
216607 17 
216621 48 
216626 4 
216629 2 
216641 1 
216689 14 
216692 5 
216695 24 
216700 114 
216713 78 
216731 50 
216739 136 
216744 18 
216751 63 
216771 9 
216778 8 
216790 3 
216798 1 
216802 11 
216833 27 
216846 131 
216855 13 
216873 4 
216887 7 
216900 18 
216906 2 
216949 2 
216956 1 
216991 5 
217009 14 
217033 23 
217048 2 
217105 1 
217129 1 
217135 22 
217152 22 
217162 14 
217166 14 
217173 15 
217180 71 
217188 172 
217198 140 
217211 6 
217222 9 
217228 33 
217234 5 
217239 74 
217248 37 
217262 72 
217266 8 
217271 23 
217288 16 
217296 30 
217307 80 
217318 36 
217334 1 
217340 28 
217346 1 
217403 18 
217411 5 
217419 9 
217461 15 
217468 402 
217486 5 
217494 63 
217513 18 
217519 30 
217552 34 
217634 34 
217645 57 
217657 93 
217664 19 
217667 4 
217729 1 
217809 11 
217821 254 
217826 33 
217870 29 
217922 21 
217958 405 
217981 15 
217984 3 
217987 21 
217992 2 
218125 2 
218201 78 
218214 24 
218279 6 
218282 13 
218287 9 
218310 2 
218338 3 
218418 3 
218425 9 
218443 17 
218489 6 
218524 2 
218647 13 
218675 6 
218701 27 
218705 3 
218760 94 
218768 5 
218785 19 
218832 8 
218905 11 
218909 22 
218926 21 
218954 21 
218990 16 
219098 5 
219110 77 
219130 47 
219138 9 
219251 11 
219307 7 
219350 17 
219435 12 
219446 1 
219522 6 
219570 35 
219660 61 
219677 6 
219680 6 
219730 6 
219820 91 
219888 7 
219903 1 
219911 13 
219922 26 
219971 17 
220000 10 
220005 14 
220012 18 
220028 46 
220036 17 
220042 2 
220055 1 
220093 2 
220102 22 
220155 290 
220162 1 
220171 110 
220174 15 
220200 13 
220208 2 
220233 2 
220238 6 
220277 32 
220283 13 
220290 10 
220304 3 
220330 19 
220336 6 
220346 1 
220363 3 
220379 93 
220398 6 
220402 43 
220423 4 
220426 4 
220431 3 
220435 12 
220450 40 
220458 5 
220475 3 
220512 3 
220536 5 
220565 5 
220578 3 
220602 20 
220607 47 
220610 9 
220618 2 
220621 14 
220626 7 
220632 10 
220637 13 
220647 1 
220652 23 
220665 78 
220701 12 
220711 30 
220734 5 
220748 13 
220760 29 
220764 33 
220768 29 
220774 41 
220784 100 
220788 13 
220792 6 
220796 1 
220804 2 
220836 34 
220845 11 
220860 57 
220869 15 
220879 2 
220891 11 
220896 1 
220901 16 
220915 7 
220926 19 
220929 6 
220977 1 
220993 1 
221019 1 
221026 1 
221323 30 
221329 22 
221348 14 
221457 2 
221489 36 
221495 6 
221509 67 
221517 23 
221524 19 
221537 12 
221548 1 
221562 2 
222639 1 
222657 1 
222736 1 
225394 4 
226270 1 
226291 1 
226349 15 
226915 63 
226959 2 
226965 1 
226980 4 
226983 148 
227000 4 
227005 5 
227008 51 
227012 9 
227097 1 
227106 8 
227137 11 
227165 4 
227173 191 
227182 97 
227191 15 
227195 6 
227203 17 
227213 21 
227299 2 
227316 6 
227319 10 
227322 132 
227333 68 
227350 485 
227362 13 
227368 56 
227385 312 
227432 3 
227435 82 
227442 88 
227449 17 
227455 112 
227465 96 
227474 186 
227487 211 
227495 1 
227499 1 
227506 41 
227514 79 
227520 15 
227527 241 
227548 1 
230210 4 
235037 1 
235084 13 
235097 10 
235125 67 
235135 4 
235173 74 
235190 5 
235201 5 
235224 9 
235233 125 
235243 3 
235250 14 
235254 3 
235261 8 
235273 13 
235278 3 
235282 2 
235295 6 
235300 1 
235313 3 
235326 3 
235387 4 
235397 42 
235417 13 
235432 53 
235444 37 
235453 7 
235457 25 
235464 3 
235482 2 
235486 4 
235577 14 
235580 38 
235584 40 
235602 41 
235611 12 
235618 1 
235625 1 
235629 2 
235635 19 
235640 1 
235645 19 
235650 4 
235653 17 
235662 21 
235667 52 
235671 39 
235690 270 
235776 1 
235790 1 
235809 2 
235818 4880 
235840 6890 
235847 1 
235853 18 
235861 23 
235870 24 
235876 12 
235880 14 
235884 6 
235892 10 
235897 68 
235902 5 
235908 1 
235916 247 
235930 79 
235935 1 
235940 459 
235949 23 
235957 16 
235967 187 
235990 215 
236000 7 
236006 81 
236027 397 
236041 160 
236065 1756 
236087 4 
236090 5 
236106 7 
236111 63 
236116 6 
236121 4 
236125 36 
236131 7 
236134 18 
236137 2 
236141 3 
236164 7 
236180 13 
236198 646 
236223 1730 
236247 119 
236273 1913 
236300 131 
236311 2 
236318 17 
236322 6 
236326 48 
236330 15 
236335 5 
236344 78 
236348 3 
236352 1 
236356 1 
236359 5 
236373 1 
236392 45563 
236408 16 
236426 1 
236431 44 
236434 1 
236438 14 
236441 16 
236445 6 
236460 379 
236477 63 
236482 95 
236488 76 
236498 214 
236512 24 
236521 7 
236538 26 
236542 30 
236549 539 
236561 5 
236568 72 
236609 51 
236617 11 
236630 13 
236657 403 
236681 22 
236686 56 
236721 6 
236725 11 
236734 155 
236748 10 
236751 6 
236758 35 
236766 11 
236772 15 
236776 14 
236786 23 
236793 6 
236803 34 
236827 87 
236849 8 
236859 77 
236867 139 
236877 11 
236883 41 
236900 11 
236905 47 
236937 6 
236946 57 
236950 2 
236957 2 
236960 35 
236965 1 
236972 85 
236984 61 
236998 8 
237003 28 
237008 81 
237018 27 
237021 1 
237032 43 
237036 3 
237039 10 
237046 2 
237074 8 
237090 1 
237114 113 
237130 139 
237138 678 
237183 1 
237187 17 
237200 312 
237206 3 
237210 5 
237216 21 
237221 173 
237228 15 
237239 6 
237243 2 
237248 25 
237253 3 
237257 8 
237301 39 
237306 28 
237309 2 
237323 70 
237330 63 
237335 7 
237339 56 
237347 212 
237359 106 
237369 10 
237379 40 
237388 75 
237396 39 
237406 68 
237414 19 
237417 43 
237425 302 
237448 8 
237464 48 
237469 54 
237476 29 
237484 167 
237490 12 
237495 122 
237505 324 
237511 88 
237520 31 
237525 31 
237528 153 
237533 34 
237539 176 
237546 6 
237567 750 
237582 155 
237591 88 
237630 2801 
237667 62 
237673 20 
237679 37 
237685 7 
237693 77 
237704 99 
237713 81 
237727 291 
237753 135 
237764 8 
237769 22 
237778 14 
237783 9 
237787 4 
237795 10 
237804 10 
237812 36 
237820 6 
237828 125 
237839 6 
237847 5 
237853 1 
237858 8 
237874 2 
237877 3 
237880 26 
237894 34 
237904 51 
237912 11 
237916 101 
237920 3 
237924 110 
237929 5 
237937 70 
237948 243 
237958 27 
237974 1 
237978 85 
237991 3 
237996 6 
238000 10 
238006 1 
238018 8 
238023 91 
238031 81 
238036 59 
238044 101 
238053 735 
238061 28 
238073 4 
238084 78 
238088 9 
238094 11 
238101 22 
238114 8 
238120 16 
238126 125 
238149 377 
238170 76 
238175 54 
238186 2 
238190 8 
238196 47 
238338 42 
238350 88 
238358 201 
238370 486 
238383 79 
238398 421 
238415 2 
238438 150 
238457 508 
238472 18 
238478 82 
238484 96 
238498 54 
238514 40 
238533 53 
238565 71 
238576 212 
238585 250 
238593 57 
238599 6 
238612 450 
238635 1 
238646 69 
238657 1 
238661 9 
238667 33 
238726 1 
238731 1 
238739 9 
238747 139 
238751 66 
238759 2 
238766 10 
238773 6 
238786 10 
238794 135 
238801 312 
238807 16 
238811 2 
238816 4 
238879 7 
238908 28 
238919 15 
238924 52 
238930 21 
238945 1 
238959 9 
238963 13 
238966 50 
238970 4 
238978 1 
238983 9 
238991 7 
238995 15 
239011 10 
239016 2 
239044 20 
239048 4 
239058 2 
239066 134 
239070 11 
239074 57 
239086 118 
239094 8 
239100 6 
239103 52 
239118 299 
239134 58 
239143 103 
239151 25 
239157 282 
239166 133 
239180 256 
239193 155 
239201 13 
239206 23 
239222 1 
239252 47 
239263 51 
239268 29 
239273 86 
239279 80 
239284 9 
239294 63 
239304 74 
239312 60 
239319 109 
239324 5 
239334 115 
239340 2 
239343 3 
239346 86 
239352 8 
239355 1 
239360 26 
239367 26 
239382 2 
239397 60 
239404 25 
239407 11 
239411 10 
239414 57 
239439 16 
239460 100 
239472 2 
239491 6 
239500 5 
239515 5 
239523 52 
239531 2 
239539 5 
239561 3 
239564 2 
239593 26 
239598 2 
239614 3 
239623 56 
239631 14 
239639 6 
239655 27 
239665 23 
239670 11 
239673 49 
239702 2 
239729 103 
239733 19 
239745 1 
239751 136 
239759 49 
239762 1 
239787 8 
239808 29 
239816 6 
239827 5 
239830 11 
239835 4 
239863 22 
239867 22 
239888 10 
239891 13 
239904 11 
239912 27 
239936 8 
239943 6 
239946 16 
239954 12 
239962 7 
239994 48 
239997 46 
240005 57 
240018 3 
240023 3 
240048 20 
240077 2 
240104 16 
240109 68 
240117 1 
240123 21 
240161 9 
240226 2 
240235 10 
240245 7 
240253 71 
240290 2 
240306 31 
240331 2 
240348 6 
240360 5 
240363 14 
240368 19 
240373 18 
240379 22 
240385 8 
240390 2 
240393 4 
240401 2 
240404 24 
240423 9 
240467 11 
240475 7 
240484 2 
240495 22 
240507 7 
240515 1 
240541 5 
240562 5 
240646 38 
240665 4 
240668 45 
240678 50 
240690 7 
240697 160 
240715 31 
240719 29 
240723 4 
240751 14 
240815 233 
240828 15 
240833 10 
240840 111 
240847 40 
240862 16 
240866 17 
240873 21 
240895 1 
240926 15 
240942 47 
240953 1 
241015 2 
241029 4 
241095 16 
241124 15 
241130 16 
241134 24 
241141 40 
241146 27 
241153 5 
241164 13 
241181 9 
241195 58 
241261 4 
241269 8 
241280 39 
241292 130 
241304 269930 
241314 36 
241323 2 
241352 3 
241355 9 
241420 1 
241430 1 
241451 3 
241456 19 
241464 4 
241468 4 
241475 26 
241480 16 
241485 21 
241494 11 
241499 4 
241504 22 
241508 3 
241514 31 
241521 54 
241527 1 
241531 1 
241544 10 
241549 1 
241552 1 
241556 1 
241560 2 
241575 66 
241584 23 
241588 24 
241592 21 
241595 12 
241602 3 
241606 19 
241611 3 
241616 28 
241631 8 
241701 50 
241742 109 
241748 5 
241756 1 
241759 71 
241767 72 
241780 118 
241786 5 
241792 21 
241802 22 
241810 7 
242580 12 
242587 18 
242593 28 
242602 24 
242613 63 
242622 82 
242629 10 
242635 41 
242651 1 
242657 2 
242669 212 
242683 15 
242687 10 
242693 1 
242699 12 
242713 16 
242727 165 
242755 53 
242762 7 
242766 19 
242774 17 
242782 4 
242785 6 
242798 11 
242881 4 
242891 3 
242902 15 
242910 34 
242920 8 
242930 14 
242942 6 
242958 72 
243028 42 
243039 1 
243058 1 
243064 29 
243081 123 
243085 1 
243090 4 
243197 21 
243217 18 
243227 108 
243236 8 
243239 16 
243242 1 
243255 44 
243262 10 
243267 141 
243285 70 
243292 32 
243296 5 
243299 4 
243398 14 
243406 3 
243412 6 
243431 49 
243438 4 
243445 86 
243449 114 
243473 7 
243484 40 
243494 185 
243514 28 
243529 6 
243533 1 
243547 5 
243552 3 
243570 7 
243576 35 
243587 18 
243597 44 
243607 351 
243616 2 
243619 50 
243634 87 
243640 210 
243647 1 
243655 6 
243674 12 
243681 2 
243686 19 
243697 7 
243707 2 
243740 24 
243744 5 
243747 19 
243756 19 
243771 63 
243777 1 
243792 8 
243810 13 
243814 3 
243824 18 
243828 31 
243834 18 
243844 101 
243854 127 
243865 25 
243873 1 
243885 8 
243895 5 
243900 26 
243916 28 
243921 620351 
243932 24 
243963 118 
243978 67 
243981 12 
243993 12 
244014 3 
244019 401 
244026 1 
244031 2 
244039 27 
244042 7 
244050 2 
244053 43 
244058 4 
244068 21 
244075 8 
244087 1 
244094 5 
244118 21 
244123 3 
244134 48 
244156 4 
244173 57 
244180 3 
244185 4 
244188 2 
244218 9 
244235 9 
244251 4 
244254 2 
244273 2 
244279 24 
244288 5 
244307 5 
244362 1 
244369 29 
244434 6 
244486 1 
245676 12 
245682 1 
245691 5 
245695 17 
245700 9 
245707 38 
245712 4 
245722 51 
245730 21 
245733 10 
245736 10 
245742 65 
245747 143 
245752 49 
245756 21 
245761 7 
245774 8 
245779 54 
245788 26 
245794 1 
245797 18 
245807 92 
245819 17 
245828 1 
245831 24 
245923 16 
245946 1 
245978 7 
245988 23 
245997 1 
246003 1 
246009 67 
246032 5 
246075 7 
246089 280 
246101 145 
246109 41 
246120 158 
246131 1 
246142 102 
246145 30 
246154 28 
246161 260 
246166 9 
246174 2 
246180 11 
246188 1 
246193 2 
246198 16 
246216 12 
246227 4 
246248 1 
246261 22 
246277 7 
246290 108 
246308 23 
246321 8 
246332 12 
246338 1 
246350 27 
246359 7 
246363 1 
246370 3 
246382 38 
246387 10 
246399 83 
246421 37 
246429 61 
246434 17 
246437 6 
246444 31 
246461 71 
246464 7 
246478 90 
246493 24 
246496 3 
246499 2 
246505 6 
246517 22 
246523 16 
246535 2 
246541 64 
246574 13 
246581 4 
246635 3 
246683 2 
246687 1 
246693 4 
246698 12 
246704 1 
246710 5 
246717 45 
246729 1 
246732 42 
246738 33 
246752 173 
246766 160 
246777 8 
246788 251 
246796 70 
246808 139 
246817 41 
246824 7 
246831 554 
246846 191 
246856 174 
246862 7 
246869 72 
246908 6 
246914 63 
246919 92 
246926 19 
246950 41 
246973 15 
246985 31 
246994 13 
247004 1 
247010 2 
247036 124 
247046 3 
247074 12 
247082 7 
247086 18 
247110 1 
247124 60 
247134 11 
247147 15 
247162 51 
247170 38 
247185 28 
247189 11 
247288 17 
247301 10 
247307 14 
247326 2 
247340 41 
247358 31 
247369 36 
247391 11 
247412 75 
247416 27 
247425 85 
247434 140 
247447 5 
247454 29 
247459 5 
247462 1 
247466 175 
247473 189 
247480 26 
247483 2 
247487 3 
247494 150 
247498 37 
247517 23 
247521 5 
247535 206 
247549 203 
247562 19 
247570 55 
247575 35 
247587 20 
247609 6 
247622 4 
247632 51 
247650 5 
247674 6 
247706 7 
247739 13 
247759 21 
247762 1 
247770 7 
247811 64 
247823 16 
247832 11 
247888 7 
247942 16 
247949 56 
247962 18 
247969 12 
248003 1 
248020 14 
248037 19 
248047 3 
248108 3 
248127 31 
248138 12 
248168 23 
248176 10 
248272 9 
248283 2 
248290 3 
248301 1 
248327 35 
248358 2 
248397 19 
248428 7 
248443 11 
248459 2 
248483 6 
248499 3 
248507 2 
248518 1 
248535 38 
248543 1 
248550 11 
248575 4 
248579 1 
248589 2 
248613 3 
248627 3 
248638 15 
248646 16 
248669 10 
248685 18 
248693 1 
248703 3 
248707 8 
248725 1 
248742 18 
248758 28 
248765 2 
248786 17 
248830 6 
248848 3 
248860 35 
248864 9 
248870 8 
248876 49 
248879 1 
248882 2 
248889 1 
248894 32 
248897 15 
248918 35 
248930 7 
248937 25 
248943 145 
248948 70 
248957 30 
248965 172 
248971 71 
248980 440 
248990 1 
248993 21 
249001 92 
249012 1 
249015 49 
249034 265 
249045 4 
249049 2 
249054 41 
249058 24 
249070 244 
249086 209 
249096 31 
249101 41 
249110 14 
249115 26 
249184 29 
249193 13 
249199 46 
249221 22 
249224 211 
249232 97 
249235 5 
249245 86 
249262 341 
249272 26 
249275 185 
249278 96 
249283 82 
249287 76 
249292 20 
249296 152 
249305 514 
249312 51 
249317 57 
249321 23 
249329 97 
249335 187 
249342 1 
249347 6 
249350 16 
249358 10 
249366 16 
249369 16 
249373 25 
249379 38 
249390 41 
249393 42 
249425 7 
249440 5 
249454 1 
249496 25 
249505 13 
249519 72 
249528 8 
249534 26 
249540 67 
249547 5 
249564 179 
249589 37 
249596 6 
249604 1 
249619 4 
249624 10 
249631 4 
249642 25 
249669 12 
249688 8 
249692 4 
249707 7 
249712 32 
249723 19 
249733 24 
249742 20 
249747 30 
249766 11 
249784 18 
249790 3 
249805 5 
249818 27 
249826 7 
249847 101 
249855 11 
249877 10 
249886 1 
249940 66 
249950 3059 
249973 16 
249997 131 
250022 4 
250030 1 
250037 22 
250045 11 
250051 7 
250057 74 
250082 6 
250098 12 
250127 11 
250137 6 
250187 8 
250208 4 
250271 3 
250279 3 
250290 1 
250312 68 
250326 21 
250339 17 
250462 17 
250498 4 
250517 4 
250541 9 
250567 16 
250577 72 
250580 7 
250657 22 
250667 88 
250681 1 
250702 57 
250768 4 
250797 4 
250839 154 
250862 9 
250868 4 
250874 9 
250887 12 
250901 20 
250910 145 
250917 2 
250931 21 
250939 5 
250981 2 
251031 3 
251040 19 
251046 1 
251054 36 
251076 25 
251079 11 
251086 126 
251095 37 
251106 96 
251116 13 
251121 39 
251125 51 
251131 31 
251137 1 
251145 14 
251231 2 
251252 69 
251258 31 
251263 31 
251266 3 
251272 102 
251276 7 
251287 22 
251299 2 
251302 16 
251322 45 
251331 2 
251340 41 
251348 17 
251356 13 
251361 9 
251367 61 
251375 10 
251381 61 
251385 3 
251390 5 
251397 3 
251406 19 
251411 36 
251416 24 
251421 104 
251430 232 
251438 24 
251443 25 
251451 83 
251455 21 
251460 45 
251469 95 
251480 50 
251484 9 
251491 39 
251496 98 
251503 43 
251517 23 
251526 38 
251541 41 
251544 12 
251576 60 
251621 14 
251642 6 
251651 53 
251656 2 
251680 4 
251689 3 
251692 2 
251695 5 
251703 1 
251709 6 
251713 2 
251720 26 
251725 39 
251732 4 
251741 3 
251746 40 
251785 13 
251800 8 
251806 4 
251848 3 
251856 1 
251905 3 
251957 2 
252002 17 
252025 4 
252056 121 
252084 6 
252101 4 
252106 10 
252131 1 
252134 7 
252138 1 
252209 6 
252219 2 
252267 173 
252303 127 
252309 33 
252330 3 
252355 19 
252360 33 
252394 4 
252403 7 
252446 34 
252499 44 
252533 7 
252546 163 
252566 2 
252577 1 
252581 1 
252634 22 
252655 19 
252696 11 
252701 11 
252712 2 
252720 15 
252726 5 
252729 6 
252735 100 
252739 21 
252747 85 
252757 13 
252763 74 
252768 51 
252776 27 
252785 4 
252788 3 
252795 2 
252804 41 
252817 24 
252875 5 
252890 16 
252921 10 
252949 10 
252977 32 
253029 10 
253067 7 
253072 16 
253080 4 
253107 6 
253112 9 
253130 15 
253138 5 
253173 13 
253205 52 
253217 3 
253279 10 
253304 1 
253320 9 
253329 1 
253353 11 
253390 3 
253411 4 
253451 5 
253474 6 
253481 53 
253490 2 
253493 12 
253509 2 
253512 20 
253532 64 
253632 28 
253642 49 
253662 22 
253688 5 
253693 41 
253731 13 
253751 27 
253754 2 
253758 73 
253765 7 
253786 6 
253797 4 
253819 1 
253837 10 
253844 14 
253869 1 
253887 1 
253911 1 
253922 2 
253931 4 
253941 56 
253948 15 
253952 4 
253960 51 
253964 3 
253970 10 
253973 6 
254018 52 
254063 21 
254108 2 
254114 6 
254125 3 
254140 8 
254146 28 
254208 28 
254216 4 
254222 2 
254245 16 
254255 73 
254269 87 
254277 4 
254285 11 
254293 2 
254298 1 
254343 17 
254366 5 
254384 4 
254397 10 
254414 16 
254420 6 
254433 3 
254439 1 
254447 9 
254452 14 
254459 3 
254474 12 
254477 5 
254482 46 
254494 16 
254500 23 
254503 9 
254509 147 
254516 5 
254522 20 
254530 4 
254536 31 
254548 71 
254557 50 
254562 3 
254567 31 
254572 2 
254578 22 
254585 16 
254600 36 
254606 43 
254612 55 
254620 27 
254651 1 
254656 112 
254663 9 
254687 28 
254702 27 
254710 11 
254730 23 
254733 78 
254738 1 
254742 1 
254750 16 
254753 29 
254770 7 
254775 3 
254790 1396 
254843 11630 
254956 3809 
255093 26768 
255160 29 
255192 91 
255196 20 
255257 21 
255358 1 
255387 8 
255459 10 
255469 19 
255492 7 
255633 1 
255817 5 
255837 1 
255844 18 
255850 2 
255855 15 
255863 2 
255869 3 
255876 24 
255890 3 
255898 24 
255906 5 
255920 5 
255932 1 
255984 27 
256010 1 
256015 416 
256023 42 
256038 2 
256047 10 
256059 8 
256094 5 
256098 124 
256124 4 
256131 2 
256140 5 
256144 2 
256151 135 
256163 120 
256171 188 
256177 3 
256184 8 
256202 146 
256212 6 
256218 5 
256225 14 
256250 5 
256261 21 
256265 1 
256275 1 
256307 16 
256325 3 
256353 2 
256371 7 
256395 3 
256438 3 
256448 28 
256633 69 
256638 31 
256642 2 
256661 6 
256674 107 
256709 1 
256725 33 
256763 39 
256767 11 
256778 51 
256786 33 
256793 3 
256801 3 
256821 2 
256836 4 
256847 4 
256855 15 
256892 17 
256897 2 
256907 140 
256912 1 
256917 4 
256925 15 
256932 1 
256935 17 
256948 4 
256957 48 
256965 3 
256973 1 
256976 4 
256982 1 
256986 2 
256999 1 
257020 76 
257043 3 
257129 5 
257153 14 
257161 23 
257166 7 
257180 28 
257196 6 
258002 1 
258040 44 
258049 50 
258067 71 
258073 65 
258084 97 
258092 11 
258096 10 
258102 30 
258110 3 
258113 24 
258118 7 
258126 3 
258134 6 
258141 4 
258170 81 
258178 42 
258193 2 
258196 9 
258207 3 
258210 8 
258216 10 
258225 11 
258235 71 
258245 55 
258253 46 
258261 32 
258266 72 
258271 97 
258280 4 
258284 17 
258288 51 
258301 17 
258321 14 
258329 1 
258341 1 
258355 2 
258367 6 
258391 16 
258404 31 
258409 1 
258413 1 
258505 1 
258520 15 
258526 6 
258530 1 
258538 2 
258543 29 
258550 7 
258559 12 
258610 1 
258621 8 
258659 1 
258703 4 
258714 4 
258722 1 
258736 13 
258744 2 
258764 4 
258883 1 
258892 5 
258896 26 
259039 1 
259072 40 
259105 2 
259126 1 
259131 37 
259251 1 
259261 2 
259269 3 
259273 1 
259293 41 
259299 19 
259308 2 
259316 11 
259341 3 
259384 7 
259387 3 
259423 6 
259444 9 
259462 2 
259474 2 
259483 2 
259595 1 
259752 1 
259821 1 
260510 5 
260515 19 
260519 65 
260546 123 
260566 17 
260570 6 
260580 34 
260585 1 
260589 35 
260603 1 
261439 1 
263264 3 
265501 1 
265686 13 
265703 1 
265714 7 
265733 18 
265747 9 
265774 32 
265803 1 
265807 1 
265821 3 
265824 15 
265851 7 
265866 1 
265879 11 
265886 70 
265898 51 
265919 1 
265939 2 
265956 89 
265972 79 
265994 109 
266002 15 
266018 50 
266057 8 
266062 5 
266067 54 
266078 79 
266093 22 
266106 15 
266114 15 
266135 24 
266145 23 
266186 1 
266221 2 
266259 28 
266264 2 
266270 44 
266282 3 
266287 2 
266293 1 
266297 421 
266311 5 
266316 3 
266369 57 
266377 12 
266398 1 
266493 2 
266501 42 
266511 10 
266636 5 
266651 132 
266663 15 
266670 25 
266725 5 
266759 43 
266765 1 
266793 4 
266827 3 
266852 55 
266857 35 
266913 8 
266936 77 
266976 16 
267017 2 
267074 27 
267077 17 
267092 11 
267140 4 
267252 3 
267279 2 
267335 2 
267410 7 
267430 4 
267438 19 
267452 71 
267459 7 
267464 9 
267473 2 
267478 5 
267483 6 
267491 7 
267498 5 
267504 14 
267513 2 
267518 1 
267523 3 
267531 14 
267548 31 
267555 3 
267563 9 
267664 2 
267689 1 
267702 35 
267928 20 
268208 52 
268226 1 
268310 2 
268418 41 
268464 1 
268470 12 
268795 24 
268804 42 
268809 14 
268914 3 
268917 17 
268951 1 
268968 5 
268980 28 
268987 23 
269007 19 
269052 12 
269107 80 
269111 303 
269155 1 
269159 3 
269275 1 
269285 19 
269290 10 
269309 23 
269435 17 
269445 3 
269455 3 
269469 2 
269501 3 
269567 1 
269595 10 
269626 32 
269635 8 
269646 12 
269649 3 
269657 16 
269661 4 
269675 3 
269679 391 
269690 59 
269700 439 
269712 2 
269716 1 
269736 6 
269744 1 
269751 34 
269755 18 
269763 15 
269767 29 
269771 2 
269775 21 
269783 31 
269795 2 
269825 1 
269840 14 
269880 1 
269901 2 
269912 6 
269993 33 
270015 9 
270026 20 
270036 11 
270045 46 
270049 34 
270052 6 
270056 11 
270063 1 
270104 19 
270113 13 
270119 5 
270124 20 
270132 1 
270140 8 
270152 7 
270164 3 
270177 26 
270181 158 
270197 1 
270264 3 
270279 5 
270299 16 
270313 2 
270319 18 
270323 12 
270329 17 
270336 1 
270352 18 
270358 5 
270361 34 
270376 4 
270394 1 
270470 69 
270484 2 
270488 1 
270499 8 
270502 1 
270510 63 
270531 9 
270542 3 
270595 67 
270616 20 
270641 3 
270685 57 
270698 1 
270701 18 
270706 10 
270713 43 
270792 1 
270798 11 
270839 5 
270853 10 
270864 4 
270883 11 
270894 5 
270901 7 
270906 1 
270922 237 
270936 3 
270964 12 
270987 29 
271059 4 
273767 62 
273775 7 
273779 14 
273782 6 
273786 1 
273797 21 
273803 19 
273814 1 
273821 18 
273829 1 
273834 34 
273843 6 
273852 13 
273887 43 
273911 236 
273920 593 
273932 344 
273941 38 
273944 7 
273947 4 
273957 1 
273960 24 
273965 20 
273968 5 
273971 30 
273981 98 
273990 23 
274005 51 
274014 61 
274034 4 
274077 21 
274081 5 
274096 6 
274123 9 
274127 12 
274139 62 
274147 11 
274156 16 
274164 40 
274174 1 
274178 4 
274183 2 
274189 8 
274198 62 
274210 26 
274254 6 
274330 14 
274353 35 
274372 63 
274381 16 
274413 6 
275376 2 
275761 8 
275774 6 
275779 16 
275804 18 
275822 13 
275828 23 
275844 8 
275849 6 
275862 9 
275874 10 
275882 12 
275889 1 
275893 6 
275898 3 
275903 4 
275919 2 
275927 63 
275949 5 
275954 33 
275962 6 
275968 6 
275973 53 
275996 6 
276001 8 
276014 17 
276019 8 
276030 59 
276042 1 
276066 6 
276071 7 
276087 187 
276098 177 
276105 13 
276115 4 
276129 85 
276135 383 
276170 3 
276187 4 
276211 7 
276222 2 
276225 7 
276239 60 
276272 1 
276460 17 
276515 15 
276522 1 
276534 2 
276604 2 
276622 2 
276655 1 
276767 154 
277039 22 
277237 5 
277250 29 
277276 16 
278587 1 
278597 3621 
278701 43379 
278833 2753 
278861 25 
278866 1 
278875 468 
278882 1 
278899 1380 
278930 451 
278942 57 
278946 2 
278951 66 
278961 74 
278967 35 
278975 1 
278989 289 
279007 45 
279017 42 
280603 126 
280638 5 
280642 1 
280646 16 
280676 27 
280716 1 
280721 1 
280739 1 
280758 2 
280772 52 
280793 1 
280798 185 
280812 1 
280838 1 
280842 1 
280846 2 
280858 6 
280885 7 
280903 134 
280914 4 
280918 5 
280935 21 
280941 63 
280956 56 
280965 4 
280970 103 
280973 1 
280977 153 
281022 45 
281044 12 
281079 6 
281095 40 
281100 2 
281111 20 
281135 23 
281156 69 
281163 11 
281173 1 
281177 5 
281198 10 
281254 2 
281271 1 
281280 2 
281287 2 
281342 14 
281410 6 
281749 13 
281765 17 
281777 31 
281804 5 
281887 3 
281958 30 
282058 1 
282235 14 
282268 21 
282295 10 
282317 38 
282418 8 
282486 2 
282510 1 
282529 35 
282547 5 
282553 79 
282641 12 
282705 44 
282823 1 
282835 2 
282849 1 
282852 2 
282875 1 
282887 1 
282901 7 
283047 10 
283060 6 
283095 2 
283101 2 
283193 2 
283412 4 
283423 5 
283526 2 
283532 1 
283568 91 
283579 102 
283606 10 
283609 6 
283613 6 
283621 31 
283628 3 
283631 28 
283654 22 
283658 16 
283664 4 
283723 18 
283744 5 
283797 5 
283824 13 
283832 30 
283840 2 
283856 3 
283866 3 
283942 11 
283977 40 
284000 17 
284004 20 
284012 13 
284053 17 
284119 3555 
284125 27 
284137 5 
284140 14 
284161 37 
284168 11 
284173 33 
284199 2 
284219 8 
284226 8 
284284 9 
284379 6 
284435 5 
284469 15 
284562 66 
284569 11 
284581 23 
284621 62 
285979 38 
286153 21 
286171 4 
286419 2 
287164 1 
287209 3 
287220 5 
287579 4 
287612 3 
287809 45 
287816 13 
287826 29 
287987 207 
288168 1 
288172 33 
288180 16 
288199 5 
288203 8 
288209 47 
288220 4 
288229 1 
288233 4 
288250 5 
288254 3 
288358 4 
288436 1 
288513 10 
288538 67 
288550 11 
288556 123 
288563 12 
288593 2 
288605 4 
288608 12 
288614 1 
288622 48 
288688 3 
288694 42 
288725 6 
288782 4 
288873 2 
288883 9 
288907 64 
288992 36 
289023 17 
289033 1 
289074 50 
289150 21 
289205 224 
289214 21 
289218 31 
289224 61 
289228 36 
289255 71 
289265 40 
289287 15 
289304 53 
289312 12 
289316 83 
289322 6 
289422 2 
289490 1 
289502 7 
289618 9 
289648 1 
289652 25 
289660 2 
289793 79 
289929 3 
289968 66 
290081 2 
290085 34 
290104 1 
290134 14 
290140 22 
290164 55 
290177 11 
290285 4 
290288 13 
290310 152 
290331 4 
290375 7 
290382 1 
290398 12 
290406 2 
290415 6 
290424 17 
290495 6 
290530 4 
290542 105 
290546 1 
290553 20 
290561 31 
290564 2 
290574 1 
290593 5 
290743 1 
290774 18 
290849 1 
290862 5 
290982 101 
291030 76 
291354 6 
291412 6 
291455 16 
291467 17 
291656 77 
291687 36 
291732 45 
291780 1 
291821 14 
291830 3 
291936 3 
291961 3 
291974 10 
291993 4 
291997 5 
292018 2 
292023 19 
292030 2 
292034 3 
292043 1 
292049 28 
292057 12 
292062 2 
292065 24 
292070 20 
292073 4 
292076 17 
292082 1 
292101 1 
292140 3 
292173 6 
292177 13 
292185 54 
292190 2 
292195 12 
292206 10 
292230 1 
292279 10 
292301 4 
292350 16 
292366 3 
292387 2 
292400 40 
292410 5 
292419 5 
292435 1 
292464 5 
292577 2 
292600 30 
292641 1 
292762 1 
292766 68 
292783 3 
292828 1 
292960 6 
293182 1 
293510 6 
293849 1 
294111 3 
294119 2 
294125 108 
294129 1 
294136 1 
294154 2 
294175 36 
294184 11 
294192 3 
294197 8 
294214 1 
294222 1 
294233 4 
294283 1 
294309 107 
294315 16 
294326 60 
294388 10 
294396 4 
294508 1 
294519 15 
294527 18 
294534 42 
294560 2 
294597 4 
294640 8 
294723 22 
294734 1 
294761 22 
294831 9 
294842 2 
294862 5 
294865 35 
294906 27 
294922 9 
294962 3 
295050 9 
295060 6 
295187 1 
295244 5 
295254 1 
295272 27 
295298 3 
295325 5 
295374 1 
295386 6 
295453 1 
295494 1 
295505 3 
295530 1 
295573 1 
295597 8 
295717 17 
295726 1 
295731 15 
295751 3 
295785 1 
295958 10 
295969 3 
295989 31 
296004 2 
296061 40 
296114 23 
296151 1 
296175 1 
296181 1 
296199 45 
296211 33 
296227 61 
296265 2 
296332 10 
296372 6 
296400 8 
297867 13 
297871 12 
297876 4 
297881 55 
297890 1 
297894 1 
297904 40 
297915 7 
297951 2 
297965 32 
297975 78 
297981 1 
297987 2 
297999 8 
298007 10 
298082 2 
298110 8 
298113 8 
298123 23 
298138 17 
298155 142 
298175 10 
298203 79 
298210 4 
298217 31 
298350 10 
298373 16 
298482 2 
298523 1 
298560 2 
299141 51 
299309 12 
299416 132 
299501 13 
299723 20 
299968 1 
299976 6 
300014 3 
300059 2 
300079 88 
300093 6 
300101 23 
300110 4 
300122 3 
300240 11 
300257 21 
301293 9 
301414 3 
301427 6 
301434 13 
301446 1 
301463 1 
301469 1 
301476 25 
301483 9 
301495 1 
301602 93 
301617 6 
301624 1 
301633 38 
301640 32 
301650 2 
301656 33 
301664 17 
301672 15 
301681 176 
301692 33 
301697 2 
301702 3 
301707 39 
301710 40 
301718 1 
301727 18 
301731 21 
301744 10 
301749 2 
301769 10 
301785 26 
301912 12 
301924 126 
301932 3 
302076 1 
302111 1 
302114 1 
302224 3 
302245 2 
302253 4 
302287 12 
302305 17 
302382 269 
302424 1 
302437 8 
302448 17 
302463 7 
302466 43 
302472 34 
302479 4 
302627 38 
302654 81 
302674 5 
302740 77 
302801 55 
302904 8 
302964 1 
302967 30 
302996 10 
303020 16 
303050 5 
303314 2 
303335 4 
303357 6 
303459 4 
303472 1 
303483 10 
303534 1 
303539 1 
303595 8 
303641 4 
303666 4 
303672 3 
303699 9 
303712 26 
303759 1 
303767 2 
303793 1 
303817 3 
303843 16 
303915 3 
303965 23 
303974 2 
303980 2 
304005 223 
304135 29 
304170 3 
304300 2 
304303 3 
304308 1 
304314 99 
304319 2 
304337 31 
304362 16 
304365 90 
304373 12 
304376 58 
304381 101 
304388 5 
304392 7 
304395 1 
304398 2 
304409 19 
304415 1 
304492 3 
304524 4 
304528 12 
304575 1 
304594 13 
304612 4 
304623 70 
304786 1 
304810 1 
304842 1 
304988 15 
305088 27 
305222 6 
305429 7 
305536 15 
305781 93 
305913 187 
305994 5 
306022 2 
306027 1 
306032 2 
306039 78 
306047 6 
306052 181 
306059 8 
306070 20 
306095 31 
306101 16 
306106 31 
306113 29 
306121 4 
306137 35 
306141 6 
306151 3 
306185 13 
306190 1 
306194 7 
306203 30 
306218 18 
306222 7 
306244 2 
306348 2 
306707 1 
306852 3 
306900 16 
306994 3 
307020 20 
307025 37 
307030 1 
307040 2 
307050 2 
307058 41 
307102 41 
307111 25 
307119 14 
307122 1 
307126 16 
307132 30 
307149 24 
307161 9 
307195 1 
307388 24 
307399 6 
307403 83 
307410 39 
307417 6 
307426 67 
307456 25 
307460 2 
307473 13 
307489 10 
307492 3 
307501 27 
307507 1 
307512 1 
307523 118 
307539 9 
307547 18 
307552 3 
307576 9 
307690 6 
307725 31 
307748 1 
307849 5 
307923 126 
307930 4 
308071 16 
308078 1 
308088 2 
308108 1 
308111 6 
308137 5 
308145 1 
308222 8 
308373 2 
308396 1 
308432 1 
308530 6 
308590 15 
308689 10 
308703 20 
308708 5 
308732 10 
308750 15 
308768 109 
308790 25 
308793 70 
308799 34 
308803 22 
308811 26 
308843 5 
308865 140 
309016 2 
309022 6 
309039 9 
309498 1 
310018 10 
310107 10 
310353 13 
310359 10 
310386 104 
310418 1 
310429 37 
310440 123 
310445 95 
310460 1 
310502 34 
310509 2 
310513 2 
310516 9 
310519 6 
310531 4 
310539 20 
310557 28 
310689 1 
311195 35 
311351 20 
311354 8 
311368 16 
311503 41 
311526 44 
311535 12 
311538 66 
311545 18 
311555 12 
311568 1 
311624 55 
311707 7 
313437 83 
314206 1 
314736 39 
314817 6 
314969 3 
314983 1 
315002 2 
315007 1 
315012 7 
315298 6 
315475 7 
316534 28 
316655 30 
316712 35 
316727 1 
316782 5 
316805 3 
316926 1 
317089 5 
317134 1 
317257 3 
317522 6 
317555 162 
317603 29 
317744 4 
317872 3 
317884 10 
318040 1 
318052 8 
318091 1 
318105 2 
318159 12 
318166 2 
318186 4 
318200 1 
318333 1 
318732 5 
318826 4 
318840 63 
319233 15 
319281 4 
319649 2 
319764 38 
319781 10 
319797 26 
319808 6 
319876 6 
320210 1 
320566 68 
320737 3 
320777 2 
320914 8 
320929 1 
320941 4 
321139 15 
321148 5 
321160 1 
321175 13 
321267 4 
321317 1 
321382 8 
321386 1 
321470 4 
321510 3 
321514 4 
321583 6 
321616 2 
321645 10 
321652 44 
321673 1 
321685 2 
321690 1 
321698 1 
321717 1 
321731 23 
321734 8 
321739 111 
321745 5 
321750 5 
321755 11 
321759 5 
321870 4 
321915 44 
321943 5 
321978 1 
322111 42 
322134 13 
322296 3 
322375 1 
323043 9 
323368 44 
323767 16 
323771 3 
323785 46 
323858 10 
323974 3 
324073 8 
324079 7 
324128 7 
324133 10 
324140 9 
324146 1 
324150 7 
324156 2 
324169 66 
324186 19 
324208 15 
324211 3 
324220 4 
324230 22 
324235 4 
324243 28 
324286 2 
324302 1 
324307 4 
324431 12 
325070 5 
325509 7 
325651 1 
325659 8 
326023 1 
326177 12 
326194 4 
326201 17 
326211 7 
326215 5 
326221 6 
326224 4 
326239 3 
326265 28 
326272 36 
326297 18 
326347 1 
326403 17 
326411 17 
326425 6 
326431 3 
326540 5 
326549 5 
326579 8 
326624 2 
326707 22 
326715 35 
326719 12 
326723 14 
326732 2 
326740 14 
326745 12 
326749 12 
326761 65 
326776 4 
326872 2 
326924 81 
326931 3 
326936 11 
326953 2 
326966 2 
326972 9 
327087 2 
327138 1 
327278 5 
327329 3 
327493 5 
327863 1 
327912 5 
328009 2 
328088 3 
328267 1 
328522 46 
328532 6 
328608 7 
328721 4 
328846 6 
328852 80 
328868 17 
328980 6 
328994 4 
329017 20 
329028 9 
329177 2 
329184 113 
329193 2 
329345 1 
329362 8 
329424 1 
329550 27 
329744 7 
329763 1 
329768 30 
329799 13 
329907 1 
329912 16 
329915 1 
330182 12 
330278 11 
330318 4 
330367 24 
330390 6 
330397 1 
330408 12 
330488 1 
330567 23 
330581 2 
330600 6 
330628 59 
330635 1 
330729 5 
330737 8 
330763 9 
330772 59 
330900 3 
330919 14 
330925 5 
330967 14 
331015 3 
331085 3 
331094 1 
331099 3 
331131 4 
331245 16 
331398 1 
331425 35 
331438 47 
331558 9 
331565 7 
331570 21 
331574 84 
331587 30 
331591 19 
331594 12 
331599 20 
331609 5 
331615 345 
331636 4 
331643 12 
331648 61 
331655 9 
331658 1 
331662 24 
331667 7 
331689 3 
331696 4 
331700 64 
331707 27 
331712 6 
331720 36 
331735 13 
331739 3 
331864 18 
331891 9 
331897 8 
331901 37 
331920 5 
331962 5 
332116 1 
332282 2 
332436 8 
332459 22 
332465 27 
332471 1 
332480 96 
332485 16 
332494 10 
332504 10 
332586 4 
332615 2 
332630 53 
332691 1 
332719 1 
333731 10 
333905 1 
334050 4 
334056 5 
334076 1 
334089 2 
334109 2 
334112 2 
334118 1 
334165 4 
334170 2 
334199 1 
334270 2 
335098 2 
336890 37 
336914 4 
336917 20 
336933 7 
336936 4 
336968 3 
336973 40 
336985 37 
336992 12 
336999 36 
337012 161 
337019 168 
337028 252 
337033 36 
337043 116 
337061 4 
337131 31 
337142 19 
337149 63 
337156 86 
337166 2 
337183 354 
337213 12 
337302 148 
337310 2 
337315 12 
337444 35 
337453 8 
337480 218 
337489 1 
337498 32 
337522 11 
337533 12 
337628 35 
337662 9 
337758 3 
337888 2 
338060 88 
338068 7 
338082 10 
338154 24 
338157 8 
338328 7 
338393 1 
338447 1 
338489 89 
338498 1 
338506 6 
338513 1 
338518 3 
338521 14 
338579 4 
338585 1 
338603 39 
338615 1 
338724 1 
338745 3 
338758 31 
338766 5 
338810 5 
338974 10 
339233 7 
339298 11 
339317 6 
339354 9 
339357 5 
339360 9 
339363 12 
339374 7 
339426 2 
339435 2 
339498 1 
339503 22 
339516 3 
339523 27 
339531 1 
339535 3 
339541 2 
339546 2 
339558 19 
339565 3 
339579 6 
339593 1 
339598 1 
339609 3 
339627 3 
339686 32 
339721 13 
339741 44 
339746 327 
339771 17 
339775 20 
339778 8 
339848 3 
339873 27 
339913 9 
339948 14 
339988 2 
339996 14 
339999 2 
340073 9 
340159 5 
340196 12 
340290 8 
340334 2 
340503 13 
340512 3 
340574 4 
340636 45 
340671 6 
340680 5 
340689 4 
340790 16 
340827 9 
340833 2 
340842 1 
340850 10 
340854 6 
340895 33 
340898 1 
340906 13 
340917 1 
340931 4 
340934 3 
341152 10 
341157 1 
341165 1 
341272 10 
341299 8 
341303 1 
341334 2 
341382 3 
341389 6 
341410 1 
341441 1 
341510 113 
341522 52 
341550 13 
341561 5 
341564 35 
341573 102 
341581 2 
341589 47 
341624 7 
341627 11 
341646 16 
341652 10 
341660 565 
341668 54 
341676 115 
341681 36 
341689 3 
341706 5 
341738 15 
341747 61 
341758 21 
341764 68 
341768 90 
341772 20 
341783 5 
341789 35 
341794 6 
341866 6 
341869 27 
341882 141 
341890 12 
341898 20 
341911 1 
341919 6 
341925 1 
341932 42 
341937 134 
341951 8 
341956 39 
341960 1 
341968 178 
341973 4 
341977 7 
341988 36 
342038 10 
342062 5 
342085 18 
342089 1 
342095 8 
342101 1 
342110 7 
342123 15 
342134 10 
342140 55 
342171 71 
342180 27 
342195 49 
342199 40 
342202 29 
342209 18 
342214 77 
342217 4 
342223 14 
342229 12 
342236 68 
342253 5 
342275 8 
342287 35 
342299 11 
342309 22 
342319 38 
342327 21 
342331 12 
342338 9 
342353 1 
342361 6 
342382 32 
342397 3 
342434 10 
342458 6 
342465 58 
342478 39 
342493 13 
342503 23 
342509 1 
342516 99 
342526 25 
342532 35 
342539 6 
342543 45 
342559 120 
342563 3 
342597 33 
342604 106 
342625 1 
342647 17 
342690 6 
342708 36 
342736 141 
342745 51 
342763 8 
342818 20 
342826 1 
342990 4 
343274 2 
343302 26 
343388 1 
343436 3 
343602 17 
343771 2 
343822 30 
344008 15 
344070 12 
344145 13 
344179 1 
344183 12 
344257 2 
344264 26 
344298 1 
344322 19 
344461 7 
344468 10 
344476 2 
344486 1 
344520 5 
344525 1 
344540 19 
344562 2 
344610 20 
344616 22 
344685 2 
344697 2 
344923 45 
344955 102 
347346 92 
347354 46 
347392 3 
347404 3 
347444 28 
347447 1 
347475 1 
347519 1 
347522 1 
347532 1 
347643 15 
347656 2 
347724 10 
347729 15 
347749 18 
347763 24 
347769 5 
347774 1 
347803 2 
347899 254 
347922 7 
347956 13 
347969 20 
348009 11 
348089 15 
348219 15 
348572 84 
348697 1 
348939 1 
349213 20 
349376 5 
349492 5 
349505 15 
349551 33 
349562 8 
349917 5 
349940 6 
349951 8 
349956 3 
350062 42 
350090 7 
350100 1 
350103 4 
350118 4 
350149 2 
350256 1 
350294 1 
350356 3 
350400 1 
350570 20 
350610 8 
350697 15 
350725 27 
350736 2 
350743 1 
350770 11 
350804 8 
350856 5 
350863 21 
350916 5 
350921 62 
350929 67 
350941 3 
350947 29 
350953 190 
350959 11 
350962 111 
350970 143 
350975 57 
350983 220 
350993 2 
350999 106 
351010 81 
351014 14 
351029 1 
351041 10 
351146 25 
351172 9 
351196 12 
351228 2 
351249 21 
351298 2 
351304 2 
351307 1 
351311 8 
351319 57 
351357 16 
351512 3 
351526 50 
351532 14 
351549 1 
351554 16 
351598 24 
351636 2 
351751 16 
351800 18 
352033 3 
352186 1 
352244 33 
352297 24 
352449 81 
352621 42 
352754 15 
352810 1 
353093 6 
353109 43 
353245 35 
353304 7 
353430 56 
353439 72 
353445 15 
353456 130 
353468 11 
353474 8 
353479 39 
353492 6 
353518 5 
353525 2 
353532 35 
353690 8 
353847 1 
354117 1 
354284 32 
354486 2 
354567 18 
354676 4 
354702 1 
354874 2 
355290 6 
355304 66 
355399 3 
355452 1 
355772 2 
355903 3 
355943 14 
355954 1 
356058 41 
356070 22 
356086 1 
356091 9 
356106 12 
356165 30 
356168 1 
356177 1 
356184 36 
356585 3 
356641 8 
356666 3 
356678 25 
356686 5 
356692 25 
356695 10 
356746 17 
356762 18 
356778 1 
356790 1 
356813 4 
356835 2 
356863 1 
356917 35 
356927 46 
356949 5 
356956 6 
356985 3 
357124 42 
357153 10 
357173 28 
357219 19 
357330 1 
357458 18 
357525 3 
357657 6 
357749 6 
357771 14 
358295 41 
358370 78 
358659 29 
358756 15 
358988 16 
359241 4 
359252 6 
359257 15 
359567 1 
359860 15 
359878 19 
359918 16 
360014 58 
360151 18 
360158 2 
360303 62 
360336 2 
360347 1 
360375 48 
360382 6 
360386 1 
360462 5 
360505 32 
360518 4 
360525 12 
360558 2 
360566 1 
360594 10 
360598 15 
360619 3 
360624 4 
362284 14 
362624 3 
362634 5 
362638 1 
362645 8 
362648 1 
362669 88 
362676 18 
362684 11 
362690 14 
362748 1 
362755 31 
362761 3 
362769 22 
362776 24 
362779 13 
362803 12 
362834 2 
362902 13 
362938 14 
362941 29 
362959 2 
362978 11 
363173 15 
363261 15 
363319 53 
363554 3 
363716 26 
363727 5 
363769 65 
364052 11 
364125 1 
364232 1 
364255 48 
364291 23 
364296 27 
364317 75 
364321 7 
364509 103 
364639 9 
364703 3 
364734 3 
364747 6 
364910 9 
364952 18 
365006 42 
365066 28 
365072 13 
365729 4 
365753 75 
365764 4 
365767 2 
365772 39 
365778 2 
365786 29 
365799 43 
365814 17 
365826 1 
365842 9 
365926 45 
365981 51 
366039 2 
366042 65 
366188 35 
366312 2 
366483 6 
366493 27 
366501 4 
366583 12 
366648 21 
366659 24 
366662 2 
366666 8 
366673 13 
366679 11 
366693 1 
366698 18 
366706 1 
366716 2 
366756 8 
366900 31 
366914 7 
366974 5 
366992 1 
367057 5 
367060 1 
367079 4 
367411 18 
367463 1 
367485 1 
367488 1 
368127 7 
368255 2 
368299 46 
368326 4 
368339 17 
368344 65 
368360 25 
368364 3 
368368 6 
368381 1 
368388 1 
368396 2 
368413 6 
368588 5 
368597 8 
368665 2 
368775 1 
368998 18 
369020 1 
369057 48 
369207 15 
369253 6 
369263 6 
369373 65 
369393 1 
369525 7 
369580 1 
369591 1 
369651 8 
369659 34 
369688 5 
369708 10 
369728 1 
369740 2 
369748 5 
369767 6 
369813 6 
369848 2 
369866 3 
369874 2 
369881 1 
369886 3 
369892 3 
369912 8 
369916 2 
369925 6 
370026 46 
370035 29 
370088 1 
370262 2 
370274 1 
370281 2 
370412 49 
370419 1 
370454 6 
370498 10 
370502 36 
370509 4 
370670 5 
370818 8 
370936 35 
370970 7 
371000 16 
371005 230 
371016 53 
371047 9 
371063 2 
371067 108 
371079 217 
371102 9 
371106 2 
371117 12 
371135 11 
371139 1 
371144 146 
371160 79 
371189 9 
371199 16 
371209 9 
371215 18 
371246 22 
371254 32 
371266 7 
371269 5 
371284 6 
371291 79 
371345 4 
371351 4 
371359 14 
371364 23 
371367 209 
371379 1 
371440 1 
371489 1 
371530 5 
371575 52 
371647 1 
371672 21 
371692 21 
371702 66 
371706 7 
371710 3 
371768 27 
371773 123 
371785 94 
371801 36 
372009 4 
372039 6 
372130 4 
372133 5 
372315 42 
372487 50 
372515 2 
372596 3 
372674 1 
372765 1 
373006 2 
373051 12 
373145 10 
373152 10 
373159 7 
373168 15 
373252 68 
373260 50 
373281 146 
373292 123 
373309 179 
373327 1 
373349 10 
373360 1 
373408 5 
373418 14 
373421 1 
373440 7 
373447 3 
373495 6 
373502 3 
373535 40 
373556 39 
373576 154 
373659 4 
373801 12 
373837 23 
373862 101 
373908 26 
373932 149 
373951 8 
373974 30 
374119 1 
374183 12 
374227 5 
374401 24 
374624 26 
374783 25 
375105 1 
375199 9 
375359 1 
375540 3 
375770 4 
375777 12 
375800 4 
375810 3 
375827 37 
375855 29 
375899 20 
375917 2 
375952 54 
375978 18 
375984 3 
375988 11 
375998 13 
376010 17 
376027 21 
376031 3 
376037 207 
376045 24 
376051 18 
376065 13 
376087 2 
376093 6 
376102 22 
376137 3 
376256 12 
376292 33 
376326 2 
376337 1 
376342 68 
376734 9 
378586 1 
378596 27 
378604 9 
378624 30 
378652 24 
378660 16 
378666 3 
378687 79 
378708 9 
378768 5 
378782 3 
378789 1 
378855 3 
378861 6 
378865 50 
378874 5 
378881 1 
378913 51 
378922 119 
378929 16 
378932 1 
378942 205 
378957 1 
378963 5 
378971 9 
378982 144 
378989 123 
379023 57 
379027 75 
379033 3 
379037 60 
379055 5 
379061 1 
379072 1 
379103 1 
379146 89 
379153 3 
379164 4 
379996 5 
380016 3 
380022 2 
380030 13 
380034 11 
380041 4 
380050 6 
380054 5 
380061 22 
380068 20 
380078 15 
380098 12 
380110 1 
380118 22 
380126 2 
380149 29 
380160 49 
380173 8 
380182 8 
380256 1 
380262 2 
380273 27 
380276 1 
380280 24 
380325 17 
380365 2 
380371 1 
380381 3 
380396 29 
380443 2 
380453 22 
380457 12 
380599 54 
380631 21 
380659 37 
380713 1 
380720 63 
380732 27 
380835 6 
380918 2 
380929 99 
380945 9 
380955 6 
380959 48 
380969 5 
381015 1 
381055 3 
381058 6 
381065 5 
381088 23 
381093 12 
381102 1 
381105 3 
381117 19 
381125 1 
381173 21 
381191 2 
381204 2 
381212 5 
381217 3 
381225 1 
381261 1 
381290 2 
381300 1 
381327 2 
381351 66 
381418 142 
381423 5 
381452 17 
381466 6 
381488 6 
381496 1 
381510 3 
381533 248 
381636 152 
381645 281 
381701 12 
381705 13 
381715 1 
381751 4 
381766 34 
381769 4 
381782 3 
381801 6 
381817 3 
381832 32 
381848 18 
381857 25 
381862 54 
381874 29 
381877 1 
381896 13 
381925 2 
381942 6 
381945 99 
381967 5 
382078 4 
382136 4 
382139 1 
382147 98 
382186 33 
382254 3 
382260 71 
382479 23 
382542 17 
382545 6 
382566 2 
382708 7 
382721 12 
382739 7 
382776 4 
382815 2 
382878 11 
382896 1 
382899 2 
382908 2 
382923 152 
382932 51 
382945 2 
382974 35 
382978 2 
382982 14 
382986 1 
383013 2 
383017 7 
383023 3 
383043 8 
383073 54 
383082 1 
383088 1 
383091 6 
383106 28 
383116 12 
383122 45 
383246 11 
383362 31 
383943 16 
384044 1 
384150 1 
384206 5 
384382 6 
384480 18 
384523 2 
384724 7 
384731 5 
385075 200 
385286 1 
385305 1 
385629 2 
385636 40 
385805 1 
385809 44 
385913 21 
385967 7 
385983 9 
386111 3 
386141 1 
386161 5 
386164 1 
386175 9 
386246 162 
386270 2 
386408 3 
386436 59 
386618 1 
386675 8 
386683 5 
386756 2 
386768 4 
386773 33 
387496 6 
387833 2 
387975 45 
388105 1 
388241 1 
388255 12 
388311 1 
388421 107 
388425 3 
388429 18 
388631 28 
388671 7 
388761 7 
388821 14 
388886 2 
389109 2 
389131 8 
389261 1 
389264 10 
389277 6 
389280 2 
389612 38 
389777 2 
389782 1 
389833 1 
389898 23 
389915 8 
389942 1 
389949 25 
389977 2 
389990 10 
390024 10 
390036 8 
390068 13 
390296 1 
390551 5 
390571 8 
390578 2 
390605 10 
390776 8 
390885 2 
390967 15 
391074 1 
391078 1 
391082 6 
391085 5 
391149 2 
391196 22 
391359 11 
391379 3 
391473 15 
391488 7 
391491 59 
391516 1 
391544 4 
391570 9 
391578 25 
391595 21 
391608 25 
391620 7 
391641 26 
391650 27 
391692 2 
391712 2 
391720 5 
391736 6 
391762 14 
391785 5 
391803 137 
392333 1 
392364 1 
392378 8 
392386 5 
392395 2 
392408 1 
392497 24 
392558 20 
392569 9 
392582 18 
392595 3 
392608 30 
392614 2 
392623 1 
392628 12 
392639 13 
392647 4 
392654 1 
392657 15 
392690 1 
392708 4 
392750 15 
392754 3 
392758 5 
392781 22 
392802 1 
392821 20 
392831 24 
392843 1 
392871 1 
392944 1 
392993 41 
393043 21 
393054 1 
393092 1 
393132 1 
393175 4 
393273 3 
393288 14 
393305 1 
393330 10 
393335 10 
393381 52 
393387 12 
393403 3 
393908 6 
394245 379 
394830 10 
395289 11 
395380 11 
398388 11 
398395 12 
398416 15 
398446 3 
398480 8 
398530 1 
398534 1 
398614 14 
398622 11 
398629 39 
398638 1 
400927 5 
400993 1 
401016 1 
401055 2 
401060 79 
401064 6 
401069 1 
401072 4 
401262 7 
401279 13 
401283 2 
401395 33 
401412 12 
401439 12 
401714 13 
401723 3 
401796 95 
403525 21 
403653 92 
404947 13 
405274 29 
405285 7 
405425 24 
405431 14 
405436 154 
405444 56 
405454 42 
405464 57 
405467 3 
405511 81 
405515 2 
405527 1 
405531 38 
405538 11 
405543 47 
405714 3 
406023 5 
406041 2 
406047 20 
406053 70 
406066 52 
406071 40 
406087 19 
406091 9 
406094 11 
406181 18 
406262 2 
406307 8 
406330 9 
406350 64 
406354 3 
406417 7 
406427 13 
406449 1 
406478 3 
406511 2 
406928 22 
406934 7 
407247 181 
407305 13 
407318 27 
407357 3 
407362 9 
407369 12 
407379 67 
407385 4 
407391 1 
407399 3 
407406 2 
407410 2 
407425 9 
407428 22 
407447 6 
407454 8 
407464 57 
407476 7 
407486 62 
407502 38 
407510 8 
407517 9 
407522 5 
407528 73 
407568 12 
407664 17 
407727 19 
407730 19 
407969 1 
407982 5 
408066 2 
408071 1 
408178 2 
408181 2 
408219 2 
408233 5 
408240 1 
408336 17 
408370 8 
408389 6 
408407 2 
408608 77 
408614 1 
408619 1 
408634 16 
408642 23 
408651 10 
408661 4 
408683 15 
408689 45 
408696 20 
408717 15 
408721 45 
408732 13 
408739 11 
408762 51 
408790 9 
408814 1 
408826 11 
408832 1 
408836 11 
408858 65 
408942 27 
409003 77 
409098 37 
409226 1 
409267 1 
409296 3 
409301 3 
409304 12 
409318 1 
409348 1 
409365 1 
409528 2 
409589 4 
409995 140 
410104 3 
410304 3 
410325 48 
410633 35 
410670 45 
410770 7 
410829 102 
410839 7 
410853 1 
410884 11 
410889 3 
410896 17 
410934 56 
410957 28 
410972 3 
411137 3 
411276 14 
411304 1 
411342 51 
411425 3 
411450 35 
411481 35 
411518 21 
411630 8 
411855 1 
411864 1 
412095 10 
412131 6 
412141 1 
412160 5 
412168 2 
412184 12 
412416 1 
412543 110 
412789 13 
412918 1 
413103 49 
413276 19 
413305 4 
413333 1 
413498 26 
413583 1 
413652 4 
413679 54 
413703 33 
413733 75 
413751 8 
413825 2 
413832 39 
413852 30 
413985 2 
413995 1 
413998 1 
414006 1 
414035 13 
414100 15 
414158 1 
414270 1 
414330 1 
414335 3 
414394 24 
414402 5 
414714 3 
414718 3 
414816 10 
414837 1 
415019 1 
415071 5 
415313 72 
415318 140 
415329 17 
415361 18 
415376 35 
415386 19 
415394 37 
415421 14 
415442 8 
415518 6 
415560 1 
415595 2 
415613 144 
415626 6 
415716 5 
415720 10 
415724 34 
415929 28 
415994 15 
416362 4 
416367 9 
416421 16 
416635 12 
416801 1 
416825 1 
416902 2 
417003 1 
417021 58 
417155 7 
417239 4 
417360 5 
417434 57 
417514 49 
417524 33 
417630 5 
417774 15 
418214 28 
418222 11 
418226 8 
418233 67 
418246 93 
418250 24 
418254 115 
418260 2 
418263 9 
418277 40 
418295 95 
418339 10 
418355 14 
418364 1 
418368 7 
418371 1 
418374 16 
418379 1 
418395 12 
418469 31 
418495 46 
418501 16 
418505 19 
418524 17 
418714 1 
418726 29 
418744 6 
418817 19 
418830 27 
418969 2 
419161 72 
419211 19 
419251 60 
419258 56 
419268 38 
419293 18 
419300 1 
419313 2 
419355 19 
419370 20 
419374 109 
419379 1 
419385 3 
419390 16 
419396 2 
419406 5 
419416 5 
419442 1 
419446 60 
419454 16 
419480 1 
419491 98 
419499 23 
419511 52 
419518 1 
419523 2 
419551 8 
419555 2 
419564 37 
419572 2 
419598 5 
419614 26 
419620 87 
419633 12 
419650 26 
419681 45 
419684 22 
419701 5 
419717 4 
419745 12 
419813 32 
419818 228 
419841 16 
419848 22 
419888 13 
419901 22 
419922 5 
419931 20 
419937 11 
419993 8 
420070 1 
420085 1 
420166 1 
420187 1 
420227 12 
420231 1 
420268 4 
420285 4 
420356 3 
420516 2 
420568 66 
420588 1 
420621 10 
420776 5 
420963 103 
422174 18 
423067 1 
423134 7 
423144 3 
423156 1 
423159 4 
423167 12 
423176 25 
423188 2 
423192 24 
423205 1 
423217 2 
423235 4 
423261 46 
423312 15 
423327 1 
423345 3 
423365 2 
423402 7 
423412 20 
423416 1 
423421 8 
423431 11 
423437 3 
423459 13 
423465 5 
423490 19 
423512 6 
423530 36 
423543 8 
423645 24 
423652 20 
423656 1 
423664 42 
423696 7 
423702 2 
423711 5 
423716 22 
423719 7 
424965 1 
425908 5 
425940 2 
425977 2 
425985 4 
425993 3 
426013 2 
426031 2 
426176 1 
426509 10 
426522 3 
426573 12 
426602 53 
426634 8 
426668 1 
426789 2 
426837 6 
426848 56 
426857 1 
426866 3 
426881 4 
426903 1 
426912 1 
426918 20 
426923 5 
426936 2 
426940 20 
426949 8 
426960 18 
426969 6 
426972 5 
426975 3 
426983 2 
426995 6 
426999 4 
427019 4 
427025 4 
427047 1 
427081 13 
427538 15 
427567 35 
427578 11 
427602 23 
427605 4 
427645 2 
427668 32 
427675 30 
427821 12 
428043 7 
428046 4 
428053 11 
428192 52 
428264 118 
428546 7 
428560 81 
428578 1 
428764 76 
429090 31 
429127 11 
429289 6 
429296 7 
429305 7 
429332 1 
429340 1 
429395 1 
429417 1 
429422 5 
429437 2 
429459 10 
429660 75 
429945 35 
430272 57 
430541 1 
430561 1 
430576 1 
430603 37 
430614 1 
431078 22 
431088 127 
431335 2 
431341 2 
431353 5 
431375 85 
431386 68 
431466 13 
431507 4 
431515 2 
431519 9 
431531 1 
431539 46 
431559 12 
431565 26 
431626 2 
431649 4 
431654 10 
431695 4 
431788 7 
431809 10 
431822 4 
431827 70 
431835 4 
431847 1 
431860 1 
431882 92 
431890 11 
431895 4 
431899 8 
431923 4 
431931 106 
431937 10 
431942 2 
431971 7 
432156 23 
432180 9 
432243 19 
432307 18 
432315 7 
432642 104 
433252 3 
434008 1 
434115 3 
434184 1 
434234 7 
434244 11 
434251 23 
434301 16 
434350 17 
434413 19 
434418 14 
434421 1 
434454 1 
434608 579 
434619 3 
434789 167 
434805 1 
434837 1 
434943 3 
435114 2 
435559 3 
435763 21 
435768 13 
435773 13 
435788 133 
435795 9 
435799 1 
435809 5 
435836 62 
435843 21 
435863 34 
435885 92 
435911 44 
436056 20 
436087 15 
436410 54 
436769 10 
436797 3 
436862 3 
436888 1 
439616 8 
439899 16 
440611 7 
441003 1 
441191 132 
441206 1 
441333 18 
441363 26 
441371 19 
441378 5 
441401 37 
441419 5 
441430 42 
441454 21 
441466 16 
441477 75 
441486 3 
441494 1 
441581 63 
441657 5 
442275 16 
442351 4 
442805 11 
442848 8 
442980 5 
443100 17 
443104 9 
443128 10 
443161 1 
443508 22 
443570 12 
443619 1 
443659 7 
443665 1 
443723 30 
443875 1 
443903 3 
443976 2 
444762 1 
444768 5 
444799 10 
444814 10 
444818 1 
444822 2 
444828 88 
444837 7 
444841 14 
444862 3 
444868 78 
444910 1 
444913 12 
444921 28 
444939 15 
444944 7 
444969 10 
444990 21 
444993 36 
445149 99 
445934 13 
445947 6 
447072 15 
447098 21 
447282 2 
447423 1 
447432 4 
447442 15 
447449 12 
447484 10 
447492 49 
447537 4 
447647 1 
447657 1 
447694 14 
448410 3 
448489 31 
448542 1 
448833 4 
448871 7 
449334 3 
449340 24 
449351 4 
449364 14 
449377 3 
449384 1 
449393 12 
449397 1 
449405 20 
449412 4 
449417 3 
449426 9 
449432 3 
449441 15 
449446 9 
449474 7 
449481 10 
449491 6 
449501 5 
449587 12 
449668 5 
449690 14 
449788 26 
449807 55 
449961 18 
449967 13 
449990 17 
449997 16 
450010 1 
450016 65 
450024 8 
450031 31 
450042 17 
450047 27 
450051 31 
450199 91 
450228 68 
450361 8 
450407 13 
450519 17 
450570 2 
450576 12 
450584 10 
450604 47 
450608 9 
450734 10 
450746 17 
450765 13 
450768 19 
450784 7 
450804 29 
450810 84 
451554 2 
451872 6 
451952 11 
452089 12 
452129 2 
452296 32 
452307 18 
452314 23 
452321 1 
452328 1 
452343 16 
452350 6 
452365 2 
452379 35 
452389 6 
452462 1 
452469 19 
452503 13 
452513 1 
452524 1 
452532 4 
452546 44 
452558 2 
452562 7 
452570 1 
452923 1 
453121 40 
453268 5 
453428 8 
453480 3 
453494 10 
453506 37 
453533 1 
453544 1 
453549 20 
453665 1 
454319 16 
454529 15 
454600 18 
454613 2 
454618 33 
454627 13 
454633 161 
454638 7 
454658 16 
454697 216 
454710 4 
454730 3 
454740 5 
454770 1 
454777 8 
455051 1 
455068 1 
455288 18 
455297 1 
455550 1 
455656 78 
455672 18 
455688 117 
455736 3 
455990 2 
456148 19 
456192 1 
456457 7 
456684 4 
456819 16 
456967 48 
456984 2 
457267 7 
457399 1 
457459 23 
458441 6 
458452 42 
458465 3 
458468 1 
458492 1 
458497 60 
458510 12 
458562 57 
458605 1 
458616 74 
458688 57 
458706 18 
458804 19 
458814 8 
460374 1 
460556 8 
460560 4 
460563 11 
460567 1 
460572 4 
460622 9 
460725 8 
460757 6 
460783 12 
460797 3 
460807 174 
460819 1 
460914 5 
460969 4 
460986 85 
461009 8 
461072 1 
461155 1 
461166 19 
461516 1 
461625 5 
461643 7 
461681 1 
461757 4 
461795 45 
461800 5 
461968 1 
461982 1 
461993 148 
462009 39 
462014 18 
462024 3 
462029 6 
462033 1 
462041 2 
462050 121 
462112 1 
462390 5 
462792 20 
462801 7 
463441 1 
465830 1 
465974 7 
466044 5 
466050 6 
466060 16 
466064 16 
466073 5 
466115 156 
466127 25 
466131 5 
466159 8 
466164 26 
466177 40 
466182 2 
466186 1 
466221 14 
466233 13 
466264 12 
466267 6 
466279 5 
466283 13 
466289 2 
466300 179 
466317 5 
466321 6 
466339 4 
466382 1 
466385 1 
466398 2 
466417 35 
466459 60 
466464 35 
466471 30 
466505 2 
466514 30 
466523 4 
466536 16 
466591 1 
466608 50 
466616 26 
466806 1 
466884 28 
466923 1 
466969 5 
467002 23 
467018 7 
467032 1 
467115 35 
467124 67 
467138 13 
467141 1 
467159 8 
467167 1 
467289 1 
467306 1 
467335 1 
467482 15 
467521 27 
469019 13 
469069 4 
469348 1 
469489 3 
469542 29 
469708 2 
469869 1 
470205 25 
470698 39 
470902 1 
471659 2 
472095 1 
472110 9 
472465 40 
472775 5 
472925 1 
472936 34 
473058 27 
473099 16 
473274 34 
473539 42 
473560 16 
473943 4 
473952 1 
474032 1 
474077 1 
474084 4 
474088 2 
474098 1 
474103 6 
474109 8 
474117 52 
474166 27 
474186 5 
474198 1 
474206 12 
474209 1 
474213 12 
474220 2 
474224 22 
474249 9 
474401 13 
474415 11 
474423 15 
474450 25 
474459 37 
474462 37 
474471 18 
474480 17 
474523 1 
474527 1 
474554 18 
474650 9 
474658 76 
474662 2 
474681 68 
474751 25 
474772 1 
474931 2 
474944 11 
475210 18 
475458 18 
475488 13 
475577 14 
475813 4 
475819 7 
475958 22 
475974 1 
476276 7 
476339 21 
476347 1 
476371 12 
476376 7 
476465 22 
476535 14 
476540 2 
476558 15 
476568 7 
476593 8 
476622 1 
476629 73 
476646 8 
476651 11 
476680 8 
476685 12 
476703 101 
476715 5 
476725 19 
476728 9 
476731 81 
476739 7 
476745 36 
476799 3 
476803 1 
476809 1 
476826 12 
476837 6 
476856 5 
476859 1 
476866 12 
476880 3 
476887 34 
476898 17 
476921 9 
476929 79 
477007 27 
477066 1 
477093 2 
477113 1 
477125 34 
477132 19 
477138 9 
477146 1 
477160 1 
477164 29 
477167 5 
477172 2 
477187 8 
477280 4 
477325 1 
477357 23 
477365 22 
477389 8 
477399 1 
477423 1 
477501 9 
478437 12 
479095 5 
479099 1 
479129 13 
479150 4 
479155 17 
479159 5 
479163 3 
479178 18 
479181 10 
479184 13 
479191 1 
479207 16 
479229 2 
479232 21 
479240 3 
479243 5 
479250 9 
479255 8 
479416 7 
479424 35 
479455 9 
479481 27 
479750 1 
479957 73 
479973 26 
479985 184 
480234 18 
481009 40 
481023 39 
481043 22 
481068 1 
481071 2 
481082 9 
481118 31 
481136 44 
481151 1 
483517 4 
483573 48 
483585 24 
483618 91 
483659 101 
483671 4 
483674 27 
483677 28 
483684 1 
483708 3 
483832 154 
483859 4 
483867 14 
484012 12 
484264 20 
484379 25 
484575 17 
484585 39 
484590 10 
484594 3 
484602 16 
484619 5 
484665 3 
484675 75 
484708 4 
485019 20 
486789 17 
486793 4 
486799 3 
486802 6 
486806 8 
486820 3 
486833 11 
486851 45 
486857 1 
486861 37 
486870 63 
486922 1 
486951 104 
487065 15 
487211 3 
487226 1 
487723 2 
487795 21 
488053 74 
488060 1 
488067 25 
488086 5 
488245 9 
488418 3 
488438 13 
488553 2 
488557 8 
488563 47 
488573 12 
488605 49 
488637 3 
488691 1 
488711 1 
488714 15 
488717 33 
488737 107 
488740 2 
488757 6 
488886 89 
488909 12 
488942 3 
489891 23 
490439 2 
490518 1 
490542 21 
490563 7 
490587 1 
490600 7 
490619 42 
490637 91 
490641 43 
490677 4 
490690 60 
490698 5 
490708 5 
490715 55 
490734 13 
490765 6 
490775 10 
490778 18 
490789 40 
490806 40 
490822 3 
490827 31 
490842 22 
490916 6 
490921 21 
490948 9 
490975 5 
490996 22 
491025 12 
491033 6 
491046 14 
491053 7 
491120 22 
491130 4 
491136 34 
491142 1 
491148 39 
491157 13 
491171 86 
491182 9 
491204 6 
491253 8 
491256 56 
491284 16 
492916 1 
492926 1 
492932 4 
492945 1 
492974 31 
492978 1 
492981 3 
492988 2 
492995 1 
493013 3 
493134 1 
493733 63 
493848 18 
494190 20 
494219 1 
494230 2 
494293 1 
494756 15 
494933 2 
495082 9 
495230 166 
495409 30 
495426 175 
495442 5 
495458 15 
495488 4 
495499 4 
495509 5 
495524 43 
495528 4 
495557 3 
495561 5 
495665 12 
495741 20 
495853 1 
495994 3 
496613 40 
496976 1 
497002 21 
497017 1 
497055 3 
497064 22 
497074 13 
497093 14 
497127 1 
499297 2 
499491 1 
499502 22 
499517 127 
499642 6 
499858 5 
500319 4 
500512 1 
500788 20 
500966 2 
501121 2 
501124 44 
501129 3 
501147 64 
501150 6 
501297 3 
501306 35 
501337 14 
501462 13 
501478 12 
501590 280 
501603 4 
501651 37 
501663 20 
501685 5 
501728 5 
501742 1 
501745 102 
501752 271 
501763 34 
501777 172 
501783 48 
501948 3 
501953 4 
501961 1 
502164 55 
503175 44 
503343 2 
503514 2 
504297 15 
504324 13 
504464 50 
504472 66 
504490 13 
504513 137 
504521 41 
504525 2 
504532 42 
504612 18 
504721 10 
504745 6 
504750 51 
504763 10 
504775 91 
505196 11 
505334 5 
505478 27 
505492 3 
505524 18 
505542 2 
505545 8 
505559 1 
505571 4 
505584 140 
505614 10 
505837 17 
512779 23 
512786 11 
512795 25 
512818 14 
512825 4 
512857 12 
512872 27 
512877 8 
512887 4 
512892 15 
512903 2 
512906 40 
512910 15 
512917 5 
512935 1 
512944 51 
513037 7 
513248 2 
513253 33 
513272 7 
513283 4 
513327 5 
513368 10 
513428 4 
513460 5 
513827 9 
513933 22 
513993 10 
514020 4 
514032 17 
514052 90 
514120 2 
514134 47 
514225 120 
514248 1 
514387 4 
514942 27 
515091 19 
515303 32 
515466 3 
515490 4 
515565 2 
515582 4 
515609 6 
515769 2 
515801 24 
516167 1 
516254 4 
516282 14 
516407 59 
516439 1 
516494 1 
516582 9 
516938 9 
517025 43 
517083 264 
517161 26 
517287 1 
517639 3 
518269 18 
520689 4 
521237 5 
525016 18 
526254 51 
526710 1 
526788 14 
526812 7 
526821 35 
526981 20 
526989 3 
527011 8 
527014 4 
527020 1 
527058 10 
527082 10 
527090 20 
527101 1 
527104 3 
527108 7 
527111 1 
527126 6 
527138 8 
527250 2 
527269 7 
527441 3 
527444 8 
527573 1 
527744 33 
527763 4 
528064 2 
528089 2 
528104 3 
528116 7 
528138 2 
528141 29 
528198 20 
528212 1 
530596 1 
532276 18 
532295 11 
532301 1 
532307 2 
532310 11 
532326 52 
532332 32 
532354 75 
532362 5 
532417 1 
532434 18 
532446 3 
532455 4 
532463 4 
532619 1 
532656 3 
532790 16 
532793 1 
533160 24 
533434 25 
533476 7 
533489 41 
533495 199 
533508 10 
533516 86 
533523 1 
533528 14 
533537 1 
533569 52 
533576 2 
533610 8 
533614 46 
533623 110 
533711 53 
533746 28 
533757 3 
533968 34 
534659 9 
534839 27 
535026 15 
535042 1 
535062 1 
535108 6 
535112 5 
535120 1 
535139 3 
535454 6 
535634 60 
536129 70 
536143 6 
536270 2 
536305 17 
536326 8 
536343 3 
536348 5 
536358 1 
536391 14 
536397 17 
536779 3 
536922 1 
536966 4 
537071 6 
537200 6 
537221 5 
537237 36 
537381 70 
537505 2 
537537 2 
537594 6 
537605 6 
537652 1 
537677 2 
537805 2 
537815 1 
537847 2 
537853 1 
537979 7 
538198 9 
538293 53 
538426 13 
538440 19 
538550 15 
538613 108 
539027 2 
539138 37 
539248 2 
539272 5 
539405 4 
539588 4 
539817 12 
539824 2 
539828 2 
539837 9 
539844 10 
539864 3 
539879 89 
539887 1 
539905 10 
539914 8 
540054 3 
540095 1 
540202 2 
540362 13 
540419 18 
540862 61 
540873 6 
540892 4 
541092 3 
541132 7 
541214 17 
541442 8 
541496 1 
541556 5 
542361 2 
542669 2 
543033 43 
543275 63 
543585 1 
543900 1 
544367 21 
544574 5 
544579 4 
544588 9 
544592 2 
544603 5 
544622 1 
544765 46 
544785 17 
544809 6 
544812 5 
544819 13 
544824 19 
544831 1 
544837 30 
544846 26 
544850 1 
544863 2 
544887 13 
545019 9 
545022 40 
545039 14 
545043 11 
545147 2 
545359 7 
545880 46 
546024 7 
546032 6 
546087 1 
546208 22 
546216 269 
546223 1 
546273 12 
546278 1 
546297 38 
546319 2 
546548 17 
546916 12 
547225 92 
547249 1 
547261 9 
547267 27 
547328 41 
547340 1 
547353 4 
547359 1 
547364 11 
548205 3 
548223 4 
548283 2 
548335 5 
549154 90 
549163 14 
549167 4 
549212 48 
549220 40 
549260 10 
549274 13 
549376 1 
549388 2 
549438 6 
549493 3 
549586 7 
549594 25 
549607 8 
549658 69 
549687 17 
549712 7 
549720 1 
550851 11 
551033 4 
551058 1 
551111 8 
551150 8 
553248 9 
553280 13 
553309 1 
553365 9 
553377 95 
553390 79 
553536 15 
553632 8 
553676 11 
553728 119 
553772 11 
553880 42 
554096 25 
554334 10 
554430 11 
554501 7 
554514 3 
554593 1 
554634 1 
554652 2 
554663 13 
554751 18 
554786 1 
554876 46 
554960 29 
554986 1 
554995 118 
555011 2 
555028 2 
555061 19 
555065 7 
555087 2 
555108 1 
555119 3 
555131 3 
555169 21 
555213 173 
555235 14 
555265 1 
555275 4 
555287 11 
555297 9 
555309 12 
555321 11 
555350 2 
555353 3 
555357 16 
555443 56 
555530 1 
555568 3 
555621 3 
555659 1 
555787 1 
555791 68 
555805 6 
555854 6 
555870 1 
555873 14 
555893 1 
555920 2 
555944 4 
555955 3 
556564 1 
556576 27 
557523 3 
557538 36 
557699 21 
557718 5 
557791 5 
557821 6 
557997 1 
558001 33 
558017 1 
558029 15 
558039 56 
558184 17 
558187 47 
558472 1 
558505 17 
558532 4 
558536 1 
558555 14 
558574 5 
558595 4 
558627 4 
559817 4 
559836 9 
559860 6 
559887 21 
559915 24 
559925 7 
559944 2 
559951 12 
559958 41 
560307 11 
561019 61 
561077 6 
561093 1 
561140 6 
561213 9 
561298 9 
561303 1 
561469 1 
561504 2 
562171 1 
562323 23 
562369 5 
562651 15 
562996 12 
563047 14 
563064 12 
563085 8 
563100 15 
563119 8 
563149 4 
563178 1 
563205 29 
563348 7 
563384 15 
563458 5 
563629 3 
563637 55 
563645 1 
563773 8 
563805 3 
563811 1 
563863 6 
563936 1 
563956 7 
564115 2 
564220 12 
564264 11 
564282 65 
564953 2 
564956 34 
564966 26 
565017 1 
565119 11 
565126 1 
565134 34 
565148 1 
565153 1 
565162 5 
565173 7 
565181 3 
565325 19 
565497 21 
565522 9 
565550 65 
565566 3 
565577 3 
565582 3 
565611 3 
566736 8 
567389 8 
567874 35 
568197 22 
568541 30 
568565 3 
568592 42 
568596 35 
568617 2 
568625 1 
568629 2 
568669 1 
568672 5 
568678 7 
568693 4 
568700 1 
568705 16 
568713 4 
568726 6 
568880 7 
569578 13 
569708 1 
569875 1 
571221 26 
571304 13 
571316 1 
571324 12 
571366 60 
571378 7 
571410 10 
571919 7 
571937 2 
571973 22 
571984 49 
572340 13 
572978 2 
573154 19 
573169 3 
573542 2 
573626 10 
573722 2 
573774 1 
573968 1 
574218 2 
574239 2 
574261 8 
574972 5 
575020 15 
575367 2044 
575682 2 
575728 18 
576072 3 
576122 21 
576144 2 
576150 7 
576162 58 
576175 7 
576178 12 
576227 66 
576237 58 
576253 45 
576273 26 
576280 5 
576287 18 
576292 10 
576306 8 
576316 145 
576322 15 
576328 32 
576344 56 
576511 6 
577804 1 
577976 10 
578151 31 
578180 40 
578234 2 
578244 20 
578252 1 
578269 8 
578273 5 
578298 3 
578307 24 
578324 17 
578460 2 
578486 1 
578807 1 
578818 1 
578932 1 
579062 6 
579119 2 
579362 4 
579566 15 
579689 3 
580386 3 
580712 5 
580919 6 
581147 12 
581359 1 
581500 2 
581520 6 
581529 6 
581596 1 
582052 3 
582229 3 
582241 2 
582264 3 
582269 1 
582274 5 
582279 6 
582328 2 
582348 18 
582497 8 
582526 1 
582684 2 
583195 7 
583329 7 
583351 1 
583475 1 
583506 16 
583556 12 
583561 7 
583565 10 
583714 4 
584256 7 
584620 2 
584707 37 
584764 3 
584786 4 
584814 1 
584833 42 
585135 51 
585234 12 
585438 88 
585899 4 
586050 1 
586097 10 
586128 5 
586149 7 
586263 1 
586269 36 
586276 40 
586283 3 
586288 13 
586297 6 
586301 2 
586396 59 
586422 89 
586433 2 
586453 1 
586497 11 
586509 7 
589033 63 
589211 1 
589216 8 
589230 8 
589240 33 
589244 51 
589256 4 
589318 121 
589323 6 
589329 6 
589336 7 
589341 5 
589346 2 
589352 21 
589364 19 
589367 1 
589388 28 
589414 1 
589417 1 
589519 29 
589545 48 
589597 13 
589604 9 
589637 13 
589806 28 
589969 43 
589975 5 
590991 6 
591178 3 
591223 4 
591254 1 
591288 1 
591411 1 
591416 3 
591439 1 
591442 1 
591479 5 
591515 3 
591711 12 
592046 1 
592329 30 
592837 1 
592886 7 
592912 1 
592982 1 
593001 33 
593007 15 
593034 65 
593116 31 
593124 3 
593319 77 
593336 2 
593376 8 
593392 12 
593395 13 
593668 1 
593827 1 
593902 1 
593960 24 
593968 4 
594015 1 
594060 1 
594585 42 
594645 2 
594745 18 
594754 12 
594910 14 
594929 3 
594942 36 
594974 1 
595169 3 
595233 1 
595272 2 
595590 77 
595601 8 
595618 27 
595650 8 
595664 34 
595674 2 
595682 85 
595686 7 
595695 108 
595701 13 
595704 12 
595711 14 
595714 74 
595772 1 
595778 47 
595782 39 
595796 1 
595804 5 
595812 22 
595819 76 
595836 16 
595841 124 
595845 1 
595890 7 
595894 8 
595980 2 
595986 4 
596000 3 
596063 1 
596161 2 
596169 11 
596540 14 
596856 20 
596961 14 
597018 1 
597197 32 
597221 24 
597229 20 
597242 21 
597252 30 
597278 20 
597292 23 
597765 19 
597982 7 
598482 71 
598566 3 
598588 47 
598607 45 
598755 3 
598782 1 
598908 38 
599042 18 
599061 5 
599125 2 
599503 13 
599661 4 
599994 2 
600015 7 
600027 14 
600035 8 
600064 8 
600075 7 
600078 12 
600092 7 
600117 41 
600127 2 
600133 17 
600467 2 
600476 6 
600487 1 
600828 4 
601124 1 
601195 7 
601348 9 
601431 2 
601582 7 
601724 1 
601744 1 
601748 2 
601986 43 
602092 25 
602240 6 
602243 1 
602304 286 
602313 78 
602316 1 
602333 2 
602346 15 
602354 26 
602358 28 
602362 19 
602367 14 
602409 30 
602413 15 
602416 1 
602427 1 
602438 40 
602499 15 
602525 4 
602588 18 
602598 5 
602666 66 
602681 89 
603024 112 
603168 9 
603187 17 
603192 1 
603262 54 
603373 1 
603440 4 
603446 15 
603457 22 
603571 1 
603585 5 
603659 3 
603712 13 
603792 1 
603814 3 
603840 14 
603875 7 
604050 10 
604097 6 
604208 3 
604219 3171 
604224 1 
604231 19 
604255 45 
604270 1 
605614 68 
605627 110 
605651 1 
605686 1 
605700 5 
605727 4 
605735 82 
605837 33 
605848 15 
605856 11 
605874 13 
605877 5 
606081 29 
606154 3 
606189 1 
606208 2 
606226 1 
607225 1 
607324 3 
607329 4 
607341 3 
607344 1 
607389 23 
607418 3 
607604 24 
608793 8 
608902 11 
609834 1 
609858 55 
609867 7 
609916 1 
610061 5 
610068 11 
610228 37 
610243 8 
610257 14 
610567 164 
610606 32 
610617 16 
610625 3 
610818 2 
611014 14 
611136 69 
611217 6 
611497 42 
611618 13 
611623 22 
611679 6 
611921 9 
611976 32 
612058 23 
612206 12 
613965 4 
613970 9 
613978 5 
613990 5 
614011 17 
614042 4 
614062 1 
614072 7 
614095 2 
614108 1 
614118 4 
614128 1 
614148 9 
614161 26 
614166 1 
614172 1 
614188 44 
614195 25 
614305 3 
614309 45 
614312 22 
614316 31 
614337 152 
614342 135 
614352 9 
614361 11 
614365 13 
614388 2 
614395 36 
614450 3 
614468 6 
614535 21 
614558 2 
614582 9 
614586 33 
614597 86 
614672 11 
614706 1 
614755 4 
614764 3 
614770 10 
614780 26 
614787 47 
614827 9 
614847 15 
614858 6 
614874 52 
614881 9 
614916 5 
614955 5 
614982 42 
614990 31 
615031 10 
615040 27 
615048 3 
615052 20 
615069 1 
615074 87 
615081 2 
615103 9 
615116 26 
615123 6 
615220 13 
615225 70 
615231 18 
615236 19 
615240 64 
615245 9 
615266 8 
615282 26 
615286 2 
615301 1 
615323 5 
615345 7 
615348 32 
615355 99 
615359 25 
615367 18 
615371 10 
615378 23 
615382 2 
615385 97 
615397 670 
615409 9 
615412 26 
615428 1 
615432 3 
615441 51 
615490 5 
615506 15 
615520 47 
615541 3 
615580 5 
615614 5 
615633 99 
615658 25 
615662 1 
615677 17 
615686 24 
615731 1 
615754 3 
615768 8 
615779 39 
615794 4 
615854 2 
615903 9 
615910 2 
615918 14 
615957 1 
615962 6 
615976 9 
615984 9 
616000 1 
616008 1 
616019 3 
616025 1 
616030 3 
618637 23 
618727 7 
618746 3 
618752 119 
619408 2 
619950 2 
620169 29 
620272 8 
620276 1 
620459 4 
620639 7 
620646 5 
620661 4 
620671 6 
620683 13 
620693 1 
620702 3 
620712 12 
620717 11 
620723 25 
620749 30 
620760 16 
620768 7 
620782 8 
620812 6 
621034 27 
621309 5 
621313 26 
622459 2 
622600 2 
622723 10 
622978 3 
623108 1 
623335 8 
623350 5 
623354 3 
623359 7 
623364 29 
623379 1 
623384 8 
623398 3 
623416 1 
623916 7 
623935 24 
624076 76 
624163 2 
624170 1 
624198 1 
624276 17 
624339 10 
624543 14 
624554 1 
624561 4 
624574 5 
624784 9 
624792 7 
624888 18 
625031 11 
625118 2 
625143 3 
625167 10 
625225 1 
625247 2 
625257 10 
625285 4 
625300 1 
625389 1 
625418 1 
625438 1 
625449 1 
625636 5 
625653 13 
628190 40 
628207 58 
628231 6 
628246 30 
628257 28 
628442 6 
628450 18 
628478 2 
628484 13 
628487 1 
628493 2 
628498 2 
628589 2 
628608 9 
628611 6 
628670 4 
628759 1 
628769 17 
628780 4 
628785 7 
628847 2 
628868 1 
629071 1 
629953 37 
630689 13 
630866 9 
630955 17 
631448 13 
631720 14 
631836 133 
631972 14 
632040 62 
632235 3 
632298 10 
632369 2 
632586 4 
632759 6 
632762 3 
632944 39 
632950 96 
632956 6 
633139 8 
633164 18 
633441 1 
633481 12 
633499 10 
633508 3 
633515 10 
633524 2 
633530 223 
633538 15 
633551 1 
633572 7 
633586 4 
633601 21 
633719 63 
633777 2 
633787 5 
633869 17 
634020 6 
634052 61 
634071 10 
634077 27 
634223 52 
634244 61 
634330 2 
634360 37 
634392 42 
634571 10 
634906 21 
634918 5 
634921 9 
634936 9 
634943 38 
634974 25 
634980 1 
635006 17 
635117 36 
635180 5 
635374 13 
635560 5 
635837 7 
635925 18 
635991 2 
636024 8 
636133 4 
636318 22 
636478 7 
636529 1 
636553 8 
636733 1 
636744 4 
636808 3 
636814 64 
636829 23 
637049 1 
637081 7 
637259 29 
637357 36 
637424 12 
637753 23 
637910 8 
637965 55 
638177 8 
638182 1 
638194 12 
638229 74 
638430 21 
638746 22 
638882 32 
638918 19 
638941 124 
638991 4 
639000 13 
639218 2 
639270 32 
639299 18 
639505 14 
639653 5 
639854 2 
640038 1 
640071 10 
640150 45 
640203 1 
641059 18 
641066 6 
641197 17 
641256 8 
641285 8 
641311 1 
641363 2 
641692 7 
641889 2 
642056 1 
642136 4 
642217 2 
642433 9 
642513 5 
642537 67 
642583 11 
642631 8 
642638 37 
642655 7 
642659 9 
642684 11 
642687 14 
642695 3 
642721 90 
642751 8 
642754 55 
642761 8 
642766 22 
642776 4 
642790 58 
642795 2 
642808 2 
642868 19 
642873 36 
642879 27 
642910 12 
642920 21 
642949 6 
642953 8 
642962 10 
642965 6 
642969 84 
643017 55 
643090 38 
643135 2 
643146 5 
643168 3 
643171 22 
643253 7 
643323 3 
643331 7 
643336 1 
643957 2 
644168 1 
644272 26 
644305 1 
644369 1 
644870 31 
644904 1 
644911 3 
645043 2 
645068 3 
645078 19 
645085 2 
645090 3 
645097 15 
645105 9 
645144 3 
645213 1 
645219 41 
645256 16 
645387 1 
645443 1 
645469 2 
645537 7 
645618 6 
645746 8 
645764 4 
645972 14 
646015 6 
646158 16 
646427 1 
647306 2 
647363 4 
647367 4 
647374 1 
647402 5 
647426 15 
648447 58 
648667 5 
648931 30 
648975 2 
649054 2 
649157 3 
649763 5 
649956 3 
649961 28 
650072 2 
650108 1 
650114 1 
650135 8 
650172 26 
650204 1 
650212 5 
650239 2 
650265 16 
650275 15 
650429 12 
650467 4 
650495 8 
650569 1 
650591 21 
650605 11 
650747 4 
650766 36 
650769 1 
650956 21 
650991 21 
651004 23 
651136 2 
651141 10 
651144 3 
651149 22 
651161 110 
651173 12 
651230 21 
651236 1 
651239 40 
651255 51 
651263 116 
651270 8 
651278 47 
651282 25 
651412 1 
651555 25 
651622 13 
651657 9 
651965 1 
651992 9 
652434 4 
652844 21 
652853 3 
652864 28 
652907 22 
653198 35 
653203 3 
653228 24 
653231 1 
653248 10 
653256 1 
653262 4 
653268 6 
653447 23 
653697 9 
653772 3 
653803 5 
653817 13 
655238 13 
655446 1 
655600 10 
656158 1 
656389 7 
656488 3 
657490 4 
657529 26 
657680 1 
657709 3 
657729 86 
657734 37 
657748 65 
657810 7 
658403 28 
658411 6 
658432 3 
658608 1 
658642 126 
658678 31 
658847 14 
658901 13 
659150 10 
659229 1 
659780 71 
659801 1 
660549 2 
660635 11 
660743 1 
661109 21 
661345 1 
661349 1 
661380 1 
661416 2 
661476 3 
661751 1 
661763 10 
661843 9 
662046 28 
662113 1 
662139 5 
662262 1 
662277 54 
662345 4 
662390 6 
662411 3 
662421 11 
662452 1 
662477 1 
662482 9 
662499 30 
662507 8 
662517 1 
662543 7 
662553 6 
662562 12 
662647 1 
662665 3 
662686 3 
662791 2 
662799 19 
662802 4 
662810 3 
662819 1 
662830 32 
662841 22 
662853 34 
662857 14 
662873 28 
662882 128 
662965 30 
663222 3 
663348 13 
663365 11 
663471 85 
663555 3 
663685 2 
663689 30 
663831 3 
663850 5 
663937 5 
663956 1 
664035 15 
664070 1 
664073 118 
664145 8 
664262 9 
664458 34 
664462 2 
664591 8 
664807 31 
664830 21 
664852 1 
664883 1 
664890 1 
664980 4 
665560 17 
665571 9 
665577 13 
665797 5 
666094 16 
666162 19 
666183 3 
666378 64 
666469 1 
666519 12 
666524 10 
666556 131 
666560 1 
666565 6 
666573 15 
666581 262 
666634 11 
666796 4 
666804 4 
666821 24 
666830 12 
666915 6 
666937 9 
666977 18 
667031 49 
667109 8 
667130 40 
667138 18 
667273 1 
667279 8 
667314 3 
667332 4 
667351 62 
667406 21 
667447 1 
667571 7 
667670 1 
667683 13 
667700 73 
667751 13 
667773 1 
667779 1 
667802 177 
667817 11 
667850 9 
667870 27 
667891 1 
667920 2 
667998 8 
668031 9 
668075 8 
668097 77 
668100 1 
668104 123 
668119 3 
668129 11 
668149 13 
668157 29 
668166 8 
668186 5 
668220 1 
668234 15 
668258 10 
668294 62 
668297 2 
668301 57 
668324 3 
668350 9 
668389 2 
668421 4 
668451 11 
668478 2 
668488 11 
668526 6 
668557 1 
668566 2 
668686 95 
668698 13 
668704 20 
668733 14 
668744 2 
668786 4 
668814 32 
668819 9 
668825 71 
668833 5 
668898 6 
668906 80 
669019 1 
669035 1 
669041 25 
669089 1 
669110 1 
669136 1 
669158 1 
669238 2 
669243 21 
669416 2 
669454 45 
669875 2 
669990 1 
670179 6 
670186 7 
670199 17 
670341 3 
670368 3 
670376 52 
670382 26 
670393 8 
670396 13 
670406 66 
670410 7 
670418 22 
670429 3 
670437 9 
670447 1 
670469 3 
671421 2 
671809 1 
672096 1 
672689 1 
673044 49 
673427 18 
673666 6 
673691 1 
673698 1 
673855 1 
673996 49 
674082 2 
674089 9 
674270 7 
674329 12 
674356 3 
674506 1 
674548 22 
674684 15 
674714 9 
674762 23 
674807 5 
674845 110 
674870 38 
674879 6 
675049 164 
675223 1 
675248 36 
675259 67 
675439 1 
675468 15 
675506 5 
675575 10 
675822 9 
676151 10 
676181 7 
676333 48 
676546 7 
676807 6 
677047 2 
677268 3 
677610 20 
677731 9 
677734 8 
678657 4 
678962 13 
679116 11 
679317 17 
679323 9 
679394 26 
679410 4 
679602 1 
679612 2 
679616 1 
679790 4 
679876 11 
679961 2 
680100 1 
680117 14 
680147 4 
680167 8 
680178 1 
680183 27 
680189 11 
680209 16 
680212 1 
680221 54 
680225 6 
680229 15 
680237 69 
680244 15 
680250 13 
680256 11 
680260 3 
680263 6 
680276 5 
680286 55 
680293 14 
680308 5 
680321 8 
680324 1 
680484 3 
680500 17 
680621 4 
681978 36 
681981 2 
681985 2 
682020 9 
682030 2 
682107 1 
682115 3 
682170 7 
682188 1 
682672 11 
683169 15 
683174 8 
683178 3 
683219 1 
683231 4 
683250 5 
683301 2 
683354 18 
683441 6 
683457 6 
683581 5 
683628 1 
683797 1 
683803 1 
684178 1 
684681 8 
684782 24 
684816 2 
684878 16 
684888 12 
684898 13 
684913 2 
686665 11 
686780 7 
686901 7 
686932 2 
686939 24 
686964 1 
686968 1 
687009 1 
687231 8 
687237 1 
687463 30 
687551 5 
687860 51 
687996 1 
688299 1 
688701 2 
688778 8 
688926 5 
689029 63 
689205 13 
689289 2 
689335 2 
689641 1 
689714 14 
689724 3 
689885 1 
689919 48 
689948 10 
690015 13 
690074 9 
690081 1 
690107 119 
690183 17 
690284 65 
691734 8 
691775 1 
691807 6 
691867 9 
691870 3 
691873 5 
691888 4 
694558 1 
694609 1 
694658 1 
695031 3 
696011 2 
696286 19 
696987 60 
697215 15 
697292 3 
697331 2 
697345 17 
697373 11 
697467 3 
697480 6 
697526 5 
697533 4 
697544 2 
697561 23 
697684 5 
697699 13 
698048 159 
698104 1 
698113 3 
698137 21 
698178 5 
698220 22 
698296 14 
698392 37 
698409 92 
698420 2 
698426 6 
698645 9 
698665 6 
698675 4 
698704 28 
698730 45 
698769 16 
698791 17 
698799 4 
698820 118 
698830 35 
698836 2 
698851 1 
698856 4 
698859 1 
698863 3 
698872 1 
698887 24 
698908 5 
698923 1 
698927 2 
698936 10 
698974 2 
699006 8 
699022 23 
699042 51 
699050 14 
699061 9 
699066 47 
699093 11 
699099 2 
699121 6 
699131 14 
699193 7 
699258 2 
699269 20 
699322 26 
699332 149 
699381 14 
699412 2 
699450 1 
699477 1 
699493 1 
699594 19 
699697 10 
699777 1 
699797 1 
699962 6 
699979 18 
700218 1 
700231 4 
700505 1 
700589 51 
700825 12 
700947 122 
700956 95 
700986 135 
701082 2 
701132 9 
701137 26 
701152 8 
701159 47 
701168 55 
701183 20 
701205 6 
701231 9 
701266 17 
701278 10 
701318 2 
701331 31 
701489 26 
701515 51 
701692 2 
701703 56 
701725 10 
701879 2 
702080 4 
702167 1 
702204 2 
702244 13 
702256 1 
702285 3 
702294 8 
702302 10 
702306 14 
702320 11 
702348 6 
702357 229 
702368 12 
702417 21 
702452 33 
702457 2 
702569 7 
702595 19 
702606 76 
702614 1 
702767 16 
702775 20 
702793 88 
702806 50 
702854 6 
702896 5 
703208 34 
703245 15 
703426 24 
703460 24 
703605 50 
703608 1 
703627 36 
703726 15 
703773 5 
703890 5 
703898 1 
704158 98 
704164 12 
704169 4 
704181 36 
704187 1 
704190 1 
704202 2 
704242 35 
704263 66 
704288 21 
704294 4 
704303 1 
704311 4 
704315 8 
704353 5 
704373 1 
704399 1 
704405 17 
704415 4 
704424 116 
704472 19 
704493 2 
704605 18 
704616 27 
704775 7 
704795 8 
704799 10 
705000 7 
705033 3 
705038 5 
705069 71 
705155 27 
705177 47 
705291 10 
705415 3 
706934 3 
707247 3 
707253 36 
707265 9 
707478 20 
707953 10 
708142 1 
708351 72 
708366 11 
709889 8 
710462 1 
710790 2 
710906 8 
711430 12 
711439 8 
711455 18 
711464 38 
711472 46 
711493 13 
711523 107 
711530 10 
711705 66 
712334 10 
712489 33 
712543 11 
712590 8 
712966 1 
714547 11 
714558 30 
714564 14 
714571 6 
714593 2 
714629 1 
714643 1 
714649 1 
714655 1 
714664 10 
714673 12 
715568 14 
716263 6 
716381 1 
716664 76 
716683 30 
716708 5 
716735 54 
716742 7 
717050 2 
717205 1 
717704 3 
717902 3 
718180 8 
718237 4 
718242 10 
718246 127 
718253 23 
718271 53 
718290 1 
718298 107 
718305 1 
718322 28 
718329 5 
718337 5 
718340 63 
718344 9 
718347 2 
718352 1 
718376 1 
718487 1 
718498 22 
718505 1 
718511 10 
718521 14 
718533 54 
718600 1 
718614 5 
718867 6 
718885 1 
719053 7 
719101 39 
719109 22 
719139 13 
719149 142 
719175 3 
719225 7 
719259 2 
719277 93 
719426 1 
719949 16 
720122 16 
720127 12 
720156 1 
720219 19 
720298 6 
720305 7 
720358 9 
720414 82 
720503 11 
720511 18 
720821 55 
720876 14 
720888 2 
721013 3 
721031 5 
721189 12 
721201 22 
721215 1 
721283 27 
721471 39 
721754 29 
722265 3 
722269 2 
722288 4 
722302 14 
722415 7 
722489 4 
722522 3 
722537 1 
723041 1 
723055 1 
723059 30 
723073 3 
723083 1 
723165 2 
723183 2 
723212 7 
723459 2 
723629 1 
724312 1 
724344 4 
724354 1 
724367 26 
724376 2 
724383 8 
724437 1 
725383 3 
725412 1 
725689 50 
725857 39 
726557 3 
726571 15 
726640 8 
726768 7 
727101 3 
727109 43 
727118 2 
727140 1 
727147 4 
727159 73 
727166 4 
727172 14 
727245 179 
727250 2 
727271 18 
727377 6 
727401 13 
728181 1 
728186 109 
728206 132 
728211 8 
728259 6 
728697 1 
728716 4 
728720 1 
728725 38 
728735 4 
728786 5 
728804 3 
728811 5 
728832 6 
729874 15 
730034 10 
730191 9 
730234 45 
730247 2 
730251 34 
730303 1 
730311 5 
730314 7 
730444 4 
730454 14 
730806 49 
730813 50 
731030 73 
731173 8 
731212 21 
731252 1 
731509 16 
731670 1 
731732 2 
732226 5 
732237 8 
732513 6 
732576 2 
732760 6 
732897 13 
732946 1 
732969 92 
733022 2 
733136 8 
733216 15 
733222 1 
734699 4 
734730 1 
734769 24 
734854 5 
734923 3 
734947 3 
735073 41 
735095 1 
735109 22 
735224 10 
735262 12 
735268 11 
735470 9 
735574 5 
736074 7 
736088 4 
736095 1 
736099 3 
736103 4 
736133 4 
736150 20 
736157 134 
736191 6 
736265 11 
736333 37 
736361 7 
736408 5 
736498 122 
736537 92 
736581 24 
736863 2 
736921 62 
737069 29 
737567 11 
737714 1 
737722 1 
737912 1 
737933 6 
738051 1 
738228 30 
738404 1 
738498 8 
739515 1 
739544 7 
739678 4 
739738 1 
739784 1 
740681 17 
740948 1 
740962 5 
740971 60 
740978 8 
741159 1 
741170 12 
741178 9 
741191 45 
741210 14 
741231 1 
741246 9 
741254 24 
741258 9 
741273 3 
741284 57 
741450 4 
741541 9 
741693 6 
741720 17 
741726 14 
741741 71 
741746 108 
741759 28 
741769 1 
741794 33 
741797 3 
741823 4 
741924 2 
741958 195 
742238 34 
742651 41 
742673 25 
742683 10 
742726 22 
742882 4 
742896 5 
742910 4 
743055 2 
743096 2 
743329 39 
743939 8 
744301 1 
744483 3 
744490 6 
744544 3 
744549 6 
744553 7 
744720 5 
744726 7 
744764 10 
744944 8 
744964 20 
744984 41 
745908 2 
745941 4 
745962 2 
746209 16 
746745 33 
747188 2 
747546 7 
747685 25 
747845 2 
747852 2 
747865 7 
747928 9 
748019 14 
748045 2 
748073 3 
748411 2 
748464 2 
748469 5 
748967 1 
749219 1 
749280 9 
749426 2 
749466 2 
749481 15 
749499 7 
749655 1 
749667 31 
750147 138 
750180 19 
750343 13 
750359 22 
750367 9 
750851 1 
751008 4 
751068 2 
751152 471 
751159 9 
751179 7 
751374 4 
751562 10 
751887 9 
752026 18 
752108 1 
752143 2 
752153 1 
752198 30 
752384 35 
752601 104 
754850 4 
756053 1 
756119 23 
756388 16 
756569 13 
756709 18 
756942 3 
757113 10 
757236 474 
757275 1 
757279 21 
757301 3 
757305 1 
757323 43 
757512 8 
757569 1 
757661 13 
757692 11 
758358 10 
758568 19 
759377 49 
759390 2 
759826 3 
759886 63 
760039 5 
760115 17 
760142 1 
760175 2 
760238 1 
760241 6 
760246 8 
760249 9 
760464 4 
760552 17 
760806 11 
760852 42 
760933 46 
760938 38 
760946 1 
760953 5 
760956 5 
760959 5 
760979 1 
760988 13 
761059 15 
761112 2 
761148 45 
761154 5 
761165 1 
761179 2 
761190 3 
761693 3 
761701 13 
761822 6 
762240 33 
762320 70 
762590 5 
762640 7 
762710 3 
762739 1 
762854 1 
763303 24 
763492 67 
763531 12 
763942 16 
764009 3 
764088 9 
764131 19 
764146 17 
764229 2 
764291 45 
764440 18 
764794 1 
764833 1 
764840 23 
764845 5 
764852 11 
764869 12 
764910 5 
765004 6 
765054 49 
765237 109 
765396 1 
765445 9 
765660 79 
766044 4 
766081 6 
766090 16 
766577 5 
767290 3 
767375 111 
767713 12 
767737 1 
767748 14 
767755 96 
767770 5 
767788 8 
767844 38 
767953 9 
768069 2 
768076 1 
768136 6 
768139 1 
768143 1 
768146 6 
768536 19 
768686 1 
768870 15 
768878 1 
768882 1 
768898 2 
769002 7 
769013 1 
769194 19 
769326 7 
770136 11 
770233 1 
770461 10 
770464 218 
770605 10 
770618 119 
770623 1 
770631 37 
770650 35 
770658 6 
770665 183 
770675 5 
770680 151 
770704 57 
770715 2 
770724 16 
770791 7 
770798 18 
770809 24 
770812 81 
770817 102 
770847 117 
770953 37 
770972 1 
770984 5 
771092 1 
771113 1 
771122 2 
771128 1 
771132 27 
771148 27 
771165 6 
771313 2 
771346 1 
771470 2 
771475 10 
771523 24 
771686 13 
771758 116 
771897 2 
771937 3 
772130 1 
772138 8 
772189 23 
772333 2 
772428 1 
772494 7 
772664 33 
772667 1 
772802 5 
772974 1 
773003 13 
773102 5 
773108 2 
773185 3 
773197 3 
773202 4 
773211 58 
773225 10 
773310 2 
773334 1 
773380 104 
773388 55 
773412 13 
773420 4 
773423 34 
773430 1 
773433 27 
773501 55 
773529 5 
773540 18 
773548 69 
773554 1 
773608 19 
773618 23 
773622 1 
773639 10 
773684 138 
773694 19 
773718 1 
773733 10 
773933 1 
773956 2 
774351 4 
774563 105 
774637 2 
775222 6 
775226 26 
775384 2 
775639 3 
775653 29 
775660 60 
775692 55 
776047 15 
776137 1 
776161 4 
776309 3 
776315 3 
776331 4 
776335 6 
776392 10 
776404 1 
776436 82 
776450 3 
776464 25 
776484 22 
776493 9 
776509 5 
776605 1 
776653 8 
777111 7 
777132 4 
777446 3 
777597 2 
777949 1 
777963 14 
778005 2 
778011 7 
778145 16 
778619 4 
778722 1 
779495 8 
779527 14 
779601 2 
779606 5 
779610 38 
781613 23 
781903 5 
781967 6 
782099 1 
782208 48 
782274 82 
782458 29 
782508 8 
782514 2 
782517 1 
782841 3 
783004 8 
783026 3 
783031 10 
783040 37 
783184 32 
783370 2 
783390 2 
783487 22 
783503 5 
783633 3 
783636 25 
783758 9 
783818 10 
783865 1 
783880 1 
783898 64 
783909 4 
783935 5 
783953 19 
783991 2 
783999 2 
784086 7 
784098 8 
784111 33 
784117 2 
784191 32 
784209 7 
784222 28 
784253 38 
784281 1 
784337 7 
784351 54 
784360 40 
784370 7 
784377 10 
784388 6 
784391 2 
784457 3 
784505 2 
784684 3 
784708 16 
784770 3 
784790 2 
784796 3 
784825 9 
784999 2 
785021 2 
785342 65 
785556 1 
785840 4 
785891 6 
786062 2 
786277 9 
786307 49 
786401 3 
786452 4 
786455 1 
786475 5 
786517 6 
786563 2 
786705 16 
786720 5 
786900 38 
786911 35 
786942 2 
786947 7 
786962 10 
786995 48 
787020 10 
787154 7 
787186 4 
787198 11 
787348 29 
787392 11 
787634 3 
787684 3 
787810 5 
787833 21 
788201 102 
788224 8 
788280 18 
788449 10 
788611 2 
788615 18 
788649 2 
788697 7 
788742 14 
788782 9 
788786 18 
788812 76 
788818 160 
788823 23 
788828 96 
788837 4 
788842 1 
788869 2 
788876 20 
788889 8 
788894 10 
788915 9 
788923 61 
789048 75 
789410 6 
789434 5 
789458 52 
789740 8 
789889 1 
789893 20 
790276 10 
790481 4 
790558 40 
790936 2 
791062 3 
791226 1 
791396 22 
791464 6 
791529 30 
791705 21 
791820 3 
791940 1 
792167 1 
792194 1 
792200 1 
792203 24 
792218 4 
792221 11 
792238 2 
792260 12 
792267 8 
792277 7 
792324 23 
792377 20 
792589 3 
792635 2 
792678 8 
792684 7 
792708 2 
792719 1 
792754 1 
792757 9 
792778 15 
792892 20 
792906 35 
792924 90 
793063 3 
793087 1 
793141 1 
793251 53 
793344 16 
793605 1 
793846 6 
793851 6 
794064 6 
794358 53 
794521 10 
794543 10 
794817 2 
794930 27 
795161 98 
795164 15 
795280 37 
795387 1 
795438 37 
795445 17 
795513 8 
795564 3 
795743 1 
795859 2 
795896 188 
795919 3 
796012 3 
796026 3 
796073 21 
796125 20 
796271 3 
796377 2 
796410 1 
796702 4 
796756 9 
796907 4 
796941 1 
797077 32 
797334 67 
797397 4 
797560 12 
797623 4 
797685 42 
797694 8 
797771 1 
797890 73 
798020 4 
798116 3 
798189 17 
798245 20 
798338 7 
798358 2 
798454 1 
798465 8 
798615 17 
798763 12 
798769 12 
798803 46 
798883 40 
798902 4 
798950 97 
798966 10 
798975 14 
799137 14 
799152 59 
799188 1 
799319 2 
799340 6 
799490 2 
799689 14 
799696 1 
799707 1 
799737 1 
799836 56 
799844 8 
800000 6 
800036 3 
800045 1 
800081 11 
800130 2 
800177 3 
800261 26 
800289 1 
800306 3 
800311 12 
800332 6 
800336 1 
800347 4 
800415 3 
800438 2 
800441 9 
800505 11 
800601 1 
800624 2 
800773 60 
800791 29 
800808 14 
800828 5 
800941 1 
800952 2 
800970 1 
801001 11 
801024 3 
801063 17 
801079 3 
801103 7 
801109 1 
801112 6 
801138 8 
801164 9 
801319 5 
801704 17 
802062 13 
802093 3 
802146 3 
802242 12 
802440 2 
802448 1 
802489 15 
802550 2 
802902 1 
803104 11 
803110 1 
803221 6 
803516 17 
803547 14 
803586 6 
803746 37 
804312 16 
804489 26 
804621 3 
804734 9 
804780 3 
804866 13 
804913 23 
804927 2 
805000 44 
805007 1 
805011 16 
805039 14 
805059 134 
805067 21 
805072 6 
805085 46 
805232 5 
805237 3 
805593 12 
805598 97 
805612 53 
806206 4 
806712 20 
807199 63 
807206 19 
807216 6 
807234 3 
807311 3 
807328 70 
807333 3 
807353 23 
807384 7 
807507 12 
807956 1 
808444 1 
808689 14 
808702 8 
808709 7 
809418 1 
809460 11 
809769 5 
809779 4 
809783 20 
809895 92 
810231 2 
variableStep chrom=chrIII
378 44 
408 77 
471 46 
746 3 
806 36 
813 9 
992 10 
1123 1 
1754 8 
2150 6 
2971 11 
3256 6 
3507 2 
4186 7 
5943 3 
6214 13 
6263 38 
6846 1 
7445 17 
9067 1 
11136 1 
11461 10 
13947 7 
14294 6 
15376 3 
15395 5 
16459 1 
16977 21 
17039 7 
17082 5 
17095 5 
17132 81 
17142 120 
17161 52 
17185 102 
17224 30 
17487 2 
17563 12 
17887 14 
17898 32 
18021 38 
18386 5 
18436 45 
18480 10 
18734 2 
19309 33 
19719 15 
20271 10 
21600 32 
22156 7 
22242 1 
22247 9 
22295 53 
22303 1 
22413 54 
23386 5 
23402 34 
23416 10 
23439 10 
23444 25 
23450 4 
23472 4 
23491 7 
23522 25 
23526 86 
23852 19 
23938 23 
24089 8 
24094 18 
24137 22 
24347 5 
24363 6 
24367 2 
24390 2 
24400 31 
24411 42 
24415 6 
24423 24 
24430 30 
24437 24 
24483 14 
24676 13 
24681 2 
24687 14 
24699 18 
24713 1 
24718 21 
24722 14 
24752 10 
24767 16 
24870 1 
24896 8 
24907 5 
25097 4 
25239 3 
25375 1 
25532 2 
25557 17 
25677 1 
25701 16 
25739 3 
25881 12 
25932 21 
26203 3 
26540 13 
26561 6 
26594 13 
26729 13 
26882 2 
27051 1 
27065 1 
27091 194 
27186 15 
27212 4 
27220 44 
27231 7 
27243 4 
27385 46 
27395 23 
27407 1 
27413 22 
27418 3 
27445 2 
27454 10 
27459 4 
27464 10 
27479 67 
27491 2 
27496 11 
27521 34 
27539 15 
27549 11 
27600 1 
27646 19 
27797 18 
27823 20 
27846 10 
27851 4 
27857 1 
27869 53 
27880 4 
27921 8 
28032 21 
28066 18 
28210 5 
28337 13 
28484 21 
28518 9 
28708 88 
28823 1 
28837 24 
28954 2 
29015 14 
29185 2 
29194 1 
29208 2 
29240 2 
29266 57 
29272 3 
29293 1 
29475 3 
29486 3 
29609 6 
29613 31 
29768 19 
29775 10 
29958 13 
30016 5 
30030 3 
30061 12 
30075 10 
30343 18 
30373 2 
30448 3 
30502 4 
30507 5 
30519 2 
30523 16 
30531 123 
30539 16 
30543 5 
30551 2 
30595 1 
30627 2 
30636 59 
30684 21 
30689 7 
30708 6 
30826 3 
30840 28 
30910 2 
30915 1 
31002 23 
31028 1 
31050 1 
31053 1 
31061 2 
31075 1 
31164 9 
31172 5 
31179 1 
31201 17 
31241 33 
31250 38 
31264 54 
31332 9 
31339 13 
31352 14 
31369 2 
31384 1 
33911 2 
33943 9 
34102 16 
34125 1 
34200 30 
34924 26 
34991 6 
35469 3 
35488 54 
35493 1 
35521 1 
35661 13 
35711 1 
35717 6 
35731 31 
35814 1 
35842 13 
35848 25 
35856 27 
35870 3 
36011 16 
36026 1 
36036 40 
36057 6 
36074 13 
36136 7 
36189 106 
36264 2 
36348 12 
36365 31 
36488 34 
36503 129 
36547 17 
36649 9 
36714 8 
36820 31 
36861 5 
36900 58 
36910 9 
36925 34 
37060 2 
37074 134 
37153 2 
37193 10 
37211 13 
37219 1 
37237 1 
37254 2 
37288 192 
37439 24 
37445 30 
37455 102 
37565 20 
37615 1 
37706 7 
37729 1 
37841 1 
38248 8 
38394 4 
38524 13 
38547 44 
38573 15 
38723 8 
38741 5 
38908 1 
38919 24 
38923 30 
38928 7 
38931 15 
38939 2 
38944 211 
38972 10 
38999 5 
39016 2 
39029 9 
39133 5 
39140 2 
39191 5 
39197 19 
39207 5 
39213 15 
39294 32 
39340 8 
39460 9 
39497 64 
39524 6 
39532 16 
39563 1 
39595 4 
39624 82 
39627 6 
39634 17 
39733 12 
39759 19 
39780 38 
39912 31 
39925 9 
40132 5 
40145 20 
40317 31 
40344 15 
40418 3 
40425 7 
40614 19 
40618 12 
40625 26 
40628 17 
40640 2 
40676 31 
40731 10 
40742 55 
40772 19 
40785 37 
40793 27 
40799 31 
40815 17 
40818 8 
40828 1473 
40836 1 
40842 2 
40862 3 
40865 50 
40874 38 
40904 1 
40915 5 
40919 7 
40934 11 
40937 8 
40963 409 
40975 15 
41002 12 
41005 6 
41049 14 
41063 6 
41072 3 
41075 18 
41080 55 
41098 36 
41116 20 
41119 2 
41131 41 
41140 16 
41151 107 
41158 48 
41175 6 
41182 78 
41213 3 
41216 4 
41224 15 
41267 1 
41278 39 
41286 1 
41298 1 
41302 7 
41307 4 
41335 5 
41346 28 
41355 5 
41366 7 
41441 16 
41461 4 
41476 1 
41600 1 
41630 1 
41634 4 
41692 1 
41923 1 
41984 1 
42048 63 
42058 9 
42187 38 
42195 16 
42203 12 
42218 1 
42281 3 
42368 34 
42452 2 
42516 23 
42523 1 
42545 1 
42612 1 
42737 7 
42761 61 
42858 14 
42868 15 
43062 2 
43088 15 
43093 10 
43108 1 
43188 103 
43197 3 
43206 167 
43241 3 
43249 45 
43294 13 
43371 3 
43374 51 
43389 6 
43413 4 
43443 45 
43498 3 
43599 5 
43612 18 
43747 16 
43790 1 
43945 1 
43963 1 
44129 19 
44297 6 
44472 6 
44496 4 
44509 6 
44519 34 
44525 4 
44533 22 
44539 2 
44569 4 
44581 6 
44587 1 
44599 1 
44708 68 
44742 12 
44748 9 
44922 1 
44956 11 
45007 2 
45056 131 
45071 33 
45097 7 
45194 3 
45235 12 
45262 22 
45276 4 
45390 4 
45459 1 
45709 20 
46031 18 
46063 4 
46198 5 
46330 2 
46340 11 
46355 64 
46498 64 
46504 2 
46622 1 
46934 2 
46945 1 
46983 7 
47001 16 
47013 32 
47023 2 
47030 37 
47078 1 
47088 91 
47100 15 
47111 15 
47118 80 
47287 100 
47315 2 
47326 18 
47388 23 
47402 33 
47411 31 
47425 24 
47448 1 
47459 186 
47467 7 
47470 9 
47488 148 
47495 25 
47608 2 
47618 3 
47628 63 
47661 9 
47666 58 
47680 18 
47711 4 
47748 17 
47803 68 
47810 5 
47952 3 
47969 2 
47974 4 
47984 2 
48094 2 
48112 5 
48124 10 
48139 5 
48145 22 
48155 37 
48164 27 
48258 5 
48281 38 
48287 2 
48293 10 
48311 38 
48332 1 
48347 11 
48472 16 
48484 1 
48539 14 
48542 33 
48545 1 
48582 27 
48628 9 
48641 1 
48758 11 
50340 2 
50350 2 
50356 1 
50372 3 
50376 2 
50384 1 
50387 1 
50393 4 
50404 11 
50418 15 
50422 1 
50425 2 
50431 6 
50448 1 
50515 4 
50525 10 
50553 1 
50561 2 
50626 7 
50633 4 
50645 7 
50663 8 
50669 4 
50678 3 
50690 4 
50694 14 
50697 10 
50701 66 
50706 1 
50748 4 
50751 6 
50761 50 
50770 35 
50779 75 
50782 164 
50838 71 
50847 4 
50865 57 
50879 12 
50917 12 
50927 15 
50931 11 
50982 15 
50990 13 
51015 12 
51022 1 
51026 32 
51032 20 
51086 2 
51101 9 
51107 10 
51183 11 
51216 34 
51239 7 
51254 5 
51257 21 
51309 22 
51334 31 
51363 9 
51371 251 
51392 2 
51422 2 
51438 4 
51453 1 
51474 8 
51485 5 
51503 17 
51511 6 
51514 4 
51591 8 
51600 6 
51606 9 
51663 43 
51753 10 
51767 6 
51825 12 
51829 9 
51839 2 
51870 5 
51907 40 
51926 18 
51929 40 
52016 50 
52029 39 
52035 31 
52048 10 
52054 1 
52074 3 
52107 41 
52126 5 
52213 11 
52230 56 
52244 5 
52256 44 
52264 32 
52288 1 
52300 18 
52303 4 
52336 17 
52380 25 
52401 23 
52440 22 
52445 8 
52448 11 
52464 42 
52472 6 
52490 18 
52496 25 
52540 2 
52543 1 
52550 4 
52553 1 
52558 73 
52572 43 
52575 3 
52585 2 
52597 87 
52675 2 
52783 42 
52794 16 
52883 1266 
52904 21 
52916 9 
52919 28 
52925 27 
53033 4 
53071 4 
53188 5 
53531 76 
53706 8 
53821 2 
53845 5 
54145 115 
54155 21 
54162 8 
54175 1 
54276 12 
54316 36 
54750 10 
54782 1 
54808 18 
54892 52 
55129 3 
55226 1 
55237 12 
55244 45 
55251 12 
55260 25 
55285 11 
55378 44 
55405 6 
55445 1 
55453 4 
55577 5 
55617 65 
55701 132 
55812 4 
55946 20 
56054 7 
56103 12 
56305 32 
56334 11 
56560 9 
56587 10 
56619 2 
56626 29 
56631 1 
56635 1 
56641 120 
56648 31 
56655 36 
56660 1 
56668 11 
56671 30 
56675 37 
56681 25 
56693 1 
56696 1 
56702 4 
56712 7 
56738 15 
56750 167 
56763 1 
56772 15 
56790 1 
56830 1 
56834 12 
56874 7 
56890 14 
56923 4 
57110 5 
57257 10 
57263 3 
57741 14 
57976 11 
57990 7 
58156 44 
58435 5 
58460 11 
58468 37 
58594 3 
58621 10 
58624 7 
58636 58 
58643 9 
58772 7 
58793 14 
58823 31 
58828 4 
58831 1 
58841 344 
58880 55 
58903 57 
58913 59 
58924 69 
58930 5 
58935 6 
58945 9 
58954 12 
58959 1 
58968 44 
58978 25 
59056 9 
59087 7 
59117 59 
59126 41 
59129 9 
59148 9 
59164 12 
59184 18 
59192 12 
59268 7 
59275 22 
59284 13 
59309 2 
59374 2 
59395 5 
59421 7 
59427 2 
59443 87 
59474 170 
59493 1 
59566 19 
59591 3 
59628 25 
59650 1 
59675 17 
59679 5 
59691 7 
59706 3 
59787 5 
59865 3 
59935 3 
59961 19 
60005 6 
60212 3 
60242 23 
60259 53 
60297 45 
60332 19 
60367 17 
60433 17 
60441 63 
60449 11 
60497 1 
60507 12 
60513 11 
60518 12 
60572 19 
60589 25 
60594 17 
60602 4 
60661 1 
60694 76 
60728 4 
60783 2 
60974 9 
61075 4 
61100 3 
61148 6 
61233 19 
61242 1 
61256 6 
61295 7 
61312 17 
61328 41 
61347 2 
61358 1 
61366 2 
61380 7 
61386 7 
61400 1 
61425 1 
61470 26 
61480 2 
61488 27 
61491 16 
61495 22 
61503 19 
61549 2 
61556 12 
61562 144 
61567 49 
61577 282 
61586 5 
61644 9 
61728 65 
61738 20 
61746 83 
61756 34 
61759 17 
61892 29 
61921 8 
61938 1 
61975 29 
61998 20 
62016 7 
62022 112 
62052 61 
62090 28 
62097 20 
62109 18 
62133 39 
62179 12 
62196 8 
62201 12 
62208 33 
62234 12 
62248 36 
62337 10 
62378 26 
62417 20 
62471 39 
62513 9 
62518 25 
62537 53 
62553 11 
62583 2 
62588 6 
62606 136 
62616 49 
62642 38 
62647 7 
62670 148 
62725 22 
62756 5 
62958 141 
62997 6 
63107 11 
63142 4 
63258 2 
63263 17 
63268 13 
63281 9 
63295 35 
63311 2 
63315 2 
63321 22 
63328 12 
63331 42 
63336 7 
63344 4 
63348 2 
63354 23 
63360 3 
63365 1 
63371 3 
63374 8 
63379 5 
63382 1 
63389 5 
63405 1 
63492 14 
63516 12 
63520 27 
63526 21 
63549 6 
63555 128 
63563 12 
63570 2 
63580 71 
63662 20 
63694 12 
63698 3 
63729 19 
63845 11 
63856 5 
63871 7 
63899 70 
64027 3 
64036 12 
64052 48 
64177 11 
64188 15 
64199 110 
64209 14 
64501 2 
64606 1 
64658 15 
64703 42 
64712 4 
64851 2 
65126 1 
65633 1 
65638 11 
65651 136 
65655 6 
65661 3 
65666 3 
65676 68 
65683 43 
65741 1 
65745 8 
65772 4 
65784 6 
65787 1 
65882 5 
65891 11 
65915 8 
65922 1 
66023 21 
66076 7 
66105 6 
66162 4 
66263 72 
67058 6 
67467 82 
67644 9 
67671 17 
67676 10 
68379 4 
68392 1 
68421 3 
68428 12 
68438 15 
68449 1 
68465 14 
68472 20 
68480 6 
68486 29 
68495 3 
68498 5 
68502 7 
68506 47 
68513 24 
68522 7 
68527 7 
68540 5 
68567 1 
68577 9 
68591 75 
68597 33 
68602 16 
68613 71 
68623 58 
68631 19 
68637 1 
68642 4 
68645 18 
68657 2 
68673 8 
68684 2 
68693 19 
68713 1 
68733 5 
68744 4 
68754 16 
68788 2 
68797 3 
68808 2 
68816 1 
68821 2 
68841 7 
68852 6 
68894 41 
68925 3 
68941 4 
68946 8 
68971 29 
69042 12 
69179 13 
69335 13 
69343 1 
69346 32 
69477 13 
69513 1 
69536 147 
69638 9 
69644 2 
69650 22 
69656 7 
69680 26 
69698 25 
69705 273 
69743 24 
69826 16 
69842 36 
69858 2 
69862 14 
69949 9 
69977 37 
69983 14 
69988 9 
69994 40 
69999 28 
70007 210 
70016 2 
70024 66 
70029 9 
70034 1 
70037 8 
70040 93 
70050 8 
70058 29 
70062 27 
70070 39 
70080 1 
70087 5 
70101 2 
70109 9 
70236 82 
70247 94 
70252 54 
70258 42 
70273 1 
70468 7 
70596 4 
70772 17 
70780 9 
70841 18 
70881 2 
70888 12 
71054 1 
71186 3 
71201 2 
71216 1 
71365 12 
71372 6 
71378 1 
71406 2 
71517 21 
71523 1 
71528 11 
71536 118 
71545 5 
71551 92 
71558 381 
71569 173 
71581 52 
71591 30 
71597 104 
71606 6 
71648 4 
71660 8 
71667 1 
71677 4 
71686 3 
71753 3 
71806 9 
71862 3 
71873 4 
71968 6 
71980 22 
71991 29 
72003 3 
72011 1 
72144 13 
72158 79 
72166 92 
72174 47 
72242 3 
72266 26 
72277 23 
72318 2 
72325 8 
72331 15 
72343 1 
72350 9 
72370 13 
72477 16 
72486 19 
72534 88 
72663 3 
72671 1 
72682 5 
72726 16 
72788 40 
72795 73 
72830 214 
72866 1 
72870 27 
72897 50 
72902 7 
72992 83 
73041 1 
73067 3 
73107 10 
73147 2 
73162 1 
73202 1 
73213 6 
73253 3 
73321 5 
73349 9 
73392 4 
73463 2 
73550 2 
73580 6 
73610 6 
73753 20 
73779 12 
73810 4 
73940 5 
73952 26 
74080 1 
74096 2 
74113 58 
74122 88 
74153 21 
74161 3 
74167 3 
74194 14 
74205 7 
74212 11 
74218 28 
74224 7 
74228 1 
74248 9 
74272 10 
74373 8 
74380 10 
74386 1 
74393 7 
74402 13 
74487 2 
74539 1 
74543 10 
74548 6 
74568 62 
74573 28 
74590 2 
74596 1 
74616 1 
74628 4 
74632 8 
74639 23 
74645 122 
74653 2 
74748 46 
74753 162 
74769 14 
74795 2 
74922 25 
74928 8 
74940 3 
74967 25 
74979 29 
74989 13 
75014 1 
75090 85 
75101 4 
75107 14 
75127 20 
75138 7 
75143 4 
75235 20 
75257 38 
75268 14 
75276 20 
75303 55 
75388 15 
75391 1 
75423 42 
75447 1 
75481 9 
75492 48 
75502 39 
75510 13 
75517 22 
75541 37 
75547 10 
75560 88 
75609 6 
75644 4 
75661 8 
75664 4 
75716 2 
75724 9 
75732 48 
75735 1 
75743 87 
75752 19 
75756 2 
75778 72 
75828 3 
75834 1 
75841 1 
75847 6 
75853 6 
75863 21 
75879 226 
75893 16 
75908 26 
75913 6 
75917 12 
75923 12 
75932 41 
75944 9 
75948 12 
75952 4 
75956 21 
75962 19 
75966 4 
75977 15 
75982 6 
76097 7 
76114 16 
76127 3 
76133 1 
76170 14 
76183 5 
76267 40 
76273 8 
76282 8 
76298 208 
76332 12 
76478 18 
76507 8 
76541 15 
76550 3 
76582 7 
76639 7 
76716 54 
76736 69 
76751 6 
76764 3 
76803 42 
76817 1 
76827 107 
76840 5 
76849 20 
76866 1 
76877 8 
76913 34 
76925 9 
76930 21 
76938 60 
76957 3 
77077 6 
77082 25 
77088 45 
77107 36 
77130 8 
77146 47 
77182 2 
77365 3 
77385 44 
77429 3 
77465 2 
77477 1 
77521 3 
77530 35 
77581 25 
77592 206 
77599 16 
77605 1 
77611 10 
77619 3 
77635 3 
77646 223 
77660 20 
77694 3 
77701 21 
77712 42 
77775 8 
77787 21 
77790 9 
77793 113 
77929 14 
77986 1 
77993 4 
78004 13 
78012 13 
78021 9 
78033 8 
78041 12 
78063 8 
78082 14 
78090 11 
78095 18 
78101 15 
78113 12 
78117 6 
78124 78 
78137 11 
78142 22 
78146 24 
78151 8 
78155 8 
78159 2 
78170 10 
78179 8 
78186 82 
78191 1 
78195 51 
78198 20 
78210 54 
78215 34 
78223 2 
78227 27 
78232 2 
78241 7 
78244 21 
78251 2 
78254 121 
78260 1 
78272 16 
78278 20 
78291 14 
78298 121 
78305 55 
78313 167 
78318 1 
78324 30 
78333 163 
78355 202 
78360 35 
78367 82 
78373 27 
78379 74 
78386 155 
78398 84 
78411 9 
78416 1 
78426 3 
78471 7 
78605 1 
78615 15 
78618 2 
78651 12 
78660 27 
78664 2 
78681 1 
78688 1 
78694 2 
78702 8 
78847 3 
78888 9 
78896 4 
78899 8 
78906 63 
78929 19 
78937 22 
78945 72 
78948 2 
78959 68 
78967 33 
79010 5 
79014 58 
79023 68 
79033 76 
79049 27 
79057 53 
79098 10 
79135 1 
79161 3 
79165 9 
79217 8 
79220 42 
79238 117 
79257 9 
79325 1 
79359 6 
79368 26 
79376 3 
79384 43 
79404 3 
79433 1 
79441 63 
79458 27 
79506 22 
79509 12 
79517 1 
79520 4 
79526 3 
79541 7 
79561 35 
79593 1 
79600 1 
79610 26 
79639 34 
79657 1 
79678 3 
79715 4 
79720 24 
79729 72 
79757 6 
79760 23 
79768 10 
79772 24 
79801 1 
79810 12 
79826 26 
79835 19 
79846 4 
79853 11 
79862 28 
79883 25 
79900 10 
79905 10 
79926 158 
79949 103 
80007 24 
80047 26 
80063 12 
80115 22 
80140 2 
80164 18 
80182 25 
80190 4 
80231 1 
80238 14 
80269 6 
80368 2 
80408 81 
80417 10 
80486 15 
80494 112 
80500 15 
80526 17 
80532 21 
80538 11 
80548 3 
80559 13 
80565 3 
80573 22 
80591 7 
80606 5 
80663 8 
80678 6 
80696 10 
80731 2 
80734 5 
80754 17 
80759 5 
80764 20 
80793 44 
80928 26 
80977 16 
81031 10 
81110 1 
81179 19 
81199 4 
81210 1 
81214 1 
81229 38 
81237 60 
81248 3 
81266 6 
81296 4 
81310 109 
81325 10 
81371 23 
81374 10 
81390 9 
81410 25 
81428 93 
81437 6 
81456 14 
81490 1 
81507 55 
81526 4 
81530 58 
81539 13 
81580 12 
81588 2 
81711 33 
81721 52 
81743 4 
81746 2 
81756 14 
81765 13 
81771 15 
81788 33 
81794 23 
81798 1 
81805 34 
81809 10 
81812 4 
81818 43 
81826 12 
81851 4 
81860 9 
81866 57 
81874 19 
81886 17 
81889 7 
81899 2 
82000 2 
82007 1 
82026 1 
82029 1 
82034 34 
82037 21 
82040 5 
82146 38 
82157 300 
82174 14 
82189 4 
82204 8 
82213 19 
82222 56 
82227 8 
82230 42 
82234 2 
82238 2 
82251 1 
82259 6 
82363 1 
82378 1 
82384 2 
82404 2 
82407 1 
82412 3 
82425 1 
82431 1 
82439 1 
82442 2 
82447 1 
82594 35 
82602 1 
82607 12 
82610 3 
82645 1 
82992 1 
83008 152 
83134 13 
83147 27 
83248 1 
83258 2 
83347 8 
83357 5 
83367 1 
83371 14 
83377 6 
83409 1 
83423 10 
83426 23 
83434 1 
83459 13 
83467 1 
83478 4 
83510 2 
83520 99 
83533 5 
83552 3 
83559 2 
83563 1 
83568 13 
83576 1 
83581 9 
83585 2 
83594 1 
83604 71 
83613 1 
83619 14 
83624 30 
83654 52 
83662 1 
83699 17 
83706 1 
83735 27 
83751 35 
83774 11 
83784 6 
83925 5 
83937 11 
83943 10 
83946 5 
83971 5 
83998 24 
84097 28 
84109 6 
84118 5 
84127 17 
84138 9 
84145 1 
84149 15 
84155 1 
84171 8 
84204 1 
84226 1 
84233 7 
84687 5 
84698 101 
84722 3 
84728 2 
84770 41 
84778 20 
84792 124 
92501 30 
92509 66 
92515 25 
92521 156 
92533 37 
92545 51 
92559 25 
92604 12 
92622 117 
92658 25 
92664 2 
92679 2 
92686 5 
92690 10 
92695 62 
92714 3 
92722 78 
94289 9 
94374 31 
94391 2 
94396 10 
94408 12 
94415 18 
94421 43 
94428 14 
94434 38 
94440 36 
94446 11 
94450 7 
94455 10 
94459 6 
94465 119 
94499 1 
94511 5 
94514 1 
94520 34 
94526 2 
94533 53 
94539 20 
94653 17 
94808 7 
94813 7 
95362 1 
95772 1 
95791 11 
95807 17 
95820 14 
95834 46 
95845 21 
95852 26 
95857 59 
95866 45 
95872 14 
95881 412 
95891 2 
95895 23 
95899 10 
95911 51 
95926 36 
95930 2 
95957 28 
95964 10 
95977 6 
95980 13 
95986 7 
95995 24 
96001 1 
96011 44 
96045 88 
96054 160 
96058 1 
96063 27 
96068 44 
96073 2 
96086 9 
96095 107 
96100 7 
96103 38 
96108 45 
96115 10 
96118 14 
96121 4 
96128 187 
96139 16 
96150 5 
96160 8 
96166 5 
96170 32 
96178 169 
96224 6 
96242 3 
96263 10 
96276 17 
96281 1 
96291 12 
96303 99 
96421 46 
96448 28 
96462 4 
96466 4 
96471 34 
96481 8 
96489 15 
96671 26 
96753 14 
96768 11 
96803 34 
96915 23 
96944 18 
96949 4 
96992 88 
96997 8 
97068 18 
97074 11 
97094 9 
97109 23 
97129 10 
97147 28 
97170 9 
97178 30 
97198 236 
97243 20 
97254 5 
97266 5 
97281 2 
97301 27 
97312 1 
97315 5 
97354 3 
97359 11 
97373 2 
97383 5 
97404 7 
97407 5 
97415 30 
97443 24 
97451 7 
97463 6 
97476 1 
97480 1 
97490 4 
97499 6 
97528 19 
97536 2 
97574 2 
97583 16 
97632 11 
97638 41 
97647 2 
97658 3 
97688 19 
97702 23 
97715 37 
97727 134 
97787 33 
97801 5 
97806 5 
97827 2 
97922 1 
97953 10 
97967 85 
97986 5 
97998 1 
98004 1 
98047 2 
98058 25 
98076 4 
98090 17 
98116 4 
98125 12 
98139 40 
98147 128 
98161 12 
98168 91 
98177 14 
98180 2 
98184 82 
98194 37 
98198 22 
98219 10 
98223 9 
98227 26 
98234 155 
98243 8 
98250 2 
98257 12 
98262 3 
98309 8 
98312 1 
98335 27 
98373 15 
98394 16 
98414 10 
98419 29 
98433 12 
98457 3 
98461 3 
98509 11 
98536 175 
98543 7 
98587 7 
98635 6 
98647 5 
98663 108 
98667 3 
98671 67 
98681 50 
98692 39 
98698 3 
98702 2 
98708 13 
98714 8 
98721 38 
98737 2 
98754 3 
98762 6 
98768 2 
98777 33 
98783 2 
98789 5 
98793 4 
98814 14 
98826 3 
98835 65 
98849 4 
98852 21 
98861 1 
98867 19 
98877 50 
98881 13 
98886 9 
98892 2 
98908 15 
98918 388 
98927 81 
98941 144 
98952 25 
98969 93 
98981 25 
98984 29 
98989 11 
98993 15 
99005 84 
99015 78 
99025 34 
99031 9 
99035 1 
99038 108 
99046 12 
99057 66 
99065 9 
99096 17 
99108 16 
99118 10 
99128 4 
99144 19 
99151 243 
99156 6 
99170 19 
99173 5 
99177 22 
99182 6 
99187 164 
99199 3 
99218 60 
99250 40 
99256 20 
99263 29 
99287 64 
99301 110 
99338 29 
99384 2 
99441 2 
99456 11 
99523 18 
99574 1 
99634 1 
99706 3 
99720 39 
99785 4 
99811 1 
99833 1 
99839 8 
99860 1 
99916 4 
99956 2 
99971 2 
100003 3 
100032 1 
100072 1 
100115 7 
100118 2 
100123 2 
100135 1 
100150 2 
100159 5 
100164 15 
100185 1 
100191 2 
100196 43 
100208 7 
100214 8 
100217 22 
100221 4 
100230 2 
100257 3 
100271 8 
100293 4 
100311 8 
100386 10 
100401 2 
100406 5 
100458 17 
100472 2 
100539 1 
100544 1 
100548 12 
100552 27 
100556 193 
100574 4 
100586 27 
100597 48 
100611 141 
100625 26 
100632 53 
100635 13 
100696 12 
100787 55 
100804 29 
100816 64 
100835 1 
100854 5 
100865 19 
100876 13 
100885 38 
100914 4 
100921 72 
100929 23 
100951 1 
100955 13 
100972 248 
100977 144 
100984 121 
100992 82 
100999 91 
101014 13 
101042 15 
101046 16 
101049 1 
101054 6 
101062 4 
101072 7 
101077 4 
101084 3 
101096 50 
101135 12 
101151 1 
101156 5 
101159 27 
101169 15 
101174 17 
101182 6 
101195 26 
101201 19 
101228 2 
101242 44 
101253 11 
101270 28 
101274 26 
101281 18 
101285 28 
101305 16 
101308 26 
101314 5 
101317 16 
101320 28 
101326 61 
101348 1 
101365 1 
101379 9 
101472 29 
101484 27 
101494 12 
101542 2 
101626 1 
101633 6 
101645 2 
101650 38 
101655 3 
101664 29 
101687 1 
101694 1 
101698 5 
101704 8 
101829 16 
101833 3 
101839 7 
101846 8 
101854 6 
101860 7 
101867 16 
101900 3 
101905 3 
101909 3 
101917 37 
101927 30 
101934 8 
101937 13 
101942 15 
101948 4 
101953 5 
101956 5 
101959 30 
101978 10 
101981 3 
101987 16 
102003 13 
102035 1 
102041 1 
102071 5 
102078 35 
102086 141 
102096 129 
102105 1 
102119 102 
102145 16 
102155 7 
102165 5 
102178 12 
102188 8 
102193 3 
102198 28 
102215 28 
102223 14 
102231 1 
102261 12 
102266 2 
102295 9 
102312 22 
102315 39 
102323 13 
102328 2 
102346 19 
102354 3 
102420 64 
102426 4 
102446 2 
102450 5 
102454 6 
102467 4 
102476 5 
102513 77 
102526 25 
102534 86 
102537 116 
102543 21 
102608 38 
102625 7 
102632 1 
102638 2 
102653 4 
102664 4 
102678 5 
102698 4 
102762 25 
102790 9 
102796 20 
102808 45 
102815 16 
102819 10 
102832 87 
102854 42 
102918 6 
102925 5 
102929 37 
102948 14 
102951 19 
102965 11 
102971 17 
102976 1 
102982 1 
102987 2 
103066 7 
103088 5 
103096 5 
103109 31 
103113 5 
103117 69 
103122 27 
103129 10 
103133 7 
103157 1 
103220 1 
103235 43 
103246 309 
103254 2 
103257 7 
103260 20 
103266 45 
103274 246 
103285 27 
103339 6 
103377 22 
103388 8 
103392 7 
103399 12 
103404 94 
103409 115 
103415 46 
103434 906 
103454 4 
103467 74 
103476 1026 
103484 215 
103512 34 
103527 77 
103537 6 
103545 13 
103549 16 
103554 1 
103558 6 
103563 69 
103569 108 
103593 2 
103642 11 
103664 38 
103669 17 
103677 6 
103681 7 
103692 45 
103695 7 
103703 20 
103707 23 
103710 160 
103715 9 
103728 68 
103743 41 
103748 7 
103843 8 
103857 187 
103863 81 
103895 169 
103899 6 
103904 2 
103912 2 
103929 14 
103938 63 
103969 14 
103974 6 
104002 11 
104036 18 
104055 1 
104068 22 
104122 31 
104128 7 
104138 8 
104153 1 
104172 46 
104191 32 
104194 11 
104226 60 
104308 2 
104319 12 
104323 44 
104352 28 
104358 57 
104369 28 
104373 20 
104379 51 
104384 67 
104397 89 
104417 734 
104435 69 
104453 665 
104470 36 
104478 41 
104487 74 
104511 19 
104525 86 
104529 17 
104534 75 
104545 51 
104551 7 
104555 63 
104573 23 
104576 42 
104603 31 
104616 16 
104670 2 
104688 59 
104695 2 
104698 4 
104707 80 
104716 6 
104722 22 
104731 24 
104743 9 
104797 11 
104832 2 
104864 20 
104873 3 
104879 11 
104889 8 
104922 15 
104959 37 
104976 50 
104983 5 
104987 5 
105005 1 
105008 8 
105011 10 
105033 6 
105105 2 
105118 28 
105134 60 
105143 1 
105153 33 
105170 35 
105176 73 
105255 5 
105276 8 
105317 6 
105405 3 
105426 2 
105438 4 
105444 22 
105448 28 
105451 12 
105464 22 
105469 41 
105472 20 
105482 13 
105498 12 
105592 69 
105612 2002 
105649 127 
105655 57 
105662 36 
105669 74 
105679 48 
105693 117 
105710 320 
105722 7 
105727 11 
105731 17 
105738 21 
106218 1 
106419 1 
106490 20 
106502 25 
106515 3 
106569 22 
106581 10 
106697 17 
106739 14 
106859 4 
106865 52 
106875 2 
106880 19 
106892 227 
106905 604 
106918 75 
106930 39 
106947 366 
106955 10 
106971 379 
106986 8 
107001 16 
107429 1 
107441 23 
107450 10 
107487 29 
107502 19 
107510 1 
107516 10 
107519 1 
107524 1 
107527 5 
107563 16 
107610 2 
107621 52 
107628 11 
107636 2 
107639 10 
107665 18 
107672 1 
107675 1 
107678 9 
107700 1 
107709 1 
107715 74 
107721 2 
107750 3 
107775 10 
107783 2 
107789 28 
107793 64 
107813 40 
107822 23 
107832 13 
107838 1 
107844 136 
107850 137 
107854 2 
107857 4 
107863 191 
107871 110 
107877 47 
107884 73 
107893 32 
107900 7 
107921 1 
107937 52 
107943 24 
107957 18 
107969 101 
107982 81 
107990 11 
107993 8 
107998 7 
108057 1 
108072 3 
108077 60 
108086 3 
108116 9 
108120 43 
108124 1 
108136 17 
108142 51 
108146 3 
108150 8 
108164 716 
108233 12 
108275 15 
108303 1 
108383 66 
108435 8 
108463 1 
108511 1 
108550 4 
108556 12 
108561 2 
108601 3 
108620 3 
108623 1 
108633 7 
108709 13 
108714 46 
108719 27 
108724 9 
108742 30 
108750 3 
108756 5 
108761 17 
108775 1 
108795 6 
108871 2 
108883 1 
108892 6 
108904 9 
108914 135 
108938 88 
108947 261 
108957 94 
108963 35 
108967 265 
108971 12 
108987 381 
109010 267 
109016 8 
109020 92 
109026 2 
109030 3 
109034 27 
109042 92 
109050 3 
109053 4 
109076 4 
109083 2 
109098 5 
109104 38 
109127 25 
109133 69 
109144 44 
109153 257 
109160 18 
109171 152 
109182 10 
109187 104 
109300 13 
109303 5 
109328 15 
109377 14 
109476 17 
109487 1 
109828 3 
110075 9 
110164 14 
110398 39 
110424 9 
110677 31 
110682 35 
110696 31 
110711 1 
110718 1 
110744 1 
110753 3 
110793 1 
110799 7 
110825 2 
110834 3 
110843 12 
110869 1 
110873 6 
110881 8 
110886 1 
110895 1 
110948 1 
110969 7 
111009 2 
111054 5 
111059 10 
111069 1 
111097 23390 
111130 2 
111174 27 
111193 1 
111205 24 
111217 8 
111235 2 
111238 66 
111244 52 
111266 1 
111270 29 
111342 3 
111352 72 
111359 8 
111362 77 
111366 4 
111371 46 
111376 173 
111386 5 
111393 66 
111403 83 
111412 37 
111421 103 
111431 58 
111436 57 
111441 24 
111532 163 
111542 11 
111548 27 
111552 16 
111559 20 
111567 1 
111585 76 
111588 59 
111600 42 
111697 1 
111701 10 
111707 20 
111715 421 
111728 65 
111742 648 
111758 338 
111768 399 
111773 9 
111779 277 
111788 4 
111806 817 
111828 15 
111835 61 
111844 1 
111849 6 
111853 41 
111863 13 
111868 7 
111871 10 
111877 52 
111884 19 
111887 7 
111900 3 
111972 11 
111979 1 
111995 6 
112001 1 
112012 8 
112026 11 
112035 4 
112058 9 
112100 3 
112112 1 
112139 3 
112164 1 
112170 2 
112185 1 
112215 2 
112311 1 
112365 16 
112428 2 
112444 8 
112452 1 
112494 1 
112504 1 
112574 7 
112586 1 
112589 103 
112601 45 
112609 1 
112652 87 
112664 4 
112737 28 
112747 45 
112751 8 
112754 1 
112758 41 
112761 11 
112803 24 
112935 12 
112970 1 
112978 11 
113106 18 
113123 3 
113126 3 
113131 6 
113137 13 
113150 8 
113172 2 
113195 4 
113198 2 
113255 1 
113260 3 
113265 8 
113272 3 
113275 1 
113296 2 
113302 3 
113314 2 
113331 1 
113387 1 
113393 5 
113425 1 
113434 10 
113461 3 
113468 7 
113500 4 
113507 4 
113538 24 
113561 19 
113593 8 
113600 2 
113605 19 
113608 11 
113611 2 
113619 5 
113630 14 
113635 1 
113653 1 
113661 2 
113700 1 
113723 33 
113803 24 
113808 2 
113815 2 
113823 3 
113919 9 
113926 9 
113929 9 
113933 10 
113941 2 
113948 2 
113964 38 
113972 10 
113979 17 
114065 23 
114070 20 
114076 2 
114079 6 
114088 24 
114096 5 
114129 21 
114137 25 
114147 6 
114160 8 
114191 1 
114217 13 
114240 8 
114245 113 
114256 536 
114269 148 
114278 153 
114285 32 
114296 236 
114319 1 
114322 100 
114328 150 
114334 30 
114357 4663 
114536 95 
114548 2 
114556 4 
114561 5 
114564 2 
114568 21 
114581 18 
114585 7 
114589 8 
114595 1 
114604 5 
114620 3 
114663 12 
114710 56 
114714 2 
114723 5 
114726 9 
114736 143 
114742 12 
114749 10 
114755 28 
114765 2 
114775 116 
114780 5 
114789 99 
114796 48 
114803 72 
114812 9 
114880 371 
114887 36 
114892 111 
114900 6 
114921 1 
114926 8 
114939 1 
114943 11 
114946 1 
114954 36 
114957 57 
114967 13 
114974 20 
114982 20 
114994 292 
115018 307 
115034 12 
115040 46 
115044 4 
115056 7 
115060 12 
115079 7 
115089 2 
115098 7 
115105 115 
115109 32 
115114 2 
115120 38 
115127 21 
115142 1 
115147 6 
115180 3 
115226 48 
115248 32 
115252 120 
115259 52 
115268 8 
115278 19 
115282 5 
115294 10 
115302 16 
115311 1 
115325 7 
115375 7 
115402 5 
115411 3 
115421 6 
115430 11 
115435 5 
115446 7 
115454 2 
115469 10 
115472 1 
115475 1 
115481 5 
115511 32 
115518 18 
115560 13 
115564 1 
115570 3 
115574 81 
115585 3 
115590 53 
115597 129 
115604 2 
115609 15 
115631 10 
115634 87 
115646 88 
115712 18 
115725 2 
115733 62 
115736 2 
115759 23 
115770 20 
115809 14 
115872 64 
115917 16 
115928 23 
115934 31 
115939 1 
115945 17 
115963 17 
115979 46 
116002 1 
116036 6 
116046 25 
116054 14 
116063 121 
116078 87 
116090 357 
116097 116 
116107 105 
116120 251 
116126 6 
116134 3 
116140 17 
116147 44 
116181 7 
116212 2 
116215 3 
116219 41 
116223 4 
116230 90 
116234 32 
116248 419 
116257 4 
116261 35 
116274 632 
116289 429 
116301 13 
116311 428 
116330 267 
116351 1622 
116374 97 
116386 38 
116411 10 
116442 21 
116485 30 
116495 34 
116501 18 
116504 9 
116513 1 
116518 4 
116525 56 
116548 1 
116552 1 
116561 16 
116572 10 
116594 2 
116632 1 
116642 15 
116651 8 
116665 9 
116673 10 
116681 1 
116687 36 
116693 2 
116698 12 
116705 1 
116710 12 
116717 4 
116724 3 
116737 8 
116745 12 
116749 4 
116753 3 
116756 18 
116761 13 
116774 1 
116783 22 
116789 41 
116793 7 
116797 33 
116804 7 
116808 13 
116814 29 
116820 13 
116826 1 
116846 2 
116857 7 
116869 70 
116902 38 
116931 9 
116936 1 
116945 131 
116948 11 
116951 3 
116963 3 
116968 15 
116971 6 
116976 5 
116983 2 
116986 5 
116993 33 
116997 6 
117005 49 
117016 1 
117026 63 
117042 19 
117055 33 
117081 25 
117104 1 
117108 32 
117112 30 
117119 7 
117123 1 
117136 204 
117143 4 
117150 1 
117156 3 
117159 1 
117165 9 
117171 22 
117181 130 
117191 9 
117198 96 
117206 4 
117212 2 
117216 19 
117237 23 
117251 1 
117271 2 
117307 3 
117318 30 
117329 10 
117335 15 
117356 2 
117367 3 
117385 6 
117426 12 
117450 3 
118367 45 
118401 6 
118407 35 
118419 14 
118433 5 
118441 136 
118451 396 
118458 58 
118463 51 
118471 290 
118482 163 
118491 276 
118502 21 
118507 70 
118515 87 
118540 1424 
118564 328 
118572 102 
118581 44 
118589 6 
118596 11 
118606 13 
118691 63 
118717 5 
118720 16 
118727 14 
118735 23 
118818 24 
118900 3 
118991 8 
119004 53 
119014 52 
119019 49 
119024 4 
119038 1 
119047 7 
119054 132 
119060 19 
119068 10 
119074 63 
119083 51 
119088 2 
119093 3 
119097 2 
119100 7 
119105 23 
119109 37 
119127 12 
119166 67 
119185 845 
119215 1 
119226 5 
119235 1 
119253 9 
119264 21 
119271 3 
119277 2 
119282 4 
119289 16 
119302 17 
119353 3 
119369 4 
119408 4 
119413 1 
119433 5 
119439 2 
119475 8 
119557 1 
119600 4 
119608 3 
119644 23 
119655 45 
119729 25 
119764 1 
119827 20 
119855 12 
119886 18 
119928 51 
119973 14 
119993 12 
120031 35 
120043 8 
120060 34 
120068 38 
120076 1 
120091 20 
120119 1 
120188 2 
120215 2 
120224 3 
120229 5 
120236 20 
120289 4 
120356 3 
120365 2 
120373 2 
120389 8 
120394 6 
120412 2 
120426 1 
120429 1 
120433 2 
120438 1 
120458 4 
120479 1 
120524 1 
120537 2 
120543 1 
120553 2 
120561 3 
120587 1 
120590 1 
120594 1 
120597 8 
120603 6 
120614 2 
120622 5 
120630 4 
120659 2 
120665 4 
120677 20 
120686 2 
120697 2 
120700 2 
120703 3 
120709 3 
120713 1 
120717 11 
120727 1 
120730 2 
120743 4 
120769 1 
120774 8 
120793 5 
120846 3 
120862 3 
120865 8 
120909 10 
120920 50 
120928 7 
120932 1 
120939 91 
120948 58 
120975 35 
120982 31 
120991 14 
121002 60 
121019 594 
121039 3 
121045 143 
121049 12 
121058 7 
121066 54 
121071 17 
121080 73 
121095 5 
121100 27 
121108 18 
121116 16 
121119 7 
121131 322 
121139 51 
121144 18 
121148 1 
121160 101 
121186 51 
121196 239 
121201 159 
121204 2 
121208 23 
121215 93 
121227 52 
121232 30 
121256 1 
121259 6 
121264 6 
121270 8 
121279 54 
121292 110 
121297 1 
121302 1 
121309 1 
121330 11 
121343 63 
121354 67 
121378 121 
121387 10 
121394 82 
121397 75 
121411 10 
121417 168 
121425 2 
121431 31 
121457 8 
121461 3 
121472 157 
121481 21 
121491 11 
121497 87 
121522 9 
121529 17 
121534 25 
121541 20 
121544 5 
121577 15 
121581 5 
121594 39 
121600 11 
121617 11 
121621 20 
121627 215 
121636 88 
121656 118 
121678 74 
121702 100 
121731 2 
121739 17 
121765 2 
121786 3 
121793 23 
121798 3 
121804 6 
121818 3 
121837 38 
121846 20 
121856 32 
121863 18 
121875 6 
121902 3 
121953 17 
121964 51 
121976 44 
121981 27 
122006 11 
122018 28 
122033 16 
122041 23 
122086 1 
122092 75 
122126 20 
122131 42 
122139 27 
122148 6 
122159 31 
122196 68 
122224 1 
122245 11 
122280 94 
122291 40 
122322 12 
122353 22 
122361 47 
122380 57 
122388 1 
122394 10 
122403 66 
122411 6 
122415 1 
122418 2 
122421 32 
122427 22 
122437 33 
122442 10 
122445 1 
122449 4 
122460 1 
122468 3 
122476 39 
122487 2 
122493 6 
122499 5 
122503 20 
122509 10 
122512 6 
122521 42 
122525 1 
122529 6 
122536 24 
122541 21 
122547 32 
122555 86 
122565 72 
122571 17 
122584 264 
122603 68 
122611 281 
122625 91 
122632 3 
122638 175 
122647 39 
122667 56 
122676 78 
122682 5 
122686 41 
122694 95 
122704 68 
122709 104 
122716 17 
122724 83 
122740 18 
122748 113 
122754 29 
122760 13 
122763 48 
122766 2 
122775 106 
122791 144 
122813 151 
122834 151 
122848 28 
122854 34 
122860 1 
122864 2 
122869 63 
122875 48 
122879 5 
122889 75 
122896 1 
122900 3 
122904 102 
122915 195 
122924 174 
122930 31 
122935 66 
122941 11 
122947 155 
122953 4 
122957 151 
122968 71 
122971 10 
122975 74 
122980 225 
122986 5 
122993 2 
123001 13 
123006 10 
123012 1 
123020 28 
123024 2 
123032 28 
123040 42 
123050 115 
123055 9 
123058 184 
123065 28 
123069 121 
123080 49 
123084 80 
123093 38 
123102 50 
123107 270 
123115 16 
123124 11 
123127 6 
123132 30 
123140 2 
123144 1 
123154 133 
123162 80 
123169 234 
123174 33 
123179 20 
123184 1 
123194 25 
123204 1 
123210 99 
123219 260 
123226 16 
123232 97 
123238 16 
123246 2 
123250 18 
123258 125 
123263 15 
123267 44 
123272 29 
123278 33 
123284 349 
123299 428 
123312 17 
123334 12 
123337 229 
123354 11 
123363 43 
123371 12 
123386 31 
123397 139 
123409 26 
123416 1 
123422 141 
123430 21 
123436 3 
123443 2 
123448 4 
123451 2 
123466 138 
123481 1 
123484 4 
123498 205 
123531 1005 
123567 70 
123572 5 
123583 12 
123615 4 
123620 9 
123626 29 
123631 16 
123635 61 
123640 3 
123643 3 
123646 14 
123652 3 
123663 11 
123667 1 
123676 17 
123680 98 
123689 8 
123698 100 
123711 758 
123720 28 
123723 140 
123742 742 
123764 89 
123770 38 
123779 145 
123788 1 
123797 160 
123804 25 
123808 44 
123823 7 
123830 5 
123835 22 
123843 21 
123848 4 
123851 5 
123856 28 
123864 297 
123889 9 
123897 1 
123934 18 
123938 63 
123947 345 
123959 22 
123992 34 
124003 319 
124023 136 
124038 9 
124043 16 
124056 1 
124062 2 
124141 11 
124173 3 
124199 10 
124338 19 
124494 106 
124522 17 
124557 103 
124663 168 
124684 25 
124708 66 
124711 5 
124729 270 
124744 14 
124796 39 
124842 7 
124846 15 
124867 8 
124902 10 
124910 2 
124916 5 
125010 1 
125017 30 
125024 28 
125027 33 
125034 15 
125051 74 
125058 13 
125066 1 
125071 202 
125082 349 
125092 19 
125103 269 
125113 196 
125117 2 
125121 5 
125152 524 
125166 65 
125171 10 
125174 1 
125177 13 
125184 70 
125190 45 
125195 19 
125199 88 
125206 15 
125212 30 
125223 16 
125227 6 
125230 4 
125241 17 
125264 15 
125273 277 
125283 13 
125293 88 
125302 111 
125308 2 
125311 97 
125323 64 
125330 38 
125334 1 
125339 3 
125346 106 
125354 78 
125364 2 
125372 70 
125378 48 
125382 14 
125389 18 
125401 95 
125421 40 
125435 49 
125472 77 
125480 88 
125484 3 
125491 97 
125502 229 
125519 7 
125524 26 
125533 57 
125541 127 
125561 7 
125566 52 
125573 22 
125576 7 
125581 9 
125594 16 
125618 18 
125638 1 
125644 13 
125651 60 
125661 33 
125666 18 
125689 105 
125703 1 
125707 3 
125713 3 
125717 369 
125724 47 
125731 54 
125735 51 
125751 15 
125758 1 
125762 6 
125765 1 
125769 202 
125789 5 
125797 45 
125802 112 
125810 37 
125813 31 
125818 3 
125831 3 
125848 20 
125854 1 
125857 17 
125866 59 
125889 5 
125892 19 
125903 12 
125910 1 
125914 18 
125930 25 
125936 3 
125948 10 
125964 20 
126025 1 
126034 83 
126068 1 
126076 13 
126081 9 
126097 1 
126150 4 
126157 2 
126170 15 
126185 10 
126197 17 
126210 6 
126213 1 
126257 4 
126266 1 
126330 59 
126363 61 
126371 152 
126379 13 
126382 19 
126396 5 
126402 78 
126413 392 
126421 15 
126436 386 
126447 14 
126456 9 
126466 5 
126490 13 
126502 4 
126523 26 
126578 27 
126592 46 
126611 5 
126633 11 
126637 1 
126649 65 
126673 21 
126679 2 
126692 11 
126703 1 
126739 1 
126742 5 
126748 9 
126754 5 
126766 11 
126769 33 
126773 7 
126837 3 
126844 2 
126862 4 
126875 25 
126892 7 
126897 19 
126911 6 
126922 46 
126932 49 
127006 6 
127010 10 
127014 1 
127022 1 
127030 4 
127038 27 
127045 3 
127054 37 
127064 48 
127069 1 
127079 138 
127091 4 
127095 17 
127103 1 
127109 4 
127114 3 
127135 13 
127151 13 
127212 11 
127217 35 
127230 33 
127238 20 
127242 1 
127253 16 
127262 3 
127266 16 
127277 8 
127285 30 
127323 29 
127375 17 
127389 3 
127395 15 
127405 138 
127412 6 
127425 284 
127437 378 
127444 10 
127448 49 
127463 103 
127479 216 
127489 23 
127497 76 
127550 88 
127561 3 
127567 8 
127586 3 
127593 25 
127600 51 
127612 29 
127616 34 
127623 1 
127641 289 
127651 38 
127688 51 
127714 1 
127770 19 
127801 2 
127822 70 
127827 5 
127837 1 
127841 1 
127855 67 
127864 1 
127868 1 
127872 1 
127886 3 
127911 655 
127927 2 
127945 2461 
127987 21 
127996 10 
128002 4 
128010 3 
128014 3 
128018 4 
128021 2 
128024 11 
128028 4 
128037 12 
128076 4 
128093 1 
128161 22 
128171 5 
128176 14 
128179 1 
128191 2 
128216 1 
128260 12 
128275 48 
128315 1 
128318 8 
128333 1 
128340 6 
128349 2 
128364 5 
128404 3 
128456 15 
128463 10 
128486 3 
128494 21 
128505 31 
128675 4 
128781 2 
129062 1 
129066 1 
129190 24 
129265 47 
129318 30 
129369 7 
129406 19 
129412 8 
129508 17 
129549 3 
129951 6 
129981 1 
130008 23 
130030 30 
130061 7 
130123 35 
130129 9 
130253 14 
130266 65 
130277 2 
130295 12 
130312 6 
130359 17 
130372 114 
130382 41 
130393 8 
130406 14 
130410 2 
130413 7 
130419 27 
130432 29 
130445 1 
130458 16 
130471 57 
130646 1 
130652 7 
130660 2 
130679 53 
130762 2 
130813 1 
130848 12 
130892 2 
130936 9 
130942 14 
130969 30 
131139 18 
131253 12 
131281 1 
131321 4 
131416 1 
131456 6 
131470 7 
131474 1 
131480 6 
131507 5 
131596 5 
131616 9 
131619 77 
131628 205 
131637 41 
131642 13 
131648 7 
131655 37 
131661 52 
131669 51 
131674 5 
131680 14 
131684 18 
131687 50 
131697 7 
131703 192 
131711 34 
131714 1 
131720 105 
131731 106 
131735 1 
131740 1 
131750 137 
131758 4 
131765 8 
131773 157 
131787 5 
131799 19 
131811 62 
131824 14 
131901 7 
131911 14 
132050 2 
132062 3 
132085 3 
132101 2 
132108 7 
132123 3 
132176 1 
132259 9 
132267 1 
132285 5 
132297 13 
132310 18 
132315 104 
132323 25 
132329 2 
132349 7 
132445 12 
132470 44 
132554 41 
132626 15 
132642 22 
132647 10 
132676 28 
132708 2 
132761 2 
132801 2 
132834 2 
132843 6 
132851 10 
132883 15 
132904 6 
132950 51 
132966 78 
132975 67 
132983 7 
132991 15 
133054 16 
133076 193 
133125 25 
133157 42 
133240 1 
133248 3 
133324 5 
133335 28 
133348 1 
133352 55 
133357 12 
133372 40 
133380 4 
133396 8 
133407 6 
133423 11 
133426 2 
133434 28 
133459 7 
133462 2 
133467 41 
133483 35 
133489 54 
133495 70 
133508 1 
133512 12 
133522 13 
133546 45 
133553 1 
133556 5 
133560 1 
133583 138 
133591 2 
133596 33 
133604 223 
133622 48 
133629 3 
133632 1 
133652 2 
133656 49 
133663 49 
133672 18 
133681 15 
133691 15 
133696 35 
133707 5 
133716 4 
133744 21 
133748 15 
133822 34 
133853 211 
133860 43 
133882 71 
133899 14 
133945 6 
133978 2 
134006 1 
134012 1 
134015 1 
134019 17 
134048 13 
134142 7 
134174 9 
134190 58 
134195 21 
134215 73 
134245 3 
134278 5 
134330 24 
134337 15 
134347 24 
134360 21 
134387 13 
134391 11 
134414 82 
134428 45 
134437 1 
134440 65 
134447 12 
134463 5 
134536 2 
134539 48 
134563 62 
134576 11 
134603 45 
134624 17 
134694 191 
134736 43 
134750 26 
134781 1 
134798 7 
134921 9 
134963 10 
134981 1 
134987 3 
135066 1 
135099 1 
135122 5 
135125 6 
135194 33 
135200 1 
135276 102 
135325 7 
135408 62 
135418 6 
135422 105 
135451 50 
135468 9 
135474 1 
135563 41 
135567 11 
135572 13 
135585 109 
135609 30 
135643 7 
135695 20 
135738 1 
135793 25 
135888 1 
135953 21 
135963 3 
135968 70 
136017 11 
136034 23 
136060 79 
136104 1 
136110 6 
136122 23 
136132 5 
136155 2 
136161 36 
136229 6 
136256 20 
136303 3 
136338 13 
136346 42 
136389 31 
136410 3 
136530 2 
136564 1 
136573 13 
136586 33 
136592 73 
136598 100 
136605 2 
136612 42 
136646 41 
136885 1 
136908 1 
136917 3 
137050 1 
137054 3 
137058 1 
137062 26 
137066 3 
137075 10 
137082 2 
137086 12 
137094 19 
137098 15 
137103 3 
137111 3 
137114 5 
137117 3 
137120 3 
137127 52 
137138 63 
137156 101 
137165 15 
137170 5 
137174 2 
137178 1 
137209 28 
137217 1 
137251 26 
137254 10 
137261 7 
137303 1 
137308 11 
137314 2 
137328 193 
137339 233 
137345 24 
137352 161 
137359 31 
137376 1 
137380 7 
137384 15 
137388 13 
137392 1 
137395 24 
137402 4 
137409 10 
137417 66 
137435 225 
137442 1 
137456 24 
137463 12 
137480 438 
137491 58 
137497 74 
137513 736 
137537 10 
137540 13 
137545 10 
137549 56 
137556 21 
137564 162 
137574 142 
137582 26 
137585 5 
137593 8 
137606 169 
137614 1 
137626 1 
137631 7 
137637 3 
137644 6 
137647 15 
138990 13 
139009 4 
139058 47 
139121 1 
139138 2 
139143 1 
139171 3 
139181 21 
139201 22 
139206 3 
139213 2 
139220 17 
139229 117 
139252 2 
139263 5 
139269 1 
139374 2 
139418 27 
139451 3 
139455 22 
139480 4 
139612 2 
139618 1 
139622 8 
139656 8 
139712 4 
139733 1 
139745 4 
139754 6 
139777 10 
139792 1 
139802 9 
139850 21 
139854 4 
139879 21 
139920 12 
139967 210 
139987 8 
140010 262 
140016 58 
140035 7 
140125 9 
140158 4 
140170 1 
140173 2 
140208 7 
140303 254 
140360 1 
140499 3 
140506 3 
140537 34 
140682 1 
140810 8 
140826 9 
140842 11 
140900 4 
140910 162 
140981 23 
141008 9 
141016 16 
141022 1 
141025 3 
141029 3 
141037 1 
141047 22 
141050 22 
141057 14 
141064 12 
141069 73 
141074 13 
141080 36 
141090 1 
141102 36 
141135 28 
141196 88 
141221 11 
141271 4 
141280 163 
141289 130 
141300 16 
141353 7 
141394 3 
141415 7 
141423 15 
141446 2 
141476 12 
141574 100 
141598 25 
141607 19 
141620 2 
141660 47 
141681 4 
141685 1 
141707 2 
141754 2 
141887 37 
141891 3 
141895 34 
141905 34 
141912 63 
141943 1 
142026 6 
142032 5 
142048 1 
142057 4 
142061 5 
142070 2 
142089 13 
142097 2 
142106 18 
142132 1 
142197 13 
142240 4 
142247 12 
142251 2 
142255 3 
142281 43 
142293 6 
142418 1 
142424 1 
142430 1 
142569 1 
142609 3 
142622 28 
142630 4 
142633 1 
142636 1 
142658 2 
142675 27 
142683 25 
142691 2 
142743 97 
142765 127 
142771 13 
142832 79 
142846 93 
142858 7 
142998 1 
143047 5 
143142 9 
143145 25 
143157 4 
143161 10 
143164 1 
143263 2 
143266 4 
143278 24 
143450 22 
143459 28 
143466 23 
143469 1 
143475 59 
143482 15 
143493 605 
143509 5 
143523 38 
143529 5 
143543 16 
143550 20 
143555 97 
143561 32 
143565 6 
143569 17 
143575 100 
143581 21 
143726 6 
144037 18 
144049 15 
144068 12 
144089 37 
144111 3 
144114 3 
144126 19 
144129 19 
144152 36 
144175 34 
144181 1 
144187 11 
144204 4 
144234 41 
144247 16 
144279 5 
144289 2 
144306 8 
144373 8 
144379 6 
144385 5 
144397 72 
144417 4 
144434 13 
144440 2 
144468 32 
144474 7 
144520 1 
144544 15 
144622 3 
144730 3 
144747 5 
144767 29 
144809 1 
144890 39 
144934 49 
144988 32 
145005 5 
145019 1 
145090 623 
145215 71 
145332 10 
145375 3 
145382 27 
145539 6 
145549 24 
145777 16 
145788 14 
145855 1 
146352 9 
146407 157 
146481 124 
146538 11 
146650 2 
146743 1 
146936 1 
146943 1 
146947 1 
146979 22 
146985 33 
147006 4 
147025 7 
147045 32 
147092 89 
147097 51 
147127 5 
147148 13 
147169 42 
147174 13 
147178 67 
147187 4 
147200 20 
147205 2 
147209 1 
147238 24 
147332 21 
147369 54 
147376 22 
147380 2 
147394 24 
147554 2 
147710 2 
147723 41 
147728 1 
147746 33 
147755 24 
147761 8 
147770 2 
147773 2 
147776 1 
147795 2 
147818 1 
147828 2 
147835 7 
147838 83 
147846 10 
147858 2 
147867 67 
147880 34 
147907 1 
148039 11 
148052 3 
148062 6 
148065 2 
148081 13 
148095 2 
148277 10 
148294 9 
148332 51 
148351 4 
148423 112 
148439 2 
148496 30 
148514 9 
148530 2 
148553 4 
148850 1 
151749 70 
151810 29 
151816 79 
151821 10 
151828 12 
151843 3 
151855 28 
151860 342 
151869 2 
151874 65 
151881 17 
151888 3 
151894 3 
151936 9 
151951 6 
151982 3 
151986 1 
151989 2 
152018 45 
152046 4 
152055 2 
152060 2 
152076 8 
152108 3 
152146 22 
152150 5 
152162 35 
152221 4 
152232 12 
152248 6 
152363 6 
152418 3 
152427 23 
152435 16 
152577 6 
152581 8 
152594 3 
152598 13 
152601 2 
152605 14 
152610 58 
152618 53 
152625 1 
152637 5 
152672 1 
152679 14 
152686 55 
152695 15 
152702 25 
152760 11 
152767 22 
152793 12 
152811 54 
152842 45 
152913 3 
152927 32 
152938 10 
152942 5 
152948 3 
152953 1 
152960 11 
152994 13 
152997 15 
153006 13 
153062 2 
153102 1 
153116 51 
153138 9 
153442 31 
153517 8 
153525 2 
153533 15 
153541 74 
153553 1 
153562 10 
153570 5 
153576 37 
153581 62 
153599 9 
153614 8 
153632 15 
153636 1 
153657 13 
153709 13 
153713 25 
153718 65 
153752 187 
153764 30 
153778 8 
153853 4 
153859 59 
153977 1 
154018 8 
154023 2 
154096 2 
154108 17 
154149 4 
154185 15 
154207 12 
154349 6 
154372 35 
154379 6 
154382 2 
154428 10 
154442 8 
154445 5 
154448 3 
154458 1 
154482 6 
154576 6 
154580 15 
154603 6 
154610 24 
154614 23 
154635 5 
154639 11 
154669 4 
154680 1 
154767 20 
154773 43 
154818 374 
154842 1 
154906 28 
154920 28 
154935 16 
154943 4 
154957 43 
154973 6 
155067 21 
155070 7 
155111 48 
155117 16 
155121 1 
155132 3 
155135 31 
155142 24 
155148 18 
155154 369 
155177 1 
155182 143 
155190 1 
155198 1 
155232 10 
155259 79 
155279 4 
155565 5 
155600 3 
155742 7 
155769 7 
155806 7 
155815 1 
155848 7 
156057 1 
156128 17 
156211 5 
156306 3 
156319 16 
156323 1 
156329 3 
156339 2 
156379 2 
156420 107 
156440 2 
156460 24 
156463 31 
156498 16 
156519 20 
156533 16 
156596 5 
156676 14 
156682 24 
156717 1 
156734 1 
156738 6 
156805 4 
156829 12 
156832 23 
156847 15 
156905 1 
156920 1 
156926 7 
156993 47 
157001 10 
157143 1 
157174 2 
157213 3 
157240 8 
157303 1 
157322 23 
157340 14 
157352 36 
157380 1 
157385 3 
157397 1 
157410 32 
157416 6 
157441 51 
157447 32 
157467 1 
157489 2 
157492 1 
157565 33 
157571 1 
157578 2 
157596 43 
157600 29 
157616 13 
157631 5 
157634 1 
157637 5 
157642 13 
157648 7 
157665 1 
157681 1 
157692 5 
157711 14 
157723 57 
157729 9 
157733 7 
157745 1 
157750 26 
157762 10 
157776 23 
157780 22 
157786 52 
157812 15 
157822 72 
157829 54 
157851 14 
157856 46 
157879 40 
157898 5 
157916 1 
157923 4 
157927 10 
157930 57 
157964 46 
157976 40 
157981 4 
157984 5 
157993 5 
158002 3 
158005 2 
158016 1 
158039 65 
158076 44 
158147 1 
158177 36 
158197 3 
158235 27 
158254 4 
158257 3 
158266 11 
158271 36 
158290 2 
158308 9 
158322 42 
158380 29 
158406 4 
158502 2 
158509 23 
158513 6 
158559 12 
158669 11 
158675 1 
158696 12 
158706 1 
158710 9 
158838 7 
158984 18 
159013 21 
159127 48 
159134 4 
159143 8 
159162 21 
159178 12 
159191 24 
159198 2 
159209 2 
159215 282 
159246 9 
159253 52 
159269 189 
159277 1 
159316 1 
159405 1 
159414 16 
159451 39 
159456 1 
159489 21 
159599 7 
159620 7 
159636 4 
159673 7 
159778 5 
159791 6 
159816 1 
159822 59 
159835 11 
159846 1 
159922 2 
159990 3 
160001 8 
160012 10 
160033 28 
160128 2 
160138 3 
160150 99 
160298 1 
160371 7 
160479 25 
160485 5 
160491 5 
160497 8 
160507 8 
160514 3 
160527 3 
160533 3 
160539 13 
160542 3 
160550 2 
160555 16 
160570 19 
160577 11 
160582 5 
160589 10 
160594 1 
160599 4 
161084 3 
161803 26 
161810 7 
161855 1 
162084 1 
162267 1 
162277 4 
162283 1 
162290 1 
162293 3 
162297 6 
162301 4 
162310 1 
162329 2 
162338 19 
162501 16 
162672 1 
162687 53 
162701 16 
162732 7 
162814 5 
162822 3 
162826 5 
162829 70 
162858 26 
162949 10 
162972 22 
163060 5 
163177 11 
163189 2 
163201 54 
163210 5 
163217 2 
163223 5 
163234 8 
163241 1 
163245 2 
163262 3 
163269 4 
163272 1 
163283 1 
163293 10 
163331 4 
163353 9 
163366 2 
163378 9 
163390 2 
163416 18 
163427 2 
163437 4 
163449 38 
163454 13 
163478 35 
163483 9 
163489 2 
163494 4 
163510 1 
163516 12 
163531 2 
163535 11 
163558 4 
163566 1 
163569 2 
163578 1 
163604 43 
163609 8 
163612 2 
163623 45 
163680 1 
163693 14 
163704 145 
163711 1 
163717 42 
163724 119 
163728 1 
163768 50 
163776 32 
163781 5 
163789 117 
163792 1 
163802 9 
163810 14 
163815 3 
163821 14 
163833 1 
163841 1 
163844 36 
163851 29 
163862 2 
163879 29 
163886 29 
163900 100 
163929 2 
163937 11 
163945 8 
163955 4 
163959 11 
163964 6 
163976 35 
164007 2 
164030 7 
164040 1 
164048 1 
164083 20 
164097 18 
164103 21 
164116 2 
164136 16 
164152 1 
164200 11 
164237 2 
164249 1 
164252 20 
164271 9 
164277 11 
164288 74 
164297 1 
164301 85 
164308 3 
164315 5 
164318 30 
164335 4 
164352 11 
164357 13 
164361 82 
164378 45 
164406 5 
164493 1 
164516 9 
164519 14 
164524 1 
164538 13 
164557 4 
164586 39 
164886 7 
165069 4 
165129 33 
165147 44 
165160 23 
165230 109 
165300 3 
165314 8 
165424 16 
165628 1 
165665 19 
165930 24 
165970 2 
166134 2 
166251 20 
166270 53 
166300 1 
166307 12 
166435 1 
166439 1 
166443 8 
166447 5 
166454 9 
166493 2 
166498 8 
166503 1 
166507 8 
166513 2 
166526 2 
166534 21 
166542 3 
166546 10 
166560 6 
166585 46 
166638 1 
166657 6 
166664 2 
166692 3 
166723 3 
166728 9 
166733 2 
166744 2 
166868 9 
166898 15 
167307 1 
167359 2 
167399 2 
167563 15 
167858 17 
167881 36 
168012 4 
168033 4 
168049 4 
168061 2 
168065 5 
168084 1 
168190 5 
168208 3 
168211 1 
168217 7 
168221 18 
168225 5 
168230 15 
168233 13 
168238 120 
168247 95 
168255 20 
168264 96 
168283 1 
168293 3 
168335 1 
168360 33 
168370 3 
168396 1 
168401 13 
168440 32 
168444 10 
168458 11 
168468 32 
168611 6 
168633 1 
168940 1 
168959 1 
169027 3 
169060 1 
169192 4 
169469 7 
169480 3 
169485 1 
169505 2 
169527 1 
169563 18 
169589 11 
169607 1 
169700 1 
169736 2 
169755 4 
169776 10 
169829 14 
169844 14 
169907 4 
169914 22 
169950 72 
169963 1 
169973 17 
169977 10 
169981 4 
169990 1 
169996 54 
170005 76 
170015 68 
170028 36 
170050 44 
170156 1 
170178 1 
170198 64 
170210 30 
170251 15 
170328 16 
170336 6 
170403 59 
170551 4 
170569 22 
170594 66 
170698 5 
170707 1 
170889 2 
170900 30 
170926 2 
171007 10 
171023 46 
171058 58 
171070 5 
171074 18 
171555 4 
171716 41 
171725 1 
172166 1 
172366 1 
172489 7 
172526 43 
172532 8 
172536 91 
172547 33 
172555 6 
172566 1 
172584 40 
172616 1 
172626 4 
172631 110 
172641 30 
172650 35 
172661 9 
172705 29 
172721 20 
172827 2 
173335 3 
173519 5 
173527 92 
173536 2 
173566 4 
173572 5 
173581 23 
173587 10 
173601 4 
173649 3 
173678 1 
173699 2 
173759 16 
173847 5 
173913 14 
173958 11 
174112 17 
174129 2 
174145 7 
174163 4 
174277 12 
174338 2 
174376 3 
174517 2 
174591 8 
174640 63 
174656 2 
174782 27 
174823 1 
174886 21 
174893 1 
174932 6 
174949 14 
174962 3 
175100 24 
175141 111 
175238 1 
175253 2 
175286 85 
175309 1 
175414 36 
175456 6 
175524 37 
175571 3 
175593 1 
175612 94 
175619 68 
175632 154 
175695 21 
175768 6 
176076 3 
176128 26 
176153 3 
176214 16 
176255 1 
176367 7 
176389 3 
176406 3 
176412 17 
176546 1 
176551 20 
176556 1 
176559 3 
176564 43 
176581 5 
176585 97 
176588 3 
176592 2 
176595 11 
176599 64 
176604 20 
176613 65 
176662 2 
176672 42 
176689 22 
176695 4 
176906 46 
176914 5 
176940 1 
176944 1 
176972 16 
176980 5 
176984 3 
177012 15 
177020 3 
177039 2 
177043 1 
177151 2 
177228 5 
177363 2 
177380 17 
177410 7 
177445 6 
177475 68 
177563 71 
177566 5 
177590 1 
177597 1 
177618 15 
177624 37 
177638 6 
177764 6 
178271 78 
178274 1 
178292 2 
178313 1 
178324 42 
178330 2 
178335 1 
178345 1 
178350 2 
178358 15 
178370 1 
178376 1 
178388 1 
178401 4 
178413 6 
178423 4 
178429 2 
178546 16 
178558 12 
178564 3 
178573 1 
178579 4 
178628 2 
178655 1 
178813 25 
178819 28 
178838 16 
178842 10 
178929 37 
178945 7 
178956 59 
179261 1 
179274 41 
179283 27 
179293 11 
179298 12 
179322 1 
179335 1 
179343 6 
179361 1 
179364 14 
179393 2 
179494 23 
179529 9 
180026 1 
180613 24 
180633 16 
180753 2 
180791 4 
181041 42 
181363 10 
181739 12 
181761 9 
181860 9 
181959 16 
182328 2 
182515 4 
183063 66 
183742 4 
183875 5 
183899 8 
183919 26 
183942 27 
183989 12 
183998 31 
184020 16 
184024 19 
184041 35 
184108 34 
184252 3 
184617 33 
184638 3 
184643 2 
184712 4 
184732 1 
184755 52 
184889 1 
184935 17 
184952 13 
185074 17 
185186 1 
185194 6 
185234 11 
185246 18 
185258 58 
185870 23 
185895 40 
185903 8 
185933 19 
186076 6 
186089 18 
186097 4 
186117 15 
186121 1 
186126 18 
186179 68 
186184 9 
186189 3 
186198 3 
186205 4 
186213 6 
186216 15 
186231 1 
186267 2 
186278 1 
186586 2 
186729 9 
187022 11 
187200 28 
187373 4 
187631 3 
188199 9 
188229 30 
188267 37 
188441 1 
188845 30 
189059 1 
189114 8 
189129 13 
189222 77 
189394 2 
189439 2 
189654 10 
189664 96 
189688 60 
189748 104 
189867 3 
189875 1 
190023 17 
190027 6 
190067 13 
190106 89 
190127 7 
190133 5 
190136 13 
190139 24 
190164 3 
190183 2 
190213 72 
190217 13 
190239 4 
190379 89 
190433 87 
190460 40 
190484 97 
190496 1 
190505 31 
190518 67 
190526 4 
190688 2 
191405 1 
191428 2 
191551 15 
191750 27 
191762 1 
191829 26 
191859 3 
193080 6 
193088 13 
193097 165 
193109 16 
193165 3 
193170 12 
193207 14 
193211 127 
193221 3 
193224 5 
193244 111 
193257 24 
193265 2 
193270 28 
193280 2 
193402 2 
193435 7 
193536 7 
193547 15 
193558 77 
193565 35 
193587 4 
193596 1 
193639 1 
193729 18 
193773 4 
193781 67 
193838 4 
193914 12 
194010 1 
194096 1 
194178 22 
194292 2 
194362 60 
194383 3 
194411 7 
194435 4 
194459 22 
194531 6 
194539 16 
194554 4 
194624 20 
194701 1 
194713 1 
194723 11 
194858 53 
194869 12 
194913 20 
194925 9 
195126 2 
195145 1 
195158 35 
195241 47 
195308 13 
195314 8 
195322 3 
195360 80 
195399 1 
195404 23 
195458 15 
195566 31 
195627 2 
195671 4 
195694 6 
195818 5 
196524 4 
196585 2 
196919 39 
196927 1 
197026 12 
197054 8 
197071 1 
197236 8 
197257 17 
197269 3 
197280 12 
197291 30 
197313 10 
197325 23 
197337 41 
197349 13 
197364 7 
197368 11 
197373 18 
197377 1 
197382 15 
197523 3 
197586 4 
197697 2 
197708 1 
197740 1 
197744 3 
197834 10 
197887 7 
197905 6 
197971 2 
198080 1 
198184 40 
198276 104 
198285 4 
199366 9 
199388 24 
199427 1 
199518 2 
199523 1 
201235 148 
201374 21 
201378 142 
201414 1 
201563 4 
201575 17 
205429 7 
205445 12 
205481 184 
205487 3 
205493 23 
205509 2 
205525 7 
205570 57 
205698 4 
205710 1 
205722 3 
205792 1 
205946 1 
206122 1 
206273 18 
206377 2 
206459 21 
206491 76 
206513 12 
206526 12 
206543 18 
206549 3 
206563 30 
206573 7 
206682 314 
206689 23 
206716 187 
206724 14 
206727 28 
206743 51 
206752 112 
206760 43 
206778 10 
206792 1 
206803 108 
206918 1 
207960 8 
207986 41 
207992 10 
207996 70 
208011 32 
208027 5 
208052 7 
208059 12 
208064 21 
208073 4 
208092 60 
208116 12 
208239 9 
208268 11 
208375 19 
208415 35 
208420 12 
208440 40 
208527 6 
208557 36 
208685 11 
208695 1 
208803 8 
208865 4 
208885 6 
208928 1 
208937 29 
208998 3 
209002 29 
209007 3 
209010 1 
209026 62 
209040 1 
209084 1 
209107 1 
209110 1 
209115 176 
209118 5 
209159 8 
209164 4 
209230 34 
209335 1 
209338 3 
209373 1 
209407 93 
209410 32 
209478 12 
209533 1 
209541 133 
209563 3 
209572 2 
209598 37 
209660 154 
209673 97 
209686 4 
209708 1 
209759 6 
209763 4 
209770 1 
209776 2 
209809 25 
209824 1 
209832 15 
209884 4 
209952 2 
209979 10 
209999 11 
210101 40 
210107 3 
210328 13 
210338 5 
210459 109 
210480 105 
210493 1 
210499 290 
210510 21 
210538 18 
210546 37 
210551 34 
210559 45 
210574 62 
210606 3 
210620 3 
210954 1 
211118 17 
211587 2 
211637 15 
211655 2 
211665 1 
211672 20 
211687 16 
211698 101 
211706 1 
211709 7 
211713 17 
211717 1 
211722 9 
211743 28 
211753 21 
211775 194 
211782 56 
211792 2 
211797 5 
211804 9 
211814 5 
211822 30 
211834 1 
211847 28 
211996 47 
212011 11 
212019 37 
212142 5 
212296 33 
212307 3 
212315 9 
212330 58 
212335 134 
212412 10 
212531 15 
212539 9 
212661 17 
212719 8 
212751 19 
212846 6 
212887 16 
212946 37 
212998 58 
213227 1 
213232 24 
213390 36 
213429 5 
213770 13 
213886 2 
213924 10 
213928 2 
213972 11 
213980 2 
214004 11 
214011 8 
214054 10 
214195 2 
214206 74 
214211 13 
214345 5 
214498 3 
214502 34 
214512 5 
214646 1 
214668 5 
214676 146 
214685 8 
214702 1 
214817 1 
214828 94 
214836 7 
214845 5 
214851 2 
214856 19 
214862 2 
214870 4 
214878 3 
214892 1 
214901 3 
214920 17 
214932 3 
214936 3 
216424 17 
216447 28 
216458 1 
216462 2 
216521 37 
216531 391 
216542 3 
216568 38 
216588 7 
216608 7 
217581 2 
217808 11 
218475 21 
218481 1 
218509 2 
220066 4 
220139 2 
220152 10 
220158 1 
220168 12 
220190 6 
220193 10 
220210 12 
220235 7 
220255 10 
220263 26 
220275 2 
220283 2 
220290 4 
220298 2 
220416 1 
220419 13 
220422 83 
220444 10 
223302 4 
223315 41 
223319 2 
223325 189 
223332 24 
223337 9 
223360 155 
223367 46 
223372 3 
223433 1 
223440 14 
223446 2 
223450 1 
223478 8 
223490 15 
223516 26 
223565 1 
223625 232 
223781 1 
223802 1 
223808 6 
223824 2 
223840 3 
223922 2 
223963 209 
224115 36 
224122 10 
224132 15 
224139 42 
224149 1 
224296 5 
224316 8 
224319 82 
224325 5 
224330 20 
224382 10 
224416 8 
224440 89 
224512 2 
224517 22 
224553 7 
224566 30 
224673 20 
224686 56 
224726 29 
224810 3 
224814 2 
224817 3 
224827 1 
224837 12 
224848 16 
224859 7 
224929 18 
225080 9 
225174 1 
225198 27 
225244 67 
225252 25 
225257 4 
225267 18 
225301 5 
225316 268 
225327 99 
225337 184 
225347 50 
225383 12 
225414 12 
225419 1 
225423 10 
225435 4 
225442 6 
225448 7 
225454 29 
225459 5 
225462 7 
225468 16 
225502 2 
225529 7 
225540 1 
225551 58 
225557 5 
225564 3 
225607 2 
225701 1 
225739 3 
225758 4 
225769 10 
225787 100 
225955 8 
225960 6 
225970 1 
225992 2 
226001 1 
226004 1 
226026 10 
226057 2 
226065 2 
226071 33 
226079 1 
226088 83 
226096 134 
226109 9 
226113 3 
226124 10 
226133 4 
226136 49 
226142 31 
226145 90 
226169 20 
226189 28 
226210 47 
226213 1 
226250 40 
226253 17 
226278 3 
226285 20 
226295 23 
226310 12 
226320 5 
226329 2 
226384 33 
226445 34 
226498 34 
226607 1 
226644 2 
226683 39 
226691 2 
226698 21 
226751 4 
226797 6 
226845 19 
226851 64 
226914 9 
226950 18 
226970 6 
227034 30 
227047 17 
227066 29 
227101 35 
227109 62 
227178 22 
227273 279 
227411 1 
227426 71 
227438 3 
227472 14 
227522 3 
227574 11 
227580 3 
227586 3 
227598 9 
227664 1 
227673 11 
227679 4 
227697 7 
227787 24 
227805 61 
227809 31 
227825 13 
227834 7 
227847 679 
227863 81 
227872 11 
227944 44 
228064 85 
228078 17 
228087 2 
228091 5 
228143 106 
228155 19 
228167 16 
228172 60 
228178 15 
228182 167 
228188 10 
228195 7 
228202 57 
228210 6 
228214 23 
228252 16 
228261 241 
228269 540 
228281 1 
228292 5 
228297 3 
228300 25 
228782 1 
228794 27 
228805 12 
228811 2 
228822 2 
228839 22 
228845 3 
228855 4 
228894 25 
228904 4 
228912 3 
228955 2 
228977 65 
228985 12 
229002 10 
229017 9 
229024 3 
229034 94 
229051 29 
229059 67 
229183 13 
229315 7 
229326 2632 
229373 4 
229475 16 
229496 1 
229517 12 
229835 29 
229842 6 
229854 1 
229870 17 
229896 11 
229904 5 
229924 42 
229940 28 
230072 22 
230265 1 
230273 1 
230567 7 
231071 8 
231323 36 
231342 27 
231366 11 
231369 13 
231382 8 
231394 39 
231399 82 
231408 12 
231414 11 
231422 16 
231427 58 
231453 8 
231459 10 
231622 31 
233411 4 
233564 10 
233569 24 
233573 7 
233582 21 
233612 1 
233620 10 
233728 1 
233812 4 
233941 109 
234163 1 
234716 1 
234966 10 
235025 68 
235041 1 
235233 117 
235363 83 
235775 2 
235906 16 
235961 93 
236143 9 
236275 2 
236311 1 
236445 4 
236448 1 
236460 18 
236464 7 
236482 15 
236489 87 
236499 2 
236504 2 
236512 16 
236575 5 
236650 15 
236653 29 
236662 15 
236665 1 
236676 16 
236682 2 
236688 7 
236722 22 
236736 20 
236739 1 
236758 1 
236823 6 
236832 9 
236838 2 
236841 15 
236855 1 
236869 91 
236881 11 
236890 9 
236895 4 
236899 5 
236903 14 
236906 21 
236909 6 
236916 15 
236927 1 
236932 36 
236935 31 
236940 10 
236957 16 
236993 4 
237001 39 
237007 55 
237016 33 
237021 64 
237030 55 
237037 20 
237040 2 
237125 5 
237134 8 
237215 16 
237229 7 
237341 22 
237345 7 
237559 28 
237564 9 
237667 24 
237717 1 
237794 2 
237804 19 
237869 136 
237884 13 
237972 30 
238036 66 
238061 7 
238175 10 
238189 5 
238242 17 
238275 14 
238360 133 
238364 3 
238533 91 
238657 3 
238679 1 
238684 1 
238701 9 
238706 19 
238715 31 
238726 72 
238739 23 
238745 9 
238752 4 
238760 16 
238807 59 
238815 18 
238850 8 
238858 2 
238861 17 
238887 49 
238895 14 
239049 1 
239082 121 
239346 5 
239356 25 
239374 61 
239407 13 
239674 36 
239811 4 
239910 61 
239928 3 
240085 15 
240124 36 
240206 9 
240436 3 
240477 80 
240582 9 
240591 14 
240617 14 
240625 77 
240634 13 
240642 35 
240648 32 
240655 4 
240660 10 
240663 10 
240701 3 
240744 3 
240778 13 
241738 1 
242392 2 
242404 1 
242437 5 
242499 7 
242518 3 
242531 11 
242534 5 
242538 19 
242544 5 
242547 13 
242554 20 
242564 2 
242691 32 
242696 106 
242852 15 
242893 23 
243048 1 
243062 4 
243188 91 
243328 1 
243419 5 
243568 30 
243729 32 
243939 528 
244131 5 
244255 1 
244275 6 
244466 66 
244484 5 
244962 13 
245141 1 
245148 32 
245263 57 
245371 13 
245454 49 
246182 51 
246504 1 
246524 51 
246590 19 
246671 9 
246686 1 
246697 7 
246704 1 
246708 5 
246713 43 
246724 9 
246730 7 
246735 6 
246738 10 
246816 1 
246865 34 
246877 4 
246880 2 
246891 30 
246900 10 
246906 8 
246913 11 
246931 7 
247094 1 
247112 4 
247123 1 
247262 18 
247288 6 
247298 25 
247402 25 
247421 4 
247547 4 
247556 32 
247628 4 
247687 3 
247697 1 
247764 112 
248032 6 
248181 26 
248241 45 
248540 18 
248556 1 
248668 19 
248684 6 
248688 24 
248693 40 
248750 14 
248813 1 
248871 26 
248880 22 
248910 2 
248922 9 
248933 14 
248936 1 
248945 35 
249141 28 
249418 2 
249534 1 
249559 5 
249564 65 
249584 25 
249600 19 
249722 20 
249860 1 
249891 3 
249908 6 
249913 74 
250072 14 
250077 119 
250087 3 
250093 7 
250100 11 
250114 4 
250130 5 
250157 2 
250189 10 
250275 8 
251143 3 
251658 8 
252729 4 
252764 5 
252771 4 
252775 1 
252781 41 
252789 65 
252796 2 
252804 50 
252921 11 
252937 11 
253419 2 
253446 24 
253465 4 
253539 4 
253588 5 
253682 18 
253900 1 
253935 5 
254247 1 
254275 12 
254278 81 
254282 1 
254324 2 
254348 7 
254477 82 
256929 50 
258365 8 
258549 1 
258664 4 
258685 19 
258705 3 
258712 1 
258715 100 
258725 87 
258730 12 
258737 29 
258790 1 
258794 28 
258800 18 
258805 35 
258811 29 
258815 19 
258826 8 
258855 1 
259095 3 
259152 12 
259159 2 
259297 37 
259320 1 
259376 1 
259435 2 
259442 7 
259450 24 
259456 27 
259475 19 
259488 10 
259497 63 
259519 54 
259525 10 
259533 46 
259539 37 
259551 56 
259556 32 
259569 44 
259703 1 
259801 61 
259813 17 
259823 10 
259845 3 
259866 9 
259946 166 
260144 25 
260164 8 
260343 2 
260394 4 
262485 31 
262496 1 
262707 4 
262717 8 
262722 4 
262746 2 
262760 6 
262925 1 
263210 6 
263249 3 
263286 5 
263313 4 
263331 201 
263343 73 
263438 18 
263456 21 
263478 1 
263485 10 
263491 15 
263504 36 
263511 22 
263621 24 
263624 5 
263692 7 
263696 11 
263752 6 
263820 4 
263826 2 
263885 39 
263900 38 
263910 11 
263950 37 
263962 88 
263981 6 
264138 1 
264207 7 
264215 23 
264365 16 
264392 26 
264506 9 
264523 1 
264532 16 
264539 4 
264554 25 
264601 1 
264638 92 
264692 8 
264880 2 
264917 14 
264941 23 
264954 2 
264981 16 
264985 1 
264990 18 
265161 1 
265167 13 
265171 1 
265184 16 
265337 6 
265421 4 
265448 7 
265466 7 
265482 103 
265543 10 
265629 1 
265677 4 
266109 5 
266206 53 
266221 16 
266237 5 
266242 1 
266247 3 
266252 8 
266260 17 
266278 1 
266283 23 
266287 19 
266292 11 
266298 7 
266307 10 
266310 1 
266348 6 
266355 6 
266358 73 
266362 16 
266368 20 
266373 13 
266392 3 
266400 4 
266532 16 
266548 7 
266702 2 
266815 10 
266998 6 
267005 24 
267008 55 
267015 45 
267026 29 
267032 19 
267048 23 
267076 44 
267083 32 
267086 2 
267096 1 
267106 2 
267272 6 
267292 1 
267426 13 
267436 1 
267772 5 
267897 1 
268139 10 
268436 22 
268813 14 
268910 17 
269241 9 
269287 9 
269425 64 
269452 4 
269907 2 
269930 15 
269941 69 
269953 1 
270133 5 
270241 4 
271010 1 
271369 10 
271505 5 
271677 30 
271885 12 
271895 1 
271911 1 
271934 4 
272009 1 
272090 2 
272217 6 
272262 18 
272380 1 
272416 2 
272441 2 
272630 38 
272726 11 
272931 3 
272936 8 
272945 9 
272954 6 
272964 2 
272971 2 
272978 3 
272982 3 
272991 1 
273008 16 
273015 38 
273348 4 
273991 21 
274142 154 
274157 2 
274166 166 
274177 16 
274185 6 
274234 15 
274239 6 
274242 42 
274255 14 
274264 17 
274275 16 
274279 6 
274286 3 
274435 7 
274498 23 
274514 49 
274798 36 
274911 19 
275083 31 
275238 6 
275395 5 
275519 51 
275664 61 
275735 7 
275907 3 
275937 1 
276099 3 
276271 6 
276417 19 
276515 2 
276818 3 
276828 4 
277044 50 
277049 1 
277198 2 
277202 5 
277306 2 
277319 8 
277438 3 
277451 2 
277494 4 
277649 1 
277857 6 
278008 3 
278040 2 
278106 50 
278147 12 
278173 74 
278325 10 
278973 1 
279140 17 
279158 3 
279220 26 
279412 3 
279573 5 
279615 1 
279759 1 
279884 19 
279887 7 
279903 24 
279914 1 
280000 4 
280004 17 
280010 18 
280015 12 
280029 63 
280041 1 
280045 26 
280059 4 
280377 14 
280410 2 
280565 7 
286381 12 
286396 24 
286502 4 
286540 3 
286550 14 
286559 1 
286569 7 
286581 33 
286598 4 
286634 42 
286645 1 
286652 4 
286657 20 
286665 83 
286677 5 
286819 8 
287668 2 
287872 50 
287898 1 
288006 27 
288035 68 
288040 40 
288064 63 
288645 9 
289142 4 
289149 10 
289194 69 
289322 14 
289346 4 
289350 1 
289358 32 
289363 67 
289368 32 
289378 40 
289420 11 
289423 20 
289430 56 
289455 8 
289491 26 
289840 1 
290213 50 
290567 11 
290629 8 
290792 1 
290877 54 
291250 1 
291318 4 
291330 6 
291779 5 
292232 2 
292346 4 
292382 11 
292408 72 
292450 17 
292597 4 
293691 27 
293707 3 
293713 84 
293756 56 
293761 52 
293770 1 
293810 2 
293969 13 
294119 10 
294258 1 
294308 4 
294347 14 
294350 5 
294358 1 
294377 10 
294385 11 
294388 1 
294394 11 
294409 51 
294414 2 
294419 29 
294428 11 
294438 13 
294846 64 
295084 2 
295517 1 
295575 20 
295583 156 
295601 2 
295618 58 
295625 1 
295649 1 
295741 94 
295767 33 
295793 8 
295819 5 
295845 33 
295877 10 
295997 4 
296013 6 
296648 27 
297196 25 
297277 11 
297951 72 
298073 9 
298106 34 
298141 11 
298214 1 
298241 3 
298281 2 
298407 13 
298426 2 
298432 1 
298454 9 
298459 3 
298546 1 
298567 23 
298586 11 
298654 5 
298791 1 
299098 1 
299102 8 
299185 5 
299206 165 
299285 74 
299364 6 
299385 39 
299473 22 
299498 3 
299548 14 
299668 10 
299853 1 
299874 68 
299892 2 
299922 4 
300242 32 
300249 3 
300336 16 
300586 3 
300745 3 
301297 34 
301429 11 
302236 35 
302272 3 
302460 7 
302617 3 
302716 12 
302739 5 
302866 170 
303041 1 
303074 1 
303091 3 
303099 23 
303118 3 
303125 30 
303158 1 
303172 4 
303179 1 
303516 12 
303569 2 
303612 24 
303663 36 
303695 3 
303706 29 
303714 12 
303730 23 
303751 29 
303802 10 
303810 1 
303947 4 
303972 17 
304008 9 
304026 13 
304129 1 
304236 1 
304275 2 
304381 4 
304399 1 
304689 1 
304725 8 
304859 10 
304987 5 
305028 24 
305289 8 
305333 42 
305341 24 
305561 1 
305705 3 
305713 41 
305743 5 
305783 10 
305996 1 
305999 3 
306041 6 
306358 17 
306556 43 
306567 2 
306570 1 
307331 13 
307984 36 
308380 11 
308407 2 
308504 3 
308545 1 
308578 4 
308641 149 
308698 231 
308729 4 
308837 4 
308842 10 
308847 7 
308857 10 
308874 12 
308882 7 
308894 2 
308899 17 
308902 4 
308924 12 
308928 2 
308933 8 
308936 9 
309274 17 
309649 3 
309695 2 
309704 1 
309722 8 
309772 33 
309808 18 
309979 73 
310003 187 
310010 64 
310030 19 
310078 52 
310093 3 
310114 6 
310120 16 
310236 4 
310249 3 
310263 1 
310306 1 
310320 10 
310323 84 
310328 7 
310336 89 
310369 8 
310458 198 
310495 6 
310544 21 
310635 1 
310707 2 
310726 14 
310802 3 
310821 11 
310868 1 
310877 4 
310896 125 
310950 3 
311024 20 
311036 1 
311044 12 
311050 1 
311072 3 
311091 74 
311215 2 
311252 33 
311258 34 
311340 3 
311819 4 
312031 12 
312056 8 
312197 5 
312941 6 
313047 1 
313102 87 
313108 51 
313183 2 
313464 1 
313656 63 
313663 12 
313686 28 
313715 9 
313860 10 
313881 1 
313999 1 
314054 2 
314070 18 
314103 8 
314265 33 
314432 2 
314472 4 
314760 20 
314825 3 
315208 5 
315311 5 
315630 9 
316062 13 
316088 5 
316367 1 
316405 1 
316413 191 
variableStep chrom=chrIV
186 2 
197 2 
214 44 
254 33 
663 3 
1691 4 
1746 15 
1753 21 
1758 9 
1781 9 
1794 4 
1820 20 
2274 4 
2604 11 
3863 71 
3920 19 
3935 79 
4152 9 
4157 7 
4209 9 
4292 10 
5364 5 
5533 5 
5619 1 
5674 4 
5681 46 
5690 96 
5698 43 
5709 89 
7722 8 
7743 1 
7778 1 
7800 37 
9449 1 
11783 26 
13969 1 
16482 68 
16532 2 
17034 84 
17044 17 
17087 1 
17159 1 
17206 16 
17349 2 
17446 1 
17460 5 
17470 8 
17509 1 
17533 3 
17543 5 
17582 1 
17734 35 
17745 5 
17768 25 
17777 21 
17818 6 
17959 71 
17970 14 
17983 23 
18065 17 
18156 35 
18237 35 
18429 1 
18448 2 
18455 3 
18489 14 
18855 4 
18957 3 
19019 16 
19030 5 
19066 30 
19124 22 
19134 4 
19144 6 
19149 55 
19165 8 
19194 3 
19211 5 
19291 59 
19295 7 
19311 11 
19335 27 
19340 75 
19377 1 
19391 13 
19406 51 
19423 49 
19771 40 
19779 6 
19800 1 
19822 4 
19967 2 
19972 1 
19981 7 
19987 27 
20011 3 
20026 2 
20078 4 
20085 23 
20097 76 
20118 35 
20124 1 
20269 37 
20276 7 
20310 35 
20327 12 
20432 11 
20731 10 
20767 15 
21081 19 
21092 7 
21097 36 
21188 1 
21290 25 
21343 1 
21379 1 
21403 1 
21775 25 
21856 5 
21888 140 
21906 2 
21944 38 
21985 38 
22093 1 
22108 18 
22112 14 
22120 5 
22140 33 
22160 32 
22300 2 
22332 22 
22339 46 
22447 9 
22456 14 
22459 2 
22481 45 
22485 11 
22499 17 
22509 26 
22521 42 
22526 20 
22533 2 
22553 85 
22558 1 
22581 1 
22589 17 
22746 11 
22757 22 
22975 2 
23084 2 
23256 39 
23268 2 
23495 8 
23645 11 
23980 6 
24042 1 
24196 30 
24256 1 
24322 2 
24382 6 
24385 33 
24836 9 
24947 84 
25042 17 
25111 1 
25178 17 
25290 23 
25312 1 
25384 1 
26148 15 
26196 1 
26339 16 
26577 6 
26583 2 
26685 19 
26712 7 
26822 24 
26957 13 
27124 2 
27265 6 
27845 2 
28710 16 
28866 4 
29003 35 
29090 93 
29123 19 
29290 65 
29422 4 
29531 10 
29547 17 
29599 23 
29688 14 
29699 1 
29709 20 
29872 6 
29878 9 
30046 1 
30065 24 
30215 13 
30344 3 
30383 4 
30512 35 
30520 2 
30523 40 
30534 1 
30538 1 
30545 6 
30580 13 
30587 43 
31065 26 
31113 28 
31578 6 
31773 3 
31776 6 
31879 1 
32113 7 
32154 7 
32161 5 
32174 1 
32190 1 
32198 6 
32204 1 
32207 48 
32219 1 
32415 9 
32555 16 
32558 7 
32727 3 
32878 13 
33014 15 
33123 8 
33369 1 
33390 16 
34174 2 
34183 2 
34190 1 
34199 170 
34203 1 
34211 80 
34409 116 
34560 14 
34808 1 
35009 2 
35051 17 
35055 12 
35081 13 
35335 10 
35390 59 
36058 1 
36162 5 
36166 16 
36183 37 
36473 17 
36539 10 
36621 2 
36628 24 
36645 3 
36660 23 
36671 5 
36679 1 
36692 20 
36695 2 
37558 8 
37650 2 
37772 12 
37912 12 
37952 1 
37983 18 
37994 24 
38180 44 
38261 2 
38288 2 
38305 1 
38334 18 
38345 1 
38386 15 
38397 30 
38407 2 
38413 26 
38417 1 
38425 2 
38432 11 
38778 22 
39229 17 
39410 11 
39424 12 
39568 3 
39576 13 
39681 1 
39722 1 
39771 13 
39963 2 
40023 3 
40075 2 
40134 20 
40344 3 
40554 10 
41276 1 
41307 65 
41616 1 
41957 6 
42088 20 
42280 32 
42330 17 
42387 6 
42402 120 
42412 11 
42417 38 
42429 41 
42437 1 
42454 11 
42571 3 
42600 21 
42619 6 
42626 13 
42836 39 
42847 6 
42953 1 
42974 7 
42998 81 
43141 24 
43148 16 
43562 14 
43758 2 
43786 1 
43915 10 
43935 8 
43943 20 
43967 28 
43971 1 
43980 7 
43983 4 
43988 8 
44118 2 
44133 206 
44469 7 
44496 2 
45272 4 
45487 1 
46113 12 
46162 1 
46176 7 
46183 1 
46273 2 
46277 5 
46284 5 
46348 1 
46360 8 
46391 12 
46400 2 
46438 10 
46445 2 
46472 2 
46492 1 
46692 4 
46808 10 
46928 2 
47000 18 
47007 11 
47032 11 
47038 11 
47209 2 
47213 2 
47226 17 
47258 32 
47383 2 
47405 1 
47569 2 
47691 17 
47800 4 
47879 4 
47899 1 
47905 33 
47915 3 
47927 19 
47936 32 
47987 13 
47993 10 
48008 1 
48328 40 
48343 17 
48488 1 
48854 7 
48998 13 
49039 4 
49157 14 
49367 34 
49392 2 
49417 26 
49432 87 
49440 15 
49567 21 
49649 20 
49710 16 
49717 16 
49740 6 
49757 91 
49794 131 
49805 33 
49816 19 
50123 1 
50160 10 
50725 1 
50919 1 
51124 17 
52182 40 
52250 73 
52261 5 
52272 5 
52319 43 
52325 21 
52348 13 
52370 3 
52721 8 
53018 5 
53458 10 
53693 44 
53795 8 
54160 22 
54260 19 
55004 1 
55419 34 
55781 33 
55945 9 
55975 2 
56000 12 
56254 53 
56426 31 
56587 2 
56746 2 
56764 6 
56773 3 
56802 13 
56850 38 
56924 2 
56954 15 
56967 2 
56973 17 
57347 1 
57417 18 
57571 4 
57950 25 
58075 26 
58138 65 
58180 1 
58210 2 
58497 7 
58786 18 
58861 8 
58900 6 
58908 11 
58947 11 
59059 13 
59530 37 
59543 7 
59587 123 
59991 8 
60004 4 
60245 2 
60316 10 
60521 1 
60765 3 
61363 66 
61419 2 
61526 13 
61680 1 
61868 4 
61909 8 
61957 14 
61968 3 
61985 3 
62012 15 
62020 1 
62032 35 
62040 1 
62044 27 
62051 11 
62074 40 
62100 6 
62128 8 
62136 3 
62165 20 
62185 13 
62191 85 
62203 26 
62212 1 
62263 4 
62272 118 
62282 366 
62295 18 
62307 5 
62322 8 
62337 70 
62358 2 
62364 65 
62373 4 
62380 2 
62383 39 
62386 52 
62391 11 
62396 19 
62402 28 
62405 33 
62408 6 
62412 75 
62748 2 
62833 2 
62862 6 
62923 12 
65101 1 
65110 81 
65119 1 
65318 1 
65376 17 
65637 5 
65864 5 
65886 4 
65895 1 
65904 2 
65995 12 
66015 22 
66025 9 
66071 3 
66117 14 
66407 1 
66455 14 
66573 255 
66609 19 
66955 8 
67026 148 
67107 7 
67309 58 
67322 2 
67379 2 
67417 1 
67697 46 
67780 3 
67839 1 
67844 1 
68818 8 
68823 2 
68838 13 
68842 8 
68868 10 
68908 13 
68917 26 
68922 1 
68926 29 
68935 23 
68938 1 
68943 8 
68946 2 
68971 10 
69107 4 
69112 12 
69247 5 
69382 9 
69438 8 
69674 110 
69678 5 
69750 17 
69800 4 
70121 4 
70150 7 
70199 12 
70386 3 
70393 132 
70405 9 
70415 9 
70440 40 
70446 5 
70459 2 
70473 84 
70553 2 
70603 15 
70803 3 
71199 1 
71229 12 
71243 7 
71343 4 
71442 78 
71567 11 
72024 22 
72092 33 
72361 85 
73169 6 
73392 56 
73396 32 
73405 16 
73408 2 
73412 4 
73441 31 
73495 5 
73503 1 
73507 64 
73513 87 
73525 105 
73533 1 
73537 2 
73549 1 
73556 1 
73624 3 
73816 6 
73845 1 
74008 37 
74091 30 
74134 25 
74150 5 
74156 12 
74159 7 
74173 34 
74201 2 
74204 1 
74218 11 
74228 14 
74232 9 
74236 2 
74248 17 
74317 78 
74332 26 
74367 1 
74376 8 
74390 29 
74509 2 
74523 13 
74690 15 
74711 13 
74834 13 
74878 41 
74956 1 
75341 51 
75369 1 
75375 1 
75379 6 
75485 15 
75630 1 
75633 99 
75678 18 
75767 2 
76244 138 
76258 13 
76270 63 
76305 87 
76333 1 
76345 14 
76351 1 
76417 1 
76555 1 
76572 5 
76575 10 
76694 3 
76705 6 
76769 4 
76781 1 
76787 1 
76808 49 
76814 10 
76845 2 
76896 14 
76917 25 
76935 16 
76946 8 
77029 4 
77053 19 
77064 5 
77080 6 
77122 9 
77157 14 
77169 7 
77180 3 
77219 1 
77298 53 
77313 21 
77359 10 
77362 5 
77524 9 
77815 10 
78000 7 
78009 2 
78045 42 
78058 10 
78116 3 
78123 1 
78237 1 
78269 18 
78306 31 
78313 2 
78317 57 
78334 2 
78933 6 
79119 1 
79355 1 
79377 28 
79404 17 
79480 3 
79508 3 
79570 9 
79573 10 
79584 2 
79588 1 
79596 21 
79603 173 
79630 3 
79690 2 
79705 9 
79714 20 
79721 41 
79844 27 
80036 8 
80073 44 
80184 51 
80507 1 
80515 3 
80590 7 
80594 3 
80599 2 
80602 15 
80612 18 
80617 7 
80621 8 
80631 3 
80635 25 
80657 2 
80661 7 
80713 2 
81321 11 
81451 11 
81464 21 
81640 6 
81662 8 
81901 20 
82055 2 
82060 8 
82093 1 
82191 1 
82246 35 
82298 1 
82356 10 
82364 1 
82381 1 
82439 2 
82452 3 
82457 41 
82469 4 
82472 10 
82488 19 
82510 6 
82523 1 
82534 61 
82541 7 
82555 11 
82895 3 
82987 5 
83125 3 
83274 1 
83305 2 
83331 2 
83429 3 
83471 8 
83475 1 
83487 14 
83548 41 
83569 1 
83649 31 
83691 1 
83838 66 
83860 11 
83868 39 
83873 1 
83881 23 
83891 6 
83900 10 
83930 17 
84113 4 
84394 11 
84421 11 
84461 1 
84777 1 
84936 9 
85125 4 
85351 4 
85381 12 
85425 6 
85603 5 
85873 1 
85877 3 
85891 29 
85910 20 
85935 59 
86032 11 
86055 6 
86073 3 
86077 34 
86089 1 
86097 2 
86104 2 
86164 12 
86172 8 
86844 18 
87262 1 
87274 14 
87291 1 
87302 2 
87306 31 
87309 25 
87312 41 
87324 20 
87358 4 
87376 62 
87420 31 
87424 14 
87440 121 
87465 2 
87904 9 
88062 1 
88067 1 
88086 5 
88096 10 
88132 1 
88136 2 
88140 3 
88155 6 
88166 13 
88172 12 
88178 7 
88189 1 
88346 73 
89900 63 
89924 4 
89929 2 
89954 97 
89958 6 
89967 7 
89985 18 
89988 2 
90030 3 
90153 25 
90187 1 
90322 4 
90516 2 
90852 24 
90910 14 
90927 10 
91069 7 
91145 27 
91340 11 
91350 3 
92009 1 
92247 46 
92306 56 
92469 64 
93967 10 
94013 1 
94061 3 
94101 7 
94119 5 
94143 4 
94151 8 
94233 6 
94242 9 
94279 1 
94306 2 
94330 5 
94342 9 
94365 3 
94377 1 
94407 1 
94412 4 
94453 4 
94458 2 
94472 1 
94481 19 
94493 3 
94513 2 
94544 1 
94575 74 
94622 13 
94938 4 
95143 77 
95162 40 
95277 4 
95322 3 
95406 8 
95431 7 
95448 39 
95662 3 
95688 19 
95788 9 
95812 1 
95866 8 
95887 3 
96084 24 
96714 4 
97349 6 
97526 2 
97680 5 
97714 12 
97724 47 
98128 1 
98150 2 
98154 3 
98171 4 
98181 6 
98186 8 
98192 2 
98197 1 
98207 3 
98347 13 
98363 7 
98375 5 
98381 5 
98576 8 
99033 15 
99333 11 
99351 2 
99360 23 
99374 32 
99379 1 
99393 79 
99399 12 
99403 17 
99435 1 
99445 635 
99471 1 
99796 17 
99814 6 
100118 1 
100187 4 
100192 1 
100374 8 
100451 4 
100728 11 
100922 2 
100945 4 
100975 5 
101129 9 
101136 32 
101148 26 
101160 109 
101174 43 
101181 7 
101186 4 
101215 22 
101248 8 
101424 1 
101503 1 
101508 49 
101971 6 
102006 3 
102606 8 
102812 2 
102939 6 
103126 1 
103444 3 
103453 19 
103462 4 
103484 3 
103491 6 
103496 1 
103504 25 
103512 31 
103540 2 
103574 2 
103581 1 
103584 1 
103871 1 
103895 27 
104124 2 
104357 14 
104413 10 
104548 15 
104704 6 
104736 1 
104783 38 
104791 3 
104823 25 
104830 57 
104843 8 
104847 7 
104875 3 
104889 23 
104989 74 
104995 1 
105046 55 
105050 4 
105060 2 
105214 32 
105224 40 
105247 9 
105311 6 
105481 16 
105766 6 
105912 29 
106079 55 
106148 48 
106158 15 
106180 5 
106251 74 
106288 3 
106296 10 
106308 1 
106385 3 
106395 20 
106405 10 
106410 8 
106557 53 
106563 12 
106578 10 
106586 3 
106589 8 
106593 3 
106600 2 
106609 9 
106618 16 
106626 5 
106643 4 
106657 98 
106667 22 
106679 3 
106691 8 
106701 21 
106705 29 
106849 186 
106859 59 
106888 16 
106894 18 
106902 2 
106921 13 
106931 195 
106941 42 
106946 6 
106953 10 
106963 77 
106993 204 
107015 20 
107033 26 
107038 11 
107053 16 
107056 58 
107072 1 
111017 7 
111208 5 
111225 1 
111234 52 
111242 1 
111247 43 
111271 195 
111278 37 
111281 33 
111293 109 
111312 1 
111336 8 
111353 15 
111621 3 
112979 1 
113883 1 
113891 4 
114078 1 
114248 1 
114449 28 
114453 3 
114461 25 
114474 3 
114495 3 
114504 9 
114510 25 
114520 26 
114531 70 
114538 1 
114679 1 
114683 3 
115853 18 
115994 2 
115999 25 
116006 1 
116019 2 
116027 2 
116046 1 
116143 20 
116151 76 
116174 10 
116196 15 
116977 3 
117163 3 
117335 8 
117341 15 
117481 4 
117545 6 
117581 4 
117586 5 
118909 4 
118968 10 
119085 10 
119444 10 
119460 4 
119638 13 
119906 2 
120365 1 
120923 5 
121659 7 
121690 1 
121794 1 
121819 2 
121878 6 
121902 65 
121939 7 
121943 7 
121976 27 
122661 1 
122912 5 
123113 23 
123160 2 
123196 4 
123222 1 
123344 59 
123435 7 
123596 38 
123603 3 
123614 6 
123769 1 
123777 11 
123893 51 
123928 12 
123984 33 
124085 26 
124093 11 
124127 25 
124185 3 
124203 1 
124218 10 
125018 2 
125209 26 
125213 3 
125226 12 
125234 2 
125237 9 
125247 9 
125268 16 
125525 4 
125671 3 
125702 1 
125877 179 
126504 2 
126515 4 
126627 2 
126632 3 
130032 6 
130076 3 
130098 9 
130117 2 
130121 1 
130127 21 
130352 6 
130532 2 
130549 2 
130552 44 
130565 19 
130573 8 
130584 188 
130597 38 
130608 1 
130616 50 
130661 22 
130691 78 
130706 6 
130730 13 
130821 79 
130827 5 
130830 2 
130846 14 
130849 10 
130853 10 
130856 2 
130867 40 
130870 3 
131023 27 
131031 1 
131041 39 
131047 21 
131175 32 
131291 1 
131382 1 
131613 2 
131766 15 
131778 13 
131785 6 
131850 6 
131893 1 
131953 9 
131975 17 
131990 2 
132000 34 
132005 5 
132008 21 
132017 12 
132022 150 
132027 20 
132031 9 
132034 25 
132042 34 
132073 21 
132080 7 
132097 3 
132137 1 
132239 4 
132345 1 
132377 9 
132381 1 
132403 3 
132417 6 
132479 23 
132493 19 
132559 5 
132605 1 
132611 28 
132623 39 
132641 59 
132665 5 
132685 19 
132707 11 
132750 6 
132753 6 
132771 14 
132774 17 
132785 32 
132789 41 
132801 16 
132807 49 
132818 5 
132826 3 
132833 7 
132840 17 
132845 24 
132856 42 
132865 12 
132877 10 
132890 6 
132909 9 
132929 28 
132938 48 
132941 52 
132945 2 
132972 35 
132979 32 
132986 109 
133037 7 
133054 34 
133062 3 
133065 28 
133080 8 
133090 82 
133099 2 
133108 1 
133119 7 
133126 3 
133165 9 
133169 15 
133178 7 
133194 143 
133200 22 
133208 6 
133212 6 
133220 10 
133234 40 
133244 111 
133270 3 
133287 16 
133295 2 
133299 17 
133303 1 
133329 3 
133333 7 
133337 1 
133353 19 
133361 3 
133370 1 
133417 5 
133430 7 
133451 1 
133502 1 
133609 5 
133620 9 
133629 17 
133677 28 
134246 7 
134316 3 
134607 4 
134611 3 
134719 15 
134786 48 
134818 8 
134822 5 
134840 12 
134859 1 
134876 24 
134915 1 
134918 1 
134937 6 
134940 11 
134948 1 
134956 3 
134968 5 
134976 2 
134985 7 
134996 23 
134999 1 
135004 2 
135010 1 
135026 1 
135033 7 
135036 1 
135041 4 
135062 2 
135127 1 
135153 2 
135286 1 
135538 1 
135565 15 
135575 6 
135600 3 
135603 3 
135615 2 
135628 2 
135639 1 
135651 3 
135657 8 
135686 1 
135699 4 
135716 34 
135756 46 
135857 3 
136352 23 
136598 18 
137908 9 
137960 7 
137963 34 
137968 77 
137977 16 
137980 11 
137987 1 
137994 3 
138002 3 
138017 6 
138021 9 
138033 29 
138171 5 
138213 2 
138359 2 
138544 3 
138666 4 
138876 2 
139253 1 
139379 1 
139384 4 
139398 1 
139415 13 
139447 4 
139459 8 
139468 4 
139577 2 
139803 1 
139848 5 
139911 3 
139919 12 
139937 33 
140011 1 
140101 378 
140156 107 
140184 1 
140424 1 
140443 14 
140560 20 
140618 17 
140626 7 
140756 11 
140787 22 
140826 7 
140917 5 
140946 5 
140990 1 
140995 15 
141019 1 
141025 5 
141034 8 
141042 75 
141066 6 
141112 4 
141148 9 
141475 6 
141516 18 
141525 1 
141643 6 
141825 1 
141836 13 
141841 56 
141847 7 
141853 7 
141867 136 
141882 51 
141889 2 
141894 18 
141901 22 
141926 5 
142108 37 
142118 12 
142260 5 
142266 48 
142611 20 
142866 32 
142942 7 
143475 28 
143606 10 
143813 23 
144159 2 
144184 7 
144307 2 
144357 2 
144456 2 
144744 6 
144830 85 
144835 83 
145219 1 
145252 1 
145269 1 
145449 9 
145549 3 
145572 14 
145582 65 
145605 78 
145612 70 
145628 90 
145684 7 
145695 17 
145899 2 
146009 2 
146020 13 
146030 17 
146035 8 
146182 106 
146186 15 
146252 1 
146401 28 
146528 5 
146579 6 
146596 2 
146885 4 
146941 5 
146952 2 
146960 6 
146985 42 
147002 2 
147068 2 
147176 18 
147179 16 
147271 16 
147305 12 
147394 42 
147429 3 
147441 49 
147454 8 
147481 36 
147486 89 
147548 42 
147580 3 
147724 13 
147744 7 
147753 23 
147761 5 
147776 1 
147779 3 
147784 2 
147789 3 
147792 15 
147817 45 
147821 7 
147884 5 
147889 1 
147899 8 
147942 2 
147947 15 
147995 1 
148017 1 
148023 5 
148053 34 
148090 7 
148094 5 
148108 4 
148113 1 
148118 3 
148125 4 
148499 14 
148549 4 
149199 5 
149216 15 
149220 7 
149233 21 
149265 36 
149270 2 
149287 43 
149314 17 
149322 3 
149489 60 
149497 59 
149659 48 
149843 17 
150019 20 
150034 13 
150086 7 
150241 49 
150258 17 
150269 8 
150591 18 
151066 16 
151085 1 
151231 1 
151546 13 
152094 47 
152383 7 
152613 12 
152633 166 
152859 12 
153651 13 
153727 40 
154051 2 
155090 1 
155369 2 
155693 44 
155831 4 
156052 7 
156066 1 
156149 1 
156154 18 
156243 31 
156249 1 
156255 5 
156267 1 
156278 2 
156287 29 
156409 2 
156416 159 
156435 2 
156456 6 
156461 14 
156612 4 
156623 111 
156734 1 
156750 1 
156795 4 
156889 5 
157077 5 
157082 11 
157138 1 
157231 4 
157275 4 
157317 49 
157606 3 
157724 23 
157769 3 
157919 4 
157927 1 
157931 5 
157938 19 
157993 4 
158024 7 
158031 17 
158035 1 
158061 2 
158133 1 
158337 4 
158504 13 
158617 47 
158643 4 
158799 5 
158805 6 
158820 10 
158880 50 
158887 27 
158894 10 
158898 16 
158908 1 
158944 51 
159048 3 
159104 6 
159311 5 
159320 4 
159332 5 
159336 1 
159342 2 
159354 8 
159362 11 
159372 3 
159387 13 
159427 2 
159443 3 
159455 1 
159485 3 
159493 6 
159511 50 
159609 1 
159662 47 
159826 10 
159970 74 
160004 27 
160009 14 
160153 17 
160161 18 
160169 38 
160435 61 
160545 3 
160577 19 
161032 1 
161190 2 
161652 1 
161704 1 
161765 15 
161789 2 
161803 5 
161959 63 
161970 44 
161987 8 
162075 1 
162149 12 
162255 6 
162635 5 
162660 4 
162878 149 
162945 5 
163030 10 
163042 1 
163258 22 
163271 1 
163284 20 
163297 39 
163305 42 
163327 4 
163337 14 
163478 1 
163493 16 
164134 3 
164140 10 
164154 10 
164164 2 
164178 18 
164195 27 
164200 38 
164240 3 
165002 11 
167166 76 
167307 1 
167332 4 
167346 42 
167358 22 
167404 1 
167413 13 
167431 2 
167567 28 
167573 11 
167618 100 
167627 55 
167637 34 
167650 36 
167658 14 
167671 3 
167773 11 
167860 18 
167985 3 
168270 1 
168512 4 
168705 1 
168799 21 
168984 38 
169026 9 
169114 7 
169263 3 
169277 20 
169701 68 
169763 1 
169942 2 
170285 12 
170376 15 
170541 2 
170627 8 
172074 15 
172173 1 
172228 11 
172238 291 
172253 1 
172259 22 
172266 42 
172277 28 
172352 24 
172358 14 
172374 602 
172381 7 
172399 53 
172438 3 
172537 10 
172548 13 
172567 6 
172572 4 
172584 13 
172596 87 
172645 26 
172839 38 
173364 17 
173533 2 
173572 15 
173605 24 
173666 68 
173687 17 
173695 14 
173719 29 
173746 15 
173758 92 
174269 5 
174449 14 
174531 46 
174637 1 
174654 14 
174679 2 
174687 5 
174696 5 
174704 2 
174709 4 
174713 4 
174717 2 
174726 1 
174757 1 
174786 39 
174914 12 
175097 2 
175129 3 
175357 6 
175379 29 
175401 4 
175416 63 
175463 11 
175497 5 
175607 96 
175625 32 
175644 6 
175669 4 
175672 2 
175676 19 
175725 3 
175752 12 
175792 13 
175822 10 
175926 22 
176332 16 
176412 3 
176449 41 
176456 46 
176468 42 
176485 6 
176531 40 
176535 4 
176539 9 
176545 3 
176557 26 
176569 34 
176578 1 
176591 12 
176759 7 
176785 9 
176804 1 
176839 2 
176929 5 
176934 13 
176950 46 
176961 11 
177254 25 
177261 63 
177345 1 
177543 10 
177644 54 
177782 9 
178195 16 
178203 4 
178212 10 
178243 3 
178246 8 
178270 29 
178398 21 
178420 7 
178518 134 
178571 2 
178705 5 
178727 11 
178751 15 
178759 8 
178930 19 
178988 22 
179223 14 
179233 104 
179245 3 
179287 4 
179724 13 
179735 7 
179742 8 
179909 7 
179920 3 
179927 11 
179932 10 
179935 17 
179939 18 
179942 1 
179954 14 
179982 11 
180026 3 
180081 24 
180123 7 
180170 2 
180179 1 
180316 25 
180321 4 
180990 1 
181134 3 
183094 70 
183098 6 
183101 1 
183107 4 
183135 4 
183163 6 
183166 4 
183177 3 
183244 1 
184723 1 
184750 5 
184762 9 
184770 3 
184777 33 
184844 1 
184872 1 
186645 5 
187694 44 
187988 5 
188182 1 
188222 1 
188229 21 
188233 5 
188283 23 
188970 1 
190666 53 
190679 1 
190685 1 
190693 30 
190702 13 
190746 14 
190773 21 
190785 25 
190791 7 
190805 124 
190840 21 
192251 14 
192360 5 
192396 3 
192406 13 
192429 8 
192434 11 
192439 31 
192447 11 
192450 1 
192460 5 
192471 4 
192478 1 
192485 1 
192510 15 
192555 3 
192660 4 
192703 11 
193037 40 
193157 9 
193625 22 
193736 6 
194183 1 
194393 5 
194476 27 
194496 2 
195536 9 
195543 2 
195587 2 
195868 4 
198329 24 
198419 7 
198446 1 
198509 5 
198524 19 
198528 6 
198576 2 
198579 14 
198604 1 
198614 2 
198620 9 
198623 1 
198647 6 
198676 3 
198741 2 
198813 29 
198829 54 
198925 28 
198970 29 
198975 5 
199096 17 
199119 3 
199133 5 
199141 8 
199237 39 
199298 1 
199463 10 
199485 21 
199607 6 
199630 53 
199818 3 
199823 5 
199874 8 
199878 1 
199887 3 
199902 52 
199916 7 
200275 2 
201658 6 
201796 20 
201817 7 
201910 1 
202021 73 
202056 7 
202269 21 
202492 13 
202505 1 
202682 3 
202686 5 
202701 25 
202712 17 
202721 37 
202743 1 
202764 55 
202912 8 
205248 6 
205292 4 
205427 1 
205449 1 
205494 1 
210722 18 
210786 3 
210829 1 
211042 5 
211138 12 
211147 1 
211154 27 
211162 28 
211183 82 
211188 1 
211191 6 
211198 30 
211202 94 
211214 8 
211229 1 
211297 40 
211302 3 
211307 3 
211310 38 
211315 6 
211321 38 
211329 5 
211341 3 
212105 1 
212115 14 
212160 18 
212168 2 
212179 207 
212193 30 
212198 37 
212252 4 
212378 1 
212395 9 
212425 14 
212564 25 
212739 1 
212802 5 
212808 4 
212828 30 
212834 15 
212847 36 
212864 79 
212901 57 
212912 62 
212916 1 
212920 1 
212931 1 
212934 3 
212937 77 
212943 4 
212958 1 
212961 1 
212976 2 
212986 14 
213008 5 
213026 3 
213044 24 
213052 18 
213056 3 
213060 2 
213064 21 
213067 1 
213090 7 
213105 4 
213162 38 
213171 79 
213250 1 
213286 1 
213320 2 
213360 4 
213572 8 
213715 5 
213757 2 
213796 18 
213821 1 
213824 1 
213933 19 
214077 37 
214196 13 
214552 13 
214563 6 
214618 28 
214777 3 
214952 3 
214962 8 
214993 25 
215099 2 
215222 3 
215282 12 
215590 9 
215611 6 
215620 9 
215707 2 
215746 7 
215773 28 
215779 71 
215790 4 
215795 9 
215815 1 
215824 48 
215830 25 
215838 15 
215847 8 
215909 166 
215921 340 
215933 11 
215939 23 
215945 26 
215954 70 
215959 4 
215973 8 
216002 53 
216008 2 
216239 21 
216299 5 
216315 14 
216585 17 
216598 15 
216601 1 
216622 15 
216663 3 
216824 15 
216928 9 
217083 1 
217089 4 
217241 1 
217254 2 
217263 27 
217272 16 
217279 6 
217289 48 
217351 6 
217355 2 
217359 3 
217365 2 
217369 158 
217376 5 
217480 19 
217498 4 
217502 53 
217520 10 
217525 9 
217529 26 
217532 7 
217545 9 
217553 47 
217767 11 
218313 1 
218447 1 
218533 10 
218536 9 
218635 42 
218903 4 
219059 1 
219092 52 
219233 1 
219313 66 
219317 5 
219335 3 
219357 19 
219371 2 
219409 8 
219416 3 
219442 241 
219448 32 
219466 1 
219475 10 
219530 1 
219540 1 
219561 1 
219699 4 
219709 54 
219713 3 
219740 1 
219887 197 
219893 263 
219911 93 
219917 8 
219948 3056 
220000 843 
220009 2724 
220027 16 
220031 7 
220065 3 
220077 37 
220235 11 
220361 22 
221269 5 
221310 1 
221324 3 
221409 1 
221429 3 
221646 8 
221903 4 
221941 47 
221958 3 
221961 19 
221964 3 
221971 26 
221979 9 
221996 5 
222008 1 
222027 1 
222035 6 
222049 1 
222060 7 
222064 4 
222095 1 
222213 1 
222227 1 
222240 6 
222245 8 
222248 23 
222274 2 
222304 6 
222402 2 
222422 1 
222433 1 
222590 20 
222689 3 
222966 40 
223074 25 
223403 2 
223824 1 
223832 2 
223839 46 
223845 20 
223862 24 
223868 1 
223874 5 
223936 8 
223974 2 
223987 1 
224000 2 
224006 16 
224013 1 
224156 63 
224201 34 
225898 1 
226604 3 
226732 118 
226868 16 
226949 17 
226960 3 
226975 15 
226986 14 
226991 4 
227008 12 
227012 2 
227015 2 
227020 18 
227035 26 
227040 45 
227058 61 
227066 18 
227074 126 
227083 32 
227086 22 
227094 10 
227109 13 
227112 4 
227121 37 
227125 6 
227128 4 
227131 19 
227140 13 
227152 6 
227161 46 
227175 2 
227180 12 
227185 58 
227214 36 
227221 4 
227329 6 
227393 5 
227552 2 
227779 3 
227846 102 
228054 45 
228111 6 
228432 47 
228441 2 
228452 4 
228478 16 
228710 44 
228735 8 
228760 14 
228889 25 
228924 1 
228931 41 
228935 111 
228940 19 
228945 9 
228953 7 
228959 1 
228964 16 
228977 5 
229025 2 
229032 56 
229043 10 
229071 8 
229085 10 
229102 19 
229111 9 
229129 1 
229168 9 
229263 5 
229323 1 
229359 11 
229558 2 
229574 17 
229577 13 
229580 1 
229586 2 
229593 2 
229596 2 
229599 3 
229608 5 
229611 5 
229740 1 
229747 2 
229772 2 
229784 6 
229790 5 
229797 4 
229945 11 
230429 1 
230580 3 
230614 18 
230697 4 
230701 3 
230717 1 
230721 1 
230794 25 
230808 123 
230831 47 
230834 2 
230914 2 
230918 18 
231012 35 
231017 10 
231025 2 
231037 1 
231114 8 
231145 57 
231608 12 
231732 17 
232162 1 
232179 1 
232192 3 
232252 4 
232356 22 
232381 35 
232402 4 
232425 22 
232447 2 
232495 36 
232499 75 
232504 1 
232513 83 
232534 24 
232740 3 
232801 7 
233028 1 
233164 1 
233202 1 
233610 2 
233672 1 
233706 35 
234036 27 
234146 21 
234184 18 
234197 113 
234232 15 
234248 2 
234274 5 
234303 88 
234366 11 
234386 3 
234407 1 
234410 16 
234418 65 
234427 18 
234435 41 
234446 516 
234461 11 
234469 4 
234478 49 
234482 8 
234490 29 
234524 3 
234557 25 
234570 9 
234578 4 
234626 5 
234634 62 
234642 3 
234697 25 
234706 35 
234710 196 
234719 10 
234723 39 
234872 3 
234882 2 
234999 10 
235016 2 
235193 9 
235207 8 
235574 1 
235598 4 
235636 5 
235641 9 
235654 43 
235686 1 
235701 7 
235709 33 
235712 17 
235715 16 
235800 1 
235882 21 
236110 1 
238757 39 
238772 9 
238788 45 
238814 3 
238831 36 
238847 278 
238855 89 
238864 3 
238875 18 
238884 13 
238892 27 
238898 1 
239019 8 
239048 2 
239091 3 
239115 1 
239323 4 
239454 36 
239484 64 
239497 11 
239507 6 
239598 10 
239632 10 
239653 4 
239725 2 
239759 8 
239773 1 
239795 26 
239831 15 
239852 26 
239866 2 
239878 47 
239890 18 
239945 59 
239966 1 
239993 2 
240001 23 
240008 63 
240039 7 
240049 49 
240061 36 
240065 21 
240070 13 
240076 23 
240082 25 
240119 2 
240131 87 
240150 1 
240153 3 
240176 28 
240258 115 
240293 18 
240504 1 
240636 7 
240724 5 
240788 44 
240814 32 
240994 2 
241003 3 
241077 51 
241096 9 
241213 1 
241236 9 
241260 14 
241268 24 
241286 6 
241292 13 
241295 5 
241302 46 
241312 3 
241332 1 
241339 2 
241360 7 
241375 1 
241383 1 
241392 4 
241517 5 
241525 13 
241542 2 
241548 31 
241662 23 
241673 6 
241945 3 
242076 1 
242082 1 
242103 21 
242110 27 
242119 12 
242128 13 
242132 1 
242139 18 
242144 25 
242151 1 
242221 20 
242233 16 
242259 5 
242263 5 
242364 37 
242460 14 
242561 22 
242942 65 
242954 8 
243569 1 
243578 11 
243916 5 
244139 11 
244552 6 
244619 16 
244625 11 
244676 22 
245122 1 
245137 1 
245300 1 
245310 56 
245325 5 
245333 4 
245450 59 
245499 19 
245533 39 
245582 6 
245618 63 
245650 6 
245654 2 
245661 10 
245666 1 
245670 3 
245676 77 
245681 31 
245697 66 
245729 1 
245751 37 
245757 26 
245764 141 
245774 253 
245785 43 
245796 14 
245827 23 
246228 11 
246451 7 
246465 11 
246468 1 
246533 7 
246564 5 
246568 2 
246576 16 
246668 7 
247051 6 
247062 3 
247131 4 
247543 18 
247646 2 
247707 59 
247732 23 
247738 6 
247865 11 
247868 7 
248052 5 
248062 26 
248072 15 
248085 97 
248093 27 
248137 8 
248150 1 
248159 1 
248485 2 
248514 5 
249115 1 
249374 18 
249417 9 
249570 14 
249779 2 
250297 1 
250677 35 
251003 7 
251037 33 
251167 7 
251183 5 
251217 2 
251220 1 
251238 1 
251342 4 
251365 4 
251376 18 
251386 17 
251431 4 
251435 3 
251449 20 
251479 4 
251498 7 
253813 1 
253838 10 
253869 11 
253987 1 
254006 6 
254019 2 
254049 7 
254058 2 
254064 8 
254073 7 
254087 34 
254104 52 
254124 18 
254237 11 
254267 5 
254278 10 
254708 1 
255198 12 
255226 133 
255247 7 
255251 3 
255290 4 
255295 311 
255300 1 
255303 5 
255313 9 
255327 2 
255436 2 
255449 6 
255487 3 
255517 1 
255531 1 
255534 8 
255539 8 
255542 8 
255644 14 
255685 5 
255848 49 
255872 18 
255977 19 
256034 1 
256060 12 
256255 42 
256293 10 
256402 10 
256430 1 
256482 15 
256686 5 
256772 4 
256798 28 
256965 3 
257271 3 
257452 16 
257552 16 
257565 47 
257852 42 
257884 8 
258040 25 
258128 1 
258255 4 
258325 23 
258444 12 
258463 40 
258491 3 
258607 14 
258640 12 
258659 22 
258667 25 
258672 7 
258679 22 
258691 14 
258704 35 
258708 1 
258763 4 
258774 2 
258777 9 
258798 3 
258959 4 
258972 5 
259152 7 
260094 9 
260540 3 
260667 37 
260678 2 
261041 1 
261183 1 
261282 2 
261519 26 
261722 2 
261789 5 
261899 6 
261920 2 
261957 109 
261969 33 
261973 8 
262132 26 
262177 1 
262184 3 
262203 2 
262266 12 
262470 1 
262633 36 
262661 10 
262752 27 
262865 4 
262990 5 
263019 9 
263105 3 
263657 131 
264184 4 
264190 3 
264205 21 
264215 3 
264269 4 
264286 25 
264328 1 
264372 5 
264377 6 
264380 1 
264384 3 
264389 1 
264395 12 
264432 1 
264455 13 
264510 2 
264534 51 
264586 12 
264623 6 
264713 2 
264731 8 
264939 4 
265075 42 
265103 42 
265111 15 
265119 29 
265137 25 
265157 5 
265167 48 
265185 26 
265210 176 
265229 51 
265244 1 
265255 48 
265365 5 
265384 7 
265399 7 
265405 2 
265456 8 
265490 2 
265573 6 
265597 38 
265613 2 
265683 12 
265688 13 
265695 6 
265751 86 
265884 1 
265954 87 
266051 10 
266262 6 
266564 3 
266862 10 
266871 5 
266892 5 
266904 7 
267096 24 
267112 16 
267250 1 
267321 1 
267619 3 
267626 1 
267638 1 
267654 4 
268669 16 
268675 14 
268690 6 
268800 9 
268827 2 
268859 16 
268875 1 
268911 1 
269392 6 
269491 2 
269650 1 
269855 10 
269869 116 
269912 20 
270046 3 
270054 15 
270140 9 
270180 2 
270224 19 
270243 17 
270356 1 
271000 2 
271283 6 
271312 18 
271342 95 
271465 3 
271644 17 
271647 9 
271758 54 
271774 1 
271831 1 
271948 11 
271991 1 
271997 90 
272006 2 
272010 38 
272016 11 
272020 16 
272025 9 
272034 88 
272092 1 
272233 1 
272241 6 
272253 9 
272261 1 
272268 24 
272278 32 
272298 45 
272307 15 
272312 2 
272337 22 
272341 8 
273602 12 
273685 1 
273695 57 
273700 19 
273908 40 
274263 21 
274416 30 
274455 15 
274604 12 
274615 15 
274914 38 
274934 13 
274945 25 
274954 60 
274966 1 
274970 26 
275007 3 
275010 1 
275031 4 
275036 2 
275166 14 
276616 13 
276643 2 
276652 12 
276656 13 
276683 3 
276687 8 
276703 200 
276723 74 
276733 107 
276741 17 
276752 5 
276923 9 
278924 1 
279704 1 
280254 1 
280479 14 
280522 23 
280660 87 
280685 3 
280695 24 
280801 9 
280810 5 
281049 35 
281203 2 
281593 24 
281697 3 
281916 2 
282036 15 
282068 3 
282152 112 
282516 7 
283090 13 
283242 10 
283248 10 
283263 5 
283269 41 
283280 1 
283297 9 
283303 11 
283307 15 
283606 1 
283785 3 
283841 2 
283937 3 
284013 161 
284025 11 
284163 2 
284189 29 
284218 19 
284234 69 
284335 35 
284339 6 
284390 11 
284412 3 
284490 2 
284558 1 
285200 31 
285219 8 
285231 31 
285262 15 
285317 25 
286787 8 
286810 66 
286818 29 
286824 53 
286829 118 
286911 13 
286919 28 
286933 15 
286952 7 
286962 14 
286969 8 
286974 29 
286980 2 
286983 21 
286991 18 
287006 212 
287015 27 
287131 13 
287139 2 
287250 15 
288067 20 
288119 26 
288244 41 
288375 19 
288619 14 
288693 9 
288767 24 
289175 51 
289315 45 
289330 4 
289742 6 
289751 11 
289762 97 
289774 69 
289785 4 
289799 1 
289816 3 
289819 3 
289828 12 
289833 1 
289971 14 
290271 13 
290280 1 
290299 3 
290333 1 
290460 6 
290465 4 
290487 5 
290490 5 
290617 16 
290826 2 
290852 1 
290990 2 
290999 10 
291039 6 
291194 56 
291208 7 
291217 66 
291366 15 
291390 18 
291523 6 
291594 1 
291826 9 
291858 8 
291933 7 
291937 11 
292065 116 
292087 20 
292097 9 
292171 29 
292201 3 
292208 47 
292215 76 
292242 14 
292250 5 
292275 162 
292282 47 
292286 15 
292597 9 
292603 18 
292610 22 
292622 23 
292639 81 
292642 7 
292670 50 
292682 78 
292689 15 
292711 6 
292717 16 
292720 64 
292723 1 
293166 7 
293183 7 
293188 8 
293201 6 
293263 27 
293266 8 
293269 3 
293273 20 
293381 43 
293409 31 
293428 14 
293465 5 
293491 12 
293506 57 
293528 19 
293585 11 
293591 15 
293615 52 
293686 27 
293724 12 
293732 83 
293847 121 
293878 1 
293905 3 
294066 12 
294325 3 
294358 5 
294401 16 
294882 6 
294888 3 
294891 22 
294914 24 
294930 2 
294934 4 
294938 4 
294994 3 
296226 1 
296229 3 
296243 1 
296373 8 
296404 1 
296409 16 
296420 36 
296439 29 
296447 10 
296463 2 
296494 1 
296507 20 
296540 309 
296614 11 
296622 1 
296663 7 
296719 13 
296786 1 
296789 1 
296843 7 
297068 1 
297166 12 
297487 16 
297620 1 
297654 1 
297827 1 
297869 28 
297893 31 
298296 5 
298308 11 
298342 10 
298481 1 
298503 2 
298578 62 
298661 8 
299512 7 
299651 24 
299788 12 
299856 1 
299877 2 
299966 3 
299974 6 
299977 4 
299982 4 
300019 8 
300098 15 
300113 1 
300143 2 
300164 8 
300167 1 
300210 5 
300218 3 
300233 1 
300257 141 
300289 1 
301048 53 
301072 6 
301090 4 
301131 1 
301148 4 
301158 1 
301280 10 
301334 29 
301361 53 
301367 1 
301388 5 
301404 94 
301494 11 
301508 11 
301542 42 
301578 6 
301622 1 
301646 7 
301714 17 
301718 8 
301746 12 
301798 16 
301871 80 
301918 1 
301926 10 
301930 6 
301953 2 
301971 9 
301981 1 
301992 12 
302013 18 
302018 26 
302037 78 
302044 44 
302057 36 
302072 29 
302083 11 
302099 12 
302102 11 
302113 14 
302121 2 
302138 2 
302283 1 
302292 1 
302302 8 
302312 1 
302357 13 
302371 26 
302388 33 
302444 5 
302458 1 
302521 1 
302718 21 
302727 36 
302742 16 
302763 50 
302778 6 
302783 2 
302793 1 
302805 1 
302898 24 
302913 147 
302934 14 
302945 4 
302953 9 
303054 12 
303061 1 
303070 36 
303076 1 
303089 2 
303101 38 
303108 4 
303130 25 
303134 16 
303140 9 
303150 101 
303253 21 
303263 2 
303293 7 
303421 7 
303470 5 
303474 2 
303709 1 
303774 3 
304027 18 
304085 20 
304105 8 
304108 62 
304189 2 
304381 20 
304544 1 
304567 22 
304575 35 
304581 5 
304592 1 
304651 90 
304703 2 
304724 3 
304848 10 
304886 35 
304901 7 
304910 114 
304918 1 
304921 12 
304924 3 
304930 16 
304980 3 
304985 5 
304988 14 
304991 4 
305022 8 
306578 3 
306606 11 
306632 1 
306686 1 
306715 1 
306719 10 
306749 1 
306780 4 
306844 9 
307184 1 
307291 8 
307390 1 
307674 8 
307702 5 
307903 4 
307915 16 
308002 48 
308034 17 
308059 7 
308081 2 
308160 27 
308165 72 
308169 2 
308179 44 
308190 12 
308204 1 
308247 3 
308257 18 
308281 3 
308284 3 
308292 17 
308299 23 
308304 3 
308307 64 
308312 12 
308336 2 
308349 1 
308380 12 
308525 2 
308847 23 
308882 2 
309248 70 
309306 5 
309328 21 
309524 1 
309579 1 
310242 1 
310270 1 
310276 8 
310286 4 
310317 67 
310324 141 
310364 50 
310369 5 
310374 131 
310380 34 
310383 133 
310391 6 
310400 46 
310411 2 
310428 1 
310533 15 
310548 2 
310731 2 
310914 1 
310922 34 
310930 15 
311064 24 
311086 4 
311089 12 
311097 8 
311137 21 
311184 2 
311219 7 
311227 5 
311339 23 
311381 33 
311388 43 
311423 11 
311891 4 
312006 41 
312041 1 
312221 11 
312287 5 
312373 2 
312377 1 
312734 2 
312749 7 
312754 1 
312763 3 
312775 2 
312795 1 
312810 7 
312826 2 
312841 14 
312846 3 
313002 4 
313086 31 
313159 46 
313226 19 
313300 9 
313305 46 
313398 6 
313466 12 
313527 17 
313739 1 
314027 1 
314058 8 
314229 9 
314239 1 
314242 1 
314254 1 
314302 2 
314427 1 
314440 30 
314446 4 
314492 4 
314507 42 
314540 7 
314606 1 
314631 14 
314692 11 
314745 37 
314787 4 
314810 14 
314819 58 
314834 29 
314838 28 
314847 5 
314958 17 
314994 48 
315002 42 
315014 3 
315032 40 
315035 5 
315040 2 
315061 23 
315065 21 
315070 1 
315115 2 
315120 18 
315123 1 
315155 1 
315161 5 
315195 32 
315201 30 
315210 3 
315259 2 
315454 3 
315486 2 
315535 6 
316303 5 
316309 50 
316556 111 
316564 2 
316701 1 
316758 10 
316786 3 
316832 16 
316926 11 
316977 33 
317005 3 
317076 1 
320163 2 
320185 28 
320197 2 
320313 128 
320321 12 
320345 13 
320350 12 
320357 1 
320365 83 
320375 5 
320382 26 
320401 3 
320412 25 
320420 14 
320545 7 
320743 9 
320802 12 
320823 7 
320905 5 
320933 2 
321001 1 
321054 8 
321190 5 
321231 3 
321560 45 
321673 83 
321677 13 
321690 1 
321717 1 
321739 21 
321744 24 
321750 8 
321754 22 
321757 7 
321764 20 
321770 141 
321881 12 
321896 21 
322001 5 
323077 35 
323176 25 
323189 10 
323711 1 
323748 1 
323794 24 
323839 124 
324043 1 
324046 21 
324203 1 
324538 1 
324965 25 
325023 79 
325431 39 
325642 7 
325700 5 
325822 1 
325904 5 
325913 7 
325937 3 
326189 13 
326232 7 
326248 35 
326256 4 
326290 73 
326293 23 
326306 4 
326309 16 
326352 9 
326366 9 
326395 26 
326402 223 
326414 2 
326550 1 
327421 5 
327609 11 
328267 4 
328533 3 
328564 5 
328604 17 
329060 23 
329285 33 
329306 47 
329309 8 
329319 8 
329680 4 
329769 2 
329780 1 
329939 10 
329977 59 
330068 14 
330211 9 
330492 1 
330522 4 
330526 16 
330557 1 
330565 3 
330574 1 
330581 3 
330590 7 
330640 4 
330650 14 
330654 1 
330659 1 
330679 1 
330682 23 
330687 2 
330702 18 
330709 6 
330714 2 
330717 10 
330729 4 
330733 5 
330879 3 
330887 1 
330896 2 
330904 6 
330912 2 
330920 1 
330943 2 
330951 33 
330961 5 
330999 2 
331603 10 
331624 374 
331644 1 
332110 3 
332221 6 
332227 98 
332432 1 
332608 1 
332681 1 
332774 2 
333026 2 
333091 15 
333105 12 
333119 3 
333265 22 
333275 30 
333478 7 
333890 9 
333926 1 
334016 5 
334024 1 
334051 1 
334063 1 
334205 5 
334450 52 
334459 8 
334474 4 
334478 12 
334486 15 
334493 9 
334502 168 
334510 92 
334516 85 
334519 46 
334527 55 
334533 15 
334547 3 
334568 10 
334588 3 
334597 14 
334602 4 
334630 26 
334691 12 
334723 1 
334732 15 
334742 3 
334752 48 
334761 6 
334897 83 
334908 6 
334914 1 
334918 6 
334928 21 
335096 4 
335233 9 
335291 9 
335340 4 
335392 6 
335480 14 
335560 12 
335719 12 
335829 66 
335984 13 
336006 3 
336094 10 
336103 15 
336143 6 
336228 2 
336333 56 
336381 15 
336386 31 
336401 21 
336515 15 
336568 2 
336608 23 
336641 42 
336711 2 
336802 5 
336949 4 
336980 3 
337003 6 
337148 6 
337320 2 
337332 5 
337346 20 
337353 8 
337360 19 
337364 20 
337370 3 
337374 6 
337377 14 
337380 5 
337401 10 
337406 18 
337409 24 
338206 2 
338262 9 
338298 16 
338475 4 
338482 29 
338645 6 
338656 3 
338839 26 
338850 3 
338971 1 
338995 8 
339393 85 
339958 1 
340081 7 
340233 1 
340286 1 
340289 3 
340299 26 
340309 1 
340312 1 
340319 18 
340377 1 
340382 45 
340408 1 
340411 2 
341074 9 
341265 8 
341271 3 
341284 2 
341289 17 
341302 14 
341316 4 
341323 50 
341331 7 
341337 17 
341340 12 
341379 20 
341382 1 
341392 20 
341398 48 
341403 3 
341408 22 
341466 11 
341484 133 
341499 19 
341503 9 
341512 32 
341519 28 
341525 8 
341544 13 
341554 2 
341570 11 
343281 1 
344017 3 
344214 4 
344219 2 
344280 3 
344288 11 
344309 3 
344312 6 
344317 1 
344329 3 
344333 4 
344385 4 
344436 10 
344439 1 
344609 1 
344630 1 
344634 54 
344673 2 
344813 43 
345075 16 
345091 4 
345122 1 
345138 2 
345175 35 
345313 1 
345324 1 
345343 11 
345349 1 
345489 74 
345501 11 
345510 3 
345513 3 
345535 23 
345543 7 
345546 14 
345557 5 
345562 26 
345572 11 
345580 57 
348583 1 
349345 5 
349796 42 
350374 12 
350408 12 
350551 1 
350578 59 
350590 46 
350604 9 
350621 50 
350626 14 
350645 18 
350651 15 
350704 2 
350715 4 
350920 1 
350931 85 
351137 2 
351144 3 
351159 18 
351163 1 
351250 1 
351266 74 
351304 23 
351316 118 
351328 10 
351344 3 
351350 3 
351362 1 
351367 20 
351398 3 
351481 15 
351524 56 
351541 20 
351568 6 
351692 18 
351723 17 
351731 25 
351738 24 
351758 5 
351762 29 
351765 22 
351768 3 
351783 11 
351842 29 
352008 3 
352069 10 
352229 3 
352269 4 
352427 7 
352444 68 
352456 4 
352461 3 
352518 7 
352534 35 
352538 37 
352663 30 
352677 52 
352692 4 
352698 7 
352739 47 
352743 28 
352760 57 
352868 19 
352893 16 
352904 4 
352910 118 
353067 1 
353097 1 
353261 28 
353279 2 
353362 15 
353371 11 
353742 9 
353761 22 
353766 24 
354194 45 
354289 1 
354374 7 
354449 57 
354486 1 
354782 9 
355027 4 
355161 2 
355289 11 
355307 1 
355366 20 
355373 2 
355395 2 
355442 2 
355464 22 
355532 3 
355690 10 
356918 11 
357024 10 
357073 1 
357095 62 
357101 3 
357162 25 
357168 25 
357192 28 
357207 8 
357220 19 
357228 7 
357231 15 
357267 2 
357310 84 
357319 23 
357326 56 
357330 26 
357333 30 
357337 14 
357346 12 
357355 6 
357359 10 
357368 2 
357371 10 
357377 19 
357387 1 
357402 28 
357406 1 
357430 25 
357438 7 
357449 295 
357457 7 
357548 17 
357567 4 
357594 34 
357609 22 
357631 2 
357637 19 
357646 28 
357659 24 
357688 7 
357720 94 
357728 8 
357747 5 
357824 15 
357860 4 
357892 6 
357913 1 
357961 1 
357989 3 
357996 65 
358020 4 
358034 18 
358055 2 
358149 3 
358162 46 
358195 39 
358201 106 
358208 59 
358218 19 
358221 22 
358224 3 
358239 13 
358269 75 
358276 19 
358280 3 
358335 1 
358355 9 
358388 31 
358393 5 
358397 6 
358407 29 
358513 37 
358564 1 
358612 5 
358696 9 
358708 4 
358718 4 
358727 2 
358742 8 
358746 5 
358757 1 
358774 2 
358782 1 
358909 1 
358925 6 
358971 24 
358987 1 
359008 6 
359016 15 
359035 48 
359040 7 
359111 36 
359213 67 
359218 13 
359284 13 
359290 41 
359317 11 
359324 11 
359338 135 
359344 17 
359481 2 
359502 220 
359511 37 
359518 7 
359521 4 
359606 1 
359623 11 
359629 17 
359637 34 
359703 17 
359709 5 
359721 3 
359727 6 
359732 4 
359735 5 
359742 18 
359759 1 
359770 9 
359868 5 
359876 3 
359888 8 
359892 114 
359905 28 
359926 24 
359929 2 
359957 2 
359963 199 
359976 67 
359997 26 
360024 10 
360053 4 
360075 1 
360085 4 
360099 1 
360109 26 
360135 4 
360151 9 
360161 3 
360165 13 
360175 18 
360210 18 
360215 30 
360222 115 
360227 29 
360264 18 
360267 1 
360272 9 
360279 18 
360324 8 
360338 15 
360358 5 
360397 2 
360436 86 
360513 14 
360736 105 
360850 11 
360858 8 
360864 29 
360883 23 
361224 7 
361250 2 
361255 77 
361369 2 
361372 14 
361375 2 
361386 37 
361401 20 
361417 6 
361428 1 
361431 18 
361438 1 
361451 7 
361461 1 
361478 1 
361490 5 
361498 2 
361504 1 
361528 16 
361538 1 
361656 1 
361766 17 
361815 1 
362005 65 
362126 6 
362324 2 
362458 22 
362483 4 
362490 1 
362496 24 
362509 44 
362512 9 
362518 5 
362523 4 
362531 13 
362556 11 
362564 3 
362568 1 
362574 8 
362580 12 
362591 4 
362597 170 
362640 62 
362650 3 
362665 12 
362809 36 
362812 4 
362831 5 
362958 28 
362977 5 
363002 21 
363005 29 
363029 5 
363067 9 
363073 5 
363082 3 
363085 16 
363115 38 
363145 1 
363166 11 
363179 2 
363255 11 
363339 73 
363342 10 
363464 6 
363498 1 
363506 1 
363531 8 
363665 4 
363680 17 
363689 267 
363697 16 
363702 53 
363711 34 
363717 6 
363721 1 
363780 3 
363787 29 
363801 89 
363811 13 
363819 127 
363840 35 
363857 93 
363863 14 
364087 3 
364097 25 
364121 6 
364131 19 
364149 8 
364153 6 
364194 6 
364214 2 
364240 4 
364279 92 
364391 28 
364423 5 
364590 57 
364619 39 
364667 1 
364675 25 
364750 3 
364761 5 
364916 1 
364953 4 
365079 40 
365105 21 
365128 2 
365140 16 
365162 7 
365177 2 
365185 5 
365207 2 
365245 12 
365293 12 
365405 42 
365458 10 
365464 1 
365468 15 
365519 32 
365582 48 
365643 4 
365686 4 
365727 2 
365752 10 
365760 68 
365785 130 
365832 1 
366026 8 
366046 11 
366049 1 
366095 3 
366112 11 
366116 18 
366124 2 
366134 3 
366138 44 
366151 3 
366160 101 
366165 6 
366183 20 
366198 6 
366215 1 
366223 1 
366228 12 
366253 11 
366259 1 
366266 46 
366274 50 
366280 64 
366298 6 
366310 7 
366325 14 
366344 4 
366357 1 
366362 2 
366370 204 
366419 5 
366427 15 
366434 183 
366443 74 
366447 19 
366457 76 
366465 9 
366473 31 
366479 9 
366483 15 
366488 49 
366495 2 
366500 15 
366539 1 
366545 5 
366551 166 
366557 5 
366593 2 
366599 138 
366609 29 
366623 15 
366634 6 
366641 35 
366669 2 
366694 4 
366723 24 
366764 2 
366791 4 
366801 1 
366807 2 
366817 42 
366827 6 
366842 8 
366858 9 
366863 5 
366887 1 
366931 22 
366960 6 
366997 5 
367089 10 
367103 10 
367151 61 
367289 26 
367364 24 
367431 16 
367446 17 
367470 189 
367560 2 
367594 47 
367661 42 
367780 5 
367809 11 
367845 13 
367880 6 
367906 54 
367965 82 
367973 7 
368008 47 
368036 278 
368065 139 
368078 298 
368198 41 
368209 38 
368215 15 
368259 30 
368265 234 
368271 42 
368297 251 
368308 39 
368311 31 
368320 1256 
368338 12 
368350 2 
368362 95 
368366 425 
368387 14 
368395 9 
368407 10 
368425 6 
368432 5 
368445 135 
368455 1 
368470 40 
368475 20 
368478 6 
368483 109 
368486 1 
368493 8 
368496 18 
368500 23 
368542 48 
368560 34 
368564 30 
368570 2 
368585 69 
368602 3 
368616 42 
368629 43 
368634 71 
368653 24 
368659 12 
368672 14 
368680 292 
368689 1 
368697 1 
368704 3 
368707 1 
368710 9 
368718 6 
368723 25 
368727 20 
368732 5 
368743 7 
368752 10 
368755 1 
368798 12 
368802 56 
368808 11 
368815 225 
368828 1 
368849 35 
368854 25 
368858 37 
368873 43 
368900 34 
368906 18 
368912 11 
368915 2 
368926 1 
369027 24 
369044 13 
369059 7 
369074 14 
369111 1 
369117 8 
369123 6 
369160 12 
369164 117 
369172 2 
369188 11 
369235 4 
369254 45 
369338 1 
369395 3 
369400 7 
369408 9 
369423 339 
369445 93 
369465 29 
369469 14 
369476 5 
369480 13 
369483 5 
369487 3 
369498 1 
369508 6 
369514 6 
369519 9 
369530 10 
369537 4 
369558 2 
369727 719 
369735 261 
370661 1 
370667 3 
370690 2 
370694 239 
370701 9 
370814 1 
370827 1 
370975 29 
371030 17 
371038 139 
371044 1 
371053 6 
371086 2 
371096 17 
371102 109 
371108 15 
371133 7 
371153 7 
371163 4 
371169 6 
371181 24 
371215 13 
371291 4 
371473 45 
371495 47 
371503 4 
371513 2 
371534 30 
371602 9 
371628 8 
371671 5 
371692 1 
371859 5 
371899 83 
371906 6 
372020 6 
372023 5 
372031 8 
372034 9 
372061 2 
372069 3 
372077 3 
372082 27 
372086 33 
372114 7 
372127 13 
372131 5 
372147 47 
372155 34 
372175 27 
372191 3 
372197 9 
372227 17 
372234 4 
372543 1 
372676 22 
373606 78 
373611 3 
373623 70 
373669 15 
373680 5 
373773 2 
373778 12 
373783 80 
373808 214 
373825 5 
373830 5 
373838 1 
373853 10 
373868 1 
373880 32 
373888 98 
373901 7 
374005 2 
374080 22 
374620 19 
375020 79 
375316 8 
375329 26 
375351 24 
375362 7 
375365 60 
375371 3 
375379 57 
375391 94 
375404 15 
375407 3 
375412 57 
375420 34 
375427 134 
375434 4 
375442 1 
375445 5 
375459 3 
375469 37 
375501 5 
375596 4 
375679 15 
375698 1 
375721 6 
376531 1 
376550 39 
376555 6 
376609 10 
376628 1 
376634 1 
376679 5 
376792 5 
376804 7 
376814 162 
376864 6 
377003 3 
377100 3 
377190 16 
377263 54 
377271 1 
377312 11 
377322 19 
377325 7 
377333 83 
377339 10 
377345 2 
377373 78 
377436 3 
377441 5 
377496 14 
377499 32 
377513 8 
377548 29 
377657 1 
377695 1 
377822 11 
377843 6 
377866 7 
377916 1 
377955 5 
377974 11 
377983 1 
378014 1 
378022 5 
378037 37 
378059 5 
378067 31 
378113 20 
378151 49 
378160 38 
378173 4 
378332 15 
378338 4 
378365 2 
378378 8 
378389 5 
378395 3 
378406 19 
378409 1 
378415 5 
378419 2 
378454 3 
378497 44 
378505 110 
378512 17 
378537 41 
378541 7 
378560 3 
378577 8 
378585 3 
378592 2 
378606 2 
378622 2 
378713 3 
378725 3 
378735 7 
378775 19 
378873 12 
378906 1 
379001 9 
379059 1 
379106 12 
379141 7 
379527 8 
379549 69 
380134 12 
380359 4 
380711 12 
381493 1 
381518 82 
381552 12 
381558 12 
381572 1 
381618 21 
381623 7 
381626 6 
381797 3 
382003 30 
382119 2 
382608 4 
382695 14 
382776 294 
382841 8 
383042 2 
383095 10 
383194 1 
383343 8 
383357 1 
383528 30 
383564 1 
383787 25 
383845 1 
383856 9 
383946 10 
384256 13 
384288 11 
384419 9 
384789 14 
384797 5 
384803 2 
384811 17 
384830 5 
385122 2 
385263 1 
385275 16 
385282 14 
385287 14 
385350 1 
385419 21 
385432 1 
385723 11 
385817 10 
385874 78 
385916 47 
385922 59 
385926 27 
385930 18 
385942 59 
385951 38 
385997 6 
386004 21 
386043 23 
386106 16 
386211 1 
386215 1 
386239 1 
386348 11 
386366 3 
386374 3 
386395 7 
386470 1 
386479 3 
386490 11 
386499 4 
386505 9 
386509 2 
386527 2 
386630 1 
386662 22 
386688 4 
386702 27 
386766 11 
386770 84 
386788 199 
386835 23 
386877 104 
386910 66 
386918 1 
386940 24 
386957 36 
386976 7 
387009 2 
387025 6 
387067 22 
387087 28 
387102 51 
387109 27 
387116 1 
387131 10 
387152 3 
387289 8 
387343 6 
387350 8 
387358 1 
387366 43 
387495 20 
387503 5 
387532 15 
387547 8 
387682 1 
387741 2 
387758 1 
387788 10 
387858 12 
387901 1 
388102 123 
388248 6 
388259 10 
388288 31 
388397 7 
388445 51 
388562 16 
388566 19 
388571 15 
388584 27 
388593 12 
388747 1 
388761 8 
388776 4 
388782 6 
388927 19 
388938 18 
388975 6 
388980 7 
388983 4 
388986 38 
388998 24 
389002 1 
389024 81 
389036 1 
389058 2 
389066 14 
389181 3 
389205 80 
389216 72 
389420 5 
389432 15 
389592 31 
391198 4 
391309 2 
391391 1 
392012 187 
392130 1 
392157 9 
392168 4 
392173 1 
392179 5 
392199 3 
392222 3 
392342 1 
392364 6 
392369 20 
392373 2 
392376 1 
392388 8 
392451 7 
392457 1 
392547 1 
392563 2 
392571 3 
392578 70 
392592 53 
392602 29 
392612 1 
392615 12 
392691 14 
392913 5 
392922 1 
392953 7 
393028 1 
393119 1 
393267 16 
393437 29 
393442 7 
393458 11 
393489 3 
393499 14 
393509 49 
393523 3 
393526 1 
393537 8 
393637 1 
393787 1 
393976 1 
393983 12 
394000 5 
394012 3 
394020 9 
394026 3 
394033 6 
394041 3 
394087 9 
394098 74 
394113 6 
394117 8 
394120 2 
394126 2 
394131 26 
394135 4 
394166 4 
394172 5 
394331 9 
394452 3 
395889 15 
397153 6 
397167 11 
397282 1 
397298 48 
397310 10 
397313 2 
397332 1 
397357 1 
397366 15 
397372 182 
397380 1 
397383 41 
397386 1 
397391 87 
397395 16 
397398 13 
397403 67 
397414 49 
397420 21 
398781 121 
398987 2 
398997 17 
399003 18 
399111 1 
399136 3 
399153 1 
399160 6 
399163 1 
399174 4 
399183 2 
399193 6 
399225 1 
399249 3 
399257 1 
399263 3 
399292 1 
399301 7 
399320 3 
400824 9 
400881 2 
401920 1 
402963 76 
402977 8 
402994 3 
403005 1 
403016 1155 
403121 2 
403130 1 
403160 173 
403195 9 
403321 6 
403360 6 
403463 1 
403469 14 
403482 4 
403487 28 
403495 4 
403503 79 
403510 74 
403519 8 
403522 2 
403531 25 
403539 36 
403571 1 
403589 1 
403593 5 
403636 5 
403782 2 
403791 15 
403809 2 
403899 1 
404011 1 
404028 2 
404137 14 
404269 4 
404280 7 
404319 73 
404353 19 
404404 42 
404417 8 
404840 13 
404904 6 
405039 1 
405050 3 
405058 3 
405074 1 
405080 1 
405097 2 
405116 2 
405122 2 
405125 5 
405137 2 
405172 17 
405189 1 
405230 4 
405294 3 
405373 27 
405389 1 
405400 1 
405559 3 
405674 12 
405691 11 
405843 1 
405904 43 
406411 4 
406453 15 
406622 10 
406640 9 
406802 9 
406818 6 
407080 23 
407107 1 
407111 16 
407294 2 
407327 3 
407414 15 
407466 37 
407487 2 
407495 5 
407609 2 
407613 3 
407634 52 
407644 2 
407648 28 
407671 1 
407676 99 
407697 110 
407705 65 
407709 10 
407712 1 
407720 15 
407728 7 
407732 38 
407738 6 
407743 1 
407750 4 
407810 9 
407825 2 
407905 1 
407936 34 
407964 21 
408093 19 
408099 13 
408111 2 
408117 8 
408122 3 
408150 1 
408164 3 
408185 3 
408198 6 
408205 9 
408294 1 
408401 1 
408487 12 
408547 7 
408644 18 
408720 14 
408730 26 
408733 78 
408736 1 
408779 21 
408846 45 
408855 11 
408972 19 
409026 7 
409051 34 
409066 19 
409091 14 
409098 1 
409125 3 
409137 9 
409157 16 
409183 3 
409188 6 
409217 4 
409274 15 
409314 20 
409355 1 
409415 6 
409448 3 
409451 9 
409495 8 
409567 33 
409615 5 
409691 4 
409704 5 
409715 48 
409874 12 
409903 17 
409946 25 
409953 50 
409960 6 
409967 1 
409973 1 
409976 1 
409988 1 
410001 12 
410015 5 
410035 14 
410048 1 
410052 2 
410056 7 
410101 160 
410109 2 
410132 36 
410141 103 
410152 71 
410165 2 
410171 55 
410174 2 
410191 3 
410217 21 
410223 100 
410237 5 
410244 15 
410263 151 
410274 18 
410290 111 
410302 5 
410306 18 
410309 11 
410320 26 
410323 2 
410401 4 
410476 116 
410494 9 
410500 3 
410504 4 
410510 17 
410574 4 
410578 4 
410590 16 
410695 1 
410720 3 
410740 3 
410782 2 
410786 3 
410794 1 
410799 1 
410816 4 
410836 1 
410847 2 
410859 7 
410864 6 
410873 21 
410880 11 
410883 3 
410889 5 
410913 4 
410917 7 
410922 6 
410929 3 
410935 1 
410962 14 
410968 15 
410972 34 
410984 16 
410993 3 
411001 27 
411011 7 
411019 1 
411022 20 
411031 32 
411038 2 
411042 1 
411051 27 
411061 1 
411067 1 
411083 16 
411091 1 
411095 3 
411128 9 
411136 1 
411141 8 
411149 1 
411165 37 
411184 4 
411190 22 
411217 1 
411221 70 
411228 29 
411245 13 
411250 25 
411255 60 
411263 176 
411273 19 
411277 12 
411298 7 
411304 54 
411314 36 
411322 27 
411329 64 
411336 1 
411340 7 
411346 95 
411352 8 
411356 21 
411360 5 
411368 110 
411374 4 
411386 2 
411389 1 
411409 2 
411420 17 
411440 1 
411500 7 
411505 26 
411519 10 
411525 3 
411529 1 
411578 4 
411600 13 
411606 26 
411611 6 
411620 59 
411624 26 
411627 22 
411632 5 
411636 9 
411641 20 
411647 36 
411663 6 
411666 3 
411673 10 
411685 3 
411689 29 
411699 2 
411705 10 
411748 55 
411792 2 
411798 11 
411915 16 
411957 19 
412000 16 
412074 9 
412126 4 
412137 5 
412141 9 
412167 3 
412331 62 
412340 20 
412470 1 
412506 31 
412536 8 
412654 5 
412680 38 
412700 6 
412721 5 
412734 5 
412741 2 
412767 86 
412836 1 
412927 1 
413023 85 
413065 99 
413085 1 
413096 9 
413143 1 
413170 1 
413223 1 
413231 1 
413256 2 
413278 1 
413285 3 
413294 5 
413299 10 
413312 3 
413350 11 
413400 13 
413469 1 
413605 6 
413637 19 
413711 4 
413738 2 
413760 1 
413780 1 
413789 1 
413798 129 
413835 3 
413858 5 
413864 20 
413873 21 
413886 28 
414000 5 
414037 6 
414041 4 
414073 2 
414094 1 
414153 6 
414157 14 
414172 1 
414190 6 
414194 3 
414218 8 
414283 5 
414345 4 
414353 7 
414454 7 
414464 11 
414467 6 
414486 17 
414493 13 
414508 26 
414616 19 
414650 1 
414661 9 
414677 20 
414719 25 
414727 16 
414730 5 
414745 6 
414772 72 
414781 111 
414794 3 
414804 1 
414824 20 
414849 1 
414855 2 
414863 1 
414869 100 
414881 48 
414896 19 
414901 2 
414918 6 
414925 38 
414930 3 
414940 4 
414946 1 
414949 1 
414961 6 
414966 1 
414971 14 
414986 1 
414993 3 
415009 1 
415039 7 
415074 1 
415090 1 
415114 1 
415132 14 
415203 24 
415321 6 
415341 20 
415511 11 
415644 3 
415664 17 
416326 10 
416653 14 
416656 2 
416760 8 
416856 13 
416881 7 
416893 24 
416898 1 
416903 23 
416908 1 
416943 13 
416947 9 
416950 16 
416960 108 
416968 26 
416977 35 
416982 23 
416986 7 
416994 23 
417000 17 
417007 20 
417014 19 
417022 98 
417035 20 
417040 4 
417044 19 
417054 12 
417111 33 
417115 12 
417123 536 
417132 23 
417138 2 
417141 18 
417145 10 
417153 20 
417158 95 
417167 321 
417176 181 
417183 19 
417186 119 
417190 1 
417197 251 
417206 36 
417214 40 
417230 7 
417252 17 
417264 9 
417271 46 
417281 5 
417302 1 
417313 1 
417332 58 
417372 2 
417377 12 
417385 2 
417424 2 
417526 39 
417535 11 
417540 2 
417544 50 
417548 13 
417563 9 
417572 121 
417602 3 
417719 21 
417725 288 
417754 8 
417763 50 
417780 4 
417783 17 
417815 89 
417824 20 
417831 33 
417843 20 
417851 16 
417863 3 
417867 36 
417870 7 
417874 15 
417878 201 
417881 85 
417888 8 
417891 24 
417898 30 
417902 1 
417934 10 
417950 92 
417956 6 
417960 7 
417965 76 
417993 3 
417999 7 
418038 7 
418048 7 
418074 54 
418123 1 
418141 43 
418185 13 
418207 197 
418279 1 
418290 7 
418298 7 
418301 3 
418359 18 
418403 13 
418460 1 
418525 36 
418606 1 
418630 48 
418750 13 
418883 6 
418943 1 
418967 15 
419010 54 
419122 15 
419192 5 
419248 3 
419420 1 
419640 11 
419653 12 
419679 2 
419725 1 
419729 56 
419838 6 
419841 1 
419847 94 
419926 2 
419935 16 
419958 5 
420062 9 
420100 55 
420194 15 
420251 1 
420302 7 
420310 6 
420389 1 
420437 43 
420493 10 
420499 15 
420642 4 
420686 12 
420711 72 
420814 1 
420907 31 
420957 2 
421013 1 
421089 13 
421108 30 
421162 5 
421431 2 
421556 49 
421602 1 
421606 2 
421616 22 
421625 2 
421711 2 
421747 2 
421756 2 
421766 2 
421774 2 
421788 2 
421796 5 
421803 1 
421813 34 
421818 3 
421823 1 
421828 1 
421831 7 
421836 10 
421841 2 
421848 21 
421855 2 
421861 6 
421867 4 
421881 10 
421885 6 
421889 1 
421895 1 
421903 1 
421928 1 
421942 9 
421953 2 
421957 18 
422015 28 
422044 12 
422050 1 
422106 47 
422236 2 
422270 1 
422301 9 
422404 54 
422437 54 
422440 1 
422449 1 
422453 43 
422470 1 
422599 10 
422626 66 
422739 1 
422949 2 
423050 12 
423097 3 
423111 23 
423132 1 
423167 4 
423219 43 
423237 33 
423262 131 
423410 16 
423432 34 
423443 28 
423576 7 
423580 6 
423584 12 
423589 28 
423597 6 
423603 30 
423611 26 
423618 149 
423623 1 
423629 155 
423638 3 
423641 32 
423657 19 
423661 8 
423674 412 
423678 1 
423684 62 
423689 6 
423695 7 
423700 56 
423704 26 
423710 43 
423714 23 
423719 48 
423722 10 
423840 5 
423869 7 
423885 7 
423968 1 
423972 24 
423976 9 
423992 17 
424000 4 
424009 3 
424016 7 
424019 2 
424023 18 
424026 7 
424029 13 
424035 7 
424041 87 
424047 59 
424057 44 
424061 1 
424064 37 
424072 30 
424075 4 
424078 7 
424086 6 
424090 9 
424099 20 
424112 16 
424118 12 
424122 6 
424130 17 
424133 16 
424159 9 
424236 6 
424242 33 
425669 15 
425712 10 
425755 11 
425815 12 
425882 31 
425907 40 
426987 1 
426992 29 
427015 12 
427018 6 
427028 19 
427035 16 
427040 2 
427048 18 
427054 3 
427058 5 
427061 8 
427064 1 
427094 5 
427097 2 
427152 16 
427155 1 
427163 13 
427169 23 
427173 12 
427178 1 
427183 62 
427187 10 
428415 10 
428425 7 
428433 6 
428457 4 
428574 3 
428604 7 
428608 15 
428621 2 
428731 6 
428755 1 
428768 20 
428775 113 
428781 25 
428788 2 
428795 34 
428800 3 
428804 1 
428814 49 
428823 38 
428875 2 
428882 2 
428903 2 
429044 5 
429201 3 
429216 1 
429580 6 
429733 47 
430770 11 
431065 3 
431095 22 
431100 4 
431129 10 
431155 10 
431177 23 
431187 27 
431206 12 
431209 49 
431215 5 
431225 19 
431234 8 
431293 2 
431354 99 
431363 113 
431372 11 
431380 67 
431385 108 
431391 5 
431399 1 
431408 23 
431429 9 
431520 4 
431526 8 
431531 10 
431540 92 
431545 231 
431563 217 
431578 7 
431583 33 
431589 26 
431597 17 
431605 170 
431612 46 
431620 54 
431629 1 
431653 98 
431660 28 
431665 1 
431671 80 
431681 215 
431693 9 
431698 36 
431709 3 
431714 13 
431722 4 
431737 4 
431794 54 
431815 8 
431830 22 
431835 46 
431852 78 
431857 1 
431868 65 
431883 49 
431892 47 
431913 7 
431928 75 
431939 5 
431944 32 
431948 24 
431954 10 
431966 6 
431976 20 
432057 34 
432062 4 
432066 53 
432070 106 
432075 17 
432080 4 
432091 33 
432102 210 
432110 1 
432113 26 
432118 1 
432135 749 
432151 11 
432156 103 
432164 225 
432183 913 
432195 182 
432203 1 
432209 419 
432227 160 
432233 5 
432239 9 
432249 147 
432261 142 
432268 2 
432286 57 
432291 23 
432377 34 
432407 29 
432414 6 
432417 7 
432428 2 
432445 11 
432459 1 
432463 2 
432518 7 
432589 23 
432596 62 
432606 5 
432611 57 
432616 22 
432628 22 
432701 22 
432739 7 
432794 58 
432809 1 
432847 96 
432870 37 
432902 1 
432908 1 
432989 26 
433006 2 
433015 2 
433033 3 
433066 2 
433074 1 
433084 3 
433137 6 
433154 2 
433172 1 
433195 2 
433319 7 
433327 4 
433331 57 
433340 23 
433343 13 
433346 39 
433351 33 
433358 38 
433366 9 
433376 63 
433383 194 
433396 106 
433403 88 
433414 10 
433431 34 
433445 5 
433449 1 
433452 5 
433459 38 
433806 48 
433824 8 
433892 5 
433935 27 
433958 25 
434026 1 
434037 21 
434059 8 
434068 1 
434074 16 
434078 35 
434090 4 
434102 28 
434110 42 
434135 19 
434148 36 
434155 12 
434185 19 
434196 13 
434205 1 
434209 1 
434217 7 
434220 3 
434228 3 
434238 169 
434248 3 
434252 15 
434312 1 
434315 4 
434330 14 
434341 7 
434351 8 
434384 6 
434402 123 
434412 9 
434427 30 
434442 4 
434533 13 
434540 6 
434545 4 
434554 5 
434561 19 
434582 4 
434767 1 
434792 6 
434803 4 
434840 5 
434873 2 
434881 194 
434913 1 
434918 2 
434927 4 
434931 12 
434935 4 
434941 1 
434944 6 
434949 9 
434981 1 
434993 2 
435025 1 
435032 1 
435106 1 
435125 44 
435136 7 
435143 6 
435150 24 
435156 1 
435161 1 
435164 15 
435172 1 
435197 1 
435204 34 
435214 8 
435219 57 
435229 2 
435232 25 
435235 1 
435241 64 
435251 10 
435274 42 
435362 25 
435376 37 
435380 71 
435386 34 
435396 4 
435409 1 
435427 27 
435432 4 
435475 34 
435500 47 
435509 3 
435535 1 
435564 1 
435569 3 
435589 14 
435596 4 
435627 5 
435656 101 
435663 65 
435667 55 
435677 21 
435683 6 
435709 2 
435716 24 
435729 22 
435738 3 
435741 12 
435760 225 
435809 1 
435831 2 
435836 118 
435842 107 
435855 30 
435859 8 
435862 1 
435865 50 
435868 50 
435875 277 
435881 12 
435886 26 
435898 324 
435909 26 
435915 8 
435918 6 
435925 15 
435937 77 
435949 2 
435957 2 
435968 25 
436091 5 
436097 15 
436104 2 
436108 9 
436114 8 
436124 2 
436132 1 
436142 4 
436242 2 
436256 1 
436268 1 
436361 1 
436398 1 
436439 23 
436483 26 
436535 4 
436580 2 
436735 3 
436744 3 
436748 11 
436766 40 
436781 2 
436801 55 
436816 19 
436829 6 
436866 8 
436880 16 
436889 22 
436897 45 
436903 6 
436906 18 
436917 197 
436925 2 
436931 25 
436943 64 
436951 621 
436964 8 
436970 50 
436990 92 
436998 20 
437001 9 
437006 15 
437014 114 
437023 35 
437034 83 
437044 13 
437047 5 
437053 196 
437059 5 
437179 26 
437184 184 
437192 29 
437195 64 
437205 22 
437211 6 
437216 79 
437225 15 
437237 1 
437245 17 
437254 1 
437361 1 
437379 1 
437396 2 
437515 15 
437518 16 
437525 6 
437529 2 
437540 17 
437544 20 
437559 1 
437567 6 
437577 3 
437655 14 
437663 1 
437669 3 
437675 21 
437692 6 
437698 2 
437704 16 
437709 2 
437714 3 
437805 9 
437810 7 
437817 4 
437862 6 
437865 10 
437868 1 
437872 4 
437876 3 
437910 224 
437927 32 
437935 29 
437940 14 
437943 1 
437952 15 
437960 29 
437967 5 
437978 3 
437984 3 
439353 7 
439391 26 
439397 5 
439410 6 
439416 34 
439420 45 
439429 26 
439441 1 
439450 1 
439458 1 
439464 6 
439469 8 
439474 11 
439478 8 
439482 43 
439490 23 
439500 8 
439504 14 
439510 3 
439516 10 
439522 3 
439534 13 
439538 28 
439542 2 
439545 4 
439548 11 
439556 4 
439562 3 
439567 1 
439573 2 
439689 1 
439706 5 
439712 9 
439727 4 
439841 2 
439855 21 
440436 17 
440544 31 
440625 3 
440756 13 
440809 38 
440895 360 
440943 1 
441045 60 
441049 4 
441071 4 
441081 21 
441106 2 
441146 1 
441158 1 
441257 3 
441431 1 
441547 6 
441553 2 
441584 4 
441591 1 
441597 5 
441678 6 
441687 44 
441713 266 
441730 4 
441757 1 
441876 40 
441879 17 
441917 23 
441930 101 
441934 24 
442012 7 
442031 930 
442039 789 
442236 243 
442242 33 
442247 50 
442292 14 
442296 6 
442324 2 
442371 2 
442378 73 
442384 42 
442389 120 
442397 5 
442402 2 
442413 1103 
442428 8 
442453 2350 
442493 9 
442497 4 
442501 22 
442520 1011 
442541 70 
442547 14 
442551 1 
442556 12 
442568 55 
442572 46 
442580 116 
442587 30 
442592 2 
442595 1 
442599 24 
442607 1 
442647 5 
442664 1 
442703 2 
442737 10 
442747 21 
442756 2 
442759 1 
442768 1 
442773 12 
442776 1 
442779 31 
442783 1 
442787 1 
442791 108 
442798 2 
442803 12 
442810 85 
442819 100 
442831 2 
442878 13 
442886 1 
442889 12 
442892 5 
442901 53 
442904 8 
442923 10 
442936 1 
442940 21 
442948 21 
442952 5 
442955 15 
443417 2 
443691 8 
443699 99 
443708 39 
443715 8 
443724 1 
443771 1 
443828 9 
443835 7 
443848 4 
443856 220 
443865 27 
443877 160 
443897 920 
443919 283 
443932 272 
443941 60 
443953 112 
443963 20 
443968 8 
443979 153 
443991 40 
443995 8 
444002 34 
444102 131 
444108 56 
444112 26 
444116 20 
444120 1 
444124 3 
444129 17 
444136 22 
444140 18 
444145 30 
444149 67 
444159 94 
444168 43 
444178 6 
444195 7 
444198 7 
444250 22 
444262 43 
444277 5 
444287 3 
444292 109 
444302 187 
444313 2 
444327 1 
444335 7 
444374 2 
444381 4 
444393 20 
444398 10 
444434 4 
444439 6 
444458 2 
444566 4 
444573 1 
446347 18 
446356 25 
446364 15 
446376 239 
446380 77 
446384 13 
446387 4 
446391 55 
446400 97 
446408 21 
446411 79 
446419 24 
446513 4 
446516 5 
446520 71 
446527 143 
446537 2 
446550 3 
446568 94 
446571 174 
446576 18 
446579 1 
446583 21 
446587 1 
446611 37 
446619 55 
446630 13 
446635 28 
446643 43 
446659 28 
446674 5 
446697 8 
446701 47 
446704 1 
446709 48 
446712 26 
446715 1 
446725 8 
446728 10 
446735 1 
446738 5 
446748 12 
446783 87 
446815 14 
446859 18 
446874 6 
446883 8 
446886 10 
446893 10 
446901 10 
446913 41 
446918 1 
446926 14 
447013 18 
447052 2 
447083 1 
447092 1 
447116 11 
447122 44 
447128 10 
447132 22 
447156 9 
447165 1 
447186 17 
447189 8 
447193 2 
447241 8 
447244 15 
447268 31 
447337 5 
447363 61 
447383 207 
447393 106 
447402 2 
447423 1 
447469 28 
447524 19 
447536 33 
447570 1 
447590 121 
447597 15 
447612 135 
447625 1 
447633 28 
447654 11 
447661 59 
447665 10 
447670 4 
447673 8 
447686 15 
447694 12 
447703 87 
447709 51 
447714 6 
447718 5 
447744 451 
447768 86 
447779 155 
447797 154 
447812 106 
447823 122 
447832 38 
447839 25 
447846 105 
447859 12 
447872 144 
447885 16 
447893 58 
447903 127 
447915 12 
448019 244 
448026 11 
448041 251 
448053 742 
448062 218 
448070 319 
448084 37 
448093 397 
448116 6 
448122 13 
448127 5 
448137 133 
448143 1 
448149 6 
448152 1 
448176 115 
448192 3 
448197 6 
448201 1 
448205 46 
448213 64 
448223 2 
448231 8 
448238 42 
448246 58 
448255 21 
448296 3 
448324 15 
448347 72 
448352 16 
448357 2 
448363 40 
448374 127 
448383 120 
448389 20 
448395 89 
448400 8 
448405 14 
448413 26 
448435 92 
448442 8 
448457 9 
448478 7 
448485 1 
448490 18 
448501 10 
448507 14 
448525 5 
448536 9 
448544 21 
448547 23 
448551 6 
448555 4 
448565 1 
448572 40 
448578 5 
448587 10 
448590 3 
448616 5 
448623 3 
448627 4 
448640 23 
448647 7 
448672 19 
448679 123 
448699 11 
448703 96 
448715 1 
448718 1 
448723 73 
448729 54 
448745 47 
448748 14 
448752 1 
448760 2 
448806 4 
448813 2 
448826 10 
448829 79 
448832 1 
448866 9 
448873 2 
448877 1 
448882 74 
448891 93 
448896 405 
448910 255 
448916 24 
448928 3 
448936 10 
448952 217 
448970 1 
448976 15 
448988 61 
449006 37 
449036 142 
449041 19 
449049 241 
449060 191 
449068 174 
449075 29 
449086 23 
449089 22 
449099 10 
449107 91 
449116 239 
449121 186 
449127 34 
449135 17 
449153 45 
449159 50 
449204 194 
449211 40 
449218 374 
449236 334 
449258 427 
449266 165 
449269 11 
449274 18 
449277 6 
449286 22 
449290 1 
449297 6 
449305 27 
449317 22 
449351 37 
449392 72 
449406 511 
449441 2185 
449472 396 
449503 3 
449508 22 
449516 139 
449530 68 
449537 48 
449543 7 
449549 11 
449562 3 
449568 25 
449584 4 
449596 17 
449604 10 
449608 27 
449614 14 
449617 45 
449624 25 
449629 6 
449638 23 
449643 6 
449651 49 
449656 39 
449666 92 
449671 8 
449674 64 
449679 12 
449691 37 
449843 80 
449848 11 
449856 337 
449866 300 
449877 203 
449895 810 
449906 19 
449909 162 
449918 133 
449926 1 
449939 5 
449950 12 
449954 2 
449962 10 
449969 139 
449976 20 
449997 5 
450012 8 
450027 97 
450039 61 
450045 17 
450051 10 
450073 274 
450084 104 
450097 2 
450100 5 
450104 13 
450113 180 
450117 24 
450124 201 
450136 28 
450145 25 
450166 121 
450178 210 
450185 9 
450198 1 
450207 5 
450214 11 
450218 22 
450237 3 
450241 31 
450246 37 
450250 31 
450264 1 
450269 15 
450274 71 
450280 30 
450290 141 
450303 59 
450307 19 
450310 77 
450323 109 
450345 38 
450363 17 
450382 29 
450402 1 
450405 6 
450451 1 
450461 3 
450480 2 
450498 56 
450508 2 
450517 31 
450522 38 
450532 8 
450547 13 
450556 46 
450588 28 
450595 98 
450601 85 
450612 8 
450619 19 
450646 3 
450654 46 
450658 5 
450676 5 
450695 9 
450714 63 
450720 17 
450734 11 
450742 8 
450749 21 
450755 3 
450762 57 
450772 1 
450775 22 
450799 113 
450813 42 
450823 63 
450831 19 
450846 13 
450857 1 
450862 138 
450873 18 
450890 43 
450895 11 
450904 6 
450934 9 
450970 4 
450976 84 
450996 14 
451002 75 
451015 17 
451024 3 
451032 10 
451064 13 
451102 145 
451106 11 
451109 8 
451119 3 
451129 69 
451137 35 
451142 19 
451146 1 
451150 23 
451156 76 
451162 6 
451168 2 
451204 199 
451226 39 
451237 45 
451244 46 
451249 100 
451273 15 
451291 50 
451308 1 
451311 42 
451325 15 
451351 7 
451358 16 
451373 13 
451381 145 
451391 34 
451408 14 
451411 1 
451434 1 
451444 27 
451456 7 
451461 29 
451483 10 
451498 7 
451510 11 
451541 27 
451577 1 
451580 7 
451591 6 
451598 9 
451609 11 
451627 2 
451637 101 
451647 34 
451650 9 
451664 63 
451676 7 
451680 14 
451698 4 
451740 13 
451761 1 
451776 26 
451779 15 
451790 20 
451795 13 
451801 216 
451805 1 
451828 1 
451882 4 
451922 1 
451946 25 
451953 185 
451960 22 
451981 1 
451997 21 
452011 1 
452038 5 
452093 5 
452104 1 
452109 4 
452128 9 
452145 20 
452150 25 
452176 5 
452209 2 
452213 10 
452220 4 
452228 4 
452240 25 
452244 3 
452247 5 
452272 7 
452314 12 
452353 15 
452359 62 
452365 28 
452370 10 
452373 21 
452382 10 
452420 32 
452439 11 
452444 19 
452449 53 
452464 8 
452528 15 
452531 2 
452542 2 
452550 24 
452554 4 
452558 71 
452568 8 
452586 49 
452591 10 
452608 18 
452615 2 
452620 4 
452635 11 
452648 19 
452656 29 
452673 55 
452680 356 
452695 90 
452706 22 
452710 10 
452722 10 
452728 17 
452731 6 
452735 40 
452745 1177 
452767 3 
452785 323 
452797 134 
452805 116 
452812 4 
452816 83 
452824 45 
452830 1 
452835 1 
452841 39 
452877 6 
452887 73 
452898 27 
452905 64 
452933 45 
452937 41 
452948 305 
452956 114 
452961 45 
452967 9 
452972 31 
452980 1 
452986 7 
453623 1 
453652 8 
453655 1 
453658 27 
453663 127 
453671 25 
453676 9 
453691 7 
453723 17 
453752 4 
453758 6 
453765 213 
453772 1 
453781 35 
453787 15 
453795 4 
453803 4 
453809 7 
453814 27 
453830 23 
453835 7 
453839 3 
453844 5 
453850 16 
453856 152 
453863 331 
453870 2 
453877 1 
453882 97 
453891 12 
453898 154 
453907 128 
453935 68 
453954 396 
453966 3 
453969 6 
453972 5 
453994 810 
454018 4 
454021 159 
454025 26 
454030 18 
454033 20 
454037 336 
454047 32 
454056 48 
454063 6 
454071 13 
454074 25 
454078 2 
454091 25 
454098 53 
454110 2 
454138 1 
454162 35 
454181 34 
454187 170 
454196 41 
454208 251 
454227 9 
454231 4 
454240 4 
454246 1 
454252 10 
454262 88 
454268 66 
454275 1 
454280 86 
454314 12 
454334 9 
454355 133 
454366 52 
454371 8 
454374 1 
454377 7 
454389 118 
454397 155 
454403 41 
454415 32 
454424 11 
454433 12 
454436 38 
454464 28 
454484 15 
454500 5 
454503 10 
454541 62 
454555 1 
454571 1 
454586 3 
454590 10 
454593 3 
454616 6 
454635 23 
454659 23 
454669 74 
454677 1 
454695 8 
454703 3 
454708 1 
454716 1 
454730 8831 
454740 169 
454750 15 
454761 16 
454769 2 
454777 34 
454814 64 
454821 3 
454851 1 
454892 18 
454896 34 
454902 1 
454906 26 
454919 3 
454930 26 
454944 2 
455032 7 
455038 12 
455046 1 
455053 68 
455068 14 
455074 2 
455078 2 
455092 8 
455099 146 
455110 2 
455114 47 
455123 2 
455129 2 
455145 64 
455153 1 
455158 210 
455172 207 
455184 24 
455190 1 
455203 80 
455213 9 
455220 2 
455677 2 
455716 13 
455719 29 
455909 19 
455969 8 
456012 17 
456263 1 
456320 5 
456453 2 
456489 2 
456494 2 
456537 4 
456604 3 
456626 1 
456632 1 
456635 7 
456672 6 
456704 4 
456714 3 
456758 1 
456769 17 
456791 12 
456797 79 
456832 2 
456884 9 
456926 11 
456933 1 
456942 19 
456945 6 
456975 58 
456989 1 
456994 1 
457000 4 
457826 38 
458113 4 
458116 121 
458242 9 
458253 12 
458257 14 
458264 2 
458275 9 
458279 2 
458288 12 
458297 2 
458302 19 
458317 2 
458324 1 
458332 37 
458341 3677 
458350 47 
458360 1 
458365 3 
458374 39 
458381 6 
458386 32 
458394 2 
458399 2 
458410 14 
458415 2 
458419 5 
458445 11 
458499 6 
458547 1 
458560 8 
458573 3 
458581 2 
458592 11 
458605 12 
458776 1 
458788 1 
458791 2 
458902 1 
459017 10 
459061 1 
459114 15 
459659 6 
460465 1 
460468 13 
460642 91 
460747 10 
461011 11 
461054 42 
461062 13 
461066 17 
461109 49 
461118 3 
461169 6 
461186 7 
461197 3 
461206 9 
461216 5 
461221 13 
461229 49 
461239 36 
461312 16 
461324 12 
461331 1 
461358 45 
461364 13 
461370 23 
461374 17 
461379 34 
461388 84 
461396 124 
461402 1 
461405 7 
461408 15 
461418 373 
461446 6 
461452 61 
461458 13 
461464 3 
461469 7 
461478 336 
461510 264 
461538 93 
461545 1 
461548 7 
461551 1 
461556 4 
461559 1 
461568 13 
461576 45 
461590 2 
461593 1 
461608 18 
461620 3 
461635 21 
461645 2 
461651 38 
461661 2 
461676 16 
461683 3 
461690 38 
461705 2 
461742 26 
461749 5 
461752 1 
461757 39 
461763 10 
461776 282 
461790 157 
461799 56 
461805 14 
461809 40 
461813 54 
461818 13 
461822 16 
461829 4 
461833 2 
461842 38 
461851 12 
461855 13 
461865 4 
461868 7 
461871 14 
461903 3 
461927 8 
461944 1 
461947 1 
461960 10 
461964 2 
461997 6 
462000 3 
462018 1 
462027 20 
462037 1 
462077 7 
462102 1 
462110 3 
462135 1 
462138 1 
462142 5 
462155 4 
462163 147 
462243 25 
462265 1 
462288 76 
462292 9 
462308 4 
462407 10 
462413 2 
462433 27 
462442 19 
462448 16 
462456 106 
462465 19 
462474 11 
462479 29 
462484 3 
462529 95 
462539 4 
462545 8 
462552 347 
462561 55 
462569 10 
462574 26 
462612 5 
462619 2 
462624 33 
462636 32 
462649 27 
462657 24 
462663 1 
462667 15 
462677 18 
462698 6 
462714 44 
462737 22 
462745 30 
462757 47 
462763 6 
462766 5 
462771 62 
462782 16 
462790 22 
462832 35 
462847 31 
462905 110 
462915 14 
462947 4 
462957 22 
462988 9 
462994 17 
463001 178 
463005 3 
463016 31 
463020 49 
463028 15 
463036 24 
463043 1 
463047 1 
463054 68 
463060 66 
463068 7 
463075 44 
463083 226 
463091 81 
463100 20 
463107 3 
463116 1 
463121 129 
463130 169 
463136 70 
463141 19 
463158 14 
463169 136 
463184 13 
463188 33 
463193 98 
463197 1 
463204 44 
463213 72 
463219 90 
463225 6 
463238 16 
463241 93 
463245 13 
463249 2 
463259 122 
463270 58 
463274 55 
463293 15 
463305 7 
463323 51 
463332 5 
463335 31 
463369 41 
463389 2 
463405 8 
463425 121 
463473 41 
463476 1 
463517 4 
463543 59 
463569 6 
463629 68 
463632 60 
463680 8 
463694 41 
463755 83 
463811 17 
463815 11 
463820 4 
463916 23 
463941 3 
463949 27 
463958 8 
463964 5 
464005 15 
464014 12 
464027 7 
464060 4 
464152 152 
464163 6 
464198 1 
464289 4 
464318 9 
464418 7 
464423 1 
464446 60 
464452 122 
464576 2 
464612 28 
464653 20 
464692 1 
464696 23 
464716 4 
464750 13 
464757 9 
464772 5 
464820 20 
464829 1 
464861 28 
464864 24 
464868 1 
464877 76 
464883 1 
464904 5 
464923 19 
464930 11 
464946 3 
464954 60 
464967 5 
464974 26 
464985 24 
464992 28 
465041 21 
465054 120 
465070 2 
465078 290 
465087 12 
465095 170 
465111 84 
465120 17 
465139 595 
465161 4 
465165 5 
465169 14 
465174 16 
465182 11 
465188 164 
465196 83 
465202 4 
465209 6 
465214 181 
465221 18 
465226 15 
465234 48 
465248 25 
465256 193 
465261 46 
465267 30 
465284 2066 
465352 1 
465356 5 
465371 36 
465377 73 
465385 128 
465395 24 
465404 260 
465428 2 
465434 17 
465444 38 
465450 7 
465457 1 
465461 1 
465470 66 
465483 30 
465491 4 
465495 26 
465500 17 
465504 9 
465508 1 
465517 10 
465531 29 
465535 1 
465542 16 
465573 2 
465591 2 
465619 2 
465660 9 
465700 20 
465758 2 
465766 1 
465774 10 
465781 14 
465785 15 
465802 2 
465812 14 
465820 17 
465839 5 
465848 1 
465857 3 
465868 2 
465872 1 
465881 2 
465892 2 
465965 90 
465979 1 
466020 1 
466030 10 
466046 7 
466050 8 
466077 17 
466082 1 
466144 100 
466185 20 
466203 5 
466207 2 
466229 2 
466234 3 
466289 2 
466295 1 
466302 61 
466475 18 
466513 15 
466634 27 
466638 9 
466723 2 
466743 2 
466844 9 
466901 1 
466950 17 
466972 12 
467074 16 
467152 1 
467242 1 
467251 15 
467323 21 
467412 1 
467444 11 
467487 43 
467494 4 
467548 4 
467621 22 
467695 12 
467722 3 
467886 33 
467892 46 
467905 17 
468001 8 
468082 1 
468169 66 
468185 20 
468217 6 
468235 77 
468309 5 
468445 1 
468487 42 
468506 70 
468517 17 
468537 54 
468592 4 
468725 9 
468779 2 
468785 1 
468947 17 
468970 1 
468984 1 
468987 16 
469043 17 
469090 4 
469296 18 
469375 23 
469415 30 
469532 1 
469538 43 
469546 3 
469567 1 
469618 3 
469626 3 
469634 95 
469642 2 
469656 10 
469700 135 
469771 1 
469775 81 
469807 4 
469854 45 
469857 22 
469865 42 
469895 1 
469943 5 
469971 30 
470034 7 
470113 83 
470220 2 
470246 17 
470261 6 
470272 13 
470297 1 
470309 1 
470330 3 
470333 33 
470343 1 
470472 3 
470489 8 
470507 6 
470567 24 
470628 27 
470665 17 
470670 5 
470678 4 
470691 7 
470698 1 
470722 1 
470728 29 
470768 4 
470780 135 
470803 39 
470817 7 
470856 1 
470861 1 
470869 20 
470876 1 
470880 20 
470889 12 
470896 4 
470900 4 
470907 19 
470912 11 
470927 3 
470950 5 
470969 5 
470982 1 
471008 7 
471012 1 
471029 4 
471034 1 
471062 10 
471070 17 
471085 25 
471099 2 
471112 2 
471125 6 
471327 11 
471338 2 
471359 4 
471363 6 
471373 23 
471394 59 
471405 41 
471411 62 
471414 6 
471429 11 
471439 2 
471451 17 
471464 5 
471493 86 
471515 20 
471546 1 
471565 15 
471588 1 
471591 11 
471612 74 
471617 3 
471634 51 
471641 189 
471687 21 
471690 9 
471696 3 
471719 132 
471757 14 
471772 33 
471788 1 
471796 8 
471899 1 
471916 46 
471926 80 
471931 25 
471935 3 
471949 2 
472853 8 
472871 1 
472879 2 
473023 9 
473034 2 
473041 9 
473048 29 
473053 21 
473057 107 
473061 104 
473068 17 
473074 12 
473093 4 
473100 5 
473107 1 
473111 53 
473152 4 
473883 6 
473891 1 
473903 9 
473916 21 
473920 2 
473927 4 
473935 1 
473947 33 
473952 9 
473957 12 
473962 2 
473966 28 
473986 63 
473998 35 
474001 2 
474115 27 
474139 9 
474152 19 
474176 3 
474734 1 
474766 2 
474778 2 
474957 9 
475134 12 
475145 2 
475378 40 
475496 3 
475499 1 
475535 2 
475569 2 
475597 1 
475770 16 
475916 1 
475954 3 
475975 8 
476033 19 
476061 5 
476073 9 
476095 2 
476146 1 
476254 12 
476263 58 
476279 6 
476284 4 
476296 5 
476437 5 
476455 9 
476463 9 
476489 4 
476509 11 
476519 243 
476531 5 
476555 2 
476562 98 
476573 182 
476582 10 
476588 4 
476597 38 
476763 5 
476784 1 
476787 68 
476791 2 
476928 33 
476934 74 
476939 116 
476945 4 
476950 219 
476960 193 
476971 9 
476987 44 
477077 4 
477251 18 
477285 20 
477319 2 
477351 4 
477379 1 
477513 7 
477537 1 
477642 13 
477677 33 
477681 6 
477687 9 
477692 9 
477702 13 
477705 7 
477713 8 
477739 18 
477751 2 
477878 12 
477934 16 
477994 5 
478016 91 
478028 11 
478031 29 
478041 28 
478297 3 
478365 9 
478373 4 
478818 9 
478824 26 
478829 98 
478837 49 
478842 84 
478852 18 
478866 9 
478869 16 
478884 21 
478892 87 
478912 10 
478918 82 
478928 3 
478936 20 
478939 73 
478942 1 
478948 8 
478960 53 
478964 4 
478982 1 
479099 8 
479112 177 
480167 6 
480419 12 
480595 182 
480711 4 
480729 35 
480782 28 
480967 28 
481643 2 
481689 1 
481831 4 
481985 2 
481994 60 
482022 1 
482041 16 
482052 4 
482060 1 
482071 6 
482098 8 
482243 50 
482288 19 
482355 1 
482368 1 
482389 33 
482397 29 
482403 73 
482410 212 
482416 2 
482420 16 
482423 214 
482428 3 
482434 8 
482438 1 
482448 3 
482457 1 
482489 12 
482498 25 
482504 2 
482513 16 
482528 95 
482542 28 
482551 28 
482560 9 
482572 9 
482630 1 
482687 13 
482700 45 
482721 56 
482733 25 
482740 6 
482823 11 
482827 63 
482853 1 
482864 19 
482880 136 
482918 58 
482933 2 
482960 4 
482994 12 
483000 3 
483015 68 
483027 5 
483030 1 
483034 1 
483051 5 
483058 2 
483065 3 
483075 6 
483098 1 
483113 17 
483123 3 
483131 1 
483142 13 
483190 2 
483198 5 
483223 1 
483246 9 
483254 15 
483266 13 
483295 2 
483314 55 
483321 4 
483325 22 
483328 16 
483344 1 
483354 1 
483357 1 
483384 1 
483411 23 
483418 29 
483447 1 
483522 1 
483528 45 
483537 1 
483583 8 
483616 1 
483624 6 
483696 2 
483726 31 
483743 90 
483753 5 
483757 8 
483775 10 
483883 30 
483895 14 
483898 5 
483903 2 
483924 59 
483931 48 
483937 8 
483946 21 
483954 27 
483959 84 
483971 40 
483976 66 
483983 215 
483997 1 
484012 11 
484023 10 
484031 9 
484048 16 
484058 84 
484075 7 
484111 4 
484169 1 
484175 12 
484185 3 
484197 3 
484258 9 
484304 2 
484311 7 
484319 8 
484329 98 
484338 11 
484349 22 
484371 16 
484390 15 
484394 13 
484398 72 
484424 102 
484504 3 
484539 76 
484579 3 
484713 14 
484882 7 
484924 46 
485050 9 
485274 5 
485335 2 
485340 3 
485344 94 
485350 5 
485400 12 
485408 17 
485413 1 
485424 5 
485433 19 
485439 5 
485444 32 
485455 45 
485459 5 
485464 13 
485470 30 
485478 22 
485505 22 
485511 6 
485527 4 
485552 10 
485557 16 
485567 220 
485570 91 
485573 74 
485580 13 
485584 1 
485587 17 
485594 5 
485600 2 
485606 1 
485614 3 
485630 1 
485673 13 
485687 16 
485696 27 
485755 1 
485796 2 
485820 1 
485830 2 
485841 15 
485858 142 
485872 141 
485883 181 
485889 18 
485896 22 
485903 2 
485907 31 
485926 20 
485933 1 
485949 1 
485956 8 
485960 8 
485972 8 
486071 1 
486101 44 
486127 10 
486137 23 
486248 3 
486280 6 
486354 10 
486387 8 
486408 1 
486449 4 
486552 21 
486557 84 
486563 38 
486568 10 
486591 5 
486606 1 
486611 73 
486617 18 
486624 38 
486628 14 
486642 28 
486662 418 
486679 26 
486692 3 
486699 1 
486710 2 
486720 9 
488059 17 
488073 59 
488094 60 
488169 16 
488217 1 
488405 4 
488441 1 
488523 2 
488560 4 
488572 6 
488579 5 
488582 25 
488683 1 
488702 14 
488707 1 
488717 15 
488721 16 
488725 8 
488730 27 
488739 56 
488749 211 
488770 228 
488854 3 
488863 3 
488868 2 
488873 5 
488877 11 
488889 21 
488941 5 
488948 13 
488955 2 
489052 1 
489064 3 
489076 10 
489082 1 
489085 30 
489104 3 
489193 19 
489209 104 
489220 74 
489223 7 
489226 38 
489232 16 
489244 48 
489255 8 
489262 3 
489275 7 
489290 3 
489294 18 
489310 7 
489318 7 
489321 8 
489338 12 
489348 30 
489374 99 
489380 32 
489394 21 
489402 37 
489411 37 
489430 1 
491031 110 
491034 1 
491045 24 
491048 15 
491052 1 
491068 81 
491073 2 
491084 19 
491104 5 
491186 15 
491199 1 
491205 1 
491210 4 
491222 2 
491277 1 
491283 1 
491365 6 
491375 1 
491378 3 
491418 2 
491421 2 
491446 1 
491458 1 
491607 1 
491633 2 
491878 1 
492484 36 
492676 4 
492735 3 
492739 27 
492747 62 
492750 47 
492831 5 
492870 19 
492916 7 
492995 4 
493082 13 
493278 12 
493321 10 
493338 56 
493451 9 
493493 25 
493526 1 
493547 2 
493594 18 
493747 2 
493756 3 
493784 10 
493829 45 
493842 1 
493929 56 
493944 1 
493963 1 
493967 1 
493993 60 
494002 20 
494112 6 
494263 41 
494271 30 
494298 58 
494305 6 
494310 20 
494333 3 
494348 29 
494394 1 
494448 2 
494462 2 
494519 10 
494524 1 
494533 146 
494546 16 
494568 22 
494574 16 
494595 24 
494616 112 
494644 26 
497098 109 
497129 8 
497319 13 
497341 1 
497451 50 
497464 2 
497472 6 
497480 13 
497507 9 
497510 35 
497521 85 
497527 269 
497558 19 
497562 25 
497579 73 
497582 10 
497587 11 
497591 4 
497594 47 
497598 60 
497602 17 
497607 194 
497626 214 
497635 5 
497639 16 
497759 20 
497781 30 
497909 129 
497918 8 
498021 2 
498099 1 
498271 15 
498293 2 
498330 2 
498334 25 
498778 32 
500792 2 
501277 5 
501368 5 
501378 2 
501402 4 
501409 22 
501416 1 
501440 1 
501444 3 
501472 110 
501477 29 
501491 76 
501497 7 
501501 11 
501505 47 
501580 6 
501611 6 
501615 24 
501623 1 
501630 1 
501645 44 
501694 21 
501703 26 
501712 16 
501718 4 
501725 4 
501733 5 
501745 16 
501749 2 
501803 11 
501911 23 
501943 9 
501951 9 
501972 12 
501978 130 
502085 33 
502119 5 
502169 6 
502177 6 
502224 5 
502375 13 
502412 70 
502444 23 
502487 1 
502662 1 
502799 27 
502807 1 
502861 11 
503153 32 
503319 25 
503330 33 
503336 156 
503343 59 
503350 41 
503363 207 
503367 6 
503392 3 
503408 1 
503415 30 
503424 9 
503430 2 
503450 43 
503470 1 
503496 6 
503615 4 
503641 12 
503746 4 
503757 10 
503874 7 
503915 42 
503929 1 
503934 2 
503961 2 
503977 1 
503987 15 
503995 38 
503999 12 
504002 14 
504010 7 
504021 1 
504073 26 
504086 43 
504129 17 
504174 15 
504204 3 
504233 4 
504245 5 
504305 1 
504331 10 
504351 67 
504356 3 
504414 28 
504439 4 
504487 7 
504512 4 
504692 1 
504700 4 
504728 2 
504822 6 
504844 3 
504852 20 
504859 9 
504863 47 
504868 15 
504882 11 
504885 4 
504891 22 
504899 33 
504909 146 
504924 136 
504934 11 
504937 4 
504940 19 
504950 60 
504957 39 
505002 37 
505015 49 
505023 53 
505029 73 
505035 3 
505038 19 
505054 4 
505063 1 
505069 11 
505080 2 
505272 50 
505408 18 
505437 6 
505450 13 
505454 3 
505466 21 
505469 3 
505474 32 
505507 15 
505522 8 
505539 6 
505546 2 
505566 1 
505569 8 
505575 7 
505606 1 
505617 4 
505631 3 
505636 2 
505696 31 
505713 30 
505722 16 
505736 19 
505761 75 
505769 2 
505773 21 
505780 37 
505814 5 
505820 102 
505830 14 
505835 8 
505882 3 
505978 3 
506016 74 
506058 4 
506071 1 
506098 49 
506120 4 
506142 10 
506153 1 
506156 7 
506160 11 
506170 4 
506182 23 
506187 10 
506197 49 
506224 6 
506253 6 
506295 8 
506305 1 
506355 4 
506364 1 
506370 1 
506378 6 
506397 11 
506409 22 
506415 1 
506424 1 
506477 1 
506480 1 
506516 1 
506628 1 
506632 1 
506639 6 
506856 1 
506862 8 
506966 42 
506971 20 
506975 3 
506978 23 
507007 4 
507043 69 
507054 1 
507063 1 
507072 62 
507091 127 
507135 27 
507148 4 
507165 3 
507175 95 
507187 1 
507209 3 
507226 30 
507233 8 
507244 1 
507247 4 
507251 14 
507266 13 
507269 2 
507309 3 
507323 11 
507327 1 
507333 19 
507340 3 
507344 5 
507366 6 
507377 16 
507383 8 
507390 7 
507399 1 
507418 4 
507427 25 
507441 8 
507450 4 
507456 17 
507465 6 
507480 31 
507483 2 
507487 19 
507535 12 
507589 87 
507598 21 
507619 17 
507630 69 
507638 202 
507643 1 
507662 20 
507670 45 
507675 2 
507679 16 
507715 28 
507754 2 
507792 1 
507798 8 
507813 1 
507822 8 
507997 4 
508071 2 
508113 36 
508223 5 
508242 5 
508345 16 
508560 1 
508563 9 
508640 6 
508662 18 
508689 13 
508885 1 
508984 37 
509010 4 
509036 16 
509042 9 
509063 10 
509096 14 
509238 11 
509358 5 
509361 15 
509396 71 
509404 4 
509408 1 
509414 82 
509565 6 
509576 11 
509613 2 
509624 4 
509664 7 
509680 1 
509702 4 
510045 2 
510192 24 
510897 1 
511067 40 
511223 13 
511250 1 
511348 54 
511369 24 
511421 44 
511556 9 
511559 36 
511734 1 
511857 1 
511981 1 
512057 65 
512089 67 
512105 2 
512168 41 
512273 174 
512285 25 
512297 5 
512305 88 
512330 27 
512337 19 
512348 84 
512357 41 
512369 7 
512393 1 
512398 123 
512404 16 
512410 91 
512421 32 
512429 6 
512432 28 
512439 34 
512443 22 
512448 93 
512452 30 
512456 2 
512459 67 
512483 17 
512504 14 
512548 35 
512608 9 
512623 15 
512649 11 
512653 6 
512681 5 
512748 5 
512811 9 
512817 18 
512827 5 
512833 66 
512872 2 
512895 6 
512908 8 
512911 16 
513566 1 
515485 1 
516624 11 
519326 1 
519391 17 
519587 1 
519622 29 
519626 14 
519632 72 
519653 7 
519663 10 
519676 56 
519699 13 
519783 24 
519797 1 
519834 3 
519842 9 
519848 1 
519858 128 
519870 42 
519882 27 
519890 85 
519923 42 
519930 54 
519938 1 
519942 1 
519963 1 
519982 2 
519995 1 
520132 11 
520140 35 
520151 3 
520167 71 
520334 11 
520443 13 
520488 1 
520493 4 
520557 11 
520580 1 
520721 4 
520743 104 
520746 13 
520841 1 
520854 30 
520860 2 
520889 1 
520898 12 
520907 74 
520928 190 
520951 4 
521060 1 
521068 26 
521091 50 
521098 12 
521107 104 
521130 13 
521146 1 
521149 1 
521172 1 
521178 4 
521188 1 
521205 13 
521209 1 
521214 9 
521258 14 
521274 2 
521314 7 
521324 4 
521330 16 
521371 9 
521402 4 
521494 14 
521508 27 
521519 2 
521535 13 
521541 1 
521546 4 
521592 21 
521597 1 
521603 4 
521609 97 
521625 39 
521632 110 
521638 11 
521641 2 
521644 1 
521647 23 
521652 1 
521713 4 
521821 15 
521831 1 
521835 1 
521840 47 
521885 29 
521903 1 
521944 9 
521951 26 
521959 18 
521966 141 
521986 64 
522116 7 
522128 9 
522163 14 
522172 11 
522314 7 
522335 4 
522338 19 
522355 28 
522470 1 
522485 77 
522491 37 
522495 8 
523013 2 
523114 4 
523352 53 
523410 3 
523529 1 
523641 1 
523707 5 
523728 1 
523785 8 
523936 14 
523978 53 
524175 24 
524195 18 
524225 44 
524249 1 
524458 1 
524636 16 
524645 5 
524648 3 
524655 7 
524805 2 
524813 1 
524825 14 
524831 11 
524836 28 
524844 2 
524850 4 
524863 1 
524867 4 
524899 15 
524907 3 
524919 31 
524928 8 
524937 6 
524940 9 
524952 12 
524956 1 
524965 5 
524970 31 
524995 8 
524999 1 
525055 12 
525147 104 
525153 36 
525163 95 
525172 89 
525175 6 
525184 45 
525188 33 
525223 2 
525237 41 
525281 1 
525296 3 
525309 5 
525320 1 
525324 6 
527273 3 
527279 4 
527330 1 
527356 1 
527371 21 
527379 6 
527384 2 
527399 13 
527424 13 
527432 8 
527437 20 
527442 2 
527468 37 
527472 2 
527488 13 
527491 1 
527495 1 
527503 12 
527510 20 
527532 10 
527581 12 
528063 20 
528091 90 
528101 2 
535458 20 
535463 56 
535491 2 
535541 2 
535554 1 
536150 17 
536181 13 
538450 2 
538773 1 
538843 1 
538849 16 
538873 39 
538882 85 
538892 11 
538925 61 
538931 4 
538936 100 
538944 59 
538952 2 
539048 31 
539057 8 
539074 10 
539142 13 
539168 26 
539181 34 
539194 260 
539200 12 
539250 216 
539258 19 
539270 30 
539288 93 
539298 6 
539319 12 
539336 13 
539366 10 
539409 22 
539416 1 
539421 5 
539432 21 
539439 4 
539476 10 
539530 6 
539533 3 
539544 13 
539554 1 
539560 104 
539566 10 
539569 6 
539576 27 
539580 2 
539599 5 
539609 4 
539615 14 
539622 27 
539628 1 
539633 3 
539646 155 
539697 12 
539726 45 
539737 79 
539740 5 
539743 13 
539747 39 
539934 25 
540708 1 
541079 12 
541357 3 
541380 8 
541420 4 
541457 6 
541472 31 
541483 1 
541497 1 
541524 2 
541538 9 
541548 3 
541679 9 
541682 34 
541732 45 
541851 4 
541857 64 
541864 14 
541880 10 
541884 14 
541889 10 
541895 11 
541906 73 
541921 4 
541939 78 
541968 5 
541975 47 
541985 53 
541994 99 
542007 13 
542016 6 
542037 2 
542103 4 
542108 10 
542118 6 
542155 20 
542166 3 
542176 30 
542229 4 
542232 11 
542242 17 
542255 13 
542265 199 
542275 74 
542289 3 
542304 19 
542307 1 
542330 10 
542336 42 
542348 8 
542351 4 
542355 1 
542374 16 
542382 15 
542390 85 
542395 4 
542401 22 
542406 32 
542410 4 
542419 42 
542432 29 
542449 13 
542461 65 
542472 110 
542480 44 
542487 26 
542502 80 
542505 81 
542515 3 
542525 44 
542529 5 
542537 46 
542540 80 
542548 30 
542576 2 
542583 3 
542588 3 
542603 1 
542636 3 
542672 26 
542692 2 
542727 1 
542742 2 
542752 12 
542755 11 
542779 2 
542789 8 
542799 52 
542805 39 
542808 11 
542813 3 
542821 41 
542877 18 
542932 9 
542943 24 
543016 24 
543416 2 
543603 1 
543624 4 
543676 1 
543775 1 
543914 1 
543976 1 
543999 2 
544233 7 
544315 1 
544357 7 
544388 10 
544406 1 
544432 9 
544444 24 
544643 34 
544872 1 
544980 5 
545226 1 
545303 1 
545377 8 
545527 1 
545587 8 
545599 57 
545619 19 
545753 26 
545852 123 
546255 4 
546322 2 
546332 9 
546340 8 
546349 9 
546367 19 
546371 43 
546391 5 
546403 10 
546573 10 
546578 1 
547665 1 
547851 28 
548364 98 
548375 4 
548512 10 
548519 1 
548531 48 
548540 9 
548544 2 
548570 19 
548580 53 
548590 236 
548598 1 
548603 1 
548609 1 
548616 7 
548623 20 
548632 7 
548756 3 
548804 27 
548862 9 
548866 29 
548932 1 
548944 5 
548964 2 
549087 6 
549364 2 
549472 1 
549624 1 
549773 14 
549850 1 
550131 3 
550153 28 
550252 9 
550274 102 
550352 5 
550386 2 
550636 58 
550644 46 
550672 46 
550693 5 
550698 14 
550709 78 
550715 17 
550737 20 
550742 5 
550753 66 
550784 26 
550807 2 
550821 21 
550828 51 
550837 169 
550847 3 
550861 28 
550867 1 
550886 26 
550897 29 
550907 23 
550917 111 
550949 249 
550952 13 
550985 4 
551011 1 
551015 19 
551020 2 
551046 29 
551060 6 
551063 3 
551067 48 
551072 22 
551085 181 
551091 9 
551099 23 
551104 6 
551108 11 
551119 1 
551131 10 
551135 2 
551145 27 
551165 13 
551169 72 
551175 6 
551179 11 
551221 32 
551227 2 
551230 6 
551235 5 
551248 19 
551256 20 
551269 31 
551279 100 
551291 47 
551313 7 
551331 95 
551337 1 
551341 15 
551356 15 
551391 58 
551412 18 
551417 23 
551424 145 
551430 37 
551434 7 
551437 7 
551513 27 
551548 3 
551570 29 
551588 18 
551596 29 
551603 98 
551613 2 
551625 23 
551634 28 
551652 27 
551664 9 
551681 6 
551685 11 
551705 7 
553058 1 
553062 9 
553091 6 
553094 25 
553103 6 
553108 35 
553118 30 
553125 5 
553132 1 
553136 14 
553140 2 
553167 1 
553171 2 
553187 2 
553428 5 
553463 87 
553571 14 
553585 19 
553681 4 
553720 28 
555130 1 
555151 7 
555335 16 
555355 31 
555374 3 
555377 21 
555394 1 
555401 46 
555413 17 
555416 6 
555420 1 
555441 1 
555446 1 
555568 6 
555577 1 
555580 7 
555584 12 
555592 5 
555613 113 
555622 39 
555726 8 
556607 63 
556618 17 
556652 3 
556659 99 
556677 29 
556694 1 
556716 20 
556724 1 
556732 55 
556735 16 
556742 5 
556746 54 
556762 1 
556773 2 
556782 6 
556893 1 
556896 20 
556901 7 
556905 8 
556912 3 
556916 1 
556920 33 
556926 8 
556932 18 
556937 1 
556941 12 
556945 7 
556948 17 
556959 36 
556965 60 
556991 2 
557008 4 
557020 3 
557035 57 
557077 2 
557132 3 
557261 3 
557323 3 
557470 20 
557620 2 
557646 8 
557753 28 
557765 10 
557782 9 
557931 23 
557959 1 
557983 1 
557998 63 
558105 3 
558108 4 
558133 35 
558136 9 
558143 96 
558150 110 
558160 14 
558183 19 
558186 1 
558191 175 
558201 5 
558208 41 
558213 37 
558230 22 
558235 13 
558243 28 
558287 26 
558387 2 
558437 3 
558480 4 
560744 18 
560752 140 
560789 96 
560794 34 
560813 76 
560845 17 
560851 19 
560896 8 
560903 26 
560912 1 
560917 20 
560927 2 
560935 44 
560944 25 
560971 13 
560976 10 
560979 10 
560988 18 
561062 1 
561168 1 
561665 1 
561707 1 
562381 7 
562514 1 
562609 3 
562612 3 
562636 11 
562649 9 
562657 3 
562662 7 
562700 1 
562714 5 
562729 1 
562764 2 
562771 2 
562789 3 
562800 2 
562814 1 
562822 10 
562850 7 
562885 7 
562910 1 
562921 1 
562929 1 
562941 1 
562951 6 
563022 7 
563100 6 
563107 12 
563112 7 
563121 6 
563141 7 
563160 19 
563171 26 
563186 26 
563211 52 
563233 17 
563244 4 
563296 29 
563308 128 
563316 1 
563337 39 
563556 24 
563580 5 
563588 1 
563640 1 
563709 7 
563821 10 
563915 19 
564087 3 
564146 5 
564152 1 
564169 15 
564305 1 
564430 1 
564545 5 
564663 90 
564668 22 
564699 23 
564791 1 
564992 13 
565013 73 
565065 17 
565072 9 
565077 7 
565086 13 
565104 11 
565144 4 
565189 6 
565203 6 
565223 2 
565577 10 
565589 1 
565642 3 
565730 21 
565769 1 
565772 4 
565775 18 
565783 13 
565793 184 
565799 1 
565802 7 
565809 56 
565827 12 
565834 64 
565845 9 
565897 68 
565907 3 
566009 41 
566025 5 
566053 3 
566065 188 
566073 32 
566134 61 
566394 3 
566512 2 
566628 12 
566994 19 
567171 41 
567268 44 
567421 21 
567434 5 
567447 9 
567461 34 
567645 12 
567663 4 
567666 2 
567692 9 
567700 1 
567783 8 
568045 30 
568086 15 
568163 4 
568228 9 
568257 1 
568563 1 
568582 1 
568715 27 
568776 18 
568780 22 
568791 13 
568802 18 
568812 42 
568826 6 
568850 79 
568885 2 
569014 3 
569050 29 
569054 71 
569062 212 
569068 52 
569075 1 
569080 9 
569095 55 
569106 16 
569223 105 
569277 35 
569370 9 
569402 24 
569510 2 
569543 41 
569556 8 
569562 3 
569572 3 
569665 11 
569731 50 
569861 8 
569904 27 
569911 6 
569917 283 
569925 29 
569929 30 
569964 1 
569980 15 
570006 38 
570015 2 
570038 19 
570050 2 
570069 21 
570234 39 
570240 23 
570379 3 
570389 1 
570398 7 
570411 2 
570416 7 
570423 17 
570436 3 
570444 22 
570494 8 
570522 1 
570527 67 
570538 14 
570548 4 
573517 12 
573538 14 
573602 20 
573647 20 
573694 1 
573793 67 
573804 17 
573824 1 
573831 13 
573845 4 
573850 2 
573862 4 
573866 1 
573870 2 
573892 13 
573902 3 
573951 6 
573957 1 
573961 4 
573971 1 
573976 5 
573982 2 
573992 7 
574033 6 
574042 1 
574049 2 
574053 9 
574062 1 
574101 8 
574244 2 
574437 19 
574583 24 
574610 2 
574665 17 
574707 96 
574851 8 
574882 10 
574906 1 
575075 10 
575084 12 
575157 1 
575197 10 
575201 5 
575311 9 
575405 15 
575566 23 
575581 1 
575726 1 
575738 3 
575746 39 
575757 4 
575884 12 
575908 55 
575914 47 
575924 104 
575935 68 
575940 49 
575959 1 
576004 2 
576012 1 
576021 5 
576049 2 
576055 1 
576078 1 
576363 10 
578226 18 
578250 8 
578395 7 
578418 1 
578429 258 
578437 126 
578445 2 
578450 3 
578485 82 
578490 20 
578497 3 
578894 20 
578966 34 
578974 18 
579133 32 
579181 2 
579188 10 
579191 21 
580500 3 
580571 5 
580607 3 
581097 21 
581603 41 
581631 12 
581776 85 
581799 10 
581809 8 
581977 13 
582033 59 
582199 3 
582237 2 
582301 2 
582430 7 
582606 3 
582671 7 
582692 17 
582713 6 
582747 10 
582906 49 
583034 30 
583059 4 
583231 39 
583382 6 
583523 28 
583539 62 
583559 86 
583593 7 
583598 1 
583608 33 
583618 1 
583646 1 
583669 12 
583672 8 
584080 7 
584156 2 
584363 1 
584417 19 
584430 5 
584470 7 
584496 71 
584910 9 
585076 1 
587828 16 
587944 26 
587975 15 
588205 1 
588331 9 
588340 17 
588416 8 
588490 2 
588514 1 
588517 12 
588573 18 
588580 1 
588648 2 
588659 5 
588829 18 
589020 74 
589157 1 
589180 3 
589519 5 
589530 1 
589533 4 
589546 7 
589553 5 
589556 2 
589563 12 
589593 1 
589604 15 
589608 7 
589615 5 
589622 3 
589629 1 
589644 12 
589666 1 
589707 3 
589765 2 
589851 6 
589873 5 
589903 5 
590044 2 
590135 1 
590178 9 
590212 3 
590239 1 
590411 11 
590445 8 
590525 19 
590539 6 
590737 11 
590850 13 
590859 4 
590866 85 
590873 37 
590882 37 
590887 3 
590892 1 
590927 3 
590931 24 
590941 29 
590946 9 
590964 4 
590969 9 
590993 2 
591045 36 
591175 65 
591544 1 
591566 1 
591625 3 
591631 25 
591673 1 
591718 23 
591723 6 
591727 2 
591733 8 
591744 5 
591754 5 
591791 1 
591822 15 
591842 2 
591848 6 
591856 31 
591864 1 
591876 1 
591888 48 
591896 2 
591926 4 
591940 26 
591986 2 
591990 3 
592030 2 
592042 26 
592046 1 
592123 8 
592137 1 
592146 1 
592170 13 
592181 2 
592189 7 
592193 4 
592262 6 
592271 17 
592303 27 
592308 2 
592311 24 
592327 2 
592345 28 
592406 2 
592417 21 
592454 41 
592463 5 
592480 47 
592577 4 
592636 15 
592941 3 
593022 13 
593028 2 
593066 1 
593082 51 
593114 55 
593198 2 
593229 16 
593239 15 
593253 33 
593259 2 
593276 7 
593282 4 
593317 2 
593330 27 
593394 28 
593414 74 
593424 14 
593446 27 
593454 24 
593460 3 
593466 42 
593472 28 
593484 20 
593496 4 
593526 3 
593537 9 
593545 13 
593555 15 
593563 9 
593568 5 
593574 3 
593584 46 
593590 4 
593629 17 
593653 2 
593659 14 
593664 14 
593668 104 
593690 6 
593699 20 
593704 1 
593711 6 
593714 1 
593721 45 
595277 2 
595476 2 
596462 34 
596473 42 
596698 1 
596793 1 
596802 2 
596813 1 
596822 6 
596830 1 
596840 2 
596894 19 
596960 3 
596971 12 
597088 11 
597107 16 
597142 19 
597267 49 
597431 4 
597446 12 
597459 72 
597466 261 
597550 105 
597553 1 
597607 4 
597710 6 
597721 777 
597774 68 
597781 78 
597897 5 
597911 21 
597937 6 
597965 5 
598021 29 
598188 15 
598261 18 
598287 4 
598329 3 
598336 4 
598722 6 
599131 8 
599186 9 
599629 5 
599639 6 
599644 54 
599647 5 
599669 14 
599676 65 
599682 16 
599690 7 
599699 4 
599754 29 
599759 9 
599784 19 
599830 28 
599867 20 
599876 14 
599882 6 
599909 45 
599914 36 
599919 6 
599928 2 
599950 3 
600001 43 
600015 5 
600033 7 
600044 71 
600050 5 
600060 25 
600075 5 
600078 61 
600083 13 
600092 18 
600143 23 
600179 6 
600202 32 
600211 22 
600233 52 
600238 7 
600303 5 
600328 9 
600354 83 
600358 115 
600374 11 
600377 2 
600380 10 
600383 11 
600396 11 
600402 24 
600449 9 
600502 32 
600519 8 
600557 4 
600585 6 
600622 13 
601189 9 
601554 20 
601623 15 
601633 2 
602170 8 
602178 25 
602182 6 
602203 10 
602225 96 
602276 5601 
602374 40 
602395 17 
602496 192 
602574 2 
602739 58 
602920 12 
602973 45 
603015 1 
603047 22 
603349 8 
603726 27 
603852 1 
603868 2 
603875 24 
603879 5 
603897 5 
603900 3 
603928 1 
603937 67 
603942 4 
605787 24 
606595 1 
607021 4 
607195 2 
607204 14 
607212 9 
607402 1 
610240 10 
610244 30 
610247 2 
610250 68 
610253 1 
610259 17 
610266 32 
610274 2 
610307 2 
610312 180 
610337 13 
611919 35 
611927 17 
611957 2 
611963 1 
612000 1 
612016 1 
612029 1 
612033 4 
612228 3 
612499 105 
612522 1 
612642 5 
612650 33 
612707 2 
612768 20 
612924 6 
612937 26 
613082 3 
613250 1 
613472 2 
613771 14 
613777 5 
613858 10 
613893 1 
613949 62 
614078 4 
614100 33 
614109 13 
614120 5 
614129 9 
614143 2 
614156 1 
614181 1 
614190 6 
614505 12 
614538 4 
614713 13 
614729 12 
614888 8 
615234 1 
615240 2 
615569 7 
616046 1 
616157 1 
616189 13 
616194 28 
616274 32 
616299 3 
616339 5 
616348 27 
616352 1 
616362 4 
616381 1 
616402 3 
616422 10 
616441 1 
616447 1 
616454 6 
616473 29 
616476 3 
616487 4 
616522 41 
616545 12 
616549 19 
616552 7 
616556 38 
616563 24 
616568 78 
616572 7 
616579 71 
616586 16 
616589 1 
616595 48 
616600 1 
616618 3 
616621 2 
616629 2 
616635 17 
616659 14 
616790 9 
617289 4 
617297 4 
617337 19 
617365 3 
617378 56 
617402 9 
617418 4 
617421 1 
617439 46 
618363 11 
618371 5 
618398 15 
618408 5 
618421 25 
618449 6 
618480 5 
618485 1 
618489 23 
618526 6 
618727 1 
619372 37 
619382 6 
619652 11 
619720 20 
619845 11 
619883 1 
619889 8 
619897 2 
619906 3 
619911 4 
619922 10 
619932 16 
619938 2 
619951 5 
619957 12 
620008 2 
620073 7 
620078 2 
620115 3 
620120 6 
620134 4 
620137 1 
620142 22 
620149 9 
620194 22 
620494 10 
620610 8 
620801 8 
620976 1 
620986 1 
621112 38 
621142 42 
621296 43 
621299 30 
621310 17 
621315 14 
621323 1 
621380 1 
621576 8 
621694 1 
621716 26 
621726 23 
621735 1 
621779 5 
621786 3 
621791 13 
621816 1 
621819 1 
621827 3 
621850 2 
621854 8 
621877 3 
621950 5 
622015 9 
622255 27 
622463 4 
622568 45 
622721 99 
622791 1 
623009 16 
623101 33 
623105 113 
623116 1 
623125 17 
623133 8 
623206 10 
623271 62 
623281 32 
623295 2 
623360 6 
623396 19 
623428 16 
623518 12 
623582 2 
623663 3 
623698 18 
623993 14 
624023 9 
624183 20 
624191 2 
624278 73 
624299 1 
624403 15 
624469 14 
624487 1 
624551 11 
624706 5 
624777 1 
624783 25 
624849 7 
624901 2 
624919 4 
624922 24 
624927 11 
624932 15 
624941 8 
624948 1 
624978 34 
624991 10 
625001 15 
625004 1 
625011 49 
625047 32 
625348 3 
625379 1 
625799 6 
625943 146 
625946 1 
625998 23 
626129 1 
626145 16 
626154 11 
626158 2 
626163 160 
626175 3 
626201 2 
626233 5 
626236 1 
626245 13 
626266 5 
626289 15 
626293 8 
626505 1 
626612 14 
626634 2 
628633 22 
628636 2 
628649 2 
628679 111 
628696 92 
628749 65 
628759 22 
628764 5 
628856 37 
628889 1 
628924 2 
628931 27 
628940 27 
628949 4 
628992 23 
629252 7 
629272 9 
629339 97 
629686 10 
629696 1 
629728 2 
629743 18 
629756 6 
629779 2 
629787 2 
629796 4 
629804 6 
629812 2 
629953 3 
630068 14 
630079 5 
630091 36 
630095 26 
630105 1 
630109 17 
630447 17 
630453 12 
630637 13 
630749 1 
630776 1 
630804 14 
630815 30 
630822 13 
630893 228 
630901 26 
630909 3 
630918 27 
630924 24 
630929 282 
630939 41 
630968 4 
631060 1 
631078 102 
631097 9 
631108 9 
631119 8 
631130 8 
631413 16 
631442 15 
631455 27 
631648 39 
631662 1 
631773 491 
631915 10 
632002 2 
632302 1 
632307 2 
632311 3 
632676 26 
632702 1 
632707 34 
633032 1 
633184 12 
633210 7 
633216 26 
633262 1 
633380 10 
633493 72 
633511 4 
633529 15 
633537 1 
633563 15 
633692 1 
633704 35 
633744 1 
633749 1 
633893 1 
633941 62 
633966 3 
633992 5 
634045 17 
634090 8 
634126 20 
634137 3 
634204 1 
634327 80 
634351 5 
634379 13 
634395 2 
634501 6 
634724 3 
634763 60 
634781 32 
634789 9 
634892 8 
634957 3 
634996 12 
635092 1 
635172 2 
635248 1 
635262 1 
635306 5 
635521 5 
635532 11 
635572 1 
635583 2 
635594 20 
635621 6 
635652 2 
635673 69 
635701 2 
635704 1 
635710 19 
635715 31 
635735 23 
635749 19 
635752 19 
635758 1 
635770 3 
635785 7 
635791 59 
635797 4 
635806 43 
635810 39 
635815 29 
635824 7 
635834 256 
635840 1 
635851 14 
635879 67 
635901 3 
635905 10 
635914 23 
635930 4 
635940 5 
635946 25 
635975 2 
635990 6 
635994 5 
636009 128 
636016 5 
636019 35 
636023 21 
636026 4 
636030 69 
636034 61 
636045 9 
636101 51 
636122 8 
636125 33 
636159 16 
636164 89 
636172 86 
636177 11 
636182 21 
636195 1 
636225 3 
636236 2 
636245 3 
636288 5 
636304 1 
636310 6 
636314 7 
636325 8 
636342 3 
636376 1 
636390 6 
636412 1 
636436 4 
636446 7 
636450 8 
636462 5 
636469 40 
636481 3 
636520 1 
636605 13 
636746 8 
636773 7 
636824 6 
636827 18 
636953 1 
637036 4 
637202 1 
637371 1 
637385 1 
637394 3 
637549 1 
638114 135 
638605 9 
638626 8 
638674 6 
638872 4 
638890 6 
638913 1 
639607 11 
639670 4 
639874 14 
639939 4 
639978 15 
639996 31 
640022 3 
640030 8 
640053 1 
640110 5 
640122 1 
640132 6 
640490 30 
640539 9 
640628 12 
640708 5 
640748 1 
641090 1 
642133 53 
642196 7 
642726 15 
642815 14 
642897 24 
642982 32 
643079 8 
643105 3 
643135 2 
643150 1 
643164 15 
643173 4 
643209 37 
643324 1 
643524 1 
643712 1 
643990 2 
644075 10 
644079 6 
644117 4 
644196 1 
644244 124 
644692 7 
644766 7 
644779 18 
644835 11 
644847 92 
644877 3 
645013 37 
645025 59 
645032 46 
645041 7 
645047 36 
645052 142 
645062 21 
645066 1 
645122 51 
645126 7 
645134 148 
645187 4 
645227 2 
645233 64 
645267 7 
645292 13 
645304 2 
645320 14 
645504 3 
646105 1 
651557 36 
651664 10 
651726 50 
651799 28 
652231 58 
652286 7 
652301 2 
652405 110 
652422 81 
652544 28 
652547 3 
652568 6 
652571 16 
652582 19 
652586 44 
652590 3 
652596 66 
652599 1 
652631 58 
652641 25 
652648 6 
652841 19 
652995 3 
653116 4 
653129 6 
653164 2 
653176 14 
653212 6 
653222 14 
653283 4 
653307 28 
653323 10 
653329 66 
653763 79 
653895 13 
654170 19 
654390 14 
654439 4 
654466 49 
654470 36 
654652 13 
654758 1 
654769 13 
654819 1 
654823 25 
654831 44 
654834 22 
654846 28 
654851 5 
654854 10 
654860 20 
654873 268 
654880 2 
654886 24 
654891 13 
654895 37 
654905 15 
654918 15 
654933 36 
654938 1 
654944 125 
654962 1 
655135 3 
655144 2 
655292 1 
655299 4 
655302 1 
655343 2 
655383 2 
655416 2 
655424 4 
655702 11 
655745 4 
655870 24 
655886 23 
655920 14 
656124 35 
656302 13 
656704 41 
656860 4 
656878 20 
656904 1 
656933 6 
657049 2 
657527 2 
657539 62 
657544 76 
657553 12 
657613 96 
657688 54 
657710 1 
657714 15 
657725 2 
657762 3 
657772 2 
657894 12 
657911 24 
657951 39 
657999 26 
658147 6 
658158 5 
658198 9 
658238 4 
658246 5 
658303 9 
658436 4 
658440 2 
658592 5 
658747 23 
658782 4 
659376 4 
660102 2 
660191 12 
660349 4 
660429 3 
660579 16 
660789 3 
660935 6 
661155 1 
661331 44 
661380 7 
661409 1 
661467 1 
662364 9 
662700 5 
662711 15 
662885 5 
663320 1 
663468 1 
663546 3 
663740 25 
664280 13 
664856 3 
664975 5 
664982 107 
664998 8 
665009 7 
665028 21 
665039 16 
665046 49 
665055 42 
665060 9 
665069 121 
665079 2 
665087 6 
665271 13 
665296 72 
665317 61 
665394 4 
665619 16 
665726 5 
665750 2 
665763 13 
665830 2 
665845 25 
665870 6 
665965 9 
665999 42 
666211 6 
666285 37 
666349 4 
666512 3 
666730 5 
666885 1 
666931 1 
666945 46 
667111 5 
667205 5 
667287 2 
667304 1 
667486 4 
667508 5 
667752 4 
667777 14 
667833 38 
667905 17 
667953 19 
667977 4 
667991 5 
667994 1 
668020 5 
668044 69 
668055 52 
668169 3 
669371 2 
669616 1 
669712 15 
669764 1 
669819 6 
669898 9 
669901 46 
670030 21 
670064 12 
670118 54 
670294 4 
670427 4 
670551 5 
670964 1 
671117 1 
671184 7 
671188 4 
671220 14 
671666 8 
672125 6 
672207 14 
672763 12 
673112 13 
673567 2 
673995 10 
674321 10 
674396 5 
674532 2 
674553 80 
674705 6 
674738 8 
674751 17 
674832 14 
674976 1 
675056 1 
675320 8 
675522 42 
675536 25 
675545 17 
675703 23 
675709 12 
675773 29 
675901 34 
675940 9 
675970 3 
676007 12 
676020 26 
676039 18 
676194 48 
676520 68 
676526 37 
676544 2 
676804 3 
676864 2 
676958 29 
677017 59 
677071 1 
677271 6 
677321 7 
677340 9 
677487 2 
677529 4 
677560 5 
677563 29 
677582 21 
677589 10 
677600 1 
677633 3 
677645 35 
677697 12 
677708 40 
677722 100 
677727 4 
677794 70 
677800 4 
677816 77 
677911 1 
678049 26 
678114 4 
678477 40 
678562 1 
678596 5 
678601 12 
678652 43 
679258 5 
679403 28 
679447 3 
679544 41 
679554 24 
679615 118 
679630 3 
679755 14 
679848 13 
679859 1 
679901 32 
679908 5 
679948 15 
679969 19 
680010 135 
680023 69 
680072 6 
680080 15 
680105 2 
680113 4 
680176 3 
680180 41 
680192 7 
680198 61 
680233 19 
680239 2 
680251 3 
680272 34 
680275 4 
680303 4 
680340 7 
680344 5 
680351 3 
680389 29 
680398 1 
680414 85 
680433 41 
680447 10 
680476 3 
680503 13 
680608 2 
681784 19 
681795 1 
681825 109 
681832 60 
681849 190 
681862 68 
682003 2 
682010 17 
682023 4 
682033 33 
682057 1 
682070 15 
682610 9 
682959 12 
683258 21 
683346 2 
683446 164 
683451 52 
683469 23 
683636 9 
683682 4 
683692 22 
683698 10 
683704 9 
683712 9 
683715 3 
683728 9 
683911 6 
683928 2 
683941 3 
685707 1 
685731 2 
685734 4 
685773 4 
685783 6 
687370 29 
687628 2 
687640 5 
687709 1 
687734 95 
687773 7 
687785 39 
687816 48 
687832 9 
687949 5 
687962 1 
687979 7 
687991 1 
688011 4 
688026 2 
688044 6 
688052 13 
688061 1 
688064 1 
688078 5 
688090 6 
688099 2 
688131 2 
688413 11 
688421 1 
688426 5 
688435 12 
688518 25 
688635 14 
688874 5 
688941 8 
688951 2 
689240 2 
689246 13 
689315 5 
689396 4 
689832 3 
689910 1 
689954 4 
689959 14 
690023 10 
690053 12 
690061 54 
690181 24 
690193 1 
690452 19 
690542 1 
690630 2 
690645 14 
690690 4 
690699 38 
690703 49 
690707 4 
690749 2 
690783 12 
690795 47 
690818 2 
690838 35 
691053 3 
691310 1 
691529 13 
691918 10 
693127 1 
693298 1 
693303 10 
693322 16 
693331 7 
693385 64 
693388 1 
693443 18 
693604 3 
693607 1 
693936 13 
693940 5 
694223 1 
694246 1 
694253 19 
694258 8 
694267 37 
694274 21 
694282 1 
694318 7 
694334 2 
694344 2 
694362 30 
694367 1 
694388 5 
694565 3 
695063 5 
695333 4 
697092 10 
697148 1 
697349 4 
697528 10 
697601 35 
697975 1 
698037 2 
698172 3 
698267 20 
699567 16 
699579 56 
699587 75 
699594 32 
699612 2 
699619 10 
699622 19 
699629 1 
699633 11 
699645 5 
699652 17 
699666 4 
699685 37 
699709 118 
699718 10 
699818 5 
700057 4 
700093 4 
700299 35 
700466 35 
700518 2 
700584 2 
700644 10 
700820 9 
700869 1 
700967 8 
700990 22 
701226 3 
701272 40 
701437 18 
701869 4 
702237 2 
702396 110 
702529 16 
702542 5 
702737 3 
702804 2 
702925 3 
703125 49 
703187 67 
703196 4 
703207 3 
703522 18 
704069 6 
704255 72 
704274 1 
704300 23 
704313 57 
704320 116 
704326 4 
704344 48 
704368 28 
707302 5 
708836 1 
709385 12 
709388 1 
709425 4 
709431 1 
709446 5 
709551 62 
709574 56 
709639 14 
709765 22 
709772 154 
709903 18 
710395 7 
710412 19 
710427 5 
710592 1 
710617 23 
710627 2 
710897 27 
711101 1 
711260 7 
711433 4 
711443 22 
711453 63 
711465 134 
711493 6 
711509 2 
711835 35 
711972 14 
712030 29 
712153 1 
712282 9 
712360 7 
712481 22 
712665 21 
712717 1 
712769 12 
712846 1 
712860 10 
712950 3 
712954 1 
713137 12 
713254 11 
715447 14 
715461 6 
715466 15 
715531 7 
715539 3 
715542 1 
715559 4 
715576 14 
715594 134 
715601 1 
715613 3 
715640 1 
715797 8 
716211 18 
716507 1 
716526 6 
716556 26 
716684 10 
716693 3 
716702 6 
716727 3 
716730 1 
716736 14 
716780 1 
716784 13 
716794 11 
716797 3 
716849 10 
717118 2 
717432 29 
717689 32 
717713 10 
717742 1 
717757 10 
717938 3 
718204 7 
718366 52 
718434 1 
718580 2 
718588 2 
718610 25 
718656 3 
718661 9 
718847 1 
718999 35 
719012 1 
719159 8 
719163 3 
719173 52 
719449 4 
719493 12 
719754 75 
719773 8 
719802 92 
719902 60 
720109 19 
720114 4 
720120 9 
720143 6 
720148 3 
720457 1 
720463 6 
720487 35 
720491 44 
720499 4 
720543 3 
720558 19 
720583 2 
720708 3 
721494 1 
721645 3 
721684 12 
721724 1 
721822 4 
721853 6 
721860 13 
721868 30 
721928 3 
722007 10 
722028 7 
722048 1 
722067 56 
722190 1 
722279 13 
722604 27 
722654 1 
722709 115 
722763 4 
722770 3 
722894 1 
722940 12 
722956 8 
722991 1 
724313 2 
726184 27 
726279 1 
726820 6 
727693 4 
727706 65 
727715 4 
727726 1 
727755 20 
727763 52 
727786 7 
727795 2 
727855 6 
727873 2 
728032 9 
728039 62 
728043 20 
728056 18 
728068 18 
728075 5 
728097 27 
728118 2 
728151 16 
728179 6 
730328 14 
730347 16 
730355 138 
730374 13 
730380 31 
730387 101 
730397 25 
730408 150 
730418 24 
730421 12 
730464 23 
730482 1 
730494 17 
730516 10 
732940 11 
733094 2 
733103 19 
733123 9 
733150 53 
733326 1 
733343 1 
733356 5 
733990 8 
734014 13 
734046 3 
734068 3 
734078 6 
734474 2 
734640 2 
737590 1 
740074 6 
740100 81 
740106 2 
740115 38 
740121 26 
740132 115 
740140 17 
740167 2 
740175 18 
740183 107 
740192 15 
740240 12 
740388 1 
740570 5 
740638 82 
740876 5 
741116 27 
741173 4 
741344 16 
741521 2 
741640 2 
741818 1 
741856 14 
741887 1 
742092 1 
742107 88 
742118 105 
742270 3 
742371 11 
742447 10 
742457 262 
742519 7 
742718 34 
742794 10 
743096 3 
743546 133 
743619 7 
744151 3 
744161 10 
744170 1 
744468 1 
744499 70 
745160 24 
745178 11 
745195 25 
745435 18 
745628 9 
745661 12 
745928 53 
745955 3 
746265 1 
746323 6 
746348 2 
746593 15 
746614 15 
746637 16 
747816 144 
747901 3 
748664 1 
749020 1 
749177 45 
749429 14 
749477 3 
749580 2 
749647 4 
749758 1 
750849 24 
750865 37 
751038 46 
751072 5 
751097 10 
751120 32 
751128 16 
751139 3 
751170 2 
751182 1 
751191 8 
751354 3 
751375 7 
751386 26 
751462 49 
751483 7 
751513 20 
751522 62 
751528 7 
751531 23 
751675 17 
751689 604 
751724 11 
751738 13 
751784 25 
751851 32 
751906 8 
752106 8 
753098 16 
753242 20 
753378 2 
753397 5 
753921 141 
753946 17 
754550 5 
754845 1 
754859 2 
755025 186 
755153 7 
755160 1 
755251 1 
755261 9 
755333 24 
755341 81 
755346 6 
755360 55 
755367 9 
755373 32 
755388 13 
755409 24 
755420 3 
755478 13 
755482 28 
755497 25 
755512 2 
755528 14 
755694 59 
755714 2 
755732 12 
762493 4 
763432 6 
763683 1 
763777 4 
763780 2 
763805 53 
763809 12 
763826 61 
763851 9 
763947 1 
764066 1 
764123 26 
764282 2 
764823 11 
765295 26 
765306 20 
765360 36 
765369 4 
765380 183 
765386 5 
765396 8 
765404 1 
765430 3 
765436 3 
765445 72 
765468 2 
765478 22 
765487 6 
765545 1 
765549 6 
765574 10 
765585 16 
765589 7 
765598 31 
765610 2 
765816 10 
766784 2 
766864 2 
766976 9 
767078 1 
767649 19 
767779 2 
767796 15 
767832 14 
767855 6 
768117 12 
768202 2 
768211 22 
768218 1 
768257 26 
768274 3 
768279 35 
768286 13 
768350 62 
768358 2 
768386 1 
768403 4 
768501 12 
768611 1 
768735 80 
768898 2 
768936 2 
769026 1 
769051 3 
769097 68 
769106 1 
769114 3 
769118 8 
769131 19 
769155 1 
769170 1 
769177 21 
769182 3 
769247 16 
769259 6 
769274 9 
769285 14 
769418 13 
769430 3 
769434 2 
769446 3 
769450 24 
769455 1 
769462 35 
769472 8 
769798 9 
769836 9 
769858 49 
769893 1 
769995 10 
770042 50 
770082 1 
770094 1 
770105 1 
770157 17 
770170 7 
770192 11 
770198 88 
770319 11 
770342 30 
771653 7 
771700 33 
771709 4 
771717 19 
771731 5 
771763 10 
771954 2 
775681 22 
775880 20 
775933 7 
775940 3 
776115 98 
776241 1 
778842 1 
778849 1 
778867 1 
778935 1 
778951 3 
779329 76 
780096 1 
780985 7 
781069 1 
781079 3 
781086 5 
781255 22 
781306 1 
781337 4 
781344 3 
781494 19 
781556 7 
781597 56 
781730 4 
781884 17 
782001 13 
784270 45 
784306 1 
784309 2 
784327 37 
784354 71 
784367 9 
784371 31 
784398 6 
784673 10 
784685 1 
784696 19 
784715 1 
784729 1 
784820 2 
785012 1 
785165 1 
785434 1 
785760 4 
785842 24 
785855 52 
785923 2 
785933 9 
786092 4 
786114 2 
787317 11 
787460 48 
787471 2 
787529 8 
789298 9 
789321 1 
789396 1 
789545 87 
790150 63 
790238 3 
790243 15 
790246 77 
790263 30 
790296 6 
791826 1 
792015 158 
792054 1 
792060 5 
792150 2 
792334 12 
793727 2 
794056 1 
794063 4 
794092 15 
794188 7 
794326 2 
794336 14 
794347 6 
794351 19 
794387 29 
794396 16 
794413 48 
794419 7 
794436 1 
794444 26 
794453 19 
794604 26 
794737 6 
794750 7 
794774 4 
794799 2 
794802 1 
794920 4 
794969 28 
794987 2 
795068 3 
795475 4 
795724 29 
795746 1 
795849 30 
795866 31 
795929 56 
795948 21 
795956 9 
795968 1 
796016 2 
796106 43 
796163 5 
798547 1 
799604 1 
802466 8 
802473 3 
802488 8 
802515 1 
802522 15 
802567 3 
802599 18 
802604 1 
802611 2 
802860 1 
802868 6 
802874 10 
802886 8 
803042 2 
803077 2 
803191 2 
803270 1 
803557 32 
803847 22 
804193 14 
804603 9 
804863 1 
805094 1 
805110 1 
805661 3 
805925 5 
806046 1 
806060 3 
806095 30 
806122 3 
806135 55 
806221 10 
806237 12 
806274 10 
806312 4 
806318 19 
806353 29 
806358 14 
806367 4 
806377 8 
806393 1 
806430 7 
806433 5 
806442 8 
806446 28 
806459 1 
806549 66 
806638 10 
806649 26 
806789 1 
807050 3 
807111 6 
807309 1 
807316 1 
807473 4 
807559 79 
807565 25 
807698 3 
807850 10 
807935 1 
807959 188 
807982 7 
808085 7 
808110 3 
808194 85 
808203 94 
808211 4 
808225 117 
808231 5 
808251 3 
808483 9 
810416 5 
811579 12 
811742 7 
811746 9 
811750 39 
811756 71 
811761 17 
811768 1 
811807 3 
811871 11 
811902 50 
811929 39 
811938 73 
811944 2 
811963 22 
811970 18 
811989 8 
811998 4 
812011 14 
812019 11 
812028 48 
812053 9 
812064 13 
812069 49 
812088 20 
812132 4 
812310 28 
812368 6 
812512 9 
812645 39 
812706 8 
812717 1 
812721 5 
812732 28 
812748 70 
812757 3 
812770 4 
812774 36 
812955 104 
813078 4 
813298 36 
813466 1 
814197 1 
814224 16 
814230 3 
814235 24 
814254 4 
814272 4 
814286 17 
814321 7 
814326 106 
814336 22 
814389 4 
814395 14 
814438 1 
815274 29 
816414 9 
816569 1 
816591 7 
816612 5 
816617 12 
816621 3 
816628 16 
816678 13 
816684 4 
816721 41 
816724 1 
816735 3 
816753 2 
817560 42 
817581 8 
817678 4 
817696 12 
817707 3 
817714 5 
817717 23 
817747 16 
817755 9 
817773 3 
817823 47 
818016 8 
818147 10 
818560 1 
819062 9 
819197 1 
819228 15 
819253 9 
819256 4 
819262 6 
819335 9 
821023 5 
821071 1 
821110 10 
821130 1 
826363 2 
826371 3 
826404 6 
826413 4 
826437 14 
826464 2 
826469 3 
827462 19 
827470 12 
827476 3 
829139 9 
829428 25 
829451 1 
829473 1 
829501 1 
829504 7 
829699 47 
829832 4 
829851 20 
829863 2 
830064 21 
830068 1 
830171 1 
830193 17 
830334 7 
830375 3 
830383 16 
830418 2 
830424 4 
830448 1 
830609 3 
830915 4 
831095 80 
831283 18 
831433 30 
831439 8 
831495 31 
831593 207 
831599 80 
831605 7 
831614 1 
831617 8 
831653 17 
831742 15 
831752 1 
831902 1 
831919 1 
832057 1 
832099 9 
832146 33 
832250 3 
832276 1 
832289 9 
832596 13 
832649 9 
832655 45 
832662 39 
832672 2 
832675 30 
832696 1 
832704 1 
832714 4 
832721 3 
832762 3 
833114 17 
833346 11 
833600 8 
834498 4 
835536 16 
835557 3 
835566 3 
835574 7 
835581 16 
835589 2 
835676 2 
835730 6 
835751 7 
835769 1 
835780 10 
835802 5 
835815 20 
835823 1 
835830 3 
835844 6 
835850 26 
835853 2 
835856 3 
835863 7 
835887 12 
835903 3 
835910 8 
835915 6 
835926 11 
835935 14 
836005 1 
836026 38 
836033 3 
836061 3 
836068 3 
836073 12 
836087 7 
836094 11 
836104 11 
836112 12 
836117 10 
836131 3 
836134 12 
836142 29 
836147 24 
836153 9 
836167 24 
836244 4 
836263 12 
836270 13 
836275 13 
836287 13 
836294 19 
836297 4 
836327 3 
838205 1 
838211 2 
838215 9 
838300 2 
842094 4 
842102 3 
842117 31 
842190 4 
842293 1 
842410 9 
842437 36 
842444 16 
842630 13 
842881 25 
843072 5 
843111 1 
843269 25 
843277 14 
843358 102 
843519 1 
843862 23 
843936 3 
844322 3 
844481 9 
844599 5 
844947 17 
845001 16 
845016 2 
845029 3 
845034 18 
845055 1 
845323 11 
845454 12 
845548 1 
845695 11 
846326 21 
847993 2 
848002 8 
848011 1 
848103 4 
848338 1 
848947 7 
848962 14 
848999 33 
849350 11 
849408 20 
850338 54 
851064 3 
851082 1 
851091 1 
851097 12 
851100 1 
851145 1 
851153 3 
851162 3 
851216 8 
851296 2 
851815 15 
852000 52 
852068 13 
852443 1 
852633 17 
852657 17 
853079 17 
853151 22 
853278 156 
853356 7 
853387 4 
853542 125 
853745 3 
853789 1 
853901 6 
854033 3 
854041 21 
854053 64 
854061 35 
854066 4 
854072 85 
854077 6 
854084 38 
854087 1 
854173 22 
854318 4 
856153 15 
856187 14 
856214 1 
856217 1 
856224 32 
856248 2 
856268 5 
856886 3 
858015 2 
858042 8 
858077 28 
858269 2 
858997 11 
859003 6 
859034 14 
859042 30 
859192 13 
859198 2 
859209 3 
859258 1 
859273 5 
859278 72 
859301 6 
859307 3 
859454 31 
859472 72 
859507 7 
859760 1 
859938 2 
860422 28 
861074 11 
861122 7 
861171 23 
861336 1 
861356 47 
861378 14 
861548 38 
861567 1 
861571 2 
861576 84 
861595 23 
861599 5 
861607 2 
861661 20 
861672 9 
861676 6 
861682 8 
861737 12 
862337 55 
862348 7 
863131 33 
863175 113 
863667 7 
863877 5 
863914 2 
863978 12 
864012 16 
864199 29 
864265 4 
864276 15 
864286 86 
864432 14 
864491 49 
864531 12 
864848 17 
865029 26 
865062 8 
866729 7 
866744 15 
866825 13 
866903 8 
867134 14 
867137 1 
867447 7 
867455 78 
867623 8 
867628 40 
867633 2 
867638 2 
867647 1 
867663 1 
867666 9 
867674 84 
867678 45 
867683 38 
867694 24 
867703 17 
867751 10 
867862 6 
867960 3 
867977 6 
867980 8 
868001 2 
868013 18 
868020 2 
868031 10 
868036 27 
868082 1 
868162 2 
868205 3 
868288 77 
868896 16 
869255 2 
870543 6 
870610 15 
870739 1 
870752 1 
870913 6 
870925 2 
870992 1 
871016 3 
871041 4 
871554 4 
871708 2 
873285 3 
875540 39 
878101 1 
878113 1 
878258 1 
878302 1 
880264 1 
884153 1 
884439 4 
884463 1 
884551 5 
884622 34 
884634 2 
884653 1 
887061 2 
887078 9 
887114 13 
887123 4 
887133 2 
887151 119 
889064 6 
889080 4 
889145 12 
889173 4 
889346 35 
889366 58 
889390 6 
889397 12 
889433 19 
889449 37 
889453 7 
889457 37 
889466 13 
889478 39 
889483 9 
889500 5 
889690 30 
889767 7 
889817 4 
889835 14 
890016 2 
890460 10 
890718 4 
890779 4 
890956 7 
891176 2 
891353 30 
891426 22 
891435 4 
891442 12 
891622 6 
891772 3 
891929 2 
891956 19 
891973 57 
892098 13 
892128 14 
892242 5 
892259 3 
892333 7 
892337 10 
892417 3 
892423 131 
892517 1 
892632 6 
892643 9 
892649 4 
892665 17 
892933 27 
893010 8 
893169 2 
893178 5 
893184 2 
893249 1 
893326 2 
893505 4 
893611 1 
893739 428 
893810 15 
893896 25 
893914 15 
893918 1 
893963 4 
893978 82 
893986 2 
893991 10 
893998 31 
894062 2 
894069 8 
894078 8 
894084 63 
894093 7 
894109 1 
894127 1 
894193 19 
894214 1 
894219 28 
894229 9 
894233 11 
894302 1 
894307 10 
894314 83 
894335 1 
894377 20 
894391 8 
894402 1 
894406 6 
894414 17 
894418 118 
894426 44 
894432 5 
894437 3 
894450 69 
894456 19 
894611 28 
895449 33 
895867 25 
895986 21 
896014 119 
896223 35 
896561 3 
896743 9 
897105 23 
897851 1 
898521 2 
898527 1 
898749 17 
898871 1 
899278 11 
899444 1 
899762 3 
900190 1 
902460 1 
902842 1 
903067 1 
903140 43 
903224 16 
903564 13 
903567 15 
903585 1 
903592 1 
903598 29 
903601 3 
903619 45 
903638 7 
903791 2 
903799 5 
903979 5 
904156 1 
904174 1 
904193 12 
904797 2 
904834 3 
904889 98 
904929 12 
904941 72 
905099 13 
905122 1 
905137 10 
905147 5 
905156 63 
905183 8 
905293 2 
905382 31 
905575 6 
905800 7 
906369 11 
906785 6 
906940 5 
907122 2 
907139 2 
907142 1 
907159 1 
907232 11 
907235 1 
907256 1 
907290 3 
907404 4 
907461 12 
907601 1 
907734 18 
907825 7 
907907 1 
907969 6 
908100 43 
908160 2 
908368 3 
908805 8 
908931 51 
909001 38 
909098 88 
909167 6 
909221 73 
909242 11 
909249 24 
909253 286 
909274 3 
909286 50 
909364 19 
909403 19 
909428 1 
909443 4 
909486 22 
909498 5 
909505 27 
909519 5 
909543 3 
909547 4 
909569 9 
909672 1 
909683 33 
909686 1 
909697 7 
909769 13 
909773 3 
909780 148 
909877 5 
910006 2 
910031 2 
910056 5 
910066 1 
910142 1 
910167 8 
910202 5 
910318 12 
910667 50 
911099 2 
911385 53 
911399 2 
911466 86 
911488 2 
911515 1 
911541 40 
911611 1 
911797 7 
911847 14 
912454 1 
912465 4 
912498 1 
912525 1 
912856 10 
912880 16 
913033 11 
913110 3 
913194 2 
913284 4 
913296 4 
913365 24 
913613 13 
913643 1 
913713 44 
913727 142 
913758 5 
913775 5 
913797 2 
913913 2 
913924 3 
914114 12 
914379 1 
914885 8 
914888 7 
914901 25 
914930 10 
914941 10 
914985 26 
915024 29 
915035 62 
915042 11 
915168 2 
915177 12 
915188 2 
915198 4 
915222 6 
915262 5 
915277 2 
915286 1 
915289 86 
915292 19 
915296 3 
915299 185 
915318 1 
915889 1 
916197 1 
916202 71 
916219 8 
916226 2 
916231 110 
916281 27 
916296 7 
916306 44 
916336 7 
916342 4 
916350 1 
916356 2 
916360 7 
916366 7 
916371 42 
916397 17 
916409 28 
916421 1 
916835 12 
917324 4 
917371 1 
917389 12 
917396 4 
917518 1 
917568 3 
917573 3 
917628 1 
917894 1 
918082 9 
918179 11 
918231 2 
918368 2 
918510 44 
920912 11 
920933 12 
920963 1 
921002 5 
921040 2 
921736 6 
921779 5 
921965 12 
923981 2 
924000 93 
924014 1 
924058 24 
924069 58 
924079 12 
924171 14 
924357 10 
924537 1 
924546 11 
924560 317 
924568 23 
924578 29 
924600 25 
924613 3 
924629 10 
924632 11 
924640 5 
924650 18 
924654 4 
924658 1 
924668 55 
924696 17 
924791 8 
924851 65 
924978 7 
925003 1 
925222 4 
925491 25 
925712 31 
925763 7 
925951 6 
925989 30 
925993 6 
926005 7 
926364 12 
926383 27 
926397 4 
926432 18 
926644 1 
926749 14 
926773 1 
926833 26 
926909 13 
926930 1 
926956 35 
926979 49 
926993 10 
927002 4 
927008 15 
927013 6 
927020 3 
927071 50 
927078 6 
927083 5 
927096 12 
927100 77 
927104 29 
927118 2 
927125 2 
927136 2 
927143 29 
927154 11 
927160 14 
927195 20 
927213 37 
927236 14 
927302 25 
929368 1 
929628 15 
930150 1 
930361 1 
930364 1 
930367 2 
930394 4 
930427 1 
930471 11 
930528 1 
930533 1 
930542 7 
930550 1 
930580 8 
930593 51 
930599 14 
930603 24 
930618 6 
930626 8 
930637 8 
930651 3 
930658 25 
930668 2 
930679 10 
930683 5 
930707 6 
930815 3 
930851 103 
930862 1 
930875 2 
930887 8 
930897 7 
930912 1 
931225 13 
931233 23 
931242 48 
931306 20 
931463 13 
931547 4 
931581 9522 
931632 10 
931779 10 
931933 16 
931946 13 
931962 16 
931970 7 
932062 18 
932373 1 
932485 11 
932525 6 
932698 1 
932739 5 
932784 3 
933213 11 
933325 1 
933348 1 
933365 1 
933390 3 
933394 1 
933406 7 
935984 14 
935989 3 
936031 10 
936054 8 
936057 1 
936061 18 
936360 4 
936365 1 
936378 13 
936413 4 
936418 8 
936423 2 
936431 52 
936439 14 
936448 4 
936575 13 
936578 4 
936807 6 
937859 5 
940883 3 
940909 1 
940914 9 
940918 33 
940950 97 
940956 10 
941028 11 
941035 15 
941041 7 
941318 13 
941326 11 
941369 16 
941411 58 
941432 14 
941437 4 
941450 26 
941481 4 
941688 1 
941919 55 
942484 14 
942643 17 
942646 1 
942841 1 
942968 3 
943113 20 
943130 16 
943551 58 
943569 15 
943580 1 
943584 6 
943599 50 
945222 7 
945238 4 
945260 4 
945295 1 
945330 43 
945599 8 
945882 1 
946320 9 
946338 92 
946366 23 
946537 1 
946573 35 
946595 15 
946599 1 
946812 33 
946853 1 
946856 3 
946982 3 
947308 20 
947322 18 
947346 6 
947801 10 
947840 16 
947953 24 
948174 16 
948280 33 
948479 9 
948554 22 
948566 3 
950358 5 
950388 9 
950412 17 
950421 6 
950433 346 
950440 54 
950449 1 
950637 3 
951119 46 
951185 8 
951817 12 
951868 12 
951954 21 
952403 1 
952471 31 
952548 5 
952621 5 
952633 1 
952642 87 
952691 10 
952760 1 
954051 8 
954107 2 
954114 4 
954120 1 
954155 4 
954170 9 
954176 2 
954183 25 
954197 14 
954200 2 
954240 10 
954940 25 
954952 18 
954959 1 
954983 7 
954986 5 
954992 9 
955001 6 
955006 21 
955017 43 
955027 6 
955031 16 
955038 184 
955041 1 
955045 57 
955062 1 
955074 7 
955078 7 
955100 17 
955127 1 
955135 10 
955143 8 
955176 10 
955182 10 
955188 4 
955201 50 
955206 3 
955210 4 
955217 97 
955236 3 
955273 4 
955294 27 
955306 8 
955316 36 
955322 127 
955326 2 
955333 153 
955347 11 
955448 21 
955471 121 
955476 3 
955490 15 
955522 1 
955529 43 
955546 28 
955557 25 
955563 1 
955593 1 
956130 12 
956643 17 
956796 4 
957052 9 
957292 41 
957295 2 
957301 8 
957311 4 
957519 1 
957530 3 
957538 11 
957571 2 
957680 22 
957730 35 
957747 6 
957764 14 
957776 16 
957860 6 
958285 2 
958371 10 
958491 3 
958510 2 
958533 1 
958593 6 
958694 49 
958714 73 
958770 141 
958898 23 
958940 9 
958946 4 
959029 1 
959225 50 
959531 3 
959543 75 
959713 3 
959746 4 
959861 20 
959910 8 
959913 1 
959918 4 
959945 8 
959997 18 
960027 18 
960123 44 
960132 1 
960140 67 
960164 54 
960189 38 
960198 93 
960202 3 
960217 52 
960227 10 
960394 1 
960470 4 
960609 2 
960795 3 
960922 28 
962097 1 
962510 5 
962729 19 
962948 8 
963119 11 
963135 10 
963264 43 
963277 18 
963280 1 
963323 13 
963341 40 
963354 1 
963359 22 
963546 14 
963553 1 
964198 4 
964323 113 
964527 14 
964545 6 
964563 3 
964875 2 
964890 2 
964910 1 
964960 2 
964976 1 
965015 24 
965757 4 
966486 11 
967064 11 
967146 7 
967203 16 
967896 9 
967944 26 
967962 46 
967977 4 
967996 1 
968208 4 
968230 23 
968436 28 
968491 1 
968523 20 
968685 15 
968699 26 
968782 11 
968837 14 
968844 43 
968859 9 
968871 8 
968878 102 
968888 9 
968904 77 
968966 1 
968992 8 
969045 1 
969058 64 
969119 1 
969180 67 
969193 14 
969200 11 
969216 19 
969224 10 
969235 9 
969311 7 
969393 9 
969476 8 
969637 14 
969901 2 
969906 4 
969987 3 
970098 35 
971026 1 
971192 53 
971355 6 
971531 64 
971534 21 
971539 4 
971555 7 
971565 17 
971570 6 
971639 29 
971650 14 
971659 3 
971801 20 
971885 14 
971993 1 
972011 1 
972041 13 
972170 6 
972255 14 
972420 11 
972569 2 
973821 6 
974293 2 
974338 43 
974348 6 
974374 1 
974388 4 
974512 8 
974531 5 
974542 2 
974552 2 
974559 4 
974606 1 
974646 1 
974682 1 
974716 31 
974793 3 
975010 1 
975075 17 
975341 1 
975472 1 
975492 2 
975505 24 
975579 22 
975854 2 
975998 7 
976043 1 
976107 4 
976224 26 
976276 10 
976440 9 
976483 1 
976488 6 
976550 6 
976558 18 
976569 14 
976596 29 
976613 8 
976629 27 
976641 3 
976658 2 
976708 8 
976716 18 
976719 7 
976726 101 
976734 106 
976759 8 
976778 1 
976788 32 
976792 5 
976833 18 
976840 13 
976843 38 
976847 266 
976856 28 
976864 25 
976873 7 
976917 16 
976922 20 
976931 67 
976968 9 
976994 4 
977002 2 
977011 8 
977054 27 
977057 5 
977109 1 
977295 2 
977316 3 
977320 12 
977331 2 
977388 1 
977397 2 
977400 20 
977404 4 
977422 1 
977455 1 
977501 1 
977508 1 
977585 2 
977607 13 
977632 1 
977790 6 
977832 8 
977842 46 
977878 13 
977892 11 
977906 2 
977939 6 
977991 19 
978041 7 
978060 57 
978135 1 
978181 3 
978461 21 
978719 5 
978779 20 
978848 22 
978968 22 
979385 31 
979388 20 
979425 34 
979434 16 
979447 4 
979454 4 
979457 12 
979489 1 
979527 10 
980180 11 
980354 72 
980365 31 
980463 4 
980689 8 
980828 2 
980909 3 
980913 15 
980918 9 
980921 6 
980933 5 
980952 11 
980958 1 
981008 89 
981048 4 
981490 1 
981914 26 
981998 4 
982059 89 
982593 3 
983347 117 
986691 26 
987056 2 
987223 5 
992733 6 
992754 1 
992829 5 
992924 1 
992936 7 
992953 6 
992958 164 
992967 13 
992974 30 
992980 6 
993050 13 
993061 18 
993075 13 
993163 37 
994071 1 
994121 3 
994127 2 
994178 19 
994184 2 
994200 1 
994339 8 
994342 25 
994378 4 
994625 11 
994712 5 
994886 2 
995097 4 
995157 1 
995272 68 
995344 27 
995347 58 
995381 12 
995429 15 
995549 49 
995557 32 
995672 1 
995776 15 
995804 3 
996171 1 
998094 1 
998390 2 
998407 28 
998466 8 
998479 188 
998489 41 
998500 22 
998505 6 
998510 103 
998562 6 
998592 15 
998596 62 
998710 1 
998737 43 
998762 1 
998801 5 
998901 2 
999256 1 
1000223 65 
1000440 26 
1000598 138 
1000975 6 
1001624 5 
1001879 4 
1002076 10 
1002131 29 
1002289 6 
1002352 15 
1002357 80 
1002379 5 
1002398 77 
1003614 19 
1003623 3 
1003643 3 
1003646 4 
1003650 1 
1003658 24 
1003664 4 
1003903 15 
1003921 3 
1004012 1 
1004402 69 
1004575 20 
1005154 9 
1005166 19 
1005180 15 
1005313 5 
1005324 38 
1005347 6 
1005407 10 
1005417 38 
1005429 5 
1005438 8 
1005443 41 
1005461 8 
1005466 23 
1005476 3 
1005485 88 
1005493 4 
1005515 2 
1005642 54 
1008261 32 
1008618 6 
1008641 1 
1008695 31 
1008754 4 
1008862 1 
1008889 3 
1008939 13 
1009016 4 
1009045 49 
1009053 44 
1009056 10 
1009283 34 
1009457 8 
1009555 7 
1009822 6 
1009944 4 
1009958 3 
1009963 1 
1009976 3 
1009989 14 
1009996 52 
1010021 4 
1010038 1 
1010223 143 
1010420 1 
1010463 19 
1010584 14 
1010840 8 
1011007 3 
1011304 2 
1011329 3 
1011335 2 
1011351 5 
1011367 1 
1011390 23 
1011398 1 
1011401 71 
1011443 2 
1011449 15 
1011462 4 
1011468 2 
1011479 9 
1011498 32 
1011518 12 
1011523 112 
1011542 24 
1011565 12813 
1011574 4 
1011606 6 
1011620 3 
1011628 23 
1011635 46 
1011645 12 
1011681 32 
1011684 24 
1011690 51 
1011701 12 
1011710 5 
1011713 29 
1011726 58 
1011745 17 
1011791 93 
1011797 6 
1011808 76 
1011824 1 
1011832 38 
1011836 4 
1011840 55 
1011851 5 
1011876 1 
1011887 21 
1011895 95 
1011899 5 
1011904 31 
1011909 36 
1011926 36 
1011998 8 
1012006 141 
1012016 9 
1012023 3 
1012035 385 
1012052 44 
1012138 1844 
1012164 9 
1012168 8 
1012175 12 
1012181 1 
1012213 143 
1012228 2 
1012386 11 
1012450 10 
1012488 1 
1012497 23 
1012590 6 
1012665 54 
1012841 18 
1012958 2 
1012989 2 
1013095 4 
1013204 1 
1013337 2 
1013694 13 
1013701 1 
1013791 13 
1013808 87 
1013821 60 
1013884 8 
1013887 21 
1013894 22 
1013902 2 
1013937 3 
1013954 76 
1013967 74 
1013971 38 
1013985 65 
1014000 3 
1014010 6 
1014019 12 
1014025 1 
1014030 13 
1014044 2 
1014052 23 
1014073 2 
1014078 5 
1014096 37 
1014105 9 
1014115 28 
1014125 20 
1014129 14 
1014142 63 
1014164 3 
1014185 19 
1014193 3 
1014200 2 
1014207 20 
1014251 108 
1014285 18 
1014404 1 
1014409 2 
1014474 1 
1014496 22 
1014506 31 
1014521 20 
1014635 9 
1015002 7 
1015007 12 
1015046 27 
1015372 5 
1015405 1 
1015413 17 
1015584 5 
1015723 10 
1015763 1 
1015982 6 
1016097 16 
1016239 15 
1016264 48 
1016269 4 
1016312 1 
1016320 85 
1016333 6 
1016363 48 
1016375 89 
1016385 3 
1016438 80 
1016451 13 
1016465 2 
1016501 29 
1016538 1 
1016593 49 
1016600 36 
1016613 47 
1016677 105 
1016728 55 
1016755 11 
1016783 11 
1016804 15 
1016808 3 
1016814 5 
1016922 4 
1016982 22 
1017014 62 
1017141 2 
1017155 1 
1017271 3 
1017353 25 
1017359 41 
1017367 1 
1017417 14 
1017581 4 
1017655 86 
1017795 10 
1018050 1 
1018090 11 
1018436 1 
1018798 9 
1018824 4 
1019137 14 
1019141 27 
1019153 6 
1019180 28 
1019202 1 
1019210 14 
1019213 15 
1019221 6 
1019227 7 
1019245 2 
1019253 1 
1019752 5 
1019876 12 
1019942 15 
1020002 62 
1020135 12 
1020211 1 
1020444 7 
1020463 2 
1020476 1 
1020489 1 
1020545 2 
1021652 9 
1021704 12 
1021790 1 
1021829 10 
1021890 27 
1021906 3 
1022323 2 
1022479 1 
1022492 14 
1022513 1 
1022529 7 
1022546 9 
1022568 6 
1022587 1 
1022591 2 
1022610 4 
1022614 3 
1022679 3 
1022796 2 
1022885 2 
1023126 10 
1023138 8 
1023211 8 
1023602 7 
1024006 23 
1024145 8 
1024161 1 
1024474 40 
1024626 22 
1024640 18 
1024731 16 
1024816 509 
1024826 15 
1024833 3 
1024841 9 
1024901 16 
1024904 3 
1025012 21 
1025059 6 
1025085 53 
1025325 10 
1025412 6 
1025451 9 
1025580 21 
1025583 22 
1025701 9 
1025710 50 
1025713 1 
1025722 10 
1025747 53 
1026010 10 
1026240 59 
1026274 38 
1026532 11 
1026709 1 
1026783 4 
1027127 65 
1027484 7 
1027577 34 
1027584 1 
1027652 10 
1028016 1 
1028349 93 
1028390 2 
1028732 5 
1028743 96 
1029074 19 
1029208 2 
1029384 47 
1029627 1 
1029783 23 
1029819 22 
1029979 9 
1030002 2 
1030161 4 
1030490 20 
1030561 16 
1030598 10 
1030617 1 
1030760 30 
1030920 4 
1031368 9 
1031576 19 
1031598 15 
1031680 6 
1031786 126 
1031795 18 
1031858 8 
1031866 4 
1031873 10 
1031916 50 
1031919 2 
1031931 17 
1031935 53 
1031945 15 
1031994 14 
1032132 48 
1032239 2 
1032568 1 
1032720 14 
1032763 19 
1033578 2 
1034514 1 
1034767 14 
1035106 17 
1035165 1 
1035295 27 
1035417 4 
1035666 8 
1035685 2 
1035822 9 
1035856 7 
1035873 17 
1035885 16 
1035889 13 
1035893 9 
1035900 1 
1035905 2 
1035938 1 
1035972 2 
1035981 1 
1036051 1 
1036056 26 
1036059 1 
1036286 2 
1036355 14 
1036500 79 
1036840 1 
1036853 3 
1036888 4 
1037002 8 
1037027 64 
1037047 1 
1037055 2 
1037060 1 
1037068 159 
1037104 39 
1037129 56 
1037146 8 
1037157 7 
1039611 1 
1039627 1 
1039650 3 
1039669 2 
1039683 3 
1040508 1 
1040538 3 
1040666 5 
1040854 81 
1041253 10 
1041372 7 
1041501 3 
1041922 16 
1042286 31 
1042391 16 
1042424 19 
1042469 63 
1042472 8 
1042493 11 
1042564 1 
1045213 1 
1045233 1 
1045279 1 
1045305 1 
1045710 1 
1045808 41 
1046171 23 
1046339 86 
1046568 2 
1047359 11 
1047401 6 
1048318 9 
1049414 26 
1049465 8 
1049635 8 
1049653 3 
1050268 4 
1050272 4 
1050287 16 
1050313 10 
1050318 24 
1050326 1 
1050329 19 
1050339 24 
1050345 21 
1050394 2 
1050413 246 
1050418 13 
1050427 6 
1050431 7 
1050587 50 
1050628 24 
1051447 43 
1051693 10 
1051799 65 
1051853 1 
1052145 13 
1052156 8 
1052181 11 
1052276 3 
1052337 9 
1052350 203 
1052364 24 
1052367 1 
1052399 9 
1052402 49 
1052596 4 
1052620 2 
1053138 2 
1053251 8 
1053288 68 
1053417 3 
1053423 73 
1053593 101 
1054612 2 
1054783 1 
1054801 24 
1054820 18 
1054977 12 
1054991 1 
1055004 21 
1055015 2 
1055057 93 
1055090 90 
1055115 36 
1055119 166 
1055292 74 
1055948 1 
1055979 1 
1056097 2 
1056171 2 
1056188 23 
1056280 6 
1056358 2 
1056362 7 
1056365 3 
1056376 3 
1057709 3 
1057920 1 
1057947 2 
1059006 24 
1059040 1 
1059061 6 
1059128 96 
1059146 3 
1059155 36 
1059180 46 
1059245 10 
1059290 9 
1059354 11 
1059375 6 
1059421 96 
1059428 57 
1059438 17 
1059460 13 
1059523 15 
1059527 1 
1059537 20 
1059545 17 
1059551 4 
1061275 1 
1061307 1 
1062881 6 
1062903 15 
1062918 51 
1062941 19 
1062984 64 
1062992 31 
1063008 2 
1063016 162 
1063028 6 
1063112 77 
1063140 1 
1063156 58 
1063170 3 
1063208 24 
1063213 7 
1063218 40 
1063226 9 
1063230 18 
1063235 31 
1063241 11 
1063249 28 
1063280 9 
1067524 3 
1067532 9 
1067579 45 
1067589 8 
1067593 5 
1067612 9 
1067640 6 
1068439 6 
1068443 100 
1068448 10 
1068552 10 
1068740 1 
1068931 2 
1071746 20 
1071750 15 
1071768 26 
1071838 4 
1071857 6 
1072302 40 
1072310 61 
1072628 7 
1072639 7 
1072668 1 
1072992 8 
1073345 198 
1073350 7 
1073488 12 
1073503 13 
1073541 40 
1073581 36 
1073708 17 
1073759 1 
1073885 17 
1074898 8 
1074901 11 
1074910 3 
1074940 15 
1075277 26 
1075281 1 
1075284 5 
1075347 1 
1075358 59 
1075526 2 
1075776 18 
1076110 100 
1076131 8 
1076786 1 
1076880 4 
1077036 5 
1077115 3 
1077252 101 
1077467 1 
1077500 19 
1077650 14 
1077850 10 
1077951 17 
1077974 1 
1078494 2 
1078597 42 
1078608 29 
1078613 3 
1078836 10 
1078967 1 
1078979 1 
1079099 14 
1079229 5 
1079272 15 
1079891 5 
1079915 5 
1080125 21 
1080288 6 
1080307 11 
1080311 10 
1080456 21 
1080471 4 
1080553 6 
1080561 17 
1080595 6 
1080642 2 
1080700 3 
1080723 10 
1080741 13 
1080788 1 
1080811 1 
1080869 2 
1080887 8 
1080921 12 
1081099 13 
1081144 2 
1081286 22 
1081340 25 
1081868 6 
1082110 1 
1082256 45 
1082798 28 
1082929 3 
1082957 27 
1083024 11 
1083291 1 
1084295 1 
1084895 1 
1084993 2 
1087077 3 
1087096 1 
1087103 3 
1087111 56 
1087153 58 
1087176 13 
1087184 2 
1087393 4 
1087398 1 
1087408 1 
1087447 25 
1087471 2 
1087489 24 
1087652 6 
1088408 2 
1088453 8 
1088708 7 
1088855 7 
1088895 1 
1088905 16 
1089047 8 
1089503 9 
1089697 15 
1089731 52 
1089734 2 
1089790 26 
1089830 23 
1089976 12 
1089997 5 
1090044 16 
1090158 4 
1090170 37 
1090177 9 
1090180 1 
1090184 4 
1090195 44 
1090199 9 
1090206 164 
1090234 59 
1090237 20 
1090243 12 
1090281 11 
1090289 56 
1090327 55 
1090339 151 
1090369 12 
1090399 9 
1090486 3 
1090525 6 
1090547 3 
1090825 6 
1091050 70 
1091057 47 
1091298 30 
1091366 2 
1091471 1 
1091494 2 
1091633 1 
1092375 6 
1092577 4 
1092645 13 
1092671 1 
1092684 7 
1092702 13 
1092909 1 
1093616 8 
1093623 18 
1093643 29 
1093658 26 
1093666 43 
1093673 3 
1093685 24 
1093693 5 
1093700 3 
1093714 12 
1093892 4 
1094222 1 
1094438 7 
1094592 74 
1094674 12 
1094950 3 
1095109 1 
1095152 14 
1095291 3 
1095324 45 
1095339 23 
1095352 5 
1095397 2 
1095406 11 
1095419 7 
1095440 16 
1095448 4 
1095537 67 
1095546 7 
1095550 37 
1095553 5 
1095628 16 
1095732 2 
1102063 79 
1102066 1 
1102126 78 
1102274 7 
1103412 16 
1103579 5 
1103596 16 
1104599 9 
1104980 2 
1105069 6 
1105306 5 
1105583 2 
1105783 5 
1105995 3 
1106017 1 
1106025 3 
1106033 8 
1106743 19 
1106797 1 
1107778 7 
1107811 17 
1107826 15 
1108214 1 
1108513 1 
1108569 18 
1108575 10 
1108580 12 
1108832 11 
1109543 1 
1109953 84 
1110092 2 
1110480 1 
1110511 82 
1111032 1 
1111692 1 
1111725 15 
1112006 4 
1112137 21 
1112343 10 
1112348 53 
1112375 37 
1112389 138 
1112396 4 
1112425 31 
1112505 1 
1112602 2 
1112721 88 
1112740 263 
1113892 10 
1113913 126 
1113923 42 
1114104 9 
1114112 24 
1114190 25 
1114196 9 
1114233 2 
1114241 49 
1114367 1 
1116830 8 
1116867 8 
1117025 38 
1117033 58 
1117039 4 
1117055 29 
1117077 15 
1117080 111 
1119982 2 
1120322 21 
1120337 25 
1120402 2 
1120412 9 
1120415 1 
1120423 5 
1120439 2 
1120607 5 
1120643 27 
1120684 10 
1121111 59 
1121311 10 
1121481 16 
1121691 2 
1121705 21 
1121921 20 
1122749 12 
1122765 15 
1122787 23 
1122831 54 
1122880 2 
1123385 34 
1123757 1 
1123858 17 
1123985 19 
1124303 35 
1124474 30 
1125253 7 
1125269 21 
1125430 43 
1125433 46 
1125443 15 
1125451 9 
1126098 25 
1126103 22 
1126108 1 
1126115 35 
1126122 9 
1126366 1 
1126372 18 
1127155 18 
1127282 14 
1127626 13 
1127644 44 
1127681 125 
1127693 45 
1127758 2 
1127775 7 
1129387 4 
1129403 30 
1129413 4 
1129428 8 
1129463 4 
1129479 12 
1129487 12 
1129490 12 
1130668 2 
1130713 12 
1130722 1 
1130879 3 
1130904 9 
1130941 3 
1131243 9 
1133474 1 
1134071 5 
1134127 14 
1134495 1 
1134994 7 
1135338 1 
1135344 2 
1135353 1 
1135496 45 
1135518 21 
1135612 1 
1135634 10 
1135646 8 
1135676 3 
1135683 14 
1135715 4 
1135725 10 
1135923 1 
1136076 1 
1136823 14 
1138471 48 
1139348 7 
1139693 6 
1139973 1 
1140466 3 
1140564 32 
1140617 6 
1140631 2 
1140640 3 
1140653 91 
1140689 32 
1140693 26 
1140697 35 
1140717 1 
1140726 35 
1140733 11 
1140749 1 
1140760 58 
1140883 1 
1140913 22 
1140946 11 
1141222 5 
1141735 7 
1141960 20 
1142361 4 
1142632 16 
1142816 5 
1142902 1 
1142910 178 
1143461 7 
1143511 44 
1143650 3 
1143767 69 
1144825 174 
1144981 1 
1144987 10 
1145027 1 
1145035 11 
1145194 6 
1145205 64 
1145223 5 
1145390 34 
1145506 14 
1145574 1 
1146099 5 
1146111 175 
1146130 1 
1146138 3 
1146161 92 
1146180 2 
1146222 71 
1146229 1 
1146232 23 
1146429 12 
1147226 11 
1147261 8 
1147314 2 
1147358 12 
1147486 260 
1147496 9 
1147510 30 
1147522 57 
1147529 8 
1147536 1 
1147547 4 
1147686 29 
1147741 37 
1147866 12 
1147941 40 
1148049 97 
1148581 5 
1148756 126 
1148808 121 
1148901 21 
1148906 46 
1148934 5 
1149027 1 
1149033 5 
1149206 33 
1149287 5 
1149439 36 
1149584 62 
1149599 3 
1149658 1 
1149682 4 
1149708 4 
1149814 100 
1150581 9 
1150599 25 
1150618 3 
1150667 1 
1150737 1 
1150894 1 
1150898 31 
1150902 2 
1151012 2 
1151101 47 
1151160 2 
1153693 191 
1153711 4 
1153789 27 
1153795 2 
1153848 14 
1153869 4 
1154086 1 
1155999 3 
1156052 9 
1156192 16 
1156218 1 
1156255 2 
1156266 9 
1156443 144 
1156635 1 
1156714 8 
1156734 12 
1156750 6 
1156861 4 
1156964 10 
1157011 60 
1157014 10 
1157137 4 
1157146 67 
1157170 13 
1157177 4 
1157219 9 
1157249 1 
1157378 1 
1157410 29 
1157428 5 
1157432 2 
1157461 3 
1157471 19 
1157485 75 
1157569 58 
1157603 6 
1157630 19 
1157818 10 
1157967 2 
1158175 62 
1158213 9 
1158250 1 
1158465 6 
1158518 331 
1158559 61 
1158626 24 
1159118 2 
1159196 12 
1159333 15 
1159352 3 
1159362 1 
1159444 1 
1159452 1 
1159639 16 
1161599 28 
1161710 21 
1161794 35 
1161825 20 
1161951 44 
1161977 14 
1162038 10 
1162052 111 
1162095 1 
1162185 4 
1162263 1 
1162282 1 
1162303 1 
1162356 5 
1162368 2 
1162373 2 
1162443 8 
1162478 1 
1162528 4 
1162555 9 
1162583 5 
1162604 4 
1162632 3 
1162693 59 
1162732 51 
1162742 25 
1162747 3 
1163131 1 
1163347 1 
1163483 21 
1163491 10 
1163538 3 
1163560 20 
1163564 4 
1164050 17 
1164771 2 
1164876 6 
1164956 9 
1165399 1 
1165423 8 
1165786 24 
1165800 1 
1165849 22 
1165910 19 
1165939 1 
1165953 92 
1166033 25 
1166281 23 
1166293 53 
1166362 9 
1166397 5 
1166431 77 
1166511 10 
1166514 1 
1166519 107 
1166534 107 
1166546 4 
1166587 2 
1166602 4 
1166606 86 
1166622 83 
1166664 1 
1166671 28 
1166694 1 
1166701 322 
1166730 21 
1166760 9 
1166778 11 
1166785 3 
1166791 6 
1166796 6 
1166825 25 
1166838 39 
1166850 18 
1166860 29 
1166923 39 
1167117 9 
1167292 32 
1167490 38 
1167563 3 
1167607 29 
1168014 52 
1168359 17 
1168372 9 
1168570 115 
1168658 14 
1168661 6 
1168844 19 
1168877 16 
1168882 11 
1168900 30 
1168908 5 
1168916 3 
1168922 11 
1168925 14 
1168930 9 
1168933 6 
1168941 1 
1168945 1 
1168952 13 
1168958 50 
1169004 21 
1169027 64 
1169030 1 
1169034 25 
1169039 152 
1169222 8 
1170155 12 
1170170 6 
1170208 2 
1170226 6 
1170247 9 
1170301 15 
1170339 104 
1170496 9 
1170535 10 
1170581 30 
1170828 2 
1170854 15 
1171045 2 
1171055 1 
1171104 24 
1171179 1 
1171206 13 
1171264 36 
1171287 14 
1171329 13 
1171467 10 
1171753 5 
1171927 12 
1171966 11 
1172072 35 
1172095 41 
1172115 12 
1172123 4 
1172140 15 
1172154 25 
1172157 15 
1172185 25 
1172198 27 
1172206 232 
1172238 5 
1172256 5 
1172697 16 
1173953 36 
1174140 6 
1174146 3 
1174158 1 
1174282 36 
1174325 20 
1174329 4 
1174333 16 
1174340 31 
1174349 61 
1174355 8 
1174371 56 
1174394 55 
1174405 61 
1174412 1 
1174417 43 
1174421 22 
1174440 5 
1174449 6 
1174454 5 
1174670 1 
1174864 2 
1174887 1 
1174937 1 
1174968 18 
1175672 1 
1175731 219 
1175918 13 
1175928 2 
1175962 2 
1175971 101 
1178299 2 
1178359 21 
1178362 179 
1178367 25 
1178383 1 
1178852 5 
1178894 6 
1179542 1 
1181428 23 
1181465 34 
1181497 4 
1181505 3 
1181509 2 
1181525 4 
1181542 8 
1181555 4 
1181566 35 
1181573 3 
1181583 3 
1181608 14 
1181641 14 
1181690 3 
1181726 1 
1181904 6 
1182114 26 
1182255 2 
1182324 1 
1182596 1 
1182703 1 
1183018 11 
1183026 1 
1183032 3 
1183070 16 
1183084 1 
1183140 27 
1183182 3 
1183187 5 
1184319 2 
1184488 2 
1184512 9 
1184528 5 
1184541 3 
1184546 1 
1184569 1 
1184575 15 
1184619 11 
1184768 9 
1184912 3 
1184971 24 
1184989 5 
1185603 26 
1185621 41 
1185750 1 
1185922 32 
1185983 7 
1185992 14 
1188990 19 
1189007 22 
1189014 4 
1189043 2 
1189146 1 
1189157 13 
1189169 3 
1189185 3 
1189189 22 
1189198 4 
1189202 26 
1189272 13 
1189278 4 
1189281 4 
1189290 1 
1189546 102 
1189577 1 
1189588 69 
1189593 6 
1189616 14 
1189624 49 
1189630 47 
1189681 4 
1189689 2 
1189703 115 
1189711 6 
1189732 1 
1189742 111 
1189753 4 
1189853 2 
1189862 1 
1189874 6 
1189949 5 
1189953 8 
1189970 37 
1190022 3 
1190025 22 
1190042 2 
1190160 2 
1190305 21 
1190330 26 
1190666 1 
1190913 30 
1191092 137 
1191308 5 
1191342 10 
1191413 10 
1191630 13 
1191667 28 
1191698 26 
1191803 1 
1192193 5 
1192204 5 
1192218 8 
1192545 1 
1195200 1 
1195213 1 
1195260 20 
1195269 2 
1195277 49 
1195281 7 
1195289 28 
1195330 77 
1195335 5 
1195350 17 
1195598 1 
1196382 8 
1196389 2 
1196393 5 
1196401 13 
1196446 6 
1196472 3 
1196532 2 
1196547 1 
1198338 1 
1198361 15 
1198391 7 
1198839 1 
1198845 4 
1198880 184 
1198935 24 
1198946 45 
1198955 1 
1198963 21 
1199116 11 
1199123 23 
1199175 31 
1199292 5 
1199472 10 
1199775 5 
1200553 9 
1200672 1 
1201000 2 
1201003 28 
1201310 48 
1201479 13 
1201512 7 
1201523 3 
1201740 10 
1201832 17 
1201874 2 
1201918 1 
1201928 4 
1201937 16 
1201940 1 
1201956 23 
1201981 5 
1202003 19 
1202015 1 
1202023 3 
1202030 11 
1202033 2 
1202038 20 
1202047 1 
1202090 4 
1202536 4 
1203660 1 
1204301 28 
1204306 13 
1204592 5 
1206478 24 
1206481 1 
1206497 2 
1206502 39 
1206505 6 
1206562 8 
1206566 26 
1206572 62 
1206578 128 
1206582 23 
1206585 3 
1206588 5 
1206598 1 
1206607 4 
1206620 26 
1206648 12 
1206656 6 
1209370 4 
1209429 1 
1212694 1 
1212711 1 
1212745 4 
1212758 13 
1213691 15 
1213726 1 
1213848 3 
1213977 5 
1214361 38 
1214544 23 
1214767 62 
1214860 22 
1214880 87 
1215063 7 
1215068 59 
1215129 6 
1215167 13 
1215250 3 
1215344 2 
1215367 55 
1215468 28 
1215539 14 
1216675 110 
1217269 20 
1217303 37 
1217441 1 
1217673 4 
1217688 16 
1217699 1 
1218358 52 
1218397 44 
1218556 3 
1218594 1 
1218648 21 
1219002 11 
1219010 4 
1219141 27 
1219157 5 
1219187 4 
1219193 6 
1219196 4 
1219206 40 
1219220 5 
1219257 1 
1219289 36 
1219316 185 
1219335 16 
1219471 4 
1219571 8 
1219649 25 
1219760 4 
1219944 81 
1219963 1 
1220161 30 
1220190 1 
1220301 5 
1220349 29 
1220780 15 
1220968 16 
1221227 9 
1221845 17 
1222319 4 
1222333 495 
1222485 26 
1222495 44 
1222499 7 
1222505 116 
1222518 22 
1222521 1 
1222526 1 
1222532 31 
1222537 19 
1222541 41 
1222664 15 
1222669 3 
1223209 1 
1223356 2 
1223699 118 
1223739 9 
1223742 3 
1223824 29 
1224077 12 
1224661 1 
1224677 88 
1224685 18 
1224700 15 
1224718 4 
1225043 1 
1226306 2 
1226405 6 
1226547 6 
1226570 11 
1226580 3 
1226585 28 
1226602 2 
1226606 4 
1226625 4 
1226643 8 
1226678 6 
1226687 6 
1226692 12 
1226712 1 
1227013 1 
1228329 1 
1228414 6 
1228427 9 
1228438 5 
1228443 1 
1228446 39 
1228453 2 
1228501 9 
1228893 27 
1229671 2 
1229680 6 
1229685 3 
1229695 38 
1229705 1 
1229709 1 
1229764 2 
1229786 1 
1229791 4 
1229858 5 
1229921 3 
1229956 12 
1229990 6 
1229995 12 
1230104 3 
1230125 1 
1230214 15 
1230234 5 
1230515 1 
1230528 8 
1230535 1 
1230658 4 
1230674 51 
1231229 3 
1231360 1 
1231551 9 
1231668 4 
1232010 4 
1232092 4 
1232401 11 
1232733 118 
1232880 4 
1232893 1 
1232919 23 
1232975 39 
1232982 1 
1233082 45 
1233617 42 
1233624 2 
1233630 14 
1233650 29 
1233664 3 
1233837 1 
1233847 16 
1233863 2 
1233870 27 
1233918 4 
1233927 4 
1233933 6 
1234153 25 
1234188 4 
1234315 15 
1234340 53 
1234366 59 
1234382 33 
1234407 7 
1234516 26 
1234532 3 
1234728 4 
1235018 4 
1235081 2 
1235351 1 
1235596 18 
1235605 3 
1236079 21 
1236238 3 
1236262 2 
1236301 1 
1236305 5 
1236317 9 
1236329 2 
1236335 1 
1238175 1 
1238206 4 
1238276 1 
1238382 4 
1238953 1 
1239152 1 
1239164 17 
1239171 59 
1239177 1 
1239183 31 
1239188 8 
1239194 1 
1239297 10 
1239301 17 
1239345 7 
1239355 5 
1239366 15 
1239382 7 
1239717 35 
1240017 17 
1240069 2 
1240229 28 
1240353 14 
1240447 3 
1240570 7 
1240745 2 
1240754 10 
1240761 86 
1240766 10 
1240790 21 
1240834 3 
1240864 2 
1240991 1 
1241025 37 
1241211 16 
1241499 2 
1241525 5 
1241542 22 
1241595 30 
1241656 13 
1241687 16 
1241691 36 
1241742 1 
1241866 38 
1241990 9 
1242096 1 
1242157 1 
1242177 1 
1242246 2 
1242316 1 
1242345 1 
1242362 1 
1242367 3 
1242371 2 
1242406 36 
1242446 9 
1242454 1 
1242505 14 
1242517 13 
1242588 1 
1242627 2 
1242666 8 
1242726 18 
1242734 28 
1242745 1 
1242752 1 
1242763 1 
1242768 34 
1242780 45 
1242818 2 
1242825 2 
1242886 3 
1242896 8 
1242908 46 
1242911 9 
1242918 61 
1242932 33 
1242943 14 
1242983 26 
1242987 204 
1243001 148 
1243026 6 
1243039 27 
1243098 5 
1243116 9 
1243129 4 
1243136 3 
1243139 52 
1243192 495 
1243199 1 
1243202 8 
1245614 1 
1245908 3 
1245959 82 
1245965 13 
1247070 14 
1247205 44 
1247345 10 
1247434 1 
1247547 2 
1247633 4 
1247691 16 
1247779 1 
1248237 25 
1248814 4 
1248846 4 
1248860 24 
1249366 6 
1249513 3 
1249546 1 
1249648 8 
1249651 2 
1249825 6 
1249853 61 
1249977 5 
1249999 72 
1250005 1 
1250018 19 
1250065 24 
1250084 2 
1250094 9 
1250100 8 
1250125 20 
1250257 11 
1250996 16 
1251063 1 
1251230 1 
1251279 13 
1251475 4 
1251532 2 
1251916 25 
1251926 18 
1251954 61 
1251976 33 
1251990 28 
1251993 24 
1252001 10 
1252017 1 
1252200 3 
1252219 33 
1252257 19 
1252363 8 
1252751 2 
1253819 1 
1254283 4 
1254334 12 
1254496 10 
1254500 3 
1254569 16 
1254577 97 
1254606 14 
1254621 14 
1254636 1 
1254647 9 
1254772 3 
1255127 1 
1255147 1 
1255221 5 
1256893 31 
1256915 38 
1256923 8 
1256942 88 
1256949 1 
1256957 109 
1256974 10 
1256981 3 
1257035 3 
1257140 1 
1257148 28 
1257152 13 
1257158 23 
1257163 21 
1257170 30 
1257177 66 
1257196 25 
1257208 30 
1257520 90 
1257637 10 
1257655 1 
1257857 1 
1258018 5 
1258191 7 
1258243 5 
1258317 1 
1258385 12 
1258474 19 
1258479 22 
1258498 37 
1258512 19 
1258516 29 
1258520 1 
1258531 39 
1258545 6 
1258550 15 
1258562 33 
1258630 2 
1258652 8 
1258774 6 
1258800 5 
1259758 7 
1259764 8 
1259769 1 
1259776 45 
1259807 47 
1259924 21 
1259934 51 
1259987 9 
1260102 49 
1260110 39 
1260279 2 
1261239 3 
1261396 100 
1261408 110 
1261429 10 
1261432 7 
1261457 1 
1261494 41 
1261518 4 
1261543 8 
1262999 2 
1263019 8 
1263089 30 
1263101 21 
1263160 1 
1263170 6 
1263183 11 
1263342 19 
1263983 1 
1264011 11 
1264919 1 
1265157 27 
1266066 2 
1266078 4 
1266105 3 
1266157 2 
1266207 20 
1266943 10 
1266958 32 
1266999 2 
1267012 1 
1267016 1 
1267024 11 
1267037 22 
1267048 3 
1267080 1 
1267084 9 
1267192 17 
1267218 22 
1267227 37 
1267340 11 
1267355 32 
1267366 1 
1267369 1 
1267375 18 
1267387 14 
1269297 2 
1269380 7 
1269486 24 
1269521 22 
1269545 20 
1269624 2 
1269685 5 
1269690 1 
1269693 5 
1269743 3 
1269755 26 
1269758 1 
1269770 1 
1269773 1 
1269794 42 
1269810 6 
1269842 4 
1269903 1 
1269951 36 
1270041 2 
1270420 4 
1270714 1 
1270834 1 
1270840 2 
1270847 1 
1270859 8 
1270865 17 
1270893 2 
1270897 4 
1270922 12 
1270928 28 
1270943 1 
1271301 4 
1271630 31 
1271899 6 
1272141 72 
1272212 2 
1272246 7 
1272438 53 
1272480 7 
1272488 1 
1272494 11 
1272558 3 
1272924 1 
1273633 1 
1273679 6 
1273853 2 
1274005 1 
1274041 22 
1274054 4 
1274108 1 
1274135 1 
1275004 12 
1275506 10 
1275728 5 
1275753 5 
1275780 15 
1275842 1 
1275889 1 
1276035 1 
1276068 63 
1276113 5 
1276164 5 
1276330 9 
1276347 1 
1276361 13 
1276472 3 
1276554 8 
1276567 1 
1277322 2 
1277383 8 
1277386 9 
1277391 32 
1277398 8 
1277403 14 
1277409 220 
1277435 99 
1277443 13 
1277455 2 
1277509 11 
1277517 5 
1277520 30 
1277539 29 
1277551 1 
1277556 47 
1277568 132 
1277913 1 
1278003 2 
1278264 42 
1278310 19 
1278370 2 
1278380 2 
1278408 11 
1278441 2 
1278456 7 
1278461 11 
1278498 1 
1278502 10 
1278516 25 
1278540 9 
1278622 3 
1278674 9 
1278682 67 
1278693 3 
1278726 17 
1278733 4 
1278749 16 
1278778 9 
1278825 3 
1278869 65 
1278892 113 
1278901 32 
1278910 40 
1278925 141 
1278930 14 
1278934 42 
1278938 117 
1279023 61 
1279223 1 
1279393 9 
1279409 81 
1279420 4 
1279424 1 
1279439 1 
1279448 1 
1279479 1 
1279504 40 
1279508 27 
1279517 140 
1279529 29 
1279540 92 
1279565 16 
1279576 9 
1279594 14 
1279601 11 
1279611 1 
1279622 77 
1279626 58 
1279633 13 
1279647 1 
1279682 7 
1279837 3 
1279998 13 
1280008 349 
1280040 24 
1280045 2 
1280049 10 
1280057 51 
1280062 8 
1280111 74 
1280248 15 
1280449 10 
1280461 1 
1280477 9 
1280562 16 
1280909 14 
1281031 1 
1281054 6 
1281280 53 
1281601 19 
1281604 15 
1281667 1 
1281978 8 
1282329 4 
1282903 2 
1283021 1 
1283090 52 
1283191 50 
1283266 6 
1283308 1 
1283311 31 
1283320 7 
1283330 43 
1283360 39 
1283368 13 
1283374 36 
1283379 22 
1283419 10 
1283473 8 
1283504 45 
1283533 14 
1283588 23 
1283623 15 
1283770 16 
1284064 1 
1288078 11 
1288089 12 
1288164 5 
1288169 79 
1288174 23 
1288182 9 
1288974 15 
1289005 8 
1289126 4 
1289177 3 
1289216 11 
1289235 5 
1289251 10 
1289254 4 
1289289 11 
1289312 5 
1289457 22 
1289660 1 
1290459 66 
1290674 2 
1290766 40 
1291158 1 
1291346 17 
1291383 80 
1291427 6 
1291615 18 
1291657 14 
1291662 1 
1291677 1 
1291788 1 
1292003 8 
1292016 16 
1292167 3 
1292234 5 
1292271 4 
1292278 1 
1292394 4 
1292411 2 
1292422 5 
1292435 7 
1292462 17 
1292546 1 
1292795 18 
1293202 2 
1293214 8 
1293240 4 
1293309 4 
1293313 1 
1293328 4 
1293339 3 
1293441 2 
1293475 17 
1293513 2 
1293616 7 
1293627 8 
1293670 13 
1293787 16 
1293841 50 
1293856 27 
1293954 5 
1294022 38 
1294161 73 
1294419 39 
1294458 16 
1294464 31 
1294476 5 
1294481 11 
1294496 15 
1294504 2 
1294508 37 
1294544 2 
1294560 3 
1295296 1 
1295613 3 
1295648 5 
1295673 3 
1295790 5 
1295817 2 
1295843 81 
1295858 3 
1295862 11 
1295966 2 
1296114 3 
1296510 8 
1296551 8 
1296770 1 
1296862 9 
1296871 1 
1296912 18 
1296926 1 
1296969 88 
1297001 18 
1297139 15 
1297158 46 
1297487 4 
1297609 1 
1298109 1 
1298260 75 
1298267 4 
1298271 16 
1298284 3 
1298295 2 
1298300 3 
1298322 30 
1298335 7 
1298679 2 
1298694 13 
1298803 91 
1298846 18 
1300871 2 
1301027 1 
1301037 2 
1301046 4 
1301076 1 
1301083 83 
1301094 7 
1301308 20 
1301497 7 
1301735 6 
1302019 1 
1302157 1 
1302360 66 
1302388 18 
1302514 6 
1302559 26 
1302594 1 
1303127 1 
1303272 8 
1303290 84 
1303299 9 
1303339 31 
1303453 7 
1303576 9 
1303642 13 
1303698 10 
1303784 36 
1304079 1 
1304086 5 
1304187 135 
1304428 6 
1304479 39 
1304793 5 
1305077 11 
1305362 1 
1305420 111 
1305451 19 
1305820 2 
1305883 8 
1305944 2 
1306097 4 
1306421 1 
1306453 12 
1306461 37 
1306614 4 
1306807 23 
1306951 5 
1307042 2 
1307231 13 
1307428 28 
1307564 38 
1307841 9 
1308835 7 
1309757 35 
1309795 2 
1309953 11 
1310448 18 
1310544 1 
1310575 44 
1310944 18 
1311100 9 
1311181 61 
1311299 48 
1311439 15 
1311446 1 
1311488 37 
1311521 5 
1311876 2 
1311883 99 
1311901 11 
1311910 120 
1311915 81 
1311923 16 
1312076 10 
1312287 7 
1312370 1 
1312457 20 
1312508 4 
1312667 7 
1312730 21 
1312769 11 
1312816 40 
1312901 13 
1312945 53 
1312962 8 
1313025 32 
1313227 33 
1313421 2 
1313776 3 
1314035 2 
1314043 1 
1314261 1 
1314287 5 
1314564 5 
1314985 1 
1315239 140 
1316390 102 
1316513 54 
1317409 15 
1317413 19 
1317536 14 
1317568 5 
1317820 8 
1317899 48 
1317911 44 
1317929 48 
1317936 7 
1317946 30 
1317949 5 
1318007 1 
1318016 8 
1318029 26 
1318033 21 
1318043 13 
1318171 30 
1318392 5 
1318605 25 
1318756 3 
1318788 25 
1318797 4 
1319115 11 
1319130 15 
1319168 3 
1319275 1 
1319291 8 
1319299 69 
1319313 6 
1319317 11 
1319388 1 
1319422 5 
1319431 1 
1319880 1 
1319911 24 
1319928 7 
1319938 6 
1319949 118 
1319959 7 
1319976 13 
1320605 4 
1321235 44 
1321686 2 
1321877 71 
1322040 4 
1322046 1 
1322092 6 
1322105 10 
1322128 10 
1323362 3 
1323590 3 
1323817 17 
1323841 1 
1323872 8 
1324150 6 
1324252 11 
1324455 2 
1325363 3 
1325373 39 
1325378 1 
1325383 5 
1325388 1 
1325395 30 
1325404 22 
1325410 3 
1325414 4 
1325453 7 
1325649 88 
1325656 69 
1325784 7 
1325961 15 
1325983 11 
1325995 3 
1326002 59 
1326388 5 
1326525 102 
1326542 68 
1326605 65 
1326851 20 
1326921 24 
1326960 4 
1327340 28 
1327649 1 
1328047 44 
1328258 1 
1328285 96 
1328389 1 
1328430 2 
1328570 1 
1328621 9 
1328671 4 
1328733 13 
1330231 1 
1330256 6 
1330276 17 
1330586 14 
1330598 41 
1330821 15 
1330842 3 
1331006 3 
1331010 2 
1331019 1 
1331032 22 
1331058 1 
1331896 1 
1333006 606 
1333045 1 
1333113 3 
1333137 55 
1333171 239 
1333187 145 
1333314 18 
1333351 536 
1333390 1 
1333394 165 
1333445 119 
1333558 360 
1333646 40 
1333688 257 
1333734 91 
1333752 50 
1333775 61 
1333793 163 
1333834 682 
1334014 3 
1334042 61 
1334056 13 
1334117 25 
1334121 15 
1334129 27 
1334215 9 
1334282 6 
1334295 9 
1334371 1 
1334428 1 
1334443 1 
1334464 10 
1334474 8 
1334512 263 
1334522 7 
1334614 7 
1334704 6 
1334809 1 
1334904 10 
1334956 15 
1334972 5 
1335339 3 
1335434 22 
1335499 2 
1335697 35 
1335954 2 
1336132 2 
1336276 11 
1336287 1 
1336305 9 
1336468 74 
1336797 36 
1336810 18 
1336984 21 
1337098 2 
1337149 1 
1337200 4 
1337218 2 
1337249 1 
1337260 5 
1337271 4 
1337279 1 
1337900 1 
1338082 24 
1338100 2 
1338111 18 
1338143 21 
1338158 1 
1338162 13 
1338180 10 
1338323 39 
1338335 14 
1338626 6 
1339354 4 
1339386 4 
1339458 1 
1339488 1 
1339510 2 
1339519 4 
1339565 119 
1339575 1 
1339737 8 
1340066 11 
1340250 1 
1340397 9 
1340725 3 
1340732 2 
1341063 1 
1341708 6 
1341788 8 
1341920 2 
1342085 15 
1342093 4 
1342116 1 
1342249 3 
1342297 2 
1342303 2 
1342329 9 
1342361 13 
1342364 1 
1342372 4 
1342539 1 
1342548 2 
1342697 2 
1343481 2 
1343541 94 
1343730 9 
1343747 38 
1344137 32 
1344211 45 
1344228 1 
1344303 1 
1344634 1 
1344685 1 
1344743 69 
1344925 86 
1345091 4 
1345097 7 
1345239 1 
1345266 9 
1345298 6 
1345312 3 
1345634 1 
1345653 9 
1345698 12 
1346034 4 
1346686 1 
1346820 6 
1347716 16 
1348673 20 
1348909 12 
1349538 29 
1349859 52 
1350005 41 
1350029 19 
1350102 1 
1350106 7 
1350126 81 
1350139 1 
1350145 7 
1350151 10 
1350157 18 
1350170 5 
1350182 1 
1350191 7 
1350219 5 
1350224 3 
1350531 43 
1350674 1 
1350677 1 
1351370 10 
1352078 14 
1352431 2 
1352441 2 
1352594 2 
1352914 6 
1352935 6 
1353387 15 
1353429 9 
1353505 4 
1353508 2 
1353583 9 
1353606 14 
1353630 2 
1353638 22 
1353645 1 
1353655 1 
1353886 26 
1354030 3 
1354232 2 
1354237 22 
1354349 62 
1354580 30 
1354702 4 
1354884 88 
1355656 3 
1355674 2 
1355690 1 
1355695 1 
1355716 1 
1355744 2 
1355748 6 
1355910 3 
1355916 2 
1355926 1 
1355951 1 
1355987 12 
1357508 1 
1357533 4 
1358985 32 
1358993 1 
1359059 2 
1359062 1 
1359067 29 
1359076 5 
1359093 42 
1359097 111 
1359110 16 
1359113 2 
1359119 25 
1359136 4 
1359151 4 
1359216 10 
1359389 11 
1359518 5 
1359522 14 
1359531 84 
1359559 5 
1359570 29 
1359576 1 
1359661 8 
1359669 13 
1359685 8 
1359703 27 
1359729 10 
1359791 176 
1359808 3 
1359825 1 
1359839 15 
1360309 21 
1360366 13 
1360886 1 
1360987 1 
1361074 1 
1361148 1 
1361216 8 
1361243 6 
1361305 30 
1361308 5 
1361361 13 
1361474 1 
1361557 11 
1361735 3 
1361793 2 
1361841 1 
1362029 3 
1362195 16 
1362242 2 
1362393 1 
1362411 6 
1362414 8 
1362430 12 
1362434 86 
1362438 39 
1362446 22 
1362450 71 
1362458 22 
1362485 8 
1362577 58 
1362648 5 
1362654 3 
1362659 7 
1362715 11 
1362743 17 
1362859 29 
1362898 3 
1363001 3 
1363179 3 
1363360 2 
1363595 3 
1363920 2 
1364163 12 
1364174 47 
1364455 8 
1364482 11 
1364552 4 
1364629 11 
1364669 26 
1364709 4 
1364883 1 
1365059 2 
1365087 78 
1365298 44 
1365441 182 
1365446 1 
1365494 44 
1365526 7 
1365536 32 
1365558 1 
1365803 1 
1365806 6 
1365818 71 
1365856 10 
1365883 7 
1365886 1 
1365889 149 
1365902 645 
1365911 88 
1365916 10 
1365965 19 
1366062 7 
1366077 35 
1366232 18 
1366902 5 
1366973 3 
1366989 5 
1367006 2 
1367380 5 
1368061 10 
1369148 1 
1369339 2 
1369518 8 
1369526 23 
1369536 1 
1369594 1 
1369599 3 
1369620 30 
1369626 7 
1369736 22 
1369963 29 
1370143 31 
1370405 6 
1370441 1 
1370914 3 
1372014 13 
1372050 44 
1372328 314 
1372348 92 
1373224 6 
1374171 102 
1374425 17 
1374453 5 
1374576 5 
1376840 1 
1376948 21 
1377419 16 
1377812 2 
1377932 40 
1378129 26 
1378416 17 
1378771 32 
1378959 10 
1379547 2 
1379596 11 
1379823 3 
1380321 1 
1380341 1 
1380421 1 
1380526 31 
1380584 7 
1380682 9 
1380810 2 
1381740 5 
1381956 32 
1381962 334 
1381995 13 
1382086 9 
1382099 34 
1382122 86 
1382130 2 
1382152 5 
1382188 2 
1382207 1 
1382213 4 
1382219 7 
1382225 16 
1382393 12 
1382535 17 
1382548 22 
1382688 4 
1383054 13 
1383118 7 
1383196 64 
1383244 5 
1383255 12 
1383378 4 
1383396 9 
1383422 7 
1383485 30 
1383579 5 
1383593 13 
1383605 2 
1383613 38 
1383627 1 
1383655 2 
1383662 15 
1383665 1 
1383776 4 
1384897 2 
1384905 63 
1384925 9 
1384929 2 
1384934 3 
1384938 12 
1384942 4 
1384972 3 
1384976 5 
1384987 10 
1384992 5 
1385002 4 
1385011 5 
1385021 12 
1385032 3 
1385037 16 
1385044 4 
1385058 87 
1385083 6 
1385154 33 
1385199 10 
1385204 6 
1385507 28 
1385616 74 
1385645 8 
1385808 15 
1385835 29 
1385840 1 
1385845 12 
1385853 91 
1385858 4 
1385865 3 
1385941 1 
1385949 45 
1385964 34 
1385974 31 
1385984 19 
1386003 8 
1386022 9 
1386597 56 
1386602 3 
1386676 10 
1386681 38 
1386718 2 
1386729 40 
1388209 2 
1388375 3 
1388395 40 
1388407 5 
1388422 12 
1388577 18 
1388606 5 
1388679 13 
1388685 1 
1388693 14 
1388705 12 
1388763 2 
1389251 26 
1392669 12 
1392715 3 
1393237 3 
1393287 3 
1393301 7 
1393313 13 
1393529 65 
1393785 29 
1394307 3 
1394321 25 
1394458 4 
1394621 1 
1394647 21 
1394666 5 
1394669 2 
1394679 9 
1394868 63 
1394952 24 
1394986 2 
1395001 30 
1395015 13 
1395176 1 
1395362 31 
1396738 6 
1397305 1 
1397311 5 
1397474 4 
1397540 1 
1397608 186 
1397614 1 
1397636 8 
1397718 12 
1397728 9 
1397821 3 
1397876 1 
1397881 26 
1398485 12 
1398641 1 
1398711 1 
1398717 26 
1398852 24 
1398883 6 
1398893 27 
1398952 15 
1399289 21 
1399314 30 
1399457 3 
1399486 1 
1399644 1 
1401355 23 
1401366 18 
1401386 11 
1401392 13 
1401540 31 
1401594 77 
1401653 8 
1401660 2 
1401664 12 
1401680 2 
1401694 10 
1401702 1 
1401864 7 
1401892 10 
1402175 11 
1402577 16 
1402760 129 
1402878 45 
1403164 2 
1403220 13 
1404148 1 
1404306 1 
1404314 2 
1404329 15 
1404350 1 
1404358 3 
1404944 56 
1405108 3 
1405933 26 
1405954 12 
1406007 15 
1406134 2 
1406344 1 
1406380 3 
1406428 76 
1406437 2 
1406636 1 
1406666 2 
1406840 4 
1407182 14 
1407316 26 
1407406 1 
1407471 16 
1407521 1 
1407581 66 
1407718 17 
1407861 7 
1407926 41 
1408092 34 
1408130 35 
1408150 7 
1408309 1 
1408577 2 
1408991 20 
1409198 17 
1409235 2 
1409442 3 
1409534 10 
1409576 2 
1409660 2 
1409909 8 
1410188 5 
1410196 6 
1410306 6 
1410330 23 
1410341 1
[truncated: 1,369,311 more chars]
