# Supplementary material for: Functional mapping of yeast genomes by saturated transposition
Source: eLife. 2017 May 8;6:e23570. doi: 10.7554/eLife.23570 (PMC5466422; doi:10.7554/eLife.23570)
Supplement: Supplementary file 1. — Processed dataset - Dpl1del.wig Processed dataset - Mmm1Del_Vps13D716H.wig Processed dataset - Psd2Del_Dpl1del.wig Processed dataset - V13D716H.wig Processed dataset - WildType1.wig Processed dataset - WildType2.wig Processed dataset - WT_plus_rapamycin.wig Processed dataset - Yen1on.wig summaries of the number of transposon and number of reads per gene, for all genes in each library (in the TXT format). Processed dataset - Dpl1del_pergene.txt Processed dataset - Mmm1Del_Vps13D716H_pergene.txt Processed dataset - Psd2Del_Dpl1del_pergene.txt Processed dataset - V13D716H_pergene.txt Processed dataset - WildType1_pergene.txt Processed dataset - WildType2_pergene.txt Processed dataset - WT_plus_rapamycin_pergene.txt Processed dataset - Yen1on_pergene.txt DOI: http://dx.doi.org/10.7554/eLife.23570.023 [file elife-23570-supp1.zip › Processed Dataset/Processed dataset - Dpl1del_pergene.txt]

gene_name	number_of_transposon_per_gene	number_of_read_pergene
YAL069W	16	352
YAL068W-A	10	75
PAU8	2	1
YAL067W-A	10	53
SEO1	54	718
YAL066W	21	230
YAL065C	12	99
YAL064W-B	7	93
TDA8	9	91
YAL064W	13	151
YAL063C-A	13	270
FLO9	78	1589
GDH3	152	6879
BDH2	101	2495
BDH1	66	1340
YAL059C-A	17	239
ECM1	27	505
CNE1	94	2965
YAL056C-A	23	595
GPB2	145	2467
PEX22	34	1068
ACS1	133	3237
FLC2	105	2381
OAF1	122	1902
AIM2	41	1089
GEM1	108	2699
YAL047W-A	24	484
SPC72	6	62
AIM1	12	262
YAL045C	12	113
YAL044W-A	15	173
GCV3	37	2600
PTA1	10	111
YAL042C-A	29	1323
ERV46	110	4179
CDC24	13	143
CLN3	35	475
CYC3	91	8410
CDC19	4	6
YAL037C-B	4	6
YAL037C-A	14	618
YAL037W	59	1212
RBG1	72	1652
FUN12	23	84
YAL034C-B	15	873
MTW1	15	205
FUN19	82	1312
POP5	9	17
PRP45	62	1176
YAL031W-A	20	432
GIP4	103	1805
SNC1	29	825
MYO4	244	3860
FRT2	95	1483
SAW1	57	1411
YAL026C-A	36	158
DRS2	73	720
MAK16	8	31
LTE1	34	363
PMT2	132	3338
FUN26	98	2382
CCR4	109	1458
ATS1	75	2840
YAL019W-A	46	2663
FUN30	134	2325
LDS1	68	785
PSK1	190	3440
YAL016C-B	16	164
YAL016C-A	5	128
TPD3	6	59
NTG1	95	3228
SYN8	56	1400
DEP1	81	1279
CYS3	10	51
SWC3	133	2545
MDM10	41	189
SPO7	46	798
FUN14	65	2037
ERP2	64	1941
SSA1	85	2520
YAL004W	15	237
EFB1	0	0
VPS8	332	14165
TFC3	7	114
NUP60	187	5661
ERP1	51	6288
SWD1	73	1418
RFA1	3	42
SEN34	8	59
BUD14	185	4586
ADE1	3	27
KIN3	101	2996
CDC15	7	34
YAR019W-A	15	1835
PAU7	15	153
YAR023C	61	2197
UIP3	53	1299
YAR028W	42	1073
YAR029W	9	67
YAR030C	12	190
PRM9	47	809
MST28	37	634
YAT1	236	13768
YAR035C-A	11	134
SWH1	183	4850
YAR047C	19	123
FLO1	114	2485
YAR053W	8	50
YAR060C	0	0
YAR064W	30	519
YAR066W	1	0
YAR068W	4	13
YAR069C	0	0
YAR070C	7	109
PHO11	8	30
IMD1	14	237
YAR075W	5	102
YBL113C	15	34
YBL113W-A	1	0
YBL112C	0	0
YBL111C	1	0
YBL109W	16	961
PAU9	1	0
YBL108W	20	470
YBL107W-A	1	0
MIX23	28	338
SRO77	83	1576
PKC1	6	43
SEA4	92	3289
RTG3	43	388
SFT2	21	235
ECM21	100	1660
YBL100W-C	7	151
YBL100C	6	14
ATP1	11	42
BNA4	38	518
BRN1	6	91
YBL096C	20	384
YBL095W	26	566
YBL094C	7	36
ROX3	16	243
RPL32	0	0
SCS22	35	314
MAP2	43	895
MRP21	12	215
AVT5	55	785
TEL1	206	3846
RPL23A	36	542
YBL086C	42	479
BOI1	108	1780
CDC27	6	56
YBL083C	12	135
ALG3	42	787
YBL081W	31	634
PET112	56	651
NUP170	42	756
ATG8	2	2
YBL077W	11	248
ILS1	2	1
SSA3	82	2174
AAR2	23	803
YBL073W	14	756
RPS8A	10	22
YBL071C-B	12	308
KTI11	9	154
YBL071C	14	93
YBL070C	13	175
AST1	34	504
YBL068W-A	5	35
PRS4	21	166
UBP13	41	643
SEF1	109	1604
YBL065W	19	314
PRX1	27	250
KIP1	102	2570
YBL062W	8	27
SKT5	53	950
YEL1	83	1471
CMC2	12	60
YBL059W	16	176
SHP1	41	847
PTH2	33	1059
PTC3	42	702
YBL055C	52	1252
TOD6	73	1460
YBL053W	23	232
SAS3	136	1779
PIN4	36	261
SEC17	2	1
MOH1	8	60
RRT1	11	33
EDE1	133	2488
PSY4	69	1756
COR1	29	192
YBL044W	37	2405
ECM13	38	574
FUI1	103	1992
PRE7	1	0
ERD2	5	68
YBL039W-B	5	25
URA7	70	1608
YBL039C-A	4	29
MRPL16	40	690
APL3	89	1413
YBL036C	31	590
POL12	10	106
STU1	21	247
RIB1	4	37
HEK2	26	559
SHE1	29	153
PET9	1	0
YBL029C-A	21	197
YBL029W	75	2297
YBL028C	22	485
RPL19B	23	113
LSM2	4	9
RRN10	4	4
NCL1	85	1900
MCM2	5	8
PIM1	99	1252
HAP3	22	354
RFT1	6	81
APN2	115	1838
POP8	12	116
PEP1	205	4259
FUS3	93	2935
ACH1	88	2349
RRN6	25	267
FMT1	95	10314
YBL012C	36	879
SCT1	151	2345
YBL010C	56	1556
ALK2	127	4601
YBL008W-A	25	381
HIR1	153	2678
SLA1	157	2112
LDB7	44	875
YBL006W-A	15	568
PDR3	215	5347
UTP20	9	89
HTA2	44	441
HTB2	49	3085
ECM15	33	2183
NTH2	238	9066
RER2	11	79
COQ1	152	4262
GPI18	3	2
RCR1	70	4927
UGA2	159	5722
DSF2	198	10856
FLR1	146	4331
HHF1	20	155
HHT1	30	544
IPP1	16	1261
YBR012C	28	443
YBR013C	40	972
GRX7	33	431
MNN2	98	2166
YBR016W	40	830
KAP104	16	121
GAL7	1	0
GAL10	61	817
GAL1	3	14
FUR4	114	2013
POA1	50	895
CHS3	102	1609
SCO2	44	642
OLA1	50	683
ETR1	38	668
YBR027C	26	668
YPK3	78	1126
CDS1	7	19
RKM3	51	810
RPL4A	9	55
YBR032W	31	637
EDS1	159	3241
HMT1	27	260
PDX3	21	206
CSG2	37	609
SCO1	29	321
CHS2	49	791
ATP3	4	17
FIG1	21	240
FAT1	60	530
CST26	50	873
QDR3	69	1193
TCM62	57	667
GIP1	68	988
ZTA1	43	430
FMP23	38	626
RPS11B	13	131
REB1	5	44
REG2	45	651
YBR051W	17	200
RFS1	32	289
YBR053C	43	771
YRO2	31	562
PRP6	27	744
YBR056W	39	854
YBR056W-A	9	41
YBR056C-B	7	33
MUM2	25	388
UBP14	40	522
TSC3	4	29
AKL1	71	1020
ORC2	16	139
TRM7	17	265
YBR062C	17	99
YBR063C	34	242
YBR064W	11	19
ECM2	60	826
NRG2	43	466
TIP1	18	75
BAP2	30	175
TAT1	17	94
ALG14	0	0
YBR071W	37	660
HSP26	17	226
YBR072C-A	19	259
RDH54	61	744
PFF1	74	1298
ECM8	38	556
YBR076C-A	22	394
SLM4	43	994
ECM33	63	1814
RPG1	25	131
SEC18	2	2
SPT7	50	444
UBC4	13	215
TEC1	53	503
MIS1	81	1821
RPL19A	28	188
AAC3	12	264
YBR085C-A	5	28
IST2	51	381
RFC5	0	0
POL30	0	0
YBR089W	0	0
NHP6B	34	534
YBR090C	42	936
TIM12	0	0
PHO3	32	355
PHO5	24	539
PBY1	51	888
RXT2	16	106
YBR096W	18	152
VPS15	42	426
MMS4	60	1050
YBR099C	18	239
FES1	11	46
EXO84	20	257
SIF2	31	434
YBR103C-A	16	171
YMC2	47	638
VID24	35	544
PHO88	12	76
IML3	15	101
AIM3	77	804
CMD1	0	0
YBR109W-A	22	347
ALG1	2	18
YSA1	31	373
SUS1	11	21
CYC8	28	187
YBR113W	21	126
RAD16	47	702
LYS2	66	752
YBR116C	24	513
TKL2	60	961
TEF2	3	11
MUD1	13	116
CBP6	9	9
GRS1	0	0
YBR121C-A	0	0
MRPL36	10	46
TFC1	6	89
YBR124W	17	441
PTC4	37	789
TPS1	26	188
YBR126W-A	24	367
YBR126W-B	19	319
VMA2	7	34
ATG14	28	299
OPY1	15	68
SHE3	19	144
CCZ1	16	72
YBR131C-A	1	0
AGP2	45	680
HSL7	81	1084
YBR134W	26	522
CKS1	6	21
MEC1	6	22
YBR137W	25	132
YBR138C	31	415
YBR139W	28	327
IRA1	53	344
BMT2	26	755
YBR141W-A	4	5
MAK5	2	1
SUP45	0	0
YBR144C	16	779
ADH5	25	273
MRPS9	9	42
RTC2	28	576
YSW1	42	442
ARA1	31	302
TBS1	58	733
APD1	21	215
SPP381	22	135
RIB7	0	0
RPB5	0	0
CNS1	1	0
SLI15	3	7
ICS2	17	256
AMN1	54	831
IFA38	0	0
CDC28	1	0
CSH1	32	138
TOS1	36	379
YSY6	3	15
EXO5	38	238
ARL1	5	20
UBS1	6	21
TYR1	8	43
POP7	0	0
PEX32	32	251
SSE2	36	772
NPL4	14	156
SEC66	20	265
SMY2	38	387
UMP1	6	7
YBR174C	9	59
SWD3	10	27
ECM31	21	219
EHT1	27	229
YBR178W	22	272
FZO1	28	182
DTR1	39	571
RPS6B	10	36
SMP1	32	461
YBR182C-A	3	6
YPC1	18	222
YBR184W	33	347
MBA1	21	182
PCH2	57	724
GDT1	15	62
NTC20	13	50
RPS9B	6	11
YBR190W	15	105
RPL21A	5	11
YBR191W-A	0	0
RIM2	17	38
MED8	1	0
AIM4	14	121
MSI1	33	474
PGI1	0	0
YBR196C-A	18	257
YBR196C-B	9	186
YBR197C	56	1021
TAF5	5	23
KTR4	26	196
BEM1	23	192
YBR200W-A	5	12
DER1	21	127
YBR201C-A	8	226
MCM7	13	159
COS111	27	308
LDH1	26	598
KTR3	39	567
YBR206W	15	136
FTH1	33	257
DUR1
YBR209W	36	943
ERV15	6	9
AME1	5	30
NGR1	27	428
MET8	53	854
SDS24	41	476
HPC2	27	379
YBP1	35	371
ATG12	8	56
PYC2	61	1040
YBR219C	48	687
YBR220C	52	1208
PDB1	29	527
YBR221W-A	13	260
PCS60	91	1198
TDP1	77	1578
YBR223W-A	7	256
YBR224W	26	362
YBR225W	44	495
YBR226C	8	29
MCX1	30	187
SLX1	27	581
ROT2	58	933
OM14	29	224
YBR230W-A	9	175
SWC5	29	576
YBR232C	18	153
PBP2	47	505
DAD3	0	0
ARC40	1	0
VHC1	66	1276
ABD1	3	13
PRP5	4	14
YBR238C	39	641
ERT1	107	2479
THI2	36	579
YBR241C	73	957
YBR242W	25	311
ALG7	4	7
GPX2	15	152
ISW1	55	767
RRT2	21	321
ENP1	1	0
HIS7	42	704
ARO4	19	129
SPO23	45	506
MRPS5	15	162
DUT1	3	11
SRB6	1	0
TRS20	0	0
MTC4	21	208
YBR255C-A	18	183
RIB5	3	28
POP4	0	0
SHG1	13	52
YBR259W	40	487
RGD1	33	326
TAE1	14	222
MIC12	5	39
SHM1	34	448
YPT10	14	188
TSC10	1	0
REI1	23	225
SLM6	5	7
MRPL37	4	72
FMP21	13	41
BIT2	59	752
EFM2	30	438
HSM3	25	323
UBX7	34	407
CHK1	22	160
RIF1	50	875
PPS1	35	499
YBR277C	24	173
DPB3	23	257
PAF1	11	55
SAF1	41	418
DUG2	59	591
MRPL27	12	111
SSH1	20	140
YBR284W	86	1836
YBR285W	8	11
APE3	38	616
YBR287W	33	497
APM3	16	122
SNF5	28	209
BSD2	23	452
CTP1	55	1578
YBR292C	21	241
VBA2	46	966
SUL1	55	608
PCA1	105	1348
PHO89	62	1106
YBR296C-A	8	35
MAL33	41	415
MAL31	40	627
YBR298C-A	11	213
MAL32	11	139
YBR300C	15	88
PAU24	1	0
COS2	0	0
YCL076W	3	35
GEX1	11	75
VBA3	2	1
YCL068C	3	2
HMLALPHA2	0	0
HMLALPHA1	0	0
YCL065W	0	0
CHA1	13	47
VAC17	28	354
MRC1	56	491
KRR1	5	22
FYV5	15	131
ADF1	8	24
MIC10	15	182
PRD1	54	860
PEX34	10	107
KAR4	20	329
SPB1	21	175
PBN1	13	157
LRE1	61	1311
APA1	27	555
YCL049C	52	698
YCL048W-A	9	54
SPS22	61	1512
POF1	27	498
EMC1	58	938
YCL046W	8	64
MGR1	72	1283
PDI1	5	9
YCL041C	40	433
YCL042W	40	924
GLK1	131	3607
GID7	117	3633
ATG22	83	1002
SRO9	67	1752
GFD2	135	3612
GRX1	14	144
LSB5	72	1806
MXR2	40	425
STE50	44	1212
RRP7	5	10
HIS4	118	3292
BIK1	90	4149
RNQ1	56	1160
FUS1	92	2094
HBN1	39	189
FRM2	51	1556
AGP1	155	5208
YCL023C	42	2323
KCC4	247	6942
YCL022C	53	1936
YCL021W-A	43	991
LEU2	0	0
NFS1	1	0
DCC1	45	551
BUD3	453	11877
YCL012C	49	440
GBP2	119	3737
SGF29	80	2551
ILV6	81	3015
STP22	88	2460
YCL007C	7	136
VMA9	5	12
LDB16	69	1631
PGS1	114	1798
YCL002C	105	3100
RER1	51	1048
YCL001W-A	46	312
YCL001W-B	29	575
YCR001W	37	1116
CDC10	12	80
MRPL32	48	2342
YCP4	68	1368
CIT2	161	6480
YCR006C	12	6811
YCR007C	66	2516
SAT4	98	1583
RVS161	38	274
ADY2	65	1891
ADP1	203	5120
PGK1	6	59
YCR013C	10	99
POL4	110	1828
YCR015C	57	845
YCR016W	49	877
CWH43	172	4384
SRD1	26	532
YCR018C-A	11	444
MAK32	72	1686
PET18	55	1223
MAK31	12	204
HTL1	3	3
HSP30	61	1050
YCR022C	38	766
YCR023C	114	2568
SLM5	55	523
YCR024C-B	17	139
PMP1	6	20
YCR025C	53	1139
NPP1	97	1430
RHB1	20	227
FEN2	40	347
RIM1	14	135
SYP1	98	1645
RPS14A	24	213
BPH1	206	2783
SNT1	82	1346
ELO2	16	210
RRP43	0	0
RBK1	54	1017
PHO87	98	1223
BUD5	55	385
YCR038W-A	6	73
MATALPHA2	2	1
MATALPHA1	0	0
YCR041W	4	38
TAF2	26	467
YCR043C	16	785
PER1	7	37
RRT12	101	1857
YCR045W-A	35	427
IMG1	25	357
BUD23	21	192
YCR047W-A	2	5
YCR049C	26	527
ARE1	93	2470
YCR050C	13	300
YCR051W	22	412
RSC6	12	58
THR4	12	35
CTR86	13	92
PWP2	7	52
YIH1	42	1055
TAH1	6	61
YCR061W	178	4671
YCR064C	20	2027
BUD31	15	62
HCM1	63	1101
RAD18	33	277
SED4	119	1977
ATG15	73	1255
CPR4	35	561
IMG2	20	277
RSA4	0	0
SSK22	112	1697
SOL2	34	533
ERS1	27	320
YCR075W-A	6	31
FUB1	26	422
PAT1	43	258
PTC6	56	1027
SRB8	48	499
YCR081C-A	8	133
AHC2	17	293
TRX3	11	198
TUP1	8	33
YCR085W	21	99
CSM1	32	368
YCR087W	16	148
YCR087C-A	13	98
ABP1	61	1206
FIG2	67	975
YCR090C	12	314
KIN82	45	767
MSH3	96	962
CDC39	36	308
CDC50	11	82
OCA4	30	465
YCR095W-A	7	21
HMRA2	0	0
HMRA1	31	196
YCR097W-A	1	0
GIT1	43	651
YCR099C	5	16
YCR100C	15	195
YCR101C	14	247
YCR102C	44	726
YCR102W-A	2	3
PAU3	10	106
ADH7	50	766
RDS1	40	592
AAD3	30	367
YCR108C	6	171
COS7	5	27
YDL247W-A	0	0
MPH2	0	0
SOR2	1	0
HXT15	12	155
THI13	14	246
AAD4	35	537
YDL242W	18	459
YDL241W	10	65
YDL240C-A	18	569
LRG1	57	1054
ADY3	36	242
GUD1	39	1078
AIM6	36	288
PHO13	7	110
YPD1	3	7
GYP7	43	529
MFG1	37	328
OST4	0	0
BRE4	66	956
PTP1	40	571
SSB1	24	276
YDL228C	11	133
HO	84	1267
GCS1	12	117
SHS1	28	161
WHI4	38	388
HBT1	98	1053
FMP45	34	400
YDL221W	50	1466
CDC13	46	1088
DTD1	12	99
YDL218W	27	389
TIM22	3	18
RRI1	45	600
GDH2	68	1695
PRR2	54	1249
NOP6	14	201
SHR3	3	10
YDL211C	61	704
UGA4	54	872
CWC2	3	11
NHP2	3	6
GLE1	8	90
YDL206W	28	269
HEM3	1	0
RTN2	31	576
ACK1	32	402
MRPL11	15	144
TRM8	25	433
MGT1	20	208
YDL199C	35	354
GGC1	15	147
ASF2	51	556
YDL196W	26	583
SEC31	0	0
SNF3	43	197
NUS1	4	3
ARF1	17	202
RPL35A	4	4
UFD2	52	656
RBS1	30	394
PPH22	30	438
YDL187C	17	115
YDL186W	22	371
YDL185C-A	10	69
VMA1	4	5
RPL41A	0	0
YDL183C	29	330
LYS20	36	436
INH1	11	36
YDL180W	25	198
PCL9	15	91
DLD2	53	962
YDL177C	19	282
YDL176W	41	425
AIR2	33	409
DLD1	66	1532
PAR32	21	249
YDL172C	14	95
GLT1	156	2398
UGA3	48	810
UGX2	15	149
SFA1	29	612
NRP1	65	1062
FAP7	4	34
CDC36	5	27
CDC9	11	124
YDL163W	10	115
YDL162C	28	789
ENT1	23	182
MHF2	8	73
DHH1	11	130
YDL159W-A	10	76
STE7	37	347
YDL159C-B	1	0
YDL158C	4	19
YDL157C	11	26
CMR1	74	1370
CLB3	27	340
MSH5	83	1719
SAS10	7	49
YDL152W	13	118
BUD30	6	17
RPC53	7	29
ATG9	34	430
NOP14	19	213
RPN5	0	0
LDB17	29	176
COP1	8	119
YDL144C	33	1109
CCT4	0	0
CRD1	36	534
BPL1	3	27
RPO21	8	20
SCM3	4	3
RGT2	72	837
ARF2	26	313
RPL35B	9	145
RDI1	20	146
PPH21	26	225
RPL41B	2	6
SRF1	32	187
CDC53	15	52
LYS21	35	347
STF1	10	56
RPP1B	16	107
YDL129W	24	279
VCX1	31	575
PCL2	52	815
CDC48	4	4
HNT1	21	356
YDL124W	25	369
SNA4	20	284
UBP1	34	458
YDL121C	15	142
YFH1	2	2
YDL119C	33	432
YDL118W	10	157
CYK3	60	508
NUP84	18	197
IWR1	22	321
YDL114W-A	0	0
YDL114W	34	225
ATG20	29	127
TRM3	102	1631
RRP42	3	8
TMA17	20	248
YDL109C	63	632
KIN28	3	8
MSS2	37	425
PHO2	35	550
NSE4	0	0
QRI7	34	450
QRI1	4	11
POL3	3	5
DUN1	46	329
GET3	24	293
BUG1	37	370
SNU23	3	15
RPN6	1	0
OPI6	12	315
PMT1	51	797
YDL094C	22	796
PMT5	69	1051
SRP14	12	365
UBX3	33	421
RAM1	6	39
NUR1	43	413
ASM4	28	393
LUC7	7	34
YDL086W	59	1554
YDL086C-A	35	938
YDL085C-A	9	75
NDE2	56	830
SUB2	2	1
RPS16B	30	319
RPL13A	18	104
RPP1A	8	39
THI3	47	532
MRK1	69	887
MDH3	33	232
VAM6	30	236
RXT3	39	216
RPL31A	5	9
BRE1	13	33
YDL073W	79	1153
YET3	20	228
YDL071C	36	574
BDF2	43	324
CBS1	26	199
YDL068W	10	29
COX9	4	19
IDP1	42	780
PEX19	48	894
UBC9	0	0
SYO1	47	783
YDL062W	8	32
RPS29B	3	9
TSR1	1	0
RAD59	32	271
USO1	50	739
YDL057W	42	657
MBP1	60	926
PSA1	1	0
MCH1	90	2140
PBP4	14	86
SLC1	43	666
LHP1	46	939
YDL050C	24	401
KNH1	61	1044
STP4	79	1876
SIT4	8	249
NPC2	26	286
MRP10	10	165
FAD1	2	2
MTF2	47	585
PRP11	5	49
SIR2	83	1155
YDL041W	24	615
NAT1	72	750
PRM7	49	702
BSC1	30	397
PUS9	46	420
GPR1	63	756
YDL034W	13	75
SLM3	87	2317
YDL032W	14	140
DBP10	4	6
PRP9	12	79
ARP2	2	1
MPS1	12	259
YDL027C	37	310
YDL026W	12	139
RTK1	66	769
YDL025W-A	5	25
DIA3	69	1004
YDL022C-A	21	592
YDL023C	24	277
GPD1	77	1686
GPM2	61	623
RPN4	99	1528
OSH2	196	4927
ERP3	30	186
CDC7	15	97
YDL016C	18	139
TSC13	0	0
NOP1	0	0
SLX5	27	147
YDL012C	32	777
YDL011C	21	498
GRX6	48	716
YDL009C	25	138
APC11	11	150
YDL007C-A	22	262
RPT2	1	0
PTC1	20	57
MED2	55	437
ATP16	16	167
MCD1	6	172
NHP10	58	1475
RMD1	136	9131
NTH1	238	8774
YRB1	4	17
RCR2	72	2079
YDR003W-A	13	104
RAD57	105	1382
MAF1	58	913
SOK1	105	1195
TRP1	62	1045
YDR008C	31	1107
GAL3	124	2363
YDR010C	26	5100
SNQ2	239	4020
RPL4B	23	503
PSF1	0	0
RAD61	74	665
HED1	32	373
YDR015C	16	143
DAD1	3	6
KCS1	101	1650
YDR018C	115	2666
GCV1	87	2288
DAS2	43	1476
FAL1	3	2
ATG31	27	270
SES1	9	83
FYV1	52	1211
RPS11A	20	145
NSI1	76	1121
VPS54	22	216
REG1	57	689
YDR029W	20	148
RAD28	65	1046
MIX14	13	84
PST2	35	344
MRH1	38	437
LYS14	49	347
YDR034C-A	1	0
YDR034W-B	9	37
ARO3	43	855
EHD3	57	1148
KRS1	2	1
ENA5	27	694
ENA2	1	0
ENA1	19	247
RSM10	8	47
YDR042C	11	42
NRG1	24	343
HEM13	0	0
RPC11	0	0
BAP3	68	717
HEM12	1	0
YDR048C	15	237
VMS1	30	207
TPI1	2	1
DET1	36	561
DBF4	1	0
YDR053W	0	0
CDC34	5	21
PST1	43	434
YDR056C	29	301
YOS9	39	492
TGL2	28	247
UBC5	20	285
MAK21	20	156
YDR061W	62	459
LCB2	1	0
AIM7	11	92
RPS13	0	0
RRG1	24	162
RTR2	21	454
OCA6	17	357
DOS2	34	357
DOA4	1	0
FMP16	5	12
PAA1	18	131
IPT1	60	1590
SNF11	28	486
TPS2	8	103
PPH3	16	148
RAD55	36	408
SED1	24	250
SHU2	20	292
PET100	14	236
TFB5	1	0
VPS41	19	178
PDC2	1	0
STN1	3	7
RRP8	27	338
TVP23	15	56
AFR1	36	664
SSS1	1	0
RRP1	1	0
SLU7	5	10
YDR089W	64	712
YDR090C	28	270
RLI1	0	0
UBC13	19	150
DNF2	193	5379
YDR094W	31	1648
YDR095C	34	639
GIS1	46	427
MSH6	72	880
GRX3	16	111
BMH2	65	840
TVP15	28	469
ARX1	28	176
YDR102C	17	243
STE5	38	207
SPO71	63	1253
TMS1	33	382
ARP10	32	204
TMN2	48	430
TRS85	20	118
YDR109C	32	295
FOB1	49	538
ALT2	54	894
IRC2	22	511
PDS1	19	156
YDR114C	16	359
YDR115W	5	13
MRPL1	21	247
TMA64	24	86
APC4	35	224
YDR118W-A	7	32
VBA4	70	783
COX26	4	33
TRM1	45	452
DPB4	14	67
KIN1	44	504
INO2	6	32
YDR124W	19	271
ECM18	24	248
SWF1	30	353
ARO1	30	202
MTC5	79	1329
SAC6	21	186
FIN1	19	92
YDR131C	40	547
YDR132C	31	510
YDR133C	1	0
YCF1	42	412
VPS61	31	508
RGP1	23	101
HPR1	21	199
RUB1	4	16
MTQ2	10	38
DOP1	2	4
PEX7	19	226
SAN1	33	466
MKC7	38	411
TAF12	5	5
SWI5	37	291
EKI1	31	550
KGD2	30	356
YDR149C	5	15
NUM1	42	898
CTH1	18	93
GIR2	13	90
ENT5	27	212
YDR154C	10	48
CPR1	5	12
RPA14	17	159
YDR157W	32	299
HOM2	14	43
SAC3	32	272
SSY1	2	1
YDR161W	11	57
NBP2	10	65
CWC15	21	513
SEC1	1	0
TRM82	37	305
SEC5	40	543
TAF10	5	29
CDC37	2	1
STB3	10	28
YDR169C-A	3	31
SEC7	9	24
HSP42	17	155
SUP35	0	0
ARG82	5	14
HMO1	16	145
RSM24	30	130
NGG1	18	127
UBC1	1	0
SDH4	8	39
CSN9	10	44
YDR179W-A	14	199
SCC2	0	0
SAS4	31	353
CDC1	0	0
YDR182W-A	9	83
PLP1	20	317
YDR183C-A	7	89
ATC1	15	139
UPS3	14	56
YDR186C	50	764
YDR187C	13	106
CCT6	3	13
SLY1	1	0
RVB1	0	0
HST4	26	284
NUP42	34	167
YDR193W	9	35
MSS116	16	50
YDR194W-A	1	0
REF2	25	118
CAB5	2	6
CBS2	18	175
RKM2	26	179
YDR199W	9	61
VPS64	24	306
SPC19	3	31
RAV2	8	23
YDR203W	5	17
COQ4	24	325
MSC2	34	414
EBS1	58	377
UME6	43	525
MSS4	18	307
YDR209C	10	30
YDR210W	8	23
GCD6	3	15
TCP1	0	0
UPC2	66	890
AHA1	31	584
YDR215C	45	783
ADR1	44	417
RAD9	19	183
SPR28	30	205
MFB1	13	55
YDR220C	19	214
GTB1	62	1144
YDR222W	17	244
CRF1	33	388
HTB1	1	0
HTA1	8	21
ADK1	2	1
SIR4	29	266
PCF11	2	1
IVY1	46	558
YDR230W	19	227
COX20	23	244
HEM1	2	1
RTN1	16	61
LYS4	48	1068
PRP42	1	0
FMN1	1	0
MRPL7	16	87
SEC26	1	0
YDR239C	56	695
SNU56	15	58
BUD26	12	88
AMD2	39	523
PRP28	0	0
PEX5	28	536
MNN10	12	133
TRS23	3	13
YDR246W-A	21	1408
VHS1	32	498
YDR248C	20	112
YDR249C	24	389
YDR250C	24	964
PAM1	31	288
BTT1	8	9
MET32	10	54
CHL4	16	107
RMD5	28	327
CTA1	79	1659
RKM4	19	172
HSP78	30	416
YAP6	45	455
SWM1	54	1263
EXG2	54	709
YDR262W	27	213
DIN7	42	420
AKR1	11	129
PEX10	23	214
HEL2	36	301
CIA1	1	0
MSW1	15	67
YDR269C	4	66
CCC2	50	746
YDR271C	9	245
GLO2	11	79
DON1	29	159
YDR274C	41	2063
BSC2	16	197
PMP3	3	2
MTH1	28	333
YDR278C	18	134
RNH202	24	317
RRP45	3	5
PHM6	7	20
YDR282C	10	58
GCN2	67	710
DPP1	27	377
ZIP1	37	381
YDR286C	7	55
INM2	26	274
NSE3	2	4
RTT103	2	1
YDR290W	11	42
HRQ1	65	755
SRP101	0	0
SSD1	48	759
DPL1	1	0
HDA2	42	272
MHR1	13	104
SUR2	12	132
ATP5	4	10
BFR2	2	1
PRO1	1	0
CFT1	0	0
GPI11	2	2
RSC3	3	5
CPR5	7	61
HNT2	8	119
YDR306C	16	152
PMT7	29	422
SRB7	1	0
GIC2	20	151
SUM1	33	403
TFB1	7	26
SSF2	34	769
PIB1	22	220
RAD34	28	428
IPK1	7	62
OMS1	37	303
HIM1	19	101
MCM21	15	80
YFT2	20	173
SWA2	38	401
DAD4	1	0
YDR320W-B	12	245
ASP1	19	154
MRPL35	16	192
TIM11	5	7
PEP7	16	242
UTP4	2	3
YCG1	1	0
YSP2	77	805
YDR327W	3	13
SKP1	1	0
PEX3	31	502
UBX5	21	139
GPI8	3	2
IRC3	30	305
RQC1	26	335
SWR1	55	696
MSN5	20	96
YDR336W	25	285
MRPS28	9	82
YDR338C	52	588
FCF1	1	0
YDR340W	14	89
YDR341C	1	0
HXT7	4	10
HXT6	2	24
YDR344C	26	342
HXT3	36	495
SVF1	37	710
MRP1	16	119
PAL1	60	793
YPS7	25	225
ATP22	19	93
SBE2	35	244
YPQ2	31	154
TRR1	15	82
TRP4	21	223
YDR354C-A	0	0
YDR355C	0	0
SPC110	2	27
CNL1	25	231
GGA1	28	406
EAF1	29	386
OPI7	5	7
BCP1	1	0
TFC6	8	73
ESC2	35	199
SEM1	2	6
CDC40	5	15
ESF1	9	15
YDR366C	11	100
KEI1	7	19
YPR1	18	172
XRS2	35	244
DXO1	37	359
CTS2	36	358
YDR371C-A	3	4
VPS74	18	165
FRQ1	0	0
PHO92	24	122
WIP1	1	0
BCS1	25	208
ARH1	2	1
ATP17	9	31
LSM6	3	2
RGA2	49	715
SDH6	10	45
ARO10	50	430
YRA1	1	0
YDR381C-A	0	0
RPP2B	5	17
NKP1	24	290
ATO3	24	642
EFT2	10	24
MUS81	36	397
YDR387C	26	249
RVS167	28	294
SAC7	45	402
UBA2	16	453
YDR391C	18	182
SPT3	10	119
SHE9	43	607
RPT3	0	0
SXM1	27	147
YDR396W	5	93
NCB2	5	60
UTP5	18	146
HPT1	17	101
URH1	24	492
YDR401W	17	302
DIT2	30	403
DIT1	46	586
RPB7	0	0
MRP20	40	647
PDR15	185	4072
YDR406W-A	5	4
TRS120	6	30
ADE8	0	0
SIZ1	44	393
STE14	23	281
DFM1	19	230
RRP17	4	3
YDR413C	3	2
ERD1	40	989
YDR415C	24	349
SYF1	25	270
YDR417C	2	2
RPL12B	0	0
RAD30	38	690
HKR1	51	428
ARO80	56	485
SIP1	27	433
CAD1	19	247
DYN2	7	47
SNX41	16	96
YDR426C	3	3
RPN9	4	3
BNA7	14	99
TIF35	1	0
CYM1	64	1018
YDR431W	12	189
NPL3	5	20
YDR433W	5	20
GPI17	2	1
PPM1	22	278
PPZ2	29	306
GPI19	7	95
THI74	24	82
LRS4	7	20
DOT1	47	788
APT2	18	197
YDR442W	14	181
SSN2	51	611
YDR444W	65	1012
YDR445C	17	232
ECM11	21	286
RPS17B	13	149
ADA2	12	125
UTP6	2	14
RPS18A	11	72
YHP1	34	381
PPN1	44	628
TSA2	25	455
GUK1	0	0
YDR455C	10	242
NHX1	35	211
TOM1	147	3099
HEH2	32	350
PFA5	30	385
TFB3	5	25
MFA1	1	0
YDR461C-A	6	115
MRPL28	7	23
STP1	20	93
SPP41	33	241
YDR464C-A	4	7
RMT2	20	340
PKH3	36	512
YDR467C	10	98
TLG1	8	25
SDC1	11	84
UGO1	9	22
RPL27B	13	214
TRS31	5	26
PRP3	12	113
JIP4	57	775
YDR476C	51	1034
SNF1	5	8
SNM1	1	0
PEX29	38	245
DIG2	31	391
PHO8	49	889
CWC21	35	1050
KRE2	28	502
VPS52	9	102
VPS72	23	108
VPS60	7	110
RIB3	0	0
PAC11	43	499
SLD5	0	0
PKH1	80	1880
YDR491C	34	753
IZH1	37	200
MZM1	6	181
RSM28	33	452
VPS3	34	358
PUF6	26	431
ITR1	27	352
SEC20	9	97
LCD1	7	10
RPL37B	13	70
PLM2	41	301
SAM2	28	473
LPP1	15	252
SPG3	7	17
PSP1	26	189
GMC1	101	2533
GIN4	50	492
GNP1	39	772
YDR509W	11	122
SMT3	1	0
YDR510C-A	1	0
SDH7	13	105
EMI1	33	1235
GRX2	9	32
YDR514C	35	452
SLF1	20	91
EMI2	41	487
GRH1	39	799
EUG1	33	944
FPR2	15	94
URC2	33	427
YDR521W	9	88
SPS2	14	155
SPS1	40	582
AGE1	27	258
YDR524W-C	2	1
YDR524C-B	11	30
YDR524C-A	10	279
API2	27	466
SNA2	15	597
YDR526C	1	0
RBA50	2	1
HLR1	37	617
QCR7	12	67
APA2	26	196
CAB1	4	15
KRE28	22	170
HSP31	24	264
FIT1	26	316
YDR535C	35	753
STL1	57	841
YDR537C	5	7
PAD1	9	98
FDC1	41	576
IRC4	7	50
YDR541C	33	575
PAU10	0	0
YDR543C	5	21
YDR544C	11	222
YRF1-1	0	0
YDR545C-A	0	0
YEL077C	45	960
YEL077W-A	3	2
YEL076C-A	0	0
YEL076C	0	0
YEL075W-A	0	0
YEL075C	0	0
YEL074W	32	1073
YEL073C	14	426
RMD6	26	485
DLD3	56	945
DSF1	28	454
HXT13	33	759
YEL068C	7	204
YEL067C	41	1076
HPA3	41	611
SIT1	61	874
AVT2	60	960
CAN1	58	352
NPR2	13	21
CIN8	34	383
PRB1	73	932
SOM1	23	322
HHY1	31	1332
PCM1	1	0
YEL057C	38	666
HAT2	42	417
POL5	9	19
RPL12A	11	114
YEL053W-A	9	98
MAK10	59	489
AFG1	50	506
VMA8	1	0
YEL050W-A	10	105
RML2	57	758
PAU2	11	68
TCA17	7	14
FRD1	47	1113
GLY1	36	359
YEL045C	35	1086
IES6	14	39
YEL043W	94	2158
GDA1	77	1961
YEF1	52	1291
UTR2	83	2730
CYC7	19	248
UTR4	41	915
RAD23	53	1253
ANP1	23	154
UTR5	43	2404
YEL034C-A	10	126
HYP2	6	56
MTC7	36	958
MCM3	2	1
YEL032C-A	1	0
SPF1	154	3077
YEL030C-A	11	40
ECM10	104	1287
BUD16	24	143
YEL028W	24	319
VMA3	1	0
SNU13	2	2
YEL025C	156	2692
RIP1	33	279
YEL023C	126	2528
GEA2	176	2942
URA3	13	56847
YEL020C-B	0	0
TIM9	2	8
YEL020C	121	3594
MMS21	16	352
YEL018C-A	21	266
EAF5	42	1059
PMP2	10	46
GTT3	80	929
NPP2	95	2968
EDC3	103	2651
YEL014C	29	1134
VAC8	73	748
UBC8	73	1501
GLC3	175	4880
YEL010W	27	633
YEL009C-A	37	1147
GCN4	95	2372
YEL008W	27	5855
YEL008C-A	7	811
MIT1	72	998
YEA6	102	2976
VAB2	68	1623
YEA4	99	2220
GIM4	37	1195
WBP1	10	99
IRC22	54	2523
MNN1	255	11094
NOP16	16	36
PMI40	3	9
FMP52	73	2936
YND1	180	11107
NUG1	23	231
YER006C-A	37	1117
PAC2	126	2301
TMA20	50	1849
SEC3	196	3290
NTF2	0	0
YER010C	47	869
TIR1	56	796
PRE1	5	49
PRP22	47	642
HEM14	70	479
BUD25	59	1812
FAA2	141	2354
BIM1	73	1962
AFG3	120	1750
SPC25	4	28
ISC1	81	1634
SBH2	17	126
GPA2	98	2009
RPN3	14	290
SRB4	18	195
PRO3	4	4
YER023C-A	0	0
YAT2	163	3917
GCD11	5	37
CHO1	1	0
GAL83	62	1748
MIG3	99	2028
SMB1	17	299
CHZ1	20	83
YPT31	32	659
FIR1	108	1739
ZRG8	135	1690
YER034W	41	2281
EDC2	48	908
ARB1	23	101
PHM8	36	511
KRE29	7	14
YER038W-A	22	297
HVG1	39	938
YER039C-A	9	311
GLN3	70	960
YEN1	77	834
MXR1	26	582
SAH1	0	0
ERG28	10	136
MEI4	67	1160
ACA1	50	788
SPO73	22	519
YER046W-A	15	323
SAP1	88	1552
CAJ1	40	508
ISD11	6	60
TPA1	61	1261
RSM18	12	50
JHD1	54	674
HOM3	47	892
PIC2	46	462
YER053C-A	2	2
GIP2	74	921
HIS1	60	1065
FCY2	45	407
RPL34A	21	193
HMF1	15	316
PET117	8	35
PCL6	25	179
FCY21	57	776
FCY22	59	1047
CEM1	37	867
GPP2	23	219
THO1	38	529
VHR2	57	658
ICL1	81	1517
RRT13	8	147
YER066C-A	20	127
RGI1	12	101
YER067C-A	9	73
MOT2	21	193
YER068C-A	19	399
ARG5
RNR1	41	433
TDA2	7	31
VTC1	10	352
ALD5	49	381
RPS24A	4	4
YOS1	0	0
PTP3	55	600
YER076C	45	502
YER076W-A	16	131
YER077C	63	804
ICP55	71	1090
YER078W-A	18	94
YER079W	15	251
YER079C-A	7	52
AIM9	39	589
SER3	42	698
UTP7	11	34
GET2	8	43
YER084W	30	879
YER084W-A	13	60
YER085C	13	60
ILV1	2	1
AIM10	31	258
YER087C-A	15	170
SBH1	6	54
DOT6	84	1485
YER088C-A	35	1934
YER088W-B	14	751
PTC2	94	2852
TRP2	44	492
YER090C-A	3	17
MET6	39	270
YER091C-A	24	937
IES5	26	407
TSC11	52	723
AIM11	11	91
PUP3	0	0
RAD51	28	143
SHC1	27	255
YER097W	29	389
UBP9	37	684
PRS2	32	718
UBC6	19	202
AST2	45	603
RPS8B	14	54
SSA4	37	409
RTT105	11	134
NUP157	101	1071
MAM1	35	219
GLE2	0	0
YER107W-A	4	30
FLO8	67	905
KAP123	36	185
SWI4	43	468
LSM4	2	1
TMN3	44	387
BOI2	54	928
SPR6	16	200
SLX8	20	299
RPL23B	7	53
SHO1	22	213
AVT6	44	629
YER119C-A	25	621
SCS2	21	271
YER121W	22	168
GLO3	43	551
YCK3	8	17
DSE1	30	531
RSP5	0	0
NSA2	1	0
LCP5	10	73
VFA1	17	325
SAK1	51	968
COM2	38	386
RPS26B	13	63
PMD1	117	1681
GLC7	3	6
YER133W-A	3	7
YER134C	9	79
YER135C	16	136
GDI1	3	35
YER137C	18	231
YER137W-A	10	125
YER138W-A	0	0
RTR1	9	22
EMP65	62	826
COX15	27	227
MAG1	27	338
DDI1	56	874
UBP5	72	756
FTR1	66	1058
YER145C-A	19	371
LSM5	8	125
SCC4	15	194
YER147C-A	4	60
SPT15	2	1
YER148W-A	17	246
PEA2	35	455
SPI1	16	230
UBP3	39	472
YER152C	44	749
YER152W-A	23	485
PET122	47	1179
OXA1	69	1302
BEM2	68	664
YER156C	21	193
COG3	29	335
YER158C	38	399
YER158W-A	4	34
BUR6	4	35
SPT2	19	245
RAD4	44	552
GCG1	17	542
CHD1	58	453
PAB1	9	47
YER165C-A	4	19
DNF1	88	2107
BCK2	29	379
CCA1	3	2
RPH1	53	615
ADK2	25	336
RAD3	4	14
BRR2	19	286
YER172C-A	1	0
RAD24	28	315
GRX4	23	346
TMT1	33	511
YER175W-A	7	40
ECM32	161	4728
BMH1	22	190
PDA1	30	756
DMC1	50	940
ISC10	20	237
SLO1	5	7
YER181C	7	34
FMP10	22	229
FAU1	22	478
TOG1	74	1476
PUG1	23	245
YER186C	48	692
YER187W	18	236
YER188W	26	519
YER188C-A	21	278
YER189W	1	0
YRF1-2	22	458
YER190C-A	0	0
YER190C-B	0	0
YFL068W	0	0
YFL067W	3	4
YFL066C	1	0
YFL065C	0	0
YFL064C	2	5
YFL063W	20	495
COS4	22	263
DDI2	3	33
SNO3	8	91
SNZ3	7	33
THI5	17	78
AAD16	26	382
AAD6	24	379
AGP3	76	807
YFL054C	82	2136
DAK2	90	1264
YFL052W	37	435
YFL051C	20	209
ALR2	105	1645
SWP82	50	736
EMP47	35	389
RGD2	66	802
FMP32	22	544
SEC53	1	0
OTU1	38	518
YFL042C	79	1631
YFL041W-A	10	76
FET5	59	1023
YFL040W	79	1254
ACT1	0	0
YPT1	1	0
TUB2	1	0
RPO41	72	1015
MOB2	17	290
RPL22B	35	605
YFL034W	111	2312
RIM15	181	3131
YFL032W	17	425
HAC1	46	546
YFL031C-A	5	8
AGX1	73	1750
CAK1	1	0
CAF16	34	499
GYP8	59	972
STE2	56	997
BST1	143	2642
EPL1	15	77
BUD27	142	2289
FRS2	1	0
YFL021C-A	79	2995
GAT1	120	2218
PAU5	10	154
YFL019C	18	25
LPD1	90	1741
SMX2	2	2
GNA1	1	0
MDJ1	116	2983
YFL015W-A	28	521
YFL015C	47	2683
HSP12	32	384
YFL013W-A	74	8073
IES1	159	9875
YFL012W-A	28	3194
YFL012W	24	588
HXT10	120	2183
AUA1	19	162
WWM1	54	939
CDC4	12	69
SMC1	1	0
BLM10	354	6616
SEC4	0	0
VTC2	165	3058
MSH4	238	6461
SPB4	17	127
DEG1	120	4441
LOC1	44	307
NIC96	88	1928
YPI1	10	199
RPN11	10	24
SAD1	6	33
YFR006W	135	4162
YFH7	103	4052
FAR7	57	586
[truncated: 4,604 more rows]
