# Supplementary material for: Functional mapping of yeast genomes by saturated transposition
Source: eLife. 2017 May 8;6:e23570. doi: 10.7554/eLife.23570 (PMC5466422; doi:10.7554/eLife.23570)
Supplement: Supplementary file 1. — Processed dataset - Dpl1del.wig Processed dataset - Mmm1Del_Vps13D716H.wig Processed dataset - Psd2Del_Dpl1del.wig Processed dataset - V13D716H.wig Processed dataset - WildType1.wig Processed dataset - WildType2.wig Processed dataset - WT_plus_rapamycin.wig Processed dataset - Yen1on.wig summaries of the number of transposon and number of reads per gene, for all genes in each library (in the TXT format). Processed dataset - Dpl1del_pergene.txt Processed dataset - Mmm1Del_Vps13D716H_pergene.txt Processed dataset - Psd2Del_Dpl1del_pergene.txt Processed dataset - V13D716H_pergene.txt Processed dataset - WildType1_pergene.txt Processed dataset - WildType2_pergene.txt Processed dataset - WT_plus_rapamycin_pergene.txt Processed dataset - Yen1on_pergene.txt DOI: http://dx.doi.org/10.7554/eLife.23570.023 [file elife-23570-supp1.zip › Processed Dataset/Processed dataset - WildType1.wig]

track type=wiggle_0 name="output.bam"
variableStep chrom=chrI
68 0 
84 4 
98 10 
107 186 
114 67 
143 81 
166 143 
176 50 
180 220 
194 267 
238 285 
293 139 
311 1 
329 64 
356 63 
363 166 
439 155 
452 12 
475 99 
484 78 
493 197 
504 1 
518 215 
579 2 
592 176 
696 6 
810 38 
822 2 
825 5 
959 8 
993 1 
1090 4 
1094 1 
1097 183 
1207 1 
1435 10 
1449 16 
1452 6 
1457 10 
1483 9 
1508 170 
1517 8 
1525 44 
1530 194 
1948 1 
2108 84 
2119 49 
2274 6 
2285 6 
2437 10 
2466 14 
2474 54 
2481 17 
2491 33 
2502 2 
2560 16 
2564 15 
2803 1 
3292 21 
3338 333 
3659 33 
3676 68 
3811 50 
3880 8 
3891 15 
3902 4 
4015 2 
4025 13 
4187 36 
4231 11 
4243 4 
4365 3 
4387 1 
4610 8 
4773 38 
4893 5 
4923 40 
4927 32 
4934 214 
5035 5 
5043 6 
5101 1 
5271 10 
5399 10 
5577 89 
5586 2 
5592 23 
5600 1 
5608 112 
5666 83 
5737 20 
5762 1 
5770 35 
5795 79 
5822 2 
5837 9 
5846 3 
5878 31 
6031 12 
6050 351 
6204 54 
6209 1 
6265 4 
6363 66 
6386 1831 
6402 696 
6411 806 
6424 29 
6448 4 
6454 1 
6457 3 
6461 105 
6469 333 
6479 54 
6487 138 
6492 1 
6495 3 
6499 1 
6512 331 
6522 88 
6530 111 
6545 14 
6671 8 
6691 1 
6701 4 
6707 7 
6710 14 
6714 10 
6811 9 
6832 16 
6873 5 
6877 2 
6882 42 
6927 29 
7029 98 
7049 3 
7075 20 
7096 21 
7110 4 
7117 2 
7120 63 
7147 4 
7328 57 
7349 92 
7360 374 
7433 35 
7576 16 
7639 66 
7679 7 
7700 75 
7802 14 
7833 56 
7844 232 
7853 163 
8005 7 
8036 79 
8084 29 
8172 70 
8203 240 
8215 250 
8220 15 
8223 118 
8237 117 
8287 201 
8294 61 
8457 13 
8494 2 
8580 1 
8601 25 
8746 2 
8757 3 
8767 41 
8800 377 
8880 5 
8886 42 
8896 121 
8919 15 
8931 292 
8964 254 
9079 58 
9110 42 
9129 4 
9133 1 
9138 38 
9146 5 
9159 2 
9194 13 
9204 77 
9209 339 
9217 39 
9226 283 
9254 3 
9259 33 
9264 168 
9271 3 
9274 68 
9279 42 
9286 1 
9289 2 
9293 62 
9304 38 
9314 298 
9327 71 
9333 159 
9338 242 
9346 1 
9386 30 
9397 38 
9460 6 
9480 9 
9512 10 
9542 30 
9545 1 
9559 310 
9600 123 
9631 44 
9683 32 
9694 17 
9702 36 
9714 54 
9723 185 
9736 89 
9741 182 
9754 59 
9761 27 
9773 1 
9820 15 
9849 35 
9864 78 
9932 2 
9939 36 
9942 1 
9951 38 
9978 48 
9983 675 
9993 25 
10013 105 
10084 52 
10089 172 
10097 83 
10133 45 
10177 37 
10244 3 
10280 3 
10285 59 
10297 404 
10315 2 
10319 53 
10324 74 
10455 396 
10469 38 
10491 37 
10496 1 
10506 40 
10567 29 
10580 11 
10589 65 
10622 16 
10636 85 
10658 41 
10716 27 
10721 60 
10813 1 
10857 8 
10875 69 
10961 5 
10978 42 
10996 8 
11022 5 
11030 26 
11046 14 
11052 9 
11152 3 
11182 1 
11190 5 
11224 1 
11250 1 
11266 3 
11422 2 
11447 1 
11458 1 
11534 4 
11573 315 
11607 123 
11620 6 
11675 1 
11697 6 
11778 99 
11786 5 
11803 363 
11974 42 
11992 18 
11995 16 
12018 43 
12051 4 
12134 7 
12174 57 
12402 1 
12412 66 
13240 2 
13456 25 
13503 185 
13541 8 
13631 2 
13660 354 
13702 7 
13725 18 
14082 48 
14103 10 
14159 215 
14404 132 
14718 2 
14742 19 
14745 1 
14748 11 
14756 1 
14771 52 
14787 22 
14800 3 
14808 1 
14814 141 
14824 1 
14833 3 
14849 19 
14859 71 
14867 1 
14891 37 
14954 6 
15105 13 
15132 2 
15177 1 
15249 26 
15283 59 
15300 74 
15358 41 
15376 1 
15676 5 
15695 730 
15701 3 
15749 48 
16003 29 
16007 59 
16018 369 
16184 5 
16215 29 
16293 1 
16369 3 
16478 86 
16557 62 
16564 20 
16647 1 
16670 4 
16724 5 
16733 1 
16882 310 
16893 216 
16959 2 
16971 6 
17008 4 
17179 282 
17272 4 
17327 28 
17440 2 
17545 5 
17557 14 
17637 1 
17644 290 
17665 4 
17700 23 
17728 56 
17790 14 
17805 149 
17811 3 
17831 274 
17873 28 
17876 4 
17915 1 
17923 89 
17933 182 
17948 6 
17956 4 
17966 274 
18008 1 
18094 53 
18114 98 
18127 19 
18318 247 
18457 1 
18464 43 
18476 39 
18486 1 
18615 1 
18650 3 
18657 4 
18660 69 
18680 1 
18820 3 
18853 173 
18952 2 
18960 3 
18978 136 
19090 1 
19096 1 
19126 7 
19134 12 
19140 2 
19151 133 
19166 68 
19190 3 
19503 7 
19528 11 
19539 76 
19544 12 
19618 1 
19687 286 
19706 2 
19778 73 
19822 2 
19982 7 
20010 9 
20227 118 
20300 141 
20303 149 
20319 1 
20323 15 
20336 157 
20366 17 
20415 30 
20424 69 
20487 24 
20494 11 
20597 189 
20625 311 
20632 41 
20641 25 
20670 1 
20675 9 
20681 52 
20691 61 
20696 22 
20723 68 
20736 114 
20844 5 
20849 6 
20908 1 
20934 2 
20948 6 
20966 1 
20975 23 
21002 11 
21120 140 
21132 8 
21195 62 
21234 24 
21271 24 
21292 1 
21356 27 
21457 82 
21476 82 
21506 204 
21631 6 
21643 5 
21654 4 
21735 3 
21799 89 
21807 85 
21936 32 
21995 1 
22009 1 
22016 1 
22149 1 
22280 1 
22335 249 
22495 20 
22506 20 
22511 9 
22669 12 
22681 128 
23064 42 
23096 2 
23129 1 
23133 21 
23201 129 
23205 35 
23271 131 
23280 4 
23323 1 
23328 12 
23337 2 
23460 2 
23502 111 
23517 93 
23535 1 
23651 11 
23664 66 
23698 61 
23711 61 
23839 145 
23847 1 
23883 64 
23890 77 
23901 45 
23909 70 
24121 77 
24183 64 
24420 151 
24426 20 
24453 77 
24465 250 
24470 430 
24483 34 
24566 6 
24585 2 
24588 1 
24600 20 
24603 9 
24622 349 
24657 4 
24758 83 
24762 100 
24782 111 
24808 91 
24811 82 
24819 25 
24837 76 
24845 368 
24854 75 
24865 1 
24989 14 
24993 65 
25461 102 
25589 3 
25665 6 
25670 1 
25789 2 
25862 3 
25869 1 
27212 75 
27220 22 
27238 158 
27283 12 
27415 102 
27425 269 
27521 60 
27886 54 
27956 3 
28092 17 
28122 31 
28203 155 
28270 78 
28414 76 
28433 15 
28436 104 
28442 19 
28450 26 
28455 31 
28469 85 
28542 147 
28563 14 
28575 276 
28593 126 
28598 7 
28621 56 
28660 51 
28720 31 
28755 68 
28799 119 
28840 16 
28851 24 
28867 234 
28873 2 
28881 169 
28887 10 
29031 133 
29045 14 
29048 7 
29055 104 
29062 12 
29079 12 
29218 69 
29230 303 
29238 113 
29246 143 
29252 34 
29258 110 
29273 5 
29326 98 
29332 1 
29337 105 
29360 23 
29415 18 
29424 43 
29428 1 
29436 3 
29447 5 
29581 1 
29593 20 
29597 5 
29610 2 
29617 1 
29706 51 
29740 227 
29777 61 
29802 106 
29806 56 
29812 66 
29816 6 
29836 1 
29859 36 
29902 257 
29914 1 
29923 36 
29929 21 
29940 31 
29950 18 
29957 1 
29972 137 
29976 1 
29980 236 
30017 73 
30027 45 
30033 102 
30039 1 
30046 418 
30074 5 
30082 13 
30088 1 
30122 31 
30179 7 
30204 5 
30229 5 
30293 58 
30322 92 
30338 44 
30342 29 
30420 166 
30445 58 
30457 1 
30469 90 
30476 1 
30490 35 
30522 584 
30529 524 
30563 71 
30689 119 
30694 14 
30697 12 
30707 8 
30752 1 
30799 7 
30823 7 
30831 9 
30844 1 
30905 1 
30944 4 
30971 7 
30983 3 
30986 1 
31027 1 
31032 1 
31080 8 
31115 10 
31169 22 
31220 1 
31223 68 
31229 1 
31233 1 
31238 47 
31249 12 
31257 69 
31263 21 
31270 7 
31286 23 
31320 46 
31323 52 
31329 38 
31335 29 
31347 1 
31350 18 
31397 65 
31409 1 
31422 1 
31428 3 
31432 2 
31438 148 
31460 12 
31485 80 
31490 14 
31494 20 
31502 10 
31509 11 
31519 75 
31553 65 
31564 195 
31572 1 
31575 29 
31584 169 
31588 1 
31617 20 
31644 68 
31653 246 
31669 307 
31675 36 
31682 108 
31689 113 
31696 288 
31727 111 
31734 213 
31743 128 
31748 353 
31758 67 
31773 77 
31802 358 
31807 163 
31811 77 
31816 42 
31823 419 
31832 14 
31858 93 
31862 129 
31867 241 
31875 586 
31885 174 
31892 292 
31902 70 
31907 74 
31913 6 
31918 203 
31925 29 
31930 5 
31937 3 
31945 3 
31969 21 
31979 9 
32023 25 
32035 151 
32042 402 
32069 18 
32081 126 
32093 3 
32097 96 
32107 173 
32111 6 
32127 141 
32136 53 
32143 131 
32153 50 
32158 45 
32181 1 
32196 1 
32239 1 
32248 360 
32272 29 
32288 39 
32303 224 
32309 8 
32315 33 
32331 234 
32379 4 
32383 3 
32397 74 
32406 69 
32410 18 
32428 338 
32445 363 
32475 3 
32496 5 
32515 80 
32533 568 
32552 57 
32561 172 
32587 279 
32594 278 
32609 527 
32623 63 
32627 12 
32634 783 
32662 21 
32674 107 
32684 245 
32688 30 
32696 61 
32707 304 
32715 30 
32724 12 
32746 40 
32753 3 
32761 32 
32769 371 
32793 146 
32798 2 
32801 306 
32811 11 
32823 1015 
32848 70 
32855 730 
32865 33 
32874 814 
32889 205 
32895 52 
32899 1 
32904 13 
32908 1 
32913 1 
32918 28 
32923 54 
32929 139 
32939 23 
32943 1 
32948 19 
32961 18 
32968 20 
32972 9 
32980 345 
32993 223 
33006 51 
33026 410 
33044 14 
33056 1068 
33064 37 
33079 2 
33110 1 
33125 163 
33134 652 
33138 53 
33147 244 
33155 94 
33167 1040 
33184 15 
33192 18 
33199 1 
33210 287 
33220 51 
33228 54 
33235 25 
33239 2 
33269 31 
33274 1 
33290 39 
33314 10 
33318 2 
33342 12 
33350 2 
33455 42 
33491 120 
33498 31 
33514 263 
33520 144 
33538 974 
33557 227 
33581 43 
33667 4 
33672 63 
33690 42 
33696 29 
33719 99 
33732 17 
33836 168 
33858 206 
33866 39 
33878 14 
33895 169 
33908 218 
33964 941 
34038 5 
34078 3 
34082 32 
34096 519 
34107 156 
34122 43 
34167 26 
34173 38 
34218 19 
34241 8 
34258 4 
34268 71 
34280 22 
34292 40 
34298 219 
34307 3 
34315 25 
34341 1 
34348 30 
34355 74 
34359 1 
34363 36 
34377 176 
34414 38 
34426 12 
34455 115 
34464 27 
34487 73 
34500 4 
34508 28 
34517 2 
34527 61 
34546 142 
34560 62 
34579 643 
34590 554 
34598 90 
34606 298 
34614 155 
34630 317 
34642 157 
34653 55 
34665 177 
34715 3 
34737 32 
34770 12 
34788 8 
34799 20 
34828 77 
34834 14 
34839 2 
34847 7 
34858 2 
34862 2 
34867 15 
34872 10 
34877 21 
34899 71 
34906 2 
34915 4 
34924 33 
34936 10 
34945 55 
34952 25 
34958 1 
34965 3 
34982 7 
34986 6 
35006 6 
35018 2 
35028 53 
35031 1 
35039 42 
35048 1 
35054 6 
35060 8 
35065 1 
35074 3 
35095 9 
35184 13 
35258 104 
35285 53 
35321 156 
35324 1 
35366 18 
35372 129 
35398 3 
35402 33 
35430 198 
35443 25 
35455 161 
35477 4 
35486 11 
35522 1 
35532 3 
35555 28 
35661 148 
35690 22 
35698 12 
35734 83 
35750 28 
35781 49 
35785 6 
35839 103 
35879 32 
35889 16 
35920 4 
35956 174 
35964 61 
36003 97 
36017 15 
36037 15 
36046 25 
36051 36 
36059 262 
36073 4 
36079 42 
36091 49 
36130 1 
36166 162 
36223 80 
36237 258 
36267 13 
36286 40 
36387 1 
36390 1 
36393 1 
36458 24 
36465 5 
36487 95 
36494 49 
36498 1 
36502 1 
36508 47 
36517 49 
36522 264 
36528 1 
36536 217 
36548 112 
36650 4 
36657 44 
36665 16 
36684 71 
36704 17 
36721 6 
36774 119 
36848 16 
36953 133 
36967 41 
36995 116 
37136 86 
37168 5 
37264 5 
37272 1 
37276 33 
37283 48 
37291 1 
37304 1 
37323 71 
37330 36 
37333 21 
37338 3 
37357 40 
37369 10 
37382 1 
37387 2 
37484 31 
37490 5 
37512 11 
37527 1 
37539 140 
37542 13 
37554 238 
37561 366 
37582 219 
37636 464 
37710 16 
37729 28 
37743 473 
37779 64 
37787 5 
37813 9 
37835 5 
37840 23 
37845 45 
37851 140 
37888 5 
37902 37 
37905 143 
37914 65 
37934 15 
37950 378 
37977 324 
38006 3 
38025 18 
38079 141 
38160 45 
38184 320 
38192 7 
38206 59 
38307 59 
38371 11 
38418 96 
38425 15 
38432 1 
38489 24 
38524 3 
38562 349 
38567 50 
38574 108 
38687 12 
38705 81 
38723 5 
38729 33 
38745 170 
38750 85 
38760 45 
38767 133 
38771 25 
38861 494 
38888 32 
38899 1 
38907 186 
38911 249 
38966 101 
39028 1985 
39033 35 
39044 10 
39056 17 
39067 210 
39075 305 
39102 8 
39143 59 
39157 143 
39164 15 
39172 644 
39184 303 
39191 72 
39205 1210 
39214 18 
39238 80 
39354 5 
39410 57 
39466 46 
39479 128 
39526 8 
39540 59 
39574 28 
39642 1 
39675 6 
39685 31 
39696 3 
39861 20 
39949 297 
39955 12 
39996 35 
40018 69 
40032 1 
40065 31 
40080 36 
40088 72 
40101 32 
40125 43 
40135 82 
40145 6 
40157 233 
40204 46 
40217 1 
40229 54 
40236 281 
40243 10 
40269 10 
40310 103 
40334 24 
40338 336 
40342 29 
40346 294 
40352 14 
40355 35 
40411 109 
40422 6 
40427 4 
40431 1 
40463 305 
40484 102 
40522 4 
40533 35 
40547 45 
40573 34 
40635 1 
40659 841 
40683 242 
40691 3 
40698 205 
40749 17 
40765 2 
40831 17 
40842 269 
40857 74 
40876 378 
40883 205 
40893 31 
40902 103 
40909 327 
40942 23 
40974 1 
40980 3 
41005 255 
41079 232 
41105 1 
41123 36 
41134 150 
41138 4 
41146 1138 
41161 28 
41165 161 
41171 138 
41179 55 
41204 63 
41260 221 
41275 223 
41314 12 
41323 129 
41331 63 
41342 143 
41374 915 
41390 44 
41393 13 
41398 62 
41454 57 
41473 1 
41525 52 
41625 36 
41652 1 
41660 6 
41668 1 
41675 1 
41683 16 
41698 1 
41710 1 
41794 23 
41819 73 
41957 45 
41986 1 
41993 1 
41999 16 
42003 4 
42014 2 
42022 7 
42031 2 
42051 1 
42059 2 
42109 4 
42113 6 
42117 4 
42137 26 
42152 98 
42158 91 
42227 14 
42231 15 
42239 3 
42264 181 
42281 16 
42287 84 
42294 59 
42298 40 
42306 25 
42315 210 
42324 38 
42329 95 
42380 62 
42398 158 
42444 135 
42479 46 
42486 1 
42491 379 
42583 8 
42593 106 
42641 84 
42668 17 
42684 19 
42701 2 
42765 5 
42796 5 
42799 9 
42811 29 
42819 2 
42826 116 
42870 18 
42953 15 
42990 44 
43006 51 
43055 95 
43138 3 
43173 1 
43180 17 
43197 420 
43203 60 
43209 243 
43216 14 
43236 72 
43316 5 
43319 12 
43326 58 
43344 131 
43348 76 
43366 42 
43384 435 
43395 8 
43422 21 
43430 146 
43458 1 
43470 119 
43495 68 
43573 8 
43583 16 
43595 1 
43599 3 
43623 5 
43631 6 
43637 1 
43647 3 
43661 1 
43667 11 
43688 3 
43691 1 
43741 11 
43759 10 
43793 11 
43850 190 
43855 1 
43896 1 
43990 145 
44045 134 
44051 17 
44166 17 
44169 12 
44193 28 
44212 3 
44217 117 
44232 107 
44237 50 
44243 187 
44278 28 
44306 11 
44332 60 
44381 193 
44393 33 
44484 6 
44514 998 
44530 6 
44533 74 
44550 14 
44554 3 
44560 7 
44623 28 
44626 20 
44670 27 
44688 8 
44697 161 
44709 9 
44712 24 
44768 41 
44778 82 
44786 2 
44825 242 
44858 18 
44864 64 
44934 421 
44977 112 
44999 8 
45003 1 
45026 5 
45033 74 
45037 2 
45043 18 
45058 18 
45063 17 
45079 9 
45087 26 
45098 3 
45109 47 
45137 281 
45151 61 
45175 4 
45179 26 
45195 10 
45200 250 
45207 67 
45213 330 
45224 16 
45230 194 
45236 1 
45239 627 
45248 113 
45263 3 
45287 161 
45305 1720 
45338 32 
45353 89 
45380 3966 
45422 61 
45429 129 
45476 59 
45484 1 
45514 15 
45526 3 
45578 211 
45584 533 
45607 3 
45610 9 
45615 27 
45619 69 
45654 3 
45663 14 
45684 13 
45694 3 
45704 2 
45709 3 
45718 20 
45737 17 
45743 1 
45842 18 
45860 139 
45865 282 
45908 2 
45923 228 
46028 46 
46053 45 
46059 86 
46074 26 
46085 6 
46097 1 
46159 102 
46181 22 
46222 166 
46231 3 
46253 1 
46342 72 
46346 101 
46351 151 
46365 1 
46398 172 
46408 80 
46414 23 
46426 29 
46477 10 
46581 28 
46596 24 
46603 34 
46614 83 
46675 57 
46789 8 
46818 138 
46853 9 
47027 37 
47035 10 
47041 5 
47076 36 
47099 1 
47180 85 
47314 11 
47324 10 
47383 7 
47429 4 
47461 65 
47510 100 
47536 10 
47566 188 
47615 1 
47622 18 
47679 4 
47724 13 
47799 3 
47919 21 
47955 66 
47962 168 
47972 9 
48001 3 
48009 1 
48013 92 
48029 3 
48081 16 
48129 340 
48151 10 
48162 52 
48182 30 
48195 17 
48203 95 
48290 123 
48298 17 
48301 42 
48307 12 
48313 17 
48324 35 
48335 184 
48345 94 
48353 9 
48394 10 
48408 539 
48416 165 
48430 366 
48438 259 
48448 65 
48452 47 
48456 2 
48461 4 
48471 542 
48493 440 
48503 21 
48506 1 
48526 212 
48530 7 
48537 16 
48623 300 
48627 71 
48632 32 
48640 652 
48652 3 
48659 206 
48701 70 
48707 73 
48713 62 
48742 6 
48776 130 
48811 1 
48821 2 
48852 74 
48857 38 
48871 151 
48921 2 
48941 210 
48951 85 
48962 1 
48968 66 
48984 1 
49022 157 
49197 79 
49237 6 
49251 9 
49303 15 
49313 4 
49353 40 
49409 1 
49497 1 
49522 31 
49540 30 
49554 4 
49606 194 
49631 58 
49693 3 
49705 11 
49718 17 
49747 5 
49823 2 
49865 4 
49910 3 
50042 73 
50141 67 
50190 83 
50234 8 
50271 25 
50314 1 
50594 22 
50674 2 
50822 49 
50826 173 
50841 2 
50883 9 
50897 110 
50915 3 
50938 23 
50984 18 
51004 21 
51131 5 
51152 8 
51167 2 
51215 1 
51269 2 
51276 16 
51326 8 
51329 57 
51360 1 
51384 1 
51449 1 
51454 127 
51465 68 
51471 32 
51481 145 
51541 41 
51609 8 
51636 61 
51660 1 
51676 160 
51699 9 
51727 13 
51742 130 
51763 1 
51766 2 
51808 2 
51825 1 
51828 10 
51837 10 
51852 3 
51890 8 
51974 255 
52037 80 
52168 37 
52187 8 
52200 122 
52206 31 
52210 365 
52215 59 
52221 9 
52229 225 
52252 7 
52338 419 
52344 7 
52356 35 
52376 9 
52385 2 
52397 4 
52404 12 
52484 3 
52491 49 
52503 112 
52541 69 
52659 29 
52664 1 
52672 68 
52687 36 
52705 63 
52717 21 
52726 1 
52748 178 
52758 33 
52766 3 
52772 64 
52781 20 
52788 77 
52802 45 
52809 1 
52830 12 
52936 20 
52957 27 
52967 45 
52984 34 
53017 64 
53028 30 
53111 37 
53115 41 
53132 13 
53137 14 
53152 3 
53179 113 
53192 67 
53249 13 
53260 1 
53285 29 
53294 20 
53308 58 
53324 199 
53332 11 
53336 140 
53343 9 
53353 193 
53358 46 
53391 31 
53420 138 
53439 7 
53474 1 
53490 126 
53501 8 
53516 1 
53531 104 
53552 1 
53567 83 
53611 18 
53622 8 
53649 5 
53681 1 
53685 5 
53689 11 
53696 9 
53714 4 
53742 10 
53813 3 
53824 10 
53831 287 
53839 7 
53980 1 
54045 36 
54052 46 
54123 122 
54144 14 
54184 28 
54201 16 
54295 11 
54319 24 
54361 5 
54387 87 
54461 112 
54474 13 
54477 1 
54486 33 
54570 1 
54616 5 
54623 459 
54634 19 
54638 10 
54647 147 
54665 4 
54668 12 
54672 12 
54679 2 
54693 72 
54794 34 
54802 8 
54808 16 
54812 44 
54820 216 
54825 5 
54839 2 
54859 2 
54863 1 
54870 166 
54878 132 
54933 1 
54943 230 
54973 27 
54985 3 
56737 23 
56748 374 
56755 231 
56778 38 
56912 103 
56920 15 
56926 2 
56934 13 
56941 218 
56954 55 
56966 25 
56973 2 
56977 6 
56986 12 
57081 55 
57135 42 
57189 1 
57214 1 
57228 31 
57238 1 
57244 10 
57248 125 
57400 47 
57418 232 
57424 18 
57428 122 
57436 8 
57446 55 
57460 286 
57484 124 
57492 25 
57519 20 
57538 51 
57621 87 
57641 14 
57650 73 
57693 122 
57776 29 
57820 7 
57828 214 
57839 218 
57959 3 
57978 62 
57999 229 
58022 34 
58066 132 
58098 39 
58114 180 
58118 24 
58130 217 
58146 13 
58163 23 
58171 72 
58177 41 
58183 104 
58190 12 
58196 50 
58205 154 
58241 11 
58289 21 
58308 3 
58323 1 
58329 4 
58333 531 
58342 913 
58355 246 
58370 156 
58385 174 
58393 53 
58402 1 
58475 8 
58487 21 
58515 721 
58529 236 
58538 118 
58550 20 
58557 27 
58566 7 
58602 2120 
58617 191 
58623 77 
58651 8 
58655 1 
58662 2 
58671 15 
58736 23 
59011 6 
59430 4 
59440 10 
59459 34 
59493 21 
59513 102 
59529 3 
59535 14 
59543 63 
59599 8 
59868 2 
60855 57 
60950 34 
61073 5 
61101 408 
61111 306 
61120 323 
61135 496 
61151 122 
61186 96 
61197 109 
61214 2749 
61230 19 
61235 422 
61245 147 
61256 177 
61265 303 
61273 200 
61279 1 
61362 25 
61366 4 
61369 23 
61379 140 
61383 2 
61398 66 
61404 24 
61408 2 
61415 38 
61424 178 
61433 81 
61438 73 
61448 128 
61513 19 
61520 465 
61531 182 
61555 1 
61586 38 
61597 6 
61602 24 
61609 31 
61655 19 
61658 523 
61680 29 
61689 197 
61717 15 
61750 2 
61780 48 
61795 51 
61827 93 
61869 20 
61887 55 
61904 188 
61931 2 
61936 77 
61980 2 
62000 193 
62071 205 
62079 1 
62090 83 
62094 11 
62098 175 
62107 27 
62119 5 
62130 36 
62145 9 
62149 2 
62185 271 
62189 1 
62195 23 
62211 266 
62225 4 
62235 104 
62244 1078 
62260 921 
62278 13 
62283 86 
62289 88 
62297 56 
62305 13 
62309 635 
62318 54 
62326 10 
62329 20 
62342 11 
62370 103 
62386 156 
62402 202 
62419 151 
62429 426 
62437 38 
62442 166 
62454 574 
62465 24 
62470 234 
62480 8 
62504 1 
62515 23 
62558 3 
62570 8 
62583 172 
62592 132 
62603 83 
62610 116 
62622 23 
62630 7 
62634 27 
62641 7 
62644 10 
62649 3 
62653 1 
62689 3 
62695 14 
62702 89 
62711 487 
62719 10 
62729 301 
62736 343 
62746 17 
62764 198 
62781 1 
62865 50 
62875 2 
62884 658 
62895 173 
62905 48 
63442 1 
65371 2 
65398 7 
65414 63 
65421 38 
65429 5 
65434 93 
65457 35 
65465 12 
65473 3 
65495 8 
65520 1 
65533 206 
65549 2 
65589 8 
65628 17 
65649 3 
65656 5 
65670 33 
65682 2 
65723 59 
65772 18 
65866 46 
65890 1 
65930 7 
65959 2 
66019 1 
66065 79 
66165 12 
66300 215 
66397 5 
66406 1 
66434 70 
66507 14 
66901 10 
66962 17 
67003 11 
67376 150 
67394 138 
67438 20 
67498 37 
67582 12 
67775 9 
67933 8 
67941 10 
67954 12 
67962 58 
67968 13 
67986 42 
67994 13 
67999 12 
68004 45 
68012 99 
68018 13 
68023 30 
68027 55 
68039 164 
68048 23 
68066 3 
68070 49 
68078 10 
68098 25 
68140 27 
68147 14 
68152 17 
68160 550 
68171 298 
68182 81 
68189 27 
68192 140 
68197 45 
68207 380 
68211 20 
68234 3143 
68258 316 
68266 38 
68269 9 
68277 106 
68283 82 
68291 19 
68296 245 
68304 112 
68326 2343 
68356 1127 
68369 810 
68381 239 
68391 1699 
68399 161 
68403 487 
68413 17 
68436 4 
68455 34 
68463 688 
68540 61 
68543 16 
68552 19 
68582 87 
68587 2 
68596 35 
68602 21 
68615 426 
68628 20 
68634 110 
68643 337 
68655 75 
68658 1 
68668 142 
68685 135 
68695 39 
68698 41 
68703 45 
68710 2 
68713 10 
68721 194 
68730 30 
68733 8 
68752 4 
68769 29 
68773 78 
68782 16 
68788 57 
68800 34 
68806 7 
68817 57 
68823 24 
68830 8 
68837 50 
68842 2 
68848 29 
68851 29 
68856 20 
68860 11 
68866 78 
68871 1 
68875 100 
68887 169 
68896 8 
68906 78 
68918 201 
68931 15 
68936 14 
68941 187 
68947 40 
68951 121 
68958 108 
68964 40 
68972 286 
68975 1 
68982 22 
68996 367 
69019 3440 
69037 5 
69042 2 
69053 210 
69066 12 
69070 232 
69080 472 
69089 561 
69115 3129 
69141 4 
69145 1 
69160 503 
69170 91 
69183 428 
69193 27 
69198 80 
69205 13 
69211 14 
69216 602 
69227 292 
69237 679 
69243 105 
69249 25 
69261 58 
69280 57 
69289 10 
69293 1 
69320 3 
69323 30 
69338 61 
69346 6 
69360 151 
69369 264 
69376 118 
69382 99 
69386 866 
69405 85 
69411 422 
69419 12 
69425 18 
69428 1 
69431 60 
69441 27 
69449 3 
69455 2 
69462 108 
69468 3 
69486 386 
69499 170 
69510 33 
69551 539 
69563 60 
69579 1949 
69589 44 
69599 1025 
69613 101 
69620 61 
69623 101 
69633 236 
69653 154 
69666 189 
69677 199 
69694 1131 
69704 5 
69732 127 
69743 24 
69748 15 
69751 4 
69782 105 
69787 14 
69790 19 
69859 11 
69868 7 
69876 124 
69886 172 
69900 1 
69910 65 
69920 177 
69929 6 
69935 2 
69946 44 
69951 3 
69960 1 
69963 3 
69966 77 
69971 89 
69974 60 
69982 4 
69991 19 
69997 8 
70001 37 
70019 49 
70027 500 
70035 359 
70042 199 
70047 233 
70054 1 
70077 1 
70081 1 
70084 1 
70089 658 
70100 13 
70108 189 
70117 579 
70130 62 
70137 67 
70144 437 
70152 13 
70156 156 
70162 71 
70168 58 
70172 18 
70179 12 
70199 47 
70207 223 
70216 391 
70227 491 
70242 48 
70249 71 
70266 3 
70286 320 
70305 69 
70308 772 
70316 6 
70323 189 
70335 148 
70342 1 
70350 7 
70359 32 
70365 211 
70377 34 
70386 1 
70393 111 
70399 9 
70407 1 
70417 30 
70429 6 
70438 3 
70444 232 
70460 662 
70474 20 
70480 64 
70496 81 
70502 71 
70510 136 
70520 34 
70555 2 
70591 5 
70599 32 
70625 274 
70633 2 
70637 11 
70646 226 
70655 130 
70666 457 
70679 295 
70692 41 
70723 25 
70729 8 
70740 17 
70744 329 
70755 37 
70767 288 
70779 439 
70795 95 
70803 2 
70822 165 
70835 1 
70880 38 
70885 14 
70900 161 
70910 38 
70967 224 
70978 107 
70985 385 
70995 1649 
71012 486 
71023 70 
71029 10 
71045 24 
71058 110 
71072 124 
71082 25 
71088 17 
71094 8 
71099 7 
71103 2 
71107 1 
71113 14 
71116 2 
71164 72 
71177 2 
71181 64 
71190 7 
71197 73 
71216 1641 
71235 14 
71252 648 
71261 1 
71264 417 
71274 420 
71298 396 
71319 35 
71329 91 
71337 131 
71347 13 
71356 58 
71371 1115 
71379 37 
71385 288 
71398 2036 
71416 683 
71430 61 
71438 2 
71441 13 
71457 800 
71480 2041 
71500 1437 
71513 18 
71524 801 
71534 27 
71548 11 
71562 1066 
71585 5 
71594 31 
71606 96 
71613 438 
71623 49 
71632 3 
71638 12 
71644 28 
71649 1 
71652 1 
71664 1 
71674 150 
71702 4 
71723 2 
71737 11 
71746 1 
71760 2 
73244 1 
73275 287 
73384 11 
73412 18 
73418 8 
73423 1 
73428 2 
73443 96 
73456 355 
73462 196 
73472 2 
73475 66 
73478 12 
73485 44 
73496 4 
73506 117 
73513 279 
73525 5 
73537 14 
73546 103 
73550 307 
73556 88 
73564 16 
73569 132 
73576 496 
73583 4 
73587 2 
73597 20 
73607 1140 
73669 2 
73681 5 
73688 3 
73692 11 
73699 18 
73704 191 
73717 1088 
73729 350 
73741 48 
73761 74 
73774 1 
73780 203 
73790 1 
73796 1 
73835 2 
73838 17 
73879 181 
73883 1 
73890 8 
73912 160 
73943 91 
73957 1 
73982 7 
73990 61 
74001 50 
74006 2 
74014 5 
74019 1 
74110 7 
74144 3 
74174 6 
74181 4 
74246 2 
74286 7 
74304 3 
74337 50 
74365 1 
74432 99 
74440 16 
74445 22 
74481 8 
74495 5 
74504 24 
74517 6 
74521 1 
74526 3 
74545 214 
74569 125 
74580 20 
74595 205 
74610 23 
74615 88 
74618 14 
74642 230 
74651 284 
74662 59 
74672 150 
74681 18 
74690 180 
74696 46 
74707 1 
74713 2 
74733 19 
74816 7 
74840 31 
74859 9 
74862 35 
74874 5 
74881 7 
74884 7 
74892 13 
74900 8 
74905 3 
74916 1 
74921 48 
74928 18 
74954 11 
74957 2 
74974 7 
75022 1 
75052 84 
75060 135 
75066 58 
75073 31 
75078 69 
75088 81 
75100 6 
75107 185 
75118 303 
75126 1 
75135 5 
75140 84 
75145 1 
75215 7 
75229 234 
75233 1 
75240 36 
75247 180 
75250 88 
75256 56 
75267 9 
75283 9 
75286 1 
75295 6 
75343 48 
75370 52 
75395 4 
75403 66 
75420 1 
75424 2 
75514 36 
75543 181 
75552 1 
75557 49 
75568 27 
75577 124 
75585 2 
75672 27 
75716 601 
75722 82 
75727 35 
75736 145 
75739 17 
75745 164 
75766 52 
75787 49 
75879 2 
75893 1 
75898 15 
75912 4 
75935 18 
75985 1 
76055 20 
76058 1 
76061 2 
76079 7 
76082 19 
76193 4 
76201 9 
76212 179 
76223 576 
76232 34 
76243 504 
76254 168 
76265 387 
76278 6 
76283 10 
76288 36 
76303 2 
76324 158 
76333 5 
76342 6 
76352 14 
76367 64 
76374 1 
76383 1 
76387 8 
76521 1 
76719 3 
78751 1 
79033 11 
79124 7 
79227 2 
79345 60 
79355 28 
79363 2 
79378 3 
79393 36 
79414 31 
79423 118 
79438 1 
79447 2 
79454 20 
79493 11 
79529 19 
79539 6 
79544 22 
79550 51 
79561 339 
79568 47 
79579 338 
79589 4 
79594 9 
79599 11 
79606 22 
79611 323 
79618 9 
79621 3 
79632 1211 
79643 692 
79650 4 
79654 130 
79661 74 
79676 484 
79683 3 
80475 20 
80485 7 
80492 19 
80496 9 
80507 1 
80510 40 
80518 5 
80522 18 
80547 7 
80560 13 
80574 6 
80601 7 
80637 24 
80641 111 
80698 3 
80703 54 
80739 131 
80795 6 
80804 2 
80823 35 
80837 274 
80850 3 
80882 42 
80889 16 
80893 31 
80901 37 
80908 25 
80915 9 
80947 76 
80955 68 
80978 108 
81018 58 
81025 54 
81037 265 
81051 27 
81074 3 
81096 23 
81129 2 
81134 9 
81238 120 
81243 1 
81247 7 
81276 9 
81297 15 
81309 19 
81313 9 
81329 2 
81332 8 
81347 19 
81397 1 
81429 80 
81438 5 
81456 22 
81463 47 
81498 28 
81502 145 
81533 9 
81548 2 
81633 80 
81665 36 
81683 47 
81686 18 
81695 40 
81706 52 
81822 3 
81829 26 
81835 3 
81854 70 
81860 8 
81864 46 
81872 21 
81887 55 
81898 19 
81903 1 
81916 2 
81956 4 
81974 150 
81979 100 
81993 427 
82011 2069 
82026 29 
82037 3 
82056 45 
82060 80 
82073 825 
82093 1239 
82114 52 
82129 10 
82142 831 
82151 288 
82159 775 
82177 574 
82186 203 
82198 24 
82202 188 
82221 13 
82226 51 
82239 1 
82256 8 
82265 39 
82303 39 
82314 222 
82327 23 
82334 50 
82344 154 
82356 45 
82362 172 
82381 7 
82394 183 
82415 49 
82430 2 
82479 44 
82580 1 
82583 1 
82589 5 
82600 26 
82608 5 
82613 4 
82616 2 
82629 10 
82646 1 
82660 2 
82667 13 
82676 4 
82680 27 
83045 1 
83143 32 
83159 25 
83162 2 
83172 1 
83186 3 
83223 1 
83284 61 
83290 15 
83313 15 
83319 1 
83323 15 
83331 7 
83338 3 
83347 18 
83355 2 
83385 3 
83388 1 
83395 112 
83446 7 
83456 790 
83464 1 
83468 68 
83475 1 
83481 91 
83500 668 
83523 17 
83535 16 
83541 150 
83551 126 
83594 155 
83620 46 
83632 87 
83638 21 
83642 265 
83653 5 
83664 228 
83676 317 
83687 139 
83693 105 
83702 252 
83717 495 
83736 194 
83745 46 
83767 8 
83819 41 
83832 20 
83845 39 
83856 28 
83860 29 
83870 352 
83879 120 
83889 302 
83914 35 
83924 170 
83933 123 
83978 20 
84013 80 
84021 219 
84034 245 
84056 50 
84069 2 
84489 31 
84499 225 
84510 15 
84515 2 
84519 6 
84526 10 
84529 4 
84538 3 
84546 17 
84554 213 
84564 347 
84574 24 
84599 2 
84610 8 
84619 489 
84627 35 
84649 3 
84653 8 
84663 42 
84675 1 
84754 4 
84762 228 
84776 3 
84780 407 
84788 57 
84919 13 
84932 229 
84944 82 
84952 25 
84957 102 
84967 186 
84975 40 
84980 176 
84987 312 
84998 56 
85010 22 
85113 1 
85127 5 
85143 79 
85150 44 
85164 8 
85198 32 
85202 129 
85238 4 
85260 21 
85285 7 
85305 13 
85336 156 
85399 50 
85436 162 
85451 97 
85478 111 
85516 63 
85528 184 
85546 10 
85550 122 
85641 342 
85664 1 
85691 2 
85722 2 
85726 14 
85856 4 
85876 1 
85929 1 
85940 22 
86133 2 
86241 4 
86286 28 
86303 188 
86321 36 
86396 19 
86433 2 
86454 32 
86471 312 
86478 9 
86506 85 
86585 22 
86614 15 
86629 6 
86668 11 
86706 14 
86749 1 
86771 1 
86777 8 
86782 1 
86891 7 
86930 35 
86939 54 
86967 124 
86975 1 
86991 94 
87100 179 
87111 21 
87115 249 
87124 247 
87138 799 
87155 20 
87182 169 
87190 816 
87198 311 
87202 3 
87207 2 
87212 9 
87217 261 
87229 5 
87237 9 
87259 167 
87279 2 
87372 2 
87385 4 
87397 96 
87403 61 
87412 27 
87420 6 
87425 43 
87429 11 
87530 6 
87546 194 
87552 238 
87584 18 
87589 37 
87608 2 
87619 122 
87734 1 
87755 108 
87760 1 
87782 22 
87837 3 
87844 5 
87885 2 
87891 1 
87912 109 
87919 19 
87929 54 
87939 15 
87948 139 
87982 45 
87988 590 
88025 1 
88038 1 
88048 2 
88071 107 
88074 4 
88082 30 
88091 1 
88108 8 
88111 11 
88126 121 
88135 65 
88165 1 
88215 18 
88250 4 
88253 13 
88256 3 
88270 21 
88306 41 
88362 7 
88409 5 
88490 1 
88528 22 
88618 4 
88623 82 
88637 36 
88644 34 
88649 8 
88657 23 
88661 7 
88669 6 
88698 41 
88706 16 
88711 19 
88724 36 
88741 9 
88772 1 
88809 13 
88828 17 
88845 5 
88859 30 
88954 9 
89036 15 
89127 17 
89162 5 
89179 89 
89201 2 
89209 7 
89329 1 
89521 9 
89543 1 
89569 184 
89616 1101 
89682 29 
89690 5 
89783 13 
89817 2 
89882 2 
89888 2 
89975 1 
90063 18 
90106 1 
90116 204 
90201 62 
90220 1 
90231 657 
90247 1 
90250 86 
90293 4 
90320 9 
90358 2 
90376 46 
90381 15 
90389 12 
90425 4 
90447 60 
90502 62 
90511 4 
90541 4 
90553 25 
90569 4 
90577 152 
90587 134 
90601 15 
90636 10 
90642 12 
90664 4 
90712 74 
90746 95 
90810 1 
90853 3 
90884 83 
90890 68 
90909 5 
90913 442 
90934 51 
91051 184 
91062 47 
91076 72 
91105 270 
91110 24 
91178 2 
91181 20 
91242 8 
91354 3 
91369 3 
91386 40 
91396 3 
91426 1 
91429 27 
91482 5 
91488 15 
91533 5 
91543 2 
91546 127 
91560 2 
91597 7 
91623 16 
91665 25 
91689 146 
91724 175 
91780 491 
91842 137 
91855 3 
91861 140 
91873 49 
91886 13 
91889 134 
91916 54 
91965 81 
91987 1 
92011 122 
92019 6 
92027 175 
92120 4 
92154 40 
92188 15 
92208 4 
92218 102 
92228 835 
92310 2 
92331 4 
92338 1 
92356 5 
92359 6 
92364 2 
92375 15 
92385 8 
92393 17 
92529 3 
92544 89 
92552 14 
92558 1 
92563 39 
92571 6 
92576 1 
92616 1 
92632 4 
92635 4 
92640 1 
92711 7 
92771 40 
92782 4 
92791 2 
92796 83 
92802 43 
92808 181 
92815 39 
92820 148 
92825 5 
92831 180 
92839 13 
92851 57 
92870 47 
92875 116 
92889 4 
92986 27 
92989 31 
93005 10 
93024 178 
93032 24 
93044 15 
93050 1 
93069 5 
93158 3 
93162 115 
93174 2 
93177 2 
93182 3 
93194 203 
93205 46 
93218 16 
93224 9 
93308 32 
93322 62 
93325 4 
93333 9 
93338 10 
93343 34 
93363 39 
93369 6 
93413 21 
93432 26 
93450 10 
93483 51 
93488 2 
93500 188 
93503 5 
93550 192 
93560 1 
93626 64 
93641 26 
93651 48 
93664 299 
93669 264 
93693 103 
93722 118 
93744 12 
93755 177 
93778 80 
93784 35 
93809 367 
93818 114 
93823 13 
93830 154 
93847 35 
93861 4 
93933 20 
93963 38 
93987 10 
93997 44 
94008 91 
94057 87 
94185 9 
94196 32 
94233 12 
94260 7 
94287 8 
94295 32 
94298 43 
94330 40 
94334 1 
94358 4 
94405 13 
94409 20 
94433 21 
94442 12 
94457 30 
94470 2 
94476 4 
94480 3 
94495 8 
94513 1 
94516 26 
94527 9 
94544 855 
94555 42 
94573 711 
94589 539 
94600 24 
94605 20 
94617 65 
94626 109 
94634 35 
94650 129 
94658 33 
94667 64 
94683 7 
94710 20 
94716 5 
94726 7 
94752 73 
94809 134 
94840 10 
94846 19 
94896 4 
94913 42 
94953 5 
95002 5 
95018 16 
95023 70 
95035 29 
95044 19 
95051 33 
95054 309 
95061 26 
95066 27 
95076 106 
95083 9 
95094 22 
95101 7 
95115 15 
95122 24 
95240 1 
95270 22 
95286 7 
95317 14 
95337 59 
95409 1 
95445 295 
95456 81 
95468 264 
95493 33 
95542 1 
95573 1 
95619 4 
95623 4 
95628 1 
95631 1 
95713 6 
95762 6 
95788 4 
95846 23 
95863 27 
95892 50 
95911 124 
95933 55 
95939 5 
95949 1 
95957 14 
95961 6 
95966 186 
96021 325 
96116 141 
96144 88 
96232 23 
96296 12 
96335 4 
96354 4 
96359 6 
96363 28 
96422 45 
96441 32 
96477 2 
96494 9 
96536 22 
96682 14 
96690 7 
96697 2 
96700 2 
96757 29 
96773 5 
96791 10 
96795 26 
96801 2 
96823 1 
96832 17 
96855 19 
96886 1 
96890 8 
96919 35 
96999 11 
97025 15 
97260 1 
97279 16 
97290 14 
97345 5 
97349 1 
97353 6 
97385 1 
97420 7 
97598 1 
97624 17 
97850 16 
97897 1 
97919 1 
98021 63 
98046 5 
98049 2 
98113 5 
98245 10 
98248 19 
98256 12 
98274 3 
98284 4 
98349 1 
98352 8 
98400 9 
98427 1 
98571 27 
98689 28 
98704 1 
98829 1 
98960 30 
98989 24 
98996 22 
99288 1 
99294 3 
99301 6 
99319 6 
99338 70 
99453 45 
99463 137 
99505 72 
99550 10 
99655 244 
99658 129 
99663 9 
99677 13 
99689 1 
99784 11 
99813 53 
99838 1393 
99861 213 
99867 67 
99907 371 
99916 93 
99920 76 
99926 7 
99931 111 
99937 95 
99945 164 
99951 33 
99961 101 
99977 80 
99992 63 
100071 5 
100078 2 
100081 2 
100098 2 
100124 100 
100135 48 
101056 1 
101188 33 
101205 4 
101213 22 
101217 9 
101228 212 
101239 120 
101248 18 
101262 1 
101266 7 
101270 5 
101274 1 
101330 41 
101338 7 
101343 34 
101349 23 
101354 13 
101364 12 
101368 2 
101372 13 
101381 43 
101401 27 
101404 4 
101416 1 
101427 3 
101478 40 
101492 14 
101497 147 
101502 341 
101517 2 
101521 12 
101534 551 
101542 6 
101565 10 
101658 5 
101761 1 
101896 117 
101900 1 
102181 89 
102583 5 
102594 2 
102701 4 
102899 18 
102938 4 
102945 1 
102949 24 
102953 12 
102959 6 
102968 26 
103009 58 
103522 29 
103629 1 
103843 33 
103927 106 
104108 3 
104219 70 
104414 16 
104541 3 
104709 1 
104843 6 
104882 4 
104928 32 
104948 25 
105065 1 
105109 3 
105197 168 
105816 1 
105832 2 
105969 61 
105975 1 
105999 112 
106011 18 
106032 54 
106037 8 
106044 12 
106048 1 
106059 277 
106066 33 
106071 280 
106078 231 
106091 494 
106102 395 
106110 8 
106113 1 
106116 1 
106119 4 
106125 53 
106133 217 
106141 3 
106154 666 
106248 16 
106266 18 
106269 2 
106279 10 
106285 124 
106296 127 
106299 54 
106303 145 
106311 64 
106321 156 
106369 167 
106423 2 
106472 380 
106480 51 
106492 128 
106589 9 
106601 22 
106633 182 
106643 98 
106663 58 
106683 14 
106696 8 
106755 18 
106767 140 
106774 219 
106786 174 
106796 43 
106811 53 
106865 311 
106946 21 
106974 93 
106981 6 
106992 39 
107061 443 
107209 195 
107237 11 
107259 93 
107289 8 
107395 3 
107427 4 
107445 2 
107537 127 
107543 93 
107590 5 
107601 3 
107671 55 
107690 20 
107698 2 
107718 10 
107744 35 
107771 58 
107852 1 
107893 45 
107899 190 
108007 138 
108020 11 
108034 108 
108044 37 
108052 82 
108064 39 
108074 34 
108086 2 
108089 48 
108095 33 
108109 61 
108115 5 
108133 7 
108147 6 
108165 13 
108179 2 
108208 320 
108220 2 
108230 1 
108374 43 
108383 329 
108436 83 
108476 91 
108481 60 
108495 44 
108523 181 
108532 146 
108538 3 
108549 1 
108553 7 
108556 13 
108561 1 
108607 32 
108632 37 
108655 27 
108668 51 
108674 32 
108678 62 
108683 7 
108687 8 
108694 10 
108699 1 
108708 3 
108720 159 
108733 17 
108743 439 
108760 7 
108773 929 
108821 2 
108825 20 
108836 99 
108840 9 
108853 76 
108862 64 
108870 11 
108875 45 
108893 1 
108904 1 
108973 6 
109002 8 
109022 134 
109042 278 
109075 150 
109145 70 
109156 1 
109161 126 
109180 469 
109187 131 
109196 205 
109206 133 
109212 902 
109224 103 
109231 6 
109264 127 
109273 2 
109285 18 
109301 1 
109321 283 
109344 5 
109349 3 
109382 4 
109438 2 
109471 48 
109480 16 
109486 18 
109492 133 
109501 112 
109509 37 
109534 20 
109568 9 
109610 6 
109658 31 
109669 539 
109685 352 
109693 213 
109697 43 
109709 13 
109716 734 
109725 42 
109730 71 
109738 5 
109765 18 
109834 172 
109839 1 
109842 2 
109938 12 
109972 120 
109991 31 
110029 1 
110066 157 
110098 1 
110141 168 
110152 17 
110162 69 
110183 114 
110193 132 
110204 1 
110299 507 
110319 17 
110342 554 
110352 366 
110356 45 
110374 5 
110378 3 
110416 322 
110425 48 
110465 59 
110473 264 
110490 151 
110502 148 
110513 39 
110528 35 
110541 10 
110549 28 
110557 5 
110561 2 
110564 1 
110569 5 
110576 10 
110581 1 
110584 5 
110594 1 
110612 11 
110637 4 
110659 15 
110662 59 
110715 393 
110740 501 
110753 52 
110756 9 
110806 103 
110872 14 
110905 22 
110913 136 
110928 4 
110940 7 
111032 8 
111054 6 
111064 73 
111089 79 
111096 12 
111102 25 
111109 1 
111145 3 
111159 12 
111183 17 
111236 2 
111277 12 
111317 9 
111352 28 
111358 5 
111374 28 
111386 321 
111397 17 
111495 3 
111512 11 
111605 1 
111657 87 
111667 54 
111674 48 
111691 43 
111827 27 
111848 35 
111871 10 
111910 1 
111945 3 
111972 121 
111980 38 
111991 17 
112015 112 
112085 6 
112187 136 
112203 2 
112256 1 
112286 29 
112338 10 
112449 1 
112457 10 
112467 3 
112526 55 
112577 1 
112611 11 
112665 1 
112750 13 
112758 50 
112769 216 
112796 23 
112918 38 
112926 23 
112930 5 
112955 3 
112969 11 
113123 66 
113134 510 
113151 19 
113165 3 
113241 348 
113250 16 
113257 488 
113264 1597 
113280 1 
113285 136 
113328 139 
113402 5 
113407 84 
113411 27 
113418 60 
113428 299 
113442 57 
113450 54 
113475 137 
113487 168 
113494 253 
113506 729 
113517 1544 
113525 18 
113534 20 
113541 405 
113547 13 
113550 289 
113562 95 
113570 56 
113578 10 
113661 21 
113681 26 
113688 336 
113694 352 
113711 10 
113724 2 
113729 64 
113740 102 
113749 100 
113763 457 
113815 151 
113821 7 
113835 5 
113847 27 
113860 50 
113875 12 
113951 36 
113955 102 
113970 26 
113978 635 
113989 32 
114003 1349 
114019 11 
114040 70 
114053 2 
114069 82 
114098 146 
114146 301 
114149 8 
114153 11 
114156 1 
114162 25 
114165 464 
114185 82 
114188 7 
114193 166 
114200 2 
114206 3 
114210 1 
114271 7 
114289 320 
114304 2 
114310 77 
114331 416 
114348 213 
114354 423 
114373 591 
114428 1 
114441 59 
114454 45 
114469 113 
114478 6 
114487 477 
114497 61 
114500 27 
114503 10 
114509 217 
114530 60 
114540 5 
114614 44 
114625 205 
114646 9 
114651 4 
114654 24 
114661 3 
114671 377 
114680 168 
114689 777 
114704 1314 
114720 117 
114737 1862 
114753 119 
114763 141 
114773 183 
114782 144 
114789 1452 
114804 61 
114876 5 
114933 15 
114946 135 
114959 429 
114976 110 
114980 4 
114993 1 
115075 5 
115094 1 
115101 76 
115119 11 
115124 7 
115128 26 
115250 57 
115257 35 
115281 1 
115288 1 
115293 6 
115439 137 
115465 49 
115550 1 
115557 39 
115581 56 
115590 20 
115594 168 
115603 12 
115610 66 
115693 55 
115700 1 
115704 80 
115712 29 
115722 615 
115732 62 
115743 62 
115749 6 
115774 6 
115879 5 
115882 73 
115887 1 
116042 20 
116091 8 
116099 3 
116170 39 
116313 1 
116397 3 
116488 53 
116492 5 
116507 31 
116510 21 
116514 56 
116521 9 
116669 42 
116857 15 
116955 1 
116972 1 
117122 163 
117135 130 
117234 99 
117615 1 
117629 3 
117752 1 
117859 4 
117915 6 
118004 73 
118020 12 
118099 297 
118103 51 
118131 82 
118159 12 
118202 1 
118213 42 
118255 1 
118268 9 
118292 1 
118341 1 
118367 6 
118388 148 
118399 1 
118410 1 
118433 2428 
118449 232 
118453 1 
118589 20 
118597 61 
118607 66 
118669 4 
118678 2 
118684 26 
118765 6 
118785 27 
118794 21 
118814 7 
118838 28 
118844 142 
118854 5 
118879 12 
118898 42 
118912 31 
118939 4 
118996 4 
119007 7 
119032 133 
119055 8 
119060 13 
119128 7 
119152 2 
119164 2 
119181 10 
119194 5 
119211 14 
119227 2 
119319 2 
119347 95 
119353 66 
119375 146 
119385 282 
119478 5 
119497 1 
119510 2 
119518 129 
119530 38 
119647 2 
119653 1 
119658 3 
119677 44 
119683 5 
119686 212 
119697 4 
119714 1 
119723 3 
119728 359 
119734 399 
119792 206 
119796 14 
119800 211 
119811 672 
119821 2 
119826 1 
119835 677 
119843 2 
119851 592 
119860 6 
119870 49 
119965 57 
119996 11 
120003 2 
120016 13 
120020 14 
120033 23 
120159 140 
120165 1 
120175 1 
120196 3 
120200 13 
120208 10 
120301 146 
120309 29 
120313 12 
120320 1195 
120337 59 
120481 5 
120597 1 
120649 114 
120657 81 
120724 5 
120890 34 
120898 18 
121060 16 
121074 3 
121120 13 
121162 115 
121201 1 
121319 70 
121329 62 
121363 8 
121374 8 
121393 142 
121412 30 
121418 13 
121426 10 
121469 1 
121510 56 
121515 43 
121531 108 
121535 45 
121543 9 
121554 21 
121561 27 
121569 48 
121576 41 
121598 82 
121607 24 
121620 55 
121624 34 
121631 2 
121682 53 
121697 186 
121723 12 
121769 96 
121883 2 
121946 6 
121965 1 
122054 4 
122241 169 
122323 4 
122373 39 
122401 44 
122434 1 
122564 92 
122583 34 
122600 44 
122636 167 
122640 14 
122663 4 
122705 24 
122745 74 
122748 3 
122758 36 
122806 6 
122810 1 
122850 7 
122933 3 
122943 164 
123019 70 
123030 4 
123083 30 
123116 37 
123149 40 
123221 47 
123336 34 
123367 33 
123408 8 
123411 96 
123416 26 
123427 101 
123446 23 
123454 8 
123462 321 
123480 58 
123532 28 
123541 812 
123549 89 
123563 196 
123648 251 
123678 4 
123697 92 
123730 2 
123744 1057 
123754 21 
123759 16 
123773 1 
123833 36 
123873 1043 
123894 12 
123907 62 
123920 273 
123941 159 
123965 2 
123984 1 
124054 29 
124058 14 
124063 2 
124067 6 
124081 101 
124088 19 
124097 50 
124103 23 
124111 1 
124135 4 
124153 10 
124159 6 
124174 1 
124179 2 
124229 1 
124232 12 
124241 21 
124247 7 
124251 78 
124255 79 
124263 11 
124267 71 
124275 270 
124295 18 
124298 17 
124309 1 
124323 1 
124331 61 
124336 66 
124417 13 
124440 2 
124444 1 
124448 3 
124452 1 
124456 19 
124461 7 
124469 4 
124473 15 
124477 11 
124481 1 
124485 1 
124489 9 
124498 18 
124505 3 
124510 18 
124533 16 
124543 82 
124548 63 
124595 321 
124632 6 
124637 1 
124640 92 
124647 240 
124657 499 
124666 515 
124675 149 
124696 73 
124714 2549 
124741 2498 
124760 1033 
124775 344 
124794 31 
124804 57 
124813 3 
124821 1 
125004 4 
126800 16 
126807 1 
126817 5 
126823 1 
126838 2 
126844 7 
126856 1 
126862 1 
126868 6 
126901 55 
126915 1 
126931 267 
126939 2 
126942 173 
126946 827 
126957 1 
126963 51 
126970 122 
126980 2 
127022 9 
127029 173 
127049 248 
127076 22 
127082 307 
127092 696 
127106 100 
127114 10 
127121 253 
127169 646 
127189 56 
127235 2 
127249 253 
127256 5 
127265 179 
127275 650 
127283 25 
127292 373 
127307 419 
127328 35 
127337 2 
127346 24 
127381 382 
127404 4 
127409 139 
127418 213 
127443 1 
127449 5 
127462 9 
127473 6 
127485 74 
127512 438 
127563 16 
127569 203 
127583 235 
127600 312 
127607 6 
127616 110 
127628 12 
127638 41 
127657 52 
127664 108 
127674 68 
127753 2 
127764 797 
127777 202 
127781 100 
127795 165 
127800 5 
127804 397 
127808 13 
127826 50 
127847 14 
127876 261 
127885 41 
127900 25 
127907 1 
127912 1 
127915 21 
127941 132 
127950 156 
127967 210 
127972 1 
127977 205 
127986 14 
127997 173 
128014 84 
128019 9 
128026 6 
128062 125 
128072 70 
128093 23 
128125 36 
128135 276 
128149 135 
128159 3 
128169 28 
128176 210 
128188 3 
128206 1 
128231 18 
128235 13 
128241 27 
128245 1 
128262 3 
128294 2 
128297 3 
128303 254 
128315 3 
128344 6 
128368 105 
128377 203 
128385 175 
128421 47 
128480 2 
128490 79 
128512 145 
128537 12 
128553 27 
128574 2 
128589 2 
128610 26 
128624 253 
128630 278 
128637 1 
128647 142 
128679 2 
128707 2432 
128719 38 
128727 1 
128737 118 
128746 108 
128755 35 
128761 335 
128767 45 
128771 211 
128776 116 
128781 1 
128785 57 
128797 8 
128805 15 
128838 3 
128845 22 
128896 91 
128915 4 
128918 3 
128925 1188 
128935 18 
128944 322 
128958 18 
129058 2 
129069 1 
129076 483 
129087 200 
129098 1199 
129117 1098 
129127 600 
129140 817 
129147 14 
129164 714 
129173 133 
129179 86 
129187 87 
129201 906 
129216 19 
129223 144 
129228 233 
129234 13 
129243 24 
129368 22 
129373 144 
129378 3 
129394 81 
129400 22 
129412 236 
129425 253 
129431 84 
129437 10 
129507 2 
129530 1 
129534 1 
129558 36 
129569 12 
129578 1 
129603 5 
129636 4 
129644 5 
129679 4 
129696 4 
129700 2 
129703 11 
129718 9 
129726 9 
129729 5 
129753 3 
129767 7 
129999 187 
130003 9 
130096 183 
130140 15 
130158 1 
130170 9 
130179 46 
130191 173 
130197 2 
130209 151 
130220 27 
130239 1 
130242 11 
130269 4 
130315 28 
130327 2 
130335 3 
130353 4 
130361 8 
130365 7 
130368 1 
130382 3 
130390 1 
130393 1 
130398 8 
130402 1 
130409 6 
130413 8 
130423 16 
130468 6 
130477 17 
130481 2 
130484 15 
130495 145 
130504 512 
130524 65 
130532 15 
130538 36 
130548 438 
130559 231 
130567 290 
130575 1 
130602 1 
130606 32 
130640 360 
130658 21 
130679 800 
130696 364 
130702 47 
130706 48 
130715 37 
130738 180 
130748 2 
130774 126 
130999 22 
131145 6 
131432 5 
131584 6 
131678 1 
131741 12 
131835 7 
131862 16 
131872 1 
131881 2 
131893 29 
131904 5 
131938 26 
132005 1 
132031 281 
132047 5 
132054 72 
132063 9 
132068 66 
132072 45 
132076 2 
132079 8 
132092 4 
132106 1 
132110 53 
132114 1 
132135 2141 
132148 10 
132152 2 
132158 17 
132166 70 
132182 184 
132292 44 
132306 511 
132313 36 
132322 132 
132330 1 
132340 10 
132346 11 
132357 21 
132396 39 
132461 2 
132470 92 
132493 3 
132511 2 
132515 40 
132584 4 
132610 1 
132615 13 
132629 8 
132694 1 
132739 4 
132792 6 
132798 25 
132802 12 
132901 19 
132912 1 
132927 73 
132949 3 
132954 26 
132968 2 
133058 1 
133071 8 
133081 73 
133090 34 
133102 22 
133112 215 
133143 55 
133175 11 
133267 94 
133277 145 
133282 312 
133287 35 
133298 219 
133324 3 
133331 6 
133336 52 
133340 22 
133348 52 
133364 235 
133374 3 
133395 38 
133441 63 
133447 3 
133450 6 
133468 24 
133516 14 
133520 19 
133601 27 
133604 45 
133619 19 
133637 8 
133641 4 
133647 3 
133653 34 
133660 1 
133672 84 
133675 4 
133679 90 
133772 17 
133777 25 
133829 1 
133832 21 
133946 44 
133961 41 
133977 17 
133990 127 
133999 12 
134015 49 
134022 70 
134098 2 
134131 107 
134161 47 
134186 6 
134201 1 
134333 4 
134391 22 
134552 4 
134559 7 
134568 7 
134825 3 
134869 16 
135237 7 
135391 75 
135525 55 
135589 49 
135697 184 
135713 19 
135716 4 
135737 440 
135755 261 
135771 335 
135784 228 
135790 30 
135796 6 
135808 574 
135826 45 
135832 18 
135838 20 
135861 15 
135928 18 
135934 20 
135944 149 
135957 2 
135961 2 
135977 13 
135981 242 
135995 52 
136069 2 
136097 5 
136121 19 
136143 1 
136159 6 
136165 3 
136196 1 
136238 3 
136275 2 
136281 2 
136286 12 
136294 1 
136313 6 
136316 1 
136419 80 
136431 94 
136441 54 
136449 11 
136457 2 
136462 42 
136487 1 
136521 5 
136551 6 
136568 8 
136575 69 
136585 374 
136594 18 
136605 10 
136614 71 
136621 169 
136627 77 
136634 15 
136647 1 
136662 23 
136665 32 
136675 37 
136697 3 
136717 1 
136722 1 
136731 11 
136739 1 
136742 46 
136750 10 
136761 1 
136768 1 
136778 6 
136781 20 
136792 4 
136795 1 
136801 8 
136806 32 
136816 8 
136819 1 
136822 9 
136826 4 
136831 1 
136849 36 
136861 2 
136866 10 
136872 54 
136926 114 
136939 323 
136977 40 
136985 6 
136997 588 
137008 45 
137012 76 
137027 208 
137034 7 
137049 131 
137060 69 
137067 16 
137071 43 
137087 71 
137101 15 
137111 15 
137131 272 
137141 652 
137147 33 
137158 552 
137173 70 
137184 2 
137195 331 
137208 155 
137258 33 
137264 270 
137276 9 
137297 102 
137320 6 
137326 66 
137335 1035 
137346 386 
137355 210 
137363 22 
137366 1 
137420 89 
137430 13 
137438 120 
137459 1 
137478 3 
137492 44 
137498 103 
137512 129 
137525 439 
137533 1 
137540 4 
137548 3 
137567 2 
137593 35 
137597 73 
137605 54 
137612 16 
137617 1 
137635 33 
137644 1 
137647 1 
137657 2 
137663 40 
137668 1 
137672 2 
137676 6 
137682 1 
137687 24 
137697 38 
137707 106 
137715 1 
137720 89 
137741 3 
137747 4 
137751 55 
137760 1 
137837 1 
137840 50 
137852 34 
137855 40 
137861 138 
137878 64 
137921 357 
137931 2 
137935 88 
137940 42 
137950 9 
137958 24 
137990 32 
137998 804 
138008 66 
138016 341 
138072 53 
138115 1 
138120 1 
138133 188 
138145 52 
138150 3 
138155 29 
138170 109 
138177 374 
138185 384 
138194 29 
138213 10 
138239 58 
138245 98 
138255 86 
138263 1 
138268 339 
138279 560 
138291 89 
138296 5 
138299 15 
138307 16 
138320 1982 
138331 127 
138339 24 
138380 4 
138418 1 
138422 13 
138430 1 
138433 8 
138441 3 
138445 3 
138449 32 
138459 976 
138491 9807 
138540 8341 
138571 136 
138583 388 
138594 50 
138611 13 
138615 20 
138621 453 
138674 1 
138684 45 
138696 31 
138707 382 
138714 27 
138718 1 
138727 71 
138735 3 
138745 2 
138760 352 
138771 57 
138777 10 
138783 3 
138871 38 
138880 296 
138895 19 
138907 21 
138912 629 
138920 2 
138926 1 
138929 53 
138933 168 
138952 5 
138959 12 
138965 3 
139033 76 
139041 131 
139081 6111 
139107 30 
139115 1 
139135 4 
139141 34 
139144 4 
139159 14 
139170 110 
139182 15 
139205 879 
139223 2 
139229 1 
139248 4 
139301 3549 
139340 172 
139347 15 
139352 15 
139359 285 
139367 30 
139378 331 
139386 30 
139393 22 
139408 14 
139442 2 
139447 3 
139450 1 
139456 1 
139480 228 
139487 94 
139491 54 
139498 288 
139508 31 
139514 77 
139518 38 
139524 413 
139537 63 
139545 127 
139552 26 
139557 212 
139565 8 
139570 49 
139584 588 
139607 1 
139610 126 
139628 8 
139631 2 
139638 1 
139645 7 
139652 133 
139663 60 
139676 80 
139683 81 
139693 29 
139697 98 
139708 48 
139726 41 
139732 58 
139739 244 
139750 119 
139757 81 
139765 5 
139770 6 
139775 20 
139779 11 
139782 2 
139812 3 
139819 27 
139832 1 
140101 41 
140113 22 
140133 9 
140142 142 
140155 1 
140184 76 
140206 276 
140234 2 
140408 90 
140415 88 
140418 14 
140434 73 
140440 16 
140453 17 
140490 108 
141173 1 
141183 3 
141191 1 
141206 223 
141232 17 
141239 51 
141256 272 
141281 163 
141303 6 
141327 15 
141335 35 
141341 27 
141390 4 
141394 41 
141400 80 
141408 334 
141427 27 
141439 2 
141442 58 
141447 2 
141462 62 
141471 62 
141483 28 
141492 448 
141510 211 
141524 241 
141563 3106 
141591 187 
141600 9 
141606 3 
141614 17 
141617 31 
141631 1 
141640 438 
141661 3036 
141675 146 
141682 531 
141692 263 
141705 429 
141719 6 
141723 65 
141732 161 
141751 564 
141764 144 
141773 104 
141785 101 
141796 43 
141802 11 
141808 3 
141816 79 
141820 4 
141855 2 
141864 3 
141880 2 
141896 26 
141902 10 
141906 24 
141914 97 
141930 16 
141943 433 
141966 109 
141976 83 
141994 813 
142014 7 
142036 679 
142070 2576 
142098 883 
142106 5 
142117 1 
142124 131 
142128 6 
142132 4 
142142 20 
142150 74 
142446 3 
143192 2 
143198 3 
143201 1 
143227 1 
143233 2 
143255 1 
143331 3 
143334 12 
143344 2 
143391 22 
143395 1 
143402 35 
143410 17 
143421 992 
143450 5 
143455 1 
143465 566 
143482 4277 
143500 1053 
143505 600 
143511 476 
143519 3 
143534 354 
143562 3848 
143606 1527 
143646 64 
143655 9 
143677 35 
143689 61 
143695 93 
143700 92 
143712 114 
143720 14 
143723 99 
143726 6 
143742 218 
143759 239 
143767 19 
143836 30 
143844 21 
143854 423 
143865 350 
143876 283 
143887 611 
143898 303 
143910 337 
143921 1 
143939 7 
144035 34 
144043 5 
144074 91 
144094 47 
144102 1 
144112 134 
144180 38 
144188 444 
144200 353 
144207 33 
144214 89 
144220 11 
144226 74 
144232 112 
144237 25 
144244 133 
144252 57 
144267 6 
144273 104 
144281 2 
144306 195 
144328 195 
144332 14 
144338 27 
144353 7 
144361 4 
144371 152 
144377 6 
144479 21 
144517 2 
144528 56 
144533 15 
144559 37 
144613 1 
144617 327 
144638 17 
144656 72 
144660 10 
144688 13 
144698 676 
144702 11 
144707 11 
144717 28 
144726 68 
144762 110 
144772 4 
144786 62 
144799 7 
144836 2 
144942 25 
144971 42 
144975 1 
144994 14 
145009 1 
145018 9 
145069 15 
145084 14 
145097 33 
145104 4 
145107 6 
145115 8 
145143 15 
145148 4 
145400 29 
145403 289 
145407 179 
145417 16 
145422 14 
145563 130 
145570 109 
145597 226 
145633 14 
145636 5 
145644 41 
145659 2 
145694 25 
145722 5 
145738 1 
145756 1 
145770 59 
145798 11 
145813 19 
145819 24 
145832 10 
145841 1 
145850 179 
145869 108 
145876 17 
145893 4 
145944 86 
145964 108 
146008 7 
146018 6 
146070 4 
146081 77 
146098 6 
146122 28 
146140 1 
146152 1 
146212 3 
146236 7 
146276 9 
146282 78 
146342 3 
146366 64 
146375 2 
146397 1 
146401 49 
146437 1 
146496 171 
146512 87 
146518 1 
146547 25 
146553 131 
146567 22 
146575 21 
146586 41 
146597 88 
146646 5 
146695 9 
146704 5 
146720 18 
146727 8 
146736 1 
146758 5 
146809 30 
146834 17 
146862 46 
146880 10 
146883 8 
146887 3 
146891 9 
146895 1 
146903 16 
146906 164 
146911 5 
146914 1 
146938 5 
146993 28 
146998 3 
147002 36 
147010 7 
147016 61 
147020 20 
147034 116 
147044 9 
147052 331 
147065 283 
147072 14 
147076 5 
147082 118 
147091 47 
147100 3 
147108 3 
147111 1 
147125 7 
147131 25 
147154 11 
147162 1 
147184 1 
147197 1 
147217 33 
147235 5 
147238 23 
147254 43 
147264 17 
147327 23576 
147412 232 
147420 26 
147423 62 
147433 262 
147452 267 
147473 3331 
147489 432 
147499 177 
147516 1019 
147539 117 
147550 22 
147555 3 
147561 74 
147567 7 
147570 3 
147576 3 
147586 77 
147597 108 
147608 42 
147616 14 
147621 175 
147629 15 
147632 1 
147639 12 
148586 76 
149017 1 
149289 1 
151176 7 
151182 157 
151189 99 
151198 130 
151234 2796 
151264 49 
151284 626 
151309 15 
151314 35 
151323 12 
151330 3 
151352 55 
151386 46 
151406 71 
151418 194 
151434 122 
151445 128 
151586 156 
151607 36 
151618 426 
151628 1 
151632 2 
151640 16 
151686 354 
151747 36 
151753 152 
151757 4 
151768 26 
151776 52 
151790 316 
151802 136 
151808 5 
151818 100 
151822 25 
151868 5 
151873 4 
151885 494 
151896 533 
151904 18 
151909 143 
151915 991 
151934 12 
151945 87 
151952 119 
151958 66 
151982 132 
152035 1 
152049 1264 
152065 4038 
152078 1 
152083 882 
152096 1 
152104 431 
152111 123 
152148 389 
152178 3 
152183 17 
152193 14 
152197 26 
152203 1 
152211 1 
152220 1 
152227 1 
152321 1 
152326 1 
152344 1 
152362 2 
152372 40 
152386 5 
152391 1 
152487 325 
152494 108 
152499 2 
152514 1176 
152527 134 
152534 1737 
152551 605 
152568 50 
152627 375 
152636 20 
152647 21 
152656 835 
152685 4916 
152711 66 
152716 8 
152720 19 
152733 6 
152738 60 
152746 128 
152751 139 
152761 203 
152770 1 
152773 10 
152785 67 
152790 8 
152806 8 
152814 1 
152830 201 
152842 150 
152855 151 
152861 7 
152869 13 
152876 53 
152884 138 
152893 20 
152905 52 
152916 27 
152922 202 
152939 1 
152966 7 
152970 1 
152988 222 
152996 9 
153009 887 
153021 342 
153030 64 
153036 28 
153043 163 
153053 46 
153059 87 
153065 51 
153068 86 
153075 2 
153081 77 
153086 1 
153095 156 
153104 590 
153120 38 
153129 93 
153142 173 
153150 119 
153157 27 
153170 8 
153174 17 
153182 39 
153191 27 
153195 14 
153199 208 
153204 1 
153209 2 
153218 66 
153237 7 
153243 50 
153257 15 
153274 101 
153279 57 
153290 56 
153299 683 
153312 2 
153319 2 
153324 311 
153332 25 
153343 220 
153350 207 
153360 97 
153370 60 
153375 44 
153399 23 
153413 8 
153422 28 
153434 162 
153451 30 
153471 10 
153484 403 
153499 1 
153531 1771 
153557 2 
153564 8 
153568 110 
153576 7 
153586 4 
153591 239 
153598 68 
153602 231 
153610 1 
153615 2 
153620 4 
153642 43 
153651 6 
153659 157 
153669 354 
153676 76 
153690 32 
153699 608 
153707 62 
153712 1 
153720 127 
153726 156 
153741 178 
153747 218 
153752 5 
153758 5 
153774 94 
153779 1 
153792 53 
153799 94 
153804 18 
153809 29 
153812 6 
153816 4 
153821 25 
153826 9 
153832 16 
153851 38 
153859 24 
153863 2 
153871 189 
153877 20 
153886 6 
153893 1 
153902 47 
153915 188 
153927 27 
153935 70 
153946 146 
153960 21 
153968 10 
153972 6 
153991 3 
153999 36 
154004 104 
154012 112 
154017 13 
154021 3 
154027 19 
154035 172 
154040 32 
154043 291 
154067 12 
154078 11 
154086 170 
154095 38 
154100 14 
154116 1240 
154130 176 
154137 38 
154142 148 
154161 236 
154181 102 
154190 67 
154201 52 
154214 775 
154223 423 
154230 22 
154234 1 
154238 7 
154242 131 
154249 178 
154255 712 
154272 173 
154277 3 
154293 4 
154299 31 
154305 120 
154313 1262 
154323 1 
154331 979 
154337 1 
154342 261 
154348 97 
154362 373 
154372 26 
154383 614 
154397 830 
154410 338 
154419 920 
154428 52 
154433 19 
154451 1182 
154469 425 
154478 260 
154494 68 
154509 86 
154528 1 
154557 40 
154560 35 
154569 36 
154584 117 
154592 81 
154600 72 
154629 2033 
154660 1 
154666 365 
154684 1 
154722 5 
154737 1 
154743 17 
154759 18 
154766 1 
154770 5 
154774 124 
154805 4364 
154839 1494 
154855 51 
154872 828 
154897 51 
154903 40 
154906 109 
154913 1016 
154955 160 
154972 96 
154983 1 
155038 42 
155048 624 
155057 848 
155074 2083 
155093 593 
155107 2 
155114 159 
155119 1 
155139 10 
155174 2 
155197 39 
155212 5 
155217 18 
155231 4 
155242 97 
155248 2 
155255 21 
155259 122 
155360 134 
155367 120 
155376 305 
155386 539 
155392 11 
155400 244 
155406 2 
155412 118 
155417 211 
155421 317 
155432 91 
155438 7 
155444 44 
155461 443 
155470 124 
155507 17 
155526 4 
155537 236 
155544 1 
155556 136 
155568 10 
155588 86 
155654 6 
155667 4 
155676 22 
155693 3 
155696 2 
155704 4 
155710 39 
155715 5 
155739 2 
155746 14 
155769 9 
155777 4 
155837 499 
155862 2 
155871 1 
155883 4 
155891 13 
155898 77 
155913 386 
155940 3 
155986 48 
156004 60 
156017 6 
156029 21 
156040 15 
156057 99 
156118 234 
156135 62 
156200 52 
156205 22 
156212 245 
156220 11 
156223 12 
156235 28 
156241 44 
156252 79 
156261 45 
156275 182 
156307 30 
156327 70 
156333 24 
156337 20 
156340 4 
156350 134 
156360 1 
156366 911 
156371 142 
156387 19 
156394 41 
156398 230 
156409 474 
156419 394 
156427 579 
156445 8 
156453 106 
156461 127 
156467 5 
156478 196 
156508 1 
156512 177 
156517 87 
156524 1 
156530 61 
156547 248 
156555 168 
156568 1 
156577 524 
156583 36 
156596 556 
156615 2 
156619 1 
156628 37 
156631 3 
156638 14 
156643 31 
156649 178 
156659 127 
156678 11 
156689 2 
156701 16 
156704 39 
156710 3 
156714 35 
156726 89 
156736 14 
156745 23 
156752 1 
156759 200 
156771 136 
157705 13 
158557 6 
158656 11 
158659 31 
158677 8 
158691 68 
158707 430 
158732 2673 
158753 12 
158757 83 
158762 531 
158771 255 
158781 3 
158788 1662 
158798 186 
158817 5374 
158854 81 
158858 29 
158862 79 
158866 1 
158871 4 
158881 3 
159032 3 
159319 52 
159363 12 
159369 2 
159792 370 
159803 14 
159808 149 
159854 13 
159870 6 
159894 5 
159902 2 
159907 2 
159914 102 
159919 1 
159928 130 
159936 35 
159945 19 
159958 67 
159963 63 
159970 40 
159976 1 
159979 40 
159983 7 
159986 3 
159992 85 
160002 2 
160017 460 
160023 157 
160030 194 
160052 1191 
160083 163 
160096 4 
160129 6 
160135 9 
160145 79 
160151 12 
160156 179 
160167 1106 
160180 123 
160190 360 
160199 133 
160204 217 
160209 24 
160214 3 
160221 3 
160225 15 
160230 7 
160234 33 
160242 532 
160255 81 
160274 65 
160278 105 
160283 3 
160288 96 
160299 44 
161269 77 
161275 1 
161294 15 
161381 104 
163973 438 
163986 4 
164028 45 
166115 37 
166134 31 
166144 63 
166147 5 
166154 57 
166167 36 
166174 149 
166185 20 
166197 1586 
166211 24 
166216 2 
166223 183 
166240 78 
166250 239 
166257 9 
166274 2 
166298 12 
166349 1 
166359 629 
166374 1191 
166394 491 
166401 1 
166404 11 
166412 3 
166488 1 
166494 1 
166512 1 
166524 6 
166527 1 
166532 4 
166538 8 
166542 12 
166547 9 
166564 1 
166574 33 
166579 14 
166617 3 
166631 99 
166682 82 
166690 31 
166706 371 
166717 39 
166728 355 
166738 273 
166749 117 
166767 22 
166779 27 
166807 55 
166866 9 
166871 84 
166877 80 
166899 8 
166907 70 
166918 263 
166928 10 
166931 25 
166936 8 
166950 20 
166980 1 
166988 5 
166992 38 
166999 42 
167015 16 
167034 1 
167037 126 
167053 25 
167057 79 
167065 160 
167072 135 
167086 73 
167101 58 
167107 6 
167119 24 
167139 27 
167161 34 
167167 24 
167177 290 
167185 5 
167199 5 
167204 50 
167209 52 
167221 58 
167228 172 
167235 3 
167249 40 
167264 1 
167267 41 
167275 13 
167288 40 
167295 43 
167299 35 
167307 239 
167316 176 
167356 74 
167362 50 
167379 1 
167385 34 
167396 2 
167399 21 
167408 179 
167422 41 
167433 15 
167437 111 
167456 1 
167464 14 
167478 3 
167485 1 
167498 114 
167534 69 
167571 2 
167612 5 
167626 17 
167635 10 
167648 3 
167662 2 
167682 2 
167718 45 
167728 2 
167753 18 
167761 4 
167769 8 
167775 1 
167786 4 
167793 9 
167806 4 
167923 15 
167928 275 
167942 10 
167948 21 
168004 27 
168034 6 
168042 156 
168071 255 
168086 130 
168106 4 
168113 120 
168148 35 
168191 8 
168197 44 
168212 206 
168223 113 
168234 129 
168237 6 
168247 164 
168254 34 
168259 7 
168266 433 
168352 108 
168361 10 
168377 236 
168392 443 
168400 32 
168411 11 
168420 19 
168445 30 
168450 9 
168469 26 
168524 45 
168534 27 
168545 6 
168553 25 
168566 2 
168609 3 
168623 142 
168672 32 
168688 542 
168695 5 
168699 175 
168705 1 
168708 5 
168714 7 
168719 1034 
168735 7 
168746 1 
168751 71 
168758 9 
168765 49 
168770 82 
168785 600 
168838 97 
168865 9 
168872 46 
168876 313 
168892 40 
168897 859 
168905 317 
168920 58 
168933 32 
168938 2 
169023 648 
169033 367 
169054 175 
169061 1 
169065 2 
169068 1 
169071 1 
169082 2161 
169105 7797 
169133 579 
169144 234 
169152 32 
169158 611 
169171 117 
169186 1197 
169201 887 
169213 152 
169220 62 
169228 37 
169237 6 
169243 3 
169253 1 
169330 53 
169337 87 
169344 39 
169363 6 
170296 4 
170309 2 
170320 1 
170325 2 
170416 5 
170702 1 
170748 1 
170762 29 
170775 139 
170786 75 
170806 30 
170817 28 
170836 113 
170841 2 
170850 224 
170857 76 
170862 65 
170881 32 
170884 2 
170898 59 
170953 28 
170965 187 
170981 3 
171017 57 
171041 4 
171049 53 
171083 1 
171096 22 
171107 10 
171129 9 
171146 21 
171156 8 
171220 23 
171228 189 
171236 21 
171251 142 
171255 10 
171263 3 
171278 8 
171296 10 
171303 4 
171307 77 
171311 90 
171322 40 
171339 29 
171354 1 
171380 2 
171411 2 
171439 9 
171463 109 
171482 193 
171503 2 
171513 3 
171586 8 
171594 190 
171604 1 
171607 13 
171614 1 
171625 4 
171632 61 
171641 185 
171650 65 
171655 99 
171773 1 
171780 6 
171786 501 
171793 445 
171802 216 
171819 158 
171828 167 
171841 908 
171849 363 
171856 9 
171877 116 
171881 566 
171893 208 
171908 10 
171915 1 
171953 3 
171957 3 
171976 11 
171981 116 
171990 185 
172002 377 
172024 44 
172034 18 
172043 301 
172053 131 
172061 221 
172073 25 
172146 29 
172155 19 
172161 10 
172170 40 
172174 44 
172185 23 
172190 8 
172197 13 
172221 3 
172225 1 
172235 1673 
172259 5 
172355 617 
172422 1 
174249 2 
175144 45 
175154 51 
175162 56 
175173 171 
175194 4763 
175222 769 
175237 2 
175241 2 
175245 10 
175251 197 
175262 41 
175278 1591 
175309 17 
175312 21 
175321 62 
175329 7 
175394 2 
175401 43 
175418 123 
175430 32 
175434 57 
175440 10 
175445 5 
175450 46 
175454 6 
175457 80 
175465 6 
175475 65 
175480 23 
175488 43 
175504 2 
175566 362 
175576 3 
175589 72 
175626 19 
175630 85 
175641 47 
175707 61 
175711 1 
175741 10 
175773 189 
175776 1 
175787 2 
175794 2 
175811 132 
175908 6 
175914 36 
175926 165 
175959 108 
175966 3 
175997 1 
176044 8 
176074 11 
176092 5 
176105 37 
176119 37 
176126 132 
176136 3 
176216 59 
176225 2 
176248 10 
176252 19 
176278 144 
176295 16 
176304 3 
176311 18 
176315 53 
176339 75 
176343 140 
176347 16 
176355 54 
176380 1 
176428 71 
176436 17 
176457 6 
176462 6 
176465 13 
176468 23 
176474 12 
176489 2 
176492 4 
176497 1 
176518 1 
176548 3 
176563 272 
176616 225 
176625 420 
176641 7 
176653 7 
176662 232 
176671 56 
176675 1 
176687 5 
176692 1 
176821 17 
176854 44 
176863 1 
176869 9 
176874 3 
176938 162 
176951 17 
176959 11 
176967 12 
176970 20 
176983 34 
176989 90 
176995 1 
177006 13 
177013 15 
177025 12 
177056 573 
177065 92 
177108 1 
177114 81 
177126 35 
177134 168 
177139 143 
177144 103 
177148 3 
177154 55 
177162 75 
177168 11 
177172 29 
177175 104 
177213 204 
177244 1 
177252 40 
177264 19 
177269 243 
177274 76 
177278 90 
177301 31 
177312 26 
177320 39 
177328 35 
177334 310 
177348 8 
177356 85 
177368 17 
177374 16 
177380 79 
177384 8 
177391 6 
177405 8 
177409 4 
177422 139 
177438 27 
177448 31 
177453 3 
177458 2 
177463 21 
177474 2 
177482 1 
177492 2 
177499 3 
177503 21 
177515 31 
177525 44 
177534 13 
177554 1 
177557 4 
177561 22 
177569 1 
177575 2 
177586 1 
177595 10 
177604 34 
177610 4 
177613 68 
177622 70 
177638 1 
177642 119 
177654 90 
177658 1 
177664 171 
177669 21 
177677 142 
177687 163 
177692 117 
177698 136 
177705 113 
177710 3 
177726 17 
177735 10 
177754 113 
177759 240 
177766 237 
177773 140 
177787 522 
177800 82 
177809 26 
177820 152 
177832 130 
177841 98 
177845 41 
177850 96 
177856 118 
177874 79 
177883 53 
177948 2 
177960 128 
177965 186 
177980 167 
177988 17 
178000 10 
178004 78 
178022 6 
178032 35 
178039 40 
178045 326 
178051 62 
178057 31 
178067 12 
178076 130 
178097 23 
178106 54 
178111 45 
178116 5 
178143 11 
178159 95 
178167 161 
178173 20 
178189 96 
178214 458 
178231 135 
178255 15 
178262 197 
178304 175 
178314 60 
178373 83 
178387 159 
178404 42 
178409 238 
178414 72 
178480 184 
178502 190 
178516 50 
178524 5 
178559 9 
178654 286 
178665 33 
178674 1 
178677 4 
178684 459 
178745 54 
178788 107 
178817 9 
178848 11 
178852 5 
178857 4 
178869 325 
178944 73 
178972 5 
178981 196 
179021 1 
179037 160 
179046 25 
179076 14 
179083 28 
179109 233 
179150 3 
179155 14 
179170 84 
179179 11 
179186 62 
179200 2 
179206 1 
179211 42 
179221 5 
179262 1 
179270 459 
179277 226 
179287 1 
179295 326 
179305 2 
179314 37 
179336 2 
179374 1 
179378 78 
179416 25 
179425 147 
179431 62 
179442 85 
179450 331 
179462 210 
179471 182 
179480 1 
179483 49 
179503 353 
179518 150 
179523 4 
179532 9 
179537 69 
179540 217 
179544 128 
179563 1 
179576 246 
179614 91 
179625 83 
179634 211 
179665 88 
179678 94 
179690 50 
179693 664 
179702 182 
179731 47 
179738 59 
179754 239 
179766 17 
179770 430 
179782 68 
179790 42 
179798 291 
179803 7 
179827 48 
179842 9 
179846 28 
179850 17 
179859 119 
179865 57 
179871 34 
179894 47 
179897 56 
179908 15 
179922 14 
179934 102 
179945 303 
179953 3 
180067 223 
180074 41 
180085 179 
180089 97 
180094 29 
180102 176 
180109 5 
180119 312 
180140 1236 
180173 1701 
180188 123 
180203 157 
180213 6 
180238 218 
180297 46 
180348 2 
180353 53 
180360 60 
180370 47 
180378 340 
180383 102 
180389 62 
180395 68 
180446 1 
180457 81 
180488 13 
180500 113 
180505 131 
180509 1 
180515 75 
180519 11 
180524 169 
180531 40 
180542 18 
180550 14 
180570 29 
180636 3 
180660 45 
180670 43 
180677 198 
180698 582 
180723 19 
180726 7 
180735 121 
180760 50 
180816 4 
180825 175 
180844 2 
180847 19 
180850 6 
180853 6 
180858 7 
180861 15 
180871 122 
180890 32 
180894 24 
180909 12 
180925 7 
180934 2 
180938 1 
180960 30 
180965 3 
180971 1 
180985 3 
181018 13 
181026 618 
181037 2016 
181059 313 
181076 1 
181085 3 
181096 81 
181102 103 
181118 74 
181141 335 
181149 60 
181153 20 
181157 19 
181169 74 
181180 629 
181188 18 
181208 2657 
181257 1 
181270 2 
181289 453 
181308 218 
181322 1 
181328 35 
181338 34 
181343 12 
181347 15 
181356 9 
181361 3 
181365 1 
181385 3 
181399 3 
181403 33 
181421 76 
181427 15 
181446 35 
181459 21 
181484 184 
181497 26 
181505 1 
181509 150 
181521 3 
181529 9 
181549 99 
181559 4 
181565 6 
181572 133 
181582 507 
181588 11 
181592 620 
181598 378 
181607 90 
181610 15 
181615 15 
181620 82 
181631 290 
181637 109 
181643 4 
181655 44 
181662 1 
181676 30 
181705 1 
181749 133 
181756 109 
181760 394 
181770 335 
181778 1179 
181794 2622 
181808 21 
181816 434 
181829 718 
181840 24 
181847 223 
181907 21 
181923 4 
181958 47 
181964 1 
181969 179 
181977 81 
181982 30 
181990 162 
181998 3 
182001 3 
182006 21 
182011 8 
182036 26 
182060 6 
182069 2 
182125 242 
182133 161 
182146 436 
182153 173 
182158 1 
182169 569 
182180 29 
182285 167 
182309 1095 
182332 13 
182336 9 
182348 243 
182360 22 
182363 60 
182370 19 
182385 1 
182389 46 
182419 8 
182424 8 
182445 11 
182452 7 
182467 26 
182477 56 
182488 117 
182498 36 
182506 3 
182532 127 
182536 13 
182543 116 
182569 2 
182575 2 
182580 102 
182585 2 
182589 5 
182592 8 
182614 198 
182671 1 
182683 3 
182689 1 
182999 2 
183009 2 
183017 1 
183026 1 
183162 1 
183188 1 
183191 1 
183203 7 
183211 22 
183216 1 
183220 1 
183234 26 
183241 1 
183251 1 
183337 2 
183343 95 
183359 5 
183376 7 
183389 5 
183400 135 
183530 19 
183533 5 
183548 171 
183554 208 
183563 6 
183575 213 
183590 1281 
183606 12 
183612 101 
183619 7 
183636 1 
183646 9 
183656 56 
183680 2 
183752 1 
183770 4 
183781 9 
183786 1 
183810 24 
183816 830 
183831 162 
183873 1 
183935 426 
183948 114 
183953 73 
183977 5 
183997 2 
184039 17 
184094 68 
184100 3 
184109 98 
184127 184 
184135 49 
184168 5 
184185 70 
184208 68 
184221 74 
184227 12 
184253 62 
184262 26 
184268 101 
184275 9 
184278 14 
184325 327 
184359 2 
184449 11 
184461 12 
184468 8 
184493 19 
184517 3 
184533 17 
184544 5 
184555 8 
184560 2 
184572 106 
184582 82 
184603 5 
184611 2 
184626 38 
184666 21 
184669 24 
184678 279 
184688 153 
184697 92 
184707 143 
184713 49 
184727 1 
184733 212 
184738 62 
184743 65 
184747 31 
184761 802 
184776 31 
184779 16 
184788 89 
184797 417 
184809 308 
184820 618 
184850 63 
184899 33 
184926 219 
184938 104 
184958 56 
184977 25 
184993 130 
185063 2 
185077 242 
185080 40 
185091 3 
185099 171 
185103 67 
185110 2 
185121 368 
185128 2 
185142 76 
185165 40 
185173 336 
185234 3 
185237 7 
185242 2 
185252 48 
185261 25 
185264 7 
185270 228 
185289 2 
185300 4 
185320 445 
185412 28 
185418 21 
185421 11 
185428 17 
185441 47 
185449 1 
185455 52 
185563 2 
185574 25 
185581 3 
185589 25 
185605 24 
185619 1 
185648 34 
185760 169 
185779 3 
185804 1 
185811 65 
185825 9 
185882 34 
185969 1 
186001 62 
186006 212 
186014 67 
186024 30 
186031 3 
186036 42 
186044 317 
186051 1 
186057 2 
186068 21 
186188 25 
186207 3 
186230 18 
186275 14 
186282 30 
186343 1 
186376 1 
186536 127 
186550 20 
186620 4 
186710 113 
186718 65 
186738 123 
186759 200 
186795 17 
186813 94 
186817 75 
186831 64 
186840 5 
186894 4 
186903 243 
186918 202 
186927 50 
186935 1 
187057 32 
187075 166 
187084 17 
187120 4 
187125 68 
187146 5 
187218 46 
187230 98 
187266 48 
187295 26 
187298 216 
187312 66 
187346 107 
187355 35 
187411 35 
187426 6 
187457 121 
187472 35 
187481 481 
187487 16 
187704 49 
187735 62 
187743 9 
187787 1 
187871 2 
187879 6 
187891 17 
187910 111 
187925 535 
187934 26 
187938 10 
187945 80 
187950 207 
187961 127 
187966 13 
187974 1214 
187986 261 
187994 38 
188004 8 
188014 6 
188018 26 
188021 39 
188044 4 
188048 23 
188053 50 
188056 41 
188061 21 
188109 313 
188116 21 
188119 5 
188127 46 
188142 230 
188147 40 
188159 21 
188163 38 
188169 8 
188218 4 
188318 29 
188327 13 
188347 13 
188361 2 
188366 52 
188376 13 
188385 94 
188394 93 
188405 3 
188411 3 
188437 4 
188644 76 
188684 19 
188693 200 
188713 18 
188719 10 
188725 4 
188732 6 
188736 1 
188758 13 
188763 2 
188769 1 
188774 5 
188780 3 
188786 12 
188808 15 
188822 14 
188826 2 
188832 518 
188845 1 
188854 16 
188858 32 
188881 8 
188891 8 
188902 23 
188908 14 
188917 95 
188923 12 
188931 39 
188937 232 
188949 14 
188958 13 
188970 12 
189001 3 
189012 16 
189038 73 
189053 1 
189060 227 
189074 117 
189081 347 
189107 1231 
189129 2 
189136 2 
189148 2 
189172 1 
189181 1 
189310 1 
189319 1 
189338 1 
189356 6 
189363 2 
189385 2 
189391 2 
189424 3 
189437 1 
189464 1 
189469 60 
189484 148 
189495 235 
189500 5 
189505 25 
189510 8 
189526 1 
189551 6 
189578 36 
189582 5 
189597 11 
189617 1 
189620 1 
189664 1 
189694 12 
189731 14 
189739 72 
189760 131 
189773 562 
189787 468 
189802 2724 
189811 16 
189820 2 
189827 4 
189838 12 
189863 197 
189882 11 
189885 41 
189895 138 
189905 47 
189923 72 
189927 2 
189948 1194 
189958 71 
189967 280 
189972 90 
190008 2850 
190040 116 
190046 167 
190054 19 
190059 6 
190062 2 
190070 38 
190082 22 
190095 43 
190107 62 
190118 2 
190132 63 
190149 13 
190156 1 
190159 4 
190168 5 
190175 17 
190185 1 
190189 1 
190208 2 
190212 3 
190221 30 
190230 2 
190234 8 
190250 1 
190255 2 
190289 1 
190312 1 
190328 9 
190342 1 
190355 4 
190373 2 
190380 1 
190388 1 
190398 4 
190403 4 
190411 8 
190424 8 
190433 1 
190446 2 
190462 7 
190465 1 
190474 1 
190488 26 
190497 4 
190502 2 
190508 1 
190511 1 
190514 1 
190521 9 
190525 10 
190530 7 
190534 16 
190542 18 
190553 11 
190568 58 
190574 13 
190585 65 
190598 56 
190610 20 
190615 3 
190622 13 
190627 85 
190637 4 
190656 51 
190662 80 
190668 1 
190671 11 
190700 4 
190710 24 
190733 65 
190793 63 
190799 14 
190834 86 
190842 90 
190846 231 
190871 25 
190874 63 
190902 405 
190910 17 
190913 294 
190924 85 
190927 3355 
190940 1122 
190946 485 
190955 82 
190966 1034 
190973 2 
190980 17 
191000 134 
191003 65 
191010 5 
191028 3 
191042 20 
191055 12 
191061 22 
191068 53 
191086 278 
191093 204 
191106 1313 
191113 77 
191120 14 
191130 496 
191145 161 
191154 28 
191165 37 
191171 17 
191180 8 
191204 1 
191226 14 
191229 68 
191238 129 
191243 49 
191247 344 
191254 76 
191260 550 
191273 182 
191282 261 
191296 4 
191304 4 
191321 48 
191324 5 
191358 381 
191368 43 
191380 62 
191392 22 
191396 4 
191402 423 
191409 47 
191416 75 
191421 172 
191427 90 
191436 217 
191443 166 
191454 94 
191459 68 
191462 8 
191490 11 
191504 237 
191512 306 
191522 6 
191533 513 
191544 212 
191551 45 
191559 987 
191571 79 
191580 125 
191586 87 
191595 176 
191604 102 
191619 26 
191626 515 
191647 25 
191667 76 
191670 2 
191673 7 
191677 316 
191682 24 
191709 2 
191719 46 
191729 308 
191734 15 
191739 141 
191750 145 
191763 2 
191766 71 
191773 138 
191783 67 
191790 8 
191795 5 
191800 2 
191811 142 
191823 133 
191836 54 
191844 8 
191850 19 
191865 28 
191875 4 
191885 164 
191910 3 
191920 7 
191925 9 
191928 35 
191936 297 
191946 1830 
191960 1089 
191977 135 
191984 114 
191990 175 
191999 138 
192041 4834 
192071 1150 
192091 438 
192109 1 
192118 331 
192128 320 
192136 436 
192157 163 
192165 601 
192179 576 
192191 43 
192207 3 
192211 1 
192227 301 
192231 1 
192239 226 
192249 70 
192254 111 
192263 2 
192276 378 
192284 10 
192299 2 
192302 1 
192310 1 
192313 7 
192327 1 
192336 5 
192357 3 
192360 1 
192363 13 
192370 18 
192379 15 
192383 9 
192387 1 
192390 13 
192396 11 
192403 18 
192413 5 
192422 81 
192428 11 
192432 7 
192448 550 
192494 26 
192507 78 
192517 311 
192527 194 
192540 201 
192685 383 
192698 179 
192713 72 
192720 131 
192735 6 
192740 180 
192762 124 
192894 1 
192899 10 
192959 7 
192983 1 
193020 4 
193038 21 
193047 34 
193059 4 
193071 9 
193074 10 
193110 45 
193140 7 
193160 3 
193178 9 
193187 147 
193204 130 
193212 1 
193215 3 
193232 3 
193348 35 
193409 94 
193458 9 
193509 4 
193553 15 
193667 2 
193760 7 
193763 56 
193818 12 
193824 157 
193838 41 
193957 41 
193975 92 
193985 1 
193998 11 
194002 6 
194039 3 
194050 10 
194057 1 
194107 4 
194155 57 
194177 146 
194182 88 
194212 11 
194288 40 
194349 4 
194441 30 
194548 6 
194569 428 
194641 1 
194707 6 
194736 172 
194753 759 
194793 31 
194807 53 
194818 1 
194826 23 
194837 47 
194845 619 
194851 21 
194858 10 
194867 5 
194878 4 
194973 73 
194992 10 
195013 12 
195104 27 
195138 17 
195163 4 
195309 1 
195339 1 
195427 13 
195585 42 
195662 69 
195736 100 
195759 3 
195768 100 
195781 18 
195800 33 
195806 196 
195837 1 
195916 22 
195925 30 
195968 105 
195978 153 
195988 145 
196006 4 
196009 36 
196015 550 
196026 10 
196030 22 
196070 35 
196078 70 
196082 27 
196093 14 
196183 3 
196189 4 
196195 61 
196202 6 
196213 32 
196233 3 
196257 8 
196298 4 
196319 1 
196327 2 
196350 70 
196387 82 
196397 352 
196414 85 
196417 116 
196431 291 
196439 48 
196444 89 
196455 139 
196482 95 
196520 143 
196537 421 
196559 39 
196574 14 
196619 58 
196658 225 
196667 35 
196679 14 
196684 28 
196719 2 
196722 20 
196742 78 
196758 155 
196765 18 
196827 13 
196835 29 
196846 38 
196884 21 
196895 2 
196898 140 
196909 263 
196925 47 
196940 456 
196995 1 
197014 3 
197045 144 
197069 15 
197094 6 
197110 8 
197119 6 
197132 151 
197139 75 
197152 226 
197178 7 
197184 222 
197263 2 
197294 89 
197302 1487 
197332 106 
197364 16 
197373 36 
197408 1 
197445 18 
197471 6 
197563 18 
197590 238 
197629 249 
197735 66 
197786 147 
197789 9 
197834 189 
197891 14 
197914 10 
197932 40 
197963 61 
197981 31 
198065 20 
198069 15 
198082 12 
198093 49 
198138 31 
198149 55 
198186 190 
198271 2 
198284 24 
198291 3 
198296 97 
198299 16 
198304 14 
198314 36 
198321 1 
198324 6 
198336 1 
198355 47 
198360 11 
198363 4 
198368 11 
198450 63 
198470 1 
198477 130 
198485 19 
198510 9 
198522 55 
198525 81 
198531 9 
198564 30 
198644 12 
198661 16 
198674 319 
198682 601 
198698 1 
198705 306 
198711 6 
198719 11 
198726 206 
198738 4 
198744 210 
198752 55 
198762 4 
198775 20 
198783 378 
198803 73 
198806 58 
198817 226 
198827 1 
198834 333 
198845 147 
198860 26 
198870 439 
198876 23 
198888 30 
198896 5 
198903 27 
198920 19 
198923 103 
198930 2 
198935 111 
198942 52 
198950 32 
198955 19 
198962 411 
198973 277 
198987 314 
198996 35 
199002 8 
199012 108 
199020 34 
199028 18 
199035 1 
199038 3 
199044 1 
199048 23 
199063 6 
199072 14 
199077 12 
199083 61 
199089 30 
199095 25 
199099 8 
199103 50 
199108 49 
199111 63 
199120 90 
199127 30 
199133 14 
199139 23 
199147 32 
199150 180 
199158 113 
199164 27 
199169 9 
199172 21 
199181 6 
199193 161 
199205 23 
199211 20 
199230 5 
199234 10 
199266 1 
199281 3 
199316 257 
199327 2 
199350 60 
199380 23 
199388 66 
199421 2 
199484 36 
199496 46 
199538 9 
199615 78 
199632 1 
199638 713 
199689 1 
199748 2 
199762 6 
199784 161 
199896 5 
199909 17 
199936 1 
199943 17 
199950 52 
199962 4 
199976 4 
199996 9 
200000 3 
200017 4 
200021 2 
200039 2 
200128 40 
200134 54 
200142 3 
200174 10 
200266 1 
200313 2 
200333 41 
200434 55 
200459 203 
200469 986 
200486 2493 
200539 646 
200544 62 
200552 769 
200558 4 
200563 145 
200572 352 
200581 178 
200592 65 
200597 1076 
200601 55 
200612 145 
200622 70 
200635 189 
200731 24 
200753 2 
200758 59 
200848 4 
200924 49 
200988 696 
201015 1 
201052 6 
201076 31 
201080 5 
201083 40 
201106 105 
201191 95 
201201 2 
201210 4 
201229 2 
201234 37 
201248 20 
201264 321 
201319 13 
201385 1 
201456 12 
201479 10 
201493 19 
201527 5 
201538 6 
201693 2 
201774 3 
201785 73 
201813 175 
201878 19 
201901 1 
201947 4 
202067 192 
202114 8 
202208 44 
202323 13 
202369 50 
202392 12 
202436 3 
202443 23 
202466 6 
202473 4 
202537 7 
202557 399 
202572 78 
202582 3 
202588 33 
202594 75 
202600 84 
202608 14 
202616 3 
202647 204 
202661 202 
202678 148 
202691 437 
202713 29 
202732 455 
202740 67 
202831 61 
202862 1 
202866 296 
202871 2 
202883 2 
202886 2 
202889 93 
202914 24 
202964 11 
203051 4 
203073 3 
203125 17 
203168 15 
203190 57 
203197 18 
203223 238 
203351 2 
203355 8 
203421 4 
203477 3 
203493 7 
203497 21 
203577 1 
203617 1 
203688 2 
203851 209 
203963 61 
204033 34 
204061 150 
204075 76 
204192 201 
204216 2 
204235 15 
205899 178 
205991 2 
206049 2 
206071 3 
206133 28 
206331 52 
206362 80 
206390 32 
206416 42 
206447 34 
206453 48 
206463 284 
206580 15 
206609 1 
206684 82 
206705 51 
206733 2 
207022 23 
207070 87 
207113 1 
207158 193 
207168 10 
207212 114 
207239 92 
207243 2 
207288 2 
207357 456 
207371 6 
207417 53 
207495 15 
207500 1 
207541 1 
207556 1 
207563 18 
207573 284 
207585 215 
207591 3 
207596 53 
207608 121 
207620 87 
207625 167 
207695 91 
207702 164 
207708 146 
207714 7 
207719 52 
207739 3 
207746 4 
207749 23 
207758 95 
207761 2 
207773 9 
207777 14 
207785 41 
207788 9 
207805 236 
207820 1 
207825 1 
207863 60 
207877 1 
207898 67 
207942 322 
207948 99 
207957 32 
207995 29 
208108 74 
208121 10 
208129 1 
208136 246 
208149 236 
208158 28 
208169 93 
208173 58 
208181 1 
208187 1 
208193 65 
208198 1 
208272 4 
208301 1 
208305 1 
208335 11 
208343 3 
208358 57 
208369 53 
208493 223 
208527 39 
208659 4 
208693 39 
208712 45 
208716 29 
208724 414 
208732 3 
208737 45 
208746 21 
208866 1 
208869 1 
208907 133 
208918 5 
208937 44 
209313 11 
209386 69 
209427 1 
209453 5 
209464 2 
209475 21 
209500 16 
209535 1 
209686 3 
209716 75 
209778 137 
209853 77 
209860 67 
210047 18 
210057 6 
210067 20 
210114 16 
210121 5 
210126 106 
210157 10 
210162 4 
210185 2 
210194 2 
210203 59 
210208 4 
210216 51 
210242 1 
210335 7 
210341 3 
210351 5 
210354 14 
210360 143 
210366 81 
210377 158 
210385 10 
210434 22 
210534 3 
210544 8 
210564 9 
210567 2 
210580 23 
210588 96 
210596 62 
210608 72 
210760 24 
210763 73 
210807 116 
210821 1 
210902 4 
211009 11 
211104 1 
211119 52 
211131 73 
211136 1 
211143 8 
212274 4 
213657 17 
219211 8 
219236 140 
219282 64 
219317 45 
219328 11 
219545 13 
219552 272 
219595 148 
220233 34 
220237 5 
220245 4 
220248 5 
220256 7 
220271 11 
220286 13 
220318 74 
220324 17 
220328 19 
220360 30 
220363 20 
220381 211 
220561 3 
220584 11 
220665 11 
220775 5 
220874 2 
221924 33 
222245 4 
223165 5 
223734 5 
223740 119 
223747 18 
223764 1 
224804 6 
225117 4 
225131 29 
225138 6 
226466 3 
226759 11 
226969 68 
227009 6 
227173 91 
227178 168 
227297 40 
227319 6 
227343 190 
227351 170 
227367 2116 
227378 233 
227386 2 
227393 455 
227401 42 
227409 97 
227441 9 
227458 25 
227484 8 
227657 1 
227797 365 
227905 222 
228037 168 
228322 4 
228378 47 
228401 3 
228683 113 
228726 32 
228786 17 
228807 1 
228815 619 
228868 4 
229084 2 
229153 1 
229210 156 
229262 50 
229395 9 
229424 2 
229478 21 
229486 15 
229644 77 
229654 35 
229690 26 
229698 1 
229712 14 
229719 7 
230057 341 
230076 123 
230093 4 
230100 247 
variableStep chrom=chrII
68 2 
80 3 
109 2 
113 1 
123 1 
127 1 
133 31 
136 2 
139 3 
147 9 
151 20 
154 9 
173 4 
179 3 
237 3 
453 70 
465 1 
470 1 
1057 2 
1110 4 
1142 2 
1850 1 
1895 1 
3832 1 
5892 8 
5904 23 
5954 167 
5960 28 
5968 127 
5980 34 
5986 181 
5991 19 
5994 1 
5998 80 
6080 2 
6089 1 
6095 1 
6237 227 
6247 6 
6253 6 
6293 10 
6303 3 
6311 1 
6323 1 
6331 1 
6524 1 
6604 4 
6922 1 
6929 13 
6947 10 
7224 1 
7240 20 
7260 208 
7280 1 
7308 79 
7321 346 
7604 2 
8260 1 
8265 28 
8276 3 
8298 24 
8301 12 
8305 1 
8309 118 
8322 7 
8336 46 
8342 72 
8356 150 
8365 134 
8388 32 
8392 327 
8405 26 
8409 3 
8527 4 
8533 172 
8719 83 
8768 17 
8778 3 
8828 38 
8939 32 
8976 3 
8979 3 
9366 1 
9511 8 
9581 11 
9683 1 
9694 651 
9706 107 
9715 37 
9729 130 
9734 2 
9878 57 
9884 8 
9888 23 
9892 1 
9910 17 
10006 1 
10041 16 
10079 35 
10084 134 
10170 29 
10182 4 
10193 17 
10220 62 
10235 2 
10238 87 
10332 1 
10424 79 
10439 1 
10549 69 
10555 3 
10562 4 
10574 4 
10578 38 
10582 95 
10590 1 
10596 16 
10611 153 
10618 30 
10621 10 
10625 53 
10635 11 
10646 92 
10656 65 
10663 13 
10667 46 
10671 7 
10678 68 
10690 12 
10724 39 
10861 6 
10869 32 
10877 36 
10886 70 
10892 17 
11025 91 
11031 12 
11166 50 
11200 2 
11217 167 
11230 80 
11263 2 
11367 3 
11387 2 
11390 64 
11428 51 
11465 26 
11566 42 
11687 43 
11729 48 
11823 10 
11861 126 
11900 1 
11948 1 
11994 217 
12146 1 
12254 29 
12276 25 
12386 182 
12568 38 
12590 26 
12607 1 
12611 61 
12677 85 
13053 129 
13076 68 
13175 176 
13208 13 
13421 72 
13512 49 
13644 32 
13677 3 
13695 100 
13752 24 
13844 14 
13858 129 
14002 22 
14027 78 
14031 12 
14036 94 
14041 2 
14045 9 
14071 1 
14075 90 
14109 15 
14259 61 
15593 1 
15707 1 
17472 1 
17496 2 
17782 10 
17801 4 
17831 48 
17854 342 
17966 272 
17971 13 
17974 2 
17979 5 
17986 22 
18004 2 
18007 1 
18011 182 
18022 688 
18034 42 
18038 13 
18046 45 
18054 1 
18057 71 
18069 8 
18073 8 
18084 363 
18093 13 
18100 167 
18108 7 
18113 8 
18121 10 
18133 22 
18264 1 
18267 51 
18292 36 
18305 173 
18421 33 
18448 18 
18467 280 
18535 9 
18543 12 
18558 34 
18570 11 
18573 8 
18576 9 
18588 79 
18596 73 
18600 50 
18609 7 
18613 142 
18619 18 
18622 46 
18628 27 
18645 11 
18650 7 
18669 16 
18794 122 
18857 43 
18959 48 
18981 28 
19007 525 
19051 7 
19151 2 
19159 10 
19248 1 
19261 33 
19267 35 
19272 42 
19286 396 
19300 514 
19329 25 
19335 2 
19443 32 
19452 4 
19524 12 
19603 157 
19710 18 
19731 1 
19770 229 
19839 101 
20062 1 
20221 1 
20292 300 
20383 150 
20395 56 
20525 116 
20563 121 
20660 142 
20708 21 
20738 1 
20836 5 
20846 196 
20865 36 
20955 3 
21020 1 
21043 1 
21116 138 
21171 37 
21224 38 
21303 4 
21308 32 
21325 22 
21328 11 
21337 166 
21353 466 
21370 1408 
21401 40 
21410 441 
21419 1116 
21432 597 
21443 19 
21465 38 
21473 55 
21548 18 
21598 135 
21609 325 
21656 6 
21759 165 
21898 2 
21948 12 
21962 11 
21969 23 
21985 157 
21993 65 
22105 15 
22111 53 
22115 12 
22145 86 
22160 111 
22302 27 
22564 16 
22772 4 
22786 117 
22952 14 
23047 13 
23115 3 
23166 59 
23285 4 
23318 237 
23490 2 
23497 126 
23666 1 
23817 141 
23823 75 
23836 139 
23847 3 
23859 41 
23868 196 
23874 431 
23882 1 
23886 162 
23892 276 
23931 393 
23946 661 
23957 92 
23967 169 
23991 6 
24133 2 
24140 6 
24149 2 
24449 71 
24484 78 
24497 102 
24596 75 
24949 143 
24962 264 
25022 36 
25051 109 
25057 126 
25067 27 
25091 75 
25118 37 
25127 386 
25142 195 
25150 23 
25164 149 
25267 24 
25285 140 
25294 132 
25340 2 
25352 10 
25376 41 
25396 327 
25439 368 
25466 9 
25528 12 
25540 23 
25603 181 
25614 174 
25624 294 
25648 566 
25680 31 
25762 32 
25804 19 
25812 72 
25861 106 
26040 89 
26089 6 
26425 5 
26497 103 
26568 2 
26734 89 
26936 6 
27257 32 
27507 1 
27779 198 
27896 3 
27932 17 
27954 79 
27985 9 
28066 33 
28080 1 
28084 13 
28097 40 
28140 43 
28148 3 
28206 351 
28226 149 
28287 6 
28292 48 
28299 5 
28320 17 
28325 1 
28349 261 
28356 2 
28361 70 
28377 5 
28389 72 
28401 196 
28408 33 
28416 98 
28427 5 
28434 63 
28437 10 
28454 13 
28468 28 
28479 10 
28487 9 
28496 274 
28501 25 
28507 4 
28524 5 
28550 92 
28561 46 
28567 6 
28584 51 
28594 7 
28622 14 
28651 54 
28659 32 
28666 334 
28676 251 
28683 21 
28691 10 
28725 92 
28736 151 
28751 157 
28763 143 
28773 8 
28782 1 
28786 24 
28799 6 
28805 734 
28814 60 
28819 134 
28826 246 
28830 99 
28837 10 
28842 1 
28850 12 
28862 41 
28879 472 
28893 1661 
28912 2 
28922 4 
28932 21 
28936 17 
28944 149 
28953 396 
28963 212 
28974 548 
28980 26 
28991 212 
29001 69 
29021 36 
29024 24 
29032 6 
29035 6 
29104 77 
29209 80 
29217 176 
29230 53 
29270 2 
29292 5 
29325 5 
29329 9 
29350 13 
29368 1 
29371 54 
29376 36 
29393 190 
29400 75 
29412 14 
29415 4 
29420 4 
29425 5 
29428 6 
29438 50 
29489 70 
29493 114 
29498 1 
29513 10 
29517 2 
29521 158 
29535 15 
29574 4 
29581 4 
29623 5 
29684 44 
29709 2 
29943 2 
29975 1 
29978 2 
30010 1 
30018 1 
30021 1 
30027 5 
30222 3 
30228 3 
30235 1 
30516 1 
30557 1 
30763 37 
30795 2 
31450 1 
31474 112 
31480 1 
31486 1 
32024 68 
32104 3 
32822 27 
33020 10 
33104 75 
33116 10 
33189 4 
33205 3 
33933 5 
33950 1 
34254 1 
34262 3 
34649 1 
34676 14 
34684 1 
35100 1 
35532 1 
35608 2 
35723 2 
35734 21 
35753 50 
35768 1 
35826 1 
36271 190 
36290 708 
36297 44 
36303 18 
36323 182 
36328 16 
36339 570 
36395 10 
36409 1 
36420 6 
36447 2 
36452 98 
36499 5 
36505 542 
36530 2199 
36552 52 
36569 274 
36614 190 
36632 553 
36643 16 
36647 1 
36666 26 
36675 23 
36683 10 
36689 19 
36696 28 
36702 1 
36706 21 
36739 8 
36749 5 
36756 3 
36779 17 
36792 30 
36862 17 
36870 1 
36885 8 
36891 1 
36901 91 
36997 1 
37131 5 
37178 4 
37507 18 
37871 12 
38255 1 
38818 4 
38941 1 
38977 1 
38980 19 
38993 1 
39000 1 
39003 1 
39008 3 
39015 5 
39019 5 
39027 21 
39031 2 
39049 7 
39065 3 
39075 3 
39256 615 
39266 11 
39270 15 
39362 25 
39506 5 
39561 2 
39615 10 
39628 1 
39637 7 
39745 22 
39750 1 
39753 79 
39856 181 
39877 69 
39895 127 
39947 49 
39953 16 
39958 274 
39963 23 
39973 60 
39989 13 
40039 75 
40061 107 
40124 73 
40155 12 
40264 221 
40271 134 
40274 1 
40285 1 
40307 25 
40344 2 
40364 70 
40441 154 
40458 1 
40464 2 
40478 11 
40587 6 
40599 2 
40603 1 
40606 1 
40612 13 
40623 58 
40629 82 
40649 12 
40677 749 
40685 4 
40691 8 
40698 90 
40708 107 
40715 24 
40722 203 
40740 3 
40768 12 
41496 1 
43059 47 
43072 48 
43075 22 
43097 2026 
43132 22 
43143 2 
43146 22 
43153 44 
43165 55 
43169 3 
43179 74 
43184 4 
43188 3 
43194 87 
43201 4 
43207 129 
43217 9 
43240 23 
43258 6 
43269 8 
43293 4 
43323 19 
43366 46 
43372 1 
43375 17 
43385 6 
43392 92 
43399 26 
43402 28 
43411 2 
43441 1 
43463 201 
43523 97 
43576 2 
43581 685 
43592 61 
43714 284 
43728 132 
43898 9 
43901 28 
43913 2 
43969 1 
44000 1 
44033 1 
44101 10 
44190 358 
44197 78 
44204 1 
44220 38 
44234 305 
44239 49 
44258 1 
44267 78 
44359 120 
44367 26 
44406 5 
44534 8 
44910 2 
44934 10 
44965 12 
44993 44 
45002 7 
45037 1 
45042 17 
45049 40 
45064 46 
45070 303 
45077 168 
45108 768 
45137 4 
45142 733 
45158 17 
45227 108 
45261 30 
45289 40 
45295 1 
45328 16 
45334 1 
45350 5 
45445 14 
45532 2 
46491 19 
46505 40 
46515 1 
46523 1 
46537 125 
46564 38 
46577 29 
46679 125 
46696 153 
46737 16 
46756 59 
46762 22 
46860 6 
47069 19 
47193 9 
47211 3 
47225 33 
47231 12 
47238 33 
47251 82 
47258 3 
47266 1 
47290 28 
47296 29 
47305 8 
47310 2 
47314 128 
47442 256 
47454 1 
47463 72 
47470 19 
47487 54 
47495 23 
47608 287 
47615 6 
47622 13 
47643 17 
47658 4 
47670 14 
47745 13 
47780 377 
47786 68 
47796 23 
47806 48 
47946 283 
47950 8 
47975 32 
47988 2 
47991 2 
47996 31 
48041 227 
48139 51 
48154 2 
48197 73 
48223 115 
48228 60 
48328 9 
48346 55 
48378 2 
48471 3 
48510 1 
48522 94 
48526 21 
48535 1 
48542 7 
48553 4 
48611 12 
48667 9 
48675 62 
48684 61 
48694 82 
48719 18 
48727 100 
48733 1 
48741 1 
48753 15 
48763 112 
48767 3 
48774 312 
48816 253 
48918 37 
48939 26 
48957 8 
48964 3 
48970 10 
49250 56 
49283 3 
49290 1 
49410 2 
49429 13 
49460 6 
49474 49 
49481 11 
49513 1 
49517 112 
49524 152 
49534 1 
49637 2 
49645 110 
49699 4 
49705 6 
49735 19 
49757 1 
49861 15 
49888 204 
49898 236 
49928 2 
49931 1 
49939 1 
50023 51 
50077 22 
50132 1 
50272 1 
50276 1 
50285 34 
50420 198 
50492 43 
50563 1 
50592 3 
50605 56 
50610 13 
50630 153 
50638 161 
50672 4 
50728 39 
50753 4 
50774 2 
50793 9 
50801 57 
50812 15 
50816 2 
50826 11 
50832 218 
50841 85 
50845 28 
50848 24 
50897 18 
50911 14 
50994 29 
51001 1 
51004 35 
51015 1 
51030 1 
51050 6 
51144 48 
51152 86 
51191 4 
51200 87 
51236 6 
51312 19 
51317 19 
51328 4 
51363 5 
51366 17 
51380 106 
51388 329 
51494 16 
51583 49 
51588 121 
51623 113 
51628 14 
51635 301 
51669 50 
51710 15 
51740 106 
51781 4 
51807 78 
51859 1 
51862 27 
51866 59 
51883 143 
52009 51 
52057 95 
52061 8 
52068 37 
52108 109 
52135 2 
52156 2 
52202 6 
52211 32 
52237 58 
52260 29 
52316 4 
52379 32 
52384 7 
52395 5 
52536 10 
52644 3 
52667 4 
52686 15 
52736 5 
52767 5 
53098 133 
53207 10 
53347 32 
53383 40 
53556 73 
53587 32 
53781 28 
53975 28 
54082 2 
54107 4 
54169 5 
54204 25 
54265 19 
54316 18 
54363 40 
54386 143 
54691 9 
54751 12 
54785 1 
54794 1 
54801 4 
54935 251 
55044 6 
55080 42 
55105 90 
55334 9 
55363 11 
55464 1 
55477 20 
55498 1 
55873 317 
56034 2 
56207 3 
56295 14 
56343 31 
56466 5 
56589 1 
56997 7 
57379 23 
57668 38 
57767 157 
57857 112 
57862 24 
58000 10 
58005 667 
58355 104 
58929 15 
58974 13 
59173 79 
59243 14 
59257 1 
59271 2 
59466 186 
59486 25 
59494 5 
59564 48 
59591 73 
59606 32 
59613 51 
59618 2 
59630 155 
59638 20 
59644 8 
59649 196 
59698 14 
59732 123 
59868 2 
59882 9 
59907 51 
59997 5 
60012 93 
60059 87 
60063 1 
60076 314 
60084 104 
60095 78 
60100 204 
60108 8 
60130 4 
60175 5 
60218 2 
60271 15 
60290 3 
60296 21 
60360 9 
60479 27 
60508 19 
60519 1 
60749 1 
60755 2 
60791 2 
60799 4 
60811 181 
60820 33 
60828 13 
60832 15 
60840 2 
60853 119 
60867 440 
60877 15 
60883 246 
60901 2 
60910 5 
60944 407 
60948 15 
60965 21 
60980 61 
60985 3 
61006 80 
61021 246 
61053 22 
61101 87 
61108 550 
61116 229 
61122 45 
61130 410 
61136 1 
61146 1 
61163 568 
61176 1 
61282 13 
61309 59 
61320 1 
61335 3 
61340 37 
61352 3 
61418 13 
61457 34 
61594 1 
61615 11 
61701 64 
61895 23 
62062 3 
62084 1 
62248 21 
62417 32 
62527 5 
62543 1 
62645 3 
62656 2 
62693 17 
62698 1 
62709 1 
62723 3 
62731 17 
62735 23 
62742 7 
62751 20 
62793 1 
62825 17 
62856 1 
63002 1 
63127 63 
63144 12 
63174 247 
63279 2 
63288 211 
63302 19 
63310 10 
63318 5 
63330 16 
63347 3 
63360 69 
63391 37 
63519 52 
63526 44 
63529 1 
63539 1 
63544 732 
63555 32 
63559 82 
63564 18 
63569 60 
63573 10 
63577 82 
63581 536 
63595 126 
63599 29 
63604 18 
63612 484 
63618 485 
63635 1 
63709 1 
63719 46 
64169 2 
64395 291 
64462 5 
64502 71 
64513 59 
64542 158 
64669 18 
64827 37 
64835 13 
64843 17 
64883 7 
65318 84 
65384 2 
65388 3 
65492 76 
65564 61 
65590 1 
65685 222 
65710 1 
65732 139 
65786 3 
65811 2 
65854 1 
65858 14 
65867 3 
65871 7 
65917 156 
65973 10 
65997 3 
66006 8 
66088 13 
66126 36 
66162 31 
66180 13 
66203 48 
66223 11 
66243 23 
66246 383 
66257 64 
66261 297 
66283 4 
66339 9 
66357 7 
66377 4 
66390 17 
66400 49 
66406 37 
66411 46 
66427 44 
66437 53 
66447 137 
66454 60 
66458 67 
66484 79 
66504 350 
66508 130 
66512 12 
66527 2 
66535 11 
66553 38 
66611 15 
66617 49 
66653 34 
66670 1 
66695 43 
66720 16 
66796 48 
66902 3 
66946 227 
66993 3 
67066 1 
67126 1 
67151 242 
67156 114 
67170 178 
67216 78 
67231 19 
67250 30 
67390 2 
67401 76 
67516 1 
69566 1 
69571 67 
69579 5 
69591 88 
69601 5 
69609 42 
69618 81 
69628 82 
69667 8 
69679 2 
69689 441 
69699 42 
69803 114 
69825 1 
69835 8 
69855 5 
69878 228 
69887 33 
70025 81 
70045 2 
70087 25 
70160 27 
70175 42 
70220 14 
70228 41 
70308 128 
70314 92 
70335 104 
70347 69 
70355 2 
70526 41 
70542 51 
70670 3 
70693 20 
70712 40 
70718 14 
70721 1 
70869 4 
70919 2 
71046 141 
71075 61 
71153 1 
71165 70 
71173 94 
71191 47 
71205 196 
71210 38 
71214 1 
71248 205 
71260 41 
71268 20 
71373 68 
71381 2 
71405 2 
71416 78 
71428 14 
71446 261 
71451 1 
71475 41 
71479 1 
71486 1 
71518 32 
71521 180 
71530 10 
71542 4 
71672 6 
71702 2 
71710 504 
71850 130 
71859 1 
71868 12 
71996 23 
72043 137 
72050 26 
72349 5 
72368 24 
72371 2 
72403 2 
72637 32 
72660 91 
72777 58 
72819 1 
72840 100 
72898 1 
72915 258 
72932 198 
73044 111 
73066 28 
73132 4 
73176 35 
73191 27 
73238 1 
73371 108 
73382 21 
73406 64 
73411 1 
73479 19 
73518 22 
73522 7 
73585 3 
73600 1 
73646 151 
73714 92 
73726 59 
73763 171 
73874 3 
73929 19 
73987 205 
74025 3 
74154 9 
74254 23 
74265 39 
74300 1 
74304 7 
74322 18 
74340 61 
74396 97 
74419 19 
74429 6 
74456 5 
74623 73 
74628 2 
74633 3 
74640 8 
74650 18 
74654 7 
74744 5 
74756 2 
74760 3 
74771 2 
74782 8 
74786 9 
74791 1 
74802 3 
74969 2 
75015 1 
75027 5 
75036 31 
75049 539 
75057 185 
75062 184 
75094 49 
75101 375 
75124 335 
75139 413 
75160 131 
75277 39 
75310 643 
75337 30 
75354 426 
75471 1 
75482 133 
78276 2 
78284 14 
78355 33 
78560 15 
79054 22 
79094 10 
79108 218 
79154 57 
79210 1 
79218 2 
79287 149 
79357 5 
79363 3 
79375 1 
79739 188 
79746 841 
79751 142 
79756 380 
79762 79 
79819 65 
79822 53 
79825 3 
79831 15 
79841 135 
79851 2 
79881 7 
79974 4 
79985 1 
80023 4 
80202 10 
80661 25 
80786 7 
80801 4 
80807 25 
80819 58 
80824 12 
80831 110 
80839 34 
80845 170 
80850 26 
80857 10 
80865 14 
80873 66 
80878 111 
80901 1 
80906 379 
80918 1333 
80928 47 
80935 1001 
80943 87 
80949 66 
80956 114 
80973 74 
80985 2 
81512 1 
84318 4 
84332 11 
84341 4 
84351 2 
84361 1 
84372 259 
84379 164 
84385 1 
84388 47 
84394 223 
84399 4 
84451 17 
84462 386 
84468 46 
84473 264 
84481 5 
84486 639 
84496 285 
84505 297 
84517 239 
84522 35 
84528 273 
84541 172 
84548 16 
84561 6 
84588 279 
84592 5 
84597 1 
84601 3 
84611 96 
84616 30 
84621 12 
84632 24 
84640 3 
84644 4 
84649 9 
84652 6 
84659 26 
84669 16 
84681 9 
84696 2 
84718 2 
84733 35 
84756 23 
84768 2 
84793 2 
84801 7 
84821 174 
84846 95 
84857 1 
84863 19 
84883 32 
84900 1 
84915 318 
84981 67 
84995 141 
84999 136 
85003 14 
85018 9 
85035 22 
85054 24 
85060 10 
85078 23 
85129 32 
85136 5 
85147 53 
85151 31 
85183 9 
85229 14 
85235 32 
85265 15 
85288 10 
85326 24 
85334 51 
85357 1 
85384 106 
85433 135 
85445 135 
85544 156 
85573 237 
85768 5 
85847 9 
85961 35 
86021 2 
86071 4 
86143 23 
86152 1 
86158 2 
86294 5 
86336 19 
86383 14 
86392 9 
86429 29 
86437 13 
86461 14 
86469 23 
86496 6 
86511 183 
86518 6 
86530 1 
86535 50 
86563 305 
86569 3 
86577 133 
86589 19 
86592 3 
86602 51 
86613 215 
86624 26 
86641 1 
86650 34 
86662 410 
86668 703 
86685 66 
86692 68 
86719 9 
86728 1 
86734 2 
86749 522 
86759 113 
86767 1 
86778 11 
86781 32 
86797 65 
86806 48 
86809 9 
86812 13 
86817 105 
86821 8 
86826 1 
86829 51 
86834 25 
86846 23 
86860 166 
86865 7 
86875 5 
87796 132 
87823 27 
87842 2 
87849 8 
87852 31 
87864 315 
87871 149 
87882 101 
87917 7 
87924 67 
87931 202 
87941 471 
87960 885 
87972 122 
87983 184 
88017 2 
88033 2 
88067 16 
88098 40 
88102 80 
88145 321 
88150 20 
88194 23 
88303 31 
88308 130 
88313 42 
88377 1 
88385 2 
88394 457 
88405 551 
88459 21 
88479 1 
88482 1 
89011 1 
89025 5 
89037 23 
89061 3 
89083 11 
89292 5 
89518 88 
89528 1 
89542 130 
89558 2 
89591 138 
89598 128 
89602 189 
89611 72 
89624 104 
89641 5 
89669 14 
89681 86 
89703 25 
89730 37 
89735 1 
89741 66 
89845 22 
89855 11 
89864 49 
89867 43 
89874 23 
89881 27 
89887 58 
89896 1 
89899 18 
89919 8 
89924 140 
89966 15 
90048 232 
90054 26 
90062 3 
90067 94 
90090 46 
90112 8 
90132 32 
90186 104 
90192 54 
90220 76 
90287 24 
90459 63 
90488 90 
90511 1 
90527 5 
90530 24 
90535 32 
90539 1 
90549 846 
90558 30 
90569 322 
90593 250 
90643 3 
90791 30 
90808 29 
90968 1928 
91108 86 
91120 147 
91135 37 
91279 24 
91287 188 
91428 25 
91451 4 
91610 24 
91620 42 
91770 115 
91893 60 
91908 199 
92051 32 
92057 19 
92077 26 
92180 13 
92220 1 
92227 15 
92230 29 
92235 35 
92251 2 
92255 493 
92274 3 
92284 348 
92294 120 
92326 1286 
92344 1 
92357 1 
92363 3 
92380 2 
92393 5 
92485 16 
92523 28 
92534 22 
92684 1 
92721 2 
92951 3 
92977 19 
93035 117 
93123 409 
93131 174 
93280 405 
93296 20 
93305 5 
93380 1 
93450 35 
93496 16 
93515 124 
93520 8 
93532 3 
93541 4 
93549 5 
93626 90 
93701 1 
93873 5 
93877 105 
94031 5 
94034 1 
94041 32 
94088 24 
94643 32 
94657 99 
94751 1 
94941 3 
95032 48 
95058 4 
95368 24 
95375 209 
95398 5 
95405 190 
95509 5 
95550 3 
95681 2 
95707 20 
95786 1 
95806 2 
95809 147 
95821 131 
95847 172 
95899 350 
95955 166 
95995 11 
96169 14 
96172 7 
96178 64 
96182 85 
96191 13 
96195 2 
96202 9 
96212 34 
96222 158 
96229 69 
96243 86 
96247 87 
96271 2836 
96311 22 
96315 452 
96325 347 
96331 1 
96336 12 
96348 105 
96381 140 
96420 1 
96472 16 
96475 43 
96530 106 
96659 35 
96684 1 
96714 10 
96788 31 
96814 7 
96840 5 
96875 1 
97007 15 
97014 2 
97056 2 
97072 25 
97103 209 
97108 103 
97165 77 
97205 92 
97212 2 
97337 14 
97381 8 
97399 70 
97467 21 
97540 10 
97543 17 
97573 32 
97582 69 
97608 146 
97614 11 
97641 1 
97659 56 
97665 3 
97680 53 
97734 162 
97773 130 
97925 160 
97931 4 
97950 214 
97978 24 
98021 94 
98218 30 
98452 1 
98491 1 
98586 1 
98594 3 
98598 1 
98610 14 
98645 2 
98758 1 
98772 44 
98812 40 
98958 77 
98998 77 
99047 107 
99099 77 
99125 62 
99221 186 
99397 1 
99542 33 
99758 1 
99850 52 
99854 102 
99992 55 
100012 193 
100020 201 
100028 23 
100037 171 
100153 31 
100171 45 
100175 105 
100195 169 
100202 9 
100216 26 
100223 303 
100230 43 
100236 291 
100244 26 
100248 23 
100283 5 
100295 4 
100306 20 
100321 24 
100335 19 
100338 3 
100347 42 
100351 32 
100444 31 
100463 8 
100481 7 
100485 2 
100491 55 
100499 448 
100527 10 
100551 14 
100569 1 
100602 2 
100634 11 
100645 17 
100683 16 
100729 4 
100758 2 
100771 52 
100799 9 
100863 177 
100874 140 
100890 29 
100923 88 
100932 1 
100936 92 
101056 134 
101069 94 
101090 273 
101095 45 
101101 4 
101201 138 
101222 65 
101225 12 
101233 105 
101237 1 
101245 4 
101265 7 
101273 25 
101281 47 
101389 1 
101399 4 
101409 1 
101586 1 
101605 1 
101734 1 
101746 5 
101755 5 
101758 26 
101767 84 
101777 34 
101781 2 
101789 6 
101797 1 
101805 10 
101811 112 
101827 134 
101847 1522 
101864 14 
101979 14 
101987 210 
101994 85 
102003 69 
102018 60 
102033 464 
102044 145 
102146 18 
102155 308 
102166 7 
102337 18 
102345 31 
102490 17 
102514 33 
102540 1 
102644 68 
102663 515 
102676 1 
102683 447 
102721 268 
102839 348 
102854 100 
102859 39 
102881 31 
102897 21 
102956 5 
102977 104 
102999 22 
103048 17 
103152 6 
103503 3 
103577 2 
103651 4 
103739 4 
103750 4 
103851 4 
103904 1 
103915 7 
103927 124 
104072 35 
104089 295 
104111 47 
104119 16 
104131 184 
104136 17 
104139 69 
104149 9 
104152 276 
104163 174 
104170 27 
104181 433 
104196 157 
104280 294 
104287 115 
104324 24 
104341 198 
104346 5 
104378 154 
104399 7 
104470 12 
104492 59 
104508 14 
104549 64 
104724 253 
104927 38 
104992 7 
104998 32 
105030 45 
105071 31 
105117 22 
105172 10 
105225 17 
105231 93 
105384 65 
105395 5 
105399 4 
105490 10 
105529 60 
105560 181 
105612 53 
105663 12 
105671 57 
105724 6 
105763 25 
105783 7 
105875 53 
105919 82 
105996 16 
106081 14 
106116 37 
106324 2 
106344 1 
106552 51 
106635 8 
106720 4 
106803 37 
106863 5 
106905 2 
106991 3 
107008 57 
107028 243 
107036 17 
107042 111 
107170 3 
107173 1 
107177 2 
107182 1 
107199 2 
107211 8 
107218 1 
107251 1 
107360 1 
107382 1 
107516 53 
107542 200 
107552 400 
107567 1 
107588 88 
107596 8 
107600 50 
107611 402 
107618 58 
107624 23 
107645 117 
107654 75 
107666 71 
107670 62 
107820 132 
107826 192 
107830 17 
107836 14 
107842 61 
107845 1 
107850 2 
107871 8 
107876 454 
107884 12 
107985 89 
107993 65 
108013 320 
108031 11 
108040 4 
108046 15 
108050 11 
108175 4 
108185 39 
108204 14 
108319 1 
108386 316 
108398 28 
108409 54 
108429 1068 
108548 41 
108566 44 
108606 1 
108828 12 
108833 5 
108839 3 
108882 49 
109003 82 
109030 6 
109049 23 
109168 1 
109211 34 
109221 1 
109270 78 
109385 1 
109413 12 
109450 9 
109498 5 
109616 158 
109676 22 
109702 406 
109733 9 
109748 17 
109882 9 
109919 4 
109931 57 
110003 6 
110015 12 
110052 4 
110098 3 
110396 21 
110402 18 
110410 64 
110420 2 
110567 103 
110576 51 
110587 38 
110635 245 
110639 11 
110647 29 
110662 27 
110798 103 
110823 3 
110978 26 
110981 1 
111017 36 
111070 138 
111092 5 
111120 20 
111141 439 
111219 2 
111239 1 
111254 67 
111267 735 
111279 5 
111316 9 
111322 23 
111339 26 
111345 4 
111351 5 
111355 10 
111406 2 
111506 186 
111518 25 
111534 13 
111553 160 
111588 30 
111681 25 
111842 23 
111884 135 
112230 17 
112239 14 
112303 2 
112324 2 
112359 5 
112369 1 
112392 17 
112416 124 
112448 102 
112465 5 
112473 134 
112480 51 
112484 79 
112487 2 
112494 47 
112522 48 
112529 7 
112601 117 
112623 46 
112630 103 
112634 288 
112713 2 
112761 13 
112774 39 
112780 38 
112784 2 
112791 3 
112797 9 
112817 6 
112832 180 
112854 132 
112870 45 
112906 35 
112936 41 
112942 1 
112967 62 
113014 47 
113033 47 
113045 24 
113071 52 
113088 1 
113095 304 
113113 1 
113122 7 
113156 109 
113162 522 
113174 17 
113284 25 
113299 62 
113307 16 
113326 29 
113330 132 
113337 115 
113352 16 
113384 10 
113469 3 
113477 139 
113493 14 
113496 271 
113507 266 
113515 344 
113524 224 
113562 16 
113569 1 
113582 26 
113593 15 
113597 16 
113604 2 
113630 78 
113637 49 
113641 61 
113765 41 
113770 75 
113797 106 
113813 230 
113952 4 
114031 6 
114119 1 
114128 11 
114285 283 
114293 8 
114338 11 
114412 125 
114426 72 
114530 52 
114577 31 
114594 1 
114735 1 
114764 2 
114859 11 
114910 3 
114915 165 
115032 150 
115046 30 
115055 35 
115074 406 
115091 356 
115235 133 
115241 159 
115318 1 
115346 58 
115359 37 
115363 1 
115382 7 
115387 1 
115397 12 
115406 8 
115412 151 
115416 10 
115425 73 
115435 3 
115477 35 
115484 3 
115490 1 
115621 1 
115674 355 
115687 200 
115696 16 
115735 470 
115768 492 
115782 1 
115786 64 
115793 160 
115801 179 
115843 197 
115934 36 
115953 4 
115957 34 
115981 3 
115985 42 
116001 1 
116081 6 
116090 1 
116198 5 
116262 18 
116284 1 
116310 8 
116346 5 
116380 185 
116413 1 
116425 8 
116558 177 
116578 24 
116582 57 
116612 11 
116649 3 
116771 1 
116898 23 
116903 290 
116910 271 
116918 42 
116925 28 
116931 79 
116956 562 
116959 102 
116965 29 
116998 119 
117009 372 
117030 118 
117056 29 
117067 15 
117228 21 
117240 2 
117271 4 
117279 2 
117287 1 
117314 1 
117339 1 
117346 11 
117357 11 
117401 1 
117451 1 
117495 2 
117517 63 
117525 68 
117533 10 
117550 300 
117555 12 
117583 62 
117700 23 
117716 96 
117723 30 
117751 36 
117757 90 
117818 52 
117829 70 
117883 1 
117976 14 
117999 21 
118009 66 
118027 160 
118031 3 
118041 14 
118051 174 
118058 1 
118096 101 
118218 1 
118224 14 
118235 28 
118285 34 
118395 147 
118456 134 
118556 1 
118632 145 
118655 39 
118676 21 
118687 19 
118696 10 
118703 213 
118708 24 
118715 10 
118766 11 
118802 28 
118969 184 
119015 62 
119027 24 
119051 26 
119083 69 
119145 3 
119188 81 
119230 1 
119276 1 
119325 270 
119342 6 
119385 55 
119394 7 
119411 20 
119445 14 
119592 25 
119627 28 
119820 61 
119862 130 
119874 10 
119882 9 
119898 75 
120042 4 
120158 3 
120231 1 
120278 1 
120352 5 
120438 11 
120492 8 
120561 1 
120614 7 
120690 1 
120770 5 
120774 3 
120828 2 
120865 17 
120894 5 
120924 6 
120951 1 
120956 12 
121010 3 
121025 13 
121055 1 
121095 135 
121138 42 
121144 62 
121173 73 
121181 2 
121192 10 
121200 36 
121224 45 
121231 6 
121235 103 
121240 137 
121245 8 
121254 28 
121260 213 
121292 262 
121299 34 
121307 15 
121312 4 
121329 8 
121332 9 
121343 1 
121406 1147 
121412 210 
121450 6 
121458 162 
121474 156 
121554 9 
121577 16 
121582 43 
121587 4 
121595 2 
121603 11 
121607 5 
121611 4 
121642 8 
121654 2 
121657 7 
121680 8 
121683 5 
121686 70 
121694 4 
121697 163 
121723 19 
121853 3 
121858 23 
121861 9 
121865 12 
121869 3 
121893 37 
122034 11 
122046 3 
122138 55 
122163 325 
122185 172 
122192 36 
122196 3 
122205 2 
122213 631 
122255 372 
122264 35 
122270 59 
122277 105 
122285 186 
122293 3 
122297 3 
122305 163 
122316 6 
122418 47 
122444 130 
122468 289 
122475 3 
122479 55 
122639 3 
122659 4 
122670 17 
122682 26 
122698 1 
122703 3 
122747 1 
122791 8 
122795 22 
122798 1 
122820 20 
122840 39 
122949 348 
122968 1 
122993 338 
123021 11 
123262 1 
123505 34 
123540 9 
123584 260 
123609 77 
123726 11 
123734 11 
123742 44 
123902 5 
123906 2 
124037 109 
124046 2 
124066 1 
124109 204 
124231 12 
124254 1 
124393 5 
124517 189 
124528 22 
124537 47 
124668 5 
124684 23 
124709 4 
124837 5 
124866 2 
124874 12 
124877 3 
124886 1 
124891 2 
124895 13 
124898 1 
124908 1 
124911 5 
124928 1 
124947 8 
124975 1 
124978 4 
124983 11 
124990 1 
125000 7 
125019 8 
125029 3 
125037 3 
125041 1 
126137 27 
126145 1 
126151 27 
126164 3 
126173 1 
126183 67 
126186 4 
126194 7 
126213 1 
126220 1 
126224 6 
126269 2 
126284 1 
126318 24 
126332 36 
126346 31 
126349 283 
126354 1 
126358 21 
126363 424 
126373 268 
126380 77 
126384 125 
126390 7 
126444 2 
126459 30 
126466 13 
126475 139 
126491 1 
126502 807 
126523 477 
126530 334 
126539 65 
126562 60 
126583 2 
126591 161 
126601 44 
126610 4 
126623 62 
126633 14 
126641 2 
126650 17 
126656 27 
126664 6 
126673 2 
126676 6 
126689 4 
126696 3 
126699 3 
126702 13 
126723 13 
126792 109 
126863 75 
126869 77 
126907 49 
126950 12 
126971 9 
126982 111 
127023 2 
127030 15 
127034 8 
127078 11 
127120 9 
127137 39 
127163 70 
127359 5 
127440 2 
127454 9 
127476 18 
127502 4 
127525 7 
127589 3 
127610 4 
127613 19 
127625 588 
127634 139 
127651 1 
127654 1 
127660 371 
127668 23 
127686 11 
127692 76 
127706 9 
127711 1 
127739 15 
127755 15 
127795 12 
127848 47 
127855 50 
127895 112 
127917 133 
127939 150 
127968 82 
127998 2 
128001 345 
128006 255 
128019 136 
128041 94 
128152 1 
128181 230 
128188 277 
128201 23 
128219 7 
128226 1 
128233 20 
128256 39 
128353 41 
128418 28 
128466 1 
128569 5 
128750 3 
128756 1 
128835 22 
128931 17 
128936 6 
128945 10 
128960 1 
128969 9 
128981 36 
129032 69 
129113 6 
129201 1 
129233 17 
129333 2 
129368 8 
129382 134 
129487 5 
129818 9 
129873 5 
130140 265 
130166 14 
130196 28 
130256 15 
130332 64 
130335 1 
130396 19 
130431 11 
130437 288 
130491 59 
130549 24 
130669 55 
131078 45 
131123 123 
131219 9 
131298 16 
131321 168 
131568 13 
131588 3 
131601 3 
131649 1 
131701 26 
131719 1 
131728 15 
131733 9 
131768 9 
131788 4 
131830 18 
131866 147 
131893 98 
131911 103 
131922 368 
131947 2 
132016 17 
132040 408 
132051 61 
132181 3 
132191 115 
132197 87 
132207 8 
132215 31 
132219 73 
132223 145 
132229 18 
132234 127 
132243 1 
132248 388 
132255 394 
132273 720 
132284 145 
132303 14 
132327 6 
132344 1 
132347 11 
132359 1 
132364 478 
132367 1 
132377 597 
132392 6 
132413 501 
132423 1 
132473 2 
132508 6 
132530 1 
132534 3 
132541 90 
132562 47 
132570 22 
132696 117 
132701 103 
132713 104 
132762 2 
132998 1 
133002 3 
133063 3 
133200 125 
133226 75 
133243 65 
133255 383 
133282 5 
133316 47 
133327 19 
133331 63 
133347 302 
133391 287 
133404 37 
133528 2 
133540 50 
133548 1 
133560 12 
133628 34 
133670 4 
133689 26 
133695 326 
133706 8 
133720 114 
133734 35 
133746 84 
133756 3 
133766 48 
133770 189 
133777 74 
133783 34 
133887 3 
133978 28 
134139 86 
134152 361 
134158 17 
134300 26 
134323 9 
134331 33 
134537 59 
134603 1 
134625 9 
134629 76 
134717 23 
134907 149 
134961 16 
135013 51 
135051 8 
135083 52 
135102 9 
135138 65 
135261 1 
135361 3 
135371 2 
135403 4 
135406 6 
135417 35 
135461 5 
135555 39 
135588 6 
135687 1 
135693 1 
135708 2 
135715 5 
135721 12 
135725 1 
135732 76 
135739 37 
135743 13 
135747 98 
135753 23 
135758 20 
135766 44 
135772 8 
135782 20 
135787 4 
135794 212 
135807 430 
135823 301 
135834 248 
135847 46 
135856 301 
135861 25 
135867 6 
135879 6 
135900 2 
135946 30 
135951 76 
135966 251 
135985 122 
135995 86 
136013 396 
136041 307 
136051 445 
136063 300 
136072 3 
136087 486 
136094 193 
136097 747 
136106 128 
136113 1 
136119 88 
136124 1 
136143 135 
136161 63 
136174 281 
136183 284 
136190 31 
136196 4 
136214 133 
136221 344 
136231 141 
136234 248 
136242 40 
136257 6 
136271 37 
136278 2 
136287 357 
136295 3508 
136306 48 
136315 255 
136325 269 
136337 373 
136346 51 
136370 90 
136381 39 
136386 220 
136405 1 
136413 246 
136418 12 
136432 625 
136443 167 
136448 1 
136452 195 
136457 3 
136463 173 
136484 29 
136488 15 
136511 4 
136517 1 
136537 18 
136548 10 
136586 2 
136610 41 
136694 18 
136724 1 
136793 17 
136808 4 
136846 10 
136863 12 
136917 49 
136969 10 
136990 28 
137096 57 
137127 11 
137135 349 
137154 4 
137169 560 
137206 50 
137215 1 
137227 12 
137255 8 
137266 8 
137272 3 
137277 18 
137286 1 
137303 31 
137333 20 
137342 6 
137346 18 
137358 1 
137390 9 
137405 4 
137420 3 
137428 1 
137431 1 
137463 2 
137649 1 
137693 145 
137705 123 
137710 290 
137716 839 
137809 48 
137865 75 
137873 33 
137940 7 
137995 97 
138029 32 
138042 1 
138045 26 
138070 157 
138075 79 
138083 5 
138086 83 
138095 46 
138100 19 
138112 67 
138119 302 
138130 53 
138209 154 
138227 10 
138239 1 
138260 11 
138268 1 
138327 3 
138377 223 
138428 4 
138445 102 
138494 6 
138642 228 
138701 4 
138712 30 
138754 321 
138759 78 
138776 79 
138839 13 
139024 14 
139039 149 
139093 30 
139106 28 
139141 9 
139150 7 
139176 32 
139191 104 
139239 90 
139317 2 
139365 35 
139417 43 
139424 2 
139433 1 
139515 1 
139526 36 
139566 15 
139580 87 
139606 106 
139610 16 
139671 4 
139696 64 
139748 12 
139754 26 
139798 27 
139881 3 
139908 266 
139914 207 
139921 67 
139930 101 
139943 5 
139947 15 
139954 165 
139965 10 
139993 6 
140032 29 
140044 67 
140055 70 
140076 2 
140115 5 
140204 4 
140228 4 
140242 28 
140256 1 
140335 68 
140375 1 
140380 130 
140388 26 
140398 50 
140408 10 
140417 172 
140425 28 
140431 58 
140437 432 
140470 47 
140513 59 
140522 59 
140533 1155 
140544 797 
140550 11 
140554 3 
140557 105 
140562 12 
140571 456 
140583 320 
140594 300 
140607 128 
140614 42 
140624 446 
140641 8 
140657 35 
140689 24 
140699 42 
140734 339 
140741 26 
140745 7 
140752 1219 
140801 12 
140815 358 
140823 110 
140834 636 
140851 1113 
140879 56 
140887 257 
140891 24 
140901 1 
140907 1 
140919 99 
140935 56 
140984 463 
141003 5 
141014 48 
141025 138 
141032 22 
141042 68 
141048 78 
141062 41 
141074 474 
141087 69 
141142 2 
141152 1 
141161 33 
141164 1 
141172 13 
141187 41 
141208 4 
142013 3 
142018 2 
142068 4 
142093 9 
142103 4 
142131 4 
142140 4 
142145 2 
142923 152 
142930 101 
142938 665 
142953 68 
142968 702 
142980 53 
142989 75 
143003 56 
143009 310 
143027 30 
143054 183 
143062 247 
143075 62 
143081 21 
143094 1 
143137 6 
143140 4 
143149 76 
143167 228 
143172 13 
143179 48 
143188 254 
143196 117 
143212 8 
143238 26 
143249 18 
143259 2 
143270 42 
143279 2 
143293 4 
143355 15 
143366 43 
143373 1 
143413 383 
143549 190 
143563 93 
143575 151 
143604 27 
143636 109 
143713 22 
143722 2 
143750 2 
143753 17 
143761 3 
143786 1 
143794 9 
143804 2 
143881 136 
143893 10 
143919 1 
143955 62 
144043 20 
144056 134 
144113 30 
144117 319 
144127 6 
144140 3 
144151 107 
144200 3 
144259 34 
144276 206 
144311 23 
144322 288 
144336 601 
144348 250 
144380 15 
144385 5 
144400 8 
144426 22 
144433 5 
144451 5 
144455 39 
144470 344 
144480 6 
144492 12 
144511 9 
144522 11 
144537 43 
144562 53 
144602 144 
144752 421 
144835 25 
144849 509 
144881 303 
144916 109 
144929 53 
144979 7 
145012 1 
145086 107 
145111 1 
145137 1 
145166 10 
145189 2 
145202 3 
145334 11 
145348 22 
145378 22 
145408 2 
145432 1 
145497 18 
145502 322 
145510 39 
145518 32 
145526 807 
145671 19 
145704 129 
145817 16 
145828 1 
145836 3 
145847 1 
145873 9 
145879 6 
145882 8 
145885 2 
145892 2 
145896 4 
145972 3 
145985 1 
146035 27 
146044 4 
146049 67 
146061 549 
146071 35 
146078 2 
146099 23 
146102 6 
146117 164 
146207 129 
146233 6 
146243 74 
146320 1 
146355 2 
146365 54 
146415 17 
146422 14 
146441 1 
146447 20 
146475 12 
146532 1 
146579 10 
146585 181 
146592 19 
146600 17 
146611 1 
146623 10 
146668 1 
146720 178 
146738 12 
146784 1 
146799 13 
146817 111 
146822 12 
146828 23 
146835 28 
146856 5 
146917 115 
146931 64 
146953 1 
146958 2 
146964 192 
146979 1340 
146996 1234 
147010 321 
147019 131 
147026 1295 
147033 770 
147041 1 
147044 114 
147050 117 
147080 401 
147096 6 
147100 203 
147110 17 
147114 98 
147128 163 
147148 65 
147229 35 
147242 5 
147257 19 
147267 56 
147399 20 
147444 51 
147450 41 
147603 265 
147697 3 
147728 330 
147879 43 
147882 12 
147889 22 
147901 2 
147985 80 
148050 4 
148063 37 
148081 34 
148157 10 
148212 46 
148325 26 
148351 180 
148503 6 
148676 36 
148685 27 
148794 9 
148837 11 
148911 60 
148925 62 
148991 242 
149008 23 
149026 21 
149047 122 
149088 1 
149162 20 
149171 17 
149195 74 
149211 99 
149257 24 
149273 154 
149375 11 
149473 1 
149633 1 
149732 4 
149801 7 
149810 1 
149909 3 
149920 1 
149941 13 
149945 31 
149992 274 
150073 4 
150143 64 
150199 29 
150218 1 
150226 62 
150239 23 
150245 5 
150261 2 
150265 1 
150316 79 
150326 12 
150329 1 
150333 2 
150339 1 
150353 3 
150436 4 
150481 114 
150526 21 
150538 18 
150556 3 
150568 398 
150574 10 
150585 192 
150616 38 
150741 25 
150750 97 
150789 15 
150806 183 
150816 19 
150883 6 
150891 39 
150913 103 
150947 166 
150963 58 
151115 75 
151125 10 
151142 270 
151237 5 
151254 1 
151260 61 
151268 83 
151278 11 
151306 2397 
151326 10 
151370 1 
151375 93 
151384 4 
151388 11 
151393 620 
151403 1360 
151415 200 
151422 163 
151458 3 
153312 20 
153540 176 
153550 14 
153568 8 
153595 33 
153605 5 
153648 3 
153710 10 
153717 2 
153731 72 
153742 463 
153753 20 
153757 7 
153760 81 
153766 49 
153769 67 
153776 182 
153783 133 
153794 774 
153803 5 
153842 388 
153850 6 
153873 3 
153898 42 
154048 9 
154052 42 
154058 49 
154067 12 
154072 2 
154090 2 
154093 243 
154131 17 
154194 8 
154197 1 
154212 2 
154217 94 
154226 70 
155381 26 
157153 1 
157877 15 
158144 63 
158147 1 
158168 34 
158188 2 
158192 2 
158198 5 
158201 23 
158323 17 
158332 648 
158342 11 
158346 149 
158354 31 
158372 62 
158469 6 
158509 7 
158513 5 
158517 4 
158520 71 
158527 86 
158537 52 
158546 115 
158550 112 
158566 135 
158575 3 
158595 18 
158600 13 
158610 5 
158622 35 
158631 2 
158645 74 
158651 11 
158654 13 
158658 59 
158671 21 
158741 1 
158769 15 
158903 1 
159116 1 
159719 50 
159738 2 
159751 60 
159761 207 
159775 2 
159778 6 
159786 18 
159792 5 
159798 34 
159806 29 
159814 16 
159821 22 
159825 53 
159829 42 
159833 5 
159865 1 
159986 1 
159990 5 
160000 177 
160013 27 
160017 6 
160026 79 
160037 27 
160049 55 
160055 74 
160066 193 
160077 82 
160107 42 
160220 17 
160228 183 
160241 60 
160244 52 
160252 143 
160257 1 
160265 3 
160286 32 
160297 18 
160304 11 
160356 19 
160368 28 
160376 17 
160388 4 
160412 53 
160498 67 
160549 160 
160555 203 
160560 3 
160588 1 
160667 120 
160713 56 
160724 87 
160769 17 
160805 1 
160867 84 
160879 1 
161018 17 
161022 2 
161060 50 
161155 30 
161186 337 
161220 541 
161249 10 
161326 190 
161331 97 
161340 79 
161347 91 
161358 3 
161361 115 
161369 181 
161373 1 
161384 77 
161440 1 
161483 3 
161511 190 
161520 62 
161527 10 
161533 56 
161542 139 
161554 237 
161561 17 
161582 1592 
161600 2 
161605 10 
161608 4 
161611 57 
161625 130 
161632 237 
161639 500 
161647 181 
161769 18 
161804 1 
161807 8 
161811 136 
161822 18 
161964 37 
161977 37 
161985 49 
162002 12 
162005 6 
162013 3 
162019 203 
162031 3 
162121 6 
162148 42 
162154 235 
162163 22 
162374 22 
162530 20 
162551 181 
162568 27 
162668 1 
162671 21 
162688 6 
162703 12 
162707 50 
162714 202 
162723 102 
162734 190 
162773 1 
162783 96 
162792 1 
162804 2 
162888 44 
162896 18 
162902 8 
162907 1 
162929 8 
162932 1 
162946 7 
162957 3 
163009 31 
163836 1 
164025 9 
164108 1 
164111 23 
164118 1 
164123 68 
164134 6 
164144 1 
164147 20 
164151 8 
164155 83 
164160 84 
164167 1 
164174 1 
164180 65 
164193 1 
164196 14 
164199 3 
164202 50 
164209 214 
164223 2 
164259 586 
164274 764 
164289 450 
164309 284 
164335 41 
164339 15 
164345 379 
164384 1 
164403 1257 
164416 188 
164427 45 
164432 12 
164438 22 
164446 1 
164456 9 
164578 26 
164584 4 
164610 20 
164627 39 
164645 43 
164672 15 
164705 5 
164711 1 
164719 1 
164748 11 
164774 12 
164801 155 
164807 52 
164813 25 
164843 227 
164857 296 
164865 6 
164872 102 
164893 294 
164909 274 
164926 2 
164931 68 
164942 930 
164957 407 
164971 71 
164978 7 
165021 6 
165036 45 
165049 1 
165060 105 
165072 409 
165081 51 
165103 169 
165114 44 
165126 23 
165131 51 
165134 24 
165144 15 
165147 35 
165156 12 
165161 14 
165166 7 
165190 11 
165200 30 
165208 17 
165219 2 
165223 2 
165229 36 
165237 11 
165285 104 
165293 228 
165307 5 
165431 5 
165442 43 
165453 82 
165483 20 
165542 1 
165578 11 
165592 6 
165658 9 
165688 2 
165705 29 
165715 15 
165721 79 
165728 52 
165862 119 
165877 62 
165938 5 
166446 3 
166450 25 
166503 4 
166566 24 
166593 69 
166610 342 
166622 476 
166660 4 
166669 124 
166727 111 
166785 143 
166794 2 
166807 130 
166821 228 
166840 32 
166866 116 
166921 20 
166948 200 
166955 140 
166961 451 
166973 6 
166976 6 
166987 196 
166995 30 
167002 80 
167011 217 
167020 42 
167024 61 
167036 111 
167079 252 
167090 92 
167094 16 
167102 2 
167113 236 
167127 127 
167131 7 
167134 61 
167139 122 
167144 232 
167149 153 
167158 338 
167177 3 
167186 5 
167190 3 
167224 61 
167250 2 
167298 14 
167305 21 
167317 8 
167320 2 
167341 1 
167345 3 
167363 14 
167367 1 
167372 2 
167376 2 
167382 13 
167395 4 
167400 1 
167408 25 
167414 18 
167445 4 
167458 45 
167500 38 
167512 28 
167672 3 
167675 43 
167716 347 
167723 138 
167727 36 
167739 322 
167753 50 
167759 44 
167781 53 
167874 1 
167884 42 
167888 2 
167894 81 
167905 4 
167912 131 
167918 17 
167931 529 
167947 2 
167951 2 
167964 233 
167977 70 
168006 105 
168026 2 
168030 23 
168038 6 
168061 1 
168097 11 
168103 25 
168112 14 
168118 28 
168124 3 
168130 39 
168141 55 
168146 20 
168154 8 
168161 14 
168165 1 
168185 59 
168193 4 
168198 10 
168201 9 
168218 17 
168222 35 
168228 4 
168232 2 
168238 17 
168257 106 
168266 9 
168274 35 
168279 1 
168283 9 
168286 9 
168289 446 
168297 178 
168305 140 
168317 18 
168320 82 
168326 41 
168334 314 
168349 179 
168357 21 
168487 20 
168538 9 
168558 7 
168609 4 
168667 1 
168882 2 
168958 9 
168982 6 
169004 17 
169057 92 
169134 2 
169148 50 
169162 17 
169189 1 
169428 2 
169451 1 
169456 2 
169461 3 
169685 1 
169698 16 
169729 21 
169805 79 
169817 1 
169862 24 
169882 18 
169903 128 
169924 190 
169958 26 
169961 43 
169982 32 
169994 22 
170013 27 
170027 23 
170033 16 
170037 5 
170045 28 
170054 6 
170065 2 
170076 1 
170080 8 
170178 57 
170201 16 
170206 3 
170215 47 
170220 4 
170239 43 
170270 30 
170282 8 
170371 313 
170431 38 
170439 126 
170446 694 
170461 154 
170468 122 
170477 1548 
170491 133 
170517 210 
170528 261 
170543 101 
170549 24 
170608 19 
170993 21 
171118 41 
171123 84 
171135 164 
171157 4 
171252 1 
171255 12 
171263 163 
171287 1027 
171297 224 
171309 1 
171315 96 
171326 146 
171331 86 
171338 510 
171346 26 
171380 13 
171404 23 
171417 32 
171495 2 
171887 129 
171914 12 
171974 2 
171982 17 
171985 2 
172008 68 
172029 171 
172037 8 
172065 18 
172120 34 
172125 98 
172136 47 
172155 634 
172165 106 
172169 31 
172172 31 
172197 588 
172208 4 
172220 98 
172273 119 
172295 2 
172305 19 
172312 9 
172318 6 
172323 6 
172334 44 
172342 33 
172381 13 
172391 95 
172398 3 
172401 1 
172422 8 
172427 38 
172434 8 
172440 90 
172452 5 
172455 1 
172461 10 
172466 54 
172473 21 
172479 14 
172614 44 
172757 2 
172762 4 
172768 26 
172796 51 
172836 75 
172959 4 
172963 15 
172967 35 
173088 292 
173107 477 
173115 14 
173217 89 
173275 72 
173281 14 
173429 15 
173440 108 
173471 111 
173540 44 
173647 3 
173674 17 
173710 16 
173722 9 
173740 34 
173749 81 
173758 17 
173770 24 
173780 11 
173785 20 
173793 25 
173797 36 
173801 46 
173811 77 
173823 4 
173831 8 
173895 2 
174124 85 
174146 15 
174162 1 
174166 16 
174287 1 
174304 186 
174325 92 
174347 17 
174381 106 
174425 1 
174438 1 
174451 1 
174469 1 
174477 115 
174482 117 
174490 328 
174496 103 
174504 29 
174531 70 
174541 216 
174550 320 
174564 91 
174578 198 
174586 159 
174591 15 
174636 26 
174669 155 
174735 67 
174745 6 
174756 3 
174760 1 
174782 46 
174787 4 
174914 14 
174917 1 
174936 5 
174958 2 
174989 4 
174999 17 
175938 1 
177596 4 
177603 4 
177616 8 
177623 6 
177642 8 
177646 8 
177650 1 
177677 2 
177690 6 
177700 108 
177713 4 
177722 19 
177743 4 
177749 3 
177754 3 
177761 15 
177792 3 
177880 2 
177914 12 
177934 26 
177946 55 
178104 22 
178112 2 
178152 13 
178158 342 
178220 4 
178234 57 
178280 4 
178286 12 
178337 4 
178468 36 
178484 202 
178491 7 
178499 28 
178505 212 
178607 5 
178615 5 
178625 5 
178652 3 
178672 2 
178703 42 
178719 4 
178722 1 
178735 1 
178771 27 
178785 24 
178788 44 
178824 10 
178841 214 
178855 12 
178861 2 
178879 20 
178937 175 
178964 252 
178980 3 
178983 6 
179080 21 
179111 199 
179144 3 
179183 3 
179303 49 
179383 14 
179416 8 
179760 3 
180137 1 
180221 1 
180311 1 
180323 1 
180343 1 
180362 1 
180469 1 
180522 17 
180543 115 
180598 1 
180618 101 
180629 52 
180635 58 
180805 1 
180810 1 
180823 18 
180829 8 
180910 5 
180927 267 
180937 14 
180941 12 
180969 10 
181090 9 
181116 13 
181126 139 
181237 171 
181251 248 
181264 21 
181348 47 
181398 407 
181406 121 
181420 6 
181434 13 
181440 2 
181443 9 
181447 19 
181455 138 
181461 196 
181475 660 
181523 8 
181527 10 
181531 122 
181543 51 
181549 20 
181552 3 
181555 4 
181564 13 
181575 1 
181579 33 
181607 1 
181657 86 
181668 3 
181694 51 
181725 24 
181729 8 
181787 14 
181802 21 
181831 1 
181890 3 
181915 1 
181923 355 
181975 79 
181982 18 
181986 11 
182001 12 
182025 5 
182106 321 
182118 9 
182136 527 
182145 42 
182153 193 
182160 90 
182170 294 
182180 250 
182202 422 
182219 248 
182229 112 
182239 344 
182250 113 
182261 602 
182274 40 
182294 53 
182308 1 
184046 3 
184071 208 
184080 142 
184115 1 
184119 2 
184184 2 
184196 2 
184224 5 
184240 18 
184252 55 
184259 1 
184262 33 
184269 50 
184291 4 
184300 96 
184306 2 
184338 219 
184430 263 
184436 2 
184480 1 
184485 1 
184508 7 
184530 50 
184557 30 
184562 75 
184570 244 
184585 5 
184600 1 
184625 444 
184639 31 
184668 3 
184674 51 
184686 29 
184699 9 
184711 31 
184765 133 
184788 146 
184798 154 
184820 4 
184826 9 
184831 59 
184842 59 
184852 103 
184865 124 
184916 1 
184927 35 
184956 20 
184994 133 
185001 61 
185016 1 
185029 3 
185052 250 
185159 150 
185167 570 
185176 25 
185201 44 
185220 44 
185235 56 
185289 2 
185324 1 
185345 3 
185368 3 
185378 23 
185471 6 
185490 3 
185494 1 
185500 60 
185509 5 
185516 158 
185601 1 
185635 244 
185643 197 
185653 51 
185661 52 
185672 62 
185680 111 
185688 18 
185691 36 
185704 183 
185708 14 
185711 14 
185716 3 
185726 54 
185750 831 
185757 166 
185763 23 
185790 1 
185822 4 
185834 128 
185841 133 
185851 44 
185858 46 
185869 1 
185877 25 
185885 395 
185893 278 
185897 2 
185918 1 
185959 7 
185965 9 
185980 29 
186015 19 
186029 1 
186032 5 
186044 7 
186053 58 
186062 3 
186069 21 
186078 9 
186394 4 
186404 4 
186493 4 
186508 25 
186521 131 
186529 29 
186537 270 
186543 3 
186546 66 
186551 47 
186554 1 
186561 36 
186566 9 
186574 396 
186586 2 
186601 94 
186606 38 
186613 113 
186628 14 
186640 113 
186656 5688 
186677 686 
186684 426 
186695 173 
186705 356 
186713 235 
186717 36 
186722 21 
186729 11 
186752 22 
186817 48 
186828 64 
186836 158 
186840 4 
186858 91 
186869 253 
186876 20 
186879 23 
186886 163 
186985 92 
187024 4 
187044 36 
187051 93 
187060 168 
187143 56 
187153 73 
187163 1 
187169 2 
187190 22 
187200 12 
187205 1 
187213 55 
187220 391 
187352 7 
187388 33 
187396 70 
187404 133 
187463 7 
187492 112 
187510 62 
187518 1 
187689 5 
187795 1 
187889 2 
187946 58 
187957 1 
188015 11 
188270 3 
188277 32 
188308 35 
188335 7 
188437 4 
188530 1 
188653 87 
188669 2 
188683 10 
188733 48 
188791 47 
188911 37 
188933 4 
189007 3 
189010 1 
189034 94 
189101 432 
189154 1 
189228 60 
189343 1 
189386 7 
189399 2 
189414 22 
189437 50 
189448 89 
189460 2 
189499 4 
189541 26 
189568 20 
189572 2 
189577 24 
189580 3 
189584 9 
189593 180 
189602 209 
189607 4 
189631 32 
189639 4 
189647 87 
189650 56 
189660 271 
189687 154 
189738 35 
189832 6 
189848 6 
189852 209 
189911 11 
189921 8 
190025 14 
190036 51 
190039 35 
190076 143 
190162 8 
190181 94 
190184 13 
190201 158 
190226 12 
190271 131 
190277 136 
190346 22 
190350 7 
190360 78 
190395 32 
190404 12 
190435 90 
190442 43 
190470 50 
190517 175 
190552 145 
190563 2 
190614 359 
190662 2 
190731 317 
190824 92 
190851 10 
190855 183 
190861 24 
190865 9 
190868 78 
190874 19 
190879 12 
190919 40 
190947 11 
191026 3 
191042 10 
191096 52 
191113 8 
191127 30 
191133 2 
191141 18 
191148 5 
191151 11 
191166 2 
191197 24 
191203 230 
191272 12 
191317 5 
191349 21 
191446 4 
191470 6 
191473 3 
191484 1 
191492 1 
191496 13 
191522 18 
191604 21 
191622 4 
191626 24 
191632 16 
191637 1 
191652 2 
191736 17 
191742 337 
191751 697 
191760 40 
191769 63 
191778 15 
191787 46 
191802 804 
191813 28 
191823 89 
191830 113 
191846 3390 
191880 2358 
191910 49 
191917 8 
191924 4 
191943 482 
191951 13 
191962 4 
191972 46 
191976 8 
191988 10 
192006 62 
192013 356 
192018 43 
192025 10 
192028 20 
192045 124 
192050 11 
192053 152 
192063 35 
192077 3 
192081 8 
192085 49 
192090 124 
192097 82 
192106 200 
192131 135 
192149 39 
192160 5 
192172 3 
192187 8 
192197 9 
192205 124 
192218 67 
192228 131 
192246 3 
192249 6 
192254 6 
192266 307 
192279 1 
192294 228 
192320 170 
192339 2 
192342 15 
192352 2 
192369 16 
192392 14 
192404 3 
192460 6 
192474 101 
192484 2 
192510 1 
192521 10 
192579 1 
192612 186 
192617 1 
192638 5 
192645 16 
192694 15 
192738 5 
192787 3 
192816 9 
192888 63 
192908 112 
192923 267 
192932 42 
192937 58 
192973 11 
192982 18 
192990 11 
192994 12 
193010 5 
193033 18 
193042 194 
193059 43 
193068 16 
193073 18 
193076 24 
193080 101 
193099 34 
193108 24 
193116 65 
193122 28 
193129 120 
193136 403 
193143 166 
193148 206 
193157 62 
193163 38 
193178 3 
193206 542 
193217 236 
193225 108 
193241 4 
193253 120 
193261 27 
193269 239 
193277 4 
193283 1 
193297 289 
193310 9 
193323 18 
193329 170 
193341 6 
193346 47 
193370 26 
193374 4 
193405 148 
193414 581 
193422 127 
193427 21 
193434 177 
193442 17 
193446 2 
193451 4 
193456 9 
193505 13 
193515 6 
193520 27 
193529 103 
193545 164 
193578 1514 
193643 190 
193647 110 
193659 783 
193668 126 
193681 13 
193685 13 
193692 103 
193703 553 
193712 196 
193722 16 
193729 182 
193741 643 
193755 3 
193758 3 
193763 5 
193768 211 
193777 535 
193788 497 
193799 73 
193803 9 
193808 30 
193812 8 
193825 117 
193842 238 
193862 43 
193875 104 
193884 33 
193894 112 
193905 146 
193915 13 
193920 10 
193926 40 
193937 30 
193943 27 
193950 5 
193956 12 
193961 140 
193971 20 
193976 1 
193984 6 
193987 24 
194000 3 
194005 4 
194011 19 
194022 6 
194030 2 
194035 63 
194043 7 
194050 5 
194055 37 
194063 40 
194071 2 
194075 10 
194079 1 
194089 2 
194095 4 
194112 1 
194116 9 
194119 18 
194136 1 
194139 51 
194145 8 
194150 153 
194162 41 
194172 23 
194225 117 
194235 6 
194239 1 
194244 20 
194256 1 
194260 260 
194266 2 
194271 15 
194281 2 
194311 24 
194319 71 
194324 7 
194327 83 
194347 109 
194360 738 
194392 47 
194411 362 
194416 162 
194426 3 
194430 331 
194436 5 
194457 22 
194518 2 
194530 10 
194547 14 
194563 60 
194591 6 
194596 363 
194605 37 
194615 18 
194626 38 
194664 54 
194689 1 
194701 6 
194716 7 
194723 367 
194733 79 
194739 142 
194760 7 
194767 89 
194776 71 
194784 44 
194805 2 
194823 1 
194826 171 
194852 5 
194858 95 
194869 80 
194878 178 
194904 37 
194954 27 
194958 15 
194999 316 
195022 42 
195032 35 
195076 64 
195088 357 
195106 15 
195121 22 
195124 21 
195147 20 
195153 5 
195157 72 
195202 2 
195217 2 
195256 210 
195284 2 
195290 21 
195302 137 
195308 185 
195357 264 
195379 9 
195402 61 
195420 5 
195431 1 
195458 59 
195474 21 
195486 55 
195505 83 
195532 317 
195546 102 
195555 39 
195578 4 
195607 68 
195636 1 
195652 63 
195657 56 
195666 76 
195669 6 
195696 8 
195757 50 
195764 28 
195776 28 
195780 3 
195784 13 
195796 3 
195801 84 
195810 316 
195816 2 
195855 59 
195859 90 
195878 1 
195887 3 
195892 127 
195915 16 
195922 42 
195947 8 
195950 9 
195961 125 
195967 3 
195976 2 
195999 137 
196004 196 
196017 320 
196026 3 
196047 172 
196060 861 
196070 23 
196074 297 
196078 1 
196092 85 
196098 602 
196125 302 
196131 74 
196137 58 
196152 108 
196156 1 
196164 21 
196171 991 
196183 705 
196197 728 
196208 12 
196217 30 
196226 134 
196231 8 
196243 315 
196250 248 
196274 2759 
196305 219 
196316 336 
196322 57 
196326 216 
196332 112 
196342 1 
196413 214 
196423 329 
196434 128 
196448 35 
196462 46 
196474 2 
196494 53 
196499 98 
196503 1 
196571 49 
196588 8 
196592 37 
196600 19 
196609 29 
196613 3 
196623 87 
196631 8 
196636 16 
196646 56 
196656 23 
196661 13 
196667 308 
196687 1 
196735 124 
196749 97 
196768 81 
196779 208 
196784 193 
196791 255 
196800 450 
196809 7 
196815 105 
196822 16 
196831 6 
196834 143 
196839 9 
196843 2 
196849 905 
196858 95 
196887 9 
196916 24 
196926 2 
196941 2 
196955 8 
196962 15 
196976 19 
196981 14 
196985 2 
196997 3 
197006 2 
197013 47 
197017 18 
197020 3 
197065 1 
197075 8 
197087 5 
197093 50 
197109 11 
197114 3 
197131 7 
197159 126 
197179 16 
197183 5 
197187 24 
197196 137 
197208 448 
197215 6 
197218 99 
197228 42 
197261 79 
197274 13 
197281 312 
197293 654 
197344 104 
197351 18 
197354 107 
197359 65 
197366 9 
197375 138 
197389 193 
197397 18 
197402 61 
197408 38 
197418 13 
197421 18 
197428 824 
197437 8 
197450 237 
197467 11 
197483 40 
197494 9 
197498 20 
197503 283 
197520 21 
197534 313 
197548 4 
197577 13 
197593 1490 
197613 65 
197620 2 
197668 209 
197703 33 
197715 107 
197727 118 
197740 7 
197758 6 
197764 3 
197771 1 
197776 8 
197787 2 
197800 3 
198015 76 
198043 57 
198064 78 
198103 153 
198118 23 
198137 22 
198145 118 
198165 36 
198180 17 
198210 5 
198216 86 
198221 75 
198227 1 
198236 11 
198254 6 
198363 1 
198382 54 
198392 2 
198402 250 
198418 19 
198424 1 
198436 85 
198441 9 
198450 110 
198458 1 
198461 4 
198468 21 
198474 2 
198482 1 
198489 4 
198495 1 
198504 1 
198619 15 
198631 51 
198641 129 
198647 5 
198655 8 
198774 638 
198782 167 
198791 409 
198801 212 
198809 132 
198827 2323 
198855 1364 
198876 665 
198894 311 
198904 7 
198911 3 
198915 11 
198927 1 
198935 284 
198959 85 
198991 58 
199003 28 
199024 15 
199030 46 
199039 21 
199044 14 
199054 36 
199057 5 
199065 12 
199070 14 
199079 12 
199082 31 
199088 6 
199106 76 
199109 3 
199121 99 
199131 6 
199136 218 
199146 202 
199152 319 
199159 6 
199169 166 
199179 30 
199203 17 
199219 7 
199244 46 
199284 16 
199333 30 
199360 21 
199394 5 
199409 1 
199418 13 
200068 18 
200270 2 
201796 52 
201810 582 
201831 580 
201844 616 
201859 174 
201867 2 
201890 170 
201904 293 
201923 57 
201942 662 
201962 58 
201975 1 
201978 3 
201986 8 
202000 76 
202011 626 
202022 2 
202025 66 
202030 1 
202037 60 
202045 211 
202055 1 
202062 29 
202084 44 
202133 246 
202150 17 
202157 73 
202165 41 
202174 394 
202184 58 
202195 87 
202201 80 
202224 287 
202234 3 
202244 31 
202254 10 
202262 142 
202268 141 
202274 43 
202278 124 
202286 46 
202290 33 
202305 3 
202312 434 
202336 8800 
202396 10556 
202449 2 
202464 581 
202472 253 
202526 8222 
202563 2843 
202578 456 
202589 540 
202595 45 
202605 14 
202612 3 
202619 12 
202658 120 
202675 131 
202682 3 
202701 860 
202715 221 
202719 3 
202737 106 
202745 195 
202752 36 
202761 183 
202773 90 
202787 4 
202834 74 
202858 11 
202863 2 
202867 51 
202870 17 
202875 12 
202883 113 
202897 12 
202903 27 
202907 15 
202915 79 
202926 24 
202933 19 
202936 2 
202947 1 
202962 1272 
202978 14 
202987 537 
202998 2 
203002 61 
203012 2 
203059 608 
203099 19 
203120 20 
203125 70 
203131 127 
203157 2625 
203181 127 
203188 507 
203195 85 
203204 287 
203216 59 
203234 4195 
203272 1 
203282 6 
203288 19 
203301 711 
203324 2393 
203355 2 
203362 197 
203387 18 
203395 38 
203399 21 
203410 88 
203421 31 
203427 21 
203434 57 
203439 11 
203442 6 
203454 2 
203468 12 
203478 98 
203507 52 
203557 143 
203574 390 
203586 554 
203599 52 
203605 18 
203614 6 
203641 10 
203657 35 
203685 171 
203697 13 
203726 247 
203734 19 
203737 3 
203754 357 
203760 49 
203771 600 
203788 225 
203821 1 
203829 256 
203870 1 
203886 1157 
203897 5 
203902 1 
203913 693 
203926 266 
203940 104 
203946 115 
203957 11 
203960 197 
203966 34 
203984 57 
204048 12 
204058 7 
204078 391 
204083 9 
204088 7 
204094 12 
204102 39 
204122 2 
204133 2 
204138 10 
204145 13 
204158 85 
204186 18 
204195 18 
204202 152 
204207 117 
204262 8 
204273 6 
204298 115 
204317 33 
204355 136 
204389 679 
204396 24 
204404 174 
204439 35 
204460 166 
204479 46 
204484 93 
204490 24 
204513 18 
204528 91 
204543 139 
204550 25 
204558 45 
204571 3 
204620 25 
204651 165 
204659 34 
204671 34 
204689 1 
204741 46 
204747 110 
204767 14 
204773 131 
204777 54 
204800 2 
204819 10 
204920 1 
205002 25 
205006 3 
205041 7 
205051 14 
205062 17 
205065 49 
205073 20 
205092 4 
205140 62 
205158 49 
205208 36 
205228 392 
205241 22 
205259 1 
205268 15 
205293 40 
205336 29 
205346 67 
205399 22 
205416 39 
205441 61 
205459 267 
205469 46 
205475 21 
205485 11 
205491 19 
205503 46 
205515 18 
205521 3 
205533 10 
205606 118 
205619 177 
205636 78 
205645 11 
205662 5 
205670 16 
205680 19 
205687 21 
205691 8 
205697 1 
205706 33 
205715 1 
205737 6 
205817 1 
205854 1 
205877 8 
205888 1 
205894 1 
205946 1 
205971 2 
206014 22 
206038 15 
206071 4 
206084 4 
206093 26 
206103 47 
206110 32 
206115 115 
206170 12 
206194 657 
206204 66 
206237 147 
206253 1 
206306 39 
206322 2 
206338 6 
206346 164 
206360 69 
206372 22 
206382 2 
206433 85 
206441 32 
206445 7 
206449 77 
206466 325 
206485 7 
206489 23 
206511 39 
206522 18 
206560 10 
206583 12 
206588 5 
206609 111 
206633 96 
206645 6 
206663 1069 
206699 4 
206792 34 
206804 294 
206818 43 
206827 69 
206835 468 
206854 65 
206863 163 
206971 7 
206979 100 
206992 279 
206999 209 
207011 507 
207035 8 
207038 16 
207046 386 
207060 13 
207068 219 
207091 551 
207112 5 
207116 5 
207122 60 
207126 4 
207131 31 
207134 51 
207152 1 
207219 3 
207261 716 
207269 21 
207279 846 
207291 19 
207295 1 
207304 11 
207308 65 
207317 185 
207323 39 
207331 2 
207390 31 
207414 29 
207422 122 
207452 4 
207458 30 
207462 95 
207480 2 
207489 60 
207585 42 
207611 78 
207617 157 
207631 131 
207649 48 
207734 47 
207749 35 
207755 653 
207773 16 
207798 165 
207813 382 
207821 9 
207865 102 
207868 2 
207900 1 
207927 4 
207939 53 
207961 422 
207968 16 
208101 188 
208108 118 
208122 80 
208175 22 
208198 1 
208210 39 
208213 3 
208246 11 
208267 80 
208274 41 
208284 421 
208299 7 
208307 61 
208326 20 
208361 1 
208379 202 
208404 16 
208408 59 
208431 154 
208443 146 
208454 142 
208457 88 
208488 271 
208497 427 
208557 1 
208567 1 
208572 889 
208589 59 
208608 16 
208620 1 
208641 48 
208645 55 
208680 4 
208689 19 
208714 6 
208726 3 
208729 1 
208748 5 
208771 1 
208776 46 
208787 3 
208854 11 
208862 3 
208876 26 
208884 44 
208897 7 
208912 11 
208923 158 
208930 3 
208937 1 
208945 522 
208960 1 
208984 55 
209008 191 
209011 16 
209019 435 
209028 133 
209039 879 
209055 759 
209071 845 
209086 285 
209094 7 
209098 19 
209105 475 
209110 99 
209116 17 
209125 102 
209139 24 
209144 1 
209149 15 
209167 6 
209173 57 
209183 16 
209192 17 
209202 87 
209239 6 
209249 1 
209256 20 
209300 7 
209309 8 
209319 5 
209324 11 
209341 1 
209433 2 
209446 10 
209458 3 
209469 13 
209477 3 
209484 51 
209491 2 
209496 2 
209501 1 
209513 29 
209526 45 
209531 66 
209544 38 
209555 102 
209565 52 
209676 1 
209689 3 
209708 130 
209715 234 
209728 145 
209821 121 
209854 45 
209859 147 
209867 47 
209873 1 
209877 184 
209884 1 
209893 43 
209905 44 
209917 3 
209959 30 
209983 63 
209991 29 
210018 19 
210029 94 
210036 14 
210041 7 
210046 1 
210110 20 
210174 28 
210180 5 
210184 83 
210227 88 
210252 14 
210258 21 
210264 1 
210286 57 
210331 2 
210335 3 
210338 25 
210342 14 
210362 6 
210374 7 
210384 22 
210391 2 
210414 21 
210484 2 
210500 163 
210504 274 
210517 291 
210523 2 
210527 511 
210544 302 
210560 85 
210565 1 
210592 51 
210603 70 
210609 66 
210623 2 
210639 26 
210645 1 
210658 13 
210709 4 
210746 5 
210755 2 
210774 60 
210785 18 
210851 14 
210874 4 
210898 67 
210905 10 
210973 1 
210980 2 
211030 27 
211042 64 
211051 5 
211067 28 
211090 73 
211101 21 
211155 12 
211187 2 
211191 1 
211289 1 
211324 130 
211332 1 
211344 90 
211376 1 
211399 17 
211402 45 
211415 1 
211433 115 
211445 34 
211453 307 
211462 2 
211467 17 
211470 1 
211537 49 
211569 4 
211582 547 
211591 15 
211596 16 
211609 158 
211619 42 
211641 2 
211671 8 
211732 50 
211738 24 
211747 71 
211750 6 
211779 91 
211785 45 
211817 18 
211840 315 
211855 4 
211897 88 
211916 62 
211919 1 
211925 120 
211938 20 
211989 155 
211992 1 
211999 832 
212030 66 
212056 48 
212062 70 
212069 18 
212092 42 
212109 1 
212118 197 
212149 23 
212164 1 
212174 66 
212180 13 
212193 9 
212216 15 
212232 8 
212237 47 
212251 4 
212260 125 
212275 200 
212302 164 
212318 1 
212325 1 
212355 8 
212365 170 
212375 57 
212386 88 
212397 23 
212417 3 
212423 25 
212437 45 
212450 32 
212464 4 
212469 40 
212479 41 
212482 11 
212488 13 
212502 10 
212509 1 
212513 2 
212589 1 
212674 8 
212685 1 
212857 30 
212868 2 
212884 5 
212975 22 
212986 35 
212994 30 
212997 53 
213010 49 
213032 136 
213047 58 
213051 224 
213073 17 
213093 17 
213100 103 
213136 195 
213201 52 
213207 29 
213212 12 
213241 1 
213389 1 
213392 1 
213400 1 
213639 5 
213693 28 
213697 73 
213767 5 
213883 1 
214023 73 
214033 62 
214068 1 
214351 9 
214446 43 
214808 5 
214853 3 
214915 16 
215040 1 
215103 3 
215126 1 
215146 1 
215190 9 
215410 50 
215437 1 
215472 4 
215478 144 
215496 109 
215516 20 
215527 9 
215536 211 
215546 9 
215799 118 
215808 14 
215845 60 
216004 4 
216112 237 
216138 1 
216275 1 
216303 72 
216340 2 
216348 13 
216382 8 
216419 77 
216426 64 
216431 49 
216434 9 
216437 36 
216463 3035 
216484 923 
216492 252 
216510 1422 
216525 654 
216533 492 
216570 30 
216580 660 
216601 215 
216642 26 
216697 56 
216709 392 
216720 227 
216735 92 
216746 30 
216750 5 
216771 21 
216777 26 
216780 44 
216795 7 
216808 1 
216811 97 
216819 26 
216884 67 
216895 62 
216903 3 
216939 469 
216976 2 
216980 34 
216983 1 
216996 543 
217009 49 
217041 23 
217111 78 
217165 105 
217186 194 
217206 203 
217224 353 
217240 54 
217243 3 
217249 1 
217254 5 
217261 71 
217270 102 
217289 5 
217296 92 
217307 117 
217317 13 
217324 13 
217328 1 
217343 27 
217354 4 
217385 71 
217395 35 
217411 186 
217423 58 
217430 58 
217436 118 
217460 183 
217470 1123 
217476 344 
217514 104 
217521 3 
217525 220 
217554 154 
217590 241 
217624 249 
217641 17 
217648 24 
217654 214 
217665 560 
217682 109 
217692 72 
217698 136 
217701 158 
217708 3 
217790 5 
217795 18 
217818 28 
217845 15 
217859 66 
217875 13 
217931 7 
217964 21 
217967 87 
217982 147 
217987 186 
218005 28 
218037 1 
218070 13 
218093 8 
218099 1 
218145 14 
218163 175 
218169 17 
218176 73 
218194 1 
218200 41 
218208 102 
218227 6 
218258 21 
218263 14 
218317 90 
218321 42 
218337 1 
218359 16 
218362 1 
218487 22 
218524 85 
218585 7 
218593 63 
218630 1 
218636 1 
218673 10 
218677 8 
218681 16 
218685 4 
218693 58 
218701 65 
218709 1 
218718 1 
218739 20 
218752 35 
218758 80 
218764 9 
218768 28 
218776 122 
218785 41 
218808 64 
218832 94 
218853 6 
218875 554 
218878 76 
218883 150 
218898 57 
218905 37 
218910 361 
218924 25 
218927 33 
218931 33 
218936 124 
218994 3 
219080 36 
219086 3 
219103 17 
219138 163 
219153 1 
219218 8 
219238 20 
219241 90 
219267 5 
219289 37 
219340 4 
219350 79 
219370 5 
219404 41 
219412 2 
219425 71 
219435 28 
219444 51 
219453 13 
219465 92 
219572 25 
219584 110 
219625 10 
219643 7 
219680 168 
219701 100 
219704 8 
219740 2 
219745 18 
219751 14 
219793 60 
219804 1 
219829 27 
219844 24 
219861 23 
219872 7 
219882 31 
219889 80 
219906 67 
219920 18 
219924 48 
219928 48 
219947 1 
219960 18 
219964 1 
219971 37 
219979 164 
219995 1 
219998 21 
220008 43 
220014 23 
220026 27 
220032 55 
220041 23 
220046 6 
220125 14 
220142 57 
220166 17 
220172 286 
220186 119 
220198 3 
220213 26 
220236 8 
220250 5 
220261 27 
220268 359 
220272 32 
220276 97 
220283 38 
220286 67 
220291 143 
220306 3 
220312 4 
220319 40 
220323 41 
220338 23 
220352 10 
220362 55 
220375 98 
220382 82 
220394 84 
220408 107 
220421 202 
220426 15 
220432 167 
220446 2 
220450 171 
220463 12 
220474 29 
220489 16 
220496 37 
220537 2 
220548 1 
220558 329 
220566 11 
220579 22 
220597 27 
220603 71 
220606 11 
220610 104 
220629 779 
220641 128 
220647 15 
220652 270 
220658 3 
220663 61 
220701 173 
220708 1 
220711 133 
220728 19 
220731 49 
220747 272 
220758 577 
220768 244 
220789 419 
220805 527 
220829 1 
220842 172 
220867 657 
220890 2 
220897 87 
220905 4 
220915 67 
220931 42 
220943 5 
220947 2 
220993 6 
221001 5 
221007 7 
221082 1 
221089 1 
221092 1 
221104 1 
221300 13 
221329 408 
221336 31 
221343 102 
221348 1125 
221433 99 
221457 265 
221465 37 
221472 491 
221484 419 
221489 47 
221505 664 
221512 114 
221524 34 
221531 61 
221537 109 
221546 1 
221551 1 
221559 7 
221562 1 
221565 4 
221573 2 
222659 2 
222679 238 
225291 8 
225315 15 
225327 2 
225359 1 
225412 29 
225427 1 
225470 36 
225502 330 
226266 1 
226295 1 
226309 264 
226318 102 
226324 15 
226327 1 
226342 5 
226890 1 
226914 17 
226926 36 
226934 31 
226942 2 
226947 66 
226955 315 
226965 62 
226978 244 
226993 49 
227008 179 
227042 45 
227048 9 
227067 7 
227093 143 
227107 234 
227112 2 
227120 265 
227132 9 
227136 7 
227140 40 
227153 2 
227165 19 
227173 40 
227184 1313 
227195 6 
227203 83 
227209 1 
227248 1 
227303 61 
227308 1 
227311 26 
227322 18 
227325 5 
227333 234 
227350 1059 
227368 180 
227380 643 
227393 15 
227399 18 
227430 79 
227438 358 
227451 3 
227472 3127 
227499 401 
227506 231 
227515 380 
227521 264 
227527 644 
227534 1 
227615 2 
231465 1 
234213 4 
235044 1 
235060 56 
235070 1 
235085 76 
235091 181 
235097 26 
235100 49 
235113 16 
235123 313 
235135 184 
235173 82 
235190 245 
235202 137 
235212 2 
235224 966 
235234 98 
235251 34 
235254 20 
235258 2 
235264 6 
235269 7 
235290 4 
235300 4 
235310 2 
235316 3 
235330 1 
235333 7 
235347 3 
235357 4 
235402 5 
235419 33 
235427 1 
235431 21 
235440 31 
235446 13 
235450 5 
235457 1 
235461 18 
235466 49 
235473 3 
235478 50 
235483 8 
235501 7 
235511 9 
235515 1 
235557 8 
235568 125 
235579 706 
235602 1 
235611 128 
235622 514 
235633 483 
235647 531 
235653 237 
235659 14 
235664 867 
235671 65 
235681 38 
235693 1 
235757 7 
235767 1 
235783 52 
235799 52 
235804 1 
235816 385 
235826 32 
235832 78 
235838 138 
235850 747 
235868 34 
235872 167 
235880 12 
235884 9 
235890 71 
235896 6 
235903 402 
235908 225 
235915 379 
235923 1 
235929 397 
235939 910 
235945 16 
235949 81 
235967 3425 
235988 1636 
236058 19765 
236119 765 
236132 129 
236140 6 
236152 31 
236171 155 
236186 9 
236198 3785 
236243 18803 
236294 267 
236304 583 
236314 44 
236329 535 
236345 171 
236355 1 
236361 16 
236370 2 
236384 8 
236389 62 
236398 103 
236412 323 
236429 33 
236458 2557 
236491 1775 
236513 42 
236520 50 
236528 124 
236534 37 
236538 405 
236545 15 
236557 154 
236568 189 
236590 66 
236600 3 
236610 90 
236617 116 
236622 32 
236628 188 
236638 155 
236644 612 
236661 2001 
236681 18 
236684 7 
236692 331 
236703 144 
236710 37 
236715 114 
236721 39 
236725 27 
236733 316 
236740 17 
236747 346 
236756 163 
236764 21 
236769 380 
236777 55 
236783 218 
236794 29 
236798 18 
236807 925 
236825 92 
236832 673 
236841 79 
236859 1919 
236880 6 
236885 140 
236888 33 
236899 239 
236907 140 
236913 302 
236921 9 
236932 1 
236937 146 
236949 143 
236959 131 
236966 5 
236994 1538 
237026 150 
237040 23 
237046 9 
237050 1 
237072 1 
237078 9 
237097 46 
237111 31 
237117 50 
237126 247 
237131 918 
237141 268 
237151 400 
237158 4 
237177 1 
237187 221 
237196 121 
237206 696 
237214 783 
237221 70 
237225 87 
237241 196 
237248 136 
237257 30 
237262 15 
237279 37 
237297 613 
237301 1 
237309 869 
237324 94 
237344 2169 
237360 287 
237367 106 
237372 1 
237380 242 
237387 372 
237420 2994 
237443 94 
237448 2 
237452 1 
237455 4 
237464 514 
237469 52 
237476 199 
237484 435 
237516 6214 
237551 3 
237605 14729 
237668 8 
237716 3376 
237780 10 
237787 81 
237795 25 
237804 43 
237808 41 
237824 334 
237844 8 
237850 17 
237854 58 
237859 69 
237866 22 
237875 45 
237883 23 
237893 185 
237904 747 
237913 180 
237924 304 
237931 1 
237934 45 
237941 1458 
237958 224 
237965 296 
237977 369 
237993 1 
238000 126 
238008 661 
238036 4070 
238066 1 
238069 2 
238076 5 
238084 1460 
238100 343 
238147 3728 
238185 5 
238190 20 
238195 37 
238332 17 
238338 58 
238349 289 
238357 527 
238370 5602 
238392 6013 
238414 5 
238418 1 
238435 309 
238455 5611 
238475 1072 
238505 40 
238514 98 
238522 90 
238530 251 
238545 13 
238551 22 
238564 379 
238575 759 
238582 58 
238602 3020 
238625 4 
238629 30 
238637 11 
238645 755 
238654 27 
238657 59 
238660 16 
238665 66 
238684 4 
238717 10 
238733 15 
238750 1489 
238759 92 
238766 7 
238774 79 
238793 2355 
238817 498 
238828 90 
238839 169 
238860 175 
238879 6 
238905 24 
238929 536 
238945 1 
238948 14 
238954 10 
238958 42 
238962 73 
238971 255 
238978 6 
238983 28 
238988 45 
238991 35 
238998 255 
239007 19 
239043 7 
239048 1 
239051 21 
239060 17 
239063 27 
239070 288 
239078 10 
239089 1560 
239104 480 
239134 3637 
239188 6751 
239213 63 
239219 175 
239225 5 
239236 184 
239242 74 
239245 84 
239251 218 
239270 2824 
239300 2317 
239329 574 
239341 36 
239345 3 
239352 105 
239360 284 
239367 96 
239379 1 
239387 5 
239392 1 
239396 26 
239407 32 
239413 231 
239424 187 
239432 1 
239449 466 
239458 333 
239468 175 
239487 173 
239496 44 
239508 36 
239515 463 
239525 29 
239543 12 
239550 8 
239554 6 
239566 4 
239570 3 
239574 7 
239588 6 
239593 74 
239598 56 
239603 26 
239606 61 
239614 8 
239631 13 
239634 17 
239645 6 
239665 149 
239673 200 
239685 133 
239702 3 
239719 40 
239737 17 
239741 1 
239751 10 
239759 313 
239770 127 
239786 219 
239792 310 
239799 214 
239808 746 
239817 710 
239827 513 
239841 15 
239850 156 
239860 72 
239867 323 
239873 106 
239893 75 
239904 26 
239935 69 
239942 141 
239950 248 
239960 134 
239965 2 
239970 12 
239974 16 
239977 2 
239985 117 
239999 167 
240006 337 
240014 7 
240021 3 
240025 5 
240029 22 
240036 23 
240041 2 
240048 217 
240060 9 
240070 72 
240077 2 
240090 6 
240099 1 
240102 3 
240105 7 
240110 12 
240127 25 
240135 30 
240148 173 
240158 370 
240194 1 
240230 7 
240235 22 
240239 9 
240246 11 
240254 475 
240259 3 
240264 188 
240274 67 
240281 173 
240294 1 
240297 14 
240302 2 
240308 10 
240320 23 
240327 10 
240332 1 
240343 6 
240348 1 
240351 7 
240361 5 
240366 40 
240373 170 
240382 183 
240392 26 
240402 39 
240408 1 
240412 16 
240419 24 
240430 3 
240446 2 
240467 97 
240472 41 
240480 2 
240495 17 
240500 8 
240515 3 
240549 14 
240570 5 
240590 2 
240593 2 
240596 64 
240628 5 
240654 213 
240665 260 
240672 10 
240677 126 
240687 6 
240690 6 
240705 198 
240714 40 
240721 50 
240735 100 
240751 254 
240758 106 
240786 31 
240794 42 
240809 4 
240816 344 
240832 109 
240846 7 
240849 23 
240853 150 
240862 351 
240870 179 
240890 41 
240909 15 
240926 157 
240965 144 
240974 46 
241009 36 
241017 27 
241031 122 
241073 57 
241092 1 
241098 117 
241103 3 
241122 77 
241133 54 
241141 736 
241144 14 
241150 43 
241155 394 
241164 193 
241178 8 
241202 100 
241206 66 
241227 21 
241261 66 
241285 606 
241303 807 
241312 195 
241322 9 
241336 2 
241344 38 
241352 4 
241434 1 
241451 17 
241462 3 
241472 21 
241508 314 
241538 3 
241544 13 
241551 57 
241562 13 
241573 301 
241589 49 
241596 67 
241605 131 
241615 278 
241624 64 
241627 82 
241642 5 
241647 69 
241653 9 
241697 127 
241715 95 
241729 40 
241762 3827 
241793 9 
241803 190 
241812 109 
242101 27 
242278 31 
242537 2 
242580 26 
242591 280 
242614 214 
242624 76 
242629 3 
242635 128 
242638 4 
242670 126 
242700 1 
242715 3 
242723 25 
242735 57 
242750 7 
242755 12 
242759 1 
242775 3 
242782 1 
242786 9 
242792 1 
242797 1 
242881 1 
242890 1 
242905 2 
242911 2 
242914 14 
242963 1 
243043 31 
243057 2 
243064 179 
243072 321 
243081 103 
243084 2 
243087 1 
243090 47 
243099 12 
243155 23 
243199 15 
243209 41 
243216 13 
243223 30 
243237 349 
243248 4 
243254 188 
243263 19 
243268 12 
243277 136 
243285 42 
243292 257 
243354 342 
243360 74 
243365 3 
243401 2 
243416 308 
243420 9 
243423 32 
243428 315 
243435 4 
243441 52 
243447 102 
243453 110 
243460 3 
243465 7 
243468 31 
243473 22 
243484 1 
243492 399 
243516 23 
243521 5 
243526 34 
243529 49 
243534 6 
243537 3 
243547 331 
243557 18 
243570 8 
243574 24 
243586 3 
243596 156 
243606 686 
243619 1 
243630 1136 
243644 315 
243654 9 
243668 22 
243674 30 
243687 52 
243696 137 
243699 227 
243703 3 
243707 28 
243720 3 
243733 16 
243747 59 
243756 10 
243760 27 
243768 112 
243775 613 
243783 4 
243789 119 
243793 102 
243802 33 
243810 180 
243816 15 
243822 103 
243835 322 
243843 75 
243860 13 
243867 1 
243875 110 
243887 339 
243895 86 
243901 32 
243919 77 
243931 65 
243939 253 
243944 7 
243957 56 
243973 272 
243989 44 
243993 28 
244014 111 
244020 1485 
244030 466 
244043 145 
244049 230 
244062 276 
244076 5 
244081 9 
244086 273 
244094 39 
244107 40 
244112 3 
244119 3 
244126 4 
244130 3 
244135 25 
244142 12 
244148 20 
244174 14 
244179 50 
244188 12 
244221 4 
244234 4 
244251 63 
244261 18 
244277 4 
244280 3 
244297 5 
244300 8 
244306 5 
244317 4 
244344 140 
244369 96 
244434 34 
244860 2 
245108 40 
245666 15 
245684 110 
245694 127 
245707 82 
245714 3 
245719 93 
245727 248 
245736 40 
245742 18 
245748 413 
245758 116 
245766 3 
245778 171 
245786 279 
245797 3 
245801 51 
245808 1479 
245817 6 
245820 3 
245831 92 
245852 124 
245859 62 
245863 9 
245871 2 
245888 42 
245912 3 
245917 236 
245927 2 
245944 33 
245957 6 
245966 325 
245979 161 
245987 59 
245996 227 
246007 110 
246014 92 
246018 1 
246032 117 
246040 192 
246045 74 
246054 47 
246064 30 
246076 16 
246079 167 
246090 2037 
246100 43 
246111 803 
246132 1502 
246153 35 
246165 1555 
246172 1 
246177 155 
246186 551 
246197 163 
246215 391 
246223 128 
246238 51 
246242 31 
246245 1 
246248 44 
246252 1 
246278 34 
246296 20 
246301 53 
246310 1649 
246326 1052 
246350 6 
246359 90 
246366 301 
246374 124 
246384 413 
246391 40 
246424 7 
246429 16 
246432 44 
246436 5 
246440 62 
246448 75 
246453 55 
246457 115 
246463 259 
246472 196 
246488 856 
246500 396 
246511 1764 
246532 3 
246538 6 
246541 6 
246546 13 
246570 2 
246577 143 
246582 13 
246604 1 
246641 1 
246657 11 
246674 32 
246682 6 
246689 1 
246700 113 
246713 8 
246718 3 
246721 4 
246731 216 
246756 1069 
246773 212 
246790 721 
246810 1601 
246838 1928 
246855 307 
246863 116 
246871 82 
246908 14 
246911 1 
246916 30 
246924 11 
246927 278 
246935 1 
246949 407 
246974 239 
246984 124 
246994 461 
247005 9 
247011 75 
247022 3 
247036 496 
247046 358 
247050 4 
247066 4 
247082 17 
247118 64 
247130 294 
247150 348 
247171 456 
247180 496 
247186 27 
247191 455 
247202 10 
247207 31 
247219 2 
247222 221 
247254 22 
247264 5 
247292 26 
247303 1 
247306 27 
247309 1 
247326 130 
247333 25 
247340 573 
247357 117 
247374 3 
247391 602 
247401 38 
247406 66 
247417 87 
247435 669 
247444 1005 
247455 89 
247466 601 
247475 283 
247485 29 
247497 157 
247513 279 
247523 14 
247547 3112 
247568 3 
247576 50 
247582 122 
247594 36 
247609 237 
247617 18 
247627 90 
247637 912 
247663 19 
247670 99 
247674 32 
247677 2 
247688 3 
247705 260 
247722 39 
247733 22 
247739 308 
247750 25 
247759 29 
247770 22 
247787 36 
247792 1 
247806 240 
247814 131 
247829 722 
247838 24 
247842 7 
247852 85 
247866 37 
247875 48 
247878 95 
247888 27 
247901 111 
247907 7 
247919 245 
247932 238 
247942 64 
247953 165 
247961 547 
247972 571 
247998 181 
248014 44 
248018 59 
248037 545 
248056 9 
248072 423 
248087 2 
248098 75 
248121 152 
248127 262 
248141 1 
248145 29 
248158 12 
248161 2 
248165 2 
248174 94 
248240 24 
248243 3 
248252 128 
248261 48 
248265 43 
248291 28 
248298 9 
248318 59 
248334 3 
248390 12 
248398 603 
248411 50 
248418 39 
248436 1 
248442 121 
248453 33 
248476 26 
248496 66 
248513 1 
248521 247 
248528 16 
248543 34 
248571 2 
248575 3 
248596 178 
248602 20 
248611 2 
248628 4 
248636 17 
248646 237 
248669 1 
248679 73 
248687 9 
248693 97 
248699 13 
248708 113 
248718 4 
248724 1 
248729 310 
248735 55 
248744 78 
248751 1 
248760 1 
248770 158 
248784 106 
248797 44 
248813 5 
248820 2 
248839 134 
248848 748 
248855 135 
248867 1373 
248880 92 
248888 82 
248893 5 
248897 60 
248903 2 
248906 2 
248913 92 
248919 389 
248936 1057 
248948 1625 
248956 407 
248964 216 
248971 3 
248979 2380 
248989 5 
249001 1024 
249012 80 
249021 493 
249033 800 
249043 69 
249053 15 
249059 100 
249068 521 
249078 473 
249093 1098 
249111 430 
249124 26 
249141 92 
249147 26 
249152 43 
249178 5 
249188 822 
249201 32 
249209 706 
249216 9 
249224 777 
249280 7436 
249320 1091 
249331 1194 
249359 2229 
249387 322 
249401 34 
249419 1 
249435 46 
249453 1 
249474 1 
249479 11 
249489 18 
249496 202 
249506 475 
249515 7 
249518 6 
249528 150 
249532 10 
249540 50 
249547 244 
249562 186 
249573 46 
249600 8 
249620 6 
249630 22 
249634 10 
249642 117 
249652 10 
249655 24 
249665 71 
249669 99 
249676 11 
249681 31 
249689 172 
249711 69 
249719 26 
249723 45 
249732 12 
249742 14 
249749 2 
249773 3 
249784 32 
249791 12 
249805 35 
249812 32 
249817 41 
249839 2 
249855 189 
249865 1 
249938 22 
249949 171 
249964 70 
250003 81 
250015 16 
250037 1130 
250050 57 
250057 1 
250079 22 
250088 16 
250100 5 
250137 24 
250157 1 
250165 2 
250171 7 
250207 11 
250217 7 
250228 1 
250234 25 
250310 1 
250326 59 
250331 16 
250341 66 
250351 2 
250368 1 
250376 1 
250387 5 
250395 2 
250441 60 
250522 139 
250535 88 
250646 13 
250653 104 
250658 62 
250671 77 
250688 100 
250704 11 
250711 15 
250715 15 
250725 22 
250745 70 
250807 9 
250828 1 
250833 39 
250837 17 
250846 7 
250856 25 
250864 276 
250884 6 
250887 14 
250913 58 
250918 41 
250925 1 
250931 212 
251005 5 
251020 5 
251032 23 
251039 145 
251052 37 
251058 15 
251090 1659 
251122 495 
251135 157 
251146 53 
251158 13 
251208 10 
251215 34 
251243 1 
251249 168 
251257 379 
251270 466 
251281 38 
251285 87 
251293 88 
251298 55 
251307 6 
251322 219 
251332 80 
251339 4 
251343 11 
251347 80 
251357 345 
251367 254 
251379 313 
251386 1 
251398 2 
251403 2 
251433 7125 
251470 1259 
251482 820 
251493 1456 
251504 1547 
251525 426 
251544 23 
251552 20 
251568 362 
251576 15 
251587 53 
251621 152 
251642 432 
251651 130 
251656 167 
251665 64 
251673 172 
251684 536 
251692 10 
251697 336 
251715 188 
251738 185 
251749 48 
251754 17 
251775 4 
251785 1 
251789 14 
251797 10 
251850 3 
251872 26 
251882 36 
251887 4 
251979 140 
251982 182 
251999 140 
252007 2 
252014 465 
252027 5 
252072 114 
252090 17 
252095 17 
252102 3 
252108 1 
252124 15 
252141 28 
252164 1 
252178 1 
252210 128 
252215 22 
252231 1 
252241 64 
252274 158 
252306 189 
252320 2 
252354 45 
252375 53 
252388 1 
252394 1 
252398 5 
252404 16 
252407 56 
252442 94 
252447 19 
252459 56 
252477 487 
252491 154 
252501 776 
252525 27 
252533 47 
252543 15 
252549 21 
252552 267 
252560 191 
252567 60 
252576 125 
252581 93 
252589 188 
252601 176 
252607 287 
252647 475 
252670 1 
252675 108 
252683 1 
252689 1 
252701 2 
252706 61 
252717 972 
252737 167 
252753 470 
252762 336 
252771 109 
252781 597 
252793 1 
252798 158 
252810 1 
252817 1 
252826 1 
252871 265 
252892 1 
252897 1 
252902 109 
252916 5 
252923 15 
252933 27 
252939 24 
252953 19 
252959 39 
252989 94 
252999 1 
253029 108 
253042 16 
253059 45 
253065 11 
253073 18 
253101 12 
253107 16 
253121 109 
253131 11 
253138 47 
253156 31 
253177 37 
253215 2 
253225 59 
253230 48 
253271 3 
253282 1 
253309 17 
253330 8 
253336 9 
253340 5 
253348 83 
253353 69 
253362 48 
253385 2 
253399 86 
253406 3 
253411 63 
253440 2 
253458 171 
253471 50 
253481 9 
253490 123 
253506 11 
253512 86 
253517 260 
253524 2 
253559 7 
253577 79 
253593 20 
253601 1 
253609 1 
253628 27 
253632 74 
253642 907 
253648 197 
253693 402 
253707 83 
253713 65 
253720 45 
253743 46 
253755 852 
253765 108 
253789 2 
253793 6 
253796 48 
253804 161 
253819 88 
253830 125 
253836 133 
253844 86 
253869 10 
253873 4 
253886 226 
253903 19 
253916 1 
253931 118 
253940 215 
253948 21 
253952 199 
253960 490 
253966 19 
253972 18 
253991 10 
253994 8 
254003 69 
254018 35 
254060 122 
254100 73 
254116 40 
254122 10 
254138 40 
254143 23 
254150 5 
254169 16 
254174 27 
254177 21 
254230 6 
254245 11 
254253 14 
254256 5 
254264 7 
254273 25 
254286 8 
254294 24 
254305 2 
254320 208 
254324 5 
254342 1 
254368 343 
254377 1 
254384 110 
254390 38 
254398 4 
254408 2 
254420 2 
254428 1 
254434 388 
254439 866 
254453 1096 
254473 42 
254485 985 
254507 37 
254513 13 
254516 25 
254529 145 
254535 2 
254539 49 
254550 74 
254558 42 
254566 29 
254574 89 
254582 4 
254586 31 
254590 91 
254598 199 
254606 64 
254612 3 
254618 12 
254629 267 
254640 9 
254651 7 
254656 42 
254664 73 
254671 59 
254678 11 
254698 52 
254725 4 
254730 22 
254733 6 
254748 33 
254754 59 
254766 430 
255023 197249 
255191 3 
255199 59 
255213 252 
255225 9 
255244 1 
255249 2 
255256 25 
255263 4 
255270 30 
255275 2 
255279 19 
255287 2 
255297 1 
255311 6 
255315 125 
255328 9 
255331 8 
255346 4 
255349 34 
255361 28 
255366 4 
255370 25 
255379 12 
255386 1 
255413 1 
255434 61 
255459 42 
255469 58 
255487 1 
255504 241 
255512 17 
255633 5 
255682 37 
255698 7 
255705 7 
255719 1 
255729 6 
255735 2 
255742 8 
255757 6 
255767 1 
255770 1 
255791 2 
255794 1 
255800 1 
255807 5 
255810 1 
255813 21 
255817 12 
255821 11 
255824 3 
255831 15 
255840 21 
255845 1 
255853 8 
255865 46 
255876 58 
255886 73 
255891 12 
255896 37 
255900 29 
255907 48 
255916 5 
255920 64 
255924 23 
255927 2 
255931 41 
255936 1 
255939 8 
255947 2 
255984 66 
256002 40 
256015 3196 
256047 134 
256053 75 
256064 18 
256081 1 
256094 18 
256101 411 
256118 9 
256124 1 
256133 1 
256138 291 
256144 4 
256147 1 
256151 346 
256169 1118 
256184 1 
256202 1487 
256225 73 
256231 3 
256238 16 
256249 294 
256268 23 
256273 15 
256277 5 
256281 10 
256286 69 
256299 20 
256304 16 
256309 8 
256318 6 
256367 27 
256375 9 
256395 42 
256404 74 
256426 37 
256432 2 
256448 83 
256480 1 
256539 25 
256547 6 
256551 144 
256571 48 
256582 12 
256595 15 
256603 41 
256608 55 
256628 19 
256633 237 
256639 24 
256642 3 
256651 9 
256665 149 
256673 77 
256679 29 
256683 28 
256688 1 
256704 151 
256716 22 
256720 13 
256737 11 
256753 144 
256761 60 
256767 340 
256778 408 
256796 4 
256804 2 
256824 39 
256832 12 
256840 34 
256843 15 
256846 2 
256856 43 
256861 6 
256867 78 
256870 1 
256884 1 
256891 1 
256903 595 
256920 1256 
256931 1 
256938 395 
256950 1544 
256958 1 
256962 219 
256973 2 
256985 92 
257000 69 
257015 304 
257030 9 
257050 40 
257098 80 
257129 42 
257142 1 
257149 231 
257155 7 
257164 59 
257170 32 
257176 67 
257185 73 
257188 82 
257195 25 
257199 11 
257210 22 
258034 27 
258048 2 
258058 623 
258075 1056 
258089 240 
258102 1447 
258110 259 
258117 75 
258135 6 
258141 2 
258167 4 
258170 76 
258178 225 
258193 1834 
258207 10 
258213 168 
258232 1086 
258247 328 
258257 198 
258269 105 
258280 23 
258284 33 
258295 315 
258301 40 
258310 25 
258352 17 
258365 22 
258370 8 
258375 4 
258386 11 
258390 69 
258402 111 
258416 1 
258423 1 
258427 2 
258447 7 
258450 50 
258512 385 
258520 24 
258556 227 
258572 134 
258595 445 
258692 2 
258703 15 
258727 15 
258730 1 
258745 1 
258862 78 
258870 107 
258917 47 
258934 143 
258965 161 
258980 235 
258985 3 
258997 9 
259014 15 
259072 357 
259125 49 
259141 113 
259155 51 
259173 29 
259176 6 
259222 55 
259245 9 
259251 28 
259254 49 
259271 38 
259274 7 
259282 12 
259287 20 
259293 16 
259305 38 
259316 38 
259341 1 
259372 5 
259421 1 
259443 9 
259453 57 
259458 87 
259590 44 
259622 13 
259813 1 
259822 1 
260466 1 
260469 3 
260472 1 
260490 1 
260503 3 
260508 242 
260515 86 
260522 20 
260533 12 
260537 2 
260542 3 
260547 25 
260554 3 
260558 29 
260566 519 
260578 584 
260589 266 
260599 41 
260608 9 
261346 1 
261362 2 
261365 1 
263071 2 
263213 53 
263218 45 
263270 1 
264220 1 
265356 1 
265460 3 
265487 7 
265508 18 
265531 10 
265538 3 
265548 30 
265562 5 
265566 13 
265591 1 
265598 17 
265616 2 
265630 60 
265635 42 
265646 1 
265669 5 
265672 20 
265679 9 
265685 54 
265689 24 
265698 208 
265703 185 
265711 460 
265730 68 
265737 3 
265742 66 
265750 96 
265758 89 
265764 7 
265768 21 
265776 1 
265786 44 
265798 51 
265808 4 
265821 15 
265826 107 
265833 7 
265837 49 
265840 46 
265849 698 
265868 61 
265880 644 
265888 78 
265895 229 
265903 80 
265917 209 
265927 3 
265933 1 
265956 123 
266002 105 
266022 1 
266044 9 
266048 2 
266059 107 
266068 112 
266080 529 
266087 28 
266092 143 
266102 4 
266106 27 
266113 120 
266120 38 
266128 18 
266135 38 
266140 7 
266146 11 
266178 4 
266181 7 
266200 8 
266258 206 
266270 175 
266276 174 
266282 26 
266287 209 
266297 17 
266301 1 
266312 3 
266327 7 
266349 16 
266356 17 
266367 191 
266377 262 
266394 44 
266398 23 
266409 28 
266423 2 
266461 1044 
266473 3 
266481 3 
266493 71 
266501 43 
266511 263 
266515 87 
266523 73 
266594 93 
266600 1 
266620 8 
266636 156 
266641 3 
266650 52 
266662 307 
266669 13 
266759 29 
266804 50 
266811 7 
266825 162 
266838 107 
266850 1 
266925 127 
266934 99 
266947 18 
267012 32 
267045 67 
267082 1864 
267096 277 
267108 5 
267129 28 
267202 90 
267222 128 
267246 418 
267267 30 
267287 42 
267409 9 
267436 1 
267444 5 
267452 6 
267461 17 
267466 1 
267499 2 
267509 40 
267513 25 
267519 1 
267526 1 
267531 4 
267535 4 
267541 1 
267545 26 
267549 1 
267555 1 
267563 7 
267566 29 
267574 7 
267681 282 
267694 547 
267717 119 
267778 455 
267807 7 
267915 24 
267920 38 
267931 1 
268068 150 
268087 246 
268093 142 
268120 64 
268135 45 
268208 193 
268234 5 
268256 59 
268318 28 
268375 235 
268396 6 
268400 17 
268470 3 
268479 1 
268515 127 
268521 24 
268526 20 
268534 3 
268605 1 
268613 2 
268652 148 
268677 283 
268683 2 
268701 54 
268714 65 
268795 10 
268809 171 
268921 208 
268934 24 
268961 7 
268964 1 
268968 50 
268974 362 
268985 686 
268991 45 
269007 352 
269088 165 
269109 114 
269119 104 
269141 11 
269147 85 
269156 314 
269161 35 
269234 12 
269273 12 
269276 30 
269279 1 
269284 193 
269297 332 
269308 63 
269319 165 
269372 2 
269376 9 
269421 9 
269440 4 
269448 45 
269456 65 
269459 2 
269463 2 
269470 96 
269475 339 
269484 9 
269496 6 
269511 185 
269528 59 
269617 177 
269622 29 
269649 115 
269657 1 
269660 24 
269669 118 
269678 824 
269692 1124 
269698 40 
269702 774 
269712 3 
269716 2 
269722 2 
269736 106 
269743 327 
269747 80 
269758 3345 
269775 196 
269784 4 
269794 173 
269840 310 
269853 127 
269907 415 
269919 4 
269923 12 
269926 2 
269934 16 
270005 6 
270027 43 
270038 24 
270043 16 
270046 37 
270054 49 
270072 11 
270082 5 
270087 103 
270094 52 
270101 346 
270111 115 
270122 75 
270127 49 
270135 4 
270142 181 
270148 16 
270153 2 
270160 1 
270166 375 
270176 241 
270186 308 
270201 75 
270210 77 
270283 1 
270301 37 
270313 533 
270332 79 
270343 83 
270352 149 
270363 30 
270380 131 
270388 26 
270392 4 
270447 90 
270467 1 
270470 64 
270490 49 
270495 11 
270507 6 
270512 58 
270522 170 
270540 393 
270568 3 
270597 163 
270612 191 
270619 29 
270627 36 
270637 466 
270641 11 
270649 190 
270672 67 
270688 372 
270706 725 
270733 88 
270737 26 
270742 2 
270748 25 
270777 10 
270780 1 
270786 5 
270798 16 
270807 77 
270819 16 
270831 5 
270839 44 
270842 9 
270846 6 
270850 1 
270856 6 
270864 61 
270912 1790 
270950 5 
270963 377 
270978 104 
270991 29 
271011 45 
271014 59 
271180 169 
271212 46 
272534 1 
273400 6 
273757 1 
273765 20 
273771 108 
273776 318 
273791 406 
273804 44 
273808 7 
273812 4 
273827 854 
273842 10 
273887 54 
273894 9 
273897 60 
273923 5363 
273947 19 
273952 1 
273959 274 
273966 32 
273971 307 
273983 209 
273990 133 
273996 9 
274005 24 
274033 12 
274043 58 
274064 2 
274069 22 
274081 4 
274090 1 
274109 12 
274123 13 
274133 6 
274138 25 
274142 14 
274152 1 
274160 73 
274166 4 
274169 22 
274177 13 
274184 7 
274187 3 
274193 3 
274196 2 
274200 25 
274204 1 
274250 3 
274259 1 
274272 2 
274275 1 
274280 6 
274309 4 
274316 3 
274329 24 
274334 45 
274350 13 
274357 25 
274369 1 
274380 27 
274389 1 
274406 15 
274413 20 
274433 20 
275374 1 
275752 166 
275769 107 
275786 102 
275810 32 
275821 16 
275827 70 
275833 11 
275838 20 
275856 64 
275864 52 
275870 1 
275875 6 
275881 15 
275884 15 
275893 339 
275901 14 
275904 5 
275910 54 
275916 12 
275928 38 
275933 17 
275940 17 
275948 330 
275962 307 
275981 1 
275992 1 
275996 70 
276000 2 
276017 2207 
276036 271 
276045 3 
276052 1 
276060 1 
276068 134 
276073 853 
276082 516 
276091 199 
276099 375 
276105 117 
276132 1255 
276141 37 
276149 84 
276159 168 
276164 1 
276171 282 
276178 1 
276181 41 
276190 6 
276205 24 
276226 23 
276232 28 
276244 42 
276280 10 
276502 73 
276515 4 
276587 279 
276608 69 
276650 6 
276653 20 
276656 24 
276666 11 
276680 4 
276688 86 
276702 238 
276710 41 
276733 11 
276767 71 
276788 19 
276931 78 
276934 12 
276967 2 
276976 33 
277040 435 
277108 4 
277194 22 
277214 40 
277289 4 
277735 2 
278584 2 
278598 4197 
278730 151378 
278853 2 
278856 1 
278862 44 
278879 775 
278917 5489 
278992 1230 
279017 69 
279258 15 
280053 3 
280252 1 
280591 172 
280601 4 
280619 3 
280630 59 
280642 101 
280666 8 
280672 14 
280675 87 
280684 32 
280689 41 
280697 196 
280704 4 
280727 55 
280735 1 
280739 6 
280747 1 
280753 5 
280766 11 
280772 4 
280782 1 
280789 24 
280801 2 
280809 10 
280814 7 
280828 20 
280844 9 
280850 16 
280857 1 
280860 22 
280873 1 
280879 242 
280897 1 
280908 221 
280917 181 
280922 12 
280927 79 
280933 4 
280942 179 
280956 586 
280968 27 
280976 89 
280986 90 
281012 3 
281019 81 
281026 6 
281034 4 
281041 3 
281067 2 
281087 18 
281091 5 
281095 11 
281103 23 
281107 2 
281110 2 
281116 16 
281126 8 
281129 23 
281133 1 
281139 42 
281158 98 
281171 10 
281177 9 
281182 26 
281187 18 
281199 1 
281211 18 
281217 2 
281246 64 
281254 4 
281263 65 
281273 8 
281287 32 
281342 134 
281416 309 
281426 4 
281434 3 
281444 5 
281572 7 
281594 6 
281607 32 
281680 7 
281769 23 
281934 1 
281946 1 
281958 88 
282002 112 
282036 11 
282209 104 
282235 58 
282243 78 
282262 108 
282286 344 
282312 56 
282317 773 
282348 2 
282356 4 
282407 1 
282441 78 
282461 10 
282481 17 
282529 370 
282544 46 
282547 21 
282569 5 
282590 68 
282645 4 
282652 30 
282670 58 
282676 27 
282684 3 
282687 6 
282699 9 
282705 101 
282715 133 
282730 3 
282733 141 
282757 229 
282831 5 
282843 84 
282860 312 
282870 58 
282884 148 
282892 89 
283013 26 
283022 4 
283034 7 
283038 3 
283174 1 
283221 8 
283420 91 
283516 34 
283522 4 
283542 3 
283547 21 
283552 3 
283562 54 
283574 9 
283579 30 
283583 2 
283591 66 
283601 38 
283609 68 
283616 85 
283621 45 
283629 1 
283632 21 
283640 26 
283646 7 
283658 225 
283670 10 
283695 84 
283723 210 
283795 4 
283819 32 
283833 134 
283840 268 
283885 117 
283946 9 
284001 499 
284015 4 
284056 144 
284131 17 
284140 130 
284156 2 
284161 8 
284168 77 
284174 412 
284190 44 
284196 55 
284203 123 
284218 38 
284226 1 
284231 9 
284263 39 
284273 4 
284284 40 
284297 118 
284325 4 
284341 2 
284347 10 
284395 9 
284429 244 
284436 54 
284455 59 
284469 56 
284477 66 
284541 115 
284547 210 
284562 186 
284568 12 
284580 523 
284587 317 
284593 1 
284611 18 
284672 101 
284693 88 
284731 19 
284758 7 
284770 15 
284850 1 
284893 4 
284906 122 
285009 9 
285123 36 
285277 8 
285308 1 
285382 149 
285497 7 
285503 1 
285549 13 
285553 9 
285675 1 
285696 1 
285707 3 
286064 1 
286072 3 
286185 2 
286209 25 
286212 41 
286326 30 
286411 28 
286478 8 
286517 5 
286804 43 
286821 60 
286840 52 
287144 10 
287247 2 
287290 1 
287382 1 
287609 11 
287765 76 
287796 18 
287809 420 
287816 2 
287831 41 
287958 49 
288087 49 
288101 15 
288106 26 
288113 79 
288121 57 
288135 38 
288143 31 
288168 4 
288174 17 
288180 34 
288184 47 
288197 13 
288201 3 
288213 76 
288217 1 
288220 1 
288230 49 
288238 5 
288243 2 
288247 33 
288254 4 
288260 8 
288279 6 
288285 10 
288360 39 
288372 38 
288379 27 
288390 1 
288396 23 
288405 106 
288418 8 
288466 4 
288528 11 
288535 12 
288541 634 
288549 112 
288553 67 
288558 44 
288563 215 
288566 23 
288574 462 
288586 6 
288594 1 
288603 23 
288615 146 
288624 73 
288629 1 
288683 1 
288702 51 
288735 108 
288742 57 
288773 20 
288792 6 
288802 3 
288841 4 
288867 52 
288894 2 
288972 1 
289005 90 
289018 138 
289025 40 
289031 70 
289039 47 
289044 11 
289055 42 
289063 5 
289070 14 
289081 31 
289150 49 
289198 18 
289210 59 
289221 6 
289224 65 
289228 136 
289255 278 
289264 300 
289288 457 
289304 464 
289317 380 
289334 199 
289481 48 
289501 182 
289526 46 
289556 6 
289618 3 
289629 2 
289636 4 
289651 3 
289656 1 
289660 13 
289681 1 
289749 2 
289754 8 
289770 16 
289777 9 
289789 12 
289795 2 
289968 170 
289981 58 
290034 2 
290074 20 
290092 614 
290098 77 
290110 123 
290151 23 
290158 80 
290165 118 
290179 118 
290235 134 
290274 9 
290318 159 
290330 36 
290337 124 
290374 4 
290384 104 
290398 14 
290408 6 
290414 30 
290427 27 
290474 240 
290513 108 
290526 110 
290554 122 
290563 219 
290571 39 
290577 42 
290612 1 
290634 19 
290692 4 
290718 1 
290749 6 
290769 1 
290774 10 
290778 4 
290820 22 
290858 19 
290862 127 
290881 92 
290908 1 
290919 154 
290942 1 
290961 4 
290990 93 
291012 15 
291029 607 
291077 7 
291104 65 
291291 28 
291294 46 
291354 27 
291365 4 
291412 49 
291455 254 
291467 42 
291514 2 
291521 37 
291526 21 
291568 5 
291576 48 
291624 158 
291632 33 
291638 7 
291669 6 
291686 20 
291695 50 
291705 30 
291720 14 
291732 41 
291746 18 
291762 140 
291783 106 
291807 68 
291812 279 
291820 117 
291828 172 
291858 16 
291863 28 
291875 2 
291984 45 
291989 3 
292010 1 
292018 26 
292027 2 
292032 1 
292040 1 
292043 5 
292048 15 
292051 6 
292055 5 
292065 46 
292075 20 
292141 1 
292175 13 
292184 30 
292206 2 
292213 24 
292268 1 
292305 1 
292329 22 
292350 28 
292363 24 
292366 13 
292371 2 
292377 4 
292390 3 
292394 33 
292410 12 
292436 2 
292442 123 
292447 7 
292492 64 
292600 148 
292607 87 
292616 252 
292630 60 
292642 450 
292649 21 
292744 117 
292755 12 
292760 197 
292766 1 
292793 7 
292797 15 
292827 8 
292963 1 
293009 4 
293101 7 
293117 20 
293138 4 
293286 4 
293309 11 
293340 115 
293465 191 
293468 12 
293504 13 
293619 9 
293655 216 
293694 15 
293731 66 
293739 11 
293747 68 
293766 43 
293771 25 
293804 37 
293843 10 
293915 29 
293952 116 
293956 18 
293971 55 
293985 199 
294009 1 
294058 41 
294120 2452 
294134 561 
294147 717 
294160 282 
294177 8 
294185 2 
294193 114 
294208 4 
294216 32 
294226 1 
294236 5 
294247 1 
294315 51 
294335 1 
294381 161 
294388 28 
294516 1 
294527 111 
294535 19 
294543 2 
294548 1 
294559 1 
294563 5 
294580 1 
294585 10 
294591 14 
294597 4 
294617 5 
294661 29 
294687 3 
294701 10 
294731 14 
294737 8 
294740 1 
294773 20 
294799 15 
294802 2 
294824 18 
294838 1 
294844 9 
294862 31 
294902 9 
294922 75 
294962 4 
295032 19 
295046 1 
295050 177 
295060 89 
295149 34 
295240 15 
295244 3 
295256 28 
295322 1 
295332 15 
295363 2 
295380 3 
295447 1 
295472 5 
295488 2 
295505 2 
295541 3 
295562 3 
295589 2 
295592 1 
295595 1 
295602 2 
295678 9 
295746 167 
295771 36 
295780 208 
295801 25 
295860 10 
295899 17 
295919 25 
295935 98 
295949 32 
295958 28 
295970 38 
296061 102 
296088 7 
296093 2 
296103 17 
296114 123 
296119 3 
296152 294 
296167 2 
296199 86 
296209 92 
296213 1 
296227 44 
297812 62 
297837 7 
297842 29 
297857 3 
297867 633 
297876 14 
297891 212 
297894 5 
297904 522 
297952 150 
297963 653 
297976 126 
297989 242 
297999 22 
298040 80 
298068 28 
298110 127 
298141 344 
298153 546 
298167 26 
298175 29 
298185 18 
298195 33 
298204 102 
298218 23 
298228 23 
298703 153 
298720 125 
298799 122 
298821 203 
298859 87 
298939 1 
298964 10 
298993 23 
298997 36 
299032 1 
299491 5 
299568 21 
299613 72 
299632 42 
299656 58 
299724 7 
299751 47 
299762 29 
299775 30 
299915 28 
299921 115 
299924 40 
299932 18 
299935 1 
299938 102 
299943 98 
299958 35 
299967 96 
299974 3 
300067 19 
300078 17 
300083 2 
300092 4 
300145 19 
300212 2 
300228 41 
300240 54 
300258 113 
300576 7 
301220 1 
301268 2 
301290 4 
301293 55 
301300 8 
301383 1 
301389 126 
301434 54 
301447 17 
301454 1 
301470 8 
301476 72 
301487 101 
301498 7 
301514 69 
301525 2 
301608 2 
301620 41 
301625 32 
301629 14 
301641 331 
301647 12 
301651 152 
301662 308 
301671 48 
301684 2 
301688 15 
301696 81 
301702 5 
301711 219 
301720 608 
301731 282 
301745 6 
301749 89 
301756 6 
301760 110 
301768 25 
301777 1 
301833 1 
301891 91 
301894 4 
301899 29 
301912 42 
301916 34 
301924 66 
301947 13 
301953 28 
302101 1 
302173 7 
302201 25 
302219 11 
302228 54 
302253 6 
302256 15 
302305 28 
302322 133 
302342 2 
302363 1 
302377 14 
302405 25 
302420 14 
302432 2 
302437 4 
302445 24 
302448 25 
302452 19 
302462 34 
302468 17 
302471 263 
302482 13 
302497 5 
302553 3 
302587 6 
302611 1 
302619 1 
302638 18 
302654 71 
302699 1 
302748 41 
302770 2 
302812 47 
302896 75 
302904 92 
302920 1 
302968 405 
303003 67 
303020 117 
303080 17 
303087 2 
303197 62 
303202 76 
303335 6 
303459 2 
303513 1 
303633 1 
303636 1 
303665 2 
303717 2 
303724 21 
303727 5 
303741 15 
303760 136 
303768 6 
303786 1 
303790 35 
303796 20 
303808 100 
303822 1 
303827 1 
303851 40 
303854 95 
303861 104 
303938 7 
303975 61 
303984 26 
303988 64 
303991 2 
304135 136 
304142 27 
304150 5 
304190 8 
304201 32 
304257 63 
304303 55 
304314 182 
304333 20 
304337 34 
304352 1 
304364 299 
304376 158 
304395 107 
304402 28 
304409 129 
304416 2 
304433 6 
304448 210 
304478 1 
304489 72 
304521 80 
304534 659 
304541 30 
304552 184 
304577 76 
304592 43 
304692 12 
304711 39 
304732 28 
304742 157 
304767 36 
304856 134 
304883 26 
304923 25 
305048 6 
305056 115 
305088 173 
305121 327 
305170 23 
305212 12 
305221 11 
305233 135 
305250 1 
305348 2 
305363 19 
305377 12 
305415 21 
305429 15 
305530 233 
305536 34 
305552 186 
305572 34 
305614 117 
305664 18 
305683 37 
305696 147 
305703 22 
305708 73 
305726 3 
305734 146 
305740 52 
305866 86 
305881 3 
305889 48 
305951 1 
305993 6 
306026 77 
306036 226 
306044 35 
306048 25 
306055 84 
306059 101 
306066 178 
306076 18 
306083 18 
306113 3 
306124 4 
306143 6 
306147 10 
306158 4 
306164 25 
306194 164 
306204 160 
306218 332 
306228 5 
306235 3 
306347 2 
306355 24 
306385 106 
306411 32 
306479 309 
306490 42 
306499 1 
306529 13 
306570 1 
306664 130 
306683 146 
306707 18 
306712 15 
306732 8 
306892 20 
306980 28 
306993 29 
307002 1 
307006 24 
307014 61 
307021 3 
307024 103 
307029 75 
307032 23 
307037 7 
307040 3 
307044 109 
307051 64 
307060 898 
307093 188 
307099 294 
307110 824 
307119 89 
307125 340 
307148 128 
307161 13 
307189 1 
307194 1 
307211 33 
307218 2 
307227 11 
307244 290 
307281 1 
307293 6 
307334 5 
307362 10 
307374 20 
307381 103 
307388 107 
307396 11 
307399 83 
307405 72 
307411 28 
307421 6 
307427 8 
307432 5 
307456 15 
307460 32 
307469 8 
307477 46 
307489 92 
307501 314 
307506 3 
307524 8 
307534 135 
307543 121 
307554 9 
307576 44 
307603 64 
307614 239 
307623 5 
307676 150 
307703 227 
307718 5 
307724 11 
307730 124 
307745 5 
307763 3 
307843 23 
307849 148 
307885 3 
307908 216 
307918 98 
307990 1 
308004 1 
308014 86 
308049 1 
308058 162 
308071 90 
308085 11 
308095 101 
308099 174 
308111 290 
308129 8 
308137 1 
308143 1 
308149 24 
308158 105 
308164 68 
308170 26 
308188 68 
308195 277 
308202 11 
308207 430 
308222 11 
308226 82 
308231 6 
308359 67 
308376 49 
308387 30 
308396 10 
308425 16 
308455 12 
308464 39 
308552 16 
308590 71 
308604 1 
308704 146 
308716 284 
308732 72 
308738 17 
308769 163 
308778 27 
308782 48 
308791 401 
308797 226 
308803 202 
308811 421 
308816 118 
308821 54 
308833 17 
308840 10 
308854 3 
308862 186 
308866 82 
308872 144 
309047 1 
309271 12 
309296 63 
309571 6 
309598 59 
309618 142 
309627 47 
309735 185 
309743 1 
309769 3 
309772 39 
309883 81 
309913 1 
309968 14 
309985 15 
310018 28 
310063 2 
310073 4 
310107 21 
310225 17 
310378 8 
310407 37 
310426 583 
310432 5 
310439 408 
310446 225 
310460 16 
310467 106 
310472 21 
310503 778 
310516 4 
310519 14 
310527 203 
310539 46 
310547 90 
310578 4 
310596 2 
310649 14 
310685 207 
310691 133 
310697 9 
310714 3 
310728 1 
310731 1 
310746 20 
310843 230 
310847 208 
310854 174 
310863 238 
310889 8 
310905 7 
310935 26 
310991 5 
311000 16 
311009 20 
311014 43 
311020 29 
311042 1 
311109 4 
311160 5 
311177 49 
311195 122 
311210 5 
311220 1 
311351 10 
311354 7 
311368 163 
311381 4 
311392 10 
311486 4 
311492 18 
311502 439 
311514 36 
311520 103 
311530 537 
311544 10 
311553 79 
311563 4 
311571 47 
311578 1 
311600 6 
311624 14 
311670 2 
311676 61 
311693 8 
311707 1 
311716 13 
311731 3 
311735 1 
311854 2 
311879 9 
311908 1 
312080 25 
312090 2 
312225 108 
312369 72 
312510 2 
312926 5 
313066 13 
313094 22 
313218 12 
313278 38 
313359 37 
313437 105 
313449 19 
313506 86 
313569 3 
313610 17 
313653 3 
313918 41 
313928 2 
314261 2 
314315 23 
314610 169 
314625 22 
314736 545 
314806 340 
314824 313 
314832 4 
314865 86 
314983 1 
314986 3 
314992 257 
315014 21 
315020 1 
315023 34 
315063 36 
315212 1 
315270 1 
315344 3 
315348 1 
315385 7 
315437 55 
315450 30 
315453 9 
315461 1 
315464 18 
315472 17 
315475 3 
315595 5 
315619 1 
315628 1 
315650 32 
316079 55 
316349 6 
316483 26 
316487 68 
316502 16 
316534 29 
316546 14 
316563 10 
316655 6 
316682 1 
316689 11 
316715 317 
316727 539 
316737 340 
316747 1 
316758 4 
316790 111 
316822 1 
317074 10 
317089 181 
317103 135 
317110 18 
317329 72 
317538 129 
317573 1 
317885 523 
317898 29 
317945 1 
318073 1 
318076 4 
318116 1 
318124 1 
318151 1 
318158 16 
318182 1 
318216 17 
318307 4 
318359 7 
318384 9 
318478 1 
318525 31 
318641 21 
318646 85 
318732 31 
318793 28 
318840 159 
318865 42 
318903 41 
319040 43 
319072 1 
319155 1 
319159 1 
319189 9 
319199 3 
319203 151 
319210 1 
319219 2 
319284 5 
319296 162 
319356 69 
319392 26 
319437 32 
319444 52 
319464 22 
319487 33 
319521 1 
319542 42 
319560 51 
319564 41 
319573 12 
319581 3 
319586 50 
319617 25 
319633 15 
319645 5 
319654 25 
319764 25 
319781 5 
319798 30 
319992 40 
320031 8 
320113 1 
320167 2 
320240 3 
320523 38 
320587 72 
320605 7 
320629 20 
320650 24 
320662 47 
320708 91 
320737 1 
320775 3 
320804 84 
320844 26 
320854 7 
320921 21 
320929 9 
320939 67 
320951 21 
320956 4 
320972 2 
321003 7 
321037 1 
321075 17 
321096 24 
321105 46 
321114 4 
321121 5 
321127 40 
321142 10 
321145 2 
321154 5 
321160 9 
321166 1 
321174 32 
321181 3 
321190 7 
321220 5 
321234 35 
321321 48 
321358 5 
321395 1 
321497 13 
321515 21 
321533 23 
321551 14 
321583 28 
321643 35 
321660 17 
321731 223 
321745 548 
321753 412 
321759 1 
321773 52 
321795 46 
321802 20 
321807 1 
321826 2 
321914 22 
321960 2 
321966 43 
322107 24 
322111 14 
322159 14 
322207 51 
322240 1 
322252 66 
322543 1 
322549 1 
322632 266 
322863 29 
322933 12 
322983 46 
322995 2 
323043 201 
323217 2 
323230 1 
323370 12 
323589 4 
323611 1 
323643 102 
323660 93 
323666 24 
323741 8 
323771 2 
323789 33 
323797 46 
323804 13 
323813 15 
323821 49 
323831 2 
323845 178 
323868 2 
323901 123 
324114 1 
324117 2 
324146 37 
324155 13 
324164 13 
324173 38 
324187 12 
324200 30 
324212 10 
324215 24 
324219 28 
324227 2 
324230 1 
324233 4 
324236 1 
324243 13 
324250 33 
324260 2 
324264 1 
324267 3 
324293 19 
324377 43 
324402 28 
324410 280 
324428 198 
324463 18 
324470 11 
324552 153 
324566 139 
324577 90 
324608 31 
324689 19 
324713 17 
324748 45 
324785 106 
324893 2 
324915 5 
324926 1 
325047 1 
325132 3 
325243 3 
325264 7 
325380 2 
325442 54 
325464 22 
325526 9 
325551 22 
325554 7 
325599 2 
325605 4 
325638 142 
325645 10 
325651 5 
325659 199 
325668 1 
325672 107 
325684 1 
325772 42 
325784 101 
325800 3 
325836 1 
325895 30 
325943 4 
325993 28 
325999 31 
326010 4 
326035 1 
326145 2 
326165 1 
326169 21 
326180 13 
326186 2 
326202 36 
326211 3 
326225 2 
326238 32 
326244 10 
326249 1 
326255 17 
326264 19 
326272 213 
326279 29 
326285 136 
326411 215 
326434 5 
326451 1 
326540 38 
326548 34 
326568 22 
326624 7 
326634 16 
326663 5 
326707 112 
326719 54 
326730 891 
326745 16 
326748 169 
326760 302 
326775 26 
326824 34 
326828 69 
326834 5 
326846 85 
326858 301 
326873 97 
326882 20 
326903 23 
326921 150 
326933 24 
326943 11 
326948 12 
327028 57 
327034 4 
327094 26 
327099 9 
327134 1 
327255 2 
327493 1 
327683 409 
327879 6 
328042 5 
328215 1 
328219 1 
328362 27 
328532 106 
328541 110 
328547 7 
328596 4 
328726 4 
328813 40 
328852 138 
328865 4 
328886 119 
328927 4 
328978 1 
329023 10 
329034 4 
329073 8 
329080 1 
329115 37 
329130 5 
329163 1 
329170 56 
329194 26 
329247 2 
329336 21 
329362 21 
329469 2 
329526 19 
329561 3 
329568 19 
329658 78 
329690 77 
329703 150 
329721 29 
329733 175 
329789 21 
329820 195 
329830 82 
329898 16 
329901 83 
329912 25 
329957 104 
330112 23 
330172 11 
330182 19 
330300 6 
330309 2 
330320 3 
330324 6 
330332 7 
330335 5 
330359 1 
330365 1 
330368 2 
330376 7 
330385 1 
330389 1 
330404 3 
330409 3 
330413 6 
330422 2 
330430 3 
330462 1 
330469 28 
330567 123 
330593 80 
330741 2 
330750 25 
330757 236 
330763 22 
330769 8 
330775 34 
330782 1 
330786 18 
330804 71 
330807 1 
330815 9 
330825 2 
330861 18 
330875 4 
331067 69 
331074 17 
331079 2 
331116 9 
331216 301 
331222 2 
331237 26 
331248 36 
331290 150 
331298 3 
331308 28 
331394 6 
331403 26 
331407 68 
331420 10 
331438 96 
331530 1 
331554 5 
331562 445 
331572 336 
331582 46 
331587 36 
331592 8 
331598 88 
331610 18 
331615 2227 
331630 10 
331634 524 
331643 31 
331647 239 
331653 27 
331665 173 
331673 147 
331678 63 
331685 332 
331703 992 
331713 50 
331720 730 
331735 121 
331739 41 
331753 25 
331756 3 
331808 1 
331812 2 
331834 1 
331841 83 
331845 14 
331857 20 
331884 10 
331893 208 
331916 95 
331926 412 
331934 44 
331939 218 
331950 21 
331956 37 
331962 105 
332036 45 
332091 179 
332097 13 
332111 14 
332117 1 
332229 34 
332258 194 
332268 33 
332287 273 
332294 49 
332298 27 
332427 77 
332433 15 
332441 16 
332446 25 
332454 1 
332475 1669 
332499 24 
332579 5 
332589 7 
332598 1 
332606 166 
332620 2 
332630 22 
332643 46 
332656 1 
332686 8 
332695 17 
332729 16 
332755 32 
332761 7 
332791 3 
332894 2 
332897 6 
332901 11 
332939 19 
333046 4 
333255 1 
333396 195 
333417 22 
333440 7 
333639 21 
333690 119 
333731 54 
333866 1 
334044 3 
334054 4 
334064 2 
334090 1 
334096 3 
334107 4 
334113 4 
334122 4 
334138 3 
334162 85 
334169 16 
334174 9 
334297 11 
334443 50 
334526 1 
334577 13 
336890 12 
336898 14 
336906 50 
336922 31 
336929 5 
336933 4 
336936 1 
336940 4 
336945 18 
336964 71 
336982 1433 
337024 5800 
337048 10 
337055 9 
337060 1 
337063 10 
337129 18 
337139 199 
337150 4 
337157 366 
337171 9 
337188 160 
337194 19 
337211 154 
337302 377 
337320 9 
337323 58 
337332 35 
337344 29 
337369 23 
337372 4 
337379 14 
337453 12 
337460 10 
337467 66 
337484 1 
337489 120 
337516 7 
337522 163 
337533 161 
337566 21 
337569 36 
337574 9 
337600 3 
337641 4 
337662 21 
337702 126 
337724 52 
337738 1 
337878 52 
337891 8 
338058 31 
338081 78 
338147 2 
338160 2 
338164 10 
338167 8 
338269 7 
338280 264 
338302 2 
338353 90 
338370 113 
338419 41 
338425 22 
338452 10 
338459 345 
338484 132 
338510 54 
338519 46 
338523 120 
338531 11 
338535 62 
338545 2 
338573 194 
338576 4 
338587 43 
338594 1 
338605 119 
338619 222 
338627 220 
338637 33 
338724 44 
338740 5 
338776 23 
338787 31 
338810 12 
338822 3 
338840 89 
338895 52 
338917 32 
339001 59 
339035 109 
339047 66 
339052 97 
339078 131 
339194 10 
339233 1 
339275 15 
339308 3 
339351 2 
339378 1 
339417 4 
339426 38 
339476 4 
339498 182 
339508 120 
339519 81 
339532 1137 
339545 52 
339551 17 
339561 187 
339570 6 
339573 1 
339576 321 
339590 284 
339598 78 
339609 107 
339630 2 
339635 17 
339660 67 
339668 2 
339711 9 
339728 24 
339762 40 
339765 46 
339777 661 
339795 3 
339805 2 
339808 11 
339816 2 
339868 14 
339873 462 
339887 104 
339898 9 
339917 10 
339948 107 
339995 157 
340011 1 
340073 27 
340080 30 
340105 9 
340128 14 
340196 76 
340219 198 
340261 64 
340288 17 
340511 9 
340583 21 
340616 2 
340627 17 
340640 2 
340656 6 
340681 1 
340810 83 
340817 3 
340821 114 
340827 28 
340843 33 
340850 26 
340853 61 
340891 1 
340896 4 
340905 4 
340943 9 
340948 28 
340956 1 
341121 12 
341298 2 
341308 1 
341317 1 
341322 2 
341332 1 
341336 1 
341345 5 
341360 2 
341381 25 
341389 4 
341443 15 
341502 10 
341509 123 
341517 153 
341522 20 
341535 33 
341545 273 
341550 140 
341557 3 
341561 1 
341565 1 
341569 505 
341582 902 
341590 229 
341600 1 
341603 1 
341624 38 
341631 10 
341641 28 
341657 747 
341672 376 
341682 186 
341690 308 
341697 68 
341702 125 
341712 153 
341723 91 
341737 812 
341746 370 
341763 2227 
341778 213 
341789 1074 
341798 89 
341806 3 
341814 23 
341844 2 
341848 2 
341853 1 
341856 102 
341861 8 
341868 1017 
341882 493 
341889 656 
341895 15 
341898 83 
341919 124 
341930 219 
341945 756 
341960 1534 
341971 11 
341980 742 
341994 62 
342062 198 
342077 2 
342082 1 
342085 136 
342095 28 
342109 1 
342118 75 
342125 136 
342160 2 
342169 115 
342188 848 
342206 50 
342209 108 
342218 47 
342226 114 
342236 248 
342247 6 
342250 40 
342266 6 
342272 9 
342283 7 
342288 127 
342299 169 
342308 75 
342331 8 
342339 15 
342353 1470 
342364 68 
342371 56 
342387 86 
342456 120 
342466 360 
342493 129 
342497 110 
342501 499 
342508 22 
342516 474 
342537 1202 
342550 195 
342556 18 
342588 53 
342596 316 
342607 442 
342617 154 
342621 1 
342625 14 
342647 52 
342652 3 
342669 159 
342690 319 
342701 7 
342708 373 
342721 17 
342753 128 
342763 268 
342783 2 
342818 56 
343133 18 
343294 42 
343302 401 
343407 15 
343432 141 
343453 16 
343497 1 
343510 1 
343547 56 
343621 69 
343629 1 
343668 5 
343712 2 
343773 4 
343836 21 
343842 13 
343950 46 
343969 269 
343989 29 
343995 8 
344008 79 
344039 6 
344049 59 
344070 32 
344097 3 
344107 15 
344153 3 
344183 57 
344188 1 
344262 326 
344319 12 
344331 40 
344380 1 
344389 28 
344494 2 
344513 6 
344520 1 
344529 1 
344543 31 
344552 36 
344556 32 
344563 34 
344593 4 
344610 70 
344616 198 
344645 106 
344669 174 
344678 55 
344701 1 
344748 96 
344796 253 
344818 164 
344867 186 
344893 535 
344906 156 
344956 25 
344969 75 
345666 2 
347294 1 
347311 1 
347330 1 
347336 22 
347345 502 
347354 110 
347390 2 
347403 86 
347412 55 
347420 2 
347425 47 
347433 9 
347441 36 
347446 5 
347475 7 
347495 74 
347502 3 
347505 10 
347522 30 
347530 12 
347592 31 
347602 1 
347628 2 
347674 9 
347694 119 
347704 326 
347710 4 
347717 46 
347724 1 
347731 6 
347745 284 
347752 24 
347759 131 
347768 1387 
347775 7 
347782 1 
347794 18 
347846 8 
347911 1 
347944 10 
347956 157 
347969 170 
347977 1 
347981 1 
348009 31 
348089 123 
348096 4 
348124 22 
348219 120 
348251 18 
348290 174 
348437 56 
348440 22 
348447 1 
348553 3 
348598 27 
348709 163 
348796 124 
348983 113 
349032 3 
349053 347 
349080 206 
349188 185 
349252 22 
349294 7 
349321 6 
349368 209 
349395 45 
349418 18 
349433 3 
349462 5 
349483 2 
349491 21 
349506 18 
349520 4 
349530 4 
349534 6 
349556 7 
349570 10 
349573 1 
349581 2 
349741 133 
349758 7 
349872 3 
349878 16 
349903 22 
349911 102 
349920 18 
349926 2 
349982 4 
350014 3 
350052 17 
350055 4 
350063 31 
350071 3 
350074 1 
350085 12 
350106 140 
350144 3 
350149 5 
350155 8 
350158 11 
350173 430 
350183 220 
350199 12 
350271 13 
350279 3 
350292 16 
350302 1 
350346 1 
350463 11 
350479 8 
350610 24 
350621 8 
350680 1 
350697 26 
350702 9 
350721 74 
350725 80 
350743 45 
350785 178 
350805 601 
350816 50 
350827 146 
350844 21 
350856 147 
350865 71 
350922 282 
350929 82 
350933 2 
350941 615 
350947 700 
350973 5117 
351000 683 
351010 462 
351041 80 
351117 292 
351156 10 
351160 8 
351173 3 
351187 33 
351202 6 
351207 2 
351257 38 
351260 2 
351272 50 
351310 17 
351316 65 
351320 103 
351323 12 
351326 27 
351332 385 
351340 7 
351355 149 
351358 1 
351361 10 
351364 2 
351387 74 
351499 2 
351519 64 
351527 724 
351544 217 
351554 105 
351570 65 
351578 2 
351601 94 
351613 2 
351627 7 
351643 32 
351700 187 
351708 6 
351716 18 
351745 4 
351760 40 
351768 1 
351799 58 
351803 2 
351875 34 
351922 6 
352033 45 
352044 15 
352103 1 
352109 2 
352115 33 
352175 5 
352208 7 
352230 22 
352243 118 
352297 83 
352341 5 
352397 2 
352413 64 
352422 42 
352454 22 
352477 16 
352616 19 
352784 1 
352905 12 
352998 1 
353057 2 
353068 15 
353093 523 
353108 45 
353229 851 
353248 6 
353259 2 
353267 207 
353286 10 
353304 56 
353412 161 
353417 17 
353420 9 
353426 188 
353436 20 
353446 88 
353457 25 
353460 1 
353463 71 
353469 81 
353481 268 
353492 73 
353508 18 
353517 3 
353522 112 
353526 2 
353532 136 
353545 63 
353551 9 
353647 9 
353666 3 
353669 2 
353680 2 
353689 17 
353723 14 
353740 14 
353749 2 
353756 17 
353973 133 
354006 122 
354010 8 
354084 22 
354158 4 
354162 29 
354203 75 
354209 73 
354217 23 
354284 114 
354336 4 
354538 4 
354570 10 
354614 2 
354662 9 
354792 1 
355304 341 
355431 58 
355438 156 
355444 43 
355625 10 
355905 2 
355943 7 
356052 1 
356064 30 
356071 45 
356077 6 
356082 106 
356091 151 
356101 41 
356109 6 
356154 1 
356161 33 
356176 2 
356185 20 
356189 8 
356194 15 
356197 1 
356318 90 
356329 47 
356576 1 
356632 2 
356653 26 
356663 5 
356667 6 
356670 1 
356673 1 
356677 31 
356686 14 
356695 42 
356701 2 
356733 37 
356739 62 
356744 7 
356749 1 
356756 20 
356767 1 
356772 3 
356796 4 
356809 33 
356863 19 
356897 9 
356917 143 
356928 149 
356942 211 
356955 165 
356969 4 
356977 40 
356985 33 
357124 210 
357153 547 
357174 40 
357177 2 
357219 32 
357244 9 
357262 1 
357332 12 
357414 5 
357458 28 
357490 155 
357525 82 
357594 2 
357601 3 
357970 33 
358006 161 
358063 92 
358113 240 
358224 2 
358291 37 
358336 6 
358370 616 
358436 38 
358445 3 
358535 1 
358626 79 
358648 87 
358654 45 
358659 157 
358816 10 
358988 20 
359255 81 
359529 3 
359888 12 
359999 28 
360043 54 
360062 22 
360077 1 
360142 20 
360161 28 
360304 48 
360355 207 
360362 45 
360368 16 
360373 1 
360382 254 
360404 26 
360415 2 
360462 4 
360488 4 
360505 5 
360514 4 
360517 2 
360523 21 
360558 1 
360572 28 
360576 2 
360579 2 
360589 2 
360594 7 
360613 111 
360645 200 
360935 1 
360969 2 
360982 14 
362163 6 
362180 9 
362187 3 
362284 110 
362294 26 
362324 2 
362431 1 
362468 152 
362476 37 
362532 108 
362562 12 
362623 15 
362628 36 
362645 101 
362659 3 
362665 82 
362671 481 
362679 361 
362690 48 
362700 8 
362738 42 
362744 26 
362756 166 
362762 21 
362769 5 
362776 1 
362781 1 
362786 86 
362793 22 
362803 70 
362812 121 
362902 12 
362939 16 
362958 41 
362961 9 
362971 110 
362978 8 
363158 18 
363162 10 
363193 26 
363261 10 
363308 131 
363321 132 
363450 75 
363490 22 
363554 45 
363622 28 
363626 5 
363633 1 
363663 117 
363716 71 
363745 23 
363765 131 
363845 6 
363880 1 
363904 48 
363938 52 
364016 9 
364279 70 
364290 111 
364296 215 
364321 12 
364350 27 
364472 7 
364507 16 
364512 60 
364530 24 
364555 1 
364648 2 
364665 4 
364668 47 
364674 1 
364681 9 
364696 11 
364728 60 
364739 2 
364850 61 
364861 8 
364915 1 
364924 1 
364952 338 
364984 160 
365006 334 
365025 57 
365051 18 
365059 121 
365070 11 
365078 62 
365090 11 
365267 12 
365444 13 
365598 1 
365766 870 
365785 274 
365790 6 
365799 39 
365818 5 
365826 153 
365834 66 
365837 11 
365853 14 
365983 8 
366010 79 
366025 139 
366042 2 
366356 297 
366378 10 
366465 91 
366476 262 
366482 94 
366493 32 
366583 56 
366623 1 
366635 6 
366654 55 
366663 49 
366671 4 
366676 2 
366679 11 
366682 5 
366685 4 
366688 4 
366692 22 
366696 6 
366702 27 
366707 61 
366712 63 
366721 8 
366726 5 
366750 15 
366756 57 
366867 5 
366887 15 
366894 347 
366900 2 
366915 14 
367046 178 
367058 5 
367115 1 
367195 20 
367220 37 
367261 8 
367266 2 
367311 10 
367339 22 
367355 36 
367404 11 
367417 112 
367424 63 
367464 12 
367490 7 
367505 19 
367670 57 
367952 254 
367966 33 
368141 47 
368150 21 
368226 45 
368257 1 
368292 12 
368299 27 
368310 15 
368346 183 
368354 242 
368364 507 
368372 34 
368382 19 
368393 91 
368404 121 
368413 20 
368424 2 
368430 83 
368516 27 
368539 5 
368550 1 
368558 2 
368585 18 
368597 887 
368632 2 
368753 5 
368756 6 
368769 21 
368868 27 
368923 10 
368944 27 
368955 45 
369006 4 
369016 17 
369032 1 
369040 6 
369057 4 
369065 5 
369073 5 
369099 14 
369107 11 
369115 10 
369125 3 
369134 135 
369146 10 
369156 5 
369175 12 
369191 99 
369197 44 
369208 42 
369221 61 
369228 59 
369246 2 
369286 3 
369294 1 
369324 59 
369339 99 
369382 59 
369439 1 
369462 42 
369494 6 
369525 6 
369574 56 
369588 4 
369713 1 
369728 1 
369740 5 
369748 1 
369751 2 
369757 2 
369781 2 
369813 2 
369818 3 
369852 4 
369857 1 
369862 3 
369874 12 
369882 4 
369904 5 
369917 22 
369932 6 
369939 10 
369949 1 
369971 36 
370027 2 
370097 68 
370104 72 
370111 178 
370116 233 
370256 1 
370265 195 
370412 10 
370425 40 
370436 1 
370447 158 
370451 4 
370495 16 
370509 10 
370520 12 
370697 4 
370757 1 
370828 10 
370851 34 
370866 1 
370893 1 
370903 2 
370931 2 
370938 68 
370989 11 
371003 52 
371013 590 
371060 43 
371069 387 
371078 339 
371082 1 
371085 2 
371098 68 
371111 67 
371117 282 
371121 82 
371136 592 
371149 386 
371157 199 
371186 2 
371190 2 
371215 490 
371230 61 
371235 12 
371243 11 
371248 39 
371252 145 
371266 54 
371273 18 
371278 203 
371305 57 
371316 264 
371341 22 
371346 49 
371357 48 
371364 145 
371371 5 
371374 5 
371381 199 
371386 544 
371400 92 
371437 6 
371443 6 
371454 34 
371460 24 
371464 12 
371480 56 
371507 5 
371534 116 
371563 25 
371575 401 
371587 25 
371599 28 
371608 3 
371613 2 
371622 1 
371642 5 
371653 8 
371656 23 
371666 169 
371672 161 
371693 193 
371700 104 
371709 476 
371717 41 
371768 1073 
371776 80 
371785 138 
371791 469 
371819 11 
371826 71 
371829 6 
371833 1 
371848 6 
371952 42 
372111 2 
372130 1 
372167 2 
372270 41 
372649 1 
372679 30 
372858 1 
372933 6 
372969 2 
373038 3 
373051 109 
373064 10 
373082 55 
373100 4 
373145 186 
373154 184 
373159 59 
373168 108 
373189 7 
373209 17 
373230 13 
373252 265 
373265 97 
373270 158 
373276 161 
373283 24 
373292 13 
373303 40 
373326 51 
373335 7 
373345 36 
373349 8 
373364 58 
373367 8 
373371 3 
373376 3 
373379 165 
373387 1 
373398 161 
373408 285 
373418 328 
373429 4 
373440 74 
373475 1 
373483 1 
373489 2 
373499 7 
373510 149 
373524 4 
373533 1 
373550 15 
373557 108 
373563 15 
373590 38 
373598 1 
373632 1 
373646 1 
373653 10 
373662 5 
373667 9 
373676 11 
373681 17 
373713 16 
373755 1 
373813 6 
373829 3 
373833 150 
373844 172 
373908 77 
373932 168 
373974 374 
374009 1 
374037 1 
374092 1 
374109 10 
374120 4 
374129 2 
374183 51 
374227 81 
374289 50 
374321 56 
374348 10 
374401 37 
374493 5 
374533 48 
374624 31 
374783 168 
374843 39 
374871 1 
374881 4 
374898 46 
374956 11 
374975 1 
375105 3 
375199 128 
375250 2 
375283 175 
375338 72 
375352 1 
375526 3 
375712 3 
375725 10 
375766 2 
375772 7 
375777 26 
375783 1 
375788 32 
375793 12 
375810 28 
375818 12 
375832 15 
375837 18 
375841 5 
375851 7 
375854 8 
375859 17 
375865 7 
375892 26 
375899 44 
375903 3 
375922 2 
375926 24 
375931 8 
375940 183 
375944 19 
375952 162 
375961 73 
375969 36 
375977 55 
375985 35 
375992 3 
375996 40 
376002 338 
376014 233 
376023 96 
376027 10 
376031 24 
376035 104 
376042 56 
376049 11 
376052 11 
376058 1 
376065 15 
376077 103 
376085 30 
376093 408 
376102 53 
376118 39 
376124 51 
376127 133 
376138 92 
376146 9 
376152 19 
376191 64 
376203 109 
376224 27 
376256 126 
376294 9 
376315 95 
376334 365 
376347 325 
376366 297 
376376 3 
376382 61 
376386 4 
376475 6 
376487 10 
376546 9 
376555 12 
376568 30 
376578 2 
376601 1 
376734 58 
376951 1 
376990 1 
377004 1 
377033 1 
377649 1 
377664 5 
377968 10 
378060 1 
378216 36 
378490 1 
378506 30 
378509 1 
378647 1 
378652 3 
378660 1 
378667 22 
378693 1 
378701 2 
378713 10 
378768 24 
378793 2 
378797 2 
378816 23 
378825 92 
378837 1 
378847 2 
378864 6 
378874 23 
378891 112 
378896 41 
378932 107 
378943 46 
378957 275 
378969 105 
378980 203 
378985 2 
378989 21 
378994 2 
379007 2 
379011 12 
379017 6 
379025 12 
379037 50 
379041 4 
379045 31 
379053 3 
379061 96 
379067 14 
379071 19 
379078 54 
379086 38 
379089 5 
379095 85 
379101 12 
379106 29 
379128 18 
379146 58 
379160 3 
379166 43 
379190 75 
379202 146 
379232 2 
379956 92 
379987 330 
379994 51 
379997 53 
380002 151 
380012 89 
380018 6 
380029 284 
380036 1313 
380047 158 
380058 170 
380068 150 
380098 10 
380108 18 
380118 98 
380145 11 
380155 140 
380173 69 
380191 20 
380196 7 
380202 14 
380210 3 
380213 47 
380233 10 
380289 7 
380307 40 
380327 28 
380336 4 
380340 34 
380349 1 
380357 22 
380361 39 
380365 2 
380371 29 
380374 3 
380381 1 
380388 94 
380398 37 
380447 78 
380453 26 
380531 5 
380542 1 
380566 55 
380575 8 
380583 23 
380649 11 
380655 8 
380672 30 
380683 124 
380721 218 
380731 302 
380739 13 
380765 15 
380772 14 
380780 58 
380792 30 
380815 3 
380876 6 
380905 18 
380914 198 
380931 355 
380945 48 
380955 11 
380965 35 
380970 1 
380973 9 
380977 8 
380997 6 
381008 44 
381016 163 
381039 5 
381046 1 
381057 26 
381068 1 
381080 15 
381109 1 
381112 16 
381120 1 
381124 2 
381129 3 
381137 14 
381142 1 
381170 2 
381212 18 
381219 6 
381231 1 
381237 6 
381243 3 
381248 20 
381278 50 
381284 4 
381327 413 
381342 34 
381351 7 
381357 3 
381364 94 
381378 8 
381400 1 
381420 38 
381445 456 
381455 80 
381477 115 
381488 33 
381507 72 
381522 118 
381526 8 
381530 198 
381536 130 
381548 34 
381587 280 
381606 92 
381619 2 
381643 40 
381657 2 
381664 423 
381682 16 
381693 42 
381703 6 
381709 5 
381715 46 
381732 11 
381738 13 
381748 72 
381756 22 
381766 31 
381772 138 
381782 80 
381793 16 
381801 208 
381810 280 
381824 87 
381832 67 
381840 6 
381848 56 
381857 586 
381862 85 
381874 1 
381905 223 
381947 261 
382043 4 
382132 6 
382136 5 
382147 189 
382340 1 
382562 11 
382566 8 
382584 3 
382697 2 
382726 1 
382750 1 
382758 13 
382786 36 
382796 1 
382810 120 
382832 5 
382838 59 
382849 6 
382873 107 
382878 78 
382888 21 
382892 2 
382897 145 
382904 41 
382923 325 
382932 677 
382941 197 
382948 71 
382951 190 
382964 53 
382974 109 
382982 45 
383013 94 
383017 40 
383023 9 
383044 28 
383051 13 
383080 335 
383101 33 
383116 14 
383122 189 
383213 46 
383246 39 
383394 18 
383568 80 
383634 130 
383743 113 
383780 137 
383868 29 
383943 78 
384088 9 
384128 3 
384144 137 
384147 1 
384242 1 
384279 42 
384331 58 
384347 42 
384361 30 
384367 20 
384392 1 
384397 1 
384405 55 
384454 8 
384475 11 
384501 1 
384516 6 
384531 158 
384534 10 
384749 2 
384819 1 
384861 9 
384896 8 
384939 30 
385088 33 
385206 5 
385223 15 
385234 10 
385289 1 
385362 2 
385388 2 
385484 1 
385494 1 
385611 51 
385632 255 
385649 6 
385783 208 
385809 35 
385815 27 
385913 270 
385961 1 
385967 90 
385990 5 
385996 1 
386005 1 
386010 29 
386103 5 
386113 2 
386118 25 
386134 10 
386141 3 
386147 2 
386150 9 
386153 1 
386160 16 
386165 14 
386170 1 
386181 11 
386186 1 
386191 32 
386196 1 
386211 1 
386252 46 
386264 37 
386354 34 
386371 282 
386393 295 
386409 36 
386436 321 
386454 1 
386554 146 
386663 3 
386686 18 
386714 39 
386722 36 
386727 18 
386752 1 
386761 200 
386768 15 
386775 621 
386780 12 
386783 13 
386787 6 
386821 10 
386881 90 
387031 211 
387044 67 
387056 34 
387207 1 
387223 7 
387239 89 
387404 7 
387464 1 
387660 1 
387801 73 
387973 1 
388011 4 
388172 9 
388194 13 
388203 38 
388241 54 
388325 162 
388399 1 
388402 5 
388442 16 
388491 2 
388545 30 
388631 153 
388652 31 
388761 75 
388821 66 
388836 11 
388841 16 
388848 34 
389024 23 
389167 1 
389226 2 
389231 1 
389272 1 
389294 2 
389299 1 
389351 1 
389545 3 
389791 5 
389873 2 
389898 570 
389910 14 
389916 278 
389934 1 
389957 2 
389961 28 
389983 2 
389987 1 
390015 5 
390032 42 
390048 8 
390058 19 
390070 3 
390077 1 
390430 36 
390516 16 
390546 219 
390555 12 
390567 3 
390571 18 
390574 3 
390579 283 
390586 13 
390634 17 
390662 493 
390768 61 
390785 26 
390810 134 
390832 1 
390927 12 
390970 1 
391037 40 
391052 2 
391082 423 
391108 97 
391121 8 
391128 7 
391196 41 
391216 14 
391234 10 
391268 1 
391295 1 
391359 95 
391379 24 
391476 374 
391487 10 
391491 136 
391518 15 
391544 45 
391551 135 
391559 92 
391566 2 
391576 19 
391594 79 
391602 104 
391607 91 
391620 205 
391627 27 
391640 115 
391649 87 
391656 20 
391664 15 
391673 73 
391681 21 
391692 40 
391696 23 
391704 42 
391707 2 
391720 28 
391725 8 
391732 11 
391735 2 
391739 101 
391743 32 
391749 11 
391762 29 
391770 3 
391779 1 
391782 10 
391788 118 
391793 62 
391802 9 
391834 1 
391839 15 
391850 66 
391859 55 
391875 100 
391894 32 
391932 4 
391939 61 
391962 1 
391968 77 
391992 1 
392011 6 
392023 7 
392032 1 
392041 2 
392101 3 
392129 6 
392148 5 
392203 1 
392292 2 
392309 2 
392315 1 
392373 14 
392386 1 
392390 6 
392395 14 
392403 1 
392408 12 
392427 3 
392431 44 
392449 1 
392501 7 
392534 4 
392555 58 
392558 17 
392582 196 
392587 11 
392595 26 
392605 303 
392612 3 
392619 64 
392628 152 
392635 54 
392640 82 
392649 25 
392653 34 
392658 247 
392668 275 
392701 170 
392708 326 
392729 1 
392736 91 
392751 37 
392758 137 
392778 5 
392781 213 
392804 25 
392821 509 
392832 48 
392849 21 
392859 110 
392876 6 
392928 13 
392947 132 
392956 211 
393013 37 
393016 1 
393028 6 
393047 13 
393054 30 
393125 2 
393167 20 
393222 13 
393231 37 
393241 38 
393245 46 
393253 36 
393260 41 
393265 2 
393289 83 
393301 12 
393312 16 
393318 51 
393324 30 
393329 130 
393338 1 
393367 1 
393378 3 
393381 385 
393387 30 
393398 161 
393403 17 
393406 6 
393411 72 
393417 8 
393420 605 
393425 1 
393428 84 
393433 48 
393444 295 
393561 30 
393603 76 
393722 13 
393896 3 
393966 14 
394205 2 
394245 497 
394248 2 
394599 3 
394794 1 
394830 8 
395013 1 
395016 4 
395026 5 
395036 4 
395095 29 
395114 1 
395239 6 
395252 12 
395260 11 
395264 6 
395289 62 
395304 24 
395319 15 
395358 64 
395385 85 
395390 1 
395394 14 
395440 78 
395485 25 
395519 177 
395547 1 
395601 1 
395750 1 
396644 1 
398339 22 
398345 31 
398352 4 
398356 1 
398364 9 
398375 1 
398383 33 
398386 2 
398389 16 
398394 4 
398406 7 
398425 11 
398435 3 
398438 5 
398447 9 
398452 1 
398456 21 
398460 20 
398463 15 
398475 9 
398478 1 
398481 20 
398494 11 
398500 9 
398614 17 
398621 427 
398638 68 
400844 47 
400951 16 
400955 179 
400966 50 
400973 42 
400981 38 
400988 247 
401011 84 
401041 3 
401052 1 
401070 2063 
401082 92 
401090 34 
401097 269 
401102 3 
401107 132 
401115 3 
401174 124 
401262 32 
401279 23 
401283 44 
401303 29 
401412 60 
401428 2 
401439 39 
401586 98 
401714 160 
401796 151 
401840 1 
401845 2 
401977 8 
402205 10 
402485 1 
402538 39 
402929 60 
403525 18 
403545 68 
403584 76 
403594 32 
403794 18 
403862 21 
403922 9 
404040 3 
404423 15 
404585 32 
404631 3 
404947 27 
405165 8 
405261 105 
405404 1 
405422 392 
405431 369 
405446 1690 
405464 660 
405511 400 
405520 13 
405525 75 
405529 1 
405542 251 
405650 1 
405677 3 
405685 1 
405691 11 
405735 6 
405794 20 
405810 357 
405877 510 
406010 192 
406023 42 
406052 690 
406069 732 
406077 342 
406086 120 
406093 255 
406148 33 
406183 68 
406194 39 
406224 32 
406227 131 
406248 152 
406255 50 
406265 73 
406269 500 
406275 186 
406284 1 
406288 84 
406296 10 
406308 116 
406328 9 
406345 1 
406351 33 
406357 294 
406367 235 
406416 3 
406423 10 
406430 3 
406462 7 
406472 2 
406480 46 
406489 23 
406499 1 
406502 1 
406544 13 
406581 44 
406623 17 
406640 2 
406667 32 
406776 20 
406903 33 
406928 377 
406934 543 
406946 48 
407097 11 
407112 15 
407215 1 
407223 5 
407235 280 
407277 6 
407285 22 
407294 391 
407309 36 
407316 21 
407331 32 
407336 46 
407371 2768 
407391 209 
407405 29 
407414 4 
407417 1 
407442 526 
407459 273 
407468 44 
407472 3 
407476 58 
407480 58 
407486 385 
407495 19 
407502 62 
407508 232 
407522 20 
407528 1194 
407560 108 
407568 45 
407668 62 
407686 35 
407693 1 
407700 1 
407724 21 
407820 7 
407827 67 
407864 166 
407943 1 
407976 36 
408002 13 
408006 11 
408015 8 
408071 4 
408079 35 
408161 1 
408216 9 
408225 282 
408239 46 
408249 49 
408265 6 
408336 1 
408348 14 
408357 17 
408362 2 
408382 3 
408386 29 
408392 5 
408399 12 
408406 40 
408419 73 
408463 25 
408560 24 
408596 3 
408608 518 
408614 50 
408617 108 
408621 14 
408624 10 
408631 174 
408640 97 
408651 196 
408659 118 
408672 50 
408682 132 
408699 1 
408706 38 
408714 186 
408721 34 
408725 2 
408731 66 
408740 242 
408754 57 
408758 37 
408778 54 
408787 234 
408794 112 
408800 13 
408805 18 
408821 5 
408833 116 
408839 169 
408848 22 
408851 10 
408855 110 
408864 1 
408875 54 
408882 1 
408891 42 
408906 327 
408922 4 
408961 46 
409007 46 
409015 55 
409021 5 
409049 40 
409083 6 
409244 13 
409275 6 
409284 105 
409313 2 
409328 15 
409345 6 
409349 1 
409353 1 
409356 1 
409370 16 
409554 1 
409562 4 
409665 26 
409688 27 
409736 1 
409967 2 
410104 96 
410174 96 
410212 34 
410250 123 
410344 73 
410350 51 
410420 8 
410465 4 
410477 217 
410483 12 
410486 3 
410645 3 
410649 2 
410653 54 
410666 2 
410670 31 
410773 76 
410800 23 
410809 8 
410814 403 
410821 645 
410827 60 
410837 702 
410846 241 
410858 1 
410866 9 
410888 1 
410897 519 
410905 37 
410928 21 
410931 8 
410938 46 
410947 71 
411112 130 
411129 17 
411177 73 
411288 2 
411296 101 
411300 47 
411444 32 
411464 8 
411468 119 
411518 416 
411618 164 
411630 180 
411660 99 
411829 18 
411858 16 
411998 5 
412183 20 
412380 3 
412417 17 
412447 183 
412497 247 
412923 11 
412952 44 
412968 6 
413093 2 
413141 5 
413247 4 
413256 60 
413279 17 
413332 159 
413421 27 
413442 97 
413450 1 
413490 10 
413496 236 
413576 5 
413635 4 
413646 37 
413651 139 
413659 8 
413664 145 
413676 7 
413701 748 
413711 141 
413732 489 
413751 345 
413814 28 
413822 18 
413832 122 
413846 27 
413852 97 
413955 2 
413958 169 
414003 3 
414006 1 
414014 11 
414018 6 
414024 40 
414044 23 
414061 114 
414116 1 
414152 3 
414157 4 
414177 14 
414328 37 
414394 174 
414402 28 
414405 128 
414413 21 
414426 109 
414429 112 
414519 257 
414591 118 
414713 137 
414740 88 
414816 40 
414847 19 
414884 76 
414972 44 
414980 2 
414986 4 
415159 1 
415175 129 
415189 1 
415209 28 
415225 237 
415274 19 
415355 23 
415363 15 
415369 57 
415379 122 
415390 563 
415401 20 
415421 361 
415428 9 
415433 330 
415439 74 
415475 42 
415504 55 
415514 144 
415521 1 
415537 115 
415540 1 
415543 51 
415549 168 
415552 23 
415557 25 
415564 25 
415569 222 
415591 38 
415595 261 
415608 139 
415614 90 
415621 246 
415628 46 
415633 85 
415728 118 
415739 25 
415742 39 
415834 8 
415852 2 
415986 65 
415993 10 
416045 12 
416446 4 
416464 145 
416635 47 
416648 162 
416659 9 
416708 4 
416783 22 
416792 27 
416826 216 
416843 232 
417021 180 
417105 8 
417181 13 
417266 27 
417287 2 
417311 2 
417465 19 
417514 109 
417524 44 
417627 11 
417699 1 
417773 9 
417865 32 
417987 1 
417996 12 
418169 1 
418173 2 
418177 1 
418191 265 
418213 214 
418219 141 
418228 2 
418233 895 
418249 478 
418262 3 
418277 285 
418318 25 
418325 56 
418339 448 
418355 299 
418359 29 
418375 46 
418395 184 
418419 67 
418455 89 
418472 12 
418482 4 
418492 30 
418501 6 
418539 16 
418568 5 
418581 2 
418597 2 
418671 2 
418737 6 
418764 5 
418789 1 
418843 17 
418846 7 
418851 106 
418910 495 
418974 67 
419070 75 
419117 20 
419151 14 
419191 2 
419196 7 
419216 108 
419247 23 
419251 28 
419258 35 
419269 5 
419279 1 
419288 103 
419293 216 
419303 83 
419309 89 
419315 48 
419326 145 
419332 183 
419345 2 
419353 87 
419360 45 
419365 4 
419374 494 
419386 75 
419405 4 
419414 59 
419421 4 
419431 5 
419440 797 
419455 103 
419462 2 
419468 564 
419484 45 
419491 65 
419496 16 
419499 47 
419506 353 
419514 149 
419520 167 
419529 311 
419546 4 
419549 6 
419554 407 
419566 586 
419572 161 
419584 3 
419587 4 
419591 71 
419598 466 
419603 40 
419614 302 
419618 68 
419622 517 
419628 34 
419633 817 
419659 1 
419668 425 
419682 177 
419691 49 
419704 5 
419717 241 
419721 209 
419737 26 
419745 13 
419795 31 
419802 2 
419814 62 
419823 17 
419828 100 
419837 193 
419848 113 
419857 13 
419860 4 
419871 2 
419874 8 
419880 261 
419901 76 
419914 31 
419923 8 
419931 943 
419944 144 
419953 85 
419957 433 
419963 240 
419973 28 
419988 78 
419995 161 
420021 2 
420025 10 
420052 3 
420073 250 
420078 22 
420118 1 
420140 15 
420151 5 
420219 8 
420234 1 
420241 18 
420268 1 
420274 7 
420312 3 
420336 1 
420455 4 
420464 62 
420471 8 
420502 17 
420599 50 
420622 95 
420766 187 
420786 11 
420800 169 
420870 3 
420963 55 
420969 2 
420978 68 
421005 16 
421020 5 
421199 33 
421443 1 
421509 3 
421547 4 
421617 1 
421676 7 
421748 4 
421794 34 
422011 1 
422175 15 
422202 2 
422231 3 
422504 4 
422883 3 
423046 2 
423083 88 
423096 2 
423134 61 
423145 7 
423152 24 
423166 246 
423176 1 
423188 13 
423191 2 
423196 10 
423201 3 
423215 30 
423223 33 
423229 18 
423232 12 
423260 32 
423270 14 
423281 3 
423292 1 
423295 7 
423302 36 
423312 10 
423318 7 
423323 4 
423327 37 
423330 3 
423336 21 
423345 34 
423354 226 
423375 132 
423412 138 
423419 39 
423427 190 
423453 49 
423459 99 
423465 3 
423490 34 
423520 1 
423530 32 
423571 8 
423578 26 
423600 1 
423613 3 
423653 62 
423664 559 
423684 123 
423695 756 
423703 217 
423711 35 
423719 46 
423727 54 
423740 33 
424045 1 
424931 1 
425772 1 
425873 2 
425893 1 
425903 2 
425912 8 
425924 1 
425940 3 
425972 1 
425976 14 
425989 3 
426003 3 
426023 2 
426026 2 
426037 2 
426045 2 
426195 55 
426201 8 
426208 1 
426350 4 
426358 52 
426393 5 
426509 8 
426514 1 
426563 83 
426567 2 
426574 98 
426583 97 
426586 91 
426594 4 
426597 8 
426634 28 
426655 43 
426682 5 
426833 6 
426846 1 
426857 1 
426873 2 
426877 3 
426896 1 
426910 4 
426914 5 
426923 1 
426927 3 
426931 19 
426942 2 
426953 3 
426959 1 
426971 5 
427022 1 
427068 56 
427082 27 
427089 29 
427099 32 
427113 14 
427132 30 
427538 8 
427541 11 
427545 14 
427549 48 
427553 3 
427560 28 
427570 60 
427578 2 
427590 6 
427594 188 
427603 303 
427610 3 
427616 56 
427646 7 
427667 327 
427672 1 
427677 123 
427683 1 
427712 2 
427735 2 
427862 22 
427869 342 
427873 61 
427882 1 
428043 83 
428135 4 
428141 13 
428268 630 
428320 21 
428456 3 
428543 78 
428604 1 
428684 57 
428692 214 
428713 2 
428740 2 
428901 79 
428917 15 
428974 28 
429005 67 
429306 2 
429344 1 
429394 1 
429398 3 
429418 1 
429426 2 
429467 1 
429482 6 
429488 1 
429509 4 
429514 1 
429553 6 
429630 15 
429672 42 
429703 13 
429719 144 
429732 57 
429833 1 
429895 3 
429916 1 
429929 79 
429944 45 
429955 51 
430092 68 
430137 56 
430349 4 
430454 186 
430514 2 
430600 25 
431089 1219 
431098 82 
431118 21 
431124 152 
431209 50 
431274 14 
431280 7 
431283 1 
431291 12 
431296 8 
431304 235 
431313 3 
431319 4 
431328 136 
431336 5 
431339 7 
431344 1 
431352 287 
431360 69 
431383 75 
431387 90 
431447 594 
431465 238 
431500 2 
431510 49 
431513 46 
431522 72 
431537 332 
431550 2 
431562 687 
431575 133 
431580 1 
431587 6 
431590 1 
431600 1 
431626 79 
431638 3 
431649 8 
431665 4 
431696 1 
431703 3 
431707 4 
431731 17 
431740 2 
431783 6 
431819 39 
431837 4 
431847 9 
431852 3 
431860 2 
431893 56 
431901 108 
431923 1 
431927 3 
431931 185 
431937 162 
431970 1 
432055 56 
432122 17 
432135 25 
432156 33 
432258 14 
432269 4 
432280 53 
432307 34 
432315 143 
432339 3 
432439 102 
432642 57 
432765 81 
433059 72 
433081 2 
433160 17 
433189 3 
433208 4 
433390 50 
433438 11 
433623 17 
433643 110 
433670 26 
433685 222 
433691 32 
433737 40 
433823 2 
434156 1 
434171 11 
434175 3 
434181 1 
434184 26 
434208 2 
434231 5 
434249 284 
434260 6 
434264 12 
434271 2 
434331 5 
434363 28 
434418 4 
434427 1 
434439 1 
434454 6 
434569 1 
434699 6 
434802 13 
435263 6 
435396 52 
435404 65 
435578 1 
435595 4 
435760 203 
435766 284 
435774 76 
435784 378 
435796 416 
435809 447 
435836 106 
435843 628 
435850 83 
435856 9 
435862 22 
435888 87 
435893 31 
435911 25 
435928 34 
436096 1 
436156 1 
436208 22 
436212 1 
436216 32 
436236 12 
436242 1 
436277 73 
436437 1 
436455 40 
436780 3 
436786 2 
436793 2 
436844 1 
436849 3 
436862 26 
436873 1 
436876 2 
436880 4 
436937 3 
437038 95 
437709 40 
438572 31 
439277 16 
439287 12 
439650 5 
439657 1 
439836 3 
439899 14 
439990 2 
439996 22 
440098 7 
440140 7 
440167 83 
440240 39 
440667 72 
440703 20 
440835 9 
440838 1 
440995 1 
441185 212 
441199 58 
441333 25 
441360 11 
441364 15 
441368 4 
441388 9 
441396 58 
441400 19 
441409 23 
441418 96 
441430 132 
441446 12 
441456 175 
441462 16 
441465 9 
441474 45 
441480 22 
441487 91 
441498 2 
441628 5 
441774 3 
441931 7 
441967 27 
442168 101 
442340 16 
442351 28 
442386 1 
442405 5 
442436 1 
442457 3 
442464 172 
442575 10 
442801 17 
442805 113 
442848 41 
442851 2 
442877 2 
442892 3 
442961 66 
442968 4 
443032 4 
443104 42 
443107 1 
443113 124 
443128 187 
443138 47 
443147 31 
443205 38 
443278 153 
443292 10 
443329 20 
443335 3 
443347 2 
443401 2 
443420 1 
443448 38 
443499 9 
443533 4 
443622 25 
443659 8 
443672 7 
443760 11 
443773 7 
444163 112 
444199 1 
444417 35 
444426 22 
444589 1 
444592 67 
444617 109 
444748 4 
444757 1 
444763 66 
444777 6 
444786 11 
444789 6 
444793 56 
444799 18 
444807 12 
444818 5 
444826 121 
444829 1 
444834 9 
444837 5 
444842 73 
444864 25 
444872 3 
444909 83 
444914 3 
444917 23 
444923 21 
444938 405 
444949 17 
444952 11 
444955 12 
444976 16 
444992 223 
445001 2 
445110 2 
445149 59 
445819 1 
445915 8 
445934 212 
445977 10 
445993 65 
446502 2 
446783 50 
446933 1 
446945 19 
446951 180 
447068 54 
447072 187 
447100 4 
447123 25 
447228 52 
447242 13 
447253 21 
447263 30 
447282 1 
447370 10 
447415 13 
447419 3 
447422 9 
447427 16 
447431 129 
447441 236 
447463 27 
447469 73 
447474 30 
447484 31 
447488 16 
447492 314 
447497 7 
447509 74 
447517 295 
447523 1 
447544 77 
447618 1 
447683 1 
447697 9 
447712 1 
447852 40 
447969 61 
448191 19 
448229 90 
448331 122 
448410 88 
448503 19 
448522 158 
448657 204 
448986 83 
449024 171 
449095 2 
449184 113 
449321 113 
449351 438 
449358 269 
449362 1 
449369 28 
449384 123 
449406 95 
449414 8 
449424 89 
449430 2 
449440 37 
449443 7 
449447 12 
449454 70 
449458 29 
449463 50 
449476 24 
449489 3 
449497 9 
449636 226 
449662 1 
449668 38 
449692 10 
449789 100 
449800 5 
449807 50 
449827 14 
449850 23 
449873 86 
449961 62 
449969 5 
449978 1 
449997 23 
450016 14 
450024 144 
450031 214 
450036 7 
450042 114 
450060 10 
450131 39 
450174 34 
450217 19 
450311 1 
450342 4 
450415 1 
450439 3 
450445 2 
450480 1 
450508 1 
450513 15 
450546 2 
450570 7 
450578 2 
450594 4 
450606 11 
450609 181 
450649 46 
450654 134 
450660 221 
450670 98 
450709 74 
450746 6 
450765 111 
450784 44 
450796 6 
450837 6 
450890 261 
450920 171 
450964 88 
451182 8 
451194 14 
451207 10 
451229 111 
451296 3 
451386 5 
451489 21 
451638 4 
451641 118 
451802 16 
451818 1 
451821 1 
451845 1 
451872 198 
451927 29 
451940 275 
451944 18 
451952 63 
451995 127 
452000 4 
452089 162 
452096 3 
452102 3 
452126 25 
452130 49 
452162 2 
452173 32 
452203 11 
452211 4 
452215 3 
452290 45 
452298 8 
452306 54 
452313 106 
452322 12 
452325 9 
452343 77 
452348 223 
452359 46 
452363 1 
452379 59 
452389 32 
452426 4 
452429 4 
452458 1 
452470 114 
452486 2 
452503 20 
452511 245 
452526 10 
452535 11 
452544 271 
452554 221 
452562 11 
452575 14 
452588 19 
452626 9 
452687 242 
452715 156 
452726 88 
452739 1 
452742 24 
452908 427 
452925 1 
452951 66 
453075 120 
453083 4 
453210 4 
453303 21 
453325 6 
453357 26 
453370 1 
453406 68 
453467 3 
453475 33 
453486 112 
453496 971 
453503 162 
453511 9 
453515 44 
453534 81 
453543 50 
453549 575 
453577 30 
453662 239 
453677 18 
453739 182 
453753 22 
453828 1 
453910 14 
454127 57 
454207 5 
454238 9 
454257 21 
454274 11 
454286 21 
454319 26 
454328 26 
454396 2 
454463 3 
454492 5 
454529 313 
454590 3 
454600 157 
454610 1158 
454622 259 
454627 21 
454632 127 
454638 5 
454658 245 
454676 3 
454687 2 
454696 361 
454711 71 
454724 323 
454742 2 
454749 3 
454757 64 
454774 196 
454871 100 
454907 5 
454917 50 
454924 156 
454951 5 
454957 9 
455080 12 
455288 141 
455297 176 
455387 54 
455413 44 
455506 138 
455527 4 
455534 387 
455561 1 
455600 49 
455604 40 
455612 10 
455625 1 
455657 678 
455684 81 
455689 1 
455780 13 
455800 48 
455857 23 
455920 151 
455928 215 
456049 68 
456057 5 
456087 139 
456159 1 
456200 2 
456236 2 
456381 10 
456416 130 
456457 5 
456462 63 
456478 7 
456498 11 
456536 37 
456613 74 
456686 9 
456691 19 
456982 1 
457018 83 
457025 70 
457157 190 
457178 34 
457254 13 
457264 10 
457404 15 
457421 175 
457437 7 
457459 162 
457468 72 
457571 30 
457659 9 
458434 44 
458441 225 
458451 111 
458460 3 
458483 27 
458491 74 
458496 104 
458500 1 
458510 141 
458554 82 
458563 145 
458603 67 
458606 148 
458610 131 
458616 715 
458622 37 
458625 23 
458633 115 
458639 54 
458673 1 
458681 199 
458688 155 
458698 8 
458705 25 
458713 605 
458723 5 
458756 199 
458770 40 
458788 66 
458804 135 
458814 179 
460291 53 
460370 48 
460388 4 
460412 38 
460511 1 
460545 15 
460549 2 
460556 3 
460565 42 
460588 5 
460725 43 
460735 274 
460744 28 
460757 129 
460782 1 
460797 76 
460940 7 
460955 79 
460961 12 
460998 15 
461009 66 
461088 269 
461129 6 
461137 20 
461152 12 
461162 11 
461166 120 
461269 128 
461467 2 
461477 44 
461487 25 
461543 28 
461583 12 
461625 11 
461634 1 
461637 27 
461643 33 
461662 14 
461684 7 
461768 195 
461795 189 
461829 13 
461879 5 
461932 12 
461943 2 
461947 21 
461976 228 
461987 326 
462007 528 
462020 15 
462029 153 
462034 59 
462040 117 
462047 150 
462051 3 
462080 160 
462205 1 
462308 36 
462390 27 
462573 42 
462598 1 
462678 2 
462690 23 
462774 17 
462792 11 
462927 4 
463300 1 
463570 51 
464115 1 
464467 44 
464896 2 
464910 1 
464994 52 
465824 5 
466002 19 
466047 9 
466077 1 
466099 3 
466113 48 
466127 144 
466153 2 
466164 122 
466174 64 
466214 2 
466244 28 
466263 67 
466268 319 
466273 14 
466283 74 
466289 206 
466296 74 
466308 204 
466315 144 
466321 13 
466336 18 
466339 13 
466343 2 
466376 19 
466390 18 
466393 21 
466398 10 
466406 9 
466409 18 
466416 13 
466421 27 
466438 8 
466460 24 
466471 2 
466504 2 
466514 248 
466525 35 
466533 1 
466590 401 
466599 15 
466607 47 
466616 49 
466632 2 
466639 2 
466643 55 
466712 28 
466765 44 
466808 8 
466828 26 
466864 40 
466912 67 
466929 26 
467002 689 
467017 346 
467025 5 
467032 389 
467038 31 
467067 59 
467122 21 
467128 1 
467133 8 
467208 3 
467262 2 
467303 3 
467314 17 
467322 44 
467332 76 
467467 180 
467495 11 
467544 76 
467565 92 
467605 2 
467647 6 
467658 13 
467703 3 
467964 3 
468090 8 
468113 7 
468143 6 
468296 1 
468346 198 
468544 110 
468603 163 
468606 80 
468655 142 
468785 1 
468794 181 
468920 301 
468923 1 
468974 46 
468994 6 
469019 135 
469266 199 
469271 26 
469311 217 
469354 135 
469438 89 
469489 590 
469569 3 
469640 1 
469858 49 
470038 19 
470138 13 
470173 36 
470190 47 
470230 81 
470373 1 
470462 4 
470548 5 
470774 19 
470818 5 
470939 17 
471026 8 
471121 1 
471179 2 
471249 25 
471389 5 
471548 1 
471712 12 
471802 5 
471967 36 
472022 20 
472110 60 
472256 52 
472437 1 
472492 1 
472741 1 
472922 11 
472927 179 
473099 106 
473249 47 
473256 88 
473274 89 
473621 23 
473733 18 
473748 44 
473756 12 
473770 25 
473910 526 
473919 128 
473934 53 
473941 27 
473962 109 
474036 24 
474039 12 
474045 194 
474109 654 
474123 157 
474148 4 
474164 647 
474177 125 
474184 1 
474190 16 
474200 40 
474215 1 
474223 17 
474234 8 
474239 7 
474259 6 
474265 2 
474405 4 
474412 53 
474437 5 
474447 40 
474462 102 
474471 191 
474554 8 
474619 299 
474629 5 
474650 50 
474664 62 
474681 42 
474752 369 
474775 109 
474944 28 
475041 13 
475135 8 
475159 1 
475255 1 
475510 2 
475597 203 
475667 69 
475677 40 
475709 12 
475998 1 
476054 1 
476140 59 
476236 36 
476254 23 
476268 1 
476326 1 
476339 147 
476346 129 
476351 39 
476355 32 
476369 91 
476425 59 
476476 11 
476481 4 
476486 2 
476489 24 
476493 37 
476499 205 
476520 7 
476527 6 
476536 22 
476558 5 
476595 16 
476609 1 
476615 1 
476622 70 
476638 92 
476650 83 
476663 211 
476674 193 
476681 442 
476688 64 
476695 20 
476700 1 
476711 1018 
476728 332 
476742 180 
476756 112 
476764 5 
476794 6 
476800 705 
476807 248 
476819 148 
476832 8 
476838 6 
476857 15 
476870 939 
476878 120 
476885 35 
476898 6 
476906 132 
476917 21 
476920 1 
476924 4 
476931 70 
476939 24 
477007 140 
477035 62 
477066 1 
477069 1 
477094 155 
477100 1 
477109 8 
477122 3 
477126 9 
477132 67 
477137 261 
477143 645 
477148 80 
477160 220 
477164 380 
477172 43 
477175 206 
477187 30 
477210 1 
477286 164 
477299 6 
477307 28 
477317 49 
477325 242 
477342 163 
477358 521 
477383 12 
477391 76 
477450 2 
477463 29 
477475 26 
477488 23 
477494 39 
477507 1 
477541 2 
477554 12 
477576 7 
477584 71 
477600 19 
477630 1 
477656 2 
478437 26 
478500 6 
479075 4 
479158 32 
479161 1 
479178 2 
479182 17 
479191 53 
479236 20 
479243 51 
479265 45 
479461 9 
479603 16 
479747 8 
479750 16 
479818 11 
479825 164 
479968 111 
480146 4 
480157 36 
480191 1 
480230 1 
480251 56 
480267 4 
480305 1 
480514 1 
480689 5 
480692 8 
480734 16 
480894 1 
481010 6 
481017 97 
481024 23 
481031 5 
481035 40 
481041 75 
481046 16 
481051 9 
481055 678 
481078 90 
481081 95 
481114 1 
481118 26 
481123 1 
481133 6 
481137 340 
481140 3 
481147 43 
481158 372 
481165 4 
481170 142 
481189 4 
481286 2 
481298 96 
481346 72 
481357 45 
483473 29 
483542 17 
483559 23 
483570 14 
483575 31 
483618 203 
483658 262 
483662 126 
483667 390 
483675 820 
483687 59 
483691 20 
483696 29 
483702 34 
483713 95 
483716 4 
483736 3 
483763 152 
483820 65 
483828 35 
483833 30 
483837 48 
483843 107 
483859 21 
483863 8 
483869 22 
483962 8 
483993 106 
484012 581 
484041 10 
484050 24 
484060 9 
484188 37 
484218 34 
484264 13 
484379 58 
484431 127 
484566 6 
484585 80 
484590 17 
484598 8 
484601 14 
484617 4 
484661 72 
484665 176 
484672 18 
484676 11 
484682 6 
484685 275 
484696 223 
484704 14 
484722 3 
484727 107 
484884 29 
484914 6 
485030 48 
485164 42 
485200 1 
486766 74 
486788 221 
486796 5 
486803 7 
486809 6 
486819 3 
486824 204 
486828 58 
486833 39 
486850 35 
486855 93 
486862 281 
486867 104 
486870 94 
486982 13 
487018 3 
487044 3 
487047 1 
487065 151 
487072 1 
487083 3 
487220 25 
487249 22 
487255 50 
487317 18 
487327 10 
487338 10 
487356 2 
487448 8 
487567 1 
487599 11 
487602 1 
487619 187 
487667 356 
487734 1 
487795 139 
487896 145 
487941 81 
487952 28 
488053 21 
488063 47 
488072 6 
488085 131 
488105 395 
488245 3 
488395 3 
488418 38 
488426 41 
488442 71 
488529 1 
488549 128 
488557 135 
488569 10 
488576 12 
488582 108 
488592 16 
488603 99 
488612 65 
488638 16 
488642 3 
488653 14 
488672 42 
488684 1 
488689 20 
488692 3 
488707 225 
488715 565 
488735 481 
488750 73 
488757 152 
488779 7 
488829 4 
488856 115 
488864 6 
488886 105 
488903 99 
488909 35 
488939 48 
488963 1 
489005 7 
489061 10 
489072 53 
489395 5 
489891 8 
490058 4 
490208 27 
490286 2 
490402 40 
490464 1 
490505 21 
490517 4 
490525 100 
490537 28 
490541 47 
490555 31 
490568 1 
490575 1 
490591 158 
490600 38 
490608 1 
490614 108 
490619 7 
490623 7 
490629 7 
490640 228 
490650 466 
490677 10 
490681 37 
490699 600 
490713 123 
490721 9 
490725 27 
490730 57 
490738 3 
490765 12 
490770 3 
490776 20 
490789 434 
490796 133 
490800 27 
490805 89 
490815 171 
490822 20 
490827 125 
490841 277 
490847 4 
490853 19 
490856 4 
490864 15 
490870 46 
490873 16 
490885 1 
490896 66 
490915 48 
490921 107 
490932 39 
490939 102 
490948 13 
490957 63 
490963 28 
490967 50 
490975 8 
490981 22 
491008 12 
491024 289 
491032 85 
491039 16 
491045 270 
491053 112 
491063 6 
491068 1 
491105 24 
491125 1236 
491137 78 
491148 129 
491157 206 
491171 458 
491183 91 
491229 25 
491233 1 
491256 257 
491263 18 
491284 27 
491298 49 
491308 41 
491312 96 
491350 28 
491353 3 
491544 105 
492908 3 
492928 2 
492937 6 
492944 10 
492963 57 
492974 5 
492982 1 
492989 355 
493009 722 
493022 107 
493028 1 
493048 34 
493051 92 
493056 2 
493060 103 
493079 2 
493085 543 
493095 273 
493105 95 
493109 28 
493185 34 
493198 65 
493214 23 
493222 5 
493228 67 
493252 24 
493349 7 
493376 83 
493394 21 
493497 13 
493501 13 
493504 8 
493658 4 
493669 10 
493789 30 
493798 17 
493827 198 
493832 60 
493848 148 
493988 10 
494005 164 
494058 18 
494169 1 
494174 12 
494194 29 
494219 2 
494248 1 
494251 6 
494261 3 
494269 10 
494285 13 
494294 4 
494441 2 
494458 12 
494575 5 
494591 66 
494617 26 
494630 131 
494756 199 
494928 7 
494951 12 
494966 25 
495055 1 
495062 32 
495072 53 
495206 1 
495379 30 
495403 157 
495408 7 
495419 1 
495423 1 
495427 65 
495435 5 
495442 1 
495448 24 
495456 44 
495484 61 
495506 62 
495514 3 
495521 3 
495574 75 
495667 140 
495674 6 
495736 1 
495741 302 
495870 18 
496057 1 
496147 99 
496202 1 
496626 55 
496957 2 
496961 3 
496976 4 
496984 2 
496988 16 
497004 477 
497047 44 
497055 16 
497061 4 
497065 57 
497074 54 
497082 35 
497088 55 
497095 46 
497117 1 
497265 12 
497291 17 
497432 5 
497503 7 
497913 3 
498160 1 
498192 23 
498243 1 
498382 30 
498668 7 
498775 5 
499136 3 
499415 131 
499488 26 
499494 63 
499502 43 
499506 35 
499517 43 
499575 184 
499594 29 
499646 313 
499653 16 
499858 438 
499883 16 
499959 30 
499984 96 
500054 3 
500087 18 
500388 2 
500458 2 
500467 7 
500497 28 
500803 4 
500842 43 
500971 28 
501087 60 
501090 12 
501168 11 
501256 86 
501309 5 
501335 124 
501416 12 
501427 1 
501444 4 
501447 41 
501488 161 
501595 91 
501615 20 
501638 3 
501646 194 
501651 258 
501662 89 
501694 29 
501699 1 
501704 2 
501725 8 
501732 1 
501735 24 
501748 346 
501762 5 
501769 281 
501777 2765 
501786 103 
501796 14 
501801 32 
501828 79 
501833 5 
501845 54 
501911 7 
501937 8 
501954 2 
501958 17 
501965 1 
501975 23 
501978 18 
502003 88 
502094 7 
502122 58 
502143 3 
502154 1 
502164 572 
502296 325 
502307 91 
502315 7 
502335 165 
502479 1 
502485 1 
502503 9 
502525 255 
502530 2 
502543 2 
502560 42 
502655 19 
502667 131 
502711 541 
502716 15 
502848 23 
503175 11 
503317 101 
503764 21 
503776 46 
503810 31 
503813 12 
503822 29 
503851 4 
503901 17 
503990 37 
504171 2 
504258 5 
504261 1 
504290 7 
504324 152 
504426 59 
504448 28 
504451 4 
504462 160 
504473 23 
504477 17 
504487 281 
504512 424 
504520 446 
504531 93 
504539 8 
504561 20 
504570 6 
504604 105 
504612 54 
504682 128 
504689 146 
504694 9 
504697 63 
504701 85 
504712 10 
504721 132 
504732 2 
504744 363 
504750 135 
504754 11 
504764 313 
504772 15 
504795 36 
505228 1 
505360 5 
505372 14 
505385 1 
505486 1 
505518 4 
505527 51 
505531 88 
505535 350 
505543 34 
505549 6 
505572 203 
505578 1 
505584 208 
505594 10 
505597 304 
505609 161 
505614 832 
505625 341 
505633 2 
505638 184 
505642 74 
505778 16 
511229 1 
511947 28 
512081 2 
512298 1 
512364 33 
512454 136 
512601 13 
512662 3 
512779 17 
512795 104 
512810 41 
512816 46 
512822 99 
512827 972 
512832 1 
512835 8 
512857 139 
512871 214 
512886 4 
512889 1 
512927 1 
512930 11 
512934 1 
512938 21 
513003 19 
513064 7 
513081 1 
513089 5 
513103 7 
513116 1 
513149 40 
513253 60 
513263 39 
513327 53 
513368 45 
513439 2 
513450 1 
513454 3 
513466 5 
513493 2 
513501 7 
513603 4 
513823 1 
513827 55 
513844 22 
513894 147 
513933 15 
513999 2 
514007 14 
514020 206 
514032 25 
514052 205 
514058 192 
514076 120 
514247 40 
514350 1 
514458 1 
514556 5 
514605 1 
514659 2 
514678 2 
514775 2 
514868 12 
514907 126 
514950 20 
514969 72 
515091 156 
515125 4 
515146 10 
515273 104 
515287 26 
515303 68 
515308 105 
515468 1 
515476 95 
515491 90 
515554 20 
515576 4 
515580 53 
515586 31 
515589 24 
515594 16 
515599 8 
515614 80 
515658 37 
515686 1 
515755 4 
515759 1 
515770 11 
515794 7 
515801 83 
515809 1 
515854 8 
516091 94 
516099 68 
516117 1 
516121 11 
516170 12 
516278 6 
516282 85 
516292 2 
516416 9 
516498 133 
516747 38 
516753 9 
516871 68 
516901 58 
516938 9 
516958 55 
516994 16 
517077 108 
517081 34 
517100 1 
517104 1 
517161 52 
517183 2 
517194 41 
517279 5 
517284 2 
517381 4 
517522 1 
517556 5 
517643 5 
517864 2 
518089 34 
518269 38 
518505 110 
518875 7 
519205 116 
519243 4 
519280 11 
519285 22 
520139 46 
520537 1 
520541 343 
520689 15 
521402 1 
521911 7 
522813 2 
523128 3 
523402 1 
523627 1 
523976 11 
524157 2 
526041 28 
526254 48 
526653 15 
526710 3 
526732 106 
526759 3 
526788 167 
526831 25 
526925 1 
526934 1 
526957 40 
526962 8 
526975 4 
526980 11 
526987 16 
526990 1 
526996 3 
527002 18 
527007 46 
527015 2 
527020 11 
527024 2 
527045 22 
527050 71 
527059 8 
527064 2 
527069 2 
527082 11 
527092 26 
527101 51 
527105 5 
527123 8 
527126 18 
527138 7 
527237 108 
527269 220 
527307 1 
527444 86 
527736 5 
527741 24 
527769 15 
528112 93 
528118 23 
528142 55 
528145 51 
528152 49 
528156 2 
528161 6 
528197 1 
528205 12 
528233 169 
528265 178 
530151 1 
530511 14 
530581 29 
530640 1 
530809 18 
530814 13 
532284 4 
532287 45 
532292 59 
532296 1 
532306 184 
532322 73 
532326 7 
532331 37 
532352 207 
532361 143 
532392 32 
532417 119 
532427 212 
532434 121 
532446 2 
532450 3 
532463 404 
532605 72 
532611 8 
532631 38 
532651 275 
532654 19 
532756 7 
532778 78 
532785 2 
532920 55 
532941 171 
532952 526 
532975 1 
533000 48 
533102 2 
533134 20 
533138 24 
533158 20 
533284 25 
533290 6 
533435 1 
533452 76 
533464 169 
533471 253 
533484 1706 
533496 1137 
533508 36 
533513 116 
533522 10 
533530 582 
533569 73 
533574 481 
533586 91 
533594 96 
533614 187 
533623 101 
533670 2 
533702 1 
533735 228 
533740 10 
533745 4 
533759 13 
533767 54 
533778 5 
533781 18 
533803 5 
533970 352 
533976 18 
533993 1 
534107 159 
534194 14 
534264 1 
534332 7 
534366 124 
534393 460 
534543 288 
534659 106 
534729 1 
534758 70 
534839 108 
535016 2 
535048 1 
535055 4 
535060 4 
535072 1 
535110 67 
535114 37 
535120 16 
535127 3 
535133 7 
535143 14 
535156 1 
535161 1 
535192 1 
535302 48 
535316 1 
535454 72 
535461 5 
535634 15 
535682 9 
535804 19 
535915 18 
535925 93 
535944 26 
536101 20 
536109 1122 
536122 91 
536141 4 
536193 11 
536289 6 
536315 3 
536319 48 
536327 12 
536334 4 
536341 8 
536346 46 
536351 12 
536354 86 
536364 2 
536391 1 
536398 276 
536446 393 
536487 21 
536529 20 
536557 10 
536705 35 
536713 131 
536918 1 
536925 34 
537028 332 
537136 3 
537155 63 
537177 3 
537197 11 
537220 8 
537231 1 
537235 4 
537370 292 
537378 89 
537477 76 
537508 4 
537517 11 
537525 1 
537557 15 
537562 1 
537565 1 
537573 3 
537577 5 
537585 1 
537594 2 
537601 7 
537605 21 
537611 3 
537623 6 
537626 1 
537640 1 
537657 2 
537669 1 
537680 1 
537693 5 
537851 1 
537856 298 
537954 40 
537965 16 
537979 75 
537995 26 
538197 260 
538289 3 
538296 6 
538308 164 
538375 69 
538380 4 
538384 3 
538417 295 
538430 190 
538440 53 
538459 7 
538471 52 
538507 1 
538521 8 
538644 14 
538698 1 
538709 11 
538788 20 
538804 42 
539172 1 
539181 5 
539279 2 
539350 14 
539374 2 
539384 2 
539391 10 
539436 179 
539449 95 
539581 3 
539594 66 
539630 2 
539713 14 
539727 2 
539732 10 
539785 1 
539801 54 
539812 178 
539817 76 
539823 77 
539828 35 
539839 248 
539848 10 
539858 6 
539863 78 
539872 21 
539878 153 
539887 3 
539890 17 
539903 196 
539919 1 
539926 146 
539931 2 
539945 45 
540054 72 
540085 37 
540093 16 
540103 94 
540322 6 
540362 61 
540410 1 
540446 31 
540450 532 
540580 40 
540588 1 
540622 104 
540688 2 
540779 319 
540816 15 
540873 78 
540923 97 
540928 12 
541026 55 
541110 9 
541141 1 
541162 16 
541168 7 
541177 7 
541196 14 
541213 50 
541305 6 
541320 8 
541442 44 
541553 4 
541556 13 
541886 2 
542051 68 
542070 68 
542204 1 
542246 155 
542414 1 
542707 40 
542762 3 
542809 5 
542828 8 
542839 100 
542984 9 
543082 90 
543097 164 
543117 48 
543140 3 
543264 70 
543372 25 
543464 21 
543679 147 
543732 23 
543871 47 
544077 5 
544246 18 
544343 8 
544346 1 
544359 47 
544367 68 
544504 12 
544519 14 
544540 101 
544554 58 
544563 295 
544574 35 
544580 148 
544589 202 
544600 29 
544614 1 
544629 50 
544745 13 
544773 2 
544777 15 
544786 32 
544801 66 
544811 138 
544819 3 
544832 11 
544846 3 
544849 3 
544860 2 
544871 4 
544877 2 
544887 22 
544905 12 
544927 120 
544961 26 
544987 5 
545003 15 
545007 13 
545012 16 
545015 4 
545022 65 
545043 28 
545062 84 
545199 1 
545207 2 
545322 282 
545464 72 
545486 19 
545562 22 
545679 2 
545737 102 
545870 24 
545897 1 
545955 22 
546024 39 
546063 6 
546142 37 
546210 84 
546217 63 
546221 16 
546226 15 
546252 13 
546270 64 
546277 7 
546286 2 
546292 11 
546296 14 
546300 82 
546313 1 
546325 154 
546332 8 
546335 65 
546362 2 
546416 1 
546438 3 
546450 4 
546454 3 
546457 17 
546468 2 
546497 1 
546628 45 
546916 52 
546958 71 
546974 8 
547017 26 
547054 1 
547100 10 
547258 2 
547263 23 
547272 16 
547278 127 
547286 1 
547289 2 
547294 7 
547332 2 
547339 136 
547353 10 
547361 109 
547365 6 
547370 78 
547462 21 
548283 176 
548317 4 
548335 3 
548367 2 
549111 3 
549120 1 
549132 10 
549140 14 
549146 44 
549154 19 
549157 40 
549164 57 
549168 15 
549173 4 
549204 48 
549208 35 
549213 15 
549222 62 
549263 87 
549274 91 
549371 7 
549422 32 
549438 2 
549493 6 
549521 5 
549526 8 
549543 7 
549565 18 
549570 2 
549573 14 
549578 2 
549581 5 
549586 1 
549589 1 
549593 53 
549600 18 
549608 8 
549613 3 
549649 56 
549660 25 
549668 21 
549678 3 
549700 37 
549708 1 
549711 357 
549726 13 
550851 28 
550918 1 
551130 11 
551133 2 
551141 45 
551150 30 
552956 2 
553024 1 
553248 19 
553258 4 
553273 11 
553289 6 
553313 38 
553319 11 
553325 5 
553357 1 
553362 3 
553385 15 
553394 27 
553420 32 
553545 65 
553561 38 
553578 58 
553593 60 
553737 3 
553756 16 
553842 65 
553914 6 
553933 4 
553943 32 
554045 7 
554089 81 
554174 274 
554487 55 
554506 19 
554525 1 
554537 1 
554631 17 
554652 132 
554663 302 
554751 3 
554773 12 
554794 66 
554852 55 
554876 309 
554938 4 
554956 99 
554961 26 
554970 9 
554975 3 
554996 40 
555000 11 
555004 6 
555011 5 
555016 118 
555024 2 
555033 33 
555040 13 
555063 514 
555068 182 
555090 1 
555098 12 
555111 162 
555131 2 
555156 34 
555163 190 
555172 181 
555191 3 
555213 95 
555227 397 
555234 92 
555266 79 
555295 16 
555304 72 
555321 24 
555341 57 
555354 237 
555366 17 
555378 3 
555408 2 
555422 17 
555433 4 
555439 2 
555501 109 
555510 1 
555567 4 
555586 141 
555600 20 
555606 132 
555614 1 
555626 6 
555663 86 
555698 96 
555706 25 
555724 77 
555753 15 
555782 84 
555787 1 
555818 56 
555862 18 
555871 29 
555875 52 
555890 64 
555910 3 
556300 1 
556540 1 
556555 6 
556600 29 
556645 74 
556657 15 
556699 17 
556704 4 
556719 21 
556770 8 
556824 10 
556869 20 
557005 329 
557011 12 
557131 13 
557161 1 
557206 1 
557391 15 
557540 9 
557576 74 
557620 199 
557731 80 
557768 29 
557779 72 
557789 2 
557800 4 
557806 18 
557819 4 
557822 13 
557830 68 
557977 5 
558076 243 
558184 303 
558297 1 
558333 1 
558337 1 
558344 1 
558472 15 
558487 2 
558503 1 
558512 1 
558522 1 
558530 39 
558538 40 
558543 8 
558550 11 
558565 32 
558575 40 
558579 37 
558595 29 
558605 1 
558616 1 
558836 2 
559303 1 
559446 2 
559712 4 
559832 93 
559838 18 
559842 45 
559845 43 
559880 11 
559887 22 
559895 29 
559905 12 
559916 233 
559924 153 
559949 337 
559958 87 
559989 25 
559993 110 
561000 6 
561039 15 
561046 43 
561054 3 
561060 45 
561068 2 
561075 123 
561088 1 
561137 3 
561155 108 
561175 1 
561203 126 
561209 25 
561213 48 
561275 2 
561293 16 
561299 27 
561305 1 
561327 1 
561401 1 
561410 1 
562006 7 
562088 10 
562336 1 
562349 1 
562571 4 
562575 4 
562703 8 
562828 52 
562847 32 
562866 5 
562880 4 
562937 15 
562989 14 
562997 3 
563047 37 
563064 160 
563076 25 
563085 44 
563097 76 
563114 83 
563135 19 
563153 155 
563335 17 
563348 192 
563467 82 
563546 11 
563628 29 
563658 261 
563682 25 
563705 25 
563762 74 
563797 219 
563856 3 
563875 246 
563939 21 
563956 140 
564071 11 
564152 120 
564220 39 
564264 89 
564271 19 
564282 133 
564378 79 
564388 4 
564398 65 
564462 17 
564783 1 
564903 41 
564907 29 
564924 15 
564934 2 
564956 113 
564961 2 
564966 165 
564973 17 
564984 19 
564987 4 
564997 87 
565009 99 
565042 10 
565067 1 
565102 3 
565120 45 
565132 1928 
565145 520 
565153 25 
565159 77 
565162 17 
565169 193 
565174 17 
565179 96 
565201 364 
565213 55 
565285 1 
565362 10 
565477 73 
565497 6 
565503 123 
565510 5 
565543 10 
565549 8 
565567 143 
565574 7 
565626 1 
565633 100 
565742 6 
565766 285 
566009 8 
566015 1 
566068 12 
566123 10 
566192 3 
566281 7 
566435 184 
566570 31 
566617 8 
566654 66 
567130 17 
567137 4 
567154 3 
567210 5 
567226 6 
567256 8 
567337 1 
567370 53 
567380 154 
567389 38 
567471 22 
567482 34 
567632 1 
567790 1 
567818 1 
567866 7 
567930 13 
568261 24 
568271 6 
568401 47 
568407 7 
568418 58 
568432 3 
568520 1 
568541 74 
568565 90 
568576 59 
568583 42 
568597 24 
568608 17 
568615 19 
568619 11 
568637 1 
568676 1 
568680 4 
568683 32 
568689 5 
568701 4 
568706 10 
568713 4 
568872 14 
568914 282 
569021 28 
569035 30 
569174 7 
569673 113 
569818 1 
569852 12 
569875 10 
569897 8 
569906 33 
569926 6 
570336 1 
570771 47 
570972 12 
571014 7 
571129 3 
571279 2 
571286 3 
571304 118 
571308 13 
571319 51 
571322 5 
571326 1 
571357 19 
571379 11 
571422 3 
571928 3 
571962 134 
571973 3 
571980 24 
571992 8 
571998 135 
572101 22 
572110 90 
572150 38 
572153 6 
572164 4 
572169 56 
572200 18 
572205 2 
572340 42 
572355 94 
572364 258 
572391 30 
572536 7 
572550 1 
572560 74 
572566 1 
572590 1 
572619 41 
572740 42 
572796 4 
572881 1 
572891 3 
573053 1 
573144 5 
573230 1 
573306 18 
573542 39 
573554 160 
573626 190 
573652 9 
573662 1 
573704 146 
573817 1 
573821 1 
573828 15 
573883 45 
573945 1 
574017 2 
574110 19 
574144 82 
574239 1 
574248 8 
574357 22 
574368 3 
574457 47 
574561 76 
574602 20 
574722 20 
574726 44 
575031 8 
575320 36 
575537 2 
575977 1 
576021 1 
576073 4 
576089 1 
576122 16 
576129 1 
576138 1 
576144 13 
576155 22 
576163 33 
576169 8 
576174 18 
576227 83 
576239 18 
576251 45 
576256 25 
576262 78 
576271 253 
576280 24 
576292 326 
576308 121 
576315 1397 
576328 233 
576341 10 
576344 356 
576640 252 
576673 5 
576682 79 
576865 1 
577858 39 
577973 277 
577979 6 
578048 48 
578125 11 
578149 17 
578171 198 
578175 3 
578184 170 
578191 1 
578199 79 
578223 1 
578246 40 
578265 1 
578274 5 
578279 38 
578291 1 
578294 5 
578297 2 
578315 2 
578452 82 
578460 24 
578471 2 
578494 83 
578553 28 
578581 2 
578645 61 
578828 5 
578845 49 
578988 9 
579002 7 
579054 1 
579074 1 
579082 2 
579140 3 
579175 64 
579178 152 
579265 9 
579315 10 
579345 8 
579386 18 
579481 47 
579500 2 
579540 4 
579560 94 
579644 90 
579734 1 
579824 1 
580190 4 
580371 12 
580428 3 
580432 6 
580675 178 
580722 8 
580740 73 
580919 12 
581018 3 
581024 2 
581029 16 
581065 4 
581147 71 
581353 10 
581365 3 
581485 17 
581529 7 
581534 2 
581573 2 
581581 1 
581612 11 
581621 8 
581733 1 
581778 2 
581799 247 
581899 2 
582045 2 
582052 16 
582067 28 
582214 99 
582228 10 
582251 12 
582254 64 
582260 23 
582271 332 
582278 58 
582322 183 
582332 484 
582339 458 
582347 209 
582362 244 
582372 123 
582404 56 
582521 91 
582693 37 
582706 3 
582975 16 
582983 2 
583040 182 
583192 1 
583330 4 
583506 20 
583515 30 
583525 97 
583540 1 
583562 63 
583581 4 
583586 3 
583725 1 
583728 4 
583740 21 
583747 28 
583756 2 
583914 85 
583920 90 
584052 30 
584061 37 
584076 37 
584128 25 
584266 41 
584273 18 
584387 126 
584457 10 
584541 2 
584577 7 
584659 4 
584667 12 
584678 182 
584701 55 
584707 32 
584722 7 
584764 23 
584786 26 
584806 6 
584833 210 
584844 4 
584860 10 
584884 2 
584899 14 
584920 31 
584945 4 
584957 16 
585044 450 
585085 64 
585099 15 
585234 23 
585357 19 
585414 13 
585552 13 
585714 42 
585726 16 
585892 1 
585898 157 
585915 3 
586043 1 
586107 2 
586120 4 
586128 3 
586232 1 
586255 1 
586276 23 
586279 14 
586288 977 
586299 1 
586309 3 
586320 10 
586387 13 
586392 11 
586408 74 
586415 28 
586427 5 
586432 29 
586435 7 
586439 30 
586473 1 
586485 17 
586491 34 
586497 8 
586960 1 
587469 3 
587528 10 
587535 9 
587714 16 
587837 1 
588067 42 
588122 22 
588404 176 
588612 1 
588816 12 
588864 10 
589033 46 
589040 79 
589204 66 
589216 224 
589224 12 
589232 9 
589238 3 
589252 119 
589260 232 
589267 5 
589270 3 
589273 12 
589279 7 
589322 131 
589329 91 
589336 14 
589341 70 
589344 22 
589347 21 
589351 514 
589364 227 
589377 1 
589427 3 
589484 11 
589491 3 
589502 20 
589509 2 
589517 16 
589523 87 
589532 147 
589545 65 
589597 21 
589608 1 
589620 5 
589629 4 
589632 1 
589647 18 
589746 2 
590015 28 
590156 9 
590240 5 
590418 4 
590508 55 
590565 14 
590615 2 
590626 156 
590676 5 
590728 22 
590800 69 
590815 6 
590921 2 
590924 5 
590960 20 
590965 177 
591020 59 
591043 2 
591218 2 
591229 3 
591396 2 
591447 2 
591508 6 
591514 1 
591518 1 
591544 1 
591698 2 
591711 45 
592087 29 
592329 45 
592357 19 
592388 1 
592601 4 
592784 109 
592819 4 
592831 61 
592836 47 
592861 1 
592869 4 
592872 2 
592879 10 
592886 35 
592891 34 
592901 98 
592911 346 
592918 170 
592926 130 
592932 3 
592940 22 
592945 288 
592965 522 
592976 80 
593007 79 
593025 2 
593033 1277 
593108 10 
593118 123 
593128 159 
593146 71 
593151 9 
593176 2 
593219 17 
593289 21 
593319 21 
593325 1 
593371 10 
593382 7 
593395 49 
593406 3 
593437 2 
593530 15 
593536 2 
593587 19 
593644 33 
593670 5 
593687 1 
594032 1 
594046 1 
594092 14 
594113 3 
594182 74 
594253 2 
594402 6 
594419 29 
594475 3 
594542 9 
594585 225 
594591 58 
594665 12 
594670 111 
594720 9 
594745 262 
594905 3 
594915 2 
594931 27 
594934 32 
594940 5 
594973 7 
594976 1 
595109 302 
595159 188 
595171 72 
595232 11 
595251 9 
595365 13 
595376 1 
595425 14 
595559 8 
595582 4 
595590 35 
595608 45 
595618 28 
595625 207 
595630 15 
595643 8 
595650 126 
595674 122 
595691 1495 
595701 16 
595705 43 
595713 425 
595726 23 
595779 1056 
595797 3 
595803 90 
595812 367 
595817 224 
595827 12 
595833 72 
595840 818 
595870 1 
595876 230 
595889 421 
595909 1 
595913 38 
595918 332 
595930 78 
595936 36 
595943 36 
595971 8 
595984 25 
595993 1 
595998 17 
596007 1 
596028 1 
596077 5 
596169 2 
596179 4 
596286 35 
596296 137 
596334 44 
596440 6 
596466 1 
596473 13 
596510 55 
596535 2 
596540 164 
596631 89 
596739 13 
596760 3 
596850 3 
596856 52 
596961 143 
596980 46 
597018 11 
597026 4 
597154 5 
597188 1 
597199 69 
597210 57 
597218 32 
597223 17 
597229 481 
597238 248 
597252 19 
597266 62 
597278 22 
597285 10 
597292 412 
597311 226 
597322 303 
597452 30 
597493 25 
597649 65 
597775 17 
598002 4 
598153 7 
598323 188 
598377 23 
598406 27 
598479 237 
598487 2 
598506 5 
598517 4 
598544 10 
598549 2 
598552 6 
598555 1 
598567 21 
598593 125 
598607 18 
598629 73 
598722 76 
599061 101 
599369 12 
599380 8 
599423 4 
599546 85 
599679 3 
599823 37 
599955 10 
600015 1 
600035 109 
600040 33 
600068 728 
600082 64 
600092 104 
600112 32 
600117 7 
600120 12 
600128 28 
600174 23 
600407 1 
600415 3 
600431 6 
600435 46 
600459 16 
600467 10 
600471 114 
600476 96 
600523 2 
600650 11 
600802 4 
601168 4 
601171 31 
601218 20 
601515 5 
601526 348 
601559 177 
601577 42 
601625 9 
601645 4 
601936 40 
601960 15 
601966 114 
601986 69 
602059 4 
602140 1 
602178 3 
602229 56 
602240 26 
602244 5 
602256 43 
602270 348 
602304 486 
602315 801 
602324 101 
602332 276 
602346 100 
602358 1084 
602377 6 
602397 3 
602401 18 
602407 6 
602420 181 
602427 70 
602430 57 
602433 9 
602437 250 
602446 3 
602454 4 
602493 2 
602498 2 
602513 11 
602528 38 
602678 27 
602834 55 
602911 49 
602947 1 
603129 13 
603251 18 
603299 58 
603421 43 
603570 1 
603581 26 
603587 69 
603594 4 
603616 20 
603638 21 
603657 9 
603692 7 
603703 18 
603717 33 
603737 227 
603761 22 
603775 4 
603842 142 
603865 2 
603875 28 
604033 6 
604050 5 
604199 36 
604210 2 
604219 2 
604222 82 
604231 32 
604245 72 
604254 26 
604265 1 
604324 68 
604350 2 
604369 351 
604399 11 
604432 25 
604849 2 
605311 1 
605380 1 
605403 1 
605610 91 
605614 36 
605674 2 
605681 44 
605686 133 
605694 1 
605700 94 
605727 20 
605846 115 
605849 40 
605864 300 
605873 281 
605877 179 
605886 130 
605895 218 
605959 53 
605971 13 
605982 129 
605988 24 
605995 1 
606001 2 
606027 2 
606035 3 
606043 3 
606051 52 
606064 113 
606082 60 
606127 11 
606137 1 
606191 10 
606194 74 
606202 3 
606208 76 
606213 18 
606263 86 
606322 4 
606554 12 
606659 21 
606843 4 
606896 1 
606958 2 
606999 1 
607270 269 
607324 1 
607349 91 
607354 64 
607358 1 
607365 29 
607378 29 
607428 48 
607443 24 
607452 13 
607460 7 
607604 10 
607625 7 
607904 57 
608269 2 
608635 4 
608639 25 
608689 3 
608743 3 
608784 20 
608877 38 
608902 28 
608920 1 
609065 26 
609105 7 
609791 7 
609799 6 
609806 10 
609823 55 
609829 7 
609840 27 
609853 2 
609871 17 
609888 4 
609914 25 
609963 4 
610061 73 
610187 6 
610206 62 
610228 25 
610262 33 
610375 1 
610381 2 
610408 2 
610428 72 
610603 178 
610881 109 
611085 130 
611102 25 
611136 66 
611151 76 
611204 83 
611222 4 
611249 84 
611292 150 
611396 311 
611439 27 
611448 19 
611611 137 
611630 154 
611794 7 
611797 14 
611801 24 
611804 11 
611934 11 
611954 2 
612049 4 
613951 1 
613955 7 
613975 1 
613991 1 
614002 9 
614027 1 
614031 25 
614042 44 
614050 1 
614066 2 
614072 10 
614078 2 
614087 43 
614092 1 
614096 58 
614101 1 
614105 11 
614114 1 
614118 33 
614127 84 
614140 22 
614148 29 
614155 53 
614169 1 
614172 10 
614176 12 
614183 113 
614189 52 
614197 38 
614303 27 
614309 3 
614312 19 
614318 193 
614328 5 
614339 748 
614354 3 
614360 75 
614365 12 
614388 28 
614401 54 
614416 142 
614428 186 
614453 37 
614473 50 
614489 17 
614516 258 
614525 30 
614543 446 
614555 55 
614562 33 
614575 214 
614579 10 
614585 112 
614590 2 
614598 27 
614602 1 
614622 4 
614628 15 
614714 372 
614724 247 
614753 56 
614763 7 
614803 95 
614827 235 
614843 4 
614855 10 
614859 41 
614869 84 
614899 7 
614913 10 
614973 10 
614990 193 
614999 148 
615010 1 
615024 24 
615030 190 
615039 234 
615054 30 
615062 22 
615070 7 
615074 404 
615084 8 
615091 400 
615100 5 
615115 1119 
615124 131 
615188 1 
615215 24 
615223 83 
615234 2171 
615250 370 
615255 1 
615262 39 
615282 408 
615293 1 
615304 581 
615311 77 
615326 251 
615335 91 
615341 4 
615356 1710 
615368 491 
615378 80 
615386 671 
615400 402 
615414 30 
615420 139 
615428 3 
615434 392 
615441 15 
615448 89 
615465 85 
615483 4 
615498 871 
615508 25 
615517 1 
615524 15 
615530 18 
615534 2 
615537 19 
615540 26 
615548 97 
615555 80 
615561 65 
615567 30 
615580 327 
615593 6 
615597 2 
615632 3 
615636 67 
615658 112 
615674 1 
615677 88 
615681 1 
615687 11 
615692 4 
615706 26 
615710 5 
615731 1 
615759 65 
615791 37 
615800 489 
615853 26 
615857 1 
615861 18 
615885 20 
615906 2 
615911 46 
615918 222 
615924 9 
615939 18 
615948 13 
615954 19 
615963 4 
615969 53 
615982 16 
616009 90 
616026 38 
616036 39 
616072 11 
618611 1 
618622 5 
618636 105 
618661 1 
618730 547 
618738 727 
618750 712 
618760 1 
618763 1 
618774 7 
618785 31 
618801 41 
618809 277 
618956 21 
619037 54 
619094 52 
619099 705 
619143 8 
619308 1 
619773 22 
620000 3 
620129 16 
620169 328 
620175 27 
620402 20 
620438 525 
620461 4 
620493 1 
620647 1 
620656 7 
620661 14 
620667 6 
620677 15 
620689 2 
620709 5 
620715 2 
620718 13 
620723 6 
620747 2 
620759 7 
620834 1 
620906 117 
620920 56 
620938 241 
620983 598 
621090 45 
621207 2 
621233 18 
621313 50 
621717 3 
622621 29 
622701 2 
622821 135 
622827 32 
622888 101 
623284 1 
623288 8 
623302 2 
623338 12 
623345 5 
623350 3 
623356 4 
623359 5 
623365 13 
623368 11 
623382 28 
623391 25 
623397 3 
623408 6 
623587 69 
623697 29 
623746 182 
623882 32 
623926 3 
624058 6 
624185 1 
624306 2 
624315 7 
624511 61 
624543 186 
624561 64 
624574 18 
624669 110 
624733 100 
624756 4 
624766 28 
624769 30 
624790 57 
624925 2 
624944 1 
624991 4 
625106 1 
625181 2 
625232 1 
625252 1 
625296 1 
625612 26 
625638 1 
625655 1 
625662 2 
625677 3 
625838 1 
628190 64 
628207 177 
628220 17 
628257 27 
628269 15 
628273 6 
628417 6 
628421 31 
628453 5 
628457 1 
628462 2 
628479 2 
628487 237 
628499 40 
628503 3 
628531 3 
628542 15 
628561 68 
628611 198 
628647 1 
628668 34 
628690 30 
628760 4 
628771 23 
628785 389 
628791 38 
628803 276 
628822 6 
628870 78 
628880 3 
628886 2 
628890 38 
628907 4 
628916 1 
628933 5 
629077 4 
629083 9 
629096 22 
629253 138 
629661 3 
629851 32 
629930 119 
630264 16 
630278 13 
630329 1 
630379 3 
630642 35 
630646 1 
630683 5 
630733 111 
630737 515 
630866 17 
631170 10 
631266 8 
631274 1 
631488 1 
631534 1 
631660 8 
631750 427 
631766 11 
631796 45 
631804 20 
631836 1040 
631867 23 
631884 9 
631949 88 
632096 1 
632105 26 
632113 18 
632130 3 
632203 1 
632224 3 
632245 12 
632462 11 
632514 3 
632598 2 
632706 33 
632829 97 
632922 10 
632938 145 
632944 316 
632978 1 
633085 64 
633112 8 
633137 203 
633151 21 
633262 22 
633280 24 
633333 36 
633420 18 
633436 60 
633441 2 
633451 6 
633454 47 
633470 66 
633480 80 
633489 95 
633499 253 
633507 10 
633511 30 
633519 20 
633530 11 
633538 96 
633545 135 
633552 16 
633556 77 
633572 9 
633601 196 
633691 2 
633712 181 
633722 22 
633787 174 
634035 25 
634038 39 
634060 123 
634079 70 
634346 13 
634358 22 
634371 32 
634377 11 
634400 3 
634548 43 
634568 6 
634679 1 
634749 25 
634759 3 
634769 29 
634853 3 
634910 4 
634921 2 
634931 133 
634940 7 
634945 84 
634953 57 
634958 39 
634969 5 
634972 15 
634979 95 
634989 40 
634994 27 
635000 2 
635012 19 
635022 43 
635032 15 
635036 8 
635041 66 
635047 26 
635068 6 
635176 31 
635199 1 
635221 6 
635226 1 
635229 95 
635235 52 
635375 183 
635399 5 
635406 33 
635416 11 
635474 3 
635562 21 
635568 1 
635592 1 
635692 1 
635741 34 
635750 43 
635825 1 
635991 83 
636024 100 
636099 39 
636133 254 
636331 5 
636336 58 
636377 70 
636384 5 
636532 56 
636583 9 
636606 27 
636629 12 
636660 32 
636726 22 
636735 6 
636744 37 
636806 188 
636822 116 
636884 203 
636953 37 
636999 10 
637021 82 
637041 47 
637209 4 
637279 22 
637357 273 
637630 38 
637852 1 
637855 49 
637871 13 
637910 7 
638031 8 
638215 2 
638229 10 
638545 42 
638568 36 
638618 80 
638717 12 
638746 549 
638835 11 
638886 40 
638905 13 
638949 2 
638957 11 
639000 85 
639055 123 
639130 202 
639148 1 
639261 7 
639299 39 
639328 5 
639360 3 
639505 32 
639532 53 
639747 151 
639801 3 
639859 3 
639997 22 
640019 11 
640028 8 
640079 2 
640272 91 
640376 7 
640408 98 
640442 80 
640467 202 
640610 3 
640629 9 
640742 37 
640755 1 
640868 13 
640904 27 
640946 183 
641039 3 
641150 92 
641161 1 
641253 4 
641261 31 
641269 30 
641334 253 
641363 788 
641399 193 
641556 6 
641602 8 
641633 18 
641676 83 
641707 56 
641809 2 
641831 66 
642056 28 
642104 1 
642161 2 
642300 2 
642477 4 
642497 18 
642505 9 
642513 100 
642545 22 
642553 12 
642563 13 
642581 3 
642607 24 
642610 2 
642614 4 
642618 2 
642641 18 
642647 23 
642655 27 
642661 11 
642664 3 
642677 3 
642682 52 
642695 2 
642699 33 
642708 52 
642711 37 
642717 3 
642721 29 
642724 68 
642729 5 
642740 8 
642755 63 
642761 3 
642772 1 
642776 4 
642788 191 
642810 1 
642838 136 
642856 17 
642860 75 
642868 338 
642874 14 
642879 132 
642884 40 
642896 163 
642905 25 
642911 598 
642921 559 
642949 127 
642953 14 
642961 636 
642978 11 
642983 2 
642991 104 
643090 157 
643135 5 
643143 382 
643154 85 
643165 24 
643172 40 
643181 10 
643188 1 
643259 7 
643277 13 
643317 83 
643322 3 
643327 90 
643334 3 
643339 7 
643349 2 
643382 92 
643424 20 
643440 19 
643487 2 
643764 1 
643838 1 
643958 47 
644056 26 
644069 15 
644312 10 
644330 6 
644419 5 
644425 6 
644460 1 
644750 41 
644756 241 
644871 132 
644876 131 
644892 12 
644913 28 
644927 113 
644935 32 
645000 10 
645027 26 
645035 43 
645053 77 
645069 9 
645073 225 
645078 214 
645087 70 
645096 105 
645104 19 
645108 43 
645256 1 
645266 4 
645275 4 
645288 2 
645291 2 
645378 2 
645435 2 
645444 14 
645451 1 
645454 17 
645463 4 
645466 6 
645476 15 
645509 5 
645618 10 
645704 43 
645746 59 
645764 21 
645972 5 
645986 7 
645989 6 
646012 1 
646143 5 
646172 19 
646242 28 
646347 81 
647274 4 
647277 2 
647286 3 
647298 3 
647356 1 
647363 13 
647378 1 
647384 22 
647397 8 
647402 2 
647411 1 
647415 13 
647434 1 
647443 8 
647456 6 
647877 52 
648033 22 
648509 3 
648612 22 
648630 5 
648667 8 
648682 15 
648826 50 
649029 59 
649061 1 
649113 3 
649134 1 
649266 21 
649639 39 
649773 91 
649778 45 
649897 14 
649946 44 
649951 37 
649958 113 
649970 4 
650094 56 
650101 31 
650112 7 
650127 54 
650135 18 
650138 54 
650159 5 
650176 33 
650186 205 
650193 157 
650213 771 
650228 31 
650243 1 
650259 32 
650404 96 
650412 27 
650416 15 
650437 50 
650450 1 
650495 83 
650504 2 
650575 36 
650590 143 
650606 34 
650611 80 
650632 5 
650636 100 
650766 109 
650772 54 
650794 58 
650841 2 
650858 77 
650916 3 
650936 1 
650952 165 
650956 128 
650967 17 
650972 19 
650981 127 
650994 126 
651003 167 
651078 294 
651096 29 
651120 4 
651137 95 
651142 39 
651149 87 
651152 4 
651161 820 
651176 244 
651181 40 
651186 61 
651206 1 
651209 44 
651218 8 
651225 145 
651230 134 
651237 42 
651247 200 
651253 93 
651263 272 
651268 4 
651272 46 
651283 232 
651294 88 
651304 7 
651311 18 
651315 25 
651496 9 
651506 66 
651563 5 
651622 66 
651635 344 
651657 97 
651673 15 
651946 12 
652287 91 
652381 33 
652434 9 
652647 2 
652672 19 
652680 64 
652844 35 
652853 28 
652864 148 
652867 138 
652907 11 
652958 192 
652998 4 
653005 2 
653074 2 
653158 3 
653173 6 
653178 3 
653184 1 
653189 10 
653195 2 
653199 21 
653203 1 
653220 2 
653226 9 
653251 39 
653258 23 
653265 13 
653454 91 
653470 12 
653557 83 
653629 5 
653635 11 
653642 90 
653655 5 
653697 35 
653730 12 
653802 7 
653817 30 
653822 30 
653956 1 
653967 9 
653990 28 
654460 1 
654474 1 
655090 5 
655238 24 
655284 72 
655291 3 
655421 841 
655436 43 
655444 34 
655450 4 
655482 1 
655516 25 
655660 24 
655821 17 
655885 5 
655948 36 
655951 1 
655963 1 
655971 7 
656062 15 
656088 95 
656093 85 
656126 1 
656192 24 
656269 61 
656476 15 
656637 30 
656871 254 
657028 119 
657201 1 
657338 122 
657363 75 
657370 106 
657491 28 
657509 21 
657518 23 
657529 96 
657637 91 
657672 176 
657680 30 
657685 23 
657688 18 
657695 10 
657698 22 
657716 5 
657727 40 
657734 107 
657747 19 
657758 75 
657765 31 
657773 11 
657906 17 
657948 1 
658066 3 
658299 6 
658327 21 
658395 121 
658403 93 
658411 85 
658424 4 
658578 96 
658600 7 
658621 1 
658635 12 
658649 12 
658695 16 
658744 1 
658779 21 
658847 85 
658864 22 
658901 255 
659051 160 
659059 86 
659070 117 
659109 6 
659126 32 
659154 36 
659245 33 
659314 1 
659370 44 
659389 2 
659413 2 
659541 133 
659662 1 
659780 52 
659790 41 
659835 6 
659870 3 
660137 2 
660309 4 
660328 129 
660577 3 
660658 22 
660761 8 
661048 12 
661109 111 
661241 21 
661437 2 
661528 6 
661564 1 
661614 8 
661763 151 
661770 19 
661779 13 
661787 50 
661843 20 
661973 97 
662030 55 
662046 197 
662283 40 
662311 78 
662340 1 
662344 3 
662366 2 
662379 11 
662398 6 
662440 4 
662465 2 
662476 1 
662498 1 
662504 21 
662532 2 
662537 14 
662557 1 
662561 3 
662565 1 
662587 2 
662595 1 
662612 1 
662626 1 
662640 3 
662655 5 
662678 17 
662693 9 
662696 1 
662781 20 
662787 73 
662793 37 
662810 158 
662830 115 
662838 48 
662841 191 
662858 595 
662870 362 
662879 229 
662890 81 
662911 56 
662964 165 
662983 140 
663006 34 
663011 65 
663030 38 
663055 1 
663059 66 
663065 4 
663079 100 
663083 34 
663113 32 
663130 3 
663133 4 
663140 1 
663172 88 
663187 58 
663211 191 
663221 12 
663257 50 
663277 3 
663384 1 
663435 52 
663482 216 
663492 35 
663512 42 
663564 85 
663626 3 
663674 137 
663699 58 
663858 2 
663937 9 
663989 8 
664035 96 
664073 300 
664172 60 
664209 3 
664232 32 
664262 38 
664294 8 
664306 17 
664350 26 
664369 244 
664378 28 
664418 146 
664424 67 
664458 482 
664639 3 
664753 223 
664764 498 
664781 14 
664787 8 
664806 130 
664811 148 
664819 54 
664835 83 
664843 259 
664852 42 
664877 2 
664886 18 
664892 159 
664909 4 
664973 18 
664999 92 
665004 1 
665037 1 
665053 147 
665059 31 
665069 49 
665083 27 
665138 21 
665148 5 
665451 55 
665560 58 
665571 65 
665630 7 
665696 56 
665705 54 
665712 44 
665755 134 
665826 2 
665993 18 
666094 24 
666116 4 
666162 120 
666167 1 
666171 17 
666319 16 
666328 103 
666337 44 
666345 55 
666371 53 
666483 1 
666486 4 
666489 7 
666495 30 
666499 80 
666506 1 
666516 414 
666524 181 
666532 114 
666538 398 
666557 305 
666565 584 
666573 284 
666581 819 
666590 1 
666611 130 
666618 2 
666622 1 
666629 2 
666638 19 
666660 1 
666679 51 
666787 18 
666796 28 
666806 51 
666811 79 
666825 1 
666929 1 
666996 1 
667031 172 
667044 47 
667053 1 
667089 3 
667101 2 
667109 16 
667126 2 
667139 21 
667173 6 
667233 33 
667254 1 
667289 33 
667314 142 
667322 2 
667331 40 
667353 1 
667357 43 
667366 2 
667514 78 
667537 68 
667571 82 
667640 3 
667651 49 
667681 15 
667684 62 
667700 1925 
667713 5 
667717 78 
667722 5 
667726 148 
667768 2 
667806 38 
667812 2 
667832 10 
667850 15 
667860 4 
667870 102 
667876 53 
667886 12 
667901 30 
667907 6 
667918 3 
667927 5 
667930 13 
667935 5 
667978 1 
668000 38 
668027 14 
668039 6 
668042 1 
668058 3 
668075 201 
668083 9 
668094 152 
668100 6 
668104 66 
668115 761 
668123 4 
668129 211 
668139 1 
668150 458 
668169 373 
668186 139 
668192 75 
668203 1 
668214 6 
668292 7 
668295 91 
668301 997 
668330 112 
668350 22 
668369 10 
668382 30 
668389 19 
668406 54 
668420 97 
668463 2 
668484 10 
668504 1 
668512 28 
668524 9 
668557 157 
668568 1 
668576 1 
668587 1 
668613 235 
668618 4 
668624 124 
668630 8 
668653 147 
668687 221 
668692 2 
668700 77 
668720 53 
668728 27 
668733 295 
668741 133 
668749 310 
668833 763 
668848 184 
668866 62 
668879 188 
668883 9 
668892 46 
668903 78 
668921 90 
668953 322 
669006 1 
669041 1 
669054 17 
669057 12 
669078 70 
669090 41 
669116 73 
669123 88 
669150 20 
669240 55 
669266 1 
669321 76 
669347 129 
669389 26 
669409 61 
669448 8 
669477 27 
669782 18 
669788 21 
669832 44 
669843 1 
669846 1 
669923 55 
670139 3 
670152 6 
670185 274 
670197 1 
670205 30 
670330 169 
670341 86 
670348 122 
670356 147 
670366 175 
670372 46 
670376 78 
670382 77 
670395 118 
670413 296 
670423 5 
670437 83 
670443 1 
670455 14 
670470 325 
670599 4 
670603 77 
670615 11 
670618 5 
670635 10 
670923 1 
671096 10 
671101 6 
671160 3 
671390 2 
671870 1 
672069 45 
672435 11 
672516 3 
672619 19 
672654 4 
672837 19 
672841 149 
672962 1 
673051 16 
673241 6 
673257 1 
673321 6 
673611 1 
673698 1 
673705 1 
673733 14 
673789 1 
674146 4 
674412 78 
674492 1 
674863 5 
674882 4 
674944 48 
675041 398 
675053 2 
675072 375 
675093 46 
675209 2 
675219 13 
675228 12 
675233 12 
675248 7 
675259 58 
675401 21 
675421 2 
675462 11 
675468 77 
675575 313 
675678 186 
675722 32 
675751 69 
675766 5 
675789 13 
675805 97 
675930 4 
675949 1 
675974 1 
676271 1 
676283 28 
676338 3 
676478 3 
676496 40 
676806 7 
676968 5 
676973 5 
677047 1 
677172 13 
677302 17 
677610 35 
677651 5 
677731 15 
677988 2 
678058 10 
678134 3 
678243 6 
678475 66 
678649 1 
678924 36 
678958 5 
679090 95 
679097 6 
679116 347 
679246 242 
679281 8 
679287 8 
679311 594 
679315 104 
679327 126 
679371 3 
679393 43 
679401 78 
679444 5 
679625 1 
679972 6 
680007 2 
680098 46 
680117 32 
680151 8 
680167 7 
680172 279 
680183 53 
680189 68 
680196 137 
680204 22 
680207 2 
680212 97 
680219 51 
680229 407 
680241 176 
680255 22 
680264 247 
680274 61 
680282 322 
680287 3 
680291 48 
680303 358 
680321 3 
680421 47 
680429 43 
680450 458 
680503 86 
680509 2 
680526 97 
680529 6 
680534 8 
680537 7 
680552 4 
680608 222 
680621 1 
681928 95 
681936 3 
681970 22 
681976 310 
681989 11 
681992 11 
682020 13 
682025 50 
682030 1 
682035 106 
682086 10 
682123 1 
682158 1 
682199 32 
682252 5 
682335 5 
682352 3 
682466 25 
682469 2 
682507 2 
682513 14 
682635 16 
682644 84 
682656 1 
682666 6 
682670 55 
682678 5 
682685 84 
682735 23 
682830 17 
682833 8 
682846 633 
682857 15 
682974 252 
683008 40 
683024 9 
683048 6 
683105 1 
683132 45 
683139 3 
683167 46 
683174 198 
683186 116 
683194 12 
683200 137 
683206 3 
683212 2 
683216 2 
683236 4 
683275 2 
683306 143 
683326 1 
683475 1 
683479 2 
683483 2 
683593 2 
683605 9 
683611 3 
683621 56 
683629 67 
683635 8 
683645 2 
683791 17 
683797 4 
683803 6 
683829 2 
683938 3 
683984 52 
684030 13 
684058 4 
684084 1 
684092 48 
684121 20 
684136 11 
684202 1 
684233 3 
684283 11 
684310 1 
684439 2 
684502 12 
684530 4 
684553 21 
684669 15 
684681 42 
684782 288 
684804 22 
684828 1 
684855 57 
684878 71 
684888 23 
684898 59 
684913 67 
685268 2 
685314 5 
686661 1 
686665 26 
686674 4 
686717 55 
686722 2 
686726 36 
686757 47 
686763 78 
686767 1 
686773 106 
686780 78 
686787 27 
686791 24 
686794 2 
686901 194 
686939 48 
686944 2 
686947 1 
687252 8 
687420 35 
687433 171 
687443 23 
687452 23 
687458 3 
687618 24 
687702 241 
687735 101 
687748 2 
687782 30 
687852 40 
687860 59 
687951 5 
688199 15 
688277 1 
688509 1 
688594 160 
688722 2 
688743 79 
688778 30 
688913 4 
688948 35 
688952 11 
689029 75 
689363 21 
689433 334 
689539 11 
689714 114 
689745 57 
689832 36 
689841 6 
689862 3 
689919 15 
689925 16 
690015 71 
690034 2 
690075 261 
690080 4 
690085 344 
690122 48 
690151 1 
690178 2 
690242 63 
690291 94 
690317 10 
690433 15 
691738 81 
691775 1 
691803 37 
691807 1 
691815 90 
691842 2 
691848 2 
691854 1 
691866 1 
691872 1 
691880 3 
691885 1 
694004 5 
694655 1 
694665 1 
694668 1 
694767 62 
694770 1 
694927 24 
695378 1 
695766 32 
695797 1 
695829 7 
695845 10 
695858 1 
695880 2 
695884 3 
696011 20 
696025 6 
696065 15 
696286 246 
696502 17 
696610 4 
696758 129 
696832 329 
697024 3 
697125 85 
697177 34 
697281 48 
697336 87 
697345 333 
697349 2 
697373 235 
697461 53 
697468 13 
697472 183 
697480 134 
697484 11 
697519 2 
697526 3 
697532 49 
697540 63 
697547 2 
697642 86 
697702 2 
697708 170 
697729 4 
697841 5 
697866 30 
697929 255 
698004 12 
698009 76 
698017 1 
698023 1 
698037 269 
698107 6 
698113 1 
698130 3 
698133 19 
698141 2 
698145 12 
698158 15 
698173 13 
698187 1 
698198 65 
698229 1 
698313 100 
698391 36 
698398 61 
698409 1328 
698461 96 
698468 2 
698506 2 
698574 4 
698620 171 
698691 3 
698708 9 
698715 149 
698729 25 
698752 8 
698758 79 
698769 164 
698777 95 
698784 70 
698847 5 
698854 15 
698865 265 
698869 1 
698887 2 
698900 13 
698903 43 
698909 40 
698963 151 
698980 28 
698999 16 
699008 140 
699014 95 
699024 49 
699039 1 
699077 2 
699089 2 
699099 14 
699104 29 
699112 11 
699177 1 
699191 17 
699194 1 
699234 13 
699248 2 
699255 10 
699301 1 
699308 9 
699319 5 
699330 1 
699379 202 
699414 6 
699577 24 
699622 8 
699675 39 
699697 112 
699743 8 
699750 130 
699757 49 
699766 548 
699780 2 
699788 1 
699938 3 
699946 3 
699960 6 
700144 1 
700219 16 
700240 4 
700245 1 
700385 46 
700397 46 
700422 243 
700427 1 
700432 136 
700470 143 
700541 71 
700570 14 
700614 9 
700719 219 
700739 70 
700764 1 
700771 39 
700801 12 
700825 72 
700889 4 
700931 89 
700970 24 
700986 188 
700997 27 
701059 3 
701090 5 
701136 40 
701151 109 
701159 118 
701167 163 
701177 280 
701183 148 
701191 60 
701199 9 
701211 24 
701223 21 
701268 2 
701278 81 
701301 73 
701328 19 
701331 21 
701342 7 
701356 33 
701368 7 
701458 97 
701495 5 
701523 6 
701550 1 
701666 34 
701692 6 
701703 600 
701725 523 
701755 1 
701771 144 
701832 1 
701881 1 
701888 4 
701990 3 
702180 103 
702193 35 
702204 69 
702209 44 
702215 63 
702226 62 
702230 44 
702241 87 
702246 21 
702253 28 
702256 4 
702262 95 
702267 63 
702273 29 
702278 281 
702293 223 
702303 439 
702320 104 
702324 34 
702331 37 
702336 7 
702348 412 
702357 154 
702375 2637 
702390 21 
702394 17 
702411 42 
702429 23 
702445 323 
702454 655 
702464 6 
702467 511 
702496 17 
702570 12 
702589 64 
702595 149 
702624 9 
702752 11 
702763 59 
702767 19 
702775 90 
702788 598 
702794 4 
702801 52 
702812 112 
702854 55 
702881 16 
702888 84 
702896 371 
702947 205 
702971 111 
703024 54 
703091 190 
703106 19 
703112 125 
703117 67 
703178 83 
703208 64 
703311 93 
703333 221 
703351 53 
703356 70 
703379 31 
703392 2 
703444 107 
703458 23 
703507 35 
703561 107 
703585 1 
703605 91 
703610 3 
703616 1 
703627 104 
703631 130 
703634 28 
703642 100 
703738 9 
703752 2 
703755 13 
703762 13 
703773 60 
703802 73 
703820 9 
703830 5 
703855 51 
703931 29 
703947 3 
704003 10 
704015 200 
704096 5 
704104 954 
704122 2 
704131 140 
704136 25 
704144 35 
704149 1 
704171 363 
704180 10 
704184 2 
704191 19 
704194 2 
704200 2 
704208 7 
704231 1 
704236 23 
704243 48 
704250 2 
704255 3 
704262 164 
704278 9 
704286 3 
704291 3 
704298 14 
704309 4 
704313 31 
704320 3 
704335 2 
704341 1 
704345 1 
704349 4 
704358 4 
704365 7 
704385 1 
704405 39 
704415 6 
704438 6 
704502 3 
704587 2 
704605 116 
704616 209 
704627 59 
704635 2 
704642 14 
704797 522 
704837 9 
704871 12 
704939 1 
704967 60 
704981 12 
705012 80 
705017 48 
705025 35 
705033 426 
705055 118 
705069 130 
705368 56 
705384 2 
705445 2 
705465 20 
705478 4 
706854 114 
706860 13 
706875 22 
706882 1 
706897 38 
706910 249 
706931 74 
706935 8 
706940 122 
706944 78 
706969 48 
707207 288 
707269 9 
707288 20 
707433 54 
707439 474 
707666 113 
707733 1 
707752 239 
707756 17 
707783 367 
707900 2 
707979 4 
708109 4 
708114 9 
708153 3 
708187 168 
708206 10 
708364 101 
708427 52 
708506 7 
708822 6 
709047 31 
709171 7 
709473 20 
709650 2 
709708 8 
709806 8 
709957 4 
710070 2 
710242 1 
710272 3 
710293 12 
710312 45 
710386 19 
710405 35 
710508 6 
710607 28 
710631 20 
710733 98 
710795 1 
710918 15 
710928 37 
710937 4 
710964 8 
711094 4 
711127 22 
711272 14 
711297 1 
711429 82 
711443 162 
711455 120 
711474 31 
711481 37 
711492 5 
711495 4 
711498 106 
711504 39 
711518 35 
711521 9 
711525 6 
711528 64 
711534 15 
711545 5 
711705 44 
711835 29 
711840 94 
711926 8 
712015 54 
712334 107 
712371 23 
712457 53 
712489 48 
712543 58 
712590 83 
712738 596 
712744 35 
712774 116 
712780 114 
712790 1 
712830 88 
712878 3 
712895 5 
712957 51 
712965 142 
713105 1 
713154 1 
714541 1 
714547 2 
714551 11 
714554 21 
714560 6 
714569 10 
714575 45 
714593 1 
714596 3 
714632 5 
714639 3 
714653 13 
714663 1 
714676 12 
714805 1 
714842 6 
714963 47 
714967 26 
714985 292 
714994 1 
715010 2 
715023 1 
715034 139 
715039 199 
715053 41 
715105 1 
715171 79 
715190 6 
715297 8 
715308 37 
715315 10 
715326 13 
715334 15 
715366 6 
715380 3 
715455 23 
715523 23 
715568 8 
715599 8 
715710 1 
715818 4 
715894 9 
715904 2 
716075 22 
716263 41 
716282 20 
716381 6 
716585 295 
716593 8 
716600 11 
716643 1 
716659 2 
716672 352 
716683 159 
716694 702 
716743 147 
716753 77 
716846 2 
716858 4 
717052 1 
717194 135 
717352 43 
717355 3 
717381 2 
717387 1 
717687 46 
717776 26 
717858 82 
717861 38 
717870 31 
717888 34 
717965 1 
717972 4 
718033 1 
718057 2 
718138 6 
718191 1 
718226 3 
718229 215 
718240 212 
718246 421 
718253 138 
718271 113 
718290 155 
718296 32 
718305 155 
718311 5 
718320 82 
718330 407 
718341 550 
718352 122 
718362 68 
718373 286 
718393 1 
718397 170 
718402 8 
718421 60 
718428 18 
718449 34 
718464 33 
718488 63 
718497 154 
718505 67 
718511 10 
718517 70 
718521 2 
718575 149 
718614 105 
718655 4 
718661 1 
718703 5 
718783 7 
718836 8 
718864 32 
718871 67 
718879 1 
718889 2 
718894 41 
719029 43 
719041 42 
719059 1 
719065 20 
719082 10 
719091 14 
719107 29 
719224 2 
719285 19 
719295 50 
719305 2 
719579 1 
719727 61 
719823 61 
719951 17 
719956 21 
720000 36 
720106 2 
720112 5 
720125 2 
720129 132 
720284 95 
720294 5 
720317 1 
720331 103 
720358 6 
720424 6 
720458 41 
720474 34 
720493 1 
720501 214 
720515 90 
720578 49 
720608 2 
720615 26 
720681 54 
720761 2 
720771 2 
720774 2 
720794 258 
720821 213 
720835 1 
720841 2 
720848 178 
720861 10 
720876 3 
720882 44 
720886 3 
720889 4 
720895 11 
720903 165 
720915 5 
720983 54 
721000 15 
721008 14 
721011 85 
721018 8 
721022 2 
721037 366 
721050 11 
721172 5 
721178 14 
721183 23 
721193 10 
721201 291 
721206 3 
721219 9 
721226 33 
721241 71 
721248 169 
721284 386 
721295 14 
721309 34 
721342 12 
721449 1 
721463 43 
721471 31 
721754 115 
721811 11 
721824 3 
721967 4 
722257 19 
722265 322 
722272 142 
722288 11 
722500 3 
722504 2 
722513 3 
722522 3 
722541 2 
722547 1 
722560 1 
722564 2 
722584 3 
723051 12 
723058 56 
723067 1 
723077 6 
723083 7 
723092 240 
723104 8 
723118 41 
723135 76 
723139 156 
723143 31 
723147 158 
723155 4 
723159 15 
723167 838 
723299 44 
723339 15 
723342 7 
723622 21 
723634 1 
723648 11 
723656 44 
723685 1 
723695 1 
723718 1 
723725 5 
724296 4 
724310 12 
724319 7 
724324 5 
724342 59 
724352 7 
724355 2 
724364 6 
724372 1 
724383 1 
724390 135 
724415 1 
724426 318 
725141 1 
725162 138 
725167 24 
725359 214 
725482 30 
725634 75 
725640 123 
725653 11 
725831 13 
725954 16 
726286 2 
726476 5 
726486 74 
726678 74 
726754 28 
726758 1 
726809 92 
726871 261 
726981 168 
727093 18 
727126 11 
727140 532 
727145 79 
727151 22 
727158 370 
727170 81 
727174 97 
727178 21 
727186 313 
727224 6 
727230 1 
727246 42 
727389 3 
727401 80 
727418 2 
727422 33 
727432 16 
728153 1 
728171 1 
728175 80 
728181 22 
728189 201 
728197 2 
728204 396 
728212 42 
728220 141 
728251 5 
728277 13 
728284 92 
728289 17 
728294 126 
728303 213 
728310 173 
728343 115 
728462 3 
728497 75 
728503 357 
728508 61 
728516 194 
728524 78 
728686 461 
728691 272 
728699 94 
728705 250 
728716 13 
728720 20 
728727 199 
728769 33 
728779 125 
728791 1106 
728799 1 
728809 1 
728831 185 
729762 4 
729839 13 
729874 9 
729888 3 
730007 17 
730013 47 
730032 23 
730067 10 
730195 126 
730201 14 
730230 1 
730251 1 
730262 90 
730276 11 
730282 2 
730290 17 
730299 1 
730305 30 
730314 1 
730323 8 
730416 98 
730440 177 
730455 43 
730480 3 
730495 2 
730608 3 
730619 1 
730643 2 
730777 183 
730806 74 
730843 21 
730961 34 
730998 1 
731027 57 
731212 103 
731230 104 
731402 26 
731410 16 
731484 9 
731521 206 
731584 104 
731605 108 
731674 40 
731782 9 
732040 22 
732233 1 
732360 4 
732471 2 
732540 2 
732715 74 
732727 16 
732748 84 
732760 129 
732928 63 
733022 9 
733136 269 
733216 189 
733261 8 
733266 85 
733379 34 
733385 17 
734134 28 
734168 10 
734189 18 
734233 6 
734311 3 
734366 14 
734677 35 
734694 35 
734726 2 
734730 11 
734736 147 
734759 244 
734766 100 
734776 20 
734788 8 
734934 15 
734956 42 
735073 172 
735095 151 
735102 7 
735118 1 
735128 17 
735262 16 
735268 93 
735395 41 
735409 1 
735443 6 
735470 77 
735566 238 
735570 2 
735601 49 
735612 7 
735650 221 
735655 40 
735708 23 
735776 28 
735910 1 
735977 205 
736031 1 
736043 1 
736080 8 
736088 77 
736107 25 
736125 59 
736128 1 
736139 163 
736149 62 
736155 98 
736166 14 
736176 6 
736191 196 
736197 84 
736205 34 
736228 5 
736265 12 
736308 1 
736318 16 
736332 171 
736373 93 
736392 21 
736534 133 
736560 39 
736566 42 
736674 2 
736729 98 
736742 69 
736921 941 
737072 51 
737211 7 
737230 5 
737363 2 
737383 10 
737458 34 
737513 88 
737567 9 
737742 22 
737866 3 
737910 61 
738051 2 
738150 54 
738197 10 
738214 49 
738236 7 
738246 16 
738355 2 
738366 1 
738402 141 
738409 65 
738438 21 
738450 17 
738461 13 
738488 15 
738501 19 
739532 1 
739547 79 
739652 33 
739702 2 
739706 2 
739733 20 
739739 3 
739742 92 
739747 12 
739768 183 
739786 54 
739920 1 
739965 85 
740016 16 
740124 241 
740290 4 
740296 12 
740323 110 
740674 17 
740791 33 
740795 7 
740835 13 
740839 4 
740843 33 
740965 27 
740971 121 
740978 36 
740993 5 
741000 12 
741021 68 
741115 12 
741137 4 
741142 1 
741153 177 
741159 1 
741171 346 
741184 2 
741189 72 
741200 2 
741206 8 
741212 18 
741220 2 
741223 9 
741231 42 
741238 2 
741247 3 
741253 22 
741257 12 
741264 4 
741292 22 
741440 40 
741444 14 
741450 177 
741541 18 
741573 28 
741685 118 
741702 9 
741713 15 
741720 265 
741725 60 
741730 28 
741734 32 
741739 2 
741749 4 
741753 94 
741764 318 
741798 8 
741811 5 
741841 4 
741868 1002 
741933 3 
741946 259 
741963 29 
741985 179 
741993 7 
742163 18 
742290 1 
742448 5 
742463 10 
742467 18 
742493 39 
742508 59 
742542 71 
742607 15 
742618 13 
742651 92 
742661 58 
742673 210 
742684 151 
742691 2 
742699 11 
742703 69 
742707 3 
742719 27 
742730 1 
742735 1 
742876 2 
742895 421 
742909 18 
742920 2 
742927 3 
742938 227 
742950 9 
743211 7 
743440 51 
743472 12 
743600 1 
743757 2 
743977 53 
744009 40 
744289 26 
744318 68 
744338 28 
744476 122 
744483 25 
744490 63 
744497 67 
744509 6 
744544 2 
744549 3 
744583 11 
744594 4 
744662 6 
744682 35 
744695 3 
744702 29 
744706 22 
744716 153 
744756 120 
744764 303 
744768 5 
744772 60 
744779 88 
744783 136 
744811 10 
744819 3 
744841 1 
744918 213 
744940 29 
744964 178 
744984 658 
744988 1 
744997 87 
745314 9 
745413 12 
745453 2 
745675 2 
745945 126 
745958 7 
746104 11 
746128 2 
746135 22 
746164 2 
746302 5 
746643 26 
747162 2 
747311 117 
747343 17 
747354 6 
747484 1 
747506 1 
747512 26 
747523 11 
747537 1 
747685 111 
747712 68 
747746 70 
747841 104 
747852 4 
747875 13 
747880 27 
747892 5 
747903 4 
747911 139 
747917 11 
747925 2 
747928 3 
747938 140 
748019 92 
748113 27 
748215 13 
748464 3 
748470 39 
748584 73 
748601 39 
748857 38 
748973 13 
749071 7 
749148 8 
749227 8 
749292 1 
749394 2 
749429 1 
749435 6 
749461 1 
749466 34 
749475 2 
749482 6 
749493 6 
749500 3 
749547 21 
749648 13 
749667 283 
749715 290 
749992 6 
750003 122 
750009 3 
750238 8 
750343 14 
750367 13 
750398 6 
750724 1 
750814 3 
750856 1 
751133 45 
751167 66 
751179 62 
751219 6 
751281 6 
751447 1 
751500 3 
751677 78 
751698 441 
751710 26 
751849 2 
752046 13 
752181 3 
752198 5 
752313 24 
752399 1 
752430 1 
752601 52 
752625 19 
752805 7 
752896 124 
752965 1 
753174 95 
753418 73 
753853 58 
754266 1 
754621 1 
754685 5 
756388 43 
756709 72 
756731 54 
757113 398 
757216 2 
757223 99 
757258 1 
757272 263 
757278 56 
757292 2 
757304 16 
757310 1 
757323 76 
757331 4 
757336 7 
757472 35 
757504 49 
757527 8 
757532 4 
757538 2 
757553 2 
757568 2 
757587 3 
757653 8 
757661 30 
757673 28 
757692 58 
757712 4 
757729 226 
757871 21 
757897 2 
757906 180 
758014 43 
758019 177 
758044 56 
758061 41 
758259 7 
758284 17 
758390 123 
758830 11 
758854 15 
759078 3 
759155 2 
759216 2 
759358 2 
759481 2 
759686 112 
759694 24 
759778 13 
759826 6 
759834 1 
759867 23 
759886 189 
760001 81 
760006 91 
760016 55 
760027 323 
760114 560 
760142 54 
760175 10 
760186 30 
760202 52 
760231 1 
760234 4 
760240 17 
760247 12 
760255 10 
760271 1 
760274 13 
760279 35 
760293 1 
760355 1 
760372 2 
760497 27 
760552 388 
760625 1 
760806 33 
760852 82 
760888 41 
760912 20 
760915 38 
760929 19 
760934 82 
760938 171 
760946 39 
760956 281 
760961 1 
760989 1 
761013 18 
761050 70 
761061 2 
761125 6 
761135 4 
761144 1 
761150 3 
761156 59 
761174 5 
761182 3 
761196 5 
761221 3 
761351 4 
761369 1 
761693 6 
761849 81 
762358 2 
762565 1 
762954 25 
763304 5 
763432 11 
763495 3 
763534 8 
763543 8 
763640 2 
763799 129 
763825 42 
763881 2 
764088 19 
764107 93 
764120 42 
764146 27 
764249 191 
764257 8 
764265 57 
764302 14 
764320 24 
764414 5 
764426 230 
764559 2 
764665 9 
764730 1 
764768 33 
764785 138 
764803 45 
764809 4 
764818 11 
764832 4 
764836 1 
764841 34 
764849 5 
764852 5 
764859 2 
764884 2 
764887 8 
765039 3 
765042 5 
765207 11 
765256 1 
765359 1 
765424 14 
765439 16 
765660 1681 
765670 27 
765722 20 
766046 8 
766055 1 
766064 4 
766171 4 
766325 27 
766369 119 
766400 10 
766550 45 
766703 10 
767046 2 
767093 1 
767219 27 
767290 31 
767488 1 
767498 74 
767506 16 
767523 61 
767526 2 
767532 195 
767552 102 
767661 7 
767664 29 
767688 6 
767692 65 
767706 64 
767712 169 
767719 159 
767729 233 
767741 6 
767746 301 
767760 451 
767769 60 
767777 11 
767786 1 
767834 50 
767953 223 
767981 12 
768037 2 
768047 1 
768053 4 
768060 1 
768069 21 
768078 1 
768084 4 
768139 2 
768151 3 
768155 1 
768164 1 
768203 6 
768338 16 
768354 1 
768375 33 
768464 1 
768483 4 
768536 12 
768626 1 
768670 19 
768681 353 
768697 16 
768714 9 
768728 41 
768805 14 
768823 5 
768834 3 
768870 73 
768878 6 
768883 83 
768901 1 
768950 134 
768959 25 
769003 9 
769194 60 
769303 14 
769326 12 
769543 5 
769780 227 
769840 11 
769858 107 
769868 38 
770093 1 
770301 24 
770322 2 
770450 55 
770464 436 
770483 2 
770493 4 
770594 20 
770605 316 
770618 61 
770628 662 
770645 5 
770661 396 
770673 103 
770681 467 
770689 41 
770707 17 
770712 21 
770716 188 
770726 307 
770773 2 
770789 8 
770794 1 
770810 58 
770817 1120 
770830 47 
770838 172 
770858 181 
770980 16 
771002 502 
771014 204 
771023 1 
771048 2 
771064 2 
771096 748 
771128 13 
771132 1 
771136 22 
771142 131 
771152 8 
771155 40 
771186 6 
771290 6 
771315 35 
771333 4 
771350 1 
771409 73 
771505 2 
771523 147 
771543 138 
771560 55 
771678 20 
771686 318 
771700 4 
771748 72 
771834 3 
771911 96 
771923 9 
771930 17 
771937 68 
772123 3 
772138 14 
772358 1 
772444 2 
772642 16 
772802 39 
772832 48 
772923 139 
772934 2 
772955 2 
772965 6 
773024 1 
773038 11 
773067 58 
773116 9 
773125 18 
773140 11 
773176 97 
773180 2 
773212 311 
773222 117 
773265 3 
773310 3 
773348 40 
773351 14 
773362 57 
773377 5 
773393 51 
773398 4 
773404 89 
773423 351 
773436 208 
773487 22 
773493 3 
773512 352 
773525 26 
773540 90 
773547 85 
773567 1 
773587 125 
773594 101 
773597 7 
773612 30 
773618 479 
773640 111 
773655 1 
773667 203 
773670 91 
773687 38 
773701 91 
773727 3 
773733 36 
773782 5 
774044 136 
774073 5 
774538 1 
774559 16 
774573 69 
774609 133 
774617 473 
774636 15 
774657 43 
774663 71 
774809 6 
774842 52 
774938 8 
775021 3 
775049 14 
775282 90 
775318 1 
775379 31 
775458 12 
775466 8 
775606 186 
775638 172 
775653 149 
775660 647 
775692 262 
775736 2 
775793 32 
775848 2 
775875 13 
775969 45 
775982 62 
775990 25 
776004 2 
776028 57 
776128 2 
776150 3 
776154 1 
776162 1 
776180 5 
776190 3 
776208 42 
776309 26 
776324 10 
776329 3 
776344 17 
776349 78 
776420 122 
776424 18 
776436 16 
776455 40 
776459 1 
776466 337 
776485 97 
776489 1 
776494 28 
776537 1 
776642 28 
776672 1 
776751 1 
776828 196 
776836 460 
776843 14 
776959 3 
777132 60 
777151 196 
777160 109 
777166 46 
777214 4 
777284 2 
777375 19 
777493 19 
777564 27 
777612 115 
777743 9 
777764 7 
777810 117 
777819 54 
777844 104 
777851 48 
777878 10 
777935 1 
778048 1 
778076 93 
778144 20 
778156 16 
778172 68 
778244 76 
778259 31 
778374 1 
778476 3 
778699 1 
778722 25 
779054 6 
779176 5 
779349 1 
779372 2 
779378 30 
779501 1 
779555 9 
779570 17 
779582 9 
779593 25 
779601 44 
779611 19 
779617 44 
779625 25 
779630 2 
779779 27 
779788 30 
780383 253 
780413 46 
780992 4 
781343 1 
781613 23 
781765 2 
781911 2 
781963 26 
781967 24 
781976 2 
781981 6 
782009 1 
782039 3 
782085 12 
782107 1 
782148 1 
782175 42 
782226 11 
782235 7 
782244 107 
782254 199 
782270 2 
782278 11 
782290 1 
782425 28 
782428 3 
782441 2 
782444 1 
782483 5 
782496 119 
782502 22 
782516 21 
782523 142 
782528 342 
782553 229 
782579 117 
782691 8 
782759 12 
782859 21 
783214 10 
783373 43 
783487 129 
783503 75 
783526 34 
783562 12 
783663 22 
783686 30 
783723 42 
783758 80 
783784 7 
783796 213 
783808 5 
783818 133 
783867 14 
783875 20 
783883 119 
783891 45 
783900 418 
783924 19 
783930 280 
783935 83 
783953 159 
783958 56 
783969 8 
783972 42 
783977 6 
783990 4 
784003 10 
784007 145 
784035 122 
784053 69 
784075 103 
784098 739 
784113 77 
784123 33 
784144 50 
784162 7 
784191 263 
784254 23 
784284 51 
784297 2 
784305 154 
784337 23 
784342 1 
784353 224 
784362 328 
784368 186 
784377 544 
784393 53 
784402 4 
784411 4 
784528 185 
784558 77 
784682 17 
784701 22 
784708 62 
784761 3 
784785 8 
784822 1 
784874 1 
784917 1 
784948 19 
784952 2 
784976 41 
785115 62 
785151 46 
785178 24 
785183 82 
785313 17 
785342 384 
785398 89 
785493 37 
785497 12 
785582 41 
785879 3 
785890 1 
785906 1 
785919 1 
786031 3 
786109 2 
786240 23 
786277 9 
786283 85 
786321 444 
786377 4 
786411 11 
786435 226 
786446 231 
786452 2 
786460 151 
786468 22 
786505 19 
786534 1 
786544 10 
786669 1 
786674 1 
786714 1 
786759 1 
786900 56 
786908 32 
786913 1 
786931 716 
786947 261 
786955 1 
786961 175 
786967 17 
786979 40 
786996 20 
787003 191 
787077 7 
787097 1 
787139 182 
787148 46 
787162 50 
787186 10 
787193 225 
787198 46 
787207 168 
787219 198 
787329 2 
787348 152 
787368 27 
787471 15 
787629 35 
787633 6 
787682 210 
788074 54 
788201 233 
788215 26 
788225 24 
788255 1 
788261 114 
788266 16 
788456 2 
788476 1 
788503 5 
788547 2 
788617 21 
788638 68 
788657 85 
788676 136 
788702 2 
788709 3 
788712 32 
788716 18 
788721 9 
788728 19 
788741 357 
788749 27 
788754 1 
788783 28 
788802 15 
788809 58 
788821 1430 
788864 162 
788868 74 
788880 42 
788893 31 
788897 11 
788902 152 
788909 9 
788915 103 
788921 11 
788937 13 
788979 16 
789040 10 
789213 5 
789239 35 
789243 19 
789310 3 
789426 3 
789437 10 
789458 96 
789567 29 
789575 2 
789587 3 
789611 13 
789633 2 
790103 1 
790232 1 
790261 2 
790481 27 
790876 42 
790917 101 
791158 16 
791364 24 
791396 6 
791420 7 
791479 68 
791484 1 
791499 114 
791506 7 
791529 743 
791705 89 
791807 261 
791841 13 
791883 36 
791987 310 
792038 3 
792116 359 
792170 13 
792187 5 
792190 32 
792199 819 
792211 159 
792218 24 
792222 344 
792236 180 
792243 4 
792251 21 
792259 161 
792268 34 
792273 43 
792278 87 
792318 29 
792324 132 
792359 2 
792376 3 
792491 42 
792541 27 
792616 27 
792639 134 
792642 11 
792658 58 
792683 192 
792693 134 
792705 499 
792712 289 
792747 7 
792757 19 
792770 3 
792778 64 
792867 201 
792892 32 
792897 13 
792906 253 
792926 2 
792933 46 
793038 2 
793057 102 
793073 1 
793077 14 
793103 31 
793145 3 
793463 44 
793595 45 
793785 4 
793837 40 
793850 1 
793863 66 
794064 56 
794249 63 
794516 8 
794543 123 
794635 5 
794707 14 
794852 14 
794876 7 
794928 108 
795161 5 
795164 68 
795314 176 
795339 31 
795379 17 
795386 13 
795429 20 
795437 181 
795445 7 
795455 3 
795475 66 
795488 34 
795508 2 
795526 6 
795564 263 
795654 78 
795659 33 
795811 8 
795896 255 
795959 55 
796024 4 
796031 9 
796065 9 
796085 2 
796144 12 
796159 1 
796201 12 
796208 4 
796436 8 
796459 9 
796564 2 
796582 84 
796589 62 
796605 34 
796699 121 
796763 21 
796818 39 
796825 54 
796837 202 
796849 107 
796863 29 
796963 102 
797077 6 
797110 34 
797133 7 
797216 4 
797408 1151 
797627 13 
797659 35 
797662 1 
797718 1 
797851 26 
798002 132 
798050 1 
798070 107 
798111 2 
798119 27 
798124 560 
798131 12 
798214 17 
798238 12 
798248 7 
798263 31 
798338 104 
798446 27 
798465 157 
798514 4 
798615 216 
798637 87 
798669 111 
798716 41 
798744 1 
798763 25 
798792 7 
798801 7 
798909 2 
798918 27 
798951 230 
798966 133 
798975 70 
798984 227 
799052 3 
799059 3 
799065 1 
799112 2 
799118 25 
799128 55 
799137 7 
799150 147 
799157 15 
799164 7 
799282 2 
799298 17 
799304 1 
799310 5 
799328 2 
799340 13 
799417 6 
799501 58 
799545 94 
799575 5 
799620 123 
799640 1 
799688 52 
799694 7 
799708 1018 
799738 1 
799827 77 
799831 740 
799836 152 
799867 56 
799873 81 
799880 29 
800008 9 
800142 4 
800183 2 
800190 29 
800215 1 
800233 1 
800250 1 
800253 20 
800263 103 
800267 71 
800285 170 
800308 62 
800313 5 
800320 12 
800331 1 
800344 1 
800350 14 
800373 25 
800382 5 
800389 11 
800396 3 
800415 327 
800445 18 
800565 77 
800609 159 
800620 1 
800624 10 
800635 10 
800791 663 
800808 63 
800828 28 
800836 14 
800863 21 
800880 27 
800897 24 
800970 18 
801001 10 
801024 151 
801063 87 
801075 2 
801106 2 
801115 7 
801120 19 
801126 1 
801152 4 
801199 2 
801358 23 
801408 63 
801415 408 
801701 2 
801704 290 
801714 130 
801923 31 
802085 3 
802120 16 
802129 125 
802227 48 
802231 21 
802245 262 
802259 72 
802275 35 
802289 8 
802428 1 
802460 1 
802476 5 
802485 2 
802537 5 
802555 1 
802654 4 
802733 134 
802784 1 
802821 9 
802910 62 
803058 252 
803104 73 
803131 10 
803159 11 
803238 12 
803353 5 
803465 151 
803516 1152 
803586 27 
803766 51 
803810 82 
803861 91 
803951 1 
804004 16 
804124 2 
804132 30 
804143 22 
804280 108 
804392 10 
804440 1 
804576 12 
804618 1 
804751 126 
804772 238 
804777 284 
804799 4 
804866 134 
804886 16 
804891 4 
804897 1 
804905 65 
804927 23 
804930 11 
804936 3 
804941 19 
804950 74 
804953 21 
804966 45 
804975 24 
804991 23 
804996 6 
805002 485 
805017 20 
805026 45 
805035 6 
805059 6 
805063 22 
805067 9 
805072 34 
805078 2 
805087 17 
805092 104 
805096 12 
805137 27 
805164 12 
805188 1 
805222 1 
805242 144 
805249 128 
805558 39 
805593 261 
805603 27 
805612 109 
806212 13 
806712 232 
806722 62 
807087 4 
807143 131 
807200 1128 
807219 50 
807222 1 
807227 64 
807233 5 
807243 8 
807246 2 
807249 52 
807252 48 
807256 1 
807261 17 
807290 1 
807296 3 
807305 3 
807309 3 
807320 5 
807330 40 
807342 8 
807348 8 
807518 63 
807987 11 
808138 54 
808144 91 
808292 1 
808505 14 
808621 30 
808683 5 
809237 2 
809389 26 
809408 13 
809460 146 
809754 5 
809764 4 
809770 11 
809779 8 
809783 3 
809876 1 
809963 39 
812611 1 
813019 3 
variableStep chrom=chrIII
399 1 
410 26 
455 45 
471 937 
478 195 
490 417 
511 80 
737 2 
745 1 
792 13 
799 11 
806 115 
813 34 
819 307 
890 3 
994 36 
1014 2 
1081 1 
1754 9 
2328 21 
2428 3 
2481 5 
2637 2 
3065 67 
3141 57 
3441 93 
3507 1 
3789 1 
4186 16 
6341 2 
6579 3 
6860 2 
7225 22 
7445 50 
7709 3 
7867 6 
7871 3 
8004 167 
8066 1 
8446 1 
8741 1 
9054 1 
9057 2 
9121 40 
10012 1 
11138 1 
11324 27 
11333 3 
11388 16 
11531 1 
14570 80 
14599 2 
14686 1 
14726 337 
14736 82 
14743 3 
14993 45 
15133 4 
15278 1 
15281 1 
15335 1 
15422 3 
15921 252 
16744 1 
16879 8 
16955 10 
17020 43 
17040 30 
17045 296 
17092 8 
17095 11 
17121 58 
17129 26 
17132 18 
17137 248 
17152 185 
17162 251 
17185 411 
17195 280 
17208 228 
17218 7 
17223 12 
17249 61 
17255 1 
17390 60 
17550 3 
17563 14 
17569 22 
17588 78 
17595 206 
17709 8 
17765 141 
17873 2 
17887 24 
17898 50 
17915 2 
18021 45 
18044 1 
18052 4 
18097 6 
18118 3 
18168 8 
18186 7 
18213 16 
18436 218 
18976 5 
18979 1 
19065 10 
19244 12 
19493 21 
19673 29 
19678 1 
19725 38 
19749 4 
19767 126 
19960 12 
20128 3 
20271 165 
20888 9 
20955 5 
21395 66 
21428 37 
22027 64 
22135 59 
22201 763 
22242 1 
22265 27 
22281 5 
22284 11 
22306 188 
22331 73 
22448 4 
23415 3 
23420 16 
23426 3 
23435 8 
23439 20 
23446 51 
23465 1 
23475 133 
23483 35 
23493 96 
23504 2 
23519 58 
23531 274 
23541 30 
23550 20 
23557 46 
23562 91 
23565 2 
23662 17 
23665 15 
23699 194 
23710 44 
23752 42 
23838 13 
23852 110 
23976 9 
24029 4 
24089 20 
24095 66 
24115 110 
24129 50 
24137 58 
24189 5 
24203 2 
24208 25 
24221 18 
24234 232 
24246 6 
24367 14 
24373 64 
24380 6 
24386 84 
24399 967 
24406 36 
24412 45 
24422 505 
24430 11 
24440 31 
24532 10 
24613 154 
24623 175 
24650 1 
24658 98 
24664 8 
24672 1 
24677 1 
24686 131 
24695 120 
24703 38 
24712 4 
24726 25 
24730 4 
24758 1 
24868 18 
24897 5 
24904 164 
25075 1 
25214 27 
25221 27 
25239 22 
25372 32 
25412 89 
25468 1 
25483 1 
25731 2 
25739 99 
25849 67 
25932 268 
26060 114 
26155 74 
26178 2 
26203 129 
26372 13 
26520 5 
26540 107 
26561 64 
26593 263 
26612 4 
26712 29 
26726 15 
26746 8 
26874 20 
26912 4 
26945 2 
26969 1 
26988 1 
27036 14 
27186 93 
27195 1 
27212 9 
27220 64 
27231 13 
27234 1 
27246 55 
27251 22 
27282 1 
27293 2 
27297 2 
27384 10 
27394 12 
27398 6 
27403 43 
27413 187 
27419 53 
27426 28 
27436 72 
27440 26 
27445 1 
27455 9 
27464 76 
27471 5 
27475 4 
27480 1 
27508 306 
27521 143 
27542 33 
27587 1 
27611 1 
27625 4 
27639 1 
27646 53 
27687 2 
27718 6 
27782 50 
27794 14 
27823 5 
27826 231 
27830 19 
27838 40 
27845 8 
27850 14 
27861 149 
27911 8 
27921 357 
27996 3 
28032 47 
28039 57 
28044 64 
28049 233 
28058 1 
28066 67 
28210 14 
28337 19 
28345 3 
28367 60 
28484 48 
28660 9 
28793 23 
28804 42 
28951 3 
29141 6 
29176 94 
29186 576 
29195 217 
29240 72 
29251 407 
29259 45 
29266 6 
29272 63 
29280 88 
29291 17 
29740 1 
29762 14 
29768 27 
29776 1 
29803 19 
29811 50 
29928 41 
29974 16 
29987 26 
30017 125 
30030 1 
30034 72 
30044 54 
30052 2 
30075 69 
30110 142 
30158 112 
30342 2 
30489 15 
30502 153 
30509 3 
30514 36 
30520 6 
30525 94 
30532 93 
30539 35 
30543 40 
30628 10 
30636 173 
30651 317 
30672 118 
30683 49 
30688 11 
30697 96 
30725 7 
30835 50 
30847 10 
30872 1 
30991 76 
31064 2 
31073 7 
31200 5 
31220 1 
31229 5 
31249 1 
31260 21 
31264 7 
31270 5 
31326 4 
31329 8 
31332 2 
31335 9 
31347 9 
31354 5 
31365 5 
32743 10 
33434 3 
33665 4 
33710 2 
33759 4 
33825 45 
33871 2 
33945 2 
33956 9 
33974 1 
34013 14 
34020 13 
34102 34 
34125 93 
34159 1 
34200 274 
34772 79 
34820 1 
34924 53 
34961 3 
34991 11 
34995 1 
35290 16 
35422 17 
35432 16 
35453 3 
35489 268 
35496 71 
35505 9 
35512 37 
35540 83 
35552 2 
35677 25 
35733 40 
35804 3 
35814 98 
35826 1 
35848 17 
35856 24 
35859 1 
35877 1 
35889 15 
36001 2 
36026 1 
36034 235 
36062 22 
36074 25 
36179 1 
36203 17 
36264 60 
36348 77 
36462 362 
36478 17 
36483 101 
36487 14 
36494 174 
36503 74 
36547 550 
36658 46 
36683 96 
36744 21 
36861 13 
36900 1115 
36910 57 
37015 40 
37041 125 
37135 104 
37155 7 
37193 203 
37205 33 
37235 187 
37340 1 
37439 385 
37450 228 
37475 39 
37574 97 
37614 14 
37700 26 
37747 1 
37752 4 
37768 1 
37771 1 
37798 4 
38022 11 
38036 99 
38067 5 
38228 13 
38384 38 
38392 1 
38412 211 
38535 17 
38539 48 
38705 39 
38716 22 
38741 239 
38750 52 
38768 90 
38799 55 
38850 3 
38861 3 
38896 213 
38908 16 
38916 472 
38923 301 
38931 107 
38934 2 
38938 7 
38948 597 
38960 12 
38992 1 
38999 7 
39004 27 
39010 68 
39017 27 
39025 13 
39037 38 
39054 6 
39079 20 
39136 6 
39164 157 
39173 9 
39191 5 
39195 9 
39205 2 
39214 1 
39307 3 
39311 47 
39318 26 
39345 2 
39434 173 
39459 4 
39480 73 
39497 5 
39502 2 
39508 139 
39529 4 
39534 146 
39541 1 
39546 70 
39587 82 
39614 14 
39624 7 
39629 24 
39639 48 
39654 10 
39671 53 
39695 10 
39716 4 
39728 34 
39746 131 
39759 77 
39768 121 
39782 98 
39852 55 
39891 295 
39912 29 
39925 222 
39999 1 
40124 1 
40131 155 
40142 23 
40165 1 
40171 5 
40307 2 
40313 12 
40318 3 
40347 1 
40445 1 
40459 8 
40468 1 
40471 36 
40479 32 
40486 12 
40542 12 
40594 98 
40611 2 
40614 81 
40618 26 
40625 53 
40630 1 
40644 1 
40671 26 
40676 152 
40707 74 
40758 6 
40772 32 
40777 21 
40783 34 
40792 89 
40798 49 
40804 111 
40817 221 
40840 32 
40847 124 
40865 18 
40874 315 
40881 4 
40896 8 
40901 9 
40907 378 
40920 88 
40929 132 
40937 339 
40944 44 
40950 32 
40953 20 
40961 14 
40965 274 
40975 14 
40982 20 
40989 10 
40992 1 
40999 10 
41003 69 
41011 2 
41019 87 
41040 13 
41043 64 
41057 282 
41076 478 
41083 54 
41088 8 
41099 149 
41105 13 
41110 12 
41115 72 
41119 6 
41129 517 
41141 100 
41150 180 
41155 20 
41158 14 
41171 27 
41181 439 
41195 11 
41203 31 
41216 18 
41224 41 
41252 9 
41259 263 
41268 14 
41303 53 
41343 25 
41483 1 
41578 152 
41622 1 
41648 91 
41692 104 
41951 2 
41978 1 
42033 43 
42048 193 
42059 62 
42165 16 
42179 147 
42195 197 
42213 22 
42234 63 
42249 197 
42260 2 
42276 52 
42337 307 
42373 82 
42402 22 
42463 168 
42506 281 
42516 33 
42524 4 
42535 11 
42548 27 
42568 74 
42576 13 
42728 78 
42853 63 
42953 138 
43021 22 
43042 27 
43115 31 
43206 138 
43241 21 
43252 89 
43261 157 
43294 231 
43324 74 
43407 30 
43421 6 
43433 115 
43490 3 
43498 71 
43636 18 
43751 37 
43778 18 
43785 20 
43808 17 
43942 6 
43986 37 
44037 60 
44048 20 
44113 24 
44129 19 
44150 22 
44164 250 
44297 96 
44321 1 
44351 125 
44467 18 
44482 8 
44496 29 
44509 2 
44517 1 
44520 1 
44531 4 
44541 1 
44581 9 
44595 23 
44598 3 
44602 16 
44629 15 
44688 1 
44708 17 
44731 3 
44742 90 
44748 68 
44753 1 
44769 322 
44878 6 
44920 32 
44929 43 
44956 246 
45072 92 
45097 125 
45235 81 
45251 11 
45259 7 
45262 211 
45410 11 
45417 5 
45466 93 
45561 14 
45572 7 
45654 71 
45709 303 
45875 4 
46066 118 
46198 20 
46212 2 
46300 97 
46319 1 
46331 10 
46336 13 
46340 58 
46356 120 
46504 9 
46515 7 
46542 8 
46630 12 
46638 4 
46651 43 
46764 4 
46802 2 
46819 6 
46848 2 
46976 1 
46989 6 
47001 5 
47014 218 
47026 235 
47035 28 
47070 21 
47086 519 
47099 453 
47111 21 
47200 592 
47240 128 
47253 368 
47269 10 
47284 2 
47299 1 
47331 22 
47362 10 
47396 26 
47412 362 
47430 34 
47450 31 
47470 43 
47480 92 
47495 49 
47593 995 
47659 60 
47666 12 
47766 3 
47810 6 
47819 3 
47822 57 
47826 3 
47839 1 
47948 53 
47963 1 
47969 5 
48064 1 
48088 7 
48120 78 
48282 9 
48299 20 
48313 1 
48351 9 
48396 225 
48419 110 
48429 296 
48479 16 
48489 233 
48492 28 
48500 392 
48509 64 
48522 50 
48535 1 
48538 5 
48542 5 
48548 112 
48555 363 
48567 37 
48575 121 
48620 9 
48706 53 
48724 10 
48741 27 
48755 1 
48758 18 
49113 2 
50239 28 
50276 78 
50304 68 
50310 47 
50314 1 
50318 213 
50324 23 
50334 8 
50346 2 
50353 1 
50357 2 
50367 1 
50371 2 
50379 1 
50382 1 
50390 3 
50402 1 
50422 2 
50429 1 
50445 8 
50523 5 
50528 2 
50531 1 
50557 2 
50560 2 
50564 4 
50623 4 
50635 4 
50638 1 
50644 4 
50649 1 
50659 3 
50676 1 
50679 11 
50682 1 
50686 29 
50700 3 
50705 13 
50718 7 
50725 15 
50736 9 
50742 6 
50748 15 
50751 29 
50760 258 
50769 145 
50773 27 
50778 44 
50781 191 
50799 42 
50815 2 
50842 2 
50851 31 
50857 12 
50866 134 
50879 64 
50899 7 
50919 301 
50931 23 
50959 268 
50973 14 
50979 135 
50987 3 
50990 57 
50995 6 
51005 130 
51015 78 
51026 183 
51056 28 
51064 12 
51072 3 
51094 3 
51098 17 
51107 205 
51120 6 
51129 4 
51153 2 
51174 2 
51197 53 
51206 7 
51216 336 
51236 900 
51249 227 
51254 33 
51257 163 
51308 167 
51313 3 
51326 18 
51334 21 
51344 3 
51357 9 
51363 320 
51372 102 
51384 339 
51393 153 
51474 178 
51511 361 
51534 7 
51547 2 
51579 144 
51591 393 
51598 91 
51606 20 
51622 2 
51647 68 
51655 168 
51697 2 
51733 70 
51753 75 
51799 1 
51812 7 
51818 39 
51825 22 
51829 23 
51835 9 
51845 23 
51868 57 
51877 104 
51895 21 
51903 11 
51910 5 
51937 10 
51941 20 
52019 32 
52026 26 
52035 209 
52040 10 
52048 143 
52094 70 
52107 97 
52113 4 
52118 1 
52147 1 
52213 205 
52223 19 
52235 196 
52244 132 
52250 10 
52255 469 
52265 743 
52279 21 
52291 57 
52295 7 
52303 217 
52315 23 
52320 20 
52336 108 
52371 7 
52376 30 
52380 237 
52396 38 
52401 87 
52421 1 
52425 22 
52432 4 
52439 2 
52445 19 
52453 10 
52463 12 
52473 174 
52485 138 
52496 69 
52532 40 
52542 3 
52549 172 
52556 15 
52560 349 
52573 212 
52585 43 
52603 1 
52614 41 
52624 18 
52714 1 
52729 62 
52740 2 
52778 3 
52783 269 
52794 50 
52870 8 
52879 5 
52904 162 
52916 26 
52919 142 
52925 236 
52937 91 
53024 83 
53033 61 
53053 161 
53063 9 
53177 16 
53188 112 
53197 7 
53202 12 
53237 5 
53287 93 
53344 7 
53349 14 
53354 16 
53378 42 
53498 143 
53531 531 
53602 35 
53610 1 
53674 15 
53702 143 
53706 162 
53712 45 
53725 1 
53801 465 
53807 3 
53823 548 
53837 1 
53858 1 
53877 38 
53905 33 
53947 11 
53957 131 
54020 11 
54102 1 
54110 17 
54113 40 
54144 41 
54155 69 
54162 161 
54172 77 
54208 24 
54276 269 
54316 205 
54336 212 
54341 163 
54391 2 
54485 24 
54512 5 
54532 85 
54597 27 
54614 8 
54617 87 
54646 1 
54658 2 
54661 32 
54698 66 
54725 34 
54750 91 
54831 8 
54836 3 
54841 52 
54849 47 
54864 1 
54875 163 
54891 2 
54902 9 
54913 2 
54921 14 
54992 31 
55013 12 
55024 6 
55034 34 
55044 4 
55088 1 
55114 94 
55131 6 
55140 72 
55231 20 
55241 8 
55244 11 
55285 85 
55379 9 
55413 18 
55434 19 
55480 158 
55486 1 
55491 4 
55542 2 
55546 2 
55553 4 
55616 15 
55654 29 
55701 69 
55728 7 
55731 13 
55745 35 
55802 186 
55812 64 
55822 29 
55885 5 
55894 7 
55898 4 
55917 4 
55928 1 
55932 17 
55938 15 
55950 58 
56009 2 
56033 36 
56054 37 
56057 127 
56094 24 
56104 42 
56122 4 
56175 17 
56193 14 
56216 1 
56261 126 
56304 72 
56334 328 
56443 115 
56464 28 
56528 72 
56560 50 
56568 20 
56584 3 
56593 1 
56596 1 
56601 2 
56607 49 
56613 15 
56618 5 
56625 26 
56631 76 
56637 26 
56644 1 
56649 86 
56659 44 
56663 3 
56667 10 
56671 41 
56679 1 
56688 96 
56700 26 
56711 20 
56728 266 
56739 328 
56749 303 
56755 37 
56791 192 
56879 19 
56899 1 
56903 14 
56938 119 
57085 38 
57100 26 
57104 58 
57120 45 
57193 56 
57257 5 
57331 20 
57365 29 
57379 6 
57481 68 
57522 73 
57579 2 
57592 6 
57614 11 
57618 63 
57622 25 
57675 13 
57693 36 
57713 1019 
57732 24 
57743 29 
57803 7 
57814 58 
57844 95 
57971 1 
57983 1 
57997 24 
58030 3 
58114 9 
58157 8 
58293 4 
58333 42 
58396 13 
58435 130 
58445 5 
58449 325 
58460 157 
58468 202 
58488 54 
58494 175 
58512 602 
58564 9 
58594 140 
58601 13 
58621 386 
58637 169 
58643 229 
58652 34 
58656 41 
58669 8 
58688 7 
58782 24 
58793 29 
58797 8 
58803 15 
58807 54 
58811 8 
58817 182 
58823 4 
58838 2735 
58865 22 
58880 1158 
58901 129 
58911 308 
58924 257 
58936 367 
58944 202 
58955 553 
58969 2 
58978 14 
58991 2 
59098 312 
59111 4 
59118 315 
59135 757 
59152 5 
59157 3 
59184 16 
59274 5 
59284 16 
59287 164 
59300 51 
59308 180 
59319 42 
59328 104 
59334 56 
59339 145 
59377 38 
59437 141 
59474 1185 
59494 3 
59500 1 
59526 23 
59566 189 
59571 1 
59609 44 
59615 22 
59636 202 
59678 53 
59691 18 
59702 44 
59724 12 
59730 34 
59741 37 
59826 129 
59843 1 
59909 55 
59938 10 
59951 188 
59961 53 
59978 322 
59988 8 
59997 1 
60005 39 
60076 101 
60096 8 
60100 79 
60129 81 
60133 25 
60190 258 
60218 46 
60228 4 
60236 2 
60242 286 
60258 11 
60267 11 
60302 61 
60316 2 
60367 60 
60396 33 
60420 81 
60428 208 
60435 140 
60449 207 
60461 51 
60493 1 
60496 171 
60503 49 
60513 123 
60570 1 
60578 19 
60585 15 
60588 107 
60594 20 
60611 12 
60618 36 
60622 21 
60632 20 
60645 96 
60668 29 
60687 14 
60710 30 
60733 29 
60758 7 
60761 2 
60768 11 
60791 78 
60803 55 
60807 42 
60818 4 
60871 1 
60974 14 
61050 187 
61068 2 
61080 73 
61100 46 
61117 130 
61142 1 
61207 126 
61230 110 
61235 49 
61250 7 
61260 46 
61271 39 
61283 2 
61289 12 
61305 429 
61312 6 
61318 2 
61325 2 
61331 1 
61349 314 
61359 93 
61369 141 
61374 1 
61379 1 
61385 130 
61400 272 
61421 195 
61451 1 
61469 116 
61474 10 
61477 1 
61481 288 
61488 4 
61492 300 
61503 711 
61516 61 
61543 40 
61549 61 
61556 217 
61562 322 
61571 230 
61583 1825 
61613 3 
61645 3 
61705 8 
61719 74 
61727 241 
61740 35 
61747 507 
61752 1 
61757 87 
61767 312 
61772 1 
61779 112 
61794 12 
61865 146 
61891 13 
61895 1 
61916 4 
61930 2 
61934 12 
61941 6 
61953 283 
61975 476 
61996 205 
62008 4 
62032 30 
62047 15 
62062 56 
62097 18 
62111 7 
62114 19 
62125 36 
62136 25 
62145 45 
62173 7 
62196 48 
62209 223 
62225 46 
62229 110 
62236 602 
62248 6 
62255 137 
62294 30 
62302 220 
62337 579 
62365 120 
62383 262 
62389 38 
62401 19 
62406 13 
62418 102 
62429 96 
62433 1 
62471 534 
62518 553 
62524 143 
62540 374 
62553 254 
62571 190 
62580 45 
62594 114 
62603 75 
62616 231 
62628 13 
62644 329 
62653 120 
62657 97 
62670 145 
62679 22 
62689 22 
62725 45 
62735 3 
62769 2 
62774 1 
62790 3 
62904 159 
62946 1 
62954 83 
62962 98 
62969 4 
62987 204 
62997 19 
63024 88 
63067 2 
63071 2 
63148 3 
63151 1 
63155 1 
63258 1 
63264 3 
63271 4 
63296 42 
63307 18 
63317 61 
63322 88 
63330 331 
63343 48 
63354 217 
63359 41 
63365 71 
63372 140 
63379 60 
63389 50 
63393 87 
63492 144 
63498 30 
63516 75 
63526 80 
63533 4 
63547 88 
63555 55 
63563 99 
63570 92 
63579 176 
63662 85 
63684 205 
63694 89 
63701 4 
63729 403 
63851 14 
63857 189 
63869 446 
63884 152 
63896 25 
63929 22 
64016 4 
64029 149 
64036 23 
64051 23 
64069 70 
64163 4 
64194 2 
64209 164 
64224 1 
64234 1 
64303 1 
64360 17 
64384 11 
64393 1 
64406 99 
64490 30 
64507 56 
64586 44 
65618 96 
65623 6 
65636 322 
65653 680 
65667 171 
65680 90 
65692 144 
65706 22 
65741 36 
65749 4 
65752 23 
65758 3 
65765 1 
65768 1 
65777 27 
65784 2 
65787 4 
65880 64 
65890 1 
65900 148 
65980 2 
66023 15 
66058 2 
66076 10 
66080 58 
66113 15 
66117 12 
66122 31 
66129 269 
66147 16 
66162 119 
66253 1 
66263 155 
66271 68 
66280 3 
66398 380 
66455 13 
66468 27 
66488 13 
66493 8 
66575 40 
66578 1 
66581 153 
66585 4 
66709 3 
66822 44 
66847 2 
66875 86 
66878 1 
66885 3 
66903 1 
66926 1 
67044 93 
67058 93 
67143 7 
67204 3 
67225 1 
67325 30 
67346 5 
67358 18 
67411 4 
67467 204 
67526 5 
67582 87 
67585 1 
67617 3 
67644 3 
67648 21 
67663 11 
67671 35 
67676 86 
67804 1 
67809 107 
67847 5 
67880 3 
67940 16 
67967 4 
67993 3 
68115 8 
68129 12 
68134 1 
68139 58 
68144 16 
68158 10 
68161 142 
68169 71 
68182 142 
68257 42 
68260 6 
68265 1 
68321 10 
68327 12 
68332 3 
68371 84 
68379 85 
68391 26 
68406 15 
68421 1 
68427 2 
68436 201 
68444 41 
68450 37 
68463 829 
68474 119 
68478 346 
68484 152 
68490 166 
68501 323 
68510 2 
68517 474 
68526 2 
68538 4 
68566 21 
68574 60 
68583 200 
68589 28 
68599 122 
68617 433 
68641 563 
68651 80 
68662 107 
68671 86 
68681 64 
68687 3 
68702 44 
68709 8 
68720 29 
68724 1 
68727 20 
68736 2 
68754 66 
68771 15 
68784 13 
68788 2 
68796 1 
68799 3 
68813 19 
68822 19 
68831 6 
68837 24 
68849 14 
68859 23 
68871 2 
68890 4 
68893 42 
68901 59 
68923 80 
68971 14 
68996 121 
69010 7 
69025 34 
69083 2 
69094 8 
69107 4 
69160 325 
69169 2 
69183 17 
69209 18 
69217 42 
69304 18 
69335 82 
69346 530 
69354 7 
69400 44 
69425 2 
69491 13 
69512 40 
69527 11 
69540 24 
69638 41 
69650 213 
69656 188 
69665 54 
69682 359 
69698 30 
69814 1 
69819 209 
69826 103 
69834 56 
69845 926 
69862 655 
69921 55 
69947 10 
69955 3 
69972 1 
69979 4 
69986 281 
70002 3 
70006 11 
70015 553 
70047 2764 
70069 1029 
70078 23 
70085 43 
70109 52 
70232 20 
70248 2956 
70278 49 
70286 4 
70381 32 
70394 95 
70403 78 
70407 12 
70417 288 
70423 332 
70438 265 
70468 243 
70547 226 
70553 1 
70562 59 
70566 61 
70569 38 
70575 14 
70622 62 
70753 38 
70759 13 
70836 32 
70908 226 
70986 1 
71019 82 
71059 73 
71063 51 
71298 2 
71402 2 
71517 19 
71525 52 
71528 120 
71536 98 
71546 1390 
71559 24 
71574 1832 
71589 7 
71599 59 
71608 1 
71614 96 
71623 87 
71628 3 
71645 131 
71670 129 
71783 5 
71807 5 
71817 3 
71820 8 
71830 1 
71839 7 
71944 2 
71948 47 
71966 2 
71980 49 
72125 121 
72144 7 
72160 83 
72179 188 
72194 68 
72266 31 
72296 4 
72312 39 
72327 194 
72339 57 
72352 126 
72360 218 
72370 1 
72488 1 
72503 40 
72512 312 
72562 24 
72568 15 
72610 73 
72637 171 
72643 25 
72650 223 
72658 203 
72671 15 
72684 24 
72747 21 
72776 232 
72787 308 
72795 160 
72799 26 
72804 5 
72807 6 
72830 282 
72851 473 
72859 21 
72871 177 
72902 67 
72980 86 
72992 327 
73027 1 
73069 183 
73107 1 
73147 4 
73158 4 
73170 1 
73207 3 
73213 4 
73222 57 
73248 3 
73262 1 
73295 1 
73378 3 
73435 5 
73456 1 
73477 2 
73559 1 
73573 2 
73580 1 
73595 1 
73614 46 
73640 6 
73659 2 
73774 2 
73816 1 
73825 2 
73829 4 
73853 17 
73871 1 
73880 48 
73891 5 
73934 129 
73967 191 
74058 90 
74073 72 
74085 63 
74089 26 
74096 10 
74106 58 
74114 393 
74123 28 
74127 16 
74131 20 
74134 10 
74138 88 
74144 73 
74167 1 
74186 81 
74202 9 
74218 385 
74240 1 
74247 132 
74272 11 
74309 15 
74345 23 
74350 18 
74359 17 
74422 3 
74426 2 
74438 5 
74495 1 
74500 13 
74516 11 
74524 2 
74529 9 
74539 63 
74543 2 
74550 14 
74568 7 
74574 3 
74589 1 
74610 177 
74623 2 
74632 669 
74639 36 
74644 60 
74713 115 
74748 6 
74753 4 
74756 62 
74768 76 
74776 48 
74790 71 
74796 68 
74803 75 
74819 13 
74892 4 
74906 483 
74912 152 
74920 42 
74924 13 
74940 15 
74947 9 
74951 157 
74982 1 
75014 82 
75033 4 
75077 25 
75082 16 
75088 79 
75094 8 
75098 15 
75101 3 
75111 15 
75133 13 
75157 3 
75268 84 
75289 11 
75293 30 
75302 832 
75313 3 
75327 21 
75358 97 
75424 889 
75432 1 
75435 9 
75441 163 
75454 69 
75483 108 
75493 7 
75503 391 
75516 343 
75531 1 
75535 19 
75544 399 
75558 18 
75568 14 
75581 1 
75609 4 
75614 12 
75663 58 
75719 7 
75727 1 
75732 77 
75739 2 
75744 2 
75749 6 
75753 3 
75766 62 
75773 61 
75778 117 
75796 1 
75807 101 
75823 55 
75827 119 
75839 1 
75853 1 
75862 769 
75881 292 
75893 156 
75903 1 
75914 244 
75928 27 
75940 107 
75949 80 
75960 148 
75966 7 
75969 25 
75982 22 
75988 8 
76034 1 
76086 2 
76114 82 
76120 41 
76139 1 
76148 129 
76169 221 
76175 4 
76183 25 
76190 9 
76215 7 
76245 252 
76269 22 
76279 83 
76304 172 
76316 107 
76334 77 
76338 42 
76494 6 
76507 101 
76515 110 
76552 72 
76582 152 
76655 3 
76733 3 
76736 51 
76745 2 
76767 11 
76803 66 
76823 12 
76827 198 
76866 7 
76877 189 
76913 31 
76925 292 
76930 133 
76939 97 
76957 10 
76967 1 
76978 271 
77003 14 
77031 1 
77070 13 
77086 294 
77102 10 
77107 240 
77130 155 
77152 35 
77162 233 
77195 86 
77230 43 
77258 14 
77316 27 
77323 67 
77327 2 
77344 122 
77359 17 
77363 18 
77385 99 
77390 3 
77408 47 
77433 76 
77457 220 
77478 2 
77494 1 
77498 480 
77507 7 
77519 7 
77551 23 
77581 404 
77591 242 
77600 536 
77611 34 
77647 17 
77654 38 
77660 69 
77681 7 
77696 60 
77701 63 
77704 1 
77707 3 
77713 867 
77763 66 
77772 2 
77788 104 
77794 296 
77806 74 
77817 47 
77859 94 
77894 3 
77922 20 
77929 52 
77937 155 
77964 61 
77973 70 
77986 21 
78000 1 
78007 9 
78013 43 
78021 2 
78031 15 
78037 4 
78042 3 
78046 2 
78055 18 
78069 5 
78072 3 
78075 1 
78078 3 
78087 45 
78094 36 
78102 65 
78114 78 
78124 15 
78137 241 
78155 42 
78167 68 
78175 83 
78181 1 
78186 14 
78191 160 
78199 114 
78208 180 
78217 199 
78229 349 
78241 142 
78247 2 
78251 162 
78259 4 
78309 3510 
78347 468 
78355 598 
78366 678 
78382 1918 
78399 952 
78411 301 
78425 4 
78460 4 
78479 1 
78492 3 
78499 10 
78504 6 
78570 15 
78577 15 
78591 6 
78605 10 
78608 7 
78624 2 
78637 7 
78642 5 
78651 44 
78660 31 
78667 3 
78683 47 
78690 8 
78693 2 
78696 2 
78713 1 
78776 198 
78785 335 
78820 70 
78824 3 
78832 1 
78891 73 
78896 135 
78919 33 
78924 311 
78937 79 
78945 1286 
78959 121 
78967 293 
78979 32 
78989 28 
79013 1951 
79034 142 
79041 16 
79046 4 
79057 5 
79061 106 
79065 135 
79071 172 
79081 249 
79090 119 
79100 62 
79114 31 
79118 45 
79124 68 
79153 76 
79157 219 
79165 52 
79194 230 
79209 26 
79253 94 
79271 1 
79298 1 
79301 37 
79348 350 
79363 30 
79370 13 
79374 92 
79379 10 
79384 66 
79408 33 
79415 49 
79420 36 
79514 72 
79522 42 
79527 505 
79535 16 
79542 22 
79564 5 
79583 2 
79597 98 
79648 88 
79657 174 
79666 143 
79678 138 
79683 25 
79690 70 
79704 32 
79727 10 
79750 154 
79758 81 
79777 19 
79801 2 
79809 65 
79820 97 
79826 172 
79833 108 
79842 201 
79856 27 
79861 329 
79872 11 
79877 174 
79884 51 
79899 203 
79905 211 
79913 4 
79922 91 
79925 213 
79948 9 
80021 21 
80035 6 
80047 167 
80056 3 
80064 57 
80092 83 
80109 118 
80115 27 
80136 5 
80140 9 
80164 135 
80178 10 
80184 818 
80189 4 
80201 82 
80206 124 
80238 11 
80244 20 
80247 30 
80252 1 
80266 2 
80271 6 
80285 1 
80290 2 
80335 139 
80351 33 
80380 4 
80387 227 
80400 21 
80404 6 
80408 203 
80419 59 
80437 35 
80445 6 
80494 80 
80512 26 
80532 186 
80538 48 
80547 114 
80559 11 
80565 39 
80576 41 
80581 3 
80591 21 
80598 4 
80606 7 
80615 2 
80628 5 
80633 11 
80640 16 
80675 3 
80712 43 
80718 5 
80723 26 
80729 23 
80742 2 
80754 62 
80762 94 
80793 1 
80811 10 
80829 23 
80880 51 
80884 221 
80892 1 
80897 1 
80920 1 
80928 459 
80965 6 
80977 50 
80983 15 
80994 33 
81009 5 
81019 53 
81033 1 
81073 21 
81076 40 
81079 39 
81085 6 
81101 1 
81104 63 
81110 639 
81123 12 
81163 1 
81179 204 
81191 138 
81220 2 
81229 159 
81234 20 
81256 4 
81270 10 
81274 47 
81285 65 
81310 167 
81325 15 
81338 33 
81345 15 
81361 21 
81384 23 
81389 21 
81410 143 
81427 151 
81434 59 
81445 17 
81456 278 
81486 1 
81490 43 
81509 29 
81516 69 
81533 73 
81540 15 
81544 162 
81558 104 
81570 205 
81575 556 
81580 607 
81588 6 
81651 448 
81705 3 
81713 1 
81718 229 
81738 43 
81745 19 
81750 1 
81757 57 
81771 102 
81776 19 
81779 13 
81789 86 
81795 102 
81805 5 
81811 195 
81826 91 
81842 186 
81859 5 
81863 87 
81873 142 
81886 355 
81898 45 
81906 3 
81919 18 
81922 32 
81930 13 
81975 1 
81978 14 
81982 7 
82002 46 
82014 20 
82034 356 
82043 279 
82048 37 
82057 16 
82060 112 
82068 3 
82081 37 
82087 1 
82125 4 
82154 3 
82168 35 
82189 20 
82200 123 
82207 50 
82210 11 
82218 43 
82223 171 
82230 163 
82235 103 
82351 1 
82354 9 
82359 29 
82385 1 
82388 4 
82391 2 
82395 1 
82398 2 
82402 6 
82411 5 
82416 4 
82420 5 
82425 8 
82428 1 
82434 2 
82441 2 
82444 1 
82481 1 
82505 1 
82525 1 
82544 1 
82591 16 
82603 10 
82607 13 
82615 4 
82668 1 
83001 72 
83051 30 
83091 2 
83130 60 
83134 40 
83147 175 
83161 19 
83190 1 
83195 19 
83206 10 
83209 20 
83266 9 
83273 31 
83282 62 
83321 156 
83335 63 
83347 52 
83355 14 
83358 20 
83363 225 
83370 101 
83375 547 
83383 54 
83386 1 
83409 43 
83412 19 
83423 28 
83428 2 
83462 445 
83491 2 
83497 170 
83509 68 
83520 1 
83524 121 
83541 37 
83563 103 
83568 67 
83578 21 
83581 56 
83594 1 
83602 4 
83609 9 
83612 1 
83628 20 
83631 5 
83634 45 
83637 217 
83645 67 
83651 1726 
83664 3 
83672 2 
83685 4 
83693 41 
83699 41 
83711 862 
83745 1018 
83759 25 
83764 32 
83767 20 
83772 20 
83780 2 
83784 27 
83793 24 
83805 3 
83816 4 
83820 2 
83838 2 
83870 51 
83885 28 
83892 10 
83895 65 
83906 2 
83926 1 
83931 99 
83937 347 
83944 366 
83952 1 
83955 101 
83963 8 
84007 1 
84028 8 
84034 8 
84038 2 
84043 20 
84048 12 
84060 20 
84069 4 
84101 54 
84114 14 
84118 3 
84127 56 
84133 3 
84136 2 
84140 52 
84143 12 
84149 3 
84152 3 
84159 10 
84166 217 
84172 141 
84178 5 
84187 7 
84206 1 
84220 3 
84253 14 
84262 4 
84269 1 
84299 4 
84305 2 
84325 1 
84592 5 
84597 1 
84603 1 
84617 7 
84620 9 
84625 56 
84629 37 
84636 1 
84650 20 
84654 3 
84660 26 
84663 4 
84675 12 
84683 144 
84701 114 
84709 1 
84747 1 
84750 19 
84762 81 
84773 876 
84781 51 
84789 117 
84792 75 
85110 6 
85141 1 
90915 1 
90923 1 
90929 1 
92505 296 
92518 1513 
92523 95 
92528 248 
92534 74 
92545 134 
92558 264 
92576 169 
92584 225 
92621 4 
92624 23 
92653 21 
92664 108 
92672 51 
92678 45 
92686 497 
92694 19 
92701 28 
92709 1 
92731 1 
92774 29 
92778 15 
94279 12 
94285 14 
94355 23 
94374 8 
94380 1 
94398 104 
94411 347 
94422 40 
94437 160 
94455 130 
94466 18 
94482 4 
94494 1 
94498 6 
94501 18 
94506 2 
94511 1 
94515 3 
94521 35 
94526 62 
94531 49 
94549 165 
94561 4 
94587 41 
94594 48 
94600 1 
94619 69 
94627 152 
94676 12 
94699 49 
94702 30 
94710 195 
94793 10 
94810 92 
94821 280 
94841 72 
94967 2 
94970 23 
94980 18 
94994 151 
95004 60 
95013 9 
95020 15 
95157 1 
95240 4 
95320 99 
95347 22 
95477 9 
95493 10 
95515 4 
95685 37 
95713 4 
95746 2 
95772 1 
95775 1 
95788 7 
95795 25 
95798 21 
95806 679 
95820 554 
95831 306 
95843 87 
95871 3523 
95905 92 
95918 22 
95925 153 
95931 59 
95938 1 
95958 6 
95969 8 
95980 179 
95988 271 
95995 487 
96003 128 
96011 269 
96025 70 
96039 14 
96046 73 
96052 499 
96067 1434 
96073 104 
96085 45 
96091 222 
96095 108 
96112 3578 
96144 1 
96160 47 
96169 52 
96178 11 
96191 7 
96275 13 
96284 3 
96293 99 
96302 79 
96309 1 
96317 21 
96321 4 
96326 56 
96339 17 
96347 31 
96445 30 
96454 57 
96463 108 
96478 87 
96484 75 
96489 41 
96508 3 
96522 10 
96597 101 
96602 320 
96611 173 
96617 213 
96634 394 
96640 11 
96648 4 
96654 12 
96659 122 
96667 65 
96671 18 
96688 57 
96753 353 
96764 140 
96768 75 
96785 4 
96794 28 
96803 109 
96821 28 
96856 24 
96881 2 
96905 36 
96915 116 
96921 14 
96937 43 
96945 360 
96969 39 
96982 2 
96990 19 
96994 320 
97001 15 
97029 4 
97068 89 
97074 4 
97103 142 
97148 47 
97156 63 
97164 89 
97175 7 
97194 74 
97224 273 
97243 126 
97252 71 
97281 1 
97284 16 
97290 16 
97309 33 
97326 1 
97331 17 
97337 2 
97341 56 
97346 1 
97354 5 
97370 10 
97387 17 
97415 198 
97431 1 
97439 50 
97444 11 
97448 3 
97465 1 
97470 32 
97480 11 
97484 42 
97492 30 
97497 23 
97504 19 
97512 5 
97521 1 
97561 1 
97564 22 
97583 1 
97638 2 
97646 25 
97679 9 
97685 2 
97691 9 
97696 2 
97705 48 
97730 12 
97749 102 
97784 113 
97787 40 
97797 53 
97808 25 
97852 335 
97938 2 
97941 160 
97978 132 
97984 151 
98023 20 
98037 147 
98059 64 
98068 2 
98087 1 
98090 1 
98095 10 
98125 84 
98144 426 
98159 58 
98170 324 
98177 8 
98186 112 
98197 4 
98201 22 
98220 224 
98231 41 
98237 169 
98244 582 
98250 16 
98257 13 
98273 8 
98302 161 
98308 1 
98324 2 
98332 48 
98369 4 
98414 32 
98427 80 
98446 91 
98454 228 
98477 216 
98490 67 
98517 25 
98526 12 
98549 18 
98560 1 
98608 1 
98635 74 
98640 2 
98663 753 
98671 60 
98678 2 
98681 71 
98691 210 
98696 2 
98712 37 
98723 271 
98733 87 
98737 1 
98745 19 
98756 6 
98772 373 
98788 156 
98799 94 
98807 29 
98811 19 
98814 3 
98822 5 
98826 28 
98835 25 
98845 2 
98849 3 
98852 14 
98859 100 
98869 79 
98879 100 
98891 100 
98899 5 
98910 60 
98914 13 
98921 773 
98940 537 
98953 269 
98965 273 
98982 476 
98989 2 
98993 132 
99005 336 
99015 308 
99027 427 
99035 3 
99038 71 
99050 1 
99055 224 
99065 36 
99071 30 
99096 264 
99108 39 
99113 353 
99126 41 
99134 130 
99139 16 
99146 348 
99156 381 
99166 7 
99170 67 
99173 36 
99177 392 
99185 923 
99194 222 
99208 91 
99218 130 
99230 4 
99242 45 
99250 855 
99256 467 
99267 526 
99273 8 
99285 245 
99293 55 
99300 152 
99306 7 
99323 1 
99335 2 
99375 1 
99405 131 
99409 186 
99425 30 
99447 8 
99456 416 
99461 183 
99511 120 
99526 105 
99560 16 
99574 39 
99611 8 
99634 21 
99640 10 
99648 11 
99653 6 
99691 2 
99732 3 
99883 59 
99959 150 
99977 228 
99988 1 
100026 1 
100031 105 
100047 63 
100075 31 
100082 101 
100099 1 
100115 1 
100130 1 
100171 5 
100180 40 
100193 4 
100208 10 
100213 1 
100219 8 
100223 1 
100231 1 
100252 6 
100255 1 
100272 2 
100279 2 
100359 3 
100368 8 
100391 3 
100421 1 
100439 10 
100442 34 
100446 1 
100455 29 
100527 49 
100537 81 
100547 427 
100560 227 
100589 38 
100592 1 
100597 113 
100618 259 
100626 437 
100635 54 
100651 18 
100656 1 
100685 2 
100688 42 
100697 24 
100723 8 
100726 24 
100745 4 
100750 64 
100757 3 
100766 79 
100785 289 
100792 24 
100797 89 
100804 39 
100826 5 
100837 410 
100845 152 
100853 54 
100866 13 
100876 23 
100885 96 
100890 32 
100894 1 
100902 24 
100919 353 
100929 90 
100939 69 
100949 200 
100961 2 
100964 42 
100972 850 
100979 141 
100987 57 
100999 398 
101004 47 
101018 162 
101022 27 
101045 477 
101062 10 
101069 4 
101078 40 
101097 536 
101115 3 
101121 4 
101125 11 
101132 37 
101142 215 
101170 629 
101181 8 
101185 6 
101196 41 
101202 312 
101221 6 
101230 61 
101244 147 
101253 146 
101262 50 
101273 374 
101281 71 
101287 37 
101293 8 
101298 45 
101305 660 
101314 168 
101317 35 
101320 70 
101326 372 
101340 1 
101347 1 
101365 99 
101379 326 
101390 75 
101396 5 
101408 1 
101437 32 
101459 124 
101467 124 
101476 11 
101480 56 
101484 120 
101495 56 
101503 102 
101513 1 
101539 49 
101552 4 
101581 24 
101622 8 
101641 19 
101647 17 
101656 8 
101659 6 
101667 1 
101670 2 
101677 1 
101681 1 
101698 23 
101716 1 
101723 4 
101742 2 
101750 2 
101823 4 
101833 5 
101843 2 
101846 1 
101849 1 
101856 6 
101864 3 
101873 1 
101894 7 
101900 42 
101904 25 
101911 67 
101918 110 
101931 105 
101937 1 
101942 59 
101950 15 
101960 75 
101968 51 
101972 23 
101978 30 
101987 36 
101999 25 
102009 173 
102021 131 
102028 169 
102036 5 
102042 1 
102071 150 
102109 2 
102117 125 
102125 266 
102149 15 
102153 5 
102168 11 
102175 7 
102180 11 
102186 6 
102195 14 
102209 1 
102220 6 
102238 3 
102242 7 
102251 3 
102260 14 
102272 26 
102288 2 
102294 8 
102298 1 
102305 2 
102313 520 
102323 3 
102328 3 
102333 69 
102372 31 
102379 4 
102399 1 
102414 53 
102418 102 
102437 1 
102463 32 
102468 3 
102474 168 
102479 6 
102484 123 
102505 1 
102513 227 
102533 138 
102542 766 
102557 33 
102563 130 
102567 105 
102579 20 
102588 1 
102615 313 
102620 52 
102627 34 
102632 1 
102658 68 
102663 2 
102672 35 
102685 4 
102698 1 
102702 48 
102720 1 
102724 2 
102773 143 
102787 27 
102802 1 
102809 95 
102819 2 
102823 15 
102884 12 
102888 8 
102915 2 
102921 32 
102924 70 
102932 6 
102943 30 
102950 15 
102961 18 
102970 2 
102987 1 
102991 19 
103015 11 
103059 15 
103071 68 
103082 1 
103096 8 
103102 14 
103113 60 
103121 155 
103128 18 
103157 55 
103202 24 
103215 1 
103225 31 
103233 314 
103239 8 
103247 127 
103265 1003 
103281 3 
103286 119 
103291 36 
103352 34 
103376 104 
103428 8157 
103458 10 
103463 15 
103475 3187 
103484 252 
103525 130 
103540 42 
103545 3 
103548 10 
103553 7 
103558 530 
103570 403 
103582 200 
103602 12 
103622 24 
103642 34 
103665 465 
103673 91 
103682 414 
103693 140 
103703 579 
103715 109 
103733 736 
103753 17 
103765 2 
103776 14 
103819 9 
103829 109 
103835 31 
103843 83 
103852 19 
103860 469 
103870 7 
103877 2 
103893 509 
103906 16 
103912 112 
103917 5 
103925 69 
103929 9 
103938 1513 
103946 404 
103952 3 
103969 89 
103974 199 
103984 34 
103991 16 
103997 302 
104003 112 
104011 28 
104015 214 
104023 108 
104033 34 
104036 22 
104044 1 
104047 5 
104056 311 
104065 1 
104068 63 
104076 151 
104099 138 
104119 13 
104122 287 
104128 80 
104137 7 
104145 37 
104164 305 
104172 421 
104184 142 
104191 7 
104196 69 
104202 1 
104208 228 
104212 19 
104225 576 
104243 1 
104247 2 
104254 2 
104271 7 
104279 25 
104290 64 
104297 40 
104303 17 
104306 8 
104311 25 
104314 24 
104329 953 
104346 132 
104363 1116 
104378 365 
104429 9490 
104481 1216 
104493 4 
104527 3616 
104555 90 
104563 89 
104574 475 
104584 154 
104597 11 
104603 129 
104616 83 
104634 134 
104678 6 
104690 499 
104705 483 
104711 4 
104726 510 
104750 75 
104758 10 
104790 24 
104797 62 
104800 3 
104814 3 
104824 3 
104830 40 
104837 51 
104865 16 
104878 56 
104893 5 
104916 8 
104922 198 
104929 2 
104941 11 
104951 8 
104976 152 
104983 12 
104988 248 
105007 92 
105011 161 
105017 1 
105021 3 
105028 6 
105039 2 
105097 1 
105108 2 
105113 11 
105117 42 
105126 1 
105134 23 
105151 71 
105157 523 
105170 63 
105175 6 
105195 67 
105210 57 
105217 6 
105225 13 
105245 14 
105251 66 
105255 13 
105259 53 
105262 80 
105269 242 
105283 385 
105296 16 
105300 12 
105314 6 
105317 2 
105343 2 
105384 3 
105403 10 
105409 109 
105415 102 
105427 960 
105449 1726 
105464 149 
105470 52 
105476 11 
105483 175 
105498 330 
105516 81 
105522 134 
105526 9 
105535 58 
105573 64 
105590 6 
105593 3 
105623 6177 
105655 184 
105660 2 
105696 2298 
105739 102 
105745 2 
105750 20 
105774 1 
105800 57 
105812 9 
105853 1 
105864 36 
105871 150 
105879 33 
105884 94 
105889 139 
105896 4 
105902 21 
105910 1 
105918 1 
105927 1 
105932 1 
106036 120 
106047 8 
106055 43 
106065 8 
106072 80 
106189 35 
106197 35 
106203 183 
106250 7 
106261 3 
106272 4 
106279 8 
106292 1 
106303 44 
106337 10 
106354 2 
106382 25 
106417 131 
106423 14 
106426 43 
106457 25 
106489 46 
106502 164 
106513 29 
106517 783 
106526 60 
106532 29 
106537 1 
106550 46 
106565 128 
106574 474 
106593 39 
106600 88 
106686 3 
106693 82 
106697 79 
106704 81 
106717 27 
106724 66 
106739 22 
106750 90 
106757 20 
106833 4 
106859 3 
106864 199 
106874 189 
106879 10 
106900 3372 
106942 3261 
106981 547 
106993 3 
107001 124 
107014 54 
107026 3 
107230 5 
107372 2 
107401 73 
107408 1 
107414 146 
107425 5 
107434 19 
107438 1 
107452 214 
107461 127 
107468 2 
107482 7 
107493 4 
107497 39 
107504 452 
107513 42 
107519 360 
107533 61 
107546 17 
107563 826 
107595 221 
107621 591 
107628 111 
107631 3 
107644 318 
107650 187 
107671 2258 
107690 13 
107695 231 
107703 4 
107708 100 
107713 402 
107738 41 
107741 1 
107747 67 
107765 48 
107775 10 
107782 115 
107789 97 
107799 819 
107809 2 
107819 467 
107828 1 
107853 3030 
107877 16 
107882 41 
107891 414 
107915 82 
107923 1 
107957 2464 
107987 74 
107992 19 
107995 272 
108001 8 
108008 3 
108021 1 
108032 1 
108080 306 
108091 816 
108107 98 
108112 61 
108125 2 
108130 514 
108139 165 
108152 76 
108158 78 
108169 93 
108184 17 
108233 12 
108236 8 
108270 8 
108292 42 
108328 5 
108332 9 
108384 218 
108399 220 
108409 999 
108417 128 
108420 339 
108426 186 
108433 54 
108453 44 
108457 363 
108463 94 
108467 1 
108473 737 
108484 90 
108490 79 
108531 103 
108565 9 
108574 302 
108582 204 
108596 302 
108606 14 
108612 132 
108629 18 
108684 3 
108715 183 
108730 80 
108736 3 
108740 674 
108752 150 
108766 167 
108777 53 
108782 135 
108850 8 
108883 468 
108908 12 
108916 1555 
108928 392 
108950 4905 
108968 499 
108998 5310 
109030 348 
109037 15 
109042 28 
109054 84 
109064 385 
109082 5 
109096 3 
109104 2 
109113 46 
109122 2 
109127 26 
109133 607 
109143 486 
109156 1131 
109171 241 
109177 7 
109187 676 
109192 11 
109199 108 
109209 143 
109223 2 
109241 86 
109268 2 
109301 38 
109309 4 
109317 57 
109322 34 
109328 10 
109354 95 
109373 1 
109379 17 
109450 8 
109457 84 
109476 11 
109487 3 
109494 23 
109510 6 
109516 1 
109519 2 
109526 1 
109548 115 
109630 6 
109649 53 
109660 74 
109672 8 
109683 33 
109689 2 
109692 37 
109720 1 
109792 3 
109812 1 
109828 3 
109858 8 
109862 1 
109881 1 
109914 2 
109961 2 
109971 4 
110020 1 
110038 22 
110053 5 
110061 1 
110075 2 
110086 1 
110116 9 
110131 2 
110164 27 
110173 20 
110182 21 
110223 50 
110247 124 
110261 17 
110292 91 
110306 1 
110320 57 
110333 21 
110341 2 
110360 16 
110375 29 
110417 19 
110420 20 
110431 116 
110451 182 
110504 9 
110513 72 
110532 4 
110541 35 
110558 36 
110571 37 
110592 2 
110604 6 
110640 246 
110645 2 
110665 2 
110679 75 
110684 11 
110688 7 
110703 5 
110734 5 
110740 15 
110804 2 
110853 1 
110876 3 
110884 1 
110896 3 
110928 3 
111002 2 
111029 2 
111032 1 
111039 3 
111046 11 
111062 1 
111066 3 
111094 1 
111122 3 
111166 9 
111174 40 
111182 5 
111193 1 
111198 30 
111206 122 
111220 17 
111228 65 
111235 114 
111239 5 
111243 3 
111249 4 
111255 1 
111260 1 
111302 12 
111359 1852 
111378 278 
111393 146 
111410 1266 
111427 151 
111435 9 
111441 152 
111446 70 
111449 3 
111479 49 
111516 54 
111525 7 
111532 544 
111542 141 
111554 340 
111563 892 
111577 1472 
111588 440 
111596 2 
111600 268 
111607 56 
111618 7 
111630 669 
111684 1 
111712 4130 
111749 9147 
111782 55 
111789 117 
111807 2946 
111847 236 
111864 10 
111870 22 
111877 39 
111884 10 
111887 1 
111892 3 
111897 23 
111938 120 
111957 12 
111961 1 
111970 1 
111980 4 
111997 11 
112004 1 
112015 13 
112021 2 
112024 5 
112030 1 
112041 32 
112052 1 
112056 3 
112112 5 
112128 1 
112145 4 
112156 11 
112176 2 
112192 17 
112207 1 
112217 18 
112235 1 
112321 10 
112378 1 
112401 1 
112404 3 
112412 2 
112427 4 
112439 17 
112485 22 
112519 4 
112526 5 
112545 18 
112551 31 
112557 284 
112565 110 
112571 10 
112577 199 
112583 373 
112589 193 
112594 95 
112599 3 
112638 107 
112652 49 
112705 1 
112711 10 
112729 92 
112738 57 
112752 198 
112760 358 
112769 235 
112780 894 
112791 1178 
112802 440 
112811 285 
112821 63 
112886 29 
112902 101 
112916 2 
112936 313 
112950 90 
112955 531 
112965 400 
112975 160 
112987 157 
113277 3 
113287 1 
113319 2 
113486 2 
113502 3 
113511 5 
113558 7 
113561 10 
113599 169 
113608 76 
113618 67 
113626 4 
113630 80 
113651 1 
113666 203 
113674 1 
113735 62 
113751 16 
113780 104 
113788 271 
113794 321 
113801 79 
113812 167 
113835 875 
113841 125 
113859 1 
113867 737 
113892 27 
113898 19 
113905 56 
113918 3 
113926 58 
113930 50 
113938 47 
113944 16 
113951 3 
113956 30 
113964 2 
113968 1 
113971 2 
113974 4 
113982 36 
114033 8 
114044 15 
114057 6 
114064 1 
114072 16 
114079 49 
114088 5 
114091 4 
114099 28 
114119 14 
114128 95 
114139 46 
114152 12 
114163 4 
114167 24 
114171 3 
114177 2 
114202 9 
114211 17 
114231 119 
114241 465 
114277 7199 
114301 5 
114307 3 
114312 5 
114353 19410 
114528 6 
114536 34 
114544 38 
114551 10 
114555 6 
114567 41 
114582 516 
114593 183 
114604 30 
114611 214 
114618 167 
114626 2 
114665 1 
114680 202 
114695 1 
114698 1 
114707 3 
114713 50 
114718 1 
114758 6274 
114800 48 
114803 96 
114812 2 
114830 16 
114843 133 
114880 1511 
114894 484 
114906 10 
114916 2 
114923 23 
114927 1 
114935 4 
114942 2 
114954 769 
114967 99 
114975 937 
114985 155 
114994 2214 
115004 350 
115018 122 
115025 1 
115029 33 
115034 200 
115048 1 
115060 1103 
115068 16 
115081 420 
115087 62 
115096 445 
115106 472 
115116 524 
115129 67 
115138 143 
115146 3 
115168 117 
115178 207 
115197 1 
115220 4 
115227 272 
115234 7 
115237 6 
115261 144 
115272 36 
115279 93 
115294 95 
115302 103 
115312 15 
115315 9 
115324 109 
115329 37 
115334 9 
115348 20 
115355 11 
115366 8 
115377 1 
115385 6 
115394 1 
115400 73 
115406 66 
115410 104 
115424 1 
115427 2 
115431 1 
115436 1 
115439 14 
115447 1 
115457 1025 
115465 621 
115477 970 
115490 223 
115505 5 
115509 95 
115516 129 
115547 14 
115556 5 
115561 12 
115569 342 
115581 332 
115591 201 
115597 44 
115602 988 
115634 523 
115645 114 
115658 120 
115665 742 
115695 4 
115716 44 
115730 778 
115747 122 
115755 150 
115759 29 
115768 305 
115779 320 
115796 76 
115809 7 
115839 43 
115852 33 
115863 109 
115882 641 
115888 18 
115901 19 
115904 11 
115922 831 
115956 58 
115972 1 
115975 9 
115980 235 
115992 20 
115995 1 
115998 26 
116045 202 
116054 33 
116058 186 
116066 258 
116074 298 
116079 216 
116089 278 
116098 1750 
116112 1632 
116126 12 
116134 4 
116140 40 
116181 46 
116198 10 
116206 10 
116211 90 
116218 61 
116241 4239 
116291 10314 
116352 14888 
116394 348 
116411 79 
116442 183 
116456 82 
116464 11 
116470 58 
116479 8 
116485 648 
116495 419 
116502 488 
116513 14 
116517 1 
116528 490 
116559 294 
116565 29 
116574 70 
116587 96 
116595 4 
116603 41 
116625 2 
116636 2 
116642 15 
116650 4 
116653 13 
116661 15 
116670 6 
116682 94 
116706 173 
116716 2 
116724 47 
116737 56 
116746 55 
116755 15 
116761 13 
116768 44 
116783 52 
116788 13 
116796 79 
116806 78 
116818 455 
116826 1 
116847 2 
116851 1 
116857 9 
116864 21 
116869 140 
116902 327 
116913 1 
116916 28 
116925 862 
116938 124 
116945 474 
116951 88 
116960 340 
116970 4 
116978 3 
116983 9 
116995 73 
117006 233 
117016 82 
117024 9 
117030 15 
117036 30 
117045 2 
117066 13 
117069 8 
117072 9 
117082 9 
117088 3 
117095 14 
117104 184 
117108 77 
117119 30 
117123 24 
117126 128 
117130 14 
117137 53 
117149 301 
117162 179 
117172 23 
117177 42 
117182 253 
117196 536 
117204 8 
117216 113 
117223 164 
117227 3 
117233 147 
117237 38 
117242 3 
117272 1 
117294 22 
117302 1 
117310 1 
117315 26 
117318 41 
117329 27 
117335 35 
117350 145 
117356 4 
117364 29 
117370 16 
117384 1 
117395 3 
117398 1 
117406 1 
117410 1 
117447 8 
117455 2 
117468 4 
117497 1 
118367 26 
118383 63 
118394 8 
118401 45 
118407 65 
118419 291 
118425 2 
118429 22 
118438 726 
118472 9185 
118495 1 
118499 100 
118509 120 
118516 2 
118546 7898 
118579 41 
118583 6 
118588 88 
118596 50 
118607 36 
118671 56 
118679 7 
118688 125 
118691 158 
118697 20 
118709 48 
118720 134 
118728 7 
118736 21 
118746 7 
118750 82 
118772 262 
118777 10 
118792 15 
118818 48 
118831 50 
118840 6 
118850 4 
118864 11 
118884 57 
118892 25 
118898 18 
118905 51 
118913 4 
118919 258 
118931 16 
118953 1 
118961 60 
118971 50 
118977 7 
118983 299 
118991 180 
118994 20 
118999 41 
119005 167 
119009 52 
119016 105 
119022 50 
119033 17 
119037 3 
119049 1011 
119071 137 
119077 19 
119081 25 
119084 3 
119093 293 
119106 140 
119109 3 
119123 72 
119133 1 
119140 1 
119188 5 
119199 2 
119217 1 
119223 2 
119237 1 
119242 7 
119247 1 
119262 2 
119268 5 
119274 1 
119277 3 
119282 2 
119288 1 
119312 2 
119355 1 
119437 1 
119447 4 
119455 9 
119499 75 
119524 170 
119584 11 
119594 1 
119611 147 
119641 56 
119656 56 
119690 25 
119696 63 
119706 82 
119740 255 
119749 248 
119764 13 
119778 55 
119789 20 
119810 34 
119854 38 
119865 82 
119869 201 
119878 34 
119886 95 
119889 33 
119897 74 
119905 126 
119919 6 
119930 25 
119938 15 
119944 28 
119956 107 
119968 48 
119991 47 
120012 50 
120022 10 
120030 12 
120042 32 
120049 8 
120054 9 
120063 3 
120082 79 
120091 2 
120107 4 
120114 3 
120212 3 
120230 2 
120241 6 
120246 2 
120385 10 
120391 1 
120492 1 
120542 9 
120546 1 
120575 26 
120610 2 
120617 1 
120622 4 
120630 2 
120636 1 
120661 2 
120668 1 
120677 1 
120685 5 
120696 13 
120722 7 
120727 5 
120732 1 
120735 1 
120738 2 
120743 9 
120747 1 
120753 3 
120757 27 
120765 6 
120769 5 
120773 1 
120778 3 
120782 3 
120787 3 
120791 1 
120804 2 
120815 1 
120818 1 
120822 3 
120829 16 
120834 27 
120848 4 
120862 12 
120865 5 
120869 68 
120873 1 
120879 231 
120890 1 
120893 1 
120909 218 
120920 1706 
120934 116 
120943 884 
120957 320 
120974 51 
120980 153 
120987 82 
120991 25 
120994 16 
120999 39 
121002 326 
121009 224 
121025 10 
121032 168 
121041 8 
121052 3 
121056 80 
121073 532 
121093 181 
121113 9 
121124 332 
121139 482 
121151 4 
121156 7 
121160 40 
121187 698 
121199 654 
121215 609 
121225 436 
121254 138 
121267 243 
121280 292 
121294 44 
121301 4 
121312 256 
121345 282 
121354 90 
121381 92 
121390 8 
121395 142 
121400 1 
121403 12 
121411 46 
121425 103 
121433 24 
121446 246 
121457 564 
121473 616 
121481 3 
121485 4 
121489 180 
121505 38 
121510 42 
121516 78 
121527 77 
121542 28 
121562 158 
121569 1 
121577 151 
121589 11 
121595 179 
121618 129 
121636 32 
121662 99 
121673 1 
121689 169 
121703 3 
121724 36 
121734 83 
121739 176 
121746 1 
121765 71 
121773 2 
121777 15 
121789 18 
121800 5 
121821 60 
121846 184 
121856 161 
121861 419 
121878 111 
121918 38 
121927 1 
121950 1 
121953 100 
121964 67 
121971 110 
121977 802 
121998 4 
122006 81 
122018 170 
122033 345 
122041 1 
122053 1 
122060 21 
122078 380 
122091 41 
122099 131 
122111 20 
122127 27 
122133 139 
122140 12 
122148 69 
122156 111 
122167 377 
122188 1 
122197 1 
122212 183 
122224 10 
122255 7 
122270 146 
122277 34 
122280 2 
122285 34 
122294 1 
122307 21 
122324 164 
122333 8 
122361 8 
122375 95 
122385 36 
122390 216 
122399 27 
122406 35 
122412 370 
122417 279 
122433 261 
122442 117 
122457 470 
122465 132 
122474 2304 
122498 40 
122512 8 
122524 185 
122528 40 
122534 425 
122542 837 
122549 102 
122556 201 
122564 1355 
122596 3230 
122631 706 
122658 1 
122682 593 
122709 114 
122720 25 
122725 58 
122734 100 
122751 75 
122762 170 
122781 265 
122809 376 
122831 632 
122855 30 
122862 203 
122875 275 
122933 8298 
122969 3030 
122983 1711 
122991 2 
122994 1 
122999 1 
123006 601 
123031 3074 
123049 952 
123064 2604 
123101 9334 
123136 10 
123140 19 
123145 1 
123150 4 
123167 6431 
123191 939 
123203 1350 
123217 1201 
123227 1110 
123245 1 
123262 1182 
123278 892 
123296 1347 
123309 615 
123326 427 
123341 627 
123362 517 
123368 52 
123390 2051 
123410 1520 
123423 145 
123429 7 
123436 60 
123444 3 
123455 63 
123470 1587 
123483 249 
123505 3826 
123545 3152 
123586 5 
123596 107 
123604 44 
123618 47 
123627 38 
123642 105 
123656 7 
123665 87 
123671 20 
123676 172 
123683 119 
123742 13616 
123786 10726 
123830 19 
123835 5 
123842 35 
123859 6689 
123878 54 
123889 667 
123924 109 
123947 3000 
124007 3228 
124035 15 
124040 4 
124051 1818 
124163 4 
124170 77 
124176 81 
124197 13 
124200 41 
124325 1 
124330 1 
124339 1 
124405 1 
124470 31 
124503 233 
124515 1012 
124522 209 
124532 32 
124536 51 
124543 30 
124556 137 
124583 1 
124588 1 
124602 496 
124608 47 
124614 21 
124620 4 
124645 4 
124650 23 
124661 12 
124678 1590 
124686 83 
124694 640 
124704 318 
124715 569 
124729 151 
124732 70 
124737 6 
124740 171 
124802 301 
124824 64 
124835 15 
124845 224 
124859 135 
124869 64 
124877 74 
124880 99 
124896 878 
124910 729 
125002 297 
125027 434 
125042 1 
125047 39 
125054 289 
125069 152 
125094 2852 
125169 8781 
125201 2713 
125216 4 
125229 460 
125238 63 
125246 22 
125256 64 
125275 3890 
125303 763 
125312 68 
125325 1458 
125347 5557 
125378 74 
125395 2396 
125409 465 
125417 454 
125424 338 
125430 7 
125438 73 
125456 6 
125460 38 
125466 10 
125477 2344 
125499 979 
125510 308 
125525 1122 
125547 309 
125559 173 
125579 3548 
125612 816 
125627 44 
125633 49 
125638 53 
125649 793 
125662 2 
125669 16 
125699 1 
125707 3 
125724 5883 
125745 5 
125771 429 
125790 289 
125800 4 
125806 92 
125816 85 
125824 8 
125837 33 
125845 5 
125848 9 
125858 16 
125869 65 
125878 15 
125887 76 
125892 12 
125901 12 
125909 107 
125916 3 
125921 20 
125926 4 
125931 24 
125937 13 
125947 93 
125955 42 
125966 46 
125977 2 
125991 16 
126026 1 
126034 551 
126039 621 
126052 352 
126057 177 
126065 5 
126078 4 
126118 27 
126128 3 
126166 15 
126177 103 
126190 4 
126198 2 
126208 1 
126218 22 
126226 2 
126231 4 
126265 4 
126302 13 
126339 17 
126357 20 
126363 36 
126371 285 
126379 31 
126382 12 
126388 8 
126394 95 
126402 342 
126413 1763 
126428 86 
126437 54 
126442 34 
126448 59 
126456 14 
126473 165 
126483 5 
126548 24 
126576 7 
126583 72 
126591 239 
126600 1 
126604 242 
126612 42 
126617 149 
126624 131 
126631 104 
126636 53 
126645 22 
126655 510 
126670 36 
126674 72 
126686 44 
126692 75 
126698 169 
126712 3 
126718 6 
126721 2 
126731 33 
126757 1 
126761 12 
126770 10 
126775 1 
126796 37 
126866 2 
126869 1 
126875 4 
126882 26 
126892 2 
126898 2 
126902 47 
126908 9 
126916 91 
126922 8 
126930 39 
126934 20 
126944 140 
126952 1 
126959 5 
126981 15 
126988 8 
127010 29 
127014 6 
127017 11 
127029 63 
127033 10 
127044 20 
127052 11 
127062 270 
127069 62 
127080 465 
127095 30 
127101 25 
127106 20 
127125 4 
127152 1 
127164 6 
127208 4 
127217 349 
127229 207 
127236 50 
127240 1 
127245 79 
127255 871 
127279 91 
127294 24 
127307 50 
127338 6 
127372 1 
127376 3 
127386 795 
127393 16 
127401 92 
127420 1653 
127450 108 
127461 258 
127470 4 
127482 718 
127497 215 
127503 43 
127510 91 
127516 37 
127521 2 
127534 27 
127538 32 
127548 77 
127574 16 
127590 723 
127599 4 
127602 1 
127606 1 
127615 343 
127624 20 
127647 8153 
127668 12 
127672 6 
127676 41 
127703 343 
127708 9 
127734 1 
127774 21 
127779 75 
127823 743 
127840 171 
127855 617 
127882 41 
127924 12564 
127973 242 
127980 15 
127986 9 
127994 6 
128004 8 
128007 19 
128026 4 
128034 3 
128040 4 
128052 1 
128150 1 
128155 1 
128165 1 
128184 4 
128191 6 
128220 1 
128266 4 
128270 3 
128276 1 
128313 4 
128342 2 
128364 13 
128373 9 
128456 54 
128462 204 
128473 5 
128476 26 
128483 11 
128486 120 
128494 681 
128505 1826 
128620 67 
128640 2 
128677 576 
128685 24 
128696 6 
128719 51 
128778 96 
128787 1 
128799 77 
128812 83 
128931 1 
128982 6 
128991 2 
129050 1 
129086 101 
129109 57 
129126 3 
129138 33 
129156 43 
129175 29 
129190 396 
129212 9 
129232 59 
129265 162 
129269 10 
129284 40 
129332 186 
129337 4 
129362 5 
129369 34 
129384 22 
129403 11 
129406 17 
129412 121 
129470 13 
129475 7 
129508 110 
129546 14 
129549 9 
129606 6 
129647 1 
129661 20 
129694 173 
129732 12 
129736 175 
129741 22 
129746 46 
129764 8 
129783 14 
129814 1 
129836 144 
129857 63 
129882 47 
129894 20 
129908 21 
129913 36 
129924 55 
129933 670 
129950 22 
129957 524 
129965 143 
129985 1 
129996 1 
130008 47 
130019 6 
130030 315 
130034 7 
130050 77 
130061 307 
130075 275 
130086 1 
130099 8 
130114 13 
130122 166 
130130 50 
130162 78 
130199 4 
130216 2 
130238 172 
130253 31 
130256 4 
130276 14 
130285 11 
130295 36 
130302 20 
130311 12 
130348 10 
130352 142 
130371 93 
130393 31 
130402 131 
130406 29 
130410 8 
130415 2 
130420 15 
130425 3 
130431 9 
130434 3 
130437 8 
130441 2 
130444 2 
130458 28 
130464 11 
130478 3 
130481 4 
130504 3 
130512 2 
130541 2 
130630 5 
130640 1 
130645 90 
130651 49 
130662 139 
130672 64 
130727 1 
130755 4 
130772 5 
130776 8 
130782 4 
130789 5 
130969 20 
131139 323 
131192 5 
131218 4 
131264 3 
131290 79 
131301 1 
131313 19 
131323 1 
131435 4 
131445 2 
131453 2 
131459 4 
131495 1 
131587 3 
131597 58 
131604 11 
131618 959 
131627 295 
131637 30 
131644 9 
131651 209 
131661 105 
131673 1107 
131683 132 
131690 3 
131721 7111 
131769 444 
131790 386 
131799 181 
131816 122 
131824 27 
131828 52 
131866 82 
131874 2 
131892 4 
131900 526 
131911 24 
131943 141 
131952 10 
131994 5 
132008 1 
132018 3 
132058 1 
132098 3 
132106 2 
132123 1 
132146 3 
132250 20 
132257 2 
132263 1 
132287 3 
132296 5 
132300 54 
132309 5 
132313 13 
132319 4 
132328 116 
132337 35 
132342 39 
132347 2 
132362 3 
132367 2 
132389 4 
132398 110 
132439 3 
132460 1 
132473 68 
132492 39 
132510 6 
132535 6 
132581 101 
132615 61 
132626 3 
132647 322 
132653 110 
132672 137 
132676 383 
132681 135 
132708 219 
132784 126 
132801 37 
132816 1 
132821 4 
132826 460 
132842 152 
132852 78 
132860 710 
132885 117 
132898 1 
132906 6 
132909 26 
132915 71 
132920 23 
132935 109 
132951 27 
132957 1 
132962 52 
132966 2 
132969 141 
132985 61 
133031 2 
133047 100 
133059 13 
133073 550 
133078 19 
133110 499 
133124 94 
133170 29 
133174 12 
133249 58 
133259 37 
133292 5 
133295 7 
133298 1 
133302 1 
133319 96 
133330 11 
133335 294 
133343 63 
133352 97 
133357 13 
133361 2 
133366 285 
133380 4 
133383 16 
133393 1 
133396 10 
133401 1 
133406 214 
133415 3 
133426 624 
133440 36 
133446 6 
133449 24 
133458 93 
133463 33 
133466 227 
133479 186 
133484 20 
133491 1070 
133504 5 
133531 78 
133539 557 
133544 2 
133549 3 
133556 21 
133559 4 
133568 153 
133572 1 
133579 54 
133583 442 
133593 95 
133602 1637 
133612 287 
133621 74 
133628 7 
133637 77 
133655 298 
133666 43 
133673 36 
133681 223 
133692 193 
133702 56 
133707 32 
133711 66 
133715 50 
133725 56 
133740 3 
133745 53 
133748 27 
133753 69 
133831 212 
133835 28 
133845 58 
133855 556 
133868 28 
133880 36 
133973 7 
133981 22 
133985 11 
133990 19 
133995 35 
134003 20 
134007 60 
134018 5 
134028 41 
134041 24 
134055 7 
134058 7 
134068 14 
134079 290 
134087 3 
134179 51 
134186 76 
134192 57 
134197 14 
134214 664 
134230 3 
134236 349 
134267 5 
134319 73 
134336 148 
134341 29 
134349 1 
134354 62 
134363 105 
134367 3 
134382 59 
134390 463 
134423 90 
134428 290 
134437 11 
134440 8 
134465 10 
134518 2 
134541 394 
134554 105 
134569 24 
134574 429 
134583 97 
134603 85 
134617 25 
134624 18 
134654 6 
134675 4 
134689 10 
134693 1 
134696 9 
134721 25 
134735 129 
134744 1 
134750 145 
134755 205 
134798 108 
134814 41 
134821 70 
134885 20 
134926 66 
134938 12 
134946 2 
134968 13 
134990 4 
134996 2 
135112 11 
135126 530 
135139 86 
135174 53 
135216 38 
135242 35 
135269 1 
135317 4 
135369 143 
135379 39 
135400 6 
135408 17 
135411 3 
135417 4 
135437 21 
135444 1 
135468 134 
135504 1 
135534 3 
135564 2 
135567 56 
135575 46 
135638 151 
135644 528 
135680 60 
135687 2 
135695 374 
135724 56 
135730 62 
135737 65 
135777 23 
135886 2 
135897 6 
135952 120 
135965 4 
135978 43 
135986 379 
136024 79 
136034 268 
136055 48 
136116 78 
136132 38 
136154 2 
136163 61 
136171 6 
136244 146 
136256 70 
136275 5 
136296 66 
136338 76 
136378 6 
136410 400 
136469 2 
136483 6 
136532 29 
136537 107 
136552 373 
136567 2 
136574 214 
136582 175 
136586 1 
136591 59 
136597 198 
136616 104 
136628 13 
136646 114 
136708 13 
136735 14 
136740 825 
136750 275 
136761 18 
136771 7 
136779 4 
136815 268 
136820 13 
136876 3 
136908 1 
136957 2 
137043 6 
137054 6 
137058 2 
137062 6 
137072 78 
137084 29 
137091 2 
137098 56 
137103 7 
137108 3 
137111 14 
137114 1 
137117 11 
137125 20 
137138 155 
137147 49 
137151 36 
137158 1 
137165 143 
137204 27 
137209 28 
137215 95 
137254 199 
137307 131 
137318 8 
137329 317 
137342 1654 
137349 19 
137352 799 
137359 893 
137369 148 
137376 118 
137382 649 
137389 390 
137395 527 
137403 3 
137416 257 
137436 1775 
137448 35 
137457 188 
137463 12 
137476 287 
137487 577 
137538 7603 
137593 263 
137603 18 
137616 343 
137630 39 
137636 132 
137644 9 
137647 189 
137657 21 
137666 55 
138990 38 
138998 62 
139016 4 
139022 18 
139046 100 
139058 91 
139063 14 
139068 15 
139112 7 
139120 1 
139137 12 
139148 1 
139167 17 
139172 41 
139181 74 
139192 19 
139209 77 
139218 86 
139226 20 
139231 252 
139239 125 
139256 16 
139264 304 
139274 116 
139281 13 
139285 44 
139326 2 
139394 1 
139404 48 
139418 28 
139434 5 
139442 19 
139480 56 
139561 6 
139580 6 
139591 14 
139615 6 
139619 4 
139627 169 
139641 5 
139649 484 
139664 24 
139682 88 
139722 205 
139734 50 
139739 145 
139769 1 
139777 232 
139800 44 
139808 435 
139836 27 
139852 261 
139857 158 
139879 191 
139895 30 
139944 2 
139968 1 
139987 40 
140003 32 
140011 44 
140043 7 
140114 3 
140117 19 
140122 5 
140126 29 
140158 7 
140167 64 
140178 12 
140194 6 
140210 7 
140217 7 
140243 1 
140250 7 
140292 21 
140298 24 
140303 954 
140357 106 
140370 67 
140390 26 
140530 3 
140537 13 
140573 30 
140579 2 
140666 11 
140675 16 
140683 2 
140782 1 
140834 1 
140844 2 
140877 42 
140889 383 
140899 128 
140910 184 
140958 80 
140971 21 
140974 40 
140982 272 
140997 6 
141005 411 
141016 62 
141022 54 
141029 9 
141040 18 
141043 3 
141046 8 
141050 207 
141054 97 
141061 15 
141066 64 
141074 381 
141081 200 
141090 209 
141097 250 
141109 14 
141121 8 
141135 106 
141166 8 
141178 9 
141194 70 
141214 184 
141272 964 
141289 22 
141300 560 
141309 10 
141323 149 
141353 8 
141364 126 
141376 104 
141394 49 
141424 9 
141430 12 
141436 33 
141444 15 
141450 16 
141464 45 
141470 44 
141481 24 
141523 3 
141574 365 
141585 23 
141598 456 
141607 92 
141627 27 
141638 45 
141738 63 
141746 40 
141877 3 
141888 476 
141896 94 
141903 21 
141907 22 
141912 705 
141932 4 
141935 68 
141951 91 
142044 30 
142050 129 
142057 5 
142071 173 
142089 106 
142105 75 
142182 6 
142197 38 
142212 6 
142226 1 
142231 33 
142242 23 
142248 90 
142254 1 
142272 1 
142278 10 
142282 6 
142285 2 
142303 3 
142329 5 
142400 1 
142405 3 
142413 1 
142430 4 
142580 292 
142602 1948 
142616 408 
142624 2278 
142666 267 
142677 3 
142685 293 
142704 38 
142720 119 
142732 86 
142735 3 
142738 80 
142754 141 
142834 1 
142847 211 
142961 1 
142969 12 
143053 1 
143115 17 
143145 17 
143156 13 
143166 2 
143174 4 
143263 44 
143269 22 
143272 2 
143278 368 
143432 2 
143440 120 
143451 41 
143468 605 
143488 1445 
143509 80 
143516 56 
143523 86 
143526 28 
143532 8 
143536 65 
143549 346 
143559 102 
143569 22 
143578 198 
143591 75 
143613 15 
143703 3 
143721 16 
143727 27 
143735 5 
143740 1 
143743 9 
143751 138 
143765 10 
143773 131 
143895 127 
143927 2 
143930 13 
143933 117 
144041 1 
144060 52 
144064 45 
144068 35 
144073 1 
144100 1 
144124 300 
144129 15 
144140 64 
144156 38 
144161 16 
144175 273 
144236 208 
144247 95 
144257 10 
144282 1 
144285 9 
144289 47 
144299 2 
144303 1 
144314 12 
144327 4 
144345 7 
144363 13 
144368 21 
144373 49 
144382 44 
144389 3 
144393 12 
144400 14 
144415 22 
144439 44 
144464 31 
144468 15 
144478 22 
144511 3 
144523 19 
144559 3 
144576 60 
144629 7 
144650 9 
144666 3 
144694 1 
144724 74 
144735 2 
144747 30 
144767 13 
144771 151 
144802 1 
144806 3 
144817 1 
144823 231 
144829 111 
144833 124 
144860 18 
144896 4 
144904 156 
144927 399 
144948 4 
144981 16 
144988 64 
145009 35 
145059 1 
145063 11 
145076 52 
145123 99 
145234 4 
145246 44 
145252 428 
145296 1 
145306 84 
145314 86 
145318 178 
145332 17 
145336 177 
145382 23 
145391 18 
145394 3 
145417 72 
145500 86 
145549 332 
145604 4 
145625 33 
145659 50 
145665 120 
145718 197 
145728 13 
145809 129 
145908 3 
145921 2 
145932 1 
146040 3 
146059 82 
146078 143 
146327 73 
146352 34 
146366 427 
146384 19 
146423 71 
146430 13 
146438 26 
146472 95 
146498 15 
146538 62 
146554 92 
146592 1 
146627 4 
146759 3 
146771 1 
146789 1 
146933 11 
146942 1 
146946 2 
146952 42 
146961 29 
146966 1 
146969 10 
146978 14 
146983 6 
147000 8 
147006 9 
147015 6 
147026 78 
147030 10 
147045 8 
147063 13 
147089 4 
147096 22 
147108 110 
147127 28 
147131 118 
147145 372 
147152 54 
147156 7 
147176 544 
147191 38 
147195 389 
147201 255 
147238 9 
147247 194 
147262 153 
147294 1 
147302 155 
147311 6 
147315 42 
147332 240 
147349 159 
147358 26 
147367 5 
147371 52 
147394 4 
147424 2 
147439 4 
147460 32 
147466 27 
147518 17 
147532 2 
147549 172 
147559 274 
147572 1 
147577 16 
147580 246 
147701 91 
147711 21 
147716 34 
147724 196 
147731 32 
147734 91 
147751 691 
147769 223 
147779 33 
147789 197 
147795 27 
147809 13 
147816 66 
147827 2 
147836 818 
147858 1581 
147879 169 
147884 2 
147898 6 
147910 22 
147914 24 
148033 1 
148036 7 
148049 16 
148052 7 
148062 4 
148066 1 
148117 10 
148152 1 
148185 3 
148233 21 
148277 229 
148300 51 
148312 4 
148320 22 
148328 526 
148339 3 
148360 22 
148374 2 
148383 5 
148418 1 
148436 28 
148466 3 
148489 95 
148496 280 
148505 25 
148514 31 
148520 30 
148547 83 
151765 34 
151792 408 
151804 3 
151810 100 
151816 1268 
151833 1 
151839 2 
151850 1 
151853 11 
151860 657 
151874 467 
151884 659 
151889 268 
151896 307 
151929 13 
151936 249 
151970 51 
151976 185 
151988 390 
151997 22 
152006 113 
152011 100 
152018 17 
152041 9 
152045 6 
152048 8 
152065 2 
152068 2 
152081 52 
152098 1 
152109 14 
152125 65 
152151 1 
152165 14 
152170 4 
152185 6 
152250 1 
152257 102 
152270 122 
152277 6 
152386 34 
152427 842 
152462 15 
152472 3 
152581 366 
152599 87 
152604 572 
152617 1045 
152634 208 
152644 254 
152655 32 
152661 2 
152665 3 
152672 145 
152676 28 
152679 9 
152684 50 
152693 86 
152697 72 
152745 34 
152774 10 
152793 107 
152816 288 
152822 40 
152860 46 
152869 19 
152922 20 
152927 13 
152947 35 
152950 7 
152956 15 
152969 23 
152972 1 
152980 23 
152989 130 
152994 54 
152997 39 
153008 139 
153015 539 
153018 211 
153028 6 
153036 787 
153047 4 
153141 58 
153149 451 
153155 86 
153169 44 
153204 1 
153218 98 
153276 14 
153318 6 
153331 14 
153471 26 
153499 246 
153506 15 
153517 160 
153532 143 
153537 1 
153564 604 
153576 850 
153599 124 
153609 7 
153614 175 
153627 8 
153634 746 
153657 203 
153709 37 
153713 247 
153728 61 
153745 112 
153751 50 
153756 25 
153765 101 
153772 24 
153792 33 
153797 228 
153801 35 
153859 100 
153925 5 
154004 2 
154050 12 
154053 21 
154061 1 
154073 191 
154081 1 
154089 17 
154104 1 
154107 15 
154141 2 
154165 2 
154183 350 
154195 6 
154216 10 
154226 124 
154245 3 
154256 2 
154262 6 
154269 86 
154272 17 
154275 1 
154279 10 
154292 176 
154323 156 
154329 24 
154349 50 
154358 30 
154361 36 
154365 1420 
154372 61 
154379 27 
154387 1 
154392 148 
154403 2 
154422 13 
154428 299 
154444 625 
154457 4 
154473 202 
154483 545 
154499 42 
154539 1 
154568 1 
154576 11 
154580 14 
154606 17 
154610 4 
154616 29 
154621 36 
154631 1 
154647 6 
154656 33 
154676 71 
154745 14 
154767 2 
154782 1 
154811 9 
154814 30 
154819 3 
154839 8 
154930 36 
154939 143 
154951 33 
154956 1 
154971 2 
154976 6 
155000 265 
155050 30 
155067 26 
155096 15 
155102 135 
155115 570 
155127 402 
155132 9 
155151 1624 
155165 143 
155178 16 
155182 162 
155197 2 
155224 152 
155237 417 
155248 6 
155261 163 
155271 44 
155284 92 
155572 2 
155596 6 
155612 2 
155762 4 
155793 89 
155806 7 
155878 82 
155947 64 
155956 2 
155992 8 
156073 1 
156098 49 
156119 103 
156128 2 
156132 3 
156154 37 
156168 73 
156184 4 
156241 3 
156259 3 
156287 111 
156297 135 
156310 37 
156321 18 
156337 57 
156348 177 
156355 164 
156363 323 
156371 48 
156388 328 
156460 30 
156463 121 
156498 43 
156515 97 
156519 82 
156527 128 
156533 462 
156596 107 
156615 54 
156619 50 
156635 5 
156648 72 
156659 4 
156686 16 
156710 3 
156718 65 
156782 1 
156797 76 
156805 11 
156811 9 
156829 4 
156833 524 
156886 61 
156909 398 
156943 2 
156972 61 
157001 7 
157027 10 
157033 78 
157098 38 
157139 154 
157156 4 
157181 1 
157253 4 
157282 4 
157314 9 
157317 4 
157330 30 
157335 69 
157341 140 
157357 103 
157371 74 
157382 74 
157391 57 
157406 9 
157411 367 
157438 2 
157441 55 
157447 23 
157451 75 
157461 1102 
157472 106 
157480 165 
157489 2 
157502 3 
157505 71 
157522 11 
157557 91 
157566 338 
157574 88 
157578 3 
157581 6 
157585 86 
157592 32 
157597 489 
157605 15 
157618 203 
157629 101 
157637 80 
157647 47 
157665 1 
157669 8 
157681 40 
157698 5 
157711 249 
157721 39 
157726 109 
157733 2 
157738 2 
157749 232 
157761 7 
157771 10 
157776 9 
157781 1 
157786 96 
157808 106 
157813 9 
157822 63 
157828 52 
157834 7 
157855 31 
157861 67 
157888 3 
157916 67 
157919 23 
157930 21 
157936 34 
157945 12 
157948 18 
157961 67 
157972 1 
157975 2 
157988 8 
157993 44 
158000 212 
158008 2 
158011 13 
158016 21 
158027 408 
158039 19 
158045 92 
158081 400 
158104 256 
158109 152 
158112 96 
158123 31 
158142 4 
158163 2 
158179 17 
158187 846 
158223 1 
158245 2 
158256 4 
158264 66 
158269 26 
158278 3 
158283 21 
158315 36 
158319 4 
158322 75 
158328 44 
158338 317 
158377 71 
158425 9 
158461 70 
158468 37 
158476 224 
158483 1 
158506 675 
158516 19 
158526 61 
158541 184 
158545 8 
158559 67 
158587 49 
158596 11 
158601 48 
158628 2 
158640 1 
158645 9 
158669 13 
158676 29 
158682 1 
158685 17 
158698 11 
158703 90 
158710 331 
158728 6 
158751 9 
158767 6 
158870 31 
158902 18 
158958 9 
158961 108 
158972 2 
158985 88 
159015 52 
159029 1 
159123 38 
159129 52 
159161 21 
159174 484 
159191 16 
159216 18 
159228 1 
159236 50 
159247 24 
159253 4 
159270 180 
159300 1 
159353 4 
159378 29 
159413 29 
159427 13 
159431 65 
159439 100 
159446 31 
159457 2 
159461 1 
159489 2 
159501 143 
159569 45 
159574 5 
159605 34 
159645 9 
159658 9 
159662 65 
159687 3 
159729 17 
159787 39 
159799 59 
159818 14 
159822 235 
159831 270 
159852 100 
159963 9 
159979 17 
160001 117 
160034 304 
160099 4 
160119 72 
160129 48 
160139 12 
160142 36 
160146 127 
160159 662 
160181 12 
160298 3 
160311 73 
160316 51 
160326 484 
160347 92 
160360 1 
160459 165 
160470 43 
160496 83 
160504 9 
160508 11 
160518 3 
160524 4 
160527 2 
160536 144 
160546 57 
160559 41 
160566 5 
160574 118 
160587 1 
160590 1 
160595 5 
160601 5 
160605 13 
160609 12 
160622 34 
160665 1 
160745 45 
160762 37 
160769 8 
160775 3 
160788 2 
160805 124 
160817 25 
160829 2 
160890 34 
160976 22 
161009 5 
161077 246 
161084 239 
161091 29 
161094 53 
161101 72 
161159 32 
161282 6 
161300 2 
161305 3 
161308 5 
161385 1 
161410 8 
161514 35 
161629 27 
161640 22 
161803 334 
161810 8 
161892 72 
161933 5 
161941 9 
161946 21 
162068 25 
162081 23 
162084 35 
162089 3 
162153 13 
162245 560 
162271 71 
162282 385 
162301 121 
162311 129 
162316 1 
162321 48 
162335 58 
162345 2 
162348 9 
162353 3 
162391 3 
162487 2 
162490 1 
162583 318 
162592 89 
162596 101 
162632 10 
162673 1 
162682 44 
162685 2 
162691 73 
162701 13 
162732 24 
162774 1 
162820 202 
162838 559 
162846 118 
162851 6 
162855 13 
162861 229 
162869 9 
162877 14 
162993 2 
163020 37 
163035 2 
163041 5 
163052 3 
163058 7 
163108 1 
163156 3 
163192 2 
163206 1 
163259 2 
163268 4 
163273 8 
163279 1 
163282 11 
163289 2 
163298 1 
163306 1 
163323 6 
163338 4 
163351 3 
163369 13 
163378 2 
163413 12 
163423 17 
163440 43 
163446 7 
163460 12 
163473 3 
163478 20 
163486 123 
163494 27 
163504 22 
163510 10 
163518 1 
163524 176 
163535 21 
163538 9 
163546 7 
163558 104 
163563 39 
163569 282 
163580 132 
163603 165 
163609 98 
163615 135 
163627 364 
163651 14 
163693 42 
163699 42 
163704 183 
163710 14 
163713 1 
163722 431 
163729 27 
163744 74 
163752 7 
163757 1 
163761 4 
163779 1405 
163801 236 
163811 174 
163821 184 
163833 96 
163851 381 
163857 2 
163862 95 
163874 58 
163879 17 
163885 91 
163891 14 
163897 73 
163911 3 
163916 2 
163924 6 
163927 10 
163932 4 
163937 16 
163945 8 
163955 57 
163961 1 
163967 58 
163974 40 
163982 50 
164003 26 
164008 33 
164045 12 
164055 23 
164062 490 
164071 28 
164083 354 
164094 13 
164097 36 
164103 217 
164115 1 
164126 2 
164130 25 
164136 48 
164142 16 
164200 445 
164231 3 
164243 92 
164255 399 
164271 5 
164277 2 
164287 338 
164305 236 
164348 127 
164359 90 
164364 4 
164367 7 
164377 429 
164384 4 
164387 2 
164390 3 
164394 2 
164399 61 
164405 2 
164418 7 
164442 8 
164445 15 
164454 2 
164464 1 
164489 5 
164492 85 
164497 7 
164516 49 
164524 145 
164533 45 
164538 23 
164542 12 
164553 22 
164561 2 
164572 2 
164586 98 
164639 45 
164643 12 
164650 54 
164696 34 
164716 2 
164773 1 
164799 71 
164819 103 
164845 3 
164887 120 
164912 3 
164922 3 
164981 68 
164984 75 
164990 12 
165004 16 
165011 105 
165017 104 
165038 160 
165047 7 
165120 18 
165129 595 
165147 95 
165188 31 
165296 1 
165301 12 
165314 32 
165441 3 
165445 8 
165463 28 
165469 23 
165485 6 
165591 25 
165626 136 
165650 14 
165739 17 
165761 2 
165895 30 
165921 43 
165927 30 
165984 21 
166005 55 
166099 4 
166104 7 
166110 31 
166131 118 
166136 19 
166238 28 
166254 9 
166260 25 
166268 57 
166286 10 
166307 13 
166338 67 
166406 5 
166416 13 
166420 515 
166427 34 
166432 551 
166443 14 
166447 170 
166454 144 
166462 159 
166482 15 
166505 565 
166515 146 
166529 699 
166539 198 
166546 82 
166552 1 
166633 3 
166654 12 
166658 1 
166669 1 
166673 1 
166679 13 
166693 2 
166712 1 
166722 70 
166731 51 
166744 27 
166768 62 
166777 187 
166841 1 
166850 2 
166854 13 
166868 53 
166871 369 
166878 21 
166898 59 
166902 1 
166920 72 
166955 10 
166961 9 
167087 17 
167105 97 
167125 1 
167305 1 
167419 11 
167565 42 
167671 83 
167704 2 
167877 3 
167881 92 
167887 27 
167998 2 
168015 1 
168030 13 
168033 1 
168052 1 
168055 1 
168058 1 
168065 27 
168069 21 
168072 1 
168080 5 
168098 18 
168108 1 
168190 58 
168201 9 
168204 1 
168208 10 
168214 2 
168217 56 
168225 26 
168238 1202 
168252 388 
168259 29 
168265 595 
168272 108 
168282 62 
168326 4 
168335 7 
168344 63 
168357 121 
168402 1 
168423 2 
168441 397 
168452 124 
168462 86 
168468 131 
168478 17 
168560 1 
168567 6 
168610 178 
168621 8 
168633 1 
168639 8 
168662 41 
168673 1 
168894 1 
168984 2 
169005 2 
169083 1 
169148 1 
169188 2 
169222 1 
169243 1 
169469 105 
169480 226 
169491 302 
169498 307 
169512 32 
169527 119 
169545 2 
169553 1 
169563 13 
169567 62 
169592 186 
169616 205 
169644 2 
169655 48 
169692 146 
169700 1 
169746 287 
169760 2 
169772 18 
169799 14 
169878 17 
169904 69 
169911 10 
169914 492 
169924 226 
169945 58 
169951 407 
169958 94 
169971 576 
169980 1 
169984 198 
170003 859 
170013 60 
170020 15 
170031 378 
170045 188 
170051 167 
170057 34 
170176 53 
170186 89 
170189 24 
170235 3 
170265 266 
170289 328 
170299 121 
170328 480 
170343 1 
170398 23 
170403 960 
170409 381 
170488 52 
170506 113 
170541 34 
170551 9 
170555 1 
170594 66 
170601 38 
170677 11 
170688 8 
170740 26 
170905 2 
170914 9 
170944 23 
170977 2 
171007 164 
171021 46 
171050 13 
171060 88 
171072 347 
171103 9 
171143 140 
171289 6 
171294 5 
171331 16 
171347 62 
171353 11 
171358 12 
171436 2 
171457 3 
171460 2 
171469 6 
171502 25 
171550 3 
171572 12 
171689 19 
171725 28 
171763 16 
171968 6 
172203 2 
172358 114 
172377 5 
172391 65 
172525 347 
172533 289 
172547 405 
172552 10 
172562 165 
172581 520 
172602 313 
172613 12 
172625 1261 
172634 1 
172637 2 
172647 3 
172652 320 
172660 1 
172678 1 
172688 5 
172694 6 
172701 5 
172705 12 
172711 113 
172721 988 
172761 15 
172808 33 
172827 5 
172846 4 
172851 27 
172866 22 
173006 26 
173038 1 
173055 1 
173503 33 
173520 50 
173527 155 
173543 59 
173552 156 
173566 2 
173578 28 
173611 14 
173668 10 
173684 1 
173773 148 
173801 23 
173818 638 
173943 151 
173959 191 
173980 75 
173992 77 
174010 70 
174140 212 
174148 72 
174173 89 
174333 106 
174363 11 
174442 134 
174602 1 
174747 4 
174756 19 
174871 1 
174960 1 
175087 29 
175209 8 
175276 32 
175296 9 
175318 45 
175321 59 
175421 18 
175456 31 
175572 3 
175588 13 
175625 77 
175630 4 
175641 5 
175647 53 
175664 81 
175695 100 
175713 15 
175794 16 
175874 6 
176028 4 
176050 25 
176085 56 
176110 6 
176194 1 
176232 1 
176347 37 
176359 26 
176367 265 
176379 43 
176382 26 
176399 12 
176445 1 
176501 1 
176504 8 
176515 12 
176545 3 
176550 26 
176556 2 
176565 107 
176581 4 
176584 1 
176598 733 
176613 11 
176620 3 
176658 12 
176661 23 
176665 4 
176674 417 
176681 125 
176697 19 
176706 30 
176713 79 
176837 150 
176907 1 
176931 4 
176934 13 
176939 58 
176946 176 
176955 1 
176968 92 
176973 27 
176980 4 
177028 16 
177033 21 
177042 7 
177050 1 
177063 4 
177069 17 
177112 613 
177171 125 
177234 81 
177254 3 
177345 7 
177355 4 
177391 54 
177401 3 
177411 2 
177417 10 
177423 14 
177427 4 
177434 74 
177465 11 
177475 163 
177563 18 
177566 27 
177590 53 
177595 41 
177604 152 
177609 30 
177618 2 
177624 417 
177640 75 
177645 6 
177650 1 
177668 18 
177764 97 
177786 228 
177797 99 
177810 3 
177845 261 
177851 263 
177902 8 
178009 2 
178035 4 
178098 28 
178129 76 
178138 4 
178146 1 
178244 36 
178254 100 
178286 1 
178295 36 
178299 3 
178309 1 
178324 13 
178336 136 
178348 32 
178354 4 
178358 9 
178370 7 
178376 6 
178380 1 
178385 11 
178388 1 
178403 3 
178409 1 
178418 12 
178422 6 
178431 10 
178521 2 
178545 2 
178549 10 
178567 3 
178573 14 
178776 1 
178796 98 
178812 28 
178818 55 
178834 42 
178842 43 
178863 35 
178882 6 
178896 18 
178903 34 
178935 52 
178940 177 
178948 950 
178957 264 
178968 8 
178985 107 
178993 3 
178999 342 
179120 9 
179153 101 
179257 2 
179280 37 
179287 3 
179331 3 
179338 13 
179349 1 
179358 2 
179367 3 
179689 14 
179694 187 
179803 1 
179867 56 
180296 25 
180394 14 
180419 16 
180431 8 
180461 11 
180600 61 
180613 136 
180864 5 
180894 1 
180956 9 
181041 214 
181092 57 
181179 8 
181238 31 
181363 124 
181576 1 
181684 1 
181739 3 
181769 15 
181860 51 
181863 4 
182034 6 
182056 31 
182064 26 
182100 12 
182140 21 
182262 12 
182274 2 
182359 4 
182396 4 
182473 7 
182520 14 
182533 1 
182573 2 
182734 29 
182752 129 
182847 51 
183054 5 
183063 172 
183083 37 
183253 14 
183581 1 
183628 46 
183646 21 
183652 89 
183800 56 
183828 5 
183899 11 
183930 13 
183941 24 
183956 1 
183979 79 
183989 226 
183996 13 
183999 81 
184020 270 
184024 16 
184040 136 
184073 1 
184083 39 
184092 84 
184103 259 
184116 13 
184125 32 
184138 31 
184143 19 
184146 1 
184162 4 
184186 79 
184224 11 
184232 3 
184246 9 
184256 27 
184265 5 
184271 12 
184330 34 
184372 1 
184430 65 
184435 2 
184452 1 
184499 9 
184503 36 
184600 2 
184612 10 
184617 111 
184629 32 
184641 679 
184649 12 
184656 7 
184674 1 
184682 34 
184686 90 
184702 33 
184709 13 
184712 36 
184721 50 
184743 4 
184750 478 
184759 14 
184783 117 
184859 17 
184872 3 
184892 290 
184927 2 
184930 15 
184937 3 
184952 1 
184960 51 
184967 34 
184974 5 
184992 15 
185024 1 
185039 8 
185058 140 
185074 339 
185093 3 
185202 74 
185234 466 
185246 396 
185258 443 
185367 1 
185419 1 
185448 30 
185508 3 
185549 182 
185564 132 
185626 45 
185792 100 
185826 8 
185834 39 
185853 52 
185859 20 
185862 1 
185866 35 
185893 36 
185905 322 
185913 35 
185918 178 
185922 3 
185932 20 
185941 1 
185952 1 
186013 136 
186021 26 
186045 7 
186079 14 
186092 1 
186098 3 
186102 111 
186108 38 
186117 4 
186120 21 
186125 5 
186128 9 
186138 50 
186148 1 
186176 5 
186184 2 
186187 23 
186199 1 
186205 11 
186220 5 
186379 52 
186416 305 
186434 76 
186442 2 
186544 23 
186711 1 
186723 9 
186729 373 
186760 191 
186836 2 
186877 6 
187015 32 
187022 86 
187149 26 
187312 5 
187496 127 
187644 82 
187856 8 
188086 1 
188128 8 
188267 31 
188276 68 
188529 194 
188709 1 
188772 6 
189078 87 
189114 222 
189157 1 
189339 33 
189510 1 
189584 14 
189681 79 
189750 71 
189758 279 
189801 77 
189849 3 
189860 83 
189878 192 
189881 15 
189899 77 
189974 2 
190023 80 
190033 23 
190041 94 
190049 62 
190067 202 
190106 4 
190115 361 
190133 150 
190138 122 
190184 76 
190192 1 
190198 5 
190233 22 
190256 14 
190373 1 
190380 76 
190410 5 
190434 92 
190443 49 
190451 634 
190457 147 
190470 606 
190481 248 
190526 15 
190537 91 
190676 65 
190726 37 
191157 1 
191305 2 
191459 4 
191540 8 
191551 62 
191554 1 
191719 2 
191817 26 
191984 1 
193060 13 
193066 2 
193078 58 
193087 171 
193091 6 
193097 362 
193109 242 
193117 1 
193165 11 
193173 135 
193181 11 
193191 364 
193197 119 
193206 292 
193224 5 
193235 1 
193243 628 
193253 91 
193257 73 
193265 28 
193279 2 
193289 14 
193300 50 
193310 290 
193406 2 
193420 45 
193424 128 
193452 10 
193562 52 
193585 147 
193597 4 
193605 53 
193613 6 
193624 4 
193631 13 
193651 10 
193697 2 
193729 289 
193753 1 
193759 106 
193774 100 
193780 311 
193809 1 
193857 25 
193903 60 
193914 2 
193981 121 
194057 75 
194074 33 
194182 5 
194221 192 
194258 1 
194297 16 
194302 170 
194318 1 
194332 12 
194349 11 
194356 83 
194369 9 
194373 40 
194415 1 
194454 8 
194501 5 
194521 51 
194535 18 
194541 150 
194569 2 
194578 73 
194583 62 
194589 164 
194598 2 
194606 20 
194624 113 
194631 84 
194637 1 
194645 28 
194696 1 
194745 88 
194753 4 
194777 20 
194784 61 
194867 8 
194922 9 
195032 116 
195064 34 
195087 29 
195104 63 
195124 66 
195139 132 
195165 249 
195201 40 
195243 561 
195255 489 
195264 162 
195308 46 
195314 202 
195348 2 
195360 667 
195375 1 
195424 122 
195457 8 
195477 26 
195542 5 
195569 1 
195648 10 
195864 2 
195887 1 
196015 2 
196035 42 
196271 53 
196355 1 
196742 2 
196747 1 
196926 4 
197026 161 
197054 31 
197064 48 
197080 221 
197130 32 
197227 14 
197259 6 
197269 273 
197281 132 
197300 66 
197309 3 
197315 16 
197319 12 
197328 90 
197334 27 
197351 14 
197365 10 
197375 13 
197381 4 
197385 22 
197390 1 
197401 1 
197410 12 
197512 246 
197516 1 
197534 286 
197595 1 
197752 4 
197971 1 
198105 10 
198219 45 
198866 39 
199375 4 
199381 35 
201218 105 
201235 333 
201242 111 
201255 57 
201363 4 
201370 4 
201442 172 
201520 1 
201563 78 
201575 144 
201911 14 
205429 502 
205475 235 
205481 38 
205490 29 
205500 209 
205511 141 
205524 201 
205570 5 
205665 1 
205713 4 
205718 2 
205739 2 
206197 70 
206273 76 
206293 1 
206297 141 
206353 93 
206358 138 
206381 37 
206385 2 
206393 58 
206408 7 
206474 53 
206513 108 
206519 3 
206523 4 
206526 19 
206540 445 
206563 109 
206573 41 
206668 23 
206689 308 
206709 44 
206718 229 
206726 144 
206733 23 
206744 506 
206759 401 
206779 57 
206785 4 
206789 16 
206798 26 
207812 91 
207973 1 
207979 18 
207986 99 
208005 290 
208025 6 
208041 3 
208051 1140 
208060 378 
208067 21 
208073 828 
208101 27 
208109 64 
208122 33 
208181 10 
208239 33 
208357 222 
208367 41 
208375 260 
208409 338 
208420 56 
208440 57 
208448 14 
208546 20 
208551 34 
208567 8 
208598 1 
208653 75 
208691 154 
208700 39 
208747 9 
208771 9 
208835 7 
208875 190 
208888 1 
208894 52 
208902 20 
208921 47 
208930 58 
208937 63 
208964 1 
208968 52 
208989 318 
209002 17 
209010 59 
209019 1 
209031 6 
209039 2 
209042 226 
209048 1 
209073 239 
209082 1 
209112 161 
209118 237 
209133 4 
209145 146 
209161 1 
209230 42 
209240 21 
209261 25 
209307 1 
209311 109 
209330 33 
209346 3 
209372 26 
209410 4 
209420 1 
209438 2 
209447 104 
209478 111 
209505 1 
209533 337 
209572 96 
209585 6 
209593 34 
209647 2 
209652 7 
209657 13 
209673 548 
209686 54 
209716 57 
209740 3 
209757 36 
209765 18 
209770 23 
209777 25 
209781 2 
209788 2 
209810 3 
209815 32 
209831 8 
209839 3 
209956 1 
209980 158 
209999 40 
210017 17 
210065 7 
210077 7 
210101 154 
210107 15 
210125 6 
210154 10 
210165 8 
210171 170 
210248 2 
210253 13 
210289 5 
210298 238 
210310 14 
210327 225 
210338 263 
210349 52 
210458 1477 
210481 480 
210490 1 
210493 69 
210499 287 
210510 75 
210534 12 
210541 7 
210549 398 
210558 265 
210563 65 
210573 114 
210580 40 
210588 136 
210604 72 
210611 13 
210615 11 
210712 97 
210823 359 
210892 38 
210917 8 
210921 3 
210953 35 
210959 11 
211009 1 
211118 18 
211220 26 
211232 18 
211357 35 
211412 11 
211457 31 
211461 79 
211483 2 
211490 1 
211649 23 
211658 79 
211667 38 
211676 12 
211681 29 
211686 1 
211697 1 
211707 239 
211717 5 
211722 2 
211745 44 
211748 22 
211752 380 
211759 332 
211771 70 
211778 114 
211785 524 
211793 602 
211805 1 
211808 2 
211814 289 
211828 214 
211842 32 
211845 1 
211848 120 
211856 191 
211942 17 
211997 15 
212011 193 
212019 195 
212032 5 
212069 15 
212109 58 
212137 11 
212142 288 
212161 9 
212164 87 
212292 7 
212299 27 
212317 65 
212323 7 
212331 391 
212346 12 
212367 2 
212375 32 
212412 279 
212432 1 
212446 119 
212453 70 
212459 2 
212530 465 
212543 104 
212548 243 
212653 54 
212757 10 
212825 5 
212854 46 
212863 118 
212870 26 
212894 11 
212909 8 
212929 28 
212945 158 
212957 31 
212998 457 
213014 6 
213032 6 
213038 1 
213051 4 
213089 1 
213102 63 
213115 273 
213134 11 
213182 1 
213222 10 
213234 9 
213296 23 
213300 10 
213343 31 
213367 29 
213420 8 
213429 94 
213453 13 
213528 56 
213549 174 
213556 32 
213563 6 
213617 60 
213725 83 
213740 21 
213759 3 
213767 79 
213912 5 
213916 1 
213920 2 
213923 1 
213926 2 
213930 2 
213969 34 
213972 16 
213980 5 
213998 18 
214003 49 
214027 1 
214054 33 
214154 5 
214174 186 
214204 112 
214248 63 
214302 49 
214325 45 
214331 363 
214345 4 
214351 89 
214365 12 
214374 1 
214377 174 
214392 14 
214487 526 
214501 311 
214519 27 
214564 36 
214653 97 
214743 46 
214835 365 
214846 158 
214856 80 
214869 462 
214895 153 
214912 8 
214920 18 
214923 14 
214930 4 
214937 32 
214943 1 
214954 2 
214962 38 
216413 19 
216425 250 
216435 38 
216441 12 
216447 13 
216454 15 
216460 19 
216480 350 
216513 1 
216521 732 
216536 889 
216562 4 
216566 21 
216569 5 
216573 1 
216576 3 
216580 43 
216587 166 
216598 8 
216613 15 
216627 5 
216687 15 
216734 1 
216755 85 
216787 17 
216864 20 
216873 9 
216913 8 
217090 71 
217102 120 
217581 28 
217594 35 
217597 3 
217684 9 
217694 166 
217707 11 
217808 561 
217829 23 
218015 1 
218150 74 
218358 2 
218380 12 
218417 50 
218482 8 
218487 3 
218500 191 
219601 42 
219613 15 
219856 5 
219867 4 
219898 27 
219975 188 
220077 17 
220100 1 
220132 30 
220162 3 
220175 1 
220185 27 
220190 38 
220201 2 
220233 50 
220239 6 
220244 12 
220254 54 
220260 33 
220267 33 
220272 4 
220277 28 
220283 50 
220291 42 
220298 114 
220419 31 
220441 426 
220512 87 
220581 17 
220605 44 
220611 158 
220627 333 
220637 47 
220671 1 
223294 12 
223312 65 
223320 1423 
223331 321 
223337 33 
223361 269 
223367 362 
223381 3 
223429 36 
223434 66 
223440 28 
223450 572 
223461 787 
223472 169 
223493 2 
223516 116 
223533 1 
223588 1 
223596 5 
223603 123 
223612 172 
223616 20 
223620 78 
223625 1 
223635 30 
223642 3 
223650 129 
223658 153 
223769 72 
223785 7 
223802 10 
223807 317 
223824 25 
223840 32 
223933 25 
223950 8 
223963 77 
223977 66 
223980 9 
224062 1 
224104 2 
224122 74 
224132 145 
224139 122 
224283 4 
224286 2 
224289 2 
224295 2 
224305 87 
224312 6 
224318 126 
224327 515 
224340 12 
224345 58 
224353 1 
224366 11 
224373 67 
224378 34 
224416 7 
224419 27 
224427 2 
224470 77 
224506 1 
224512 326 
224517 37 
224525 1 
224542 1 
224555 196 
224566 53 
224586 70 
224684 74 
224726 353 
224788 7 
224817 2 
224835 2 
224852 1 
224859 5 
224882 1 
224893 1 
224897 1 
224902 2 
224912 4 
224920 2 
224929 4 
224933 18 
224937 7 
224996 1 
225007 6 
225080 61 
225103 111 
225202 12 
225217 54 
225230 153 
225243 840 
225249 220 
225257 1 
225263 4 
225268 16 
225274 1 
225295 310 
225302 109 
225322 24 
225329 10 
225340 1982 
225367 42 
225375 52 
225383 75 
225404 27 
225414 545 
225423 34 
225445 471 
225462 250 
225476 3 
225480 69 
225493 10 
225498 6 
225504 14 
225527 179 
225536 3 
225548 6 
225555 233 
225564 3 
225570 4 
225599 87 
225605 2 
225610 2 
225615 9 
225682 75 
225689 158 
225695 17 
225706 356 
225725 19 
225794 10 
225805 5 
225821 120 
225833 113 
225849 7 
225855 1 
225867 100 
225910 2 
225933 4 
225955 26 
225965 18 
225971 15 
225976 38 
225997 5 
226003 29 
226007 48 
226020 11 
226026 46 
226035 11 
226047 134 
226064 59 
226071 118 
226075 1 
226088 1 
226096 374 
226112 40 
226124 397 
226134 401 
226141 1 
226147 2 
226164 275 
226170 2 
226185 2 
226190 1 
226208 7 
226213 3 
226216 1 
226234 41 
226247 79 
226254 20 
226265 14 
226285 251 
226291 59 
226297 19 
226306 78 
226320 25 
226343 77 
226358 139 
226405 3 
226443 71 
226447 132 
226453 6 
226456 19 
226466 11 
226478 83 
226488 2 
226502 122 
226508 230 
226528 2 
226588 1 
226602 13 
226607 2 
226613 338 
226618 4 
226633 323 
226639 208 
226645 1 
226652 49 
226670 2 
226673 47 
226692 62 
226705 3 
226722 19 
226799 335 
226810 47 
226835 46 
226841 36 
226845 234 
226853 931 
226862 13 
226868 12 
226886 69 
226950 379 
226958 83 
226970 1047 
227024 170 
227031 16 
227035 10 
227043 59 
227049 8 
227056 25 
227083 27 
227098 5 
227112 110 
227169 5 
227177 5 
227210 2 
227214 24 
227228 18 
227236 18 
227380 10 
227418 2 
227427 8 
227451 6 
227498 5 
227503 12 
227550 10 
227557 7 
227575 13 
227584 83 
227598 11 
227642 1 
227673 56 
227678 37 
227689 22 
227697 15 
227713 6 
227740 66 
227764 5 
227779 214 
227786 2 
227796 1 
227802 1 
227809 39 
227813 4 
227825 514 
227848 3765 
227943 292 
227947 70 
227987 24 
228064 467 
228078 84 
228102 5 
228110 1 
228140 106 
228161 4 
228164 10 
228168 65 
228179 780 
228192 648 
228202 426 
228210 6 
228218 6 
228221 89 
228264 1604 
228291 271 
228298 2539 
228426 3 
228585 10 
228600 1 
228611 13 
228631 1 
228639 6 
228645 1 
228769 2 
228779 194 
228788 29 
228793 613 
228801 2 
228807 2 
228812 5 
228827 27 
228839 9 
228845 688 
228859 5 
228904 22 
228955 6 
229003 288 
229010 2 
229015 1 
229022 269 
229033 45 
229041 159 
229073 14 
229163 4 
229193 3 
229203 44 
229211 67 
229216 6 
229227 63 
229247 1 
229255 25 
229258 7 
229263 2 
229311 34 
229374 233 
229383 2 
229427 1 
229475 26 
229528 11 
229598 150 
229625 185 
229784 42 
229800 9 
229807 12 
229829 59 
229835 116 
229842 81 
229848 14 
229853 361 
229859 53 
229869 436 
229890 17 
229894 101 
229905 533 
229917 25 
229924 273 
229935 325 
229943 20 
230072 127 
230083 6 
230089 66 
230113 49 
230126 252 
230217 2 
230225 1 
230265 35 
230276 1 
230420 18 
230457 22 
230538 123 
230567 115 
230615 27 
230635 165 
230684 97 
230688 1 
230799 9 
230822 28 
230833 3 
230879 1 
230962 2 
230981 2 
230995 1 
231041 4 
231071 3 
231157 22 
231189 15 
231233 16 
231283 2 
231326 2 
231342 126 
231383 601 
231396 407 
231403 32 
231407 47 
231415 709 
231429 1755 
231441 127 
231446 3 
231452 99 
231459 19 
231465 5 
231541 10 
231582 9 
231614 7 
231619 1 
231623 16 
231808 157 
231818 6 
231928 90 
232094 7 
232102 45 
232114 9 
232146 3 
232234 6 
232262 3 
232761 2 
232800 1 
233317 11 
233355 1 
233372 2 
233403 4 
233411 125 
233423 6 
233510 1 
233513 1 
233528 43 
233549 271 
233564 19 
233567 5 
233573 25 
233582 26 
233620 38 
233632 5 
233708 3 
233732 1 
233758 2 
233771 15 
233809 22 
233863 64 
233957 50 
234132 149 
234299 89 
234505 23 
234522 1 
234527 5 
234532 2 
234547 1 
234721 44 
234833 3 
234889 14 
234924 2 
234966 10 
234977 5 
235020 19 
235025 502 
235159 18 
235235 15 
235244 47 
235321 11 
235339 1 
235361 196 
235463 102 
235488 165 
235665 111 
235714 18 
235741 3 
235785 9 
235802 4 
235819 3 
235850 2 
235892 2 
235958 295 
236057 4 
236120 8 
236130 61 
236140 177 
236155 1 
236161 87 
236275 7 
236285 4 
236288 82 
236326 3 
236378 258 
236469 1 
236474 118 
236481 30 
236484 35 
236493 56 
236505 4 
236512 196 
236519 15 
236543 12 
236549 3 
236600 41 
236623 1 
236642 59 
236653 342 
236660 13 
236665 19 
236668 40 
236674 62 
236688 809 
236696 11 
236703 1 
236706 1 
236713 45 
236724 2 
236728 12 
236743 122 
236765 1 
236791 5 
236817 256 
236823 40 
236834 60 
236841 98 
236848 29 
236855 26 
236858 2 
236866 8 
236871 244 
236876 2 
236879 10 
236889 389 
236904 514 
236913 24 
236918 23 
236926 115 
236936 96 
236940 214 
236946 3 
236961 12 
236994 4 
237001 36 
237008 4 
237018 148 
237026 2 
237033 299 
237045 45 
237131 9 
237154 94 
237190 75 
237215 164 
237229 16 
237331 12 
237334 115 
237337 6 
237345 61 
237354 74 
237504 8 
237538 70 
237552 101 
237563 208 
237571 15 
237603 8 
237667 53 
237697 138 
237735 78 
237753 45 
237788 61 
237814 18 
237822 3 
237830 32 
237839 7 
237856 83 
237873 26 
237884 133 
237907 8 
237934 42 
237973 4 
238036 679 
238047 559 
238069 5 
238149 22 
238183 6 
238191 116 
238199 7 
238203 3 
238218 4 
238251 1 
238284 11 
238309 29 
238339 12 
238357 4 
238375 142 
238409 41 
238416 1 
238552 162 
238565 18 
238579 1 
238606 17 
238639 1 
238647 2 
238697 94 
238700 4 
238704 23 
238708 1 
238713 10 
238716 5 
238721 15 
238729 1 
238732 5 
238736 2 
238750 4 
238754 1 
238760 40 
238763 3 
238768 7 
238796 34 
238808 8 
238816 23 
238837 13 
238845 2 
238857 22 
238865 4 
238877 2 
238881 10 
238885 43 
238890 1 
238893 41 
238900 9 
239029 50 
239175 83 
239184 71 
239193 2 
239353 3 
239372 8 
239376 21 
239422 284 
239475 29 
239574 7 
239658 214 
239674 23 
239704 1 
239770 151 
239775 3 
239824 69 
239885 51 
240085 382 
240133 18 
240147 259 
240206 31 
240308 11 
240398 12 
240419 12 
240431 12 
240436 286 
240447 58 
240457 2 
240468 1 
240477 137 
240491 8 
240497 6 
240584 42 
240592 32 
240602 4 
240618 247 
240625 635 
240634 77 
240645 923 
240655 20 
240662 8 
240695 3 
240702 43 
240710 399 
240717 38 
240740 3 
240747 4 
240750 4 
240761 4 
240776 2 
242384 2 
242392 20 
242404 2 
242415 7 
242423 18 
242427 6 
242434 6 
242448 8 
242474 2 
242492 1 
242511 7 
242518 4 
242532 39 
242545 36 
242550 61 
242554 31 
242690 216 
242699 16 
242703 64 
242720 67 
242768 28 
242781 1 
242849 12 
242897 246 
242916 93 
243032 38 
243038 76 
243049 161 
243084 58 
243089 5 
243114 14 
243184 65 
243243 3 
243330 3 
243351 1 
243382 2 
243404 42 
243436 50 
243505 15 
243603 3 
243656 1 
243673 9 
243859 68 
243865 18 
243922 97 
243927 11 
243933 1 
243969 37 
244085 1 
244121 3 
244133 18 
244274 13 
244295 134 
244314 25 
244318 3 
244435 20 
244484 357 
244555 250 
244593 197 
244673 5 
244749 12 
244769 8 
244789 6 
244930 65 
245145 68 
245148 31 
245263 129 
245325 8 
245371 180 
245480 2 
245493 1 
245512 1 
245658 16 
245696 6 
245832 3 
245854 60 
245861 36 
245874 135 
245988 139 
246154 31 
246192 4 
246195 13 
246224 73 
246328 4 
246379 18 
246492 2 
246497 35 
246509 1 
246512 42 
246517 31 
246523 7 
246644 4 
246693 8 
246700 12 
246709 12 
246718 17 
246723 50 
246738 17 
246866 2 
246876 48 
246882 39 
246887 88 
246898 70 
246907 309 
246916 2 
246923 39 
246931 18 
246936 2 
246941 50 
247015 35 
247060 37 
247098 47 
247102 251 
247131 13 
247227 14 
247239 39 
247288 58 
247343 11 
247397 5 
247402 133 
247414 21 
247425 12 
247537 124 
247564 160 
247651 36 
247699 128 
247713 103 
247731 3 
247746 57 
247767 6 
247840 15 
247849 43 
247853 11 
247860 46 
247886 52 
247904 59 
247947 1 
248035 40 
248154 15 
248228 7 
248307 10 
248336 63 
248389 42 
248516 159 
248522 128 
248665 68 
248727 381 
248752 1 
248803 3 
248824 79 
248832 4 
248849 57 
248857 355 
248870 220 
248877 4 
248881 107 
248911 21 
248926 220 
248939 11 
248944 1 
248952 28 
249102 2 
249125 3 
249141 142 
249220 9 
249246 18 
249286 7 
249413 38 
249419 47 
249463 31 
249551 103 
249582 208 
249600 147 
249612 16 
249617 69 
249643 60 
249736 2 
249740 8 
249836 8 
249879 78 
249887 14 
249905 114 
249914 114 
249932 34 
250001 10 
250043 20 
250060 2 
250073 13 
250080 25 
250083 3 
250091 4 
250098 1 
250119 27 
250127 1 
250134 9 
250140 49 
250145 1 
250178 8 
250189 22 
250228 2 
250275 292 
250324 23 
250331 6 
250481 2 
250511 39 
250536 8 
250947 9 
251034 3 
251242 2 
251607 4 
251659 34 
252045 8 
252061 290 
252069 7 
252127 7 
252186 86 
252199 68 
252211 4 
252334 2 
252354 5 
252672 8 
252680 25 
252688 14 
252693 6 
252696 1 
252700 34 
252710 191 
252717 173 
252722 2 
252730 143 
252735 43 
252777 65 
252782 41 
252788 11 
252800 17 
252806 4 
252921 115 
252935 15 
252952 3 
252994 1 
253145 1 
253253 15 
253279 13 
253300 3 
253386 50 
253419 193 
253437 1 
253447 169 
253451 36 
253457 4 
253465 84 
253510 137 
253539 21 
253623 14 
253628 87 
253660 3 
253682 87 
253781 44 
253784 10 
253893 7 
254056 1 
254063 1 
254080 40 
254084 10 
254100 1 
254110 1 
254113 5 
254239 1 
254242 1 
254250 3 
254268 55 
254272 6 
254282 115 
254320 22 
254415 2 
254477 28 
254498 38 
254670 4 
254741 1 
254839 11 
254954 8 
255116 34 
255218 4 
255272 8 
255288 7 
255726 1 
255746 12 
255757 63 
255993 1 
256028 4 
256206 5 
256249 3 
256547 7 
256929 50 
256951 6 
257303 18 
257438 22 
257468 2 
257472 3 
257498 41 
257556 1 
257572 1 
257651 144 
257797 4 
257802 36 
258155 11 
258202 1 
258363 55 
258368 48 
258380 49 
258383 5 
258513 26 
258524 1 
258553 240 
258669 34 
258682 30 
258700 14 
258704 36 
258711 52 
258716 1 
258726 2180 
258734 1096 
258782 214 
258789 213 
258799 1001 
258812 256 
258836 789 
258966 1 
258973 1 
259045 43 
259067 3 
259084 1 
259089 6 
259095 76 
259110 4 
259137 17 
259147 2 
259151 154 
259216 4 
259376 323 
259431 374 
259436 31 
259443 11 
259449 224 
259458 272 
259464 19 
259469 252 
259477 69 
259483 273 
259488 49 
259491 11 
259497 179 
259507 474 
259517 147 
259527 31 
259538 58 
259551 223 
259558 133 
259786 1 
259813 41 
259823 238 
259866 74 
259882 125 
259932 37 
259946 45 
259977 1 
260038 2 
260048 8 
260054 1 
260144 41 
260208 1 
260235 5 
260310 63 
260394 15 
260399 1 
261671 2 
261703 93 
262517 7 
262530 6 
262560 8 
262678 2 
262691 1 
262714 1 
262717 1 
262721 4 
262865 46 
262909 25 
262924 2 
262934 14 
262942 1 
262965 1 
263134 3 
263233 7 
263248 4 
263257 3 
263272 106 
263280 3 
263284 4 
263304 34 
263314 565 
263343 217 
263442 268 
263446 6 
263478 72 
263485 69 
263490 7 
263496 74 
263504 21 
263511 151 
263640 115 
263675 117 
263696 113 
263752 22 
263863 6 
263874 21 
263892 24 
263900 86 
263908 1 
263936 4 
263981 19 
263989 1 
264041 11 
264215 74 
264338 2 
264343 31 
264355 419 
264372 5 
264394 149 
264521 10 
264529 4 
264532 9 
264580 12 
264595 1 
264739 1 
264746 2 
264869 2 
264879 66 
264889 3 
264918 17 
264921 44 
264927 5 
264932 1 
264939 9 
264944 16 
264951 70 
264955 93 
264966 65 
264974 16 
264977 51 
264981 181 
264990 116 
265022 207 
265142 23 
265148 35 
265154 6 
265159 1 
265163 2 
265167 19 
265184 71 
265345 44 
265482 85 
265487 70 
265501 33 
265511 71 
265567 12 
265808 86 
265932 39 
265943 9 
266099 49 
266149 25 
266207 10 
266221 2 
266237 41 
266246 56 
266253 101 
266279 42 
266285 32 
266292 47 
266304 1 
266309 5 
266338 54 
266345 309 
266355 104 
266362 370 
266368 17 
266373 402 
266381 197 
266391 9 
266686 23 
266783 1 
266808 10 
266826 116 
266832 564 
266848 3 
266855 1 
266861 1 
266967 30 
266989 37 
266995 27 
267004 327 
267009 128 
267013 1 
267026 316 
267034 20 
267040 217 
267048 87 
267062 208 
267067 1 
267082 942 
267098 122 
267261 14 
267398 22 
267436 6 
267607 9 
267789 2 
268124 5 
268261 15 
268397 1 
268406 7 
268436 64 
268534 22 
268890 30 
268904 2 
268910 342 
269241 47 
269334 21 
269425 291 
269431 11 
269450 55 
269496 7 
269698 60 
269710 23 
269716 24 
269719 2 
269883 1 
269887 1 
270082 2 
270136 4 
271264 4 
271402 11 
271432 6 
271555 57 
271574 170 
271677 83 
271740 430 
271855 1 
271867 54 
271885 616 
271953 7 
272060 62 
272073 2 
272084 13 
272174 190 
272184 8 
272225 15 
272384 63 
272410 14 
272416 11 
272457 2 
272467 105 
272549 57 
272630 82 
272726 21 
272755 25 
272758 9 
272772 3 
272904 50 
272928 131 
272938 15 
272945 31 
272954 340 
272963 4 
272972 112 
272978 28 
272982 14 
272985 3 
272994 34 
273013 1 
273018 2 
273168 61 
273291 20 
273329 33 
273540 321 
273682 7 
273693 80 
273708 8 
273807 36 
273878 5 
273972 5 
273992 250 
274000 284 
274134 34 
274143 332 
274165 58 
274176 425 
274213 8 
274238 48 
274256 47 
274265 43 
274271 27 
274277 68 
274290 5 
274308 11 
274316 3 
274412 100 
274442 362 
274460 5 
274595 27 
274618 137 
274623 6 
274629 4 
274664 6 
274722 89 
274749 48 
274755 11 
274759 73 
274837 24 
274911 35 
274919 71 
274938 6 
275083 355 
275102 3 
275125 7 
275238 21 
275390 8 
275482 2 
275509 78 
275519 516 
275549 89 
275561 21 
275569 5 
275601 6 
275736 71 
275742 9 
275868 4 
276136 156 
276182 1 
276298 14 
276324 23 
276425 123 
276507 129 
276617 65 
276679 3 
276792 7 
276808 1 
276962 1 
277033 215 
277118 37 
277127 134 
277134 2 
277175 7 
277186 4 
277319 126 
277323 12 
277365 15 
277378 10 
277391 18 
277417 10 
277593 3 
277642 80 
277788 5 
277799 10 
277822 18 
277954 11 
278058 36 
278076 6 
278087 154 
278104 496 
278134 2 
278173 394 
278423 54 
278433 104 
278471 2 
278560 26 
278861 362 
278982 54 
279068 1 
279140 105 
279220 359 
279253 3 
279440 2 
279517 1 
279709 2 
279717 1 
279735 4 
279887 104 
279891 13 
279898 36 
279903 54 
279917 67 
279999 65 
280007 344 
280015 24 
280020 92 
280031 679 
280042 210 
280050 152 
280055 2 
280059 70 
280236 42 
280299 21 
280326 2 
280374 17 
280377 12 
280393 7 
280554 61 
280565 17 
280831 38 
282286 3 
284411 67 
284447 18 
286376 3 
286387 4 
286547 8 
286559 1 
286571 21 
286574 1 
286579 18 
286590 18 
286623 1 
286644 2 
286653 5 
286660 12 
286664 181 
286672 70 
286677 146 
286806 14 
286814 20 
286819 22 
286825 230 
286869 25 
286983 2 
287002 1 
287035 30 
287281 46 
287381 62 
287485 1 
287519 39 
287660 5 
287668 7 
287823 31 
287826 40 
287864 9 
287872 186 
288077 45 
288200 104 
288496 1 
288501 5 
288532 1 
288727 46 
289142 24 
289150 119 
289175 63 
289202 26 
289343 38 
289352 74 
289358 58 
289363 498 
289368 98 
289378 27 
289387 34 
289426 3 
289443 30 
289452 33 
289460 4 
289465 66 
289469 2 
289499 20 
289564 18 
289645 36 
289664 1 
289677 48 
289694 14 
289732 186 
289795 5 
289814 7 
290088 2 
290105 1 
290224 510 
290283 65 
290405 1 
290449 18 
290452 1 
290567 9 
290576 6 
290582 1 
290629 3 
290825 59 
290835 25 
291029 33 
291039 79 
291048 4 
291111 44 
291137 9 
291214 49 
291250 70 
291256 40 
291271 39 
291353 1 
291876 1 
292211 100 
292247 5 
292392 26 
292409 154 
292437 36 
292590 2 
292622 1 
292780 88 
292783 6 
292980 6 
293687 4 
293702 2 
293710 140 
293740 54 
293744 134 
293750 269 
293755 141 
293760 223 
293769 3 
293789 416 
293804 700 
293937 1 
293962 5 
293965 1 
294137 30 
294153 2 
294272 5 
294275 93 
294285 74 
294347 89 
294355 16 
294358 1 
294368 5 
294384 812 
294399 4 
294404 31 
294409 52 
294414 12 
294423 5 
294428 97 
294438 19 
294459 50 
294878 12 
294890 1 
295059 1 
295377 4 
295390 9 
295408 8 
295557 21 
295578 448 
295587 43 
295594 127 
295610 70 
295630 157 
295635 119 
295642 41 
295645 13 
295654 29 
295658 67 
295666 2 
295674 16 
295708 2 
295723 2 
295741 438 
295754 11 
295767 154 
295774 17 
295799 12 
295811 1 
295815 122 
295823 9 
295876 62 
295971 4 
296013 68 
296188 209 
296223 33 
296276 3 
296353 26 
296390 201 
296551 1 
296583 30 
296753 30 
296872 2 
297196 73 
297277 13 
297350 12 
297433 3 
297539 8 
297708 6 
297742 103 
297875 1 
297952 10 
298107 2 
298141 92 
298181 1 
298247 3 
298278 33 
298374 2 
298517 25 
298555 12 
298575 8 
298586 51 
298713 3 
298783 13 
298789 5 
298894 220 
298902 39 
298908 74 
298937 77 
298960 42 
299000 4 
299041 321 
299057 7 
299072 69 
299076 10 
299089 32 
299095 4 
299102 287 
299109 170 
299136 327 
299146 25 
299153 59 
299158 31 
299165 100 
299176 33 
299186 173 
299197 332 
299203 91 
299214 83 
299222 4 
299236 11 
299247 81 
299257 14 
299261 15 
299269 64 
299277 40 
299283 11 
299287 52 
299290 4 
299294 698 
299318 15 
299339 111 
299352 58 
299368 241 
299430 33 
299437 315 
299441 14 
299454 68 
299464 7 
299471 25 
299474 18 
299668 64 
299816 89 
299831 183 
299838 100 
299846 320 
299860 52 
299875 48 
299887 119 
299895 119 
299982 60 
299988 27 
300006 75 
300107 1 
300290 24 
300309 26 
300320 25 
300325 2 
300437 105 
300448 2 
300542 128 
300584 1 
300607 1 
300778 2 
301051 5 
301070 6 
301099 301 
301429 101 
301523 57 
301752 97 
301757 80 
301915 5 
301957 118 
302083 24 
302172 22 
302272 10 
302450 1 
302670 123 
302716 100 
302739 21 
302855 5 
302863 13 
302866 3 
302879 43 
302913 42 
303034 7 
303074 1 
303085 11 
303099 143 
303106 15 
303142 1 
303158 8 
303221 8 
303362 96 
303392 1 
303512 13 
303516 46 
303557 66 
303569 43 
303612 62 
303620 46 
303655 8 
303701 405 
303706 69 
303714 362 
303751 407 
303763 5 
303767 1 
303828 1 
303842 1 
303854 2 
303870 39 
303875 8 
303918 1 
303949 18 
303972 80 
304002 21 
304012 34 
304020 21 
304028 11 
304054 41 
304102 20 
304124 1 
304164 3 
304211 82 
304235 125 
304310 3 
304347 83 
304356 1 
304399 53 
304414 13 
304479 1 
304505 12 
304539 478 
304645 1 
304724 114 
304756 16 
304859 86 
304978 7 
305088 48 
305099 13 
305289 50 
305311 12 
305321 10 
305334 106 
305341 72 
305394 66 
305415 167 
305423 226 
305524 205 
305547 155 
305556 2 
305561 14 
305671 4 
305699 34 
305705 353 
305725 319 
305731 118 
305742 97 
305751 28 
305755 29 
305758 19 
305776 2 
305851 1 
306041 36 
306070 35 
306352 178 
306376 2 
306385 2 
306556 149 
307042 8 
307072 27 
307185 1 
307359 6 
307393 3 
307405 96 
307413 3 
307439 29 
307610 1 
307651 37 
307978 2 
307999 29 
308023 19 
308133 1 
308217 39 
308320 8 
308383 10 
308507 207 
308514 96 
308531 6 
308642 9 
308651 5 
308671 1 
308686 2 
308823 13 
308847 12 
308854 3 
308857 24 
308862 54 
308866 2 
308869 2 
308874 2 
308887 28 
308897 1 
308900 17 
308905 1 
308922 98 
308931 170 
308940 1 
308944 15 
308975 1 
309151 4 
309220 36 
309236 18 
309274 31 
309410 169 
309508 9 
309518 1 
309529 1 
309565 14 
309571 87 
309648 112 
309663 35 
309672 15 
309695 46 
309710 96 
309719 25 
309747 6 
309771 31 
309808 63 
309817 6 
309867 19 
309882 21 
309922 4 
309943 46 
309953 1 
309977 2 
309980 9 
310010 198 
310019 38 
310027 203 
310035 102 
310050 25 
310078 406 
310089 3 
310097 297 
310105 15 
310114 293 
310121 4 
310148 27 
310228 96 
310238 9 
310256 29 
310261 163 
310270 56 
310290 273 
310346 89 
310380 3 
310418 159 
310542 136 
310550 82 
310611 133 
310626 3 
310657 3 
310750 64 
310755 22 
310796 1 
310804 41 
310810 2 
310826 2 
310838 5 
310846 20 
310869 60 
310876 326 
310883 42 
310888 22 
310898 39 
310906 54 
310912 7 
310916 2 
311024 13 
311044 67 
311061 28 
311078 378 
311258 158 
311514 7 
311530 13 
311551 2 
311819 23 
311957 29 
312031 21 
312044 242 
312741 13 
312911 16 
313108 363 
313362 1 
313463 3 
313504 19 
313573 36 
313603 1 
313638 20 
313646 258 
313668 37 
313677 43 
313686 301 
313693 265 
313715 5 
313741 69 
313770 8 
313880 73 
313996 31 
314070 49 
314221 93 
314226 28 
314407 20 
314422 1 
314430 1 
314460 22 
314511 4 
314631 2 
314675 40 
314761 34 
315310 93 
315646 8 
315716 4 
315731 2 
315742 6 
315798 2 
315802 281 
316011 1 
316015 67 
316060 85 
316077 4 
316081 1 
316091 7 
316101 29 
316106 143 
316130 190 
316214 2 
316334 1 
316340 20 
316384 1 
316396 360 
316402 1 
316410 70 
316417 129 
316425 1 
316452 2 
variableStep chrom=chrIV
173 2 
254 89 
1680 1 
1696 3 
1705 4 
1729 1 
1737 104 
1746 104 
1753 84 
1763 2 
1781 124 
1790 36 
1799 27 
2263 59 
3537 5 
4061 34 
4085 27 
4104 40 
4140 96 
4154 4 
4238 5 
4248 7 
4752 16 
5382 1 
5397 15 
5518 3 
5537 12 
5552 92 
5667 48 
5674 407 
5680 299 
5687 464 
5692 5 
5698 234 
5717 116 
7781 3 
7794 16 
8018 1 
11805 103 
11831 1 
12522 4 
14000 51 
14009 3 
16476 1 
16482 207 
16638 28 
16662 34 
16689 13 
16783 12 
17044 86 
17050 49 
17062 49 
17206 121 
17265 76 
17436 17 
17444 3 
17489 2 
17523 14 
17531 118 
17541 25 
17554 92 
17640 16 
17715 21 
17750 70 
17788 5 
17793 4 
17809 2 
17815 15 
17827 1 
17832 41 
17846 4 
17911 147 
17928 1 
17935 191 
17951 29 
17970 55 
17978 112 
18019 162 
18042 16 
18051 42 
18086 21 
18102 17 
18164 379 
18169 4 
18225 2 
18239 13 
18335 98 
18583 2 
18597 53 
18625 7 
18633 34 
18790 1 
18796 162 
18831 2 
18855 69 
18899 29 
18912 3 
18921 3 
18927 1 
18950 3 
18954 30 
18957 46 
18977 29 
18983 21 
18991 2 
19001 34 
19012 1 
19055 360 
19109 1 
19130 12 
19144 338 
19149 47 
19155 7 
19159 124 
19165 321 
19184 8 
19194 62 
19291 18 
19298 122 
19322 17 
19345 57 
19364 66 
19375 46 
19388 7 
19396 92 
19401 87 
19406 31 
19411 12 
19422 7 
19480 6 
19538 262 
19790 1 
19793 85 
19800 70 
19953 11 
19964 25 
19971 105 
19979 251 
19989 6 
20000 69 
20019 5 
20083 198 
20095 453 
20104 474 
20114 320 
20126 1 
20132 39 
20143 77 
20164 309 
20175 216 
20305 1 
20309 50 
20323 16 
20327 14 
20363 11 
20421 82 
20428 34 
20470 12 
20861 10 
20866 33 
20939 28 
20954 15 
20959 7 
21058 6 
21097 20 
21164 25 
21213 17 
21217 17 
21253 2 
21338 45 
21605 48 
21860 146 
21869 89 
21882 89 
21910 102 
21921 119 
21931 85 
21936 28 
21956 9 
21967 11 
21970 9 
22091 8 
22112 146 
22126 7 
22132 14 
22140 157 
22149 3 
22152 24 
22160 371 
22297 61 
22318 170 
22323 367 
22332 145 
22339 11 
22345 107 
22423 10 
22449 9 
22456 19 
22499 4 
22503 3 
22507 5 
22515 16 
22523 5 
22535 18 
22549 1 
22561 79 
22573 100 
22583 8 
22589 187 
22603 17 
22665 12 
22750 5 
22776 6 
22919 9 
22929 118 
22940 8 
23119 48 
23256 109 
23297 177 
23306 3 
23311 194 
23316 3 
23342 93 
23434 2 
23439 103 
23466 7 
23480 34 
23513 1 
23665 18 
23680 23 
23812 1 
23957 1 
23978 9 
24034 69 
24067 5 
24084 1 
24163 45 
24181 28 
24197 162 
24202 3 
24206 3 
24252 99 
24303 8 
24323 4 
24373 204 
24378 11 
24382 16 
24438 3 
24592 9 
24607 2 
24769 1 
24836 82 
24947 54 
24963 76 
25013 3 
25042 36 
25048 166 
25128 86 
25207 1 
25369 2 
25406 2 
25463 21 
25515 17 
25522 11 
25603 3 
25645 4 
25654 6 
25778 9 
25805 7 
26213 124 
26237 250 
26278 15 
26324 1 
26332 31 
26370 11 
26542 53 
26575 28 
26676 3 
26685 235 
26830 7 
26980 1 
27053 15 
27086 108 
27157 142 
27195 1 
27211 2 
27238 1 
27271 1 
27354 2 
27402 1 
27683 7 
27756 8 
27895 1 
27955 9 
28118 4 
28147 3 
28574 85 
28592 172 
28731 5 
28867 39 
28871 5 
28907 6 
28948 2 
29003 428 
29090 493 
29148 1 
29259 98 
29270 87 
29378 174 
29432 104 
29554 82 
29559 19 
29632 1 
29658 7 
29688 463 
29709 277 
29727 4 
29734 3 
29873 26 
29878 12 
29882 79 
30028 30 
30110 619 
30162 4 
30188 385 
30215 59 
30233 32 
30325 122 
30349 52 
30383 47 
30409 9 
30515 6 
30522 60 
30534 3 
30547 59 
30556 4 
30572 1 
30576 34 
30593 1 
30596 4 
30599 7 
30607 2 
30767 1 
30881 5 
31065 162 
31201 2 
31430 11 
31436 141 
31452 34 
31488 2 
31719 24 
31736 116 
31771 263 
31916 1 
31938 3 
31950 11 
32054 1 
32092 3 
32100 4 
32120 8 
32154 7 
32157 10 
32175 25 
32198 18 
32204 5 
32207 26 
32213 53 
32237 6 
32338 1 
32370 167 
32415 40 
32551 1 
32557 142 
32719 3 
32957 63 
33014 120 
33123 22 
33212 23 
33316 36 
33327 3 
33340 18 
33366 12 
33406 45 
33411 1 
33433 234 
33440 71 
34109 33 
34114 5 
34132 1 
34140 42 
34173 48 
34179 19 
34191 6 
34202 15 
34212 77 
34271 71 
34369 39 
34384 18 
34599 5 
34679 45 
34699 131 
34731 6 
35019 7 
35055 250 
35058 1 
35281 7 
35312 13 
35348 1 
35364 1 
35375 56 
35384 728 
35435 7 
35446 5 
35451 2 
35455 18 
35459 32 
35485 20 
35491 3 
35513 1 
35541 3 
35576 1 
35643 1 
35667 20 
35691 33 
35703 3 
36046 41 
36162 22 
36297 1 
36316 3 
36481 29 
36607 1 
36639 2 
36652 40 
36669 75 
36677 1 
36689 243 
36702 317 
36709 18 
36726 179 
36737 63 
36754 2 
36899 1 
36912 119 
37080 13 
37650 61 
37772 31 
37838 24 
37855 46 
37907 2 
37926 156 
37979 77 
37988 53 
37993 71 
38019 10 
38062 61 
38119 56 
38123 59 
38312 32 
38332 3 
38340 55 
38345 96 
38386 49 
38389 45 
38394 70 
38402 2 
38414 306 
38427 216 
38445 174 
38614 7 
38621 26 
38745 8 
38785 1 
38794 4 
38909 36 
38973 9 
38980 14 
38997 1 
39061 26 
39121 76 
39229 47 
39258 81 
39416 17 
39477 1 
39511 36 
39579 13 
39715 3 
39771 398 
39785 2 
39902 2 
39934 10 
40134 360 
40335 9 
40344 18 
40538 14 
40554 20 
40601 7 
40688 4 
40810 7 
40859 71 
40884 17 
40905 34 
41320 1 
41339 1 
41460 1 
41463 3 
41613 72 
41636 94 
41738 2 
41910 1 
41963 4 
42069 21 
42075 310 
42280 1025 
42397 11 
42402 118 
42406 6 
42414 48 
42428 190 
42436 21 
42447 81 
42454 6 
42570 112 
42575 52 
42585 85 
42597 73 
42606 2 
42614 15 
42632 1 
42647 391 
42656 4 
42660 1 
42762 169 
42805 2 
42813 16 
42824 43 
42828 5 
42836 21 
42846 56 
42853 6 
42974 114 
42979 15 
42991 3 
42998 623 
43123 10 
43141 65 
43174 2 
43260 7 
43280 27 
43287 32 
43337 5 
43444 26 
43462 1 
43473 8 
43562 39 
43582 15 
43589 4 
43599 10 
43641 19 
43748 236 
43756 11 
43761 135 
43773 230 
43874 3 
43919 1 
43926 5 
43935 24 
43941 1 
43948 11 
43958 76 
43968 104 
43982 2 
44126 6 
44194 112 
44281 3 
44469 12 
44497 34 
45179 1 
45275 7 
45424 57 
45641 10 
45799 8 
45841 1 
45976 2 
45993 2 
46004 18 
46039 70 
46170 21 
46189 1 
46242 27 
46245 6 
46265 9 
46269 3 
46275 6 
46321 3 
46336 5 
46364 2 
46368 2 
46377 1 
46389 1 
46410 1 
46413 17 
46430 3 
46444 3 
46458 2 
46465 28 
46476 3 
46615 693 
46636 1 
46667 7 
46809 155 
46817 1 
46841 47 
47038 79 
47074 13 
47168 2 
47226 32 
47258 123 
47383 37 
47675 50 
47683 8 
47880 56 
47887 11 
47890 20 
47896 2 
47904 143 
47915 683 
47927 242 
47937 214 
47947 32 
47968 58 
47977 33 
47984 19 
47989 8 
48119 1 
48150 3 
48155 1 
48293 29 
48306 6 
48317 1 
48341 296 
48347 72 
48525 34 
48660 3 
48811 2 
48836 1 
48841 113 
48854 42 
48952 99 
49048 15 
49149 139 
49157 143 
49182 30 
49227 152 
49353 73 
49372 128 
49383 291 
49389 43 
49397 32 
49421 6 
49424 102 
49432 3 
49438 514 
49452 5 
49456 62 
49464 105 
49471 68 
49589 31 
49594 24 
49602 30 
49710 262 
49721 405 
49740 184 
49769 3 
49784 58 
49791 86 
49796 24 
49811 1 
49821 19 
49824 13 
49835 93 
49845 1 
49859 218 
49886 3 
49978 1 
50209 135 
50486 1 
50643 37 
50703 10 
50744 280 
50767 156 
50932 9 
51275 51 
51597 2 
51644 2 
51680 119 
51723 3 
51892 35 
51921 12 
52073 6 
52199 1 
52222 34 
52230 3 
52242 14 
52253 578 
52263 150 
52272 101 
52280 50 
52321 174 
52325 91 
52330 63 
52343 109 
52348 122 
52357 1 
52422 1 
52525 2 
52534 1 
52710 77 
52721 161 
52900 3 
53022 11 
53147 46 
53171 19 
53205 13 
53404 9 
53455 3 
53676 213 
53693 132 
53900 183 
54001 37 
54114 2 
54130 2 
54160 91 
54201 7 
54221 84 
54246 86 
54260 170 
54279 118 
54295 9 
54472 6 
54488 51 
54508 216 
54531 50 
54553 33 
54930 3 
55457 1 
55515 224 
55643 31 
55781 19 
55933 21 
55945 116 
55978 54 
56000 68 
56015 16 
56295 42 
56384 5 
56402 10 
56579 2 
56725 96 
56759 204 
56765 47 
56773 44 
56793 26 
56855 22 
56865 6 
56913 5 
56917 2 
56921 3 
56929 13 
56964 2 
56993 1 
57232 1 
57305 82 
57348 142 
57445 3 
57477 1 
57487 66 
57496 5 
57522 9 
57551 54 
57555 37 
57720 87 
57729 107 
57751 12 
57835 86 
57862 3 
57866 157 
57950 173 
57964 9 
57999 11 
58003 23 
58039 1 
58075 207 
58208 7 
58243 17 
58266 36 
58301 8 
58397 5 
58407 1 
58459 2 
58507 1 
58560 1 
58597 41 
58645 33 
58823 4 
58857 1 
59009 5 
59021 39 
59180 1 
59456 2 
59469 362 
59488 1 
59512 1 
59544 601 
59588 417 
59622 38 
59700 34 
59796 7 
59881 69 
59887 2 
59893 57 
59910 275 
59936 4 
59996 78 
60011 158 
60015 314 
60095 32 
60159 56 
60164 25 
60178 2 
60449 1 
61032 16 
61368 71 
61379 19 
61393 230 
61421 29 
61588 6 
61716 52 
61806 5 
61868 63 
61962 3 
61965 4 
61978 28 
62005 2 
62012 413 
62025 23 
62033 353 
62044 383 
62056 247 
62064 71 
62072 133 
62079 144 
62087 31 
62096 78 
62100 20 
62104 48 
62114 4 
62118 3 
62125 34 
62128 73 
62136 83 
62158 8 
62163 2 
62180 1 
62186 416 
62195 14 
62202 707 
62215 323 
62263 34 
62270 191 
62280 384 
62293 5 
62311 55 
62340 916 
62356 600 
62366 256 
62373 74 
62380 22 
62389 657 
62404 92 
62411 158 
62733 2 
62757 29 
62783 114 
62786 35 
62799 68 
62802 1 
62813 78 
62819 2 
62834 169 
62840 33 
62853 86 
62859 760 
62872 13 
62881 1 
62885 645 
62895 3 
62911 13 
62918 48 
62929 8 
62933 1 
62941 141 
62949 1 
62954 5 
62959 8 
64477 1 
65106 1 
65112 128 
65120 37 
65134 146 
65147 205 
65154 98 
65311 255 
65798 33 
65834 1 
65887 4 
65926 157 
65933 39 
65956 10 
65961 137 
65987 1 
66002 29 
66010 42 
66071 39 
66087 221 
66140 1 
66151 573 
66157 43 
66162 262 
66168 17 
66211 44 
66236 16 
66251 1 
66259 100 
66267 74 
66279 1 
66285 1 
66309 35 
66314 7 
66366 10 
66609 52 
66752 9 
66808 105 
66870 54 
66946 4 
66975 2 
67020 27 
67033 2 
67082 8 
67089 9 
67115 77 
67123 4 
67208 4 
67222 6 
67274 166 
67283 9 
67306 96 
67309 123 
67328 55 
67564 2 
67623 2 
67653 34 
67698 5 
67714 173 
67747 207 
67768 83 
67771 213 
67779 190 
67796 4 
67811 424 
67817 4 
67828 74 
67868 221 
67877 26 
67885 84 
67913 269 
67921 195 
67939 73 
68654 41 
68662 41 
68666 63 
68677 13 
68800 12 
68808 55 
68821 78 
68833 2 
68844 184 
68857 10 
68895 81 
68910 24 
68918 63 
68931 9 
68946 7 
68951 5 
68960 15 
68971 4 
68985 3 
68996 84 
69087 2 
69111 58 
69189 5 
69276 39 
69382 329 
69388 11 
69458 1 
69553 30 
69688 1 
69719 8 
69750 62 
69803 32 
69835 5 
69933 7 
69969 102 
69994 10 
70018 224 
70033 2 
70199 26 
70207 126 
70212 14 
70227 2 
70350 7 
70361 3 
70368 16 
70381 8 
70399 1295 
70417 506 
70440 38 
70450 2 
70461 11 
70467 158 
70484 15 
70521 1 
70609 10 
70653 15 
70660 3 
70689 1 
70770 56 
70803 215 
70847 5 
70970 11 
71004 14 
71037 25 
71071 65 
71092 14 
71115 88 
71121 1 
71127 57 
71144 175 
71229 66 
71413 130 
71567 286 
71660 208 
71747 28 
71762 10 
71871 40 
72024 224 
72125 2 
72153 2 
72188 9 
72488 103 
72778 20 
72877 1 
73075 57 
73228 115 
73238 142 
73250 1 
73379 414 
73399 12 
73409 28 
73438 90 
73495 333 
73512 978 
73525 148 
73538 4 
73545 1 
73836 1 
73882 7 
74091 38 
74098 21 
74134 15 
74148 1
[truncated: 2,664,619 more chars]
