# Supplementary material for: Functional mapping of yeast genomes by saturated transposition
Source: eLife. 2017 May 8;6:e23570. doi: 10.7554/eLife.23570 (PMC5466422; doi:10.7554/eLife.23570)
Supplement: Supplementary file 1. — Processed dataset - Dpl1del.wig Processed dataset - Mmm1Del_Vps13D716H.wig Processed dataset - Psd2Del_Dpl1del.wig Processed dataset - V13D716H.wig Processed dataset - WildType1.wig Processed dataset - WildType2.wig Processed dataset - WT_plus_rapamycin.wig Processed dataset - Yen1on.wig summaries of the number of transposon and number of reads per gene, for all genes in each library (in the TXT format). Processed dataset - Dpl1del_pergene.txt Processed dataset - Mmm1Del_Vps13D716H_pergene.txt Processed dataset - Psd2Del_Dpl1del_pergene.txt Processed dataset - V13D716H_pergene.txt Processed dataset - WildType1_pergene.txt Processed dataset - WildType2_pergene.txt Processed dataset - WT_plus_rapamycin_pergene.txt Processed dataset - Yen1on_pergene.txt DOI: http://dx.doi.org/10.7554/eLife.23570.023 [file elife-23570-supp1.zip › Processed Dataset/Processed dataset - Dpl1del.wig]

track type=wiggle_0 name="AgnesM-Dpl1KAN-HisNAT-8Feb2016_S1_L001_R1_001 trimmed (Reads).bam"
variableStep chrom=chrI
75 6 
78 2 
89 19 
92 48 
106 29 
111 24 
143 2 
164 44 
174 624 
186 188 
194 274 
238 33 
302 36 
393 2 
414 51 
435 12 
472 7 
490 10 
495 110 
506 6 
512 120 
518 1 
525 45 
561 2 
564 8 
570 30 
574 2 
579 52 
589 14 
696 1 
730 2 
773 2 
792 14 
799 33 
821 3 
945 9 
970 1 
1080 4 
1096 63 
1106 1 
1254 4 
1262 37 
1265 128 
1413 26 
1424 7 
1481 6 
1488 8 
1495 4 
1501 29 
1517 9 
1525 42 
1529 7 
1678 2 
1839 1 
2098 23 
2261 9 
2264 2 
2272 17 
2281 38 
2286 1 
2443 69 
2454 14 
2458 3 
2461 4 
2471 40 
2482 1 
2491 58 
2552 1 
2560 34 
2566 2 
2597 3 
2606 1 
2613 2 
2622 1 
2694 8 
2725 5 
2757 2 
2765 5 
2808 8 
2817 2 
2907 4 
2923 1 
2946 7 
2955 3 
3052 26 
3070 7 
3139 2 
3147 6 
3276 49 
3299 7 
3311 42 
3318 1 
3417 40 
3439 4 
3531 12 
3551 1 
3604 7 
3624 39 
3632 11 
3652 2 
3655 125 
3658 1 
3680 1 
3805 28 
3809 1 
3815 17 
3844 3 
3873 17 
3985 1 
4046 4 
4120 20 
4130 13 
4160 12 
4171 15 
4181 4 
4188 2 
4225 27 
4244 24 
4272 1 
4296 1 
4358 3 
4414 17 
4447 12 
4544 2 
4550 9 
4556 5 
4568 6 
4617 24 
4631 1 
4779 1 
4841 1 
4908 79 
4931 1 
4974 5 
5030 10 
5068 1 
5089 1 
5248 1 
5390 29 
5404 10 
5415 2 
5500 14 
5505 4 
5508 1 
5549 2 
5581 2 
5584 18 
5589 104 
5594 2 
5598 1 
5645 17 
5661 36 
5671 51 
5676 1 
5702 51 
5767 10 
5811 3 
5817 11 
5837 11 
5843 7 
5864 6 
5880 15 
5886 4 
5893 11 
5906 1 
5924 11 
6029 17 
6046 1 
6052 6 
6060 1 
6118 7 
6177 31 
6183 1 
6195 66 
6205 83 
6216 18 
6225 20 
6231 1 
6235 11 
6238 11 
6349 4 
6356 2 
6362 353 
6374 140 
6383 49 
6391 63 
6398 2 
6403 189 
6411 6 
6414 2 
6424 8 
6457 11 
6461 40 
6464 9 
6467 9 
6471 2 
6475 9 
6480 89 
6490 3 
6500 4 
6508 8 
6520 83 
6530 4 
6533 1 
6545 3 
6551 2 
6558 3 
6666 5 
6686 9 
6690 1 
6721 7 
6733 12 
6821 26 
6874 9 
6885 3 
6892 24 
6905 16 
6924 17 
6934 2 
6944 1 
7008 10 
7013 23 
7021 11 
7028 270 
7044 10 
7053 7 
7063 2 
7073 3 
7077 3 
7102 12 
7106 4 
7180 34 
7223 55 
7258 3 
7268 4 
7278 11 
7302 1 
7366 5 
7431 9 
7439 83 
7446 2 
7500 14 
7522 6 
7546 26 
7637 4 
7739 2 
7757 14 
7787 6 
7791 10 
7835 1 
7847 2 
8003 3 
8011 1 
8016 25 
8030 13 
8037 4 
8042 8 
8051 10 
8082 1 
8125 6 
8403 78 
8409 2 
8417 1 
8420 2 
8425 13 
8471 1 
8532 13 
8543 4 
8563 3 
8695 1 
8736 50 
8752 5 
8755 1 
8773 102 
8786 40 
8794 7 
8828 1 
8841 4 
8876 33 
8898 2 
8921 6 
8930 94 
8940 2 
8949 2 
8954 45 
9002 27 
9013 7 
9025 2 
9033 6 
9044 3 
9073 3 
9079 1 
9083 8 
9086 1 
9095 35 
9108 21 
9121 1 
9126 3 
9132 5 
9149 3 
9161 2 
9175 3 
9190 22 
9201 8 
9208 1 
9217 18 
9233 8 
9238 55 
9246 38 
9260 32 
9269 24 
9272 7 
9276 10 
9283 69 
9291 11 
9300 41 
9309 30 
9316 3 
9319 8 
9323 12 
9329 28 
9345 64 
9349 2 
9358 3 
9368 1 
9386 3 
9395 34 
9400 5 
9408 23 
9415 1 
9441 1 
9452 36 
9473 4 
9480 46 
9521 1 
9536 6 
9542 43 
9545 1 
9553 4 
9560 91 
9563 25 
9581 13 
9588 8 
9597 5 
9605 11 
9608 17 
9617 7 
9634 8 
9662 5 
9684 1 
9689 2 
9694 2 
9700 113 
9708 4 
9716 82 
9727 6 
9744 10 
9748 6 
9754 4 
9767 1 
9775 7 
9779 2 
9789 10 
9806 2 
9820 21 
9843 6 
9848 21 
9855 9 
9874 2 
9914 3 
9926 1 
9931 23 
9957 68 
9966 10 
9978 1 
9982 3 
9992 20 
10015 2 
10042 1 
10062 1 
10093 82 
10097 1 
10131 6 
10145 3 
10195 1 
10231 10 
10242 9 
10248 3 
10254 14 
10265 1 
10281 10 
10287 21 
10296 8 
10303 31 
10312 11 
10321 12 
10326 66 
10331 10 
10336 8 
10340 2 
10361 3 
10400 1 
10437 1 
10442 8 
10446 32 
10463 8 
10473 40 
10496 24 
10508 82 
10515 4 
10538 31 
10569 25 
10581 3 
10585 26 
10603 6 
10614 54 
10630 37 
10644 51 
10654 46 
10669 8 
10688 1 
10703 1 
10714 7 
10735 2 
10810 29 
10817 1 
10833 39 
10952 2 
10958 1 
10975 42 
10993 35 
10999 27 
11008 1 
11021 2 
11027 5 
11038 1 
11047 1 
11063 2 
11134 9 
11137 11 
11150 3 
11166 18 
11170 5 
11176 3 
11181 8 
11185 4 
11189 1 
11194 3 
11199 28 
11211 22 
11216 3 
11226 9 
11233 10 
11241 7 
11244 4 
11248 6 
11252 25 
11260 23 
11270 8 
11273 3 
11284 13 
11291 13 
11295 2 
11299 2 
11303 3 
11306 1 
11384 2 
11412 1 
11417 3 
11456 4 
11467 18 
11479 4 
11569 10 
11577 1 
11628 1 
11631 3 
11696 3 
11706 14 
11751 15 
11755 12 
11789 68 
11798 13 
11812 1 
11917 26 
11985 30 
12027 3 
12045 5 
12071 28 
12203 40 
12213 2 
12224 14 
12266 39 
12388 8 
12415 2 
12565 2 
12651 5 
12667 1 
12672 2 
12694 16 
12717 7 
12739 2 
12764 3 
12797 2 
12951 1 
12971 3 
13211 36 
13282 5 
13293 22 
13385 8 
13427 100 
13441 44 
13465 20 
13477 2 
13504 8 
13531 2 
13613 3 
13715 4 
13760 5 
13780 1 
13800 23 
13813 3 
13938 14 
14096 1 
14109 25 
14118 1 
14309 19 
14314 1 
14320 38 
14323 1 
14367 7 
14404 7 
14418 23 
14427 91 
14432 73 
14443 88 
14451 36 
14527 1 
14536 2 
14545 3 
14584 56 
14615 5 
14694 2 
14713 3 
14721 8 
14730 14 
14739 28 
14743 7 
14747 2 
14752 3 
14755 1 
14759 7 
14764 3 
14769 3 
14777 2 
14788 30 
14797 12 
14800 71 
14809 9 
14814 5 
14817 8 
14832 5 
14841 15 
14850 5 
14858 39 
14865 1 
14887 2 
14917 1 
14949 9 
14956 3 
14975 8 
14980 7 
15092 18 
15095 8 
15099 30 
15124 16 
15186 18 
15277 33 
15285 9 
15475 14 
15488 1 
15512 44 
15533 17 
15537 9 
15544 23 
15547 3 
15581 2 
15595 11 
15616 3 
15659 7 
15665 1 
15738 4 
15742 6 
15780 24 
15812 89 
15825 21 
15829 18 
15837 1 
16025 28 
16061 1 
16122 40 
16133 4 
16165 13 
16199 8 
16203 1 
16210 45 
16247 4 
16264 6 
16295 19 
16313 1 
16318 1 
16341 23 
16359 1 
16366 23 
16381 8 
16393 6 
16401 10 
16424 1 
16430 12 
16491 5 
16500 3 
16510 5 
16514 1 
16520 5 
16523 5 
16542 30 
16549 62 
16559 63 
16573 1 
16588 7 
16619 19 
16646 24 
16660 13 
16665 1 
16668 1 
16690 2 
16693 10 
16700 13 
16705 1 
16709 11 
16743 10 
16763 1 
16813 3 
16819 9 
16828 40 
16832 3 
16846 6 
16853 19 
16856 7 
16861 1 
16877 4 
16882 23 
16886 1 
16895 1 
16901 3 
16913 21 
16944 1 
16952 1 
16957 7 
16968 12 
16974 2 
17044 9 
17063 102 
17111 1 
17261 3 
17272 8 
17310 1 
17374 34 
17395 8 
17399 1 
17408 2 
17425 13 
17442 2 
17554 5 
17560 1 
17570 3 
17573 5 
17644 2 
17647 4 
17654 8 
17662 4 
17727 1 
17792 2 
17806 1 
17824 1 
17831 40 
17843 29 
17854 4 
17859 42 
17875 28 
17889 41 
17900 12 
17911 17 
17916 30 
17921 12 
17927 92 
17936 23 
17954 59 
17961 3 
17965 12 
17969 44 
17975 29 
18084 6 
18110 11 
18144 9 
18147 6 
18152 1 
18273 13 
18312 9 
18315 5 
18322 40 
18432 2 
18455 1 
18469 13 
18476 3 
18623 27 
18635 14 
18657 3 
18795 21 
18801 9 
18831 22 
18925 1 
18974 3 
19009 11 
19027 2 
19056 4 
19077 23 
19134 2 
19143 53 
19154 7 
19160 7 
19166 2 
19171 4 
19175 10 
19185 7 
19193 1 
19258 1 
19300 16 
19339 5 
19347 1 
19356 6 
19375 2 
19443 5 
19492 27 
19497 3 
19513 6 
19516 1 
19526 70 
19653 40 
19659 3 
19662 7 
19674 2 
19677 45 
19705 45 
19757 1 
19798 7 
19822 3 
19829 10 
19847 22 
19868 8 
19876 9 
19948 13 
19974 22 
19985 12 
19995 9 
20066 4 
20092 12 
20098 1 
20109 3 
20119 10 
20128 1 
20135 14 
20148 22 
20163 2 
20194 2 
20210 2 
20239 7 
20273 4 
20284 4 
20289 25 
20295 29 
20302 1 
20307 20 
20325 1 
20336 1 
20355 8 
20378 1 
20381 1 
20448 1 
20457 8 
20499 1 
20553 11 
20606 119 
20615 3 
20622 79 
20626 1 
20634 53 
20642 67 
20659 4 
20666 46 
20674 49 
20680 1 
20685 26 
20708 10 
20715 2 
20722 12 
20842 8 
20850 1 
20897 25 
20909 15 
20922 34 
20928 2 
20932 4 
20938 70 
20946 57 
20954 22 
20972 2 
20987 19 
20993 15 
21002 15 
21098 45 
21123 1 
21140 1 
21143 24 
21154 9 
21158 10 
21290 10 
21318 3 
21325 16 
21333 2 
21383 8 
21441 3 
21476 1 
21487 7 
21500 5 
21588 20 
21624 3 
21627 8 
21648 16 
21665 2 
21709 2 
21789 22 
21807 11 
21811 53 
21823 4 
21833 5 
21845 9 
21849 49 
21893 2 
21932 20 
21935 2 
21954 10 
21972 5 
21995 2 
21998 1 
22013 1 
22029 1 
22154 6 
22161 1 
22318 1 
22440 8 
22444 42 
22472 27 
22479 15 
22484 9 
22496 35 
22504 78 
22511 80 
22595 8 
22635 43 
22646 1 
22665 3 
22669 1 
22687 13 
22700 1 
23079 2 
23085 31 
23088 60 
23104 3 
23108 5 
23112 6 
23149 14 
23193 4 
23204 2 
23258 2 
23261 9 
23265 1 
23272 20 
23289 23 
23298 40 
23304 6 
23310 2 
23316 19 
23320 2 
23323 1 
23327 1 
23335 14 
23344 10 
23351 1 
23355 29 
23502 2 
23514 23 
23522 1 
23534 2 
23664 1 
23668 17 
23678 22 
23699 114 
23711 29 
23838 72 
23845 13 
23851 27 
23864 55 
23870 1 
23878 91 
23887 4 
23895 18 
23901 1 
23904 10 
23908 135 
23912 1 
23916 2 
23922 11 
23937 1 
24165 14 
24194 67 
24418 20 
24433 1 
24444 20 
24448 40 
24465 4 
24468 7 
24501 28 
24598 7 
24605 7 
24611 1 
24624 62 
24630 12 
24665 24 
24696 47 
24716 17 
24724 6 
24744 32 
24748 6 
24753 46 
24762 1 
24765 16 
24772 19 
24781 71 
24794 17 
24798 5 
24808 22 
24829 5 
24835 197 
24844 53 
24848 50 
24854 6 
24864 7 
24870 88 
24881 2 
24890 2 
24934 3 
24944 1 
24952 51 
24967 1 
24989 14 
24999 65 
25029 14 
25034 53 
25111 1 
25135 57 
25143 7 
25161 6 
25217 1 
25342 4 
25349 6 
25414 38 
25466 1 
25692 1 
25792 2 
25868 37 
25892 2 
27203 6 
27220 106 
27228 2 
27235 7 
27255 53 
27290 2 
27413 20 
27435 2 
27453 7 
27462 92 
27547 11 
27654 38 
27683 4 
27705 4 
27722 1 
27734 26 
27745 1 
27863 3 
27937 4 
27956 3 
28046 18 
28059 2 
28070 1 
28079 1 
28088 9 
28124 3 
28141 17 
28217 9 
28231 2 
28255 2 
28260 2 
28273 1 
28396 3 
28403 71 
28407 67 
28437 46 
28444 121 
28457 14 
28462 14 
28535 2 
28547 32 
28577 11 
28595 10 
28608 1 
28617 3 
28642 4 
28649 75 
28661 28 
28671 11 
28693 1 
28696 4 
28700 70 
28721 1 
28725 16 
28729 7 
28760 4 
28769 8 
28785 28 
28788 4 
28799 43 
28840 5 
28868 98 
28875 11 
28878 1 
28883 7 
28891 2 
28899 32 
28962 15 
28968 8 
28982 2 
29018 22 
29021 13 
29057 22 
29061 1 
29068 6 
29071 98 
29082 11 
29106 3 
29134 1 
29145 3 
29173 1 
29196 54 
29223 1 
29243 4 
29247 3 
29252 1 
29255 6 
29272 7 
29277 3 
29330 40 
29337 2 
29371 30 
29378 11 
29383 1 
29407 3 
29429 28 
29434 10 
29438 4 
29445 6 
29533 5 
29554 37 
29566 2 
29581 6 
29588 28 
29602 6 
29607 17 
29682 1 
29706 9 
29724 1 
29728 25 
29731 43 
29740 4 
29774 2 
29777 13 
29783 5 
29787 32 
29792 4 
29798 68 
29806 40 
29816 30 
29822 10 
29833 59 
29836 48 
29842 16 
29877 21 
29883 48 
29896 18 
29904 39 
29919 437 
29933 67 
29953 9 
29961 6 
29980 54 
29987 3 
30001 25 
30006 20 
30013 1 
30017 2 
30020 18 
30035 25 
30042 42 
30049 13 
30052 11 
30064 37 
30085 47 
30110 2 
30120 111 
30128 2 
30134 7 
30139 8 
30151 85 
30161 41 
30170 16 
30174 13 
30186 1 
30219 120 
30229 11 
30255 3 
30286 19 
30290 33 
30301 4 
30321 21 
30326 1 
30334 17 
30337 107 
30346 1 
30350 2 
30360 5 
30404 23 
30415 9 
30436 5 
30468 25 
30475 20 
30479 1 
30529 1 
30540 19 
30574 25 
30595 55 
30625 27 
30676 22 
30716 7 
30785 5 
30809 23 
30816 5 
30820 9 
30824 18 
30827 5 
30838 2 
30888 3 
30899 10 
30934 12 
30971 1 
30977 5 
30983 20 
31029 5 
31054 3 
31060 1 
31066 9 
31070 1 
31074 1 
31077 1 
31080 3 
31083 2 
31088 1 
31107 4 
31111 1 
31117 3 
31123 1 
31149 6 
31162 13 
31212 6 
31221 38 
31226 12 
31230 68 
31237 36 
31242 18 
31249 3 
31263 28 
31267 54 
31272 3 
31279 6 
31286 17 
31295 82 
31305 56 
31310 99 
31315 10 
31333 7 
31343 1 
31355 3 
31373 1 
31391 3 
31418 101 
31423 6 
31435 84 
31453 12 
31456 33 
31462 8 
31467 70 
31475 9 
31484 100 
31497 86 
31513 5 
31520 1 
31531 22 
31543 5 
31553 2 
31584 129 
31589 24 
31602 3 
31616 26 
31621 1 
31625 4 
31629 6 
31642 35 
31649 5 
31661 1 
31664 2 
31674 169 
31681 6 
31692 88 
31707 1 
31713 3 
31717 15 
31727 26 
31731 20 
31734 40 
31738 8 
31744 42 
31753 14 
31761 36 
31769 13 
31774 216 
31784 49 
31788 20 
31798 199 
31807 14 
31814 219 
31824 22 
31827 10 
31838 16 
31845 2 
31852 26 
31857 106 
31862 144 
31872 209 
31882 107 
31893 253 
31902 32 
31911 160 
31918 3 
31925 14 
31932 1 
31936 14 
31960 2 
31969 12 
31975 6 
31979 7 
31984 13 
31996 9 
32019 1 
32023 7 
32031 399 
32044 1 
32049 47 
32078 2 
32083 2 
32093 3 
32099 5 
32103 8 
32108 80 
32115 13 
32121 1 
32128 31 
32133 10 
32147 3 
32155 32 
32163 11 
32191 55 
32195 3 
32218 19 
32224 9 
32235 8 
32245 4 
32248 4 
32254 1 
32265 1 
32300 3 
32304 16 
32311 16 
32326 20 
32335 1 
32340 1 
32349 21 
32360 4 
32382 3 
32386 38 
32416 23 
32421 2 
32443 9 
32450 1 
32457 27 
32462 5 
32469 1 
32483 122 
32502 8 
32506 101 
32513 9 
32521 411 
32528 8 
32534 72 
32539 12 
32545 28 
32550 22 
32556 10 
32561 6 
32571 79 
32583 67 
32592 79 
32597 4 
32604 6 
32609 169 
32622 12 
32628 13 
32642 376 
32651 106 
32660 14 
32665 139 
32677 5 
32684 143 
32692 33 
32699 274 
32708 52 
32718 42 
32723 16 
32730 49 
32752 1 
32761 75 
32765 81 
32770 226 
32795 82 
32801 68 
32804 46 
32808 5 
32813 25 
32823 197 
32830 66 
32840 32 
32857 51 
32865 50 
32872 5 
32876 20 
32886 87 
32896 6 
32906 18 
32918 1 
32922 43 
32934 58 
32940 7 
32963 15 
32970 8 
32979 438 
32997 277 
33014 250 
33025 66 
33030 45 
33036 145 
33043 36 
33052 7 
33060 71 
33068 7 
33082 4 
33088 3 
33099 28 
33104 12 
33117 21 
33125 99 
33130 12 
33140 86 
33149 81 
33156 129 
33166 11 
33169 12 
33180 21 
33185 2 
33191 8 
33197 72 
33204 14 
33213 28 
33219 58 
33226 113 
33239 219 
33248 1 
33251 30 
33255 8 
33277 1 
33281 12 
33285 33 
33288 4 
33292 1 
33302 8 
33310 3 
33313 18 
33316 12 
33336 32 
33342 36 
33347 12 
33353 3 
33371 2 
33419 8 
33429 9 
33454 51 
33459 13 
33464 73 
33488 13 
33509 11 
33519 1 
33524 1 
33532 22 
33535 1 
33557 36 
33587 14 
33627 14 
33632 6 
33646 97 
33654 35 
33672 1 
33676 2 
33684 17 
33694 7 
33697 10 
33730 8 
33736 19 
33743 7 
33758 4 
33762 3 
33786 1 
33805 32 
33818 14 
33828 1 
33850 25 
33853 54 
33868 39 
33896 113 
33900 1 
33903 23 
33909 4 
33917 10 
33946 30 
33974 1 
33991 1 
34044 2 
34063 15 
34068 25 
34079 3 
34082 18 
34089 7 
34101 67 
34120 36 
34160 99 
34167 5 
34182 21 
34189 7 
34198 46 
34241 117 
34250 55 
34265 75 
34286 5 
34291 5 
34300 15 
34308 14 
34323 14 
34329 4 
34342 16 
34354 9 
34370 32 
34391 34 
34397 1 
34404 1 
34412 1 
34426 4 
34433 14 
34440 124 
34447 58 
34462 31 
34470 66 
34481 34 
34490 6 
34502 1 
34509 50 
34518 39 
34524 2 
34527 20 
34543 14 
34549 63 
34556 3 
34567 11 
34574 49 
34579 1 
34582 1 
34590 41 
34596 32 
34600 32 
34606 106 
34618 20 
34629 6 
34633 18 
34641 2 
34645 92 
34668 57 
34688 57 
34701 1 
34716 3 
34734 32 
34767 2 
34775 13 
34779 43 
34786 49 
34792 2 
34797 207 
34803 2 
34809 67 
34816 60 
34822 26 
34828 20 
34833 1 
34837 3 
34845 53 
34854 9 
34860 5 
34863 1 
34870 88 
34877 2 
34886 3 
34890 1 
34893 9 
34899 28 
34914 42 
34922 22 
34926 7 
34936 6 
34940 13 
34946 73 
34955 50 
34965 53 
34974 1 
34979 4 
34983 27 
35008 14 
35015 10 
35022 11 
35029 8 
35032 2 
35036 24 
35043 15 
35052 34 
35062 11 
35066 7 
35071 5 
35075 1 
35078 3 
35082 7 
35095 9 
35103 6 
35110 3 
35156 2 
35166 6 
35174 29 
35179 2 
35185 332 
35192 10 
35198 2 
35203 5 
35206 48 
35240 38 
35245 2 
35267 2 
35290 22 
35319 31 
35336 72 
35349 96 
35355 1 
35358 2 
35364 1 
35368 130 
35442 1 
35459 4 
35478 1 
35483 22 
35513 11 
35522 2 
35534 4 
35545 32 
35558 1 
35578 22 
35602 4 
35613 50 
35653 1 
35695 81 
35723 13 
35734 6 
35741 6 
35755 4 
35782 3 
35787 42 
35805 15 
35837 29 
35862 80 
35882 8 
35893 42 
35899 10 
35908 13 
35955 3 
36001 13 
36025 16 
36030 15 
36052 72 
36056 1 
36062 27 
36071 49 
36078 88 
36096 16 
36131 6 
36154 2 
36189 1 
36200 2 
36206 1 
36215 3 
36230 1 
36233 15 
36246 1 
36307 1 
36332 2 
36352 27 
36373 5 
36379 5 
36386 23 
36392 66 
36401 8 
36404 4 
36407 10 
36413 19 
36420 5 
36447 43 
36453 5 
36461 207 
36485 201 
36501 328 
36511 54 
36517 79 
36522 6 
36525 19 
36530 2 
36544 8 
36560 11 
36639 2 
36674 12 
36709 29 
36712 5 
36804 1 
36831 1 
36848 1 
36860 8 
36869 1 
36935 42 
36947 11 
36998 70 
37008 12 
37027 54 
37037 10 
37080 13 
37094 28 
37112 60 
37126 14 
37133 31 
37159 3 
37177 3 
37274 41 
37282 5 
37291 11 
37303 16 
37307 39 
37313 24 
37321 49 
37329 59 
37338 23 
37342 3 
37354 13 
37361 4 
37368 5 
37375 1 
37388 1 
37392 5 
37439 26 
37478 45 
37493 24 
37498 11 
37507 1 
37512 1 
37521 109 
37527 35 
37532 283 
37541 38 
37547 7 
37558 5 
37571 93 
37585 1 
37593 9 
37661 2 
37668 114 
37674 2 
37690 2 
37704 15 
37719 12 
37731 2 
37734 6 
37746 186 
37754 2 
37766 63 
37832 24 
37850 2 
37854 5 
37895 139 
37903 42 
37906 89 
37910 17 
37915 19 
37934 52 
37940 45 
38046 1 
38049 1 
38057 1 
38072 16 
38077 19 
38091 17 
38104 4 
38135 5 
38139 1 
38150 108 
38160 20 
38181 67 
38194 16 
38203 1 
38231 9 
38288 23 
38294 25 
38340 42 
38351 61 
38356 15 
38371 29 
38396 13 
38403 11 
38413 91 
38420 2 
38468 1 
38479 56 
38493 1 
38521 2 
38528 165 
38560 133 
38571 1 
38577 30 
38581 6 
38590 1 
38626 9 
38633 1 
38688 30 
38715 156 
38723 47 
38738 17 
38745 85 
38759 41 
38765 49 
38774 1 
38778 2 
38782 49 
38794 6 
38805 28 
38841 20 
38871 5 
38876 15 
38883 7 
38896 1 
38910 1 
38917 1 
38924 2 
38930 23 
38940 156 
39037 38 
39040 1 
39050 29 
39065 235 
39088 51 
39092 2 
39096 1 
39102 45 
39118 28 
39122 168 
39143 41 
39158 5 
39163 51 
39167 249 
39174 48 
39185 99 
39197 156 
39211 6 
39216 1 
39219 4 
39245 15 
39301 1 
39304 140 
39309 14 
39344 147 
39354 13 
39367 27 
39373 13 
39458 45 
39464 12 
39473 6 
39514 9 
39605 10 
39642 5 
39658 2 
39663 8 
39670 6 
39674 3 
39689 1 
39692 8 
39757 19 
39772 3 
39817 9 
39848 2 
39864 61 
39872 2 
39905 7 
39908 1 
39928 14 
39938 2 
39946 3 
39960 8 
39986 7 
39997 1 
40003 16 
40012 7 
40015 15 
40018 1 
40031 31 
40045 7 
40068 14 
40117 9 
40121 1 
40145 34 
40157 3 
40178 93 
40185 1 
40194 7 
40220 63 
40230 1 
40233 62 
40238 1 
40259 85 
40265 1 
40281 36 
40289 33 
40338 22 
40345 3 
40391 100 
40403 21 
40407 13 
40414 17 
40428 3 
40446 1 
40450 1 
40454 49 
40485 1 
40507 3 
40519 48 
40531 2 
40561 4 
40570 1 
40610 5 
40627 4 
40669 1 
40675 1 
40699 22 
40755 22 
40824 1 
40828 5 
40840 64 
40844 24 
40857 4 
40878 42 
40883 25 
40895 24 
40900 25 
40907 27 
40923 15 
40934 1 
40950 17 
40967 13 
40987 1 
40991 15 
40995 1 
41008 3 
41014 28 
41031 1 
41067 23 
41097 7 
41126 2 
41135 3 
41139 1 
41143 11 
41172 19 
41182 4 
41196 39 
41203 1 
41207 14 
41222 7 
41241 9 
41250 10 
41271 29 
41317 1 
41340 11 
41353 107 
41379 7 
41398 7 
41449 16 
41473 3 
41481 27 
41486 15 
41491 151 
41525 1 
41543 16 
41607 1 
41613 2 
41624 9 
41627 1 
41632 28 
41646 22 
41655 1 
41662 2 
41671 37 
41710 2 
41760 7 
41786 3 
41806 12 
41817 2 
41825 4 
41830 1 
41833 1 
41849 1 
41855 2 
41895 128 
41900 1 
41954 14 
41967 5 
41975 14 
41978 2 
41983 7 
41986 1 
41990 7 
41994 6 
41999 3 
42009 22 
42014 8 
42020 53 
42026 17 
42048 5 
42051 19 
42058 5 
42065 22 
42073 31 
42077 4 
42081 2 
42101 17 
42110 92 
42128 151 
42142 2 
42146 12 
42170 1 
42221 17 
42231 15 
42235 18 
42245 18 
42254 33 
42264 2 
42271 44 
42280 11 
42287 6 
42293 110 
42304 142 
42313 154 
42317 34 
42321 41 
42329 196 
42338 30 
42353 48 
42374 11 
42444 5 
42456 3 
42460 2 
42467 61 
42488 13 
42521 12 
42534 1 
42601 25 
42617 21 
42624 13 
42635 39 
42644 2 
42647 24 
42653 55 
42678 8 
42707 50 
42787 1 
42795 4 
42804 1 
42823 17 
42859 2 
42915 1 
42946 3 
42956 14 
42990 33 
43011 20 
43042 21 
43052 2 
43082 84 
43105 2 
43136 109 
43148 1 
43152 20 
43160 21 
43169 5 
43183 8 
43189 10 
43193 59 
43203 55 
43208 40 
43212 48 
43228 68 
43279 38 
43292 14 
43302 61 
43316 2 
43326 6 
43337 51 
43345 139 
43352 2 
43358 26 
43364 10 
43377 36 
43399 3 
43406 112 
43430 18 
43440 3 
43443 2 
43457 5 
43471 29 
43475 67 
43479 3 
43490 2 
43493 5 
43498 11 
43514 1 
43518 2 
43535 10 
43542 7 
43549 5 
43557 3 
43565 1 
43570 6 
43584 4 
43587 16 
43593 50 
43623 14 
43633 5 
43640 35 
43647 23 
43650 5 
43658 8 
43664 12 
43669 16 
43676 38 
43684 23 
43692 29 
43702 6 
43705 21 
43710 1 
43734 20 
43742 26 
43757 10 
43778 18 
43831 4 
43849 3 
43857 30 
43861 3 
43870 69 
43877 9 
43899 27 
43904 170 
43925 4 
43988 4 
44002 18 
44013 51 
44050 7 
44054 1 
44065 42 
44108 83 
44129 2 
44162 2 
44196 42 
44205 8 
44221 484 
44292 2 
44301 24 
44307 136 
44353 1 
44369 29 
44379 1 
44385 27 
44389 55 
44393 3 
44398 1 
44409 30 
44499 1 
44518 4 
44528 11 
44551 10 
44582 5 
44623 3 
44636 86 
44647 57 
44662 18 
44682 16 
44688 141 
44699 10 
44702 9 
44765 16 
44791 34 
44821 15 
44838 3 
44843 4 
44856 47 
44861 24 
44876 20 
44885 89 
44892 1 
44928 1 
44938 16 
44957 8 
44980 4 
45021 12 
45035 32 
45040 6 
45047 58 
45058 116 
45072 1 
45109 6 
45112 17 
45116 41 
45126 10 
45135 28 
45146 28 
45159 74 
45172 53 
45182 17 
45206 632 
45234 41 
45239 16 
45247 102 
45256 55 
45264 17 
45271 2 
45283 2 
45286 62 
45292 382 
45306 6 
45313 7 
45341 55 
45352 35 
45371 1190 
45394 209 
45414 17 
45428 192 
45447 20 
45458 3 
45470 19 
45479 42 
45493 1 
45502 5 
45528 2 
45542 23 
45559 3 
45570 7 
45584 665 
45603 14 
45610 25 
45619 113 
45627 4 
45632 68 
45651 1 
45661 129 
45673 5 
45684 71 
45689 8 
45694 17 
45709 81 
45731 21 
45743 6 
45748 12 
45754 16 
45763 8 
45769 17 
45794 2 
45812 2 
45823 1 
45854 1 
45871 2 
45906 4 
45917 3 
45925 57 
45954 15 
46006 7 
46017 21 
46032 11 
46036 8 
46051 182 
46064 100 
46069 11 
46073 65 
46086 10 
46089 45 
46093 1 
46125 5 
46181 34 
46209 37 
46214 11 
46238 17 
46259 1 
46274 14 
46279 1 
46318 59 
46330 26 
46359 35 
46364 133 
46376 1 
46387 8 
46395 5 
46403 4 
46428 20 
46475 3 
46493 8 
46508 1 
46583 1 
46586 5 
46600 5 
46607 3 
46611 127 
46630 15 
46656 1 
46666 1 
46699 4 
46707 96 
46789 50 
46800 43 
46842 5 
46947 2 
47025 2 
47032 12 
47056 15 
47076 2 
47092 1 
47132 19 
47153 10 
47162 1 
47263 56 
47276 1 
47305 1 
47313 149 
47322 22 
47327 113 
47347 8 
47394 14 
47439 107 
47444 15 
47449 22 
47477 35 
47504 27 
47521 4 
47609 10 
47615 2 
47621 7 
47698 46 
47706 5 
47727 11 
47750 44 
47774 1 
47778 14 
47785 19 
47807 11 
47868 13 
47889 12 
47910 25 
47943 11 
47947 56 
47954 10 
47972 3 
48001 40 
48009 3 
48023 15 
48076 1 
48081 2 
48109 4 
48125 3 
48135 20 
48141 16 
48145 4 
48150 13 
48161 23 
48165 1 
48171 150 
48180 3 
48226 8 
48297 78 
48308 2 
48315 14 
48321 11 
48324 1 
48328 23 
48335 31 
48344 118 
48353 4 
48387 66 
48395 1 
48402 10 
48414 175 
48433 183 
48449 84 
48458 11 
48463 3 
48471 99 
48482 19 
48490 1 
48494 12 
48497 2 
48503 8 
48511 27 
48523 32 
48616 10 
48620 46 
48640 109 
48649 1 
48652 21 
48656 5 
48661 59 
48671 10 
48677 8 
48681 81 
48687 6 
48696 132 
48709 10 
48713 14 
48752 11 
48766 82 
48789 3 
48800 10 
48806 6 
48813 32 
48816 12 
48829 10 
48853 44 
48857 74 
48864 10 
48868 13 
48891 4 
48894 10 
48939 3 
48953 8 
49022 5 
49114 2 
49134 4 
49145 21 
49176 1 
49258 12 
49283 14 
49293 10 
49307 5 
49313 5 
49320 2 
49328 3 
49347 2 
49365 12 
49417 11 
49463 4 
49486 1 
49507 9 
49519 13 
49575 1 
49610 14 
49628 1 
49734 17 
49747 2 
49776 5 
49781 43 
49796 7 
49942 40 
50031 44 
50051 11 
50087 20 
50162 8 
50180 4 
50225 25 
50229 2 
50243 1 
50383 8 
50396 45 
50419 15 
50522 12 
50603 5 
50618 3 
50633 2 
50656 6 
50666 9 
50702 11 
50709 1 
50712 5 
50721 7 
50734 1 
50752 1 
50759 1 
50830 1 
50853 6 
50912 5 
50983 2 
51005 3 
51030 5 
51051 27 
51056 2 
51087 64 
51091 9 
51100 1 
51118 4 
51123 11 
51140 11 
51235 20 
51269 8 
51273 6 
51279 93 
51284 78 
51318 2 
51349 10 
51375 17 
51379 1 
51440 1 
51443 7 
51446 1 
51449 17 
51459 6 
51468 5 
51471 1 
51482 31 
51489 10 
51495 1 
51502 79 
51533 44 
51539 8 
51626 2 
51644 1 
51667 45 
51707 32 
51719 1 
51728 66 
51736 1 
51745 1 
51812 6 
51821 7 
51827 2 
51845 29 
51853 28 
51906 1 
51922 13 
51957 15 
51974 1 
51983 7 
51987 67 
52005 2 
52024 19 
52137 13 
52155 97 
52167 73 
52181 59 
52188 1 
52198 16 
52210 14 
52213 1 
52221 35 
52241 4 
52286 2 
52309 8 
52312 74 
52318 2 
52326 39 
52345 25 
52368 9 
52386 2 
52414 120 
52447 34 
52467 44 
52488 179 
52498 4 
52502 6 
52512 1 
52521 1 
52529 56 
52533 2 
52537 79 
52541 19 
52549 80 
52580 41 
52587 3 
52599 2 
52618 4 
52634 1 
52647 1 
52661 1 
52666 79 
52673 33 
52677 19 
52684 9 
52688 35 
52692 2 
52698 51 
52710 104 
52720 1 
52736 82 
52747 264 
52758 173 
52771 80 
52786 135 
52805 13 
52808 15 
52812 93 
52817 4 
52829 2 
52835 1 
52840 79 
52851 9 
52958 66 
52976 2 
52987 1 
53001 4 
53004 3 
53013 12 
53107 3 
53117 85 
53126 39 
53135 45 
53142 2 
53157 1 
53162 2 
53170 19 
53237 4 
53259 13 
53291 2 
53295 10 
53301 18 
53310 7 
53321 38 
53324 130 
53330 40 
53336 17 
53343 6 
53351 1 
53359 2 
53372 4 
53387 1 
53391 2 
53394 1 
53402 1 
53412 22 
53426 24 
53447 56 
53460 10 
53482 8 
53490 29 
53494 3 
53504 163 
53517 136 
53526 177 
53542 2 
53547 1 
53553 7 
53558 5 
53563 5 
53573 146 
53584 87 
53607 10 
53610 1 
53656 1 
53684 25 
53694 29 
53699 11 
53709 4 
53721 13 
53725 6 
53745 15 
53750 8 
53764 7 
53778 8 
53798 27 
53807 29 
53813 11 
53818 10 
53821 7 
53835 47 
53843 33 
53855 2 
53881 3 
53894 2 
53911 47 
53979 10 
53985 2 
53993 3 
54000 2 
54021 53 
54133 41 
54143 2 
54183 33 
54192 35 
54299 118 
54306 35 
54362 8 
54406 51 
54452 2 
54479 40 
54495 54 
54501 9 
54505 3 
54603 39 
54628 2 
54638 1 
54651 1 
54660 82 
54670 4 
54677 140 
54682 23 
54688 49 
54791 2 
54796 3 
54800 35 
54817 63 
54820 21 
54826 22 
54834 2 
54841 3 
54849 2 
54860 37 
54865 13 
54870 10 
54873 7 
54879 33 
54888 30 
54935 4 
56732 2 
56741 7 
56750 39 
56753 13 
56760 1 
56764 42 
56876 3 
56888 58 
56896 9 
56904 51 
56922 139 
56926 1 
56931 31 
56934 90 
56939 15 
56944 18 
56951 15 
56957 74 
56963 117 
56975 51 
56984 10 
57077 6 
57101 6 
57124 27 
57127 92 
57226 50 
57230 112 
57272 10 
57276 26 
57281 7 
57302 36 
57315 1 
57369 1 
57404 12 
57407 4 
57411 10 
57427 277 
57436 9 
57441 93 
57452 138 
57464 161 
57470 37 
57484 53 
57493 103 
57505 6 
57608 2 
57618 4 
57623 5 
57635 11 
57644 10 
57647 5 
57651 2 
57655 27 
57667 40 
57761 1 
57808 2 
57816 63 
57825 42 
57829 8 
57842 14 
57855 2 
57865 2 
57944 4 
57951 1 
57973 2 
57993 216 
58006 9 
58014 3 
58017 5 
58022 22 
58029 22 
58127 15 
58141 240 
58154 118 
58161 16 
58166 5 
58170 22 
58176 145 
58185 10 
58196 20 
58215 19 
58223 35 
58240 10 
58278 17 
58281 129 
58291 14 
58308 108 
58314 203 
58332 372 
58340 385 
58346 71 
58351 305 
58359 25 
58363 3 
58370 48 
58375 122 
58384 180 
58392 55 
58396 8 
58461 5 
58495 65 
58501 12 
58512 32 
58518 14 
58526 134 
58536 46 
58566 114 
58579 22 
58609 419 
58631 24 
58639 10 
58645 89 
58651 8 
58656 17 
58676 11 
59441 10 
59444 29 
59447 12 
59498 1 
59508 17 
59523 32 
59534 54 
59578 4 
59584 4 
59595 2 
61081 13 
61090 11 
61093 1 
61104 308 
61118 91 
61136 793 
61154 41 
61188 44 
61208 1335 
61234 33 
61244 51 
61251 2 
61255 39 
61264 39 
61271 17 
61280 19 
61293 11 
61363 29 
61369 98 
61384 48 
61393 119 
61402 90 
61408 1 
61416 73 
61425 263 
61434 48 
61437 21 
61455 16 
61458 1 
61479 36 
61531 122 
61541 2 
61552 21 
61556 3 
61570 31 
61581 60 
61585 159 
61594 134 
61620 154 
61641 17 
61648 16 
61658 4 
61661 61 
61665 14 
61694 1 
61697 1 
61700 37 
61705 4 
61709 12 
61717 15 
61733 4 
61742 27 
61760 2 
61780 10 
61783 2 
61803 1 
61813 41 
61834 28 
61869 43 
61876 18 
61887 77 
61892 1 
61901 80 
61908 21 
61911 7 
61917 240 
61926 43 
61936 19 
61950 25 
61969 33 
61985 1 
61995 22 
61998 2 
62001 2 
62009 8 
62016 21 
62036 181 
62052 1 
62064 147 
62072 72 
62075 54 
62079 27 
62085 1 
62102 92 
62106 39 
62122 19 
62139 12 
62158 21 
62182 41 
62185 9 
62195 2 
62204 13 
62211 6 
62222 5 
62231 23 
62242 365 
62263 2 
62269 33 
62273 6 
62276 8 
62282 33 
62294 47 
62298 22 
62301 14 
62308 11 
62321 54 
62326 22 
62332 82 
62336 23 
62343 48 
62349 80 
62364 28 
62381 1 
62384 39 
62401 1 
62412 6 
62417 2 
62425 4 
62432 17 
62438 54 
62445 2 
62455 80 
62465 163 
62479 3 
62485 9 
62488 1 
62496 30 
62569 2 
62580 18 
62583 21 
62590 46 
62596 2 
62599 23 
62610 12 
62617 55 
62623 1 
62627 17 
62630 2 
62634 7 
62641 244 
62695 35 
62703 130 
62721 145 
62727 5 
62732 5 
62735 2 
62738 2 
62743 16 
62749 81 
62757 2 
62760 3 
62794 8 
62871 36 
62875 3 
62892 15 
62904 4 
62907 2 
62913 6 
64970 8 
65134 15 
65362 2 
65373 70 
65392 49 
65398 1 
65401 2 
65407 40 
65415 16 
65421 21 
65426 7 
65431 2 
65445 9 
65457 11 
65469 65 
65474 6 
65477 1 
65480 65 
65485 12 
65488 2 
65546 1 
65555 1 
65561 18 
65639 9 
65652 5 
65655 7 
65662 1 
65775 2 
65785 21 
65799 7 
65810 13 
65818 30 
65851 55 
65908 1 
65972 16 
65976 16 
65984 4 
66005 32 
66043 40 
66088 53 
66104 6 
66137 21 
66145 2 
66159 5 
66173 6 
66216 15 
66225 7 
66234 11 
66237 33 
66261 19 
66295 1 
66301 4 
66315 1 
66326 6 
66330 19 
66434 24 
66476 6 
66674 4 
66839 8 
67072 2 
67188 1 
67192 2 
67285 39 
67559 1 
67606 13 
67707 17 
67765 5 
67768 2 
67778 1 
67782 6 
67788 6 
67816 2 
67890 4 
67909 12 
67913 1 
67916 2 
67923 6 
67930 5 
67937 4 
67943 9 
67948 2 
67954 4 
67959 1 
67964 14 
67973 11 
67979 2 
67986 23 
67993 23 
68002 17 
68012 1 
68020 26 
68026 5 
68033 67 
68039 3 
68045 9 
68048 78 
68056 5 
68066 3 
68069 5 
68075 11 
68079 7 
68086 28 
68110 14 
68115 15 
68125 1 
68140 7 
68155 11 
68161 31 
68170 32 
68186 271 
68201 76 
68206 2 
68210 12 
68219 124 
68229 28 
68241 211 
68254 59 
68260 4 
68269 87 
68278 60 
68283 45 
68292 26 
68306 302 
68328 103 
68344 292 
68357 27 
68360 165 
68368 18 
68379 48 
68387 3 
68391 129 
68399 36 
68403 1 
68436 4 
68454 6 
68463 26 
68510 9 
68520 1 
68541 4 
68552 15 
68562 94 
68566 1 
68572 71 
68584 30 
68587 1 
68602 119 
68616 162 
68623 192 
68636 11 
68653 562 
68672 40 
68681 258 
68696 167 
68711 29 
68723 28 
68733 29 
68743 7 
68751 29 
68760 43 
68772 35 
68779 30 
68786 70 
68794 294 
68803 2 
68817 882 
68831 49 
68834 8 
68838 110 
68846 172 
68859 193 
68872 165 
68878 8 
68885 79 
68889 16 
68897 193 
68902 44 
68910 157 
68920 102 
68927 67 
68938 194 
68949 130 
68962 129 
68978 287 
68987 17 
69012 1223 
69040 2 
69045 84 
69051 16 
69061 112 
69066 46 
69069 5 
69076 173 
69081 84 
69090 337 
69097 34 
69103 39 
69119 551 
69138 15 
69141 6 
69151 387 
69160 8 
69164 8 
69167 111 
69172 7 
69177 16 
69183 57 
69191 178 
69201 178 
69214 334 
69228 39 
69239 92 
69249 51 
69268 423 
69282 29 
69291 36 
69309 17 
69314 10 
69328 24 
69335 34 
69338 19 
69343 3 
69347 12 
69350 2 
69356 101 
69363 28 
69376 26 
69383 22 
69402 364 
69417 49 
69420 117 
69425 109 
69431 1 
69434 7 
69437 1 
69440 56 
69448 2 
69452 1 
69459 1 
69464 2 
69468 161 
69475 131 
69480 63 
69487 10 
69511 6 
69514 4 
69533 19 
69542 79 
69546 34 
69551 19 
69559 97 
69569 65 
69577 103 
69585 146 
69597 219 
69613 222 
69626 68 
69633 23 
69637 1 
69645 4 
69653 149 
69658 136 
69664 111 
69676 98 
69688 21 
69694 31 
69701 10 
69707 2 
69733 43 
69740 8 
69748 114 
69758 5 
69768 44 
69775 4 
69780 10 
69846 25 
69856 65 
69868 34 
69875 3 
69881 48 
69891 17 
69898 22 
69903 5 
69909 4 
69917 47 
69922 26 
69928 3 
69934 130 
69943 5 
69947 7 
69952 96 
69959 12 
69965 42 
69969 13 
69974 46 
69982 7 
69985 31 
69991 1 
69997 2 
70002 9 
70010 1 
70014 1 
70025 6 
70029 29 
70035 54 
70040 1 
70046 180 
70051 4 
70068 4 
70089 7 
70094 80 
70107 414 
70119 74 
70127 22 
70133 9 
70137 13 
70143 5 
70151 7 
70156 94 
70165 122 
70173 8 
70179 24 
70200 41 
70207 7 
70210 74 
70225 715 
70242 45 
70256 346 
70271 1 
70274 11 
70277 47 
70284 26 
70297 1 
70303 94 
70310 11 
70317 110 
70321 2 
70327 52 
70340 124 
70346 15 
70351 1 
70354 7 
70357 3 
70360 56 
70376 7 
70382 13 
70386 52 
70390 4 
70393 10 
70405 66 
70411 1 
70418 12 
70423 76 
70432 1 
70436 13 
70453 528 
70467 101 
70473 46 
70478 28 
70483 65 
70490 5 
70502 169 
70519 126 
70530 1 
70543 11 
70552 4 
70557 185 
70562 65 
70582 1 
70585 9 
70588 5 
70591 3 
70594 1 
70597 11 
70606 13 
70611 1 
70614 42 
70623 3 
70631 72 
70646 3 
70650 8 
70656 20 
70664 4 
70671 4 
70677 10 
70691 17 
70697 63 
70717 12 
70746 71 
70757 4 
70761 3 
70769 16 
70777 5 
70782 100 
70791 10 
70794 2 
70801 62 
70810 9 
70815 13 
70821 32 
70826 5 
70835 3 
70838 12 
70845 29 
70877 1 
70891 6 
70950 2 
70970 29 
70980 243 
70995 161 
71006 4 
71009 4 
71012 18 
71016 52 
71025 36 
71037 28 
71046 102 
71055 61 
71064 11 
71070 57 
71077 6 
71080 1 
71085 40 
71093 81 
71099 26 
71106 110 
71112 13 
71116 7 
71165 16 
71174 11 
71182 204 
71200 20 
71207 603 
71221 397 
71234 1 
71241 5 
71250 22 
71255 410 
71274 113 
71282 19 
71306 6 
71319 91 
71331 82 
71338 115 
71348 44 
71359 24 
71371 44 
71376 22 
71388 128 
71408 638 
71427 71 
71441 51 
71455 73 
71473 855 
71511 694 
71529 117 
71562 377 
71579 24 
71596 135 
71606 44 
71613 31 
71623 62 
71631 17 
71644 39 
71647 2 
71653 4 
71660 13 
71664 5 
71668 4 
71673 6 
71682 7 
71688 20 
71700 5 
71711 11 
71720 6 
71731 10 
71736 3 
73226 1 
73236 49 
73278 4 
73282 1 
73307 3 
73315 1 
73381 39 
73390 227 
73397 8 
73405 1 
73410 27 
73422 8 
73431 135 
73436 3 
73446 1 
73453 6 
73459 1 
73464 224 
73474 9 
73478 1 
73483 1 
73491 14 
73496 203 
73506 66 
73511 8 
73515 170 
73519 8 
73538 3 
73547 137 
73556 11 
73559 8 
73570 10 
73575 26 
73583 7 
73587 5 
73590 26 
73598 1 
73610 24 
73617 8 
73655 12 
73695 68 
73707 81 
73712 10 
73717 12 
73727 235 
73741 39 
73753 12 
73768 18 
73773 43 
73779 92 
73790 3 
73818 4 
73822 2 
73839 16 
73852 18 
73859 2 
73874 2 
73888 2 
73903 1 
73934 1 
73945 9 
73951 2 
73957 69 
73964 12 
73969 2 
73972 13 
73988 1 
73993 4 
74005 2 
74008 1 
74017 1 
74025 30 
74061 52 
74109 4 
74117 9 
74143 1 
74156 18 
74160 42 
74164 5 
74172 9 
74183 15 
74201 2 
74206 2 
74210 12 
74231 2 
74257 22 
74286 7 
74291 17 
74304 5 
74313 4 
74318 22 
74334 99 
74346 11 
74361 4 
74372 2 
74401 20 
74436 4 
74439 5 
74449 10 
74472 2 
74498 1 
74507 11 
74531 4 
74537 63 
74544 93 
74565 35 
74569 30 
74580 46 
74594 27 
74598 24 
74605 5 
74611 27 
74619 121 
74638 37 
74647 248 
74658 1 
74667 22 
74673 26 
74680 21 
74685 26 
74692 26 
74699 45 
74703 47 
74719 13 
74731 4 
74745 12 
74777 1 
74805 1 
74809 4 
74814 2 
74833 1 
74836 1 
74850 42 
74876 1 
74881 19 
74893 13 
74897 8 
74904 9 
74914 3 
74920 5 
74927 13 
74950 2 
74958 9 
74963 1 
74972 1 
74997 2 
75018 12 
75021 1 
75025 12 
75036 19 
75051 148 
75056 27 
75062 35 
75068 55 
75082 99 
75089 3 
75093 21 
75108 5 
75118 5 
75126 1 
75151 1 
75210 2 
75218 61 
75229 76 
75234 5 
75241 51 
75249 16 
75254 8 
75260 108 
75264 5 
75272 18 
75358 55 
75377 19 
75392 1 
75400 64 
75404 6 
75410 175 
75422 142 
75437 2 
75445 1 
75452 15 
75469 87 
75524 1 
75541 30 
75547 19 
75557 10 
75563 1 
75569 2 
75575 2 
75588 13 
75676 6 
75694 12 
75721 25 
75729 1 
75739 3 
75744 23 
75755 31 
75763 27 
75766 3 
75769 70 
75774 40 
75796 4 
75802 5 
75844 4 
75853 1 
75875 11 
75890 2 
75900 1 
75917 1 
75920 7 
75930 1 
75953 1 
75958 1 
76055 7 
76059 2 
76062 4 
76067 26 
76078 39 
76082 21 
76087 18 
76103 7 
76106 28 
76211 85 
76220 5 
76230 68 
76243 280 
76253 2 
76264 259 
76279 26 
76292 1 
76298 34 
76303 3 
76325 121 
76331 151 
76342 44 
76347 1 
76351 5 
76358 73 
76368 13 
76374 8 
76391 27 
76399 12 
76410 2 
76544 2 
76682 1 
76749 1 
76837 4 
76856 14 
76861 3 
76923 5 
77159 1 
77293 1 
78123 1 
78797 1 
79203 13 
79234 3 
79259 2 
79278 3 
79343 1 
79347 1 
79362 5 
79368 91 
79373 4 
79384 7 
79393 10 
79402 1 
79436 46 
79458 4 
79463 9 
79519 3 
79534 28 
79539 1 
79548 9 
79557 27 
79564 2 
79578 333 
79595 134 
79609 26 
79614 34 
79619 49 
79635 464 
79648 182 
79658 7 
79666 38 
80463 1 
80469 12 
80475 9 
80480 2 
80485 1 
80492 4 
80499 52 
80508 12 
80518 55 
80528 21 
80533 17 
80537 5 
80556 1 
80576 117 
80583 13 
80594 8 
80611 100 
80627 3 
80647 2 
80653 1 
80659 34 
80703 8 
80712 1 
80766 6 
80782 47 
80788 1 
80796 2 
80823 1 
80834 11 
80842 7 
80846 4 
80863 63 
80885 1 
80901 57 
80923 15 
80939 30 
80954 9 
80969 25 
80977 1 
80987 69 
80990 1 
80999 49 
81018 26 
81028 2 
81034 5 
81075 12 
81118 2 
81121 2 
81127 28 
81138 25 
81153 10 
81161 4 
81194 1 
81203 8 
81234 64 
81258 60 
81272 7 
81295 1 
81321 2 
81341 13 
81365 20 
81369 9 
81372 2 
81385 6 
81431 29 
81452 22 
81483 10 
81502 14 
81507 28 
81511 24 
81534 27 
81542 3 
81550 11 
81573 10 
81587 1 
81632 1 
81659 14 
81675 159 
81685 5 
81694 1 
81698 1 
81711 5 
81723 5 
81741 67 
81763 2 
81780 6 
81784 48 
81816 24 
81829 3 
81835 8 
81850 5 
81854 14 
81868 50 
81874 1 
81881 30 
81890 15 
81895 24 
81905 3 
81911 13 
81917 2 
81939 18 
81943 53 
81947 4 
81950 2 
81956 13 
81963 12 
81966 1 
81970 36 
81978 83 
81986 104 
81994 110 
82011 718 
82028 44 
82036 60 
82040 55 
82043 49 
82048 31 
82053 5 
82062 300 
82083 585 
82130 173 
82138 59 
82151 556 
82169 181 
82176 171 
82187 79 
82196 43 
82207 44 
82221 34 
82225 2 
82232 82 
82250 1 
82256 6 
82275 18 
82288 37 
82301 9 
82305 227 
82310 2 
82314 7 
82318 18 
82329 55 
82350 2 
82353 1 
82361 15 
82366 30 
82379 2 
82444 3 
82462 23 
82467 1 
82476 2 
82533 2 
82544 1 
82548 1 
82552 4 
82583 26 
82587 15 
82592 14 
82596 4 
82600 8 
82603 2 
82616 72 
82624 55 
82629 7 
82639 1 
82645 13 
82653 15 
82658 30 
82662 42 
82671 74 
82678 7 
82684 62 
82691 7 
82696 8 
82702 41 
83130 1 
83136 1 
83145 1 
83162 3 
83171 5 
83186 2 
83196 3 
83215 1 
83219 49 
83298 58 
83315 5 
83319 5 
83327 2 
83333 32 
83342 4 
83349 1 
83354 13 
83363 30 
83379 5 
83401 38 
83419 2 
83437 40 
83454 22 
83460 10 
83468 39 
83487 98 
83492 2 
83497 9 
83500 62 
83507 2 
83512 1 
83516 3 
83519 1 
83529 50 
83541 220 
83548 20 
83558 1 
83565 1 
83575 14 
83583 1 
83607 1 
83612 11 
83632 37 
83636 1 
83642 43 
83657 6 
83663 5 
83668 3 
83674 17 
83689 79 
83703 5 
83711 50 
83722 1 
83729 1 
83733 112 
83741 3 
83793 37 
83841 14 
83857 34 
83865 4 
83869 1 
83872 14 
83877 71 
83907 1 
83911 15 
83936 5 
83943 3 
83974 1 
83982 9 
83988 22 
83992 1 
84016 45 
84021 36 
84033 15 
84043 1 
84062 3 
84498 5 
84508 4 
84515 34 
84523 3 
84535 21 
84545 143 
84555 285 
84566 32 
84573 304 
84578 15 
84593 4 
84613 138 
84619 32 
84626 1 
84629 7 
84635 16 
84654 10 
84663 6 
84669 45 
84719 35 
84730 1 
84740 26 
84761 20 
84776 28 
84781 4 
84787 16 
84793 33 
84800 3 
84823 1 
84860 26 
84904 32 
84923 34 
84929 43 
84939 5 
84944 21 
84949 52 
84962 7 
84975 108 
84981 12 
84990 46 
84995 16 
85003 32 
85053 13 
85105 14 
85114 14 
85122 24 
85125 9 
85132 103 
85139 19 
85142 34 
85148 14 
85157 7 
85164 1 
85171 56 
85179 175 
85187 9 
85251 1 
85260 10 
85272 11 
85323 15 
85333 4 
85345 32 
85355 47 
85383 37 
85403 6 
85406 3 
85413 47 
85422 43 
85453 3 
85456 2 
85474 87 
85488 14 
85508 2 
85516 47 
85521 1 
85526 34 
85539 6 
85546 13 
85636 1 
85650 2 
85656 2 
85698 7 
85769 2 
85815 18 
85835 5 
85866 1 
85962 3 
85987 2 
85990 1 
86090 3 
86281 1 
86294 3 
86300 6 
86323 1 
86412 3 
86433 23 
86460 5 
86488 5 
86502 6 
86594 2 
86597 2 
86607 14 
86623 2 
86628 16 
86647 50 
86658 10 
86687 9 
86741 14 
86750 19 
86757 1 
86768 17 
86774 12 
86780 7 
86783 35 
86789 8 
86799 20 
86821 3 
86926 51 
86935 42 
86943 33 
86946 2 
86949 6 
86953 2 
86958 1 
86966 6 
87058 13 
87064 5 
87092 230 
87103 35 
87113 53 
87131 887 
87152 29 
87155 51 
87164 1 
87180 61 
87193 203 
87204 22 
87210 15 
87217 93 
87223 3 
87229 7 
87235 30 
87240 19 
87257 8 
87262 44 
87311 1 
87352 1 
87357 12 
87372 111 
87385 23 
87393 53 
87402 18 
87405 2 
87409 10 
87419 45 
87425 18 
87513 119 
87541 3 
87549 5 
87554 1 
87560 37 
87568 7 
87573 15 
87585 162 
87596 124 
87603 227 
87612 9 
87640 1 
87711 2 
87722 38 
87731 1 
87740 1 
87745 1 
87748 5 
87763 15 
87767 1 
87784 23 
87803 2 
87823 5 
87867 4 
87883 49 
87886 1 
87889 1 
87892 16 
87896 6 
87905 3 
87910 4 
87917 79 
87927 1 
87930 2 
87933 1 
87936 56 
87948 90 
87970 2 
87992 3 
88000 1 
88031 7 
88048 19 
88066 68 
88074 16 
88079 7 
88083 4 
88086 7 
88091 6 
88107 9 
88121 1 
88127 10 
88138 3 
88172 1 
88192 51 
88223 1 
88238 13 
88242 4 
88245 2 
88252 9 
88262 3 
88266 26 
88275 24 
88279 11 
88287 1 
88295 17 
88306 53 
88318 5 
88326 2 
88331 23 
88341 18 
88349 26 
88360 24 
88381 156 
88389 6 
88401 10 
88408 28 
88437 1 
88446 8 
88462 75 
88556 3 
88562 1 
88590 2 
88626 9 
88637 50 
88645 26 
88650 7 
88663 49 
88677 71 
88682 10 
88711 21 
88717 13 
88734 15 
88752 21 
88768 1 
88793 4 
88813 2 
88818 12 
88824 8 
88837 3 
88853 51 
88859 11 
88862 7 
88869 80 
88882 1 
88890 6 
88893 10 
88902 12 
88923 7 
88987 4 
88992 1 
89012 1 
89018 2 
89026 2 
89049 22 
89060 3 
89067 22 
89086 1 
89119 16 
89167 66 
89184 18 
89233 1 
89246 13 
89291 1 
89307 1 
89342 1 
89363 76 
89375 68 
89395 2 
89485 2 
89602 2 
89610 14 
89640 37 
89655 7 
89663 14 
89682 1 
89735 23 
89780 1 
89831 5 
89863 1 
89932 1 
89953 17 
89965 1 
89975 1 
90005 55 
90028 9 
90033 59 
90047 20 
90074 3 
90086 2 
90102 1 
90110 35 
90115 9 
90126 7 
90130 1 
90171 19 
90235 64 
90248 1 
90273 1 
90327 3 
90384 2 
90390 16 
90428 1 
90433 14 
90452 8 
90486 9 
90541 1 
90561 5 
90564 11 
90570 21 
90574 3 
90589 12 
90593 3 
90597 5 
90604 38 
90610 7 
90632 9 
90642 7 
90696 17 
90708 9 
90723 6 
90739 31 
90744 85 
90755 46 
90766 7 
90799 3 
90856 25 
90862 5 
90874 1 
90877 6 
90881 1 
90885 13 
90912 8 
90916 6 
90933 1 
90938 23 
91056 55 
91065 17 
91075 14 
91144 1 
91193 4 
91196 6 
91201 3 
91204 26 
91233 4 
91242 4 
91247 14 
91252 12 
91296 114 
91327 15 
91355 17 
91369 15 
91373 16 
91378 31 
91387 92 
91394 7 
91400 16 
91403 1 
91406 3 
91426 16 
91507 96 
91540 3 
91543 1 
91551 12 
91554 1 
91559 7 
91563 3 
91641 2 
91666 10 
91677 1 
91687 1 
91692 1 
91700 3 
91712 12 
91724 3 
91730 6 
91736 12 
91793 5 
91828 3 
91834 19 
91839 1 
91843 3 
91850 65 
91856 71 
91859 1 
91865 3 
91869 1 
91874 19 
91883 10 
91886 1 
91915 15 
91919 4 
91965 29 
91979 32 
91983 6 
92027 2 
92035 7 
92038 145 
92046 8 
92071 21 
92129 31 
92143 5 
92150 12 
92179 1 
92184 4 
92199 5 
92205 1 
92233 20 
92320 58 
92331 2 
92341 3 
92350 47 
92361 63 
92368 28 
92374 8 
92379 1 
92386 87 
92394 2 
92409 22 
92418 1 
92427 15 
92514 4 
92517 3 
92522 10 
92528 4 
92533 8 
92536 3 
92543 7 
92549 25 
92555 94 
92564 74 
92571 86 
92577 13 
92584 21 
92594 3 
92602 1 
92614 6 
92622 13 
92626 4 
92630 11 
92637 11 
92647 18 
92669 7 
92720 75 
92772 11 
92782 9 
92791 4 
92807 138 
92819 85 
92828 4 
92831 97 
92842 28 
92856 27 
92894 1 
92899 1 
92956 2 
92976 7 
92987 6 
92991 54 
92997 58 
93011 5 
93022 1 
93026 44 
93035 5 
93041 1 
93050 63 
93129 10 
93139 52 
93144 1 
93173 44 
93177 4 
93182 4 
93196 18 
93200 7 
93208 16 
93215 22 
93276 17 
93293 2 
93302 26 
93310 8 
93321 12 
93325 33 
93334 21 
93343 48 
93351 13 
93374 35 
93412 5 
93434 14 
93444 2 
93457 5 
93499 4 
93502 2 
93527 15 
93550 15 
93583 31 
93599 8 
93613 74 
93627 185 
93643 5 
93650 24 
93664 4 
93673 1 
93684 66 
93690 19 
93706 2 
93747 17 
93764 26 
93786 29 
93807 4 
93818 1 
93840 25 
93850 23 
93882 1 
93898 46 
93907 7 
93934 11 
93942 1 
93980 2 
93987 105 
93997 6 
94003 33 
94008 2 
94013 22 
94081 27 
94102 1 
94147 2 
94151 3 
94208 1 
94213 4 
94218 11 
94223 9 
94231 1 
94235 6 
94284 13 
94292 2 
94295 11 
94327 18 
94330 10 
94347 14 
94352 5 
94355 1 
94392 1 
94398 6 
94409 5 
94453 6 
94458 9 
94462 10 
94465 2 
94474 1 
94480 8 
94487 5 
94493 6 
94496 29 
94504 3 
94512 1 
94519 1 
94523 12 
94530 4 
94537 235 
94545 257 
94556 96 
94560 29 
94566 123 
94571 6 
94577 7 
94587 169 
94599 260 
94617 1 
94620 1 
94641 361 
94651 1 
94718 6 
94729 1 
94741 5 
94753 37 
94761 34 
94780 15 
94789 2 
94799 12 
94843 5 
94861 2 
94881 8 
94935 7 
94940 40 
94947 53 
94963 34 
94999 1 
95005 84 
95014 1 
95023 121 
95030 6 
95046 175 
95051 12 
95059 129 
95062 18 
95072 111 
95077 2 
95080 27 
95088 112 
95096 10 
95100 2 
95110 34 
95118 9 
95123 2 
95129 47 
95219 20 
95229 43 
95238 12 
95248 11 
95258 7 
95263 41 
95274 9 
95282 7 
95285 6 
95299 5 
95317 140 
95325 23 
95398 1 
95411 2 
95421 3 
95432 5 
95438 2 
95442 5 
95445 3 
95456 6 
95460 1 
95465 62 
95470 8 
95477 1 
95558 1 
95576 4 
95579 1 
95593 7 
95596 1 
95599 3 
95622 3 
95627 1 
95631 7 
95635 5 
95642 3 
95646 5 
95653 1 
95657 2 
95739 1 
95749 2 
95764 5 
95779 3 
95787 11 
95790 1 
95807 3 
95813 42 
95818 7 
95821 2 
95834 2 
95847 24 
95901 11 
95909 229 
95915 4 
95947 12 
95955 1 
95963 1 
95970 1 
96001 1 
96106 4 
96128 17 
96303 16 
96328 81 
96337 2 
96454 19 
96471 1 
96474 60 
96526 1 
96690 11 
96739 1 
96749 3 
96781 2 
96803 1 
96858 6 
96972 2 
97039 62 
97202 12 
97255 1 
97365 5 
97477 3 
97489 1 
97520 1 
97523 4 
98504 6 
98512 2 
98548 31 
98981 2 
98986 1 
99139 8 
99158 4 
99233 1 
99326 56 
99330 1 
99334 3 
99338 1 
99357 2 
99376 4 
99388 2 
99396 3 
99486 34 
99497 3 
99644 48 
99647 4 
99652 26 
99656 3 
99684 2 
99718 1 
99770 1 
99781 1 
99794 1 
99813 4 
99818 40 
99821 32 
99838 529 
99853 30 
99862 87 
99880 5 
99892 2 
99903 56 
99917 307 
99923 1 
99926 64 
99931 102 
99937 31 
99940 1 
99948 78 
99960 218 
99974 1 
99977 1 
100061 10 
100126 5 
100135 4 
100146 2 
100199 1 
100229 5 
100405 4 
100413 9 
100420 6 
100424 15 
100428 2 
100445 4 
101063 1 
101193 14 
101202 32 
101209 3 
101213 2 
101220 7 
101234 297 
101251 37 
101257 2 
101269 43 
101310 13 
101320 5 
101330 17 
101349 184 
101369 13 
101379 16 
101387 41 
101397 12 
101402 1 
101412 31 
101486 175 
101494 4 
101498 160 
101503 90 
101526 1 
101532 33 
101537 1 
101541 17 
101545 22 
101551 98 
101560 9 
101565 16 
101568 60 
101894 4 
102635 23 
102770 2 
102775 13 
102784 15 
102802 7 
102816 9 
102824 18 
102855 3 
102934 4 
102939 2 
102949 2 
102957 12 
102968 2 
102993 1 
103000 106 
103006 6 
103017 2 
103023 3 
103056 2 
103137 3 
103309 5 
103362 2 
103472 19 
104118 7 
104169 39 
104217 39 
104265 14 
104764 3 
104836 23 
105141 2 
105690 1 
105971 12 
105977 2 
105998 11 
106014 6 
106022 54 
106035 148 
106050 79 
106066 131 
106078 10 
106086 45 
106092 54 
106099 12 
106104 46 
106107 1 
106112 22 
106119 3 
106128 88 
106135 26 
106142 5 
106154 1 
106244 65 
106257 20 
106260 1 
106266 1 
106269 2 
106276 170 
106285 76 
106288 37 
106294 98 
106303 35 
106312 10 
106317 120 
106331 15 
106343 61 
106353 26 
106393 245 
106402 3 
106424 5 
106454 7 
106465 76 
106470 139 
106475 5 
106480 7 
106491 125 
106499 10 
106502 2 
106515 1 
106577 31 
106623 2 
106630 9 
106633 2 
106643 2 
106651 15 
106656 1 
106665 77 
106683 1 
106689 3 
106755 122 
106768 103 
106773 30 
106780 7 
106788 1 
106792 3 
106798 46 
106811 22 
106816 6 
106915 17 
106925 1 
106942 6 
106948 59 
106979 2 
106984 118 
106989 19 
107000 10 
107019 12 
107045 17 
107048 1 
107068 3 
107080 3 
107087 21 
107091 24 
107098 12 
107117 16 
107144 7 
107160 10 
107187 4 
107205 84 
107244 93 
107254 23 
107263 10 
107269 2 
107274 5 
107299 37 
107307 30 
107323 1 
107399 24 
107411 75 
107427 13 
107440 1 
107501 2 
107543 1 
107557 33 
107593 2 
107609 21 
107690 13 
107699 67 
107702 1 
107707 9 
107713 39 
107864 4 
107870 1 
107880 37 
107898 3 
107914 1 
107922 20 
107935 43 
107960 25 
108000 45 
108021 6 
108028 27 
108039 16 
108045 5 
108048 2 
108053 53 
108064 15 
108072 16 
108086 5 
108092 20 
108108 1 
108112 36 
108137 9 
108165 1 
108184 12 
108187 5 
108191 3 
108204 4 
108208 8 
108213 6 
108220 5 
108288 2 
108331 1 
108345 1 
108352 8 
108368 2 
108371 10 
108379 15 
108382 2 
108385 6 
108403 58 
108476 83 
108502 3 
108506 79 
108521 49 
108527 87 
108534 6 
108540 26 
108549 7 
108656 1 
108664 45 
108677 21 
108683 14 
108694 154 
108707 17 
108715 13 
108722 70 
108731 16 
108735 23 
108745 120 
108774 365 
108814 16 
108818 7 
108821 7 
108828 3 
108836 2 
108841 30 
108853 6 
108861 8 
108872 68 
108882 5 
108893 5 
108973 3 
108976 2 
108979 31 
108996 12 
109013 16 
109031 3 
109040 2 
109055 94 
109063 38 
109076 38 
109129 45 
109140 4 
109153 122 
109169 29 
109176 22 
109179 10 
109182 1 
109188 17 
109199 35 
109216 61 
109223 27 
109235 2 
109238 3 
109241 3 
109251 1 
109255 13 
109261 2 
109292 9 
109296 3 
109300 4 
109312 15 
109329 36 
109336 2 
109340 12 
109378 33 
109382 4 
109449 6 
109462 5 
109469 46 
109478 19 
109488 102 
109497 1 
109500 6 
109508 62 
109515 31 
109519 83 
109524 2 
109532 59 
109548 12 
109563 1 
109566 44 
109571 7 
109579 3 
109597 6 
109605 5 
109619 17 
109635 9 
109648 21 
109655 39 
109664 138 
109674 107 
109688 1 
109692 62 
109702 106 
109709 36 
109742 10 
109792 1 
109797 12 
109815 23 
109819 7 
109837 49 
109874 41 
109976 4 
109991 95 
110002 14 
110021 1 
110024 9 
110139 5 
110147 94 
110152 18 
110161 93 
110170 3 
110177 11 
110182 28 
110191 2 
110297 37 
110313 20 
110316 5 
110329 5 
110335 2 
110345 12 
110354 50 
110368 2 
110380 56 
110383 4 
110427 7 
110440 1 
110447 39 
110457 52 
110464 2 
110476 256 
110504 445 
110520 20 
110526 15 
110542 1 
110550 19 
110554 4 
110572 285 
110598 17 
110601 6 
110605 4 
110613 18 
110616 1 
110620 13 
110642 1 
110648 3 
110651 3 
110672 26 
110678 5 
110706 3 
110737 5 
110746 1 
110751 23 
110756 8 
110762 24 
110771 1 
110775 1 
110781 5 
110808 1 
110827 3 
110844 3 
110870 74 
110875 52 
110902 1 
110909 3 
110917 70 
110925 4 
110933 5 
110937 9 
110943 7 
110947 1 
110981 3 
110986 2 
111063 8 
111077 46 
111089 68 
111097 10 
111109 8 
111113 5 
111131 4 
111154 5 
111162 7 
111170 1 
111195 9 
111206 1 
111232 30 
111236 26 
111283 10 
111315 1 
111322 14 
111330 26 
111359 11 
111375 2 
111381 30 
111447 58 
111500 41 
111524 2 
111542 34 
111547 1 
111550 8 
111576 30 
111587 2 
111601 4 
111632 8 
111638 2 
111658 3 
111666 23 
111773 5 
111795 13 
111806 14 
111814 40 
111840 13 
111848 3 
111858 51 
111867 1 
111878 6 
111894 2 
111909 23 
111972 18 
111977 5 
111982 4 
111991 5 
112056 8 
112074 4 
112091 3 
112277 1 
112309 30 
112342 2 
112363 1 
112450 4 
112484 2 
112520 1 
112523 10 
112549 2 
112553 20 
112612 2 
112620 15 
112631 5 
112637 15 
112644 4 
112656 7 
112672 29 
112689 6 
112755 3 
112809 2 
112823 1 
112827 12 
112844 10 
112917 7 
112930 4 
112938 3 
112943 9 
112950 18 
112984 1 
113075 3 
113094 1 
113099 6 
113126 21 
113131 1 
113134 12 
113153 1 
113205 4 
113239 14 
113248 35 
113253 87 
113259 42 
113264 1 
113267 6 
113287 128 
113321 11 
113402 14 
113405 5 
113410 85 
113419 32 
113427 114 
113432 7 
113443 620 
113457 2 
113465 29 
113488 835 
113515 237 
113525 195 
113539 252 
113550 18 
113554 62 
113560 14 
113569 291 
113580 24 
113590 49 
113665 3 
113676 19 
113685 112 
113694 68 
113700 198 
113707 1 
113712 9 
113716 4 
113727 56 
113731 72 
113737 19 
113745 16 
113752 26 
113772 13 
113834 49 
113844 103 
113853 10 
113864 31 
113873 19 
113888 35 
113899 20 
113914 1 
113939 46 
113950 22 
113966 2 
113974 21 
113980 82 
113990 20 
113995 75 
113998 4 
114010 242 
114020 168 
114030 5 
114035 28 
114040 79 
114060 89 
114079 32 
114085 3 
114140 22 
114145 2 
114153 26 
114157 3 
114167 7 
114175 105 
114180 20 
114185 71 
114195 95 
114204 10 
114207 37 
114222 26 
114232 6 
114274 79 
114296 21 
114302 4 
114314 2 
114319 9 
114322 7 
114328 43 
114339 93 
114349 107 
114359 96 
114401 13 
114449 4 
114453 25 
114467 1 
114476 62 
114481 11 
114486 14 
114501 67 
114511 116 
114518 4 
114529 40 
114532 13 
114540 3 
114553 16 
114621 3 
114627 27 
114640 1 
114643 17 
114651 225 
114661 1 
114665 69 
114672 152 
114677 30 
114681 249 
114701 631 
114719 30 
114724 70 
114728 1 
114734 224 
114742 167 
114749 57 
114753 27 
114768 378 
114781 34 
114789 27 
114801 24 
114848 3 
114904 44 
114931 5 
114935 56 
114938 10 
114947 182 
114955 69 
114965 134 
114980 29 
115056 19 
115104 27 
115114 4 
115124 33 
115132 25 
115146 120 
115149 3 
115248 39 
115252 58 
115265 37 
115271 8 
115292 1 
115376 1 
115393 7 
115445 26 
115550 1 
115571 17 
115582 10 
115593 156 
115601 6 
115605 11 
115681 55 
115702 1 
115713 93 
115725 82 
115732 26 
115746 10 
115754 5 
115875 17 
115882 54 
115889 26 
115903 12 
115911 3 
115950 26 
115997 1 
116007 19 
116019 1 
116023 35 
116082 1 
116085 5 
116090 1 
116098 6 
116159 2 
116180 10 
116183 11 
116209 10 
116224 2 
116241 17 
116271 4 
116284 43 
116346 15 
116368 2 
116378 22 
116392 1 
116404 3 
116420 23 
116483 16 
116488 1 
116492 46 
116497 10 
116512 17 
116567 1 
116571 20 
116580 2 
116586 51 
116636 1 
116673 5 
116713 2 
116718 2 
116731 1 
116805 33 
116813 9 
116853 1 
116896 5 
116962 18 
116985 11 
117033 14 
117061 3 
117082 2 
117087 2 
117093 4 
117123 53 
117143 2 
117147 5 
117150 1 
117207 2 
117241 32 
117266 3 
117280 55 
117288 19 
117294 12 
117395 9 
117429 9 
117432 5 
117444 4 
117454 9 
117511 5 
117530 7 
117577 5 
117612 2 
117664 3 
117679 1 
117711 2 
117727 10 
117737 5 
117745 28 
117765 3 
117770 2 
117776 1 
117826 2 
117833 4 
117848 1 
117855 15 
117860 13 
117869 2 
117879 14 
117944 1 
117988 1 
118026 45 
118050 1 
118090 10 
118139 25 
118208 51 
118234 2 
118252 1 
118267 2 
118279 8 
118320 13 
118332 8 
118343 10 
118350 21 
118353 27 
118359 4 
118362 7 
118383 8 
118393 3 
118401 1 
118405 4 
118408 2 
118422 3 
118430 53 
118437 52 
118452 3 
118472 36 
118478 20 
118482 1 
118491 58 
118498 1 
118509 1 
118512 2 
118582 8 
118585 5 
118590 3 
118598 14 
118605 8 
118614 20 
118619 7 
118642 1 
118647 9 
118663 12 
118672 10 
118682 21 
118693 17 
118704 20 
118732 5 
118742 11 
118751 4 
118766 8 
118773 24 
118782 2 
118786 5 
118806 6 
118816 1 
118828 8 
118834 27 
118843 46 
118849 21 
118885 13 
118913 8 
118947 5 
118964 1 
118967 1 
118981 47 
118991 10 
118997 46 
119013 152 
119020 10 
119034 5 
119052 12 
119085 3 
119089 28 
119155 39 
119165 14 
119170 1 
119176 23 
119185 2 
119193 22 
119201 48 
119210 24 
119218 6 
119227 6 
119324 1 
119335 1 
119345 5 
119349 14 
119371 4 
119377 1 
119382 8 
119388 4 
119485 6 
119489 14 
119496 1 
119502 17 
119505 2 
119511 1 
119515 5 
119528 3 
119536 1 
119657 1 
119664 10 
119674 76 
119686 38 
119689 64 
119709 7 
119715 1 
119729 10 
119732 165 
119739 1 
119785 19 
119791 87 
119799 145 
119802 3 
119809 61 
119814 49 
119820 2 
119824 7 
119831 25 
119837 80 
119843 33 
119850 85 
119861 201 
119869 103 
119873 28 
119883 4 
119895 6 
119975 18 
119995 17 
120004 21 
120012 28 
120026 71 
120080 2 
120113 1 
120140 62 
120145 1 
120186 6 
120190 248 
120213 91 
120313 1 
120323 1 
120326 3 
120329 3 
120334 5 
120340 76 
120364 9 
120369 1 
120394 6 
120411 2 
120437 2 
120444 78 
120451 3 
120456 2 
120478 1 
120489 6 
120520 121 
120608 5 
120622 1 
120628 16 
120637 33 
120661 6 
120730 29 
120738 8 
120775 12 
120843 34 
120846 7 
120855 15 
120895 62 
120900 14 
120908 7 
121016 2 
121031 1 
121068 11 
121091 3 
121262 44 
121321 21 
121349 15 
121421 13 
121430 46 
121436 14 
121444 23 
121464 1 
121469 16 
121529 3 
121550 6 
121557 52 
121607 1 
121620 1 
121658 7 
121674 6 
121740 21 
121754 3 
121764 4 
121777 123 
121848 4 
121902 9 
121912 1 
121915 1 
121992 7 
121996 16 
122026 12 
122039 1 
122057 14 
122068 5 
122074 1 
122094 17 
122110 5 
122131 12 
122136 2 
122189 11 
122192 2 
122227 2 
122252 3 
122308 10 
122332 10 
122341 7 
122355 3 
122358 2 
122383 4 
122386 1 
122400 14 
122403 25 
122410 1 
122418 2 
122426 30 
122461 9 
122467 67 
122497 23 
122516 1 
122520 1 
122566 10 
122616 41 
122661 9 
122669 45 
122680 23 
122752 2 
122769 1 
122800 5 
122842 1 
122863 8 
122905 1 
122966 6 
122983 10 
122988 1 
123026 1 
123034 1 
123037 3 
123104 6 
123112 11 
123124 10 
123140 6 
123156 17 
123177 13 
123233 1 
123288 12 
123317 2 
123346 3 
123388 26 
123398 8 
123408 3 
123418 3 
123426 41 
123444 11 
123450 25 
123510 7 
123517 7 
123520 1 
123532 77 
123540 16 
123559 20 
123565 41 
123569 50 
123575 1 
123580 11 
123629 9 
123658 1 
123665 16 
123684 85 
123705 41 
123720 36 
123751 74 
123757 1 
123760 1 
123767 2 
123770 1 
123828 73 
123854 1 
123865 53 
123877 43 
123883 1 
123886 29 
123894 436 
123905 13 
123918 109 
123928 162 
123938 28 
123972 103 
123976 3 
124046 20 
124057 2 
124062 17 
124066 2 
124071 6 
124075 14 
124087 13 
124092 107 
124101 1 
124107 9 
124117 7 
124126 12 
124131 23 
124138 1 
124144 10 
124149 2 
124156 12 
124166 5 
124189 6 
124215 34 
124230 27 
124242 171 
124247 2 
124250 16 
124256 74 
124263 4 
124267 1 
124273 3 
124283 1 
124287 6 
124295 9 
124298 1 
124301 1 
124309 13 
124324 2 
124351 1 
124420 9 
124424 9 
124431 42 
124443 12 
124446 16 
124450 6 
124453 5 
124456 23 
124461 14 
124467 6 
124472 3 
124477 11 
124484 34 
124494 20 
124499 26 
124509 2 
124520 1 
124535 78 
124553 24 
124613 2 
124626 25 
124637 4 
124648 365 
124667 14 
124681 5 
124713 736 
124730 140 
124747 1678 
124774 484 
124786 77 
124791 21 
124798 8 
124820 22 
126745 2 
126753 15 
126758 15 
126762 14 
126767 16 
126770 13 
126791 4 
126796 5 
126799 13 
126817 12 
126852 9 
126855 11 
126860 1 
126864 3 
126876 1 
126896 13 
126904 238 
126914 21 
126923 1 
126938 1 
126942 211 
126949 28 
126961 2 
126993 73 
127015 41 
127060 9 
127076 31 
127084 6 
127090 1 
127097 106 
127114 69 
127121 2 
127150 2 
127153 3 
127192 198 
127196 6 
127211 54 
127216 34 
127250 208 
127276 97 
127288 139 
127296 72 
127299 6 
127305 4 
127310 46 
127325 71 
127330 37 
127343 12 
127359 2 
127383 37 
127393 17 
127406 59 
127421 78 
127435 4 
127440 8 
127452 16 
127458 55 
127482 56 
127491 26 
127495 16 
127543 27 
127561 8 
127566 1 
127570 42 
127581 35 
127584 55 
127594 25 
127598 4 
127602 2 
127608 65 
127615 19 
127618 7 
127622 86 
127630 15 
127633 5 
127637 12 
127640 2 
127646 9 
127652 34 
127657 6 
127675 4 
127681 11 
127717 14 
127737 1 
127755 34 
127760 4 
127769 3 
127776 1 
127781 88 
127793 10 
127800 22 
127826 1 
127839 1 
127845 28 
127913 5 
127933 87 
127950 41 
127955 1 
127967 294 
127976 33 
127987 49 
127992 3 
127996 32 
128011 1 
128019 49 
128028 2 
128033 2 
128062 7 
128076 2 
128087 25 
128092 5 
128114 5 
128120 5 
128129 41 
128138 11 
128158 145 
128179 26 
128231 8 
128291 1 
128295 2 
128298 20 
128303 2 
128309 68 
128317 7 
128321 34 
128324 14 
128344 10 
128352 109 
128367 35 
128384 58 
128391 13 
128402 32 
128457 40 
128467 1 
128472 45 
128480 2 
128524 1 
128579 36 
128586 2 
128592 1 
128595 1 
128609 8 
128614 13 
128636 13 
128663 1 
128673 57 
128686 1 
128699 7 
128705 1 
128710 1 
128733 13 
128743 91 
128752 81 
128758 34 
128765 74 
128777 78 
128787 5 
128793 15 
128819 1 
128881 3 
128887 17 
128895 13 
128901 3 
128912 12 
128921 127 
128930 11 
128935 116 
128943 36 
128951 4 
128954 8 
128961 6 
128979 44 
129007 63 
129012 36 
129060 1 
129066 2 
129081 9 
129085 12 
129093 118 
129105 64 
129117 338 
129135 365 
129154 43 
129162 21 
129168 4 
129173 53 
129176 21 
129181 23 
129187 15 
129193 12 
129205 225 
129225 9 
129231 8 
129234 8 
129238 10 
129249 3 
129254 1 
129347 6 
129354 1 
129368 1 
129375 2 
129387 36 
129392 2 
129403 54 
129410 40 
129414 125 
129509 1 
129515 5 
129527 8 
129539 11 
129544 5 
129551 10 
129555 1 
129560 4 
129566 19 
129570 44 
129577 10 
129598 5 
129614 11 
129657 1 
129681 14 
129686 16 
129693 14 
129700 2 
129711 3 
129714 3 
129720 72 
129726 7 
129739 21 
129746 14 
129750 16 
129776 2 
129798 3 
129823 16 
129908 1 
129914 14 
130079 26 
130096 33 
130151 6 
130162 5 
130168 4 
130176 34 
130184 45 
130193 30 
130197 5 
130201 45 
130209 3 
130213 4 
130216 2 
130220 43 
130230 29 
130239 5 
130247 48 
130250 3 
130255 2 
130270 14 
130279 22 
130296 6 
130323 15 
130327 8 
130345 35 
130354 13 
130357 1 
130361 57 
130367 20 
130371 11 
130375 55 
130385 23 
130393 59 
130407 2 
130418 39 
130428 1 
130445 13 
130464 4 
130472 6 
130475 6 
130478 1 
130484 1 
130489 4 
130494 45 
130503 43 
130511 11 
130518 3 
130524 14 
130535 52 
130550 347 
130569 178 
130589 1 
130598 16 
130605 20 
130613 9 
130624 33 
130627 14 
130636 47 
130641 4 
130646 41 
130657 36 
130664 85 
130670 1 
130681 573 
130694 150 
130699 5 
130706 93 
130716 2 
130730 55 
130773 17 
130803 1 
130824 6 
130999 8 
131365 3 
131415 1 
131452 11 
131580 5 
131888 15 
131900 18 
131981 1 
132005 1 
132014 10 
132029 10 
132046 22 
132051 2 
132055 57 
132071 323 
132080 12 
132106 5 
132131 899 
132157 17 
132173 11 
132190 15 
132213 12 
132277 1 
132287 3 
132295 6 
132299 3 
132306 83 
132315 9 
132322 93 
132339 296 
132349 2 
132361 108 
132364 5 
132441 57 
132447 29 
132457 1 
132470 11 
132476 7 
132479 5 
132492 2 
132496 2 
132503 1 
132508 4 
132515 4 
132519 9 
132543 5 
132598 6 
132611 3 
132620 1 
132625 8 
132629 21 
132654 8 
132659 2 
132675 5 
132763 1 
132783 6 
132788 10 
132798 31 
132807 5 
132811 2 
132841 1 
132848 1 
132851 2 
132864 5 
132871 7 
132919 1 
132922 16 
132927 43 
132955 15 
132968 1 
132981 14 
132985 85 
133000 1 
133077 131 
133087 33 
133100 15 
133106 23 
133121 3 
133207 1 
133215 6 
133247 7 
133261 13 
133269 40 
133274 48 
133278 25 
133287 55 
133295 19 
133301 100 
133307 36 
133319 2 
133324 7 
133330 107 
133340 56 
133362 152 
133388 14 
133421 6 
133431 5 
133435 24 
133440 11 
133456 15 
133465 9 
133484 1 
133500 17 
133529 3 
133535 8 
133576 1 
133580 11 
133595 69 
133601 3 
133614 19 
133640 32 
133647 1 
133656 2 
133662 1 
133668 20 
133672 37 
133696 7 
133728 85 
133739 45 
133742 27 
133755 1 
133759 1 
133770 6 
133776 7 
133780 8 
133784 4 
133787 2 
133795 1 
133810 13 
133816 68 
133822 7 
133826 8 
133831 12 
133834 3 
133838 18 
133845 15 
133851 22 
133857 2 
133865 2 
133869 7 
133890 3 
133894 9 
133898 31 
133903 90 
133943 1 
133964 3 
133968 5 
133972 2 
133985 33 
133988 14 
134016 21 
134030 3 
134042 6 
134051 2 
134077 2 
134086 3 
134090 11 
134097 38 
134109 8 
134115 2 
134147 2 
134155 3 
134160 9 
134169 14 
134186 9 
134230 8 
134238 1 
134252 8 
134264 2 
134357 4 
134440 29 
134694 1 
134711 6 
134715 13 
134723 3 
134775 1 
134803 1 
134837 7 
134870 2 
134879 5 
134897 1 
134910 2 
134931 2 
134943 1 
134946 1 
135032 1 
135047 2 
135154 2 
135170 1 
135204 33 
135207 1 
135228 5 
135236 2 
135377 20 
135388 1 
135399 1 
135407 7 
135430 8 
135543 2 
135556 1 
135560 1 
135576 2 
135585 1 
135597 16 
135655 8 
135692 1 
135696 14 
135704 24 
135713 8 
135716 21 
135729 131 
135737 14 
135753 119 
135766 9 
135769 97 
135773 43 
135778 8 
135789 106 
135795 10 
135804 55 
135810 125 
135818 1 
135822 7 
135830 4 
135834 2 
135839 2 
135896 2 
135922 210 
135931 109 
135943 5 
135948 1 
135951 35 
135958 37 
135963 143 
135980 1 
135983 37 
135987 7 
136001 1 
136096 1 
136104 20 
136120 4 
136124 5 
136140 1 
136155 6 
136230 3 
136253 2 
136268 2 
136296 2 
136329 2 
136399 11 
136416 16 
136419 6 
136422 7 
136428 58 
136436 2 
136444 3 
136450 2 
136455 1 
136458 13 
136464 21 
136476 5 
136483 6 
136493 1 
136500 16 
136520 7 
136574 3 
136578 4 
136582 12 
136594 2 
136606 163 
136617 1 
136625 12 
136639 51 
136643 1 
136659 27 
136667 13 
136675 6 
136680 1 
136688 2 
136699 3 
136713 38 
136719 10 
136724 32 
136733 29 
136739 4 
136744 45 
136749 5 
136757 6 
136762 1 
136766 2 
136770 3 
136776 3 
136779 2 
136783 11 
136794 150 
136805 36 
136818 161 
136831 47 
136835 70 
136845 59 
136856 112 
136863 26 
136869 14 
136877 2 
136895 1 
136902 2 
136918 94 
136927 4 
136938 11 
136944 1 
136947 5 
136951 68 
136955 4 
136978 95 
136989 51 
136993 11 
136999 81 
137007 91 
137011 3 
137021 64 
137030 59 
137037 1 
137045 29 
137052 17 
137059 26 
137067 14 
137077 3 
137091 19 
137098 7 
137108 18 
137111 12 
137121 13 
137141 9 
137145 71 
137151 13 
137156 45 
137160 82 
137171 7 
137180 38 
137184 20 
137188 53 
137196 60 
137208 22 
137218 24 
137227 2 
137264 50 
137273 30 
137303 3 
137307 29 
137310 1 
137315 56 
137326 1 
137340 37 
137344 7 
137348 48 
137355 52 
137361 84 
137368 53 
137376 39 
137383 5 
137387 29 
137393 47 
137400 78 
137405 8 
137411 39 
137424 52 
137428 4 
137443 89 
137448 2 
137488 33 
137504 9 
137512 58 
137518 7 
137525 17 
137539 118 
137548 22 
137575 1 
137586 18 
137595 237 
137610 191 
137621 27 
137628 22 
137636 91 
137654 190 
137674 48 
137686 133 
137697 65 
137701 1 
137705 6 
137710 29 
137715 2 
137720 45 
137725 9 
137728 1 
137732 39 
137740 36 
137752 26 
137764 7 
137768 39 
137777 2 
137782 4 
137787 17 
137791 8 
137796 30 
137799 27 
137809 1 
137830 1 
137836 65 
137843 24 
137855 5 
137878 47 
137908 60 
137914 46 
137925 336 
137949 40 
137956 6 
137972 3 
137987 2 
137990 19 
137996 1 
138002 29 
138007 4 
138012 17 
138016 100 
138029 133 
138047 2 
138080 22 
138092 4 
138102 1 
138123 56 
138138 17 
138148 34 
138153 3 
138158 16 
138164 39 
138177 32 
138181 69 
138189 39 
138201 2 
138234 1 
138260 86 
138269 76 
138278 7 
138286 63 
138293 4 
138302 196 
138307 11 
138311 116 
138322 74 
138339 3 
138343 37 
138367 12 
138396 2 
138430 1 
138433 8 
138437 20 
138441 61 
138445 24 
138458 199 
138527 4746 
138583 359 
138594 338 
138606 158 
138611 48 
138663 40 
138686 4 
138704 144 
138715 46 
138725 103 
138735 1 
138755 116 
138768 21 
138820 32 
138857 5 
138865 16 
138871 51 
138875 47 
138883 4 
138893 64 
138909 50 
138916 38 
138923 1 
138929 2 
138935 200 
138973 6 
139030 3 
139035 22 
139045 28 
139051 94 
139058 110 
139062 25 
139082 1257 
139112 43 
139123 14 
139141 4 
139148 1 
139164 2 
139172 220 
139192 220 
139211 737 
139229 3 
139233 4 
139240 2 
139251 4 
139264 4 
139304 2126 
139354 12 
139369 175 
139383 58 
139397 39 
139407 3 
139417 10 
139429 10 
139433 3 
139448 13 
139480 90 
139488 118 
139500 199 
139510 67 
139513 48 
139518 4 
139521 42 
139528 104 
139533 22 
139537 32 
139553 231 
139565 76 
139573 90 
139581 121 
139588 17 
139595 137 
139600 55 
139603 21 
139607 38 
139610 3 
139618 1 
139625 54 
139631 3 
139635 17 
139638 9 
139641 11 
139650 9 
139655 37 
139664 5 
139680 25 
139686 49 
139694 68 
139706 4 
139718 76 
139725 2 
139732 9 
139741 21 
139747 25 
139763 51 
139775 13 
139778 18 
139781 1 
139784 2 
139788 19 
139812 2 
139819 2 
140068 1 
140075 62 
140085 140 
140099 1 
140109 24 
140117 175 
140128 30 
140143 2 
140248 1 
140385 1 
140393 10 
140426 2 
140431 6 
140440 3 
140455 3 
140470 1 
140479 1 
140482 28 
140492 54 
140504 67 
140616 3 
140624 3 
140693 4 
140699 1 
140719 1 
141184 10 
141208 18 
141229 5 
141236 1 
141249 7 
141258 11 
141284 15 
141287 91 
141291 20 
141303 13 
141366 95 
141379 19 
141385 11 
141391 5 
141397 11 
141420 1 
141430 153 
141443 10 
141447 3 
141462 2 
141465 19 
141470 7 
141473 20 
141477 2 
141480 2 
141487 22 
141492 38 
141497 22 
141509 190 
141523 11 
141535 249 
141546 2 
141561 785 
141588 58 
141597 45 
141606 35 
141618 100 
141629 32 
141640 118 
141656 313 
141680 254 
141692 64 
141699 11 
141712 236 
141724 72 
141735 53 
141750 259 
141768 198 
141780 9 
141788 56 
141798 32 
141810 101 
141848 25 
141857 22 
141897 27 
141903 86 
141911 380 
141930 53 
141950 1085 
141997 1019 
142015 8 
142020 7 
142057 2141 
142090 2 
142099 33 
142105 1 
142108 2 
142125 16 
142134 40 
142142 15 
143180 4 
143184 2 
143189 1 
143192 1 
143199 39 
143206 1 
143209 13 
143212 9 
143220 19 
143225 7 
143232 13 
143241 4 
143244 4 
143248 14 
143251 9 
143256 7 
143263 15 
143276 15 
143283 25 
143315 1 
143320 1 
143328 2 
143338 11 
143346 10 
143349 23 
143352 18 
143356 30 
143361 33 
143377 7 
143381 17 
143416 1699 
143447 1 
143455 98 
143459 30 
143466 231 
143481 921 
143497 13 
143506 281 
143531 258 
143554 571 
143573 63 
143579 61 
143589 16 
143600 515 
143614 184 
143629 102 
143644 203 
143663 12 
143670 48 
143679 51 
143685 8 
143691 42 
143695 22 
143698 176 
143706 96 
143711 66 
143714 27 
143721 285 
143728 46 
143731 7 
143734 9 
143745 105 
143759 90 
143768 27 
143799 30 
143817 10 
143834 4 
143839 51 
143843 33 
143849 72 
143857 12 
143866 229 
143873 107 
143878 19 
143883 19 
143887 135 
143894 68 
143902 37 
143913 49 
143923 17 
143927 2 
143933 94 
143944 13 
143947 10 
143958 8 
143971 1 
144005 2 
144013 1 
144019 1 
144027 23 
144031 64 
144045 71 
144053 1 
144059 29 
144068 25 
144072 22 
144077 38 
144082 17 
144091 49 
144111 4 
144139 20 
144151 1 
144167 10 
144172 1 
144178 3 
144181 13 
144188 101 
144201 214 
144208 144 
144216 1 
144220 19 
144223 1 
144228 7 
144241 52 
144249 13 
144252 16 
144257 58 
144265 5 
144326 13 
144335 7 
144342 4 
144354 47 
144363 1 
144368 7 
144376 5 
144380 2 
144384 2 
144392 2 
144400 54 
144413 95 
144432 3 
144450 7 
144457 1 
144460 12 
144465 6 
144471 3 
144479 2 
144483 38 
144491 2 
144505 5 
144508 13 
144511 11 
144516 35 
144523 2 
144528 19 
144552 2 
144555 53 
144560 7 
144573 73 
144581 29 
144586 5 
144617 5 
144638 24 
144647 28 
144657 27 
144693 1 
144697 71 
144709 67 
144719 16 
144728 36 
144734 10 
144758 1 
144767 3 
144779 20 
144784 1 
144795 2 
144812 14 
144819 10 
144832 1 
144837 7 
144852 1 
144865 3 
144886 5 
144890 3 
144903 1 
144926 3 
144931 2 
144935 14 
144938 8 
144943 21 
144949 1 
144956 23 
144968 9 
144976 93 
144983 10 
144988 5 
145006 9 
145014 3 
145019 36 
145023 9 
145045 7 
145073 12 
145085 2 
145096 31 
145100 6 
145111 74 
145124 14 
145130 5 
145137 3 
145141 9 
145149 4 
145163 20 
145186 11 
145189 1 
145199 16 
145214 13 
145221 4 
145224 3 
145253 11 
145259 3 
145263 12 
145274 13 
145286 5 
145306 4 
145312 1 
145345 1 
145377 6 
145383 6 
145388 54 
145393 18 
145399 66 
145402 1 
145405 1 
145534 5 
145540 5 
145546 4 
145553 1 
145562 6 
145569 15 
145575 49 
145580 6 
145593 1 
145634 5 
145663 9 
145672 1 
145675 1 
145680 14 
145694 12 
145709 12 
145717 16 
145738 41 
145749 6 
145755 51 
145788 8 
145801 12 
145808 37 
145825 7 
145833 61 
145844 27 
145852 14 
145874 5 
145877 10 
145880 6 
145885 46 
145893 25 
145900 19 
145908 9 
145920 1 
145936 1 
145996 7 
146005 4 
146013 1 
146019 4 
146036 4 
146044 1 
146058 15 
146066 51 
146098 14 
146102 7 
146113 25 
146122 109 
146128 5 
146133 1 
146140 3 
146148 64 
146160 1 
146191 8 
146196 12 
146202 9 
146215 16 
146220 2 
146227 13 
146246 6 
146266 1 
146279 2 
146304 6 
146316 3 
146326 37 
146331 1 
146351 4 
146356 16 
146368 10 
146372 28 
146380 2 
146384 2 
146401 2 
146412 49 
146431 1 
146494 1 
146505 5 
146516 9 
146533 1 
146547 33 
146553 5 
146558 2 
146566 56 
146572 2 
146578 10 
146586 2 
146594 11 
146599 53 
146634 2 
146640 9 
146653 22 
146659 20 
146694 20 
146703 3 
146709 1 
146718 7 
146736 24 
146744 11 
146766 3 
146772 4 
146853 1 
146863 128 
146868 11 
146875 113 
146881 3 
146885 8 
146897 3 
146904 57 
146908 13 
146912 19 
146917 8 
146922 1 
146926 4 
146932 1 
146938 4 
146942 6 
146951 1 
146957 5 
146968 13 
146981 32 
146989 2 
147002 2 
147008 18 
147019 17 
147023 24 
147026 2 
147042 67 
147052 35 
147063 283 
147074 106 
147081 12 
147084 16 
147095 30 
147104 1 
147109 26 
147121 1 
147129 2 
147173 23 
147204 23 
147212 3 
147218 29 
147222 6 
147227 1 
147230 34 
147238 4 
147245 97 
147257 45 
147264 6 
147284 4007 
147321 449 
147339 2517 
147377 2290 
147409 148 
147415 9 
147423 82 
147432 259 
147444 52 
147455 141 
147462 8 
147473 98 
147482 73 
147495 13 
147500 9 
147519 946 
147538 31 
147542 32 
147547 13 
147554 96 
147561 48 
147572 35 
147578 6 
147591 147 
147606 28 
147612 47 
147620 298 
147632 3 
147638 6 
148926 2 
150884 28 
151251 5425 
151329 21 
151335 18 
151349 7 
151357 3 
151377 40 
151394 4 
151403 1 
151409 1 
151414 1 
151420 14 
151431 85 
151445 4 
151448 34 
151453 11 
151610 6 
151618 70 
151639 7 
151652 2 
151660 7 
151681 1 
151686 2 
151693 7 
151725 9 
151747 3 
151756 69 
151768 31 
151772 1 
151779 179 
151789 52 
151796 8 
151808 27 
151822 42 
151832 21 
151857 28 
151862 52 
151865 18 
151870 4 
151885 2 
151889 12 
151896 7 
151905 57 
151917 407 
151931 3 
151935 39 
151943 20 
151952 36 
151960 159 
151977 36 
151982 17 
151994 4 
152007 31 
152040 3 
152044 54 
152053 480 
152069 939 
152084 266 
152093 5 
152096 1 
152104 46 
152122 4 
152129 12 
152138 34 
152146 21 
152165 243 
152185 76 
152196 19 
152201 4 
152206 11 
152211 9 
152219 1 
152228 16 
152279 4 
152298 2 
152313 5 
152321 5 
152325 17 
152333 35 
152339 40 
152342 5 
152347 4 
152352 2 
152356 36 
152372 63 
152378 22 
152397 48 
152474 1 
152480 96 
152488 110 
152499 316 
152505 3 
152510 61 
152520 349 
152539 341 
152549 1 
152552 5 
152575 63 
152591 1 
152603 20 
152619 1 
152636 46 
152645 8 
152652 24 
152660 121 
152671 154 
152687 715 
152703 14 
152713 29 
152717 2 
152724 29 
152732 15 
152738 2 
152742 79 
152746 105 
152751 41 
152758 98 
152767 57 
152781 74 
152794 8 
152797 1 
152818 136 
152830 310 
152842 24 
152846 70 
152853 26 
152857 1 
152862 72 
152865 14 
152869 61 
152878 4 
152886 119 
152894 38 
152907 1 
152913 19 
152922 45 
152946 1 
152949 1 
152956 9 
152975 16 
152981 3 
152990 8 
152996 4 
152999 15 
153003 1 
153008 3 
153015 2 
153022 32 
153027 60 
153035 2 
153039 1 
153042 9 
153057 16 
153061 2 
153067 4 
153073 1 
153081 4 
153086 10 
153098 52 
153110 11 
153119 5 
153125 7 
153137 5 
153141 5 
153145 119 
153159 51 
153167 43 
153176 16 
153187 9 
153201 35 
153206 8 
153210 13 
153218 78 
153240 6 
153244 1 
153248 78 
153280 23 
153285 3 
153290 8 
153293 5 
153296 1 
153299 1 
153320 33 
153323 4 
153328 2 
153340 24 
153345 4 
153349 3 
153353 5 
153364 51 
153377 25 
153385 68 
153393 11 
153400 3 
153406 2 
153411 8 
153419 93 
153426 1 
153438 1 
153443 4 
153462 15 
153474 1 
153478 2 
153482 10 
153489 5 
153493 1 
153499 4 
153503 12 
153507 60 
153511 11 
153518 61 
153528 10 
153533 33 
153539 2 
153547 39 
153555 26 
153561 5 
153567 24 
153576 26 
153586 8 
153590 10 
153597 13 
153602 10 
153609 43 
153618 21 
153624 1 
153628 7 
153631 3 
153635 2 
153643 5 
153651 6 
153655 5 
153659 10 
153666 22 
153676 9 
153682 1 
153687 6 
153693 25 
153700 20 
153705 8 
153713 10 
153721 20 
153730 32 
153733 6 
153738 1 
153742 7 
153748 95 
153790 1 
153793 13 
153796 9 
153806 34 
153814 42 
153817 2 
153823 26 
153831 1 
153844 36 
153852 7 
153859 42 
153866 15 
153870 48 
153878 1 
153884 26 
153890 1 
153896 1 
153902 31 
153907 14 
153914 32 
153920 54 
153928 4 
153938 97 
153944 1 
153947 9 
153952 12 
153961 17 
153969 2 
153974 1 
153991 4 
153994 7 
153998 8 
154005 14 
154012 13 
154021 3 
154024 1 
154030 38 
154037 188 
154048 43 
154051 1 
154058 1 
154085 8 
154090 8 
154096 37 
154105 829 
154120 9 
154124 112 
154133 7 
154137 12 
154154 100 
154159 28 
154181 3 
154195 159 
154201 21 
154213 108 
154230 20 
154234 1 
154242 63 
154250 3 
154255 201 
154272 150 
154280 125 
154291 1 
154297 13 
154305 22 
154310 71 
154322 8 
154331 154 
154342 212 
154371 6 
154374 2 
154377 97 
154388 544 
154420 960 
154447 544 
154461 58 
154472 665 
154484 112 
154515 15 
154556 14 
154560 8 
154565 6 
154568 14 
154572 35 
154576 30 
154590 315 
154625 1046 
154648 316 
154660 49 
154675 1 
154690 8 
154694 4 
154730 4 
154736 10 
154743 4 
154750 9 
154754 7 
154759 13 
154768 92 
154802 1731 
154840 686 
154885 1347 
154924 26 
154928 4 
154938 22 
154946 1 
154963 15 
155031 36 
155036 38 
155045 3 
155049 63 
155060 64 
155073 235 
155086 36 
155090 53 
155096 27 
155104 1 
155114 10 
155188 17 
155213 14 
155217 87 
155224 1 
155235 10 
155240 2 
155263 58 
155266 8 
155271 6 
155274 3 
155302 11 
155372 167 
155378 6 
155386 28 
155392 18 
155400 34 
155410 7 
155418 6 
155423 1 
155434 19 
155537 15 
155558 19 
155568 13 
155579 1 
155667 9 
155688 15 
155696 20 
155706 6 
155710 1 
155715 1 
155724 71 
155829 1 
155859 6 
155863 1 
155889 14 
155897 1 
155901 12 
155905 3 
155916 7 
155921 1 
155951 7 
156008 6 
156019 52 
156028 1 
156036 17 
156050 9 
156058 7 
156095 1 
156108 3 
156125 1 
156174 3 
156182 4 
156188 2 
156205 54 
156208 2 
156215 23 
156224 11 
156230 8 
156237 128 
156247 14 
156250 3 
156259 11 
156287 1 
156292 12 
156307 3 
156317 7 
156320 2 
156333 2 
156339 1 
156347 93 
156359 15 
156367 11 
156371 44 
156386 47 
156394 131 
156403 95 
156410 59 
156417 156 
156425 52 
156429 45 
156437 38 
156445 3 
156448 5 
156452 1 
156473 56 
156479 158 
156484 36 
156496 3 
156504 14 
156512 142 
156524 1 
156531 240 
156540 145 
156548 3 
156552 20 
156555 151 
156574 1 
156581 4 
156592 5 
156600 37 
156614 31 
156622 7 
156625 1 
156629 7 
156641 59 
156649 46 
156659 17 
156666 126 
156669 7 
156676 7 
156705 12 
156713 3 
156719 93 
156722 1 
156735 246 
156745 18 
156756 31 
156767 11 
156785 58 
158665 8 
158690 11 
158698 126 
158706 229 
158739 2613 
158771 63 
158776 25 
158784 2 
158812 2207 
158861 14 
159322 5 
159357 1 
159362 1 
159774 11 
159778 7 
159785 33 
159788 53 
159792 1 
159802 208 
159845 3 
159850 6 
159872 27 
159891 1 
159894 3 
159904 109 
159917 43 
159923 14 
159932 229 
159946 130 
159958 106 
159965 33 
159968 49 
159972 6 
159975 4 
159980 98 
159991 222 
160002 28 
160008 7 
160018 237 
160042 417 
160065 4 
160074 7 
160081 30 
160094 24 
160108 3 
160113 1 
160122 23 
160135 3 
160140 1 
160145 11 
160148 46 
160155 16 
160159 6 
160167 527 
160173 1 
160183 142 
160193 20 
160201 186 
160217 1 
160220 4 
160225 21 
160234 11 
160241 1 
160244 1 
160249 2 
160255 165 
160280 8 
160288 1 
160291 11 
160310 25 
161272 3 
161294 3 
161361 48 
161391 46 
163989 1 
164029 66 
166098 2 
166128 86 
166147 54 
166157 22 
166167 1 
166171 38 
166175 10 
166189 509 
166204 335 
166219 3 
166236 2 
166240 17 
166255 87 
166265 16 
166268 1 
166272 8 
166277 6 
166284 3 
166290 7 
166294 1 
166301 15 
166305 5 
166315 1 
166323 1 
166349 9 
166375 1163 
166398 14 
166402 22 
166406 14 
166412 180 
166421 7 
166424 64 
166429 4 
166449 3 
166455 63 
166471 2 
166483 20 
166489 24 
166501 13 
166507 4 
166512 2 
166521 1 
166525 6 
166535 59 
166539 2 
166543 22 
166550 71 
166555 8 
166565 15 
166569 36 
166572 15 
166587 9 
166592 34 
166613 2 
166620 1 
166631 4 
166639 2 
166677 9 
166690 5 
166693 1 
166696 7 
166702 18 
166710 9 
166716 2 
166723 11 
166727 4 
166730 33 
166735 1 
166739 23 
166749 7 
166753 5 
166767 70 
166779 1 
166827 1 
166847 41 
166850 20 
166853 41 
166856 34 
166863 124 
166877 122 
166885 16 
166897 2 
166905 101 
166915 166 
166921 14 
166929 36 
166941 20 
166960 8 
166972 55 
166991 2 
166999 6 
167011 11 
167020 37 
167026 7 
167043 3 
167046 2 
167052 10 
167056 76 
167064 2 
167069 1 
167077 1 
167085 84 
167093 5 
167099 5 
167109 18 
167132 2 
167138 1 
167145 2 
167165 9 
167171 1 
167176 9 
167180 10 
167188 2 
167196 8 
167200 2 
167206 12 
167214 5 
167223 16 
167241 4 
167245 2 
167254 1 
167269 48 
167275 54 
167280 1 
167288 12 
167296 25 
167306 33 
167315 5 
167345 1 
167356 1 
167362 6 
167378 15 
167387 1 
167396 4 
167400 4 
167423 7 
167429 5 
167436 2 
167455 20 
167459 16 
167464 72 
167481 20 
167488 9 
167498 3 
167504 38 
167517 37 
167528 20 
167543 17 
167572 17 
167578 46 
167584 18 
167614 13 
167630 10 
167639 8 
167649 43 
167656 4 
167660 8 
167671 6 
167679 1 
167704 72 
167711 1 
167719 1 
167729 32 
167747 63 
167750 15 
167754 21 
167759 61 
167764 1 
167772 5 
167776 1 
167781 1 
167784 19 
167802 8 
167816 4 
167820 63 
167824 2 
167877 6 
167897 40 
167908 8 
167916 10 
167937 7 
167944 75 
167951 1 
167961 1 
167978 3 
167984 1 
167991 15 
168020 7 
168034 15 
168057 7 
168071 8 
168080 12 
168087 12 
168094 107 
168098 51 
168109 27 
168119 25 
168127 40 
168142 6 
168152 4 
168157 5 
168202 88 
168208 1 
168211 15 
168225 1 
168233 47 
168241 84 
168245 59 
168253 78 
168276 49 
168298 21 
168308 37 
168325 1 
168352 61 
168361 91 
168394 57 
168404 16 
168409 4 
168439 30 
168449 1 
168465 6 
168482 130 
168491 22 
168508 2 
168523 23 
168534 18 
168544 47 
168551 169 
168560 35 
168566 10 
168573 6 
168580 29 
168586 35 
168591 14 
168600 14 
168605 53 
168614 34 
168623 2 
168664 88 
168688 9 
168694 30 
168698 56 
168717 32 
168720 17 
168727 81 
168744 1 
168751 41 
168757 2 
168772 81 
168780 19 
168794 1 
168848 107 
168857 1 
168868 46 
168875 1 
168880 170 
168886 123 
168897 42 
168905 9 
168909 36 
168915 444 
168925 62 
168937 95 
168942 1 
168946 13 
168950 1 
168953 30 
168991 25 
169005 98 
169022 164 
169027 4 
169031 23 
169039 60 
169043 59 
169053 33 
169058 3 
169065 2 
169071 2 
169079 124 
169093 1236 
169108 276 
169118 311 
169128 148 
169139 195 
169144 1 
169154 149 
169195 2515 
169238 14 
169246 3 
169250 9 
169256 1 
169289 1 
169326 90 
169330 3 
169337 87 
169344 1 
169349 79 
169359 10 
169362 1 
169410 22 
170266 5 
170285 31 
170296 7 
170301 5 
170308 5 
170318 3 
170323 6 
170347 5 
170355 2 
170413 3 
170416 1 
170424 5 
170446 2 
170451 2 
170468 1 
170475 1 
170480 1 
170511 2 
170545 16 
170558 8 
170565 5 
170573 2 
170580 11 
170589 2 
170601 9 
170622 40 
170626 1 
170630 3 
170637 8 
170650 14 
170669 1 
170730 18 
170739 1 
170759 111 
170765 20 
170768 45 
170774 115 
170779 15 
170785 76 
170795 27 
170798 5 
170807 7 
170811 71 
170814 114 
170819 47 
170822 48 
170827 32 
170836 105 
170843 13 
170848 98 
170856 381 
170867 251 
170881 15 
170887 219 
170906 58 
170941 14 
170952 2 
170960 1 
170978 2 
171005 19 
171013 7 
171029 10 
171040 17 
171044 19 
171052 14 
171072 3 
171107 32 
171115 6 
171127 39 
171137 13 
171148 22 
171157 19 
171189 1 
171220 8 
171231 1 
171257 22 
171270 8 
171285 18 
171288 4 
171291 24 
171303 25 
171312 3 
171322 1 
171327 1 
171335 2 
171343 3 
171356 18 
171371 25 
171388 1 
171403 23 
171425 20 
171431 4 
171440 18 
171449 2 
171463 4 
171476 92 
171482 2 
171518 5 
171523 1 
171573 25 
171583 20 
171587 1 
171594 243 
171600 26 
171625 44 
171633 205 
171641 60 
171649 66 
171658 62 
171677 20 
171748 6 
171762 35 
171773 8 
171777 1 
171781 42 
171787 2 
171792 30 
171797 63 
171808 173 
171819 81 
171826 14 
171830 2 
171835 36 
171841 513 
171850 97 
171863 4 
171881 19 
171888 133 
171900 29 
171909 1 
171944 1 
171964 10 
171976 11 
171983 25 
171991 145 
171999 110 
172007 2 
172016 2 
172023 45 
172038 395 
172058 29 
172065 33 
172103 7 
172139 35 
172160 3 
172163 11 
172172 13 
172182 1 
172194 15 
172202 37 
172223 1 
172227 8 
172233 22 
172241 49 
172310 1 
172313 1 
172396 1 
175151 4 
175165 15 
175173 43 
175181 43 
175190 92 
175205 738 
175226 698 
175249 97 
175259 62 
175272 369 
175290 245 
175306 69 
175310 4 
175319 90 
175326 4 
175348 5 
175377 7 
175380 28 
175386 1 
175389 10 
175397 6 
175404 2 
175409 12 
175420 4 
175423 28 
175430 107 
175439 7 
175442 1 
175446 95 
175456 250 
175468 30 
175471 1 
175479 4 
175565 9 
175579 1 
175583 1 
175610 85 
175615 3 
175630 22 
175639 76 
175646 4 
175653 43 
175763 6 
175782 27 
175793 13 
175804 31 
175817 48 
175895 5 
175901 50 
175929 19 
175940 55 
175943 1 
175959 2 
176029 1 
176044 3 
176080 5 
176094 2 
176099 1 
176112 4 
176115 1 
176120 4 
176131 33 
176194 4 
176200 2 
176204 20 
176208 18 
176214 4 
176217 3 
176224 43 
176245 1 
176255 22 
176265 23 
176271 7 
176279 16 
176284 2 
176291 10 
176304 26 
176314 9 
176319 2 
176331 5 
176341 42 
176353 8 
176371 9 
176403 3 
176428 7 
176447 1 
176453 4 
176462 9 
176465 42 
176468 2 
176477 1 
176511 1 
176518 16 
176540 6 
176555 9 
176558 10 
176561 3 
176566 3 
176569 1 
176580 21 
176594 19 
176599 6 
176610 5 
176615 1 
176624 84 
176633 34 
176642 1 
176646 112 
176653 59 
176663 1 
176667 24 
176679 3 
176689 6 
176695 34 
176787 12 
176802 2 
176821 7 
176831 22 
176836 68 
176840 35 
176853 23 
176859 7 
176871 1 
176887 14 
176896 19 
176934 17 
176945 9 
176959 4 
176964 4 
176967 9 
176971 12 
176977 12 
176982 8 
176989 51 
176999 21 
177006 16 
177042 1 
177056 128 
177073 2 
177112 2 
177120 80 
177126 10 
177131 9 
177145 12 
177160 23 
177168 57 
177183 1 
177186 3 
177209 10 
177215 54 
177219 121 
177222 17 
177241 303 
177258 107 
177271 21 
177290 1 
177294 2 
177320 449 
177352 167 
177362 40 
177367 28 
177378 249 
177393 25 
177402 36 
177426 666 
177449 57 
177460 90 
177470 26 
177473 1 
177481 15 
177487 25 
177495 22 
177514 566 
177537 58 
177542 9 
177548 17 
177553 16 
177558 24 
177567 36 
177574 137 
177584 25 
177594 170 
177608 175 
177624 88 
177633 13 
177638 5 
177642 2 
177648 37 
177659 21 
177665 12 
177669 1 
177676 2 
177679 3 
177683 8 
177689 59 
177695 2 
177701 15 
177706 1 
177709 2 
177724 35 
177728 63 
177734 18 
177739 63 
177745 113 
177752 13 
177762 5 
177766 106 
177772 56 
177777 80 
177788 219 
177801 291 
177815 42 
177819 10 
177826 11 
177832 83 
177836 78 
177842 1 
177845 4 
177850 6 
177857 35 
177863 6 
177868 70 
177871 24 
177880 44 
177891 242 
177903 11 
177913 6 
177946 5 
177956 13 
177971 69 
177979 2 
177995 66 
178000 16 
178012 6 
178022 1 
178031 9 
178034 16 
178042 17 
178045 6 
178051 24 
178068 19 
178072 1 
178075 3 
178082 36 
178088 93 
178100 1 
178104 6 
178114 5 
178122 29 
178137 31 
178140 6 
178143 4 
178148 26 
178155 17 
178158 76 
178165 2 
178177 99 
178183 20 
178205 9 
178211 5 
178228 1 
178233 1 
178236 5 
178246 1 
178257 37 
178267 1 
178279 1 
178288 31 
178294 32 
178302 53 
178309 68 
178313 7 
178319 4 
178330 43 
178336 37 
178357 96 
178373 18 
178381 110 
178403 74 
178414 409 
178470 19 
178481 158 
178497 1 
178507 1 
178513 46 
178527 82 
178532 7 
178540 16 
178561 1 
178591 1 
178599 2 
178614 1 
178622 2 
178638 1 
178665 4 
178668 17 
178682 207 
178705 1 
178716 16 
178741 1 
178760 6 
178765 7 
178777 1 
178796 223 
178821 2 
178851 25 
178862 1 
178868 20 
178880 62 
178901 6 
178919 27 
178933 4 
178948 7 
178952 2 
178982 10 
178987 8 
179015 9 
179024 1 
179036 6 
179046 290 
179049 52 
179087 2 
179104 11 
179111 24 
179164 54 
179180 4 
179188 47 
179197 1 
179203 15 
179210 14 
179215 2 
179221 29 
179253 2 
179264 54 
179277 10 
179283 35 
179289 83 
179299 1 
179302 47 
179308 24 
179313 4 
179318 11 
179326 8 
179336 12 
179348 9 
179357 91 
179374 9 
179379 9 
179384 13 
179392 56 
179398 99 
179408 86 
179431 1 
179437 135 
179446 64 
179450 72 
179457 104 
179471 229 
179491 3 
179494 1 
179503 113 
179509 14 
179514 3 
179519 51 
179533 2 
179538 2 
179544 9 
179554 31 
179588 1 
179611 2 
179621 138 
179627 1 
179633 244 
179639 1 
179642 30 
179654 15 
179660 110 
179671 17 
179680 6 
179688 18 
179696 114 
179702 33 
179708 8 
179711 31 
179721 13 
179734 8 
179738 18 
179741 29 
179757 1 
179761 10 
179769 35 
179782 20 
179797 1 
179808 41 
179816 33 
179819 32 
179828 278 
179845 11 
179859 209 
179866 99 
179900 9 
179908 28 
179970 1 
179999 7 
180007 5 
180017 12 
180035 2 
180048 9 
180063 23 
180075 59 
180081 1 
180086 1 
180089 93 
180094 16 
180102 260 
180110 531 
180142 1362 
180178 1961 
180222 3 
180231 34 
180239 1 
180255 30 
180274 1 
180289 7 
180292 1 
180301 17 
180311 1 
180341 14 
180345 60 
180351 52 
180359 54 
180368 20 
180374 24 
180379 20 
180386 11 
180389 8 
180395 2 
180407 1 
180479 15 
180482 4 
180496 1 
180502 71 
180509 11 
180513 2 
180517 236 
180525 134 
180533 124 
180542 13 
180561 1 
180567 2 
180570 12 
180593 6 
180633 5 
180660 5 
180670 12 
180676 6 
180685 58 
180691 39 
180699 17 
180704 38 
180718 3 
180723 1 
180730 42 
180737 46 
180750 5 
180763 12 
180777 10 
180816 1 
180820 38 
180833 26 
180838 6 
180846 65 
180858 147 
180869 59 
180879 309 
180893 1 
180901 6 
180907 120 
180919 104 
180926 13 
180933 59 
180941 55 
180961 3 
180985 3 
180991 1 
180995 1 
180999 2 
181009 30 
181014 9 
181018 10 
181022 3 
181034 404 
181045 4 
181048 1 
181056 147 
181077 90 
181084 1 
181094 68 
181100 2 
181108 1 
181114 8 
181117 3 
181140 126 
181146 116 
181150 28 
181153 34 
181157 124 
181161 1 
181174 522 
181209 2001 
181226 70 
181231 10 
181237 32 
181264 13 
181285 765 
181318 687 
181340 183 
181352 65 
181368 18 
181376 28 
181381 15 
181388 15 
181393 1 
181400 7 
181405 11 
181409 10 
181413 14 
181419 27 
181425 43 
181433 18 
181439 76 
181473 8 
181483 8 
181497 6 
181509 62 
181515 1 
181524 38 
181533 4 
181541 8 
181546 1 
181550 2 
181559 3 
181566 7 
181571 207 
181580 317 
181588 14 
181592 47 
181600 43 
181605 1 
181617 369 
181629 1 
181637 6 
181644 156 
181721 1 
181725 2 
181737 1 
181757 197 
181765 149 
181769 84 
181778 17 
181788 154 
181797 292 
181806 94 
181815 91 
181823 54 
181834 1 
181837 4 
181846 9 
181921 3 
181941 10 
181948 20 
181952 20 
181961 50 
181966 49 
181976 114 
181982 24 
182000 20 
182008 39 
182048 10 
182074 52 
182080 22 
182100 3 
182106 195 
182114 12 
182121 5 
182127 84 
182131 34 
182135 50 
182141 35 
182146 22 
182153 42 
182163 8 
182168 11 
182178 97 
182182 1 
182197 2 
182223 9 
182260 5 
182276 15 
182282 1 
182285 2 
182294 40 
182314 656 
182329 16 
182332 7 
182337 26 
182353 860 
182382 7 
182390 76 
182399 149 
182406 24 
182414 13 
182419 1 
182438 12 
182444 31 
182454 28 
182462 1 
182474 135 
182484 60 
182494 28 
182503 111 
182536 30 
182543 123 
182550 58 
182558 34 
182566 19 
182574 25 
182579 1 
182582 9 
182585 9 
182588 11 
182592 2 
182598 21 
182607 25 
182615 15 
182620 5 
182623 32 
182640 6 
182649 2 
182670 35 
182677 3 
182682 10 
182692 28 
182892 1 
182986 1 
182998 1 
183004 1 
183011 9 
183022 1 
183036 5 
183054 3 
183113 3 
183126 2 
183156 5 
183163 1 
183172 1 
183185 7 
183198 1 
183203 8 
183211 6 
183214 10 
183217 1 
183223 12 
183233 4 
183244 4 
183253 62 
183270 1 
183390 2 
183399 34 
183402 6 
183416 1 
183523 21 
183530 3 
183535 39 
183546 5 
183559 176 
183587 1261 
183610 26 
183616 4 
183620 7 
183625 9 
183639 1 
183647 32 
183654 14 
183663 8 
183771 2 
183776 11 
183785 3 
183797 31 
183800 12 
183809 139 
183814 113 
183818 44 
183824 5 
183829 102 
183863 19 
183921 1 
183935 121 
183945 85 
183949 8 
183953 186 
183980 28 
183986 24 
184000 12 
184017 21 
184039 2 
184058 1 
184066 1 
184069 6 
184082 8 
184107 1 
184123 42 
184128 21 
184134 4 
184140 5 
184144 91 
184149 6 
184161 8 
184185 14 
184191 15 
184195 21 
184203 8 
184206 1 
184219 1 
184230 26 
184237 25 
184259 12 
184263 104 
184273 2 
184289 14 
184295 2 
184301 3 
184318 12 
184346 40 
184400 4 
184431 8 
184439 5 
184458 5 
184494 4 
184503 7 
184507 36 
184514 2 
184517 21 
184524 4 
184532 8 
184536 17 
184544 17 
184547 8 
184552 11 
184557 24 
184564 22 
184572 15 
184577 4 
184581 2 
184589 3 
184593 1 
184596 38 
184600 3 
184627 6 
184633 18 
184636 4 
184646 2 
184667 27 
184672 6 
184682 98 
184692 10 
184699 16 
184707 8 
184710 4 
184715 59 
184736 152 
184750 346 
184760 18 
184766 131 
184776 4 
184780 4 
184788 129 
184792 23 
184798 75 
184802 17 
184807 67 
184812 4 
184819 78 
184844 2 
184868 2 
184894 29 
184916 31 
184924 38 
184936 104 
184943 104 
184949 21 
184958 1 
184968 32 
184975 113 
184985 31 
185013 55 
185043 66 
185059 44 
185075 46 
185083 1 
185108 3 
185114 1 
185119 2 
185122 16 
185135 1 
185164 18 
185170 81 
185218 5 
185264 2 
185267 58 
185270 14 
185276 3 
185280 18 
185302 21 
185311 1 
185318 13 
185323 64 
185411 2 
185415 19 
185421 2 
185429 1 
185436 8 
185451 74 
185455 28 
185465 3 
185488 1 
185501 11 
185613 3 
185616 6 
185637 20 
185761 5 
185777 16 
185794 33 
185806 3 
185816 5 
185825 23 
185829 7 
185892 39 
185904 10 
185912 36 
186003 11 
186007 20 
186014 51 
186019 15 
186031 45 
186042 7 
186046 93 
186050 4 
186056 8 
186063 57 
186104 43 
186146 43 
186169 16 
186192 34 
186197 7 
186203 2 
186210 11 
186218 3 
186223 1 
186228 91 
186242 1 
186268 5 
186317 5 
186357 38 
186363 13 
186366 7 
186369 15 
186378 18 
186389 4 
186396 1 
186410 4 
186424 5 
186550 52 
186575 4 
186688 122 
186695 1 
186709 32 
186717 84 
186737 9 
186748 1 
186759 1 
186771 4 
186813 1 
186841 1 
186866 72 
186872 13 
186887 44 
186899 68 
186906 1 
186913 32 
186924 14 
186949 29 
186983 28 
187000 1 
187055 134 
187061 5 
187072 8 
187082 5 
187089 23 
187108 27 
187117 2 
187123 42 
187140 17 
187150 9 
187157 32 
187172 51 
187193 15 
187229 2 
187235 1 
187252 5 
187259 10 
187268 62 
187288 4 
187314 1 
187343 4 
187354 18 
187359 3 
187367 3 
187374 2 
187392 1 
187395 1 
187441 3 
187456 16 
187464 1 
187467 1 
187471 84 
187481 1 
187508 31 
187690 6 
187732 10 
187747 4 
187751 1 
187756 12 
187766 3 
187773 29 
187784 5 
187796 17 
187876 9 
187890 1 
187907 90 
187911 11 
187915 6 
187922 163 
187938 165 
187956 242 
187971 237 
187987 233 
188005 184 
188011 67 
188018 26 
188025 19 
188032 30 
188047 1 
188057 8 
188068 16 
188095 30 
188098 53 
188115 18 
188122 1 
188128 24 
188148 10 
188165 78 
188175 7 
188196 1 
188199 1 
188207 2 
188215 24 
188223 1 
188283 1 
188327 10 
188339 19 
188350 2 
188357 25 
188369 17 
188393 19 
188407 103 
188430 6 
188441 1 
188451 5 
188653 84 
188690 1 
188726 110 
188735 51 
188741 1 
188756 6 
188759 4 
188762 2 
188765 1 
188769 15 
188774 8 
188782 66 
188788 5 
188803 14 
188811 1 
188816 19 
188821 1 
188825 29 
188830 2 
188837 40 
188844 107 
188866 2 
188879 6 
188888 23 
188910 7 
188914 4 
188924 84 
188931 8 
188940 7 
188954 20 
188957 21 
188965 35 
188970 19 
188980 6 
188986 12 
188997 2 
189004 18 
189024 1 
189052 54 
189058 7 
189080 129 
189096 193 
189114 308 
189125 1 
189129 1 
189177 2 
189309 6 
189337 7 
189345 3 
189353 26 
189426 1 
189466 1 
189481 59 
189492 112 
189499 5 
189502 14 
189507 165 
189516 1 
189527 1 
189536 2 
189549 10 
189561 1 
189565 1 
189572 1 
189595 2 
189598 9 
189615 4 
189624 15 
189627 1 
189632 6 
189650 8 
189676 2 
189685 245 
189716 54 
189725 107 
189736 16 
189744 5 
189749 38 
189761 223 
189771 212 
189781 195 
189791 491 
189802 404 
189811 98 
189820 3 
189837 5 
189840 1 
189845 2 
189859 7 
189868 30 
189888 84 
189893 36 
189906 59 
189912 42 
189925 65 
189930 1 
189939 5 
189945 54 
189951 22 
189958 345 
189969 308 
189981 55 
189986 4 
189990 1 
190011 949 
190042 352 
190054 28 
190062 1 
190121 1701 
190176 26 
190181 1 
190184 2 
190193 16 
190201 10 
190216 95 
190227 90 
190241 118 
190251 1 
190262 12 
190266 15 
190269 8 
190273 10 
190280 8 
190293 4 
190299 12 
190308 13 
190320 1 
190330 77 
190357 2 
190366 6 
190382 36 
190395 124 
190407 43 
190416 102 
190428 26 
190436 23 
190443 38 
190458 3 
190466 16 
190475 10 
190482 2 
190486 68 
190495 139 
190505 6 
190510 92 
190521 83 
190532 98 
190541 45 
190549 1 
190552 7 
190556 3 
190560 23 
190567 12 
190571 1 
190582 41 
190594 283 
190601 42 
190605 39 
190611 55 
190617 17 
190625 108 
190633 42 
190637 17 
190643 16 
190651 2 
190660 255 
190674 2 
190678 2 
190686 166 
190701 147 
190707 32 
190719 8 
190725 42 
190733 5 
190737 15 
190741 1 
190760 3 
190790 48 
190796 69 
190810 7 
190824 181 
190831 1 
190842 71 
190846 17 
190903 61 
190907 2 
190911 80 
190919 46 
190926 156 
190932 83 
190941 13 
190946 99 
190955 1 
190961 41 
190991 103 
190994 13 
191000 97 
191025 21 
191029 2 
191033 195 
191038 58 
191058 7 
191069 3 
191083 4 
191096 162 
191102 3 
191108 148 
191114 1 
191124 134 
191129 74 
191141 101 
191150 26 
191156 13 
191165 24 
191171 183 
191207 45 
191213 75 
191217 2 
191221 2 
191229 5 
191234 43 
191246 149 
191255 50 
191264 3 
191268 74 
191276 59 
191287 35 
191296 7 
191303 1 
191309 56 
191314 22 
191317 4 
191321 1 
191324 19 
191334 20 
191350 218 
191362 55 
191366 41 
191371 21 
191375 21 
191379 11 
191382 24 
191388 4 
191393 13 
191396 32 
191402 100 
191409 2 
191425 163 
191437 12 
191444 65 
191454 153 
191464 118 
191471 4 
191479 31 
191482 36 
191487 12 
191493 25 
191504 4 
191512 25 
191517 58 
191522 89 
191537 436 
191550 142 
191558 25 
191573 468 
191595 54 
191608 11 
191616 10 
191621 33 
191629 45 
191637 39 
191644 123 
191647 166 
191650 12 
191656 6 
191668 50 
191673 4 
191678 239 
191685 45 
191693 11 
191697 90 
191709 45 
191728 197 
191744 84 
191752 29 
191761 41 
191771 28 
191777 39 
191785 114 
191788 2 
191793 1 
191796 29 
191800 8 
191809 186 
191817 116 
191824 82 
191837 24 
191846 37 
191851 28 
191856 20 
191865 5 
191871 201 
191878 19 
191881 2 
191889 40 
191899 49 
191904 19 
191912 29 
191915 3 
191920 24 
191925 4 
191939 16 
191946 85 
191954 94 
191967 311 
191977 186 
191981 24 
191985 30 
191990 3 
191998 66 
192006 17 
192012 97 
192025 338 
192034 70 
192051 871 
192068 481 
192085 59 
192091 4 
192098 98 
192106 1 
192111 1 
192117 188 
192127 52 
192137 129 
192149 2 
192152 71 
192161 24 
192165 102 
192171 311 
192185 66 
192202 3 
192214 18 
192222 50 
192225 6 
192232 4 
192240 41 
192244 5 
192252 5 
192271 54 
192288 2 
192301 44 
192304 1 
192308 3 
192315 16 
192319 59 
192337 8 
192348 26 
192354 3 
192357 2 
192360 3 
192365 36 
192377 92 
192390 8 
192396 9 
192404 32 
192412 7 
192430 191 
192453 225 
192470 7 
192476 6 
192479 1 
192503 3 
192507 60 
192518 200 
192540 43 
192548 2 
192596 1 
192607 8 
192687 2 
192690 5 
192696 87 
192709 110 
192718 44 
192729 3 
192740 1 
192743 2 
192746 382 
192752 9 
192761 14 
192767 30 
192836 11 
192844 266 
192852 44 
192855 1 
192859 61 
192865 6 
192881 20 
192900 16 
192908 213 
192915 9 
193013 20 
193029 9 
193036 82 
193049 7 
193059 37 
193070 9 
193076 67 
193082 13 
193094 37 
193100 2 
193173 16 
193189 16 
193192 6 
193196 46 
193205 51 
193224 6 
193244 1 
193341 38 
193351 1 
193370 9 
193451 1 
193456 9 
193463 43 
193512 2 
193530 28 
193550 31 
193553 1 
193628 2 
193668 25 
193679 5 
193685 18 
193802 1 
193810 96 
193819 1 
193831 2 
193873 3 
193951 1 
193985 5 
194060 2 
194081 6 
194087 1 
194109 188 
194117 25 
194130 2 
194167 1 
194209 2 
194278 2 
194287 3 
194292 1 
194380 2 
194390 7 
194398 18 
194403 33 
194410 56 
194419 2 
194441 5 
194507 36 
194531 2 
194541 36 
194545 10 
194561 69 
194574 8 
194639 21 
194708 2 
194731 7 
194747 2 
194751 78 
194758 2 
194777 38 
194787 201 
194796 7 
194810 1 
194830 15 
194839 2 
194844 7 
194848 39 
194858 5 
194970 1 
194988 6 
195007 1 
195011 1 
195028 3 
195033 1 
195039 16 
195060 13 
195078 3 
195087 9 
195108 3 
195119 1 
195124 5 
195171 3 
195177 1 
195186 20 
195194 37 
195202 1 
195235 3 
195256 59 
195285 12 
195293 24 
195302 19 
195320 32 
195339 2 
195407 10 
195433 1 
195440 1 
195447 7 
195456 4 
195461 12 
195483 1 
195491 3 
195494 2 
195498 1 
195502 117 
195507 4 
195521 4 
195550 17 
195562 1 
195581 44 
195597 10 
195642 32 
195649 10 
195665 29 
195698 58 
195707 38 
195715 80 
195739 25 
195751 23 
195758 4 
195780 90 
195790 141 
195803 80 
195812 48 
195825 7 
195835 19 
195855 24 
195897 65 
195916 52 
195924 4 
195927 1 
195946 3 
195950 17 
195956 12 
195964 11 
195969 6 
195976 27 
195979 2 
195982 4 
195987 137 
195994 62 
196001 6 
196015 207 
196040 128 
196047 75 
196059 40 
196064 14 
196067 2 
196077 19 
196090 2 
196099 3 
196125 4 
196178 79 
196194 6 
196199 16 
196208 284 
196214 35 
196219 3 
196243 5 
196246 2 
196254 25 
196309 1 
196321 8 
196332 29 
196339 12 
196355 3 
196393 309 
196401 5 
196404 16 
196407 14 
196416 111 
196429 15 
196441 143 
196449 2 
196452 24 
196460 1 
196485 20 
196496 3 
196525 131 
196560 23 
196584 2 
196601 4 
196609 11 
196619 11 
196627 23 
196652 1 
196667 36 
196684 37 
196692 3 
196740 170 
196745 43 
196756 10 
196767 19 
196808 31 
196814 11 
196821 12 
196827 2 
196840 1 
196862 2 
196885 2 
196888 46 
196895 8 
196898 20 
196906 5 
196918 77 
196922 43 
196940 10 
197026 139 
197038 3 
197043 2 
197063 66 
197067 10 
197083 16 
197086 3 
197095 26 
197104 4 
197113 13 
197136 16 
197151 3 
197166 1 
197182 2 
197196 24 
197213 13 
197240 26 
197268 2 
197282 58 
197287 1 
197294 86 
197307 16 
197320 3 
197375 43 
197384 11 
197387 12 
197396 88 
197404 72 
197413 8 
197488 2 
197498 1 
197517 1 
197529 11 
197559 3 
197587 1 
197601 4 
197606 26 
197632 5 
197636 63 
197656 3 
197700 2 
197769 11 
197777 14 
197788 4 
197793 2 
197819 2 
197826 57 
197850 12 
197883 10 
197896 3 
197927 1 
197938 4 
197947 12 
197956 13 
197960 11 
197965 7 
197981 3 
197985 4 
198053 1 
198056 16 
198072 69 
198077 5 
198082 52 
198086 21 
198099 9 
198108 13 
198113 20 
198118 20 
198123 55 
198128 19 
198143 2 
198146 1 
198177 8 
198189 10 
198260 9 
198272 4 
198284 32 
198292 1 
198309 1 
198316 7 
198322 6 
198335 21 
198340 14 
198344 2 
198348 5 
198356 20 
198360 26 
198369 7 
198394 12 
198406 3 
198426 1 
198450 72 
198454 1 
198459 25 
198472 137 
198483 50 
198498 4 
198505 10 
198513 23 
198523 19 
198529 23 
198541 14 
198567 5 
198571 11 
198636 1 
198653 4 
198662 10 
198666 48 
198675 62 
198682 78 
198688 27 
198695 29 
198702 59 
198716 222 
198724 79 
198735 147 
198745 113 
198751 4 
198765 24 
198771 9 
198774 4 
198783 238 
198790 110 
198795 43 
198800 39 
198806 32 
198815 19 
198823 497 
198837 6 
198844 1 
198852 58 
198855 9 
198859 46 
198867 2 
198887 21 
198892 34 
198923 1 
198928 35 
198934 37 
198944 541 
198964 154 
198969 4 
198979 55 
198989 27 
198996 36 
199002 44 
199015 1 
199020 30 
199026 17 
199031 23 
199037 1 
199046 1 
199054 12 
199060 93 
199072 42 
199080 43 
199085 14 
199094 80 
199098 5 
199105 220 
199120 346 
199134 6 
199140 54 
199146 58 
199150 13 
199153 52 
199158 6 
199164 95 
199177 138 
199182 4 
199191 62 
199198 13 
199208 1 
199214 48 
199221 59 
199224 22 
199239 51 
199243 27 
199261 10 
199273 22 
199276 3 
199284 1 
199300 3 
199312 3 
199316 53 
199320 1 
199323 26 
199330 4 
199335 8 
199389 43 
199403 16 
199411 2 
199427 101 
199433 2 
199436 24 
199442 25 
199445 8 
199461 1 
199468 2 
199477 29 
199486 22 
199496 4 
199518 1 
199522 2 
199545 6 
199554 65 
199557 21 
199571 15 
199578 19 
199595 20 
199610 1 
199613 24 
199628 1 
199638 31 
199657 8 
199668 23 
199701 29 
199714 8 
199724 13 
199731 9 
199735 5 
199738 52 
199742 10 
199762 151 
199772 18 
199782 9 
199786 27 
199792 16 
199798 14 
199908 17 
199939 3 
199947 4 
199965 3 
199978 4 
199984 10 
199989 11 
199995 5 
200000 1 
200023 1 
200075 1 
200079 3 
200098 2 
200107 15 
200117 4 
200131 4 
200138 1 
200144 5 
200149 14 
200176 16 
200197 5 
200259 3 
200266 11 
200281 7 
200289 1 
200298 1 
200307 2 
200409 1 
200424 3 
200429 2 
200443 122 
200454 346 
200467 24 
200478 341 
200492 149 
200499 192 
200507 2 
200519 21 
200530 83 
200542 177 
200548 38 
200556 125 
200576 546 
200592 29 
200597 1 
200600 39 
200612 14 
200623 6 
200685 46 
200729 1 
200759 53 
200820 1 
200840 7 
200865 29 
200902 2 
200905 47 
200916 3 
200973 7 
201009 3 
201017 1 
201034 5 
201039 14 
201044 134 
201063 43 
201077 2 
201113 1 
201124 12 
201168 10 
201180 88 
201193 1 
201205 5 
201211 122 
201216 2 
201222 10 
201233 1 
201239 13 
201242 155 
201296 4 
201348 6 
201352 16 
201357 52 
201364 31 
201404 1 
201420 3 
201439 12 
201475 1 
201491 1 
201499 6 
201504 61 
201533 7 
201538 3 
201541 40 
201563 6 
201583 6 
201587 9 
201613 9 
201675 1 
201683 10 
201707 1 
201718 1 
201749 12 
201773 6 
201777 3 
201781 1 
201801 7 
201854 51 
201859 6 
201867 4 
201876 6 
201892 39 
201927 1 
201941 2 
201952 6 
201961 53 
201984 7 
202014 5 
202026 32 
202043 2 
202066 3 
202076 114 
202081 1 
202086 51 
202105 238 
202193 253 
202200 20 
202204 40 
202213 1 
202245 1 
202256 94 
202277 11 
202351 1 
202355 11 
202365 102 
202369 5 
202374 1 
202390 35 
202395 22 
202421 92 
202426 26 
202436 35 
202457 3 
202460 5 
202466 25 
202472 13 
202486 31 
202520 3 
202539 21 
202546 2 
202554 43 
202558 18 
202563 55 
202577 283 
202594 168 
202604 57 
202613 56 
202618 8 
202627 17 
202637 36 
202641 1 
202649 54 
202660 118 
202665 1 
202671 10 
202678 4 
202689 8 
202701 4 
202723 29 
202733 6 
202736 8 
202743 61 
202749 28 
202756 59 
202769 2 
202797 1 
202815 4 
202832 1 
202840 2 
202863 8 
202881 20 
202896 8 
202906 48 
202911 2 
202915 14 
202921 1 
202926 15 
202959 1 
202964 8 
202990 3 
203060 12 
203077 17 
203092 28 
203109 6 
203127 42 
203170 14 
203181 30 
203199 1 
203213 12 
203223 1 
203284 9 
203372 16 
203384 2 
203402 1 
203424 1 
203447 4 
203462 17 
203466 12 
203501 14 
203580 6 
203584 4 
203614 26 
203671 1 
203709 2 
203837 8 
203868 1 
203880 18 
203908 1 
204015 1 
204042 2 
204048 5 
204057 1 
204093 89 
204137 3 
204141 24 
204201 35 
204225 74 
205899 75 
205979 4 
206069 19 
206072 16 
206077 2 
206085 1 
206108 43 
206122 4 
206133 10 
206256 5 
206295 2 
206309 6 
206353 5 
206393 37 
206416 48 
206436 15 
206447 23 
206579 1 
206589 1 
206602 3 
206608 1 
206718 4 
206745 2 
206756 6 
206804 11 
206833 1 
206900 13 
206984 37 
207003 2 
207024 25 
207068 141 
207150 2 
207165 103 
207173 1 
207207 18 
207211 20 
207222 1 
207226 3 
207237 36 
207253 9 
207260 1 
207311 3 
207323 2 
207362 39 
207375 12 
207406 14 
207421 11 
207432 82 
207510 1 
207524 15 
207543 1 
207566 7 
207573 71 
207578 32 
207581 13 
207585 2 
207589 3 
207594 2 
207598 5 
207617 22 
207647 54 
207680 141 
207686 17 
207693 35 
207704 119 
207710 6 
207720 20 
207724 9 
207728 12 
207733 27 
207736 10 
207744 17 
207761 389 
207769 20 
207774 9 
207792 8 
207800 5 
207806 1 
207811 119 
207826 98 
207834 7 
207849 1 
207900 6 
207912 1 
207918 2 
207931 2 
207936 70 
207940 32 
207950 95 
207957 1 
208003 98 
208098 31 
208110 38 
208113 3 
208118 88 
208122 4 
208129 117 
208139 13 
208147 31 
208155 36 
208158 1 
208163 5 
208169 27 
208175 11 
208179 49 
208182 75 
208188 2 
208207 11 
208322 5 
208336 85 
208341 1 
208348 2 
208354 29 
208372 23 
208486 1 
208515 12 
208525 5 
208537 17 
208556 8 
208613 4 
208659 3 
208665 2 
208679 8 
208690 39 
208695 2 
208703 92 
208710 3 
208713 3 
208716 1 
208721 3 
208725 27 
208734 7 
208738 39 
208768 45 
208786 6 
208813 12 
208824 1 
208840 1 
208856 4 
208862 1 
208917 4 
208926 2 
208960 18 
208972 9 
208981 2 
209003 14 
209010 1 
209050 18 
209113 6 
209135 5 
209150 6 
209153 1 
209156 7 
209246 1 
209296 1 
209306 27 
209312 11 
209321 5 
209330 3 
209336 12 
209339 4 
209349 5 
209358 32 
209367 173 
209386 97 
209427 18 
209430 3 
209437 2 
209463 1 
209469 8 
209490 8 
209494 4 
209501 11 
209510 4 
209548 29 
209569 9 
209577 1 
209589 19 
209662 2 
209667 4 
209722 58 
209736 3 
209748 28 
209843 4 
209847 112 
209855 23 
209861 61 
209973 4 
209978 3 
209988 4 
209994 6 
210100 7 
210119 11 
210126 22 
210156 76 
210166 66 
210171 8 
210180 5 
210184 1 
210190 23 
210201 82 
210207 40 
210210 33 
210223 6 
210244 2 
210248 61 
210258 3 
210262 2 
210284 32 
210290 4 
210297 9 
210301 4 
210326 2 
210335 2 
210373 1 
210401 8 
210456 23 
210459 22 
210480 5 
210497 19 
210513 41 
210523 60 
210527 1 
210551 8 
210557 19 
210576 2 
210599 7 
210619 7 
210634 11 
210647 22 
210660 1 
210751 11 
210775 10 
210783 46 
210820 2 
210832 4 
210906 1 
210910 2 
210947 2 
211003 2 
211014 7 
211055 3 
211078 4 
211086 2 
211098 3 
211102 10 
211107 2 
211113 3 
211130 6 
212153 7 
212259 17 
213654 1 
215969 4 
216090 14 
216094 8 
219213 47 
219233 8 
219523 72 
219526 4 
219530 134 
219545 9 
219551 32 
220220 2 
220225 9 
220229 13 
220236 42 
220241 16 
220248 12 
220252 62 
220261 14 
220269 2 
220274 71 
220280 25 
220285 3 
220288 8 
220294 7 
220309 90 
220316 9 
220321 8 
220330 3 
220337 25 
220341 67 
220370 129 
220374 12 
220390 1 
220393 1 
220396 3 
220404 2 
220408 3 
220414 1 
220431 1 
220444 7 
220536 1 
220580 16 
220617 11 
220746 4 
220871 2 
220878 2 
221441 3 
222231 9 
222588 8 
222603 1 
222639 15 
222657 4 
222943 4 
222957 1 
223054 2 
223166 6 
223170 1 
223177 1 
223744 242 
223759 1 
223765 5 
223774 67 
224731 4 
224789 63 
224802 108 
224829 4 
224833 13 
224840 19 
224861 6 
224866 7 
224869 9 
225107 3 
225115 17 
225134 3 
225146 9 
226459 4 
226511 162 
226634 4 
226639 8 
226652 3 
226744 9 
226780 1 
226829 1 
226972 1 
226977 16 
226988 26 
227007 20 
227015 13 
227038 84 
227121 17 
227130 63 
227142 26 
227150 1 
227153 20 
227160 3 
227166 106 
227173 10 
227178 29 
227187 96 
227192 2 
227197 12 
227297 85 
227301 30 
227308 23 
227316 6 
227319 2 
227323 1 
227343 27 
227349 3 
227354 9 
227357 12 
227366 317 
227378 8 
227390 404 
227404 159 
227409 66 
227416 1 
227424 11 
227427 4 
227441 12 
227449 16 
227456 53 
227568 2 
227609 2 
227629 3 
227966 44 
227976 1 
228030 30 
228068 1 
228073 1 
228212 26 
228222 5 
228236 125 
228322 23 
228468 32 
228551 1 
228773 1 
228783 23 
228791 49 
229094 8 
229104 92 
229123 1 
229263 1 
229270 92 
229416 4 
229423 6 
229428 22 
229435 2 
229440 1 
229476 8 
229506 1 
229520 6 
229624 2 
229635 25 
229639 2 
229644 54 
229654 13 
229690 5 
229698 54 
229707 31 
229712 4 
229720 11 
229724 4 
229729 18 
229799 12 
229830 1 
229884 45 
229948 1 
229988 14 
230004 2 
230012 5 
230015 1 
230018 132 
230076 54 
230098 26 
230108 119 
variableStep chrom=chrII
65 18 
68 3 
76 9 
80 3 
85 4 
101 3 
105 8 
109 8 
120 41 
123 7 
129 10 
141 154 
153 15 
158 10 
164 10 
173 7 
181 7 
196 1 
235 3 
464 1 
494 34 
1123 3 
1203 3 
1310 1 
1379 6 
1606 1 
1637 3 
1740 4 
1835 3 
1847 1 
1862 1 
1879 2 
1922 4 
1960 1 
4992 5 
5806 1 
5826 20 
5835 5 
5849 6 
5852 6 
5881 32 
5886 126 
5896 125 
5904 43 
5924 49 
5954 52 
5961 603 
5973 482 
5985 11 
6002 2 
6050 1 
6129 6 
6140 22 
6197 22 
6219 4 
6235 34 
6239 2 
6251 1 
6254 33 
6297 146 
6301 6 
6316 1 
6504 1 
6533 8 
6558 1 
6596 3 
6604 6 
6613 13 
6811 4 
6818 7 
6894 4 
7131 21 
7222 6 
7230 15 
7252 3 
7258 2 
7268 73 
7287 23 
7298 21 
7305 87 
7311 21 
7663 1 
8269 4 
8272 1 
8280 3 
8283 7 
8303 55 
8314 12 
8320 82 
8323 1 
8341 24 
8345 6 
8357 38 
8365 3 
8387 54 
8391 3 
8400 65 
8415 116 
8424 60 
8427 4 
8444 20 
8466 28 
8546 13 
8554 36 
8568 10 
8585 7 
8594 41 
8617 9 
8649 7 
8712 11 
8719 2 
8734 1 
8738 8 
8747 14 
8750 22 
8808 5 
8911 2 
8976 1 
8980 1 
9053 1 
9064 3 
9118 2 
9363 1 
9384 3 
9520 2 
9581 17 
9602 9 
9614 1 
9621 2 
9625 3 
9643 9 
9682 53 
9688 45 
9697 7 
9703 1 
9708 15 
9720 3 
9748 1 
9754 15 
9767 1 
9808 3 
9842 1 
9852 18 
9864 7 
9874 11 
9880 37 
9884 32 
9891 18 
9910 38 
10007 7 
10021 4 
10028 2 
10036 3 
10039 10 
10085 17 
10093 20 
10132 13 
10168 2 
10173 14 
10181 38 
10186 3 
10190 13 
10194 15 
10201 6 
10206 44 
10227 14 
10232 18 
10262 31 
10273 1 
10281 29 
10292 2 
10296 1 
10398 5 
10406 34 
10472 1 
10543 9 
10548 26 
10557 110 
10566 4 
10570 2 
10576 35 
10581 2 
10601 231 
10610 6 
10614 4 
10621 195 
10632 121 
10650 413 
10667 3 
10671 32 
10679 29 
10684 3 
10716 31 
10721 8 
10724 1 
10727 11 
10743 30 
10768 1 
10862 12 
10869 64 
10873 33 
10880 4 
10901 1 
10944 21 
10969 12 
11015 18 
11033 4 
11057 3 
11062 2 
11084 2 
11150 4 
11176 1 
11186 46 
11207 37 
11214 27 
11232 35 
11239 45 
11358 18 
11390 70 
11397 7 
11413 5 
11421 22 
11426 14 
11435 108 
11442 4 
11466 5 
11548 1 
11624 134 
11679 49 
11795 17 
11815 1 
11828 67 
11838 1 
11901 5 
12001 29 
12036 2 
12082 4 
12230 34 
12445 1 
12541 1 
12571 15 
12599 1 
12602 2 
12635 2 
12651 11 
12669 1 
12736 22 
12812 4 
12815 10 
12839 3 
12848 100 
12869 5 
12925 15 
12990 1 
13118 3 
13208 2 
13249 4 
13347 11 
13365 34 
13476 6 
13513 1 
13532 4 
13546 1 
13572 3 
13609 53 
13613 3 
13641 3 
13644 176 
13652 59 
13661 33 
13683 3 
13713 39 
13757 96 
13802 10 
13814 19 
13822 2 
13836 8 
13840 1 
13853 6 
13857 4 
13864 6 
13910 49 
13957 4 
13961 1 
13964 15 
13986 19 
13990 13 
13999 2 
14003 123 
14012 35 
14025 119 
14039 7 
14044 15 
14050 24 
14055 1 
14063 8 
14067 4 
14075 4 
14079 2 
14082 5 
14089 3 
14101 59 
14105 63 
14109 6 
14173 7 
14242 13 
14254 13 
16637 1 
17142 1 
17371 21 
17504 15 
17793 7 
17839 61 
17848 5 
17963 8 
17969 4 
17980 8 
17989 40 
17996 3 
18006 38 
18012 11 
18021 1 
18026 19 
18035 65 
18046 7 
18053 1 
18058 31 
18061 5 
18067 16 
18073 99 
18084 159 
18100 75 
18114 7 
18119 2 
18126 20 
18141 12 
18257 9 
18284 8 
18289 2 
18293 10 
18304 34 
18427 4 
18436 46 
18439 24 
18444 188 
18448 1 
18453 18 
18549 28 
18573 114 
18578 2 
18586 41 
18591 40 
18601 46 
18619 342 
18630 5 
18645 28 
18653 83 
18663 56 
18671 5 
18681 1 
18685 121 
18770 21 
18807 80 
18813 9 
18819 7 
18848 47 
18858 70 
18867 109 
18878 37 
18893 64 
18922 23 
18931 6 
19025 53 
19038 71 
19053 29 
19059 52 
19082 167 
19088 46 
19096 8 
19114 34 
19125 1 
19160 27 
19261 20 
19276 41 
19283 18 
19288 126 
19296 13 
19300 27 
19308 1 
19366 4 
19404 3 
19448 30 
19518 12 
19564 3 
19571 18 
19581 28 
19713 338 
19727 8 
19751 13 
19840 20 
19847 245 
19893 7 
19907 6 
20064 50 
20204 1 
20338 4 
20361 14 
20456 23 
20576 6 
20662 21 
20823 96 
20831 4 
20835 49 
20860 18 
20866 10 
20870 35 
20998 1 
21016 2 
21020 15 
21030 4 
21049 4 
21149 13 
21157 18 
21168 32 
21182 3 
21186 2 
21195 1 
21231 7 
21324 109 
21339 540 
21354 68 
21371 869 
21401 9 
21410 140 
21418 174 
21427 161 
21439 108 
21447 11 
21456 55 
21465 42 
21556 1 
21580 4 
21584 1 
21596 3 
21602 39 
21605 50 
21614 35 
21619 29 
21623 44 
21631 24 
21638 3 
21648 13 
21656 11 
21795 2 
21798 13 
21875 1 
21888 7 
21907 1 
21919 4 
21925 2 
21950 2 
21954 4 
21961 5 
21964 1 
21971 30 
21978 11 
21982 5 
21992 20 
22027 3 
22077 5 
22097 8 
22118 9 
22121 63 
22137 1 
22145 14 
22156 1 
22211 3 
22264 14 
22285 10 
22375 28 
22466 1 
22516 3 
22522 1 
22568 13 
22575 3 
22584 1 
22656 1 
22665 13 
22720 1 
22742 4 
22751 4 
22774 1 
22788 17 
22850 12 
22864 4 
22901 8 
22929 56 
22993 2 
22999 1 
23023 10 
23180 2 
23186 3 
23320 15 
23326 12 
23335 9 
23346 11 
23462 10 
23472 7 
23489 13 
23500 38 
23517 14 
23527 5 
23623 31 
23632 7 
23641 1 
23644 2 
23648 46 
23652 9 
23656 2 
23664 20 
23698 13 
23775 3 
23792 16 
23803 50 
23807 4 
23812 8 
23816 1 
23822 9 
23835 31 
23840 47 
23862 6 
23866 2 
23872 17 
23876 30 
23882 7 
23888 28 
23892 32 
23911 4 
23919 1 
23927 1 
23937 255 
23944 93 
23950 2 
23958 6 
23964 30 
23975 1 
23980 5 
24026 1 
24034 29 
24095 2 
24101 6 
24106 7 
24111 1 
24114 5 
24122 42 
24247 10 
24257 4 
24297 1 
24308 6 
24322 7 
24358 5 
24365 21 
24447 27 
24457 48 
24462 1 
24485 22 
24507 1 
24534 2 
24602 30 
24685 33 
24700 4 
24752 20 
24781 17 
24789 7 
24803 2 
24807 22 
24816 4 
24834 128 
24886 1 
24899 8 
24966 1 
24972 30 
24990 1 
25003 3 
25026 4 
25039 31 
25069 1 
25111 11 
25132 20 
25141 56 
25145 84 
25161 9 
25280 9 
25296 5 
25304 17 
25312 44 
25398 1 
25446 2 
25449 42 
25463 61 
25494 34 
25499 107 
25508 29 
25563 2 
25633 30 
25660 2 
25671 9 
25687 7 
25701 11 
25708 1 
25719 22 
25767 3 
25828 42 
25854 4 
25956 47 
25988 15 
26013 13 
26034 308 
26057 186 
26092 3 
26122 7 
26177 7 
26204 10 
26322 3 
26331 2 
26416 3 
26557 16 
26579 46 
26734 69 
26738 5 
26891 7 
26901 25 
26923 5 
26955 48 
26965 2 
26982 2 
26988 2 
27001 2 
27022 3 
27143 19 
27185 1 
27222 1 
27277 1 
27470 7 
27513 15 
27559 10 
27573 7 
27663 5 
27738 6 
27749 11 
27757 5 
27764 2 
27782 5 
27817 4 
27869 1 
27881 1 
27889 2 
27904 1 
27909 3 
27940 1 
27943 3 
27968 4 
27987 5 
28033 40 
28044 5 
28047 3 
28055 8 
28062 1 
28070 19 
28074 2 
28078 3 
28096 5 
28203 20 
28210 88 
28217 4 
28229 2 
28233 34 
28250 14 
28266 27 
28278 2 
28318 2 
28321 3 
28334 26 
28344 1 
28352 39 
28356 1 
28361 103 
28369 12 
28379 1 
28388 65 
28402 356 
28411 4 
28422 54 
28429 1 
28466 8 
28477 30 
28489 61 
28509 86 
28523 27 
28546 24 
28554 3 
28565 6 
28594 8 
28601 6 
28614 2 
28624 14 
28637 9 
28657 260 
28670 13 
28683 48 
28687 9 
28692 9 
28711 9 
28715 1 
28726 24 
28738 36 
28747 24 
28754 1 
28758 41 
28768 1 
28771 1 
28777 4 
28783 52 
28790 28 
28794 5 
28798 55 
28801 17 
28812 205 
28829 236 
28846 58 
28854 245 
28861 121 
28891 563 
28917 21 
28932 1 
28941 70 
28951 87 
28954 15 
28958 23 
28965 135 
28970 1 
28979 64 
28988 127 
29012 103 
29021 53 
29029 6 
29032 98 
29035 10 
29046 74 
29056 42 
29077 22 
29111 9 
29135 18 
29170 1 
29182 6 
29195 11 
29208 24 
29230 26 
29250 1 
29254 9 
29264 1 
29278 1 
29293 46 
29300 3 
29308 12 
29322 6 
29357 11 
29366 93 
29376 73 
29383 25 
29387 6 
29392 33 
29402 51 
29406 3 
29411 3 
29416 33 
29427 66 
29433 62 
29440 6 
29448 15 
29455 6 
29478 86 
29492 127 
29505 20 
29510 3 
29518 21 
29526 1 
29537 8 
29543 197 
29553 1 
29558 3 
29562 1 
29577 8 
29634 9 
29701 21 
29978 1 
30051 1 
30228 1 
30393 9 
30447 42 
30470 26 
30509 2 
30764 122 
31431 1 
31465 1 
31477 6 
31483 3 
32819 6 
32831 31 
32875 46 
33104 102 
33166 10 
33195 7 
33203 3 
34524 10 
34533 4 
34646 37 
34649 10 
35534 8 
35556 3 
35601 5 
35622 3 
35646 2 
35663 17 
35700 40 
35724 8 
35730 18 
35766 17 
35774 8 
35817 1 
36267 28 
36285 5 
36292 24 
36296 12 
36304 33 
36315 210 
36326 154 
36331 88 
36338 49 
36348 101 
36398 30 
36401 10 
36441 29 
36452 60 
36465 14 
36469 1 
36474 31 
36505 13 
36516 2 
36520 5 
36527 155 
36533 2 
36537 1 
36547 9 
36552 6 
36562 28 
36571 169 
36583 56 
36608 7 
36619 295 
36630 14 
36634 142 
36641 44 
36651 15 
36659 1 
36668 27 
36679 13 
36685 17 
36690 16 
36694 8 
36701 42 
36713 3 
36717 2 
36739 1 
36824 12 
36832 3 
36885 3 
36888 59 
37003 6 
37012 1 
37065 1 
37224 5 
37229 1 
37284 10 
37507 25 
37691 13 
38005 4 
38043 5 
38052 1 
38124 1 
38435 1 
38815 1 
38915 9 
38932 3 
38939 16 
38951 3 
38980 16 
38990 4 
38996 17 
39005 5 
39021 1 
39034 5 
39040 7 
39043 9 
39065 21 
39074 7 
39080 12 
39096 7 
39104 34 
39108 1 
39229 68 
39254 2 
39259 1 
39263 19 
39269 6 
39287 68 
39305 7 
39361 1 
39404 2 
39524 14 
39549 1 
39601 1 
39618 94 
39637 15 
39644 3 
39733 1 
39749 2 
39806 58 
39812 11 
39832 11 
39846 1 
39895 4 
39900 1 
39907 5 
39944 1 
39963 5 
39985 3 
40007 4 
40033 2 
40115 1 
40241 13 
40260 1 
40264 65 
40430 5 
40442 47 
40464 46 
40475 15 
40488 8 
40589 9 
40592 1 
40610 12 
40616 1 
40625 17 
40629 9 
40667 30 
40670 6 
40674 1 
40678 12 
40681 5 
40685 8 
40689 105 
40693 9 
40697 41 
40701 89 
40718 263 
40729 41 
40739 12 
40745 42 
43055 10 
43062 16 
43066 112 
43086 1 
43091 14 
43094 50 
43097 13 
43101 28 
43143 2 
43146 1 
43153 49 
43164 17 
43180 26 
43190 15 
43196 5 
43208 32 
43214 1 
43219 8 
43238 49 
43322 6 
43352 1 
43356 82 
43362 2 
43366 15 
43374 1 
43377 18 
43385 69 
43402 11 
43411 33 
43417 142 
43447 9 
43475 1 
43517 133 
43569 52 
43583 14 
43592 58 
43673 1 
43740 4 
43842 1 
43856 2 
43877 2 
43890 2 
43907 18 
43917 11 
44050 20 
44172 5 
44213 52 
44223 219 
44230 47 
44247 7 
44252 1 
44288 3 
44329 14 
44359 4 
44367 50 
44379 45 
44417 10 
44421 29 
44431 1 
44439 61 
44502 6 
44553 40 
44561 2 
44585 1 
44620 27 
44691 1 
44697 10 
45024 1 
45036 127 
45041 48 
45045 72 
45052 77 
45059 45 
45067 2 
45073 5 
45084 4 
45088 9 
45096 338 
45107 63 
45113 32 
45126 15 
45137 1 
45141 10 
45149 42 
45164 92 
45198 10 
45215 5 
45241 4 
45249 10 
45258 6 
45263 3 
45268 4 
45276 16 
45289 1 
45296 5 
45304 1 
45318 3 
45326 40 
45336 30 
45349 4 
45358 34 
45370 1 
45390 6 
45435 2 
45481 2 
45500 5 
45503 1 
45506 1 
45510 2 
45522 6 
45540 4 
46490 3 
46505 17 
46514 1 
46526 41 
46541 5 
46548 15 
46554 3 
46559 59 
46583 12 
46630 35 
46644 1 
46661 7 
46667 26 
46692 1 
46696 19 
46728 10 
46736 17 
46739 4 
46743 2 
46750 10 
46756 3 
46759 1 
46765 6 
46778 53 
46801 1 
46820 3 
46869 2 
46879 22 
46895 8 
46921 22 
46932 6 
47015 2 
47023 1 
47031 22 
47035 1 
47041 3 
47048 4 
47053 2 
47057 1 
47066 2 
47078 5 
47089 35 
47144 18 
47190 39 
47197 33 
47213 89 
47233 390 
47248 124 
47257 38 
47266 4 
47289 91 
47299 6 
47302 61 
47306 112 
47318 251 
47326 76 
47332 390 
47340 10 
47362 99 
47472 2 
47475 5 
47486 3 
47498 14 
47554 9 
47608 87 
47629 26 
47648 2 
47656 7 
47675 10 
47678 9 
47771 49 
47780 4 
47783 23 
47794 14 
47804 25 
47813 26 
47821 1 
47851 10 
47906 41 
47909 4 
47915 59 
47950 5 
47957 46 
47982 1 
48097 3 
48175 10 
48199 1 
48205 26 
48299 14 
48307 2 
48313 99 
48323 1 
48327 9 
48331 161 
48335 44 
48393 101 
48514 10 
48522 3 
48526 58 
48529 26 
48534 1 
48540 5 
48647 1 
48651 2 
48668 4 
48674 1 
48677 49 
48693 116 
48700 6 
48705 11 
48715 33 
48720 69 
48727 23 
48732 22 
48741 2 
48749 43 
48756 34 
48764 101 
48769 2 
48782 1 
48808 2 
48927 10 
48939 1 
48942 1 
49074 13 
49101 10 
49112 51 
49121 1 
49277 2 
49296 79 
49316 1 
49319 46 
49354 122 
49372 5 
49412 1 
49420 10 
49425 1 
49428 23 
49433 36 
49463 26 
49469 3 
49474 20 
49479 1 
49483 10 
49487 15 
49494 74 
49509 39 
49517 64 
49526 33 
49540 2 
49643 20 
49648 7 
49665 8 
49673 32 
49681 21 
49687 1 
49690 4 
49694 56 
49708 7 
49713 1 
49717 28 
49722 5 
49731 34 
49790 58 
49823 37 
49826 1 
49898 61 
49937 3 
50049 1 
50111 66 
50123 6 
50127 1 
50134 4 
50169 25 
50234 9 
50246 6 
50287 17 
50312 11 
50319 1 
50335 3 
50395 6 
50451 1 
50480 3 
50521 2 
50555 27 
50605 19 
50618 8 
50628 6 
50757 38 
50787 1 
50790 7 
50797 12 
50804 1 
50809 48 
50813 11 
50816 10 
50823 5 
50830 8 
50837 47 
50860 5 
50864 11 
50870 5 
50878 8 
50922 17 
50942 11 
50974 29 
50999 15 
51009 1 
51029 7 
51039 13 
51042 3 
51154 1 
51162 42 
51165 4 
51187 17 
51195 226 
51199 6 
51202 32 
51211 72 
51244 2 
51248 18 
51262 92 
51278 3 
51285 1 
51291 1 
51318 43 
51331 47 
51336 75 
51341 2 
51345 9 
51357 2 
51367 12 
51371 14 
51374 1 
51385 2 
51390 22 
51396 214 
51402 1 
51407 1 
51415 8 
51419 11 
51446 5 
51454 3 
51497 1 
51507 68 
51552 7 
51574 86 
51582 1 
51592 112 
51610 12 
51615 47 
51623 16 
51655 53 
51669 4 
51674 17 
51680 6 
51685 1 
51703 4 
51710 2 
51761 1 
51775 1 
51783 6 
51840 4 
51856 6 
51868 2 
51883 1 
51888 19 
51907 5 
51911 1 
51950 1 
52014 43 
52024 28 
52032 9 
52036 18 
52050 15 
52054 4 
52057 8 
52061 3 
52066 21 
52079 1 
52082 27 
52112 1 
52157 1 
52191 2 
52206 12 
52226 10 
52243 47 
52254 69 
52264 4 
52278 2 
52289 72 
52321 18 
52331 24 
52335 26 
52351 9 
52387 1 
52390 8 
52420 14 
52435 5 
52526 5 
52536 37 
52542 21 
52559 5 
52594 1 
52653 6 
52689 14 
52771 3 
52851 12 
52880 66 
52884 3 
52923 21 
52947 13 
53004 30 
53086 1 
53095 5 
53103 26 
53174 3 
53233 1 
53560 1 
53890 1 
53947 11 
54004 18 
54027 53 
54062 3 
54095 36 
54180 1 
54204 4 
54227 24 
54240 7 
54281 4 
54326 33 
54329 4 
54345 3 
54367 81 
54429 2 
54439 2 
54548 84 
54628 2 
54652 4 
54683 58 
54696 4 
54712 5 
54744 2 
54752 14 
54792 10 
54805 1 
54985 2 
54990 56 
55032 39 
55083 8 
55123 7 
55158 6 
55206 1 
55341 3 
55351 5 
55465 7 
55568 19 
55588 185 
55592 4 
55602 1 
55668 28 
55803 40 
55808 2 
55835 21 
55892 1 
55980 1 
56021 15 
56073 1 
56207 1 
56276 3 
56309 10 
56361 4 
56464 10 
56507 57 
56514 1 
56519 1 
56697 27 
56766 57 
56976 1 
57022 1 
57082 4 
57233 7 
57338 12 
57368 18 
57567 7 
57699 8 
57760 1 
57825 50 
57863 15 
57916 15 
57997 45 
58159 8 
58168 54 
58280 11 
58285 1 
58294 11 
58308 1 
58451 48 
58458 30 
58461 45 
58484 40 
58603 4 
58689 26 
58786 7 
58796 19 
58811 12 
58907 1 
58920 7 
59145 16 
59153 9 
59243 2 
59257 109 
59296 60 
59305 1 
59411 2 
59430 30 
59453 35 
59460 23 
59466 11 
59472 31 
59484 1 
59546 18 
59561 2 
59574 3 
59582 3 
59587 14 
59597 45 
59606 17 
59613 44 
59622 23 
59627 36 
59635 14 
59651 139 
59664 8 
59688 2 
59698 1 
59716 37 
59722 1 
59744 4 
59756 1 
59772 5 
59777 7 
59829 3 
59834 6 
59837 1 
59877 7 
59887 3 
59900 1 
59942 33 
59980 5 
59988 1 
60003 9 
60012 29 
60031 14 
60061 48 
60072 330 
60078 3 
60088 2 
60105 1 
60108 30 
60125 43 
60187 2 
60280 2 
60327 46 
60346 12 
60427 11 
60479 5 
60485 9 
60494 1 
60503 1 
60514 22 
60537 22 
60577 1 
60654 3 
60670 14 
60674 46 
60681 10 
60725 96 
60749 2 
60771 4 
60802 1 
60813 18 
60819 36 
60824 12 
60829 31 
60834 8 
60837 32 
60840 22 
60845 9 
60850 56 
60853 1 
60856 18 
60860 51 
60874 249 
60890 12 
60898 16 
60903 4 
60907 6 
60917 8 
60926 2 
60936 53 
60954 5 
60958 2 
60967 9 
60970 81 
60983 6 
60990 5 
60998 7 
61011 40 
61017 55 
61101 41 
61107 314 
61114 4 
61117 45 
61123 19 
61131 41 
61136 3 
61143 9 
61154 8 
61160 2 
61163 129 
61174 73 
61180 1 
61274 1 
61278 3 
61282 3 
61286 7 
61295 11 
61298 6 
61301 5 
61306 6 
61315 11 
61331 4 
61438 1 
61441 3 
61445 1 
61453 5 
61461 7 
61472 4 
61476 39 
61488 152 
61497 1 
61502 3 
61647 1 
61777 1 
61806 1 
61891 1 
61909 20 
61937 6 
61948 2 
61976 41 
62107 5 
62110 2 
62114 3 
62127 32 
62195 9 
62222 11 
62231 99 
62249 12 
62383 1 
62411 1 
62540 30 
62547 61 
62553 17 
62557 2 
62645 1 
62657 4 
62678 1 
62685 1 
62688 2 
62692 25 
62700 9 
62704 9 
62717 17 
62725 36 
62736 64 
62744 3 
62748 11 
62756 55 
62764 28 
62792 16 
62812 25 
62816 1 
62835 1 
62841 10 
62846 1 
62856 2 
62860 6 
62968 2 
62982 10 
63062 23 
63127 79 
63144 5 
63171 1 
63270 1 
63279 18 
63291 43 
63304 31 
63318 73 
63367 15 
63370 4 
63392 31 
63494 8 
63497 52 
63512 23 
63519 126 
63526 1 
63532 39 
63537 51 
63546 92 
63551 49 
63557 11 
63566 92 
63570 3 
63573 53 
63589 429 
63603 4 
63606 57 
63614 176 
63622 1 
63632 107 
63683 3 
63690 1 
63798 5 
63824 1 
63827 2 
63835 4 
63850 25 
63887 1 
63891 6 
63912 12 
63958 1 
63967 1 
63987 5 
64001 9 
64023 9 
64044 1 
64089 16 
64138 5 
64148 2 
64179 1 
64186 1 
64197 13 
64341 4 
64348 15 
64501 6 
64536 18 
64550 6 
64556 2 
64569 1 
64707 2 
64810 66 
64830 69 
65040 1 
65124 1 
65155 5 
65233 4 
65273 9 
65307 1 
65390 17 
65398 2 
65401 13 
65425 8 
65463 29 
65479 1 
65593 25 
65611 2 
65692 3 
65724 184 
65817 3 
65840 63 
65863 118 
65910 5 
65915 6 
65919 3 
65943 148 
65964 60 
66038 14 
66042 5 
66046 2 
66051 21 
66108 5 
66126 1 
66137 6 
66150 1 
66177 23 
66180 4 
66184 7 
66195 26 
66199 44 
66211 1 
66219 2 
66229 77 
66237 1 
66242 13 
66250 43 
66257 57 
66262 2 
66307 14 
66338 5 
66349 2 
66352 21 
66357 1 
66365 3 
66384 2 
66395 1 
66403 1 
66427 40 
66437 68 
66443 38 
66449 25 
66454 21 
66458 21 
66466 2 
66472 77 
66479 17 
66484 28 
66492 1 
66501 30 
66512 13 
66518 3 
66524 4 
66530 24 
66540 64 
66548 11 
66552 13 
66579 8 
66597 14 
66600 31 
66634 1 
66643 1 
66647 4 
66662 2 
66695 6 
66708 1 
66716 8 
66819 1 
66849 2 
66859 124 
66895 6 
66900 1 
66922 15 
66949 23 
67146 23 
67161 8 
67174 1 
67182 1 
67186 46 
67233 35 
67249 13 
67384 6 
69567 6 
69606 67 
69618 30 
69625 10 
69628 19 
69657 29 
69663 3 
69671 41 
69682 75 
69701 97 
69712 7 
69820 7 
69825 3 
69845 11 
69864 14 
69872 5 
69875 1 
69878 6 
69994 7 
70022 7 
70036 17 
70045 150 
70130 57 
70139 1 
70181 1 
70186 1 
70197 65 
70217 1 
70223 28 
70320 53 
70343 244 
70349 79 
70354 3 
70367 5 
70423 6 
70495 41 
70504 24 
70533 15 
70554 58 
70558 1 
70561 11 
70638 8 
70681 28 
70696 21 
70718 11 
70727 1 
70820 9 
70849 6 
70859 5 
71002 1 
71022 4 
71030 1 
71085 14 
71185 8 
71192 20 
71199 2 
71207 9 
71214 45 
71223 6 
71227 31 
71231 9 
71238 26 
71252 8 
71260 15 
71283 4 
71405 47 
71416 51 
71428 136 
71437 1 
71440 21 
71444 14 
71448 8 
71454 20 
71471 1 
71479 26 
71483 9 
71489 11 
71511 3 
71518 1 
71522 6 
71528 87 
71701 6 
71710 17 
71714 4 
71849 41 
71860 30 
71867 8 
71997 89 
72006 26 
72016 1 
72021 83 
72055 3 
72060 1 
72147 11 
72177 3 
72180 4 
72184 25 
72197 33 
72340 16 
72363 2 
72366 14 
72500 9 
72529 14 
72532 3 
72538 4 
72601 4 
72613 27 
72677 61 
72725 3 
72782 6 
72835 15 
72849 31 
72863 12 
72878 148 
72886 110 
72940 15 
72960 1 
73034 1 
73072 1 
73126 1 
73155 3 
73261 4 
73399 1 
73493 28 
73511 150 
73517 1 
73522 1 
73544 17 
73557 4 
73599 2 
73613 27 
73619 17 
73636 8 
73663 4 
73684 21 
73774 10 
73887 15 
73932 16 
73938 1 
73953 1 
73958 9 
73977 1 
73982 28 
74022 13 
74032 12 
74091 40 
74095 5 
74108 9 
74113 7 
74117 28 
74230 11 
74250 7 
74265 5 
74281 18 
74353 3 
74395 7 
74419 45 
74424 8 
74500 3 
74519 3 
74583 5 
74586 11 
74597 21 
74606 15 
74620 1 
74626 93 
74631 14 
74639 7 
74644 15 
74650 8 
74654 3 
74659 1 
74666 11 
74679 1 
74708 7 
74754 27 
74765 1 
74770 19 
74778 11 
74784 44 
74791 41 
74802 109 
74810 37 
74910 38 
74980 2 
75021 1 
75027 5 
75045 14 
75050 98 
75093 55 
75102 3 
75105 1 
75108 1 
75118 25 
75121 26 
75126 51 
75139 225 
75157 19 
75163 9 
75168 1 
75257 4 
75279 8 
75287 1 
75293 13 
75299 3 
75331 10 
75345 13 
75385 13 
75464 1 
75468 10 
75481 14 
75491 47 
75499 3 
75514 16 
75792 37 
78301 1 
78308 4 
78426 1 
78544 5 
78584 3 
78588 1 
78610 3 
78639 13 
78656 3 
78716 14 
78862 12 
78914 94 
78937 5 
79208 10 
79214 213 
79278 1 
79364 3 
79398 40 
79416 16 
79607 63 
79619 2 
79642 6 
79732 162 
79744 1 
79751 3 
79755 53 
79759 47 
79765 1 
79774 1 
79777 3 
79788 2 
79805 1 
79809 1 
79812 10 
79817 71 
79822 17 
79831 21 
79835 1 
79841 38 
79850 3 
79861 16 
79882 20 
79979 8 
80019 3 
80170 1 
80174 3 
80209 1 
80217 3 
80287 3 
80290 1 
80305 1 
80323 1 
80345 11 
80463 5 
80664 2 
80777 14 
80784 20 
80789 3 
80796 7 
80799 16 
80807 12 
80811 11 
80816 1 
80820 19 
80839 57 
80846 1 
80850 2 
80860 80 
80898 6 
80903 6 
80906 1 
80916 116 
80929 240 
80939 58 
80946 16 
80952 14 
80960 1 
80965 20 
80977 10 
82354 3 
82399 1 
84303 15 
84320 5 
84323 12 
84332 53 
84340 14 
84349 9 
84362 33 
84366 6 
84376 135 
84392 309 
84424 76 
84451 9 
84459 106 
84465 22 
84471 59 
84478 157 
84484 33 
84489 37 
84492 10 
84506 462 
84519 164 
84527 60 
84532 63 
84537 194 
84544 13 
84549 11 
84553 22 
84556 10 
84559 5 
84564 11 
84575 12 
84586 27 
84592 16 
84595 7 
84606 151 
84616 83 
84630 4 
84635 7 
84639 30 
84653 43 
84664 10 
84670 2 
84673 18 
84678 10 
84685 45 
84696 1 
84704 27 
84712 70 
84718 11 
84734 86 
84745 23 
84748 6 
84755 56 
84770 39 
84773 2 
84796 5 
84813 84 
84823 71 
84843 5 
84852 63 
84871 9 
84878 17 
84902 58 
84909 2 
84940 7 
84945 10 
84958 1 
84962 7 
84967 1 
84971 4 
85016 2 
85048 18 
85066 1 
85145 14 
85161 3 
85169 1 
85173 5 
85177 14 
85218 47 
85229 4 
85277 3 
85300 3 
85343 8 
85363 22 
85472 1 
85524 95 
85607 1 
85654 23 
85771 1 
85781 1 
85840 35 
85907 3 
85936 7 
85958 24 
85975 109 
86014 23 
86059 1 
86301 6 
86328 6 
86424 2 
86435 8 
86491 12 
86499 95 
86503 18 
86519 13 
86554 18 
86567 42 
86573 50 
86580 57 
86589 52 
86595 9 
86600 32 
86604 1 
86612 22 
86620 25 
86626 7 
86631 12 
86644 54 
86652 27 
86662 11 
86666 12 
86673 14 
86677 6 
86721 2 
86724 12 
86739 61 
86746 1 
86752 62 
86760 65 
86770 37 
86778 56 
86783 37 
86787 19 
86793 106 
86803 171 
86816 8 
86821 14 
86835 239 
86844 50 
86853 1 
86856 49 
86861 11 
86869 1 
86907 8 
86913 9 
86923 24 
87573 1 
87790 45 
87826 2 
87838 1 
87845 6 
87856 21 
87864 96 
87881 41 
87890 47 
87894 6 
87919 120 
87929 235 
87937 4 
87941 132 
87949 348 
87962 70 
87972 212 
87979 3 
88008 28 
88053 1 
88068 25 
88104 9 
88108 15 
88150 81 
88162 4 
88167 1 
88177 8 
88184 6 
88189 1 
88195 9 
88207 7 
88213 4 
88221 15 
88302 4 
88309 15 
88314 1 
88318 57 
88370 7 
88377 5 
88382 3 
88388 7 
88406 8 
88409 20 
88421 1 
88425 106 
88431 12 
88451 19 
88461 1 
88914 6 
89018 4 
89179 1 
89188 1 
89263 2 
89291 1 
89307 23 
89320 2 
89323 4 
89333 1 
89457 3 
89467 1 
89470 98 
89488 20 
89500 49 
89508 1 
89514 113 
89518 2 
89526 74 
89530 3 
89536 36 
89542 19 
89554 5 
89559 2 
89569 1 
89585 5 
89594 18 
89603 5 
89612 33 
89627 69 
89634 1 
89637 4 
89647 4 
89650 4 
89659 4 
89672 2 
89682 14 
89694 2 
89704 9 
89713 22 
89722 8 
89731 82 
89741 28 
89815 3 
89830 2 
89850 176 
89860 7 
89878 598 
89897 14 
89905 31 
89916 14 
89927 167 
89941 87 
89945 15 
89950 2 
90040 19 
90056 1 
90065 1 
90113 3 
90155 37 
90180 222 
90186 27 
90200 52 
90218 14 
90277 2 
90286 2 
90300 28 
90304 95 
90351 2 
90408 1 
90451 1 
90461 29 
90473 1 
90478 5 
90512 7 
90516 1 
90521 3 
90529 11 
90537 16 
90542 11 
90547 5 
90553 183 
90564 23 
90578 32 
90585 78 
90591 4 
90597 93 
90605 69 
90625 2 
90633 12 
90646 37 
90656 24 
90664 12 
90764 53 
90771 1 
90781 1 
90800 18 
90812 4 
90846 6 
90895 5 
90987 5 
91077 33 
91094 13 
91099 56 
91117 12 
91121 3 
91130 64 
91158 1 
91257 1 
91266 6 
91278 20 
91289 33 
91293 2 
91402 18 
91439 8 
91452 161 
91530 5 
91588 1 
91610 40 
91715 11 
91723 8 
91765 16 
91880 18 
91888 2 
91917 5 
91923 25 
91958 10 
92042 38 
92100 1 
92113 1 
92125 3 
92218 1 
92229 1 
92236 2 
92242 5 
92247 1 
92253 36 
92261 90 
92272 4 
92284 60 
92292 10 
92297 5 
92304 14 
92312 28 
92317 7 
92328 140 
92344 8 
92351 6 
92356 1 
92359 13 
92364 1 
92368 8 
92373 3 
92377 1 
92468 11 
92643 20 
92661 1 
92676 4 
92756 1 
92952 18 
92971 3 
92975 6 
92984 4 
92991 9 
93016 27 
93118 12 
93122 12 
93126 19 
93130 10 
93152 1 
93255 15 
93269 3 
93278 14 
93285 2 
93288 1 
93450 1 
93453 1 
93465 1 
93471 14 
93476 3 
93484 9 
93489 2 
93507 9 
93510 1 
93517 36 
93534 19 
93547 16 
93556 19 
93565 7 
93629 2 
93692 19 
93715 15 
93721 1 
93734 2 
93741 19 
93870 34 
94036 1 
94044 36 
94058 23 
94088 5 
94138 2 
94228 1 
94266 1 
94395 3 
94453 8 
94537 6 
94645 4 
94944 6 
95083 6 
95102 1 
95132 8 
95172 1 
95178 1 
95184 101 
95195 57 
95203 63 
95225 24 
95233 147 
95259 11 
95502 51 
95506 1 
95513 2 
95526 56 
95545 1 
95566 3 
95642 10 
95710 22 
95817 5 
95826 14 
95831 14 
95865 5 
96001 31 
96004 2 
96018 2 
96037 15 
96142 3 
96151 45 
96159 11 
96170 75 
96180 163 
96188 29 
96194 46 
96203 2 
96210 9 
96214 7 
96225 56 
96241 195 
96254 113 
96261 7 
96273 573 
96288 43 
96293 2 
96304 12 
96310 108 
96315 44 
96324 154 
96336 69 
96348 55 
96371 30 
96375 45 
96381 27 
96419 5 
96465 1 
96475 2 
96490 15 
96539 2 
96556 1 
96579 1 
96630 7 
96655 22 
96665 1 
96720 3 
96736 3 
96780 2 
96788 68 
96801 2 
96834 8 
96843 25 
96854 60 
96899 1 
96915 2 
96925 9 
96989 11 
97003 5 
97130 7 
97154 5 
97162 6 
97165 18 
97170 72 
97176 2 
97193 6 
97210 3 
97237 5 
97303 6 
97310 1 
97326 11 
97329 33 
97358 10 
97365 1 
97389 12 
97410 7 
97441 8 
97459 24 
97509 31 
97544 28 
97548 9 
97558 22 
97567 7 
97617 24 
97620 42 
97643 31 
97662 1 
97669 9 
97765 161 
97791 6 
97810 1 
97834 2 
97842 1 
97846 10 
97876 2 
97903 3 
97944 2 
98007 10 
98035 77 
98064 18 
98145 6 
98155 1 
98175 11 
98183 6 
98262 5 
98282 3 
98334 16 
98394 1 
98428 10 
98439 1 
98539 4 
98547 6 
98564 31 
98585 3 
98605 3 
98727 23 
98806 1 
98934 14 
98948 3 
98959 8 
98978 13 
98987 1 
98992 60 
99017 1 
99123 23 
99137 1 
99171 22 
99201 2 
99244 2 
99255 59 
99262 6 
99265 14 
99271 15 
99277 5 
99306 5 
99347 33 
99392 3 
99418 8 
99542 9 
99553 3 
99565 7 
99571 14 
99645 3 
99664 9 
99725 1 
99741 6 
99859 93 
99938 15 
100021 197 
100024 7 
100035 44 
100040 10 
100043 15 
100062 5 
100071 1 
100140 1 
100144 54 
100161 2 
100173 2 
100200 3 
100216 47 
100224 5 
100227 6 
100235 32 
100243 6 
100291 14 
100298 60 
100320 2 
100325 3 
100333 50 
100338 11 
100349 29 
100434 27 
100438 3 
100444 7 
100447 2 
100481 2 
100494 1 
100506 3 
100509 20 
100531 3 
100572 1 
100589 1 
100605 4 
100613 2 
100632 24 
100644 68 
100663 36 
100686 35 
100764 2 
100767 1 
100792 1 
100810 1 
100882 106 
100890 1 
100902 1 
100905 1 
101053 2 
101147 1 
101200 171 
101206 21 
101211 65 
101220 25 
101232 37 
101236 20 
101248 4 
101254 47 
101264 62 
101270 31 
101277 24 
101298 2 
101306 4 
101315 19 
101380 4 
101400 5 
101409 2 
101418 15 
101428 13 
101433 13 
101438 10 
101446 3 
101454 5 
101459 8 
101473 5 
101561 2 
101572 2 
101580 1 
101597 1 
101608 9 
101702 3 
101705 15 
101708 2 
101723 25 
101727 1 
101745 12 
101757 42 
101767 162 
101776 16 
101781 64 
101789 95 
101794 20 
101802 89 
101808 3 
101811 256 
101817 26 
101822 62 
101826 5 
101846 27 
101869 1 
101981 1 
101985 14 
101991 33 
101994 229 
102007 17 
102010 1 
102016 122 
102026 34 
102121 50 
102146 12 
102156 12 
102165 38 
102169 2 
102201 14 
102204 1 
102230 6 
102309 12 
102314 3 
102324 6 
102330 31 
102346 4 
102426 6 
102498 48 
102539 6 
102641 226 
102656 1 
102660 5 
102677 29 
102698 1 
102705 15 
102816 1 
102839 112 
102861 12 
102890 2 
102894 27 
102936 1 
102962 9 
103041 2 
103159 97 
103173 1 
103261 20 
103461 8 
103470 2 
103473 4 
103492 2 
103503 5 
103606 4 
103636 4 
103732 4 
103752 5 
103760 2 
103887 1 
103914 2 
103920 1 
103946 3 
103980 7 
104072 5 
104083 44 
104093 30 
104096 14 
104105 363 
104119 4 
104129 106 
104136 3 
104139 15 
104145 1 
104155 64 
104167 167 
104185 178 
104190 38 
104197 1 
104331 10 
104338 2 
104376 2 
104393 23 
104397 11 
104472 1 
104479 16 
104495 2 
104684 11 
104687 20 
104705 68 
104711 63 
104823 7 
104840 23 
104852 3 
104858 1 
104864 26 
104872 3 
104878 76 
104913 6 
104963 3 
105006 2 
105024 68 
105029 1 
105038 1 
105077 1 
105093 6 
105106 19 
105111 5 
105175 92 
105196 11 
105236 82 
105255 1 
105290 1 
105339 1 
105372 91 
105395 5 
105404 12 
105410 2 
105537 1 
105584 3 
105657 3 
105700 26 
105725 18 
105765 2 
105774 249 
105788 9 
105797 24 
105803 80 
105898 157 
105932 1 
105958 2 
105980 1 
106044 51 
106082 14 
106116 1 
106121 16 
106155 2 
106164 7 
106329 25 
106342 2 
106523 19 
106559 7 
106563 66 
106587 57 
106661 16 
106678 32 
106823 3 
106837 5 
106851 1 
106894 2 
106999 1 
107003 13 
107050 31 
107062 1 
107157 5 
107169 15 
107205 20 
107217 5 
107226 15 
107240 12 
107248 3 
107352 35 
107358 4 
107369 3 
107374 1 
107394 22 
107498 18 
107505 41 
107516 6 
107521 1 
107524 1 
107532 56 
107538 18 
107543 4 
107552 259 
107556 28 
107560 15 
107578 26 
107583 1 
107590 123 
107594 86 
107601 20 
107612 39 
107639 3 
107645 20 
107655 47 
107661 3 
107675 1 
107715 12 
107762 9 
107772 34 
107816 10 
107821 462 
107828 11 
107832 15 
107836 4 
107843 13 
107878 41 
107881 18 
107885 28 
107989 70 
108002 4 
108014 119 
108019 1 
108034 128 
108073 17 
108148 5 
108156 113 
108160 1 
108172 52 
108177 12 
108184 4 
108187 4 
108193 19 
108196 3 
108204 1 
108220 7 
108243 6 
108345 10 
108353 1 
108357 1 
108364 17 
108392 8 
108396 14 
108433 19 
108438 25 
108472 34 
108482 4 
108542 4 
108550 125 
108569 16 
108581 67 
108627 5 
108740 31 
108746 1 
108764 19 
108777 9 
108843 2 
108851 16 
108869 1 
108884 17 
108895 6 
108968 17 
108976 1 
108984 2 
109056 2 
109095 1 
109198 4 
109214 27 
109218 15 
109226 1 
109235 28 
109240 10 
109254 48 
109283 8 
109292 2 
109314 21 
109317 11 
109342 3 
109353 25 
109364 4 
109368 1 
109420 11 
109430 4 
109451 4 
109487 7 
109506 41 
109571 4 
109580 5 
109613 13 
109620 7 
109631 4 
109707 6 
109713 54 
109722 115 
109744 40 
109809 18 
109847 7 
109862 2 
109875 1 
109890 4 
109952 2 
109982 1 
110015 9 
110035 1 
110069 3 
110084 3 
110101 3 
110209 4 
110243 33 
110255 1 
110260 5 
110347 26 
110362 1 
110390 3 
110397 1 
110428 5 
110431 12 
110526 1 
110535 1 
110579 1 
110587 3 
110591 22 
110637 72 
110643 7 
110648 3 
110653 18 
110661 4 
110669 17 
110783 16 
110798 20 
110813 4 
110954 27 
111025 19 
111063 1 
111068 3 
111098 2 
111118 5 
111234 30 
111251 8 
111257 1 
111267 264 
111281 8 
111316 3 
111320 35 
111329 10 
111337 35 
111345 15 
111354 2 
111359 10 
111370 37 
111396 17 
111477 1 
111592 2 
111599 9 
111694 4 
111702 1 
111839 18 
111848 11 
111971 4 
111975 74 
111983 162 
112025 1 
112036 42 
112173 9 
112180 8 
112186 5 
112329 1 
112348 30 
112355 10 
112362 3 
112371 1 
112378 7 
112403 29 
112412 1 
112429 7 
112435 15 
112446 55 
112456 28 
112460 109 
112473 4 
112484 67 
112503 92 
112557 18 
112593 27 
112612 38 
112621 47 
112639 6 
112652 10 
112664 35 
112667 1 
112679 8 
112685 9 
112719 7 
112768 6 
112773 9 
112778 48 
112790 1 
112793 33 
112800 1 
112803 6 
112818 35 
112844 2 
112928 9 
112932 12 
112936 7 
112939 3 
112950 30 
112965 73 
112974 44 
112983 1 
112998 26 
113017 137 
113020 1 
113049 19 
113088 1 
113108 13 
113164 1 
113254 8 
113283 281 
113297 11 
113303 79 
113307 4 
113311 3 
113318 61 
113327 149 
113333 31 
113337 2 
113347 87 
113351 131 
113359 1 
113368 63 
113403 9 
113480 12 
113487 41 
113495 24 
113502 60 
113512 544 
113527 172 
113562 4 
113570 162 
113579 5 
113582 7 
113591 48 
113601 197 
113606 10 
113613 45 
113621 6 
113630 9 
113645 11 
113651 4 
113658 11 
113721 8 
113762 2 
113822 1 
113925 1 
114073 13 
114099 1 
114111 2 
114116 9 
114127 1 
114136 1 
114139 8 
114145 7 
114161 9 
114204 19 
114244 35 
114258 19 
114395 1 
114404 28 
114420 5 
114431 26 
114437 1 
114508 29 
114526 1 
114533 13 
114574 65 
114581 11 
114680 1 
114693 96 
114711 12 
114750 32 
114767 27 
114779 5 
114782 2 
114836 17 
114843 1 
114870 100 
114902 177 
114942 40 
115025 1 
115028 14 
115036 2 
115075 42 
115119 2 
115229 5 
115246 2 
115295 5 
115304 12 
115325 1 
115339 1 
115369 9 
115393 9 
115397 10 
115400 1 
115412 3 
115416 6 
115426 12 
115436 1 
115463 9 
115469 66 
115481 38 
115494 3 
115500 1 
115505 4 
115512 1 
115556 9 
115560 15 
115607 36 
115630 1 
115668 2 
115674 10 
115684 1 
115721 2 
115727 5 
115732 24 
115755 6 
115764 6 
115768 40 
115779 210 
115791 203 
115801 75 
115811 42 
115822 15 
115834 12 
115840 6 
115847 11 
115937 11 
115946 13 
115953 21 
115958 31 
115962 8 
115981 51 
115990 20 
116000 35 
116005 2 
116022 4 
116091 6 
116143 9 
116201 1 
116236 34 
116254 1 
116265 23 
116275 72 
116321 17 
116416 3 
116425 1 
116436 22 
116462 9 
116513 2 
116541 7 
116551 29 
116578 2 
116582 143 
116719 75 
116734 2 
116743 11 
116750 38 
116779 17 
116790 35 
116898 49 
116913 110 
116920 7 
116923 14 
116926 12 
116933 172 
116951 2 
116956 327 
116960 185 
116992 5 
116998 24 
117007 12 
117010 1 
117018 5 
117040 74 
117056 3 
117062 4 
117065 3 
117072 9 
117079 33 
117088 1 
117091 1 
117098 3 
117101 51 
117110 14 
117227 4 
117233 14 
117238 3 
117248 14 
117258 21 
117264 15 
117271 34 
117279 8 
117285 46 
117307 1 
117312 34 
117320 32 
117330 8 
117348 184 
117365 1 
117371 13 
117379 17 
117385 11 
117392 10 
117396 1 
117400 22 
117503 4 
117521 16 
117533 3 
117537 9 
117541 1 
117547 1 
117555 12 
117569 5 
117572 1 
117668 7 
117684 13 
117691 7 
117703 1 
117715 27 
117718 1 
117721 8 
117733 1 
117749 81 
117810 1 
117842 2 
117846 10 
117854 8 
117862 4 
117870 5 
117883 1 
117887 29 
117920 39 
117989 28 
117994 11 
117997 2 
118007 1 
118011 70 
118020 45 
118026 53 
118035 313 
118044 17 
118051 183 
118085 13 
118096 4 
118105 2 
118265 86 
118272 2 
118325 33 
118379 12 
118396 47 
118417 52 
118422 6 
118448 3 
118467 1 
118480 9 
118538 1 
118547 1 
118632 19 
118644 10 
118663 1 
118675 1 
118678 15 
118695 21 
118701 34 
118717 3 
118722 40 
118725 1 
118729 7 
118736 41 
118748 6 
118762 48 
118769 4 
118776 8 
118780 7 
118816 14 
118963 3 
118972 9 
118975 26 
118978 5 
118984 14 
119015 3 
119027 2 
119052 27 
119072 6 
119088 113 
119093 2 
119120 43 
119178 6 
119189 15 
119196 13 
119241 4 
119246 2 
119256 2 
119262 5 
119267 1 
119274 1 
119297 5 
119301 3 
119351 4 
119365 6 
119374 1 
119381 22 
119391 6 
119396 1 
119410 1 
119426 2 
119438 51 
119442 1 
119449 52 
119457 9 
119511 6 
119546 4 
119563 1 
119569 21 
119583 4 
119600 6 
119623 6 
119635 21 
119649 1 
119685 186 
119705 6 
119751 120 
119760 34 
119805 2 
119810 2 
119831 12 
119860 33 
119870 2 
119882 8 
119917 6 
119920 2 
119978 2 
119995 7 
120010 17 
120013 12 
120020 1 
120057 9 
120079 2 
120174 2 
120191 8 
120205 11 
120208 1 
120237 2 
120245 16 
120258 5 
120268 2 
120427 1 
120597 1 
120608 2 
120627 1 
120631 9 
120696 4 
120699 1 
120708 2 
120712 9 
120717 10 
120762 1 
120786 4 
120821 4 
120850 12 
120864 1 
120868 4 
120878 7 
120894 24 
120902 4 
120908 2 
120925 4 
120939 4 
120943 1 
121042 2 
121049 18 
121060 33 
121101 2 
121157 1 
121167 17 
121191 8 
121219 1 
121227 9 
121231 1 
121236 73 
121245 8 
121249 107 
121254 15 
121257 2 
121276 10 
121279 2 
121285 36 
121290 25 
121295 29 
121304 12 
121311 33 
121322 28 
121327 7 
121332 10 
121335 4 
121340 2 
121347 6 
121420 10 
121425 21 
121454 38 
121467 52 
121473 2 
121483 7 
121493 60 
121509 29 
121515 1 
121526 1 
121542 2 
121557 4 
121563 7 
121566 12 
121570 1 
121573 3 
121582 19 
121592 23 
121605 2 
121619 5 
121630 8 
121638 12 
121645 9 
121649 36 
121654 9 
121671 9 
121681 25 
121686 7 
121692 38 
121700 19 
121706 12 
121716 10 
121722 1 
121737 2 
121774 18 
121828 6 
121840 19 
121854 28 
121861 18 
121868 42 
121884 1 
122000 12 
122009 1 
122024 67 
122075 1 
122147 11 
122160 2 
122172 34 
122181 5 
122192 54 
122201 13 
122209 17 
122213 141 
122237 2 
122245 59 
122254 58 
122269 353 
122281 10 
122296 67 
122313 29 
122316 30 
122320 14 
122328 8 
122344 3 
122364 23 
122404 50 
122407 23 
122411 5 
122418 35 
122426 1 
122450 53 
122456 4 
122461 42 
122469 27 
122481 7 
122487 4 
122491 3 
122525 4 
122621 1 
122626 8 
122645 4 
122650 1 
122678 1 
122683 5 
122693 12 
122726 25 
122819 30 
122822 33 
122835 1 
122842 22 
122847 1 
122959 14 
122968 6 
123021 1 
123113 5 
123121 17 
123127 3 
123164 16 
123179 1 
123307 12 
123318 6 
123459 15 
123466 1 
123503 7 
123573 2 
123637 5 
123718 18 
123755 5 
123874 2 
123877 17 
123921 4 
123930 2 
123942 11 
123987 2 
124122 2 
124238 12 
124417 5 
124546 3 
124684 4 
124691 3 
124694 5 
124709 1 
124830 3 
124833 3 
124842 3 
124856 3 
124860 1 
124866 5 
124875 25 
124887 6 
124891 2 
124898 1 
124905 1 
124916 2 
124919 5 
124924 1 
124927 6 
124967 1 
124972 2 
124981 22 
124990 33 
124995 2 
125002 52 
125016 27 
125020 1 
125023 3 
125039 9 
125051 1 
126113 1 
126117 4 
126124 2 
126137 68 
126140 1 
126145 4 
126159 89 
126172 22 
126183 12 
126194 1 
126204 1 
126216 2 
126232 1 
126236 56 
126248 7 
126255 1 
126258 4 
126263 9 
126269 1 
126289 1 
126310 1 
126317 1 
126324 2 
126329 78 
126335 1 
126345 9 
126355 19 
126363 17 
126370 28 
126373 12 
126377 76 
126382 1 
126387 3 
126396 112 
126404 1 
126414 11 
126432 14 
126443 7 
126447 4 
126453 3 
126459 4 
126466 1 
126472 1 
126483 12 
126491 3 
126495 17 
126504 8 
126512 11 
126520 181 
126532 44 
126555 6 
126582 1 
126593 65 
126602 1 
126614 187 
126626 18 
126633 2 
126643 51 
126654 3 
126658 1 
126662 6 
126666 33 
126677 1 
126681 1 
126685 8 
126841 14 
126869 9 
126955 1 
126984 2 
127012 1 
127034 15 
127137 46 
127153 18 
127304 25 
127425 8 
127447 4 
127496 3 
127504 1 
127528 3 
127537 4 
127543 4 
127548 2 
127567 1 
127601 3 
127617 8 
127626 137 
127634 65 
127654 22 
127662 18 
127669 8 
127698 81 
127706 2 
127713 1 
127717 37 
127752 4 
127767 1 
127783 62 
127821 87 
127843 10 
127851 2 
127856 2 
127878 43 
127884 11 
127895 22 
127919 1 
127934 51 
127964 5 
127970 38 
127990 1 
127995 34 
128001 25 
128031 19 
128053 49 
128060 81 
128064 1 
128122 2 
128126 1 
128137 9 
128152 30 
128158 1 
128180 154 
128187 298 
128202 4 
128226 9 
128239 3 
128246 29 
128252 23 
128267 60 
128290 29 
128297 2 
128346 42 
128380 22 
128461 4 
128542 1 
128599 4 
128612 10 
128721 1 
128761 4 
128769 3 
128795 1 
128913 36 
128929 1 
128942 24 
128947 1 
128953 15 
128974 4 
128994 15 
128997 19 
129001 1 
129004 1 
129012 64 
129017 3 
129024 3 
129032 3 
129035 1 
129054 1 
129059 1 
129067 2 
129107 1 
129172 32 
129209 8 
129336 7 
129378 1 
129417 25 
129598 6 
129628 4 
129643 14 
129708 57 
129731 20 
129772 9 
129809 61 
129819 122 
129832 40 
129867 2 
129872 1 
129936 1 
129967 2 
130010 8 
130022 5 
130121 5 
130183 15 
130207 1 
130275 16 
130288 24 
130303 2 
130399 31 
130564 38 
130601 13 
130657 9 
130719 4 
130723 5 
130766 10 
130896 1 
130957 1 
130990 2 
131072 2 
131115 16 
131149 34 
131165 1 
131241 15 
131310 21 
131319 26 
131333 12 
131352 7 
131368 1 
131411 26 
131428 26 
131433 8 
131495 10 
131500 2 
131571 7 
131603 68 
131611 11 
131634 120 
131676 75 
131696 47 
131712 76 
131735 1 
131749 2 
131757 42 
131763 1 
131774 3 
131780 11 
131788 7 
131883 141 
131899 13 
131910 1 
131916 17 
131922 1 
131941 4 
131946 33 
131955 6 
132008 3 
132015 11 
132032 4 
132039 3 
132042 17 
132047 3 
132073 125 
132106 2 
132116 31 
132183 19 
132186 70 
132189 1 
132207 314 
132218 46 
132225 61 
132236 149 
132240 52 
132246 14 
132252 137 
132261 131 
132267 1 
132270 254 
132281 385 
132296 59 
132326 7 
132333 45 
132344 9 
132348 20 
132354 4 
132365 205 
132373 25 
132394 4 
132401 6 
132470 9 
132502 15 
132506 25 
132516 6 
132528 17 
132533 80 
132548 1 
132561 55 
132582 3 
132592 72 
132668 5 
132703 66 
132709 7 
132720 1 
132723 35 
132731 5 
132743 4 
132751 5 
132880 12 
132889 86 
132922 1 
133004 17 
133010 59 
133047 32 
133052 18 
133057 28 
133067 2 
133078 26 
133081 2 
133154 35 
133196 46 
133202 1 
133216 2 
133237 9 
133246 12 
133311 31 
133315 4 
133322 64 
133327 72 
133332 25 
133336 41 
133347 20 
133354 43 
133361 5 
133372 2 
133375 87 
133382 18 
133390 201 
133399 89 
133407 31 
133413 106 
133436 51 
133497 2 
133507 3 
133510 10 
133520 14 
133523 6 
133538 23 
133558 1 
133561 34 
133582 2 
133635 8 
133669 16 
133686 73 
133692 49 
133711 1 
133714 4 
133725 2 
133729 20 
133762 6 
133765 1 
133799 33 
133812 7 
133825 2 
133833 5 
133836 6 
133860 16 
133878 18 
133893 7 
133896 4 
133901 3 
133916 14 
133924 11 
133986 1 
134006 1 
134009 15 
134051 1 
134071 14 
134089 11 
134095 23 
134187 1 
134211 6 
134240 2 
134293 1 
134307 1 
134313 7 
134338 13 
134414 9 
134460 13 
134536 1 
134584 2 
134622 7 
134629 12 
134732 2 
134804 35 
134817 8 
134895 35 
134980 76 
135220 1 
135226 6 
135240 10 
135312 7 
135359 3 
135374 1 
135402 1 
135406 1 
135415 2 
135452 4 
135455 1 
135535 1 
135560 1 
135565 1 
135591 1 
135652 3 
135656 20 
135676 1 
135689 18 
135693 15 
135701 5 
135723 48 
135745 189 
135764 46 
135787 2 
135793 34 
135797 62 
135806 170 
135822 384 
135846 68 
135856 88 
135876 4 
135946 73 
135954 9 
135963 8 
135978 16 
136012 191 
136020 62 
136039 349 
136050 88 
136062 327 
136086 2 
136090 12 
136101 404 
136111 45 
136120 89 
136124 7 
136128 27 
136133 15 
136139 10 
136157 80 
136182 40 
136188 9 
136212 4 
136222 34 
136225 1 
136230 13 
136244 19 
136254 1 
136257 2 
136268 36 
136275 14 
136278 88 
136290 239 
136298 12 
136307 147 
136314 5 
136317 20 
136325 140 
136338 132 
136348 13 
136351 33 
136361 99 
136371 208 
136382 55 
136389 18 
136396 1 
136403 1 
136412 5 
136419 1 
136429 9 
136434 81 
136445 10 
136454 84 
136465 16 
136473 2 
136477 1 
136489 1 
136498 3 
136528 1 
136536 9 
136553 13 
136560 4 
136585 9 
136614 1 
136646 1 
136729 8 
136751 12 
136776 1 
136796 36 
136806 26 
136810 2 
136816 1 
136862 26 
136904 20 
136927 3 
137052 37 
137058 33 
137114 1 
137135 1 
137165 91 
137180 11 
137187 1 
137196 2 
137210 24 
137223 4 
137233 24 
137236 18 
137262 6 
137267 91 
137272 2 
137278 37 
137294 20 
137305 14 
137313 1 
137322 12 
137333 5 
137378 7 
137384 21 
137393 12 
137411 14 
137442 24 
137453 13 
137458 4 
137487 25 
137520 12 
137562 1 
137569 8 
137593 2 
137617 4 
137711 26 
137716 3 
137737 1 
137760 1 
137783 3 
137802 159 
137809 19 
137817 66 
137825 5 
137831 2 
137839 15 
137857 5 
137873 26 
137904 5 
137907 14 
137910 10 
137918 7 
137952 40 
137956 11 
137965 22 
137995 67 
138009 5 
138015 1 
138024 13 
138028 3 
138034 21 
138041 26 
138046 25 
138054 12 
138064 24 
138072 35 
138079 1 
138087 24 
138094 9 
138100 5 
138113 2 
138119 1 
138127 5 
138130 3 
138136 40 
138160 4 
138185 1 
138190 6 
138196 1 
138215 51 
138220 24 
138234 1 
138243 20 
138275 4 
138306 1 
138312 4 
138317 8 
138323 13 
138370 30 
138384 5 
138395 37 
138399 20 
138408 1 
138431 3 
138435 17 
138448 10 
138467 1 
138470 42 
138488 48 
138492 73 
138519 1 
138522 8 
138557 6 
138593 20 
138658 10 
138664 5 
138701 9 
138731 35 
138735 1 
138738 2 
138764 16 
138776 3 
138847 5 
138869 1 
138883 12 
138894 2 
138899 6 
138964 6 
139002 2 
139005 5 
139034 6 
139046 5 
139072 30 
139075 2 
139078 19 
139082 15 
139094 1 
139098 52 
139102 14 
139141 15 
139181 9 
139205 12 
139221 41 
139237 1 
139248 5 
139309 78 
139318 101 
139354 11 
139382 1 
139386 26 
139395 3 
139401 154 
139443 8 
139494 1 
139519 3 
139531 35 
139617 2 
139662 4 
139703 7 
139712 29 
139715 10 
139720 4 
139768 58 
139780 3 
139786 2 
139795 1 
139823 8 
139827 1 
139845 1 
139877 101 
139887 4 
139899 30 
139905 9 
139914 22 
139921 70 
139927 26 
139936 13 
139939 43 
139949 223 
139954 93 
139993 3 
139997 2 
140003 2 
140017 1 
140021 4 
140044 51 
140064 1 
140076 7 
140085 57 
140090 1 
140118 2 
140129 20 
140148 3 
140169 33 
140174 61 
140179 3 
140189 13 
140207 5 
140217 48 
140225 1 
140245 43 
140266 8 
140274 1 
140278 15 
140292 16 
140301 2 
140340 1 
140367 2 
140373 9 
140378 2 
140386 37 
140390 11 
140397 2 
140400 9 
140403 4 
140416 3 
140419 93 
140425 88 
140431 14 
140439 61 
140446 32 
140459 1 
140472 11 
140494 2 
140501 49 
140508 15 
140514 28 
140523 82 
140533 41 
140542 138 
140547 1 
140554 9 
140562 49 
140574 212 
140580 261 
140584 151 
140594 54 
140602 100 
140608 2 
140613 56 
140621 27 
140633 19 
140636 25 
140651 35 
140669 29 
140680 1 
140688 14 
140694 8 
140718 26 
140736 76 
140743 67 
140750 3 
140754 77 
140762 2 
140806 3 
140814 174 
140831 217 
140840 1 
140845 4 
140849 1 
140855 38 
140860 39 
140867 108 
140880 55 
140887 15 
140892 38 
140899 35 
140911 17 
140919 1 
140923 10 
140927 12 
140949 15 
140981 15 
140990 13 
141005 49 
141010 2 
141019 19 
141025 34 
141030 5 
141033 7 
141038 58 
141044 4 
141060 2 
141063 28 
141070 18 
141079 198 
141090 75 
141125 1 
141136 5 
141144 36 
141153 26 
141161 4 
141164 19 
141167 2 
141179 57 
141191 1 
141198 5 
141661 35 
141977 2 
142009 1 
142020 1 
142049 16 
142063 26 
142080 27 
142089 2 
142102 5 
142116 3 
142120 8 
142123 15 
142130 42 
142139 50 
142915 48 
142929 15 
142941 443 
142949 9 
142952 53 
142958 6 
142963 75 
142968 32 
142981 133 
142988 28 
142999 20 
143027 47 
143037 3 
143051 21 
143055 44 
143063 10 
143075 15 
143085 12 
143108 25 
143131 3 
143157 3 
143169 32 
143172 7 
143177 1 
143183 8 
143197 63 
143212 14 
143216 60 
143234 81 
143244 33 
143258 129 
143267 21 
143275 18 
143328 37 
143367 4 
143370 2 
143375 1 
143381 34 
143385 1 
143395 6 
143412 9 
143429 10 
143462 7 
143507 3 
143588 1 
143636 8 
143688 1 
143706 2 
143717 2 
143725 1 
143741 3 
143751 7 
143759 7 
143764 44 
143771 18 
143774 3 
143786 2 
143794 7 
143808 6 
143834 10 
143879 1 
143899 2 
143920 6 
143956 10 
144024 1 
144032 8 
144035 1 
144042 12 
144057 10 
144061 8 
144067 55 
144077 38 
144099 25 
144124 9 
144162 116 
144172 1 
144190 2 
144217 6 
144268 4 
144297 1 
144302 24 
144359 1 
144367 154 
144372 139 
144376 5 
144436 15 
144441 2 
144454 18 
144459 95 
144470 2 
144484 46 
144535 1 
144549 1 
144562 71 
144652 205 
144672 4 
144704 1 
144710 71 
144721 6 
144796 10 
144800 1 
144853 2 
144859 23 
144908 14 
144931 7 
144942 1 
144960 22 
144989 105 
145004 5 
145031 2 
145058 20 
145078 1 
145162 2 
145169 10 
145174 18 
145185 6 
145199 104 
145305 4 
145362 21 
145374 14 
145465 5 
145497 12 
145505 2 
145512 4 
145529 42 
145556 2 
145571 1 
145615 5 
145627 6 
145669 5 
145681 9 
145686 59 
145704 87 
145714 24 
145805 19 
145827 53 
145834 2 
145842 4 
145847 5 
145870 54 
145877 6 
145882 50 
145886 18 
145892 1 
145895 9 
145961 5 
145974 3 
145985 3 
146036 158 
146042 55 
146049 260 
146062 73 
146071 14 
146078 58 
146085 4 
146092 46 
146224 6 
146232 17 
146239 85 
146250 53 
146255 12 
146259 1 
146269 3 
146272 20 
146280 21 
146369 3 
146402 8 
146415 23 
146426 12 
146449 6 
146454 51 
146522 7 
146548 13 
146556 2 
146567 4 
146577 62 
146583 17 
146597 31 
146621 2 
146655 3 
146704 9 
146732 61 
146738 5 
146781 1 
146791 15 
146799 9 
146808 2 
146813 13 
146817 14 
146821 64 
146827 13 
146835 81 
146853 2 
146859 17 
146870 4 
146878 3 
146936 4 
146960 6 
146965 98 
146976 38 
146979 2 
146982 59 
146989 130 
147006 249 
147018 130 
147027 380 
147038 89 
147049 3 
147061 42 
147079 239 
147091 15 
147096 11 
147100 13 
147114 6 
147125 37 
147129 15 
147141 1 
147157 3 
147228 1 
147236 15 
147254 17 
147257 61 
147263 18 
147269 14 
147273 1 
147400 99 
147412 3 
147436 4 
147440 83 
147460 11 
147517 19 
147534 1 
147559 9 
147695 1 
147709 23 
147722 5 
147828 1 
147874 4 
147879 2 
147893 6 
147897 52 
147904 5 
147913 32 
148033 62 
148042 3 
148063 19 
148158 19 
148172 23 
148228 1 
148366 8 
148468 2 
148487 7 
148541 1 
148586 11 
148653 7 
148683 11 
148791 5 
148834 41 
148870 2 
148900 24 
148904 3 
148909 19 
148956 18 
149061 6 
149141 1 
149218 9 
149269 30 
149276 21 
149304 3 
149334 45 
149423 59 
149427 1 
149440 6 
149462 22 
149476 1 
149520 22 
149562 8 
149581 64 
149608 10 
149620 2 
149687 17 
149740 16 
149755 1 
149836 2 
149867 6 
149870 4 
149891 12 
149900 5 
149934 6 
149982 16 
150008 3 
150081 1 
150086 40 
150098 44 
150108 2 
150130 86 
150140 1 
150144 1 
150167 2 
150172 2 
150180 1 
150213 1 
150221 7 
150232 62 
150235 85 
150247 5 
150269 1 
150327 8 
150331 6 
150357 2 
150393 11 
150421 118 
150433 1 
150437 2 
150450 20 
150522 40 
150537 64 
150556 18 
150577 2 
150707 1 
150724 3 
150732 10 
150764 78 
150781 18 
150786 16 
150812 21 
150830 4 
150867 12 
150887 62 
150894 10 
150911 98 
150923 8 
150932 12 
150947 19 
150962 5 
150993 5 
151056 72 
151060 4 
151068 5 
151093 21 
151115 5 
151134 3 
151140 21 
151211 16 
151218 15 
151234 2 
151237 2 
151246 4 
151249 9 
151254 2 
151258 26 
151269 1 
151278 30 
151283 2 
151306 930 
151338 6 
151373 48 
151386 79 
151393 48 
151403 54 
151407 20 
151411 48 
151415 87 
151422 61 
151427 116 
151436 142 
151464 3 
151498 1 
153211 5 
153227 3 
153309 5 
153438 16 
153553 3 
153564 4 
153573 79 
153583 66 
153604 3 
153637 17 
153725 6 
153729 4 
153733 22 
153745 139 
153764 304 
153779 74 
153786 89 
153794 8 
153811 12 
153816 3 
153833 38 
153843 28 
153862 3 
153873 26 
154047 2 
154072 16 
154079 9 
154090 17 
154188 3 
154216 47 
154221 3 
154773 6 
157792 14 
157816 4 
158145 22 
158187 10 
158203 12 
158297 1 
158322 2 
158337 6 
158344 188 
158365 1 
158383 43 
158423 36 
158481 6 
158486 8 
158494 13 
158503 8 
158506 15 
158509 1 
158517 24 
158521 9 
158528 39 
158536 34 
158549 316 
158561 5 
158582 1 
158592 18 
158596 44 
158605 1 
158610 42 
158616 8 
158622 17 
158633 11 
158655 6 
158672 66 
158683 7 
158741 1 
158750 29 
159708 1 
159711 1 
159723 5 
159726 2 
159732 7 
159737 3 
159745 12 
159761 182 
159772 1 
159803 536 
159833 18 
159844 14 
159857 20 
159907 4 
160005 450 
160042 623 
160076 30 
160097 5 
160161 46 
160220 1 
160233 9 
160252 39 
160259 1 
160270 2 
160379 106 
160388 3 
160391 1 
160439 1 
160448 84 
160498 1 
160546 39 
160554 4 
160568 64 
160576 89 
160713 36 
160724 28 
160898 1 
160992 16 
161017 1 
161155 65 
161159 65 
161166 2 
161193 1 
161319 2 
161323 4 
161332 6 
161347 7 
161355 37 
161364 1 
161372 3 
161385 1 
161503 46 
161507 1 
161515 5 
161527 29 
161532 55 
161538 69 
161547 17 
161562 109 
161584 413 
161605 40 
161612 30 
161625 67 
161629 55 
161634 73 
161638 10 
161666 8 
161674 122 
161942 1 
161963 15 
161986 4 
161996 6 
162016 1 
162121 6 
162151 1 
162163 7 
162174 6 
162194 1 
162232 1 
162305 5 
162328 5 
162362 6 
162373 13 
162384 3 
162434 2 
162454 1 
162530 9 
162533 5 
162541 2 
162545 2 
162584 2 
162643 6 
162664 19 
162690 9 
162698 8 
162704 7 
162713 24 
162721 5 
162734 189 
162742 1 
162747 1 
162773 3 
162786 20 
162795 2 
162807 5 
162812 22 
162885 19 
162896 3 
162900 13 
162926 3 
162936 9 
162959 18 
162966 3 
163006 1 
163033 9 
163050 14 
164028 4 
164133 46 
164147 8 
164153 4 
164160 10 
164170 19 
164177 2 
164180 60 
164196 20 
164204 35 
164214 9 
164221 1 
164224 4 
164227 1 
164236 1 
164240 1 
164257 192 
164268 60 
164271 46 
164275 1 
164278 1 
164288 99 
164307 33 
164315 1 
164340 283 
164351 11 
164378 1 
164385 50 
164395 260 
164406 40 
164414 2 
164419 40 
164422 4 
164430 87 
164437 4 
164443 21 
164450 13 
164459 8 
164464 1 
164468 5 
164498 5 
164568 11 
164572 3 
164582 1 
164586 19 
164592 45 
164600 7 
164608 6 
164616 57 
164623 20 
164629 17 
164637 1 
164656 24 
164669 1 
164685 2 
164706 12 
164714 1 
164724 16 
164727 1 
164739 4 
164745 1 
164806 44 
164824 3 
164834 11 
164845 3 
164849 8 
164856 51 
164863 15 
164871 52 
164879 41 
164884 66 
164891 5 
164895 9 
164898 11 
164909 23 
164918 9 
164939 437 
164955 61 
164962 17 
164967 9 
164972 9 
164978 37 
165060 16 
165074 74 
165083 2 
165093 1 
165105 42 
165115 73 
165120 28 
165128 14 
165145 5 
165152 14 
165173 40 
165181 8 
165191 11 
165203 59 
165208 15 
165252 9 
165284 1 
165295 12 
165304 6 
165392 7 
165399 2 
165412 96 
165419 8 
165423 74 
165430 14 
165436 30 
165442 1 
165448 11 
165454 29 
165458 1 
165463 1 
165482 8 
165489 3 
165503 25 
165518 4 
165527 11 
165541 8 
165551 46 
165562 9 
165569 22 
165578 27 
165581 8 
165587 20 
165596 3 
165601 30 
165618 2 
165624 2 
165646 2 
165655 26 
165662 6 
165666 10 
165674 6 
165695 9 
165704 5 
165715 75 
165724 15 
165739 8 
165747 16 
165767 4 
165771 5 
165776 1 
165782 4 
165791 1 
165809 3 
165815 4 
165832 9 
165835 1 
165849 3 
165859 1 
165866 19 
165872 18 
165879 32 
165891 3 
165935 1 
166078 1 
166104 1 
166250 1 
166326 2 
166417 3 
166441 1 
166446 12 
166450 56 
166461 39 
166473 22 
166477 14 
166482 6 
166494 33 
166533 23 
166539 1 
166593 62 
166607 83 
166622 73 
166688 15 
166712 24 
166716 12 
166806 15 
166819 4 
166831 12 
166839 28 
166843 2 
166853 8 
166870 15 
166881 4 
166891 17 
166899 2 
166908 3 
166915 6 
166921 2 
166924 37 
166948 192 
166958 28 
166964 22 
166967 2 
166972 27 
166981 141 
166989 148 
166996 84 
167000 122 
167011 18 
167019 19 
167027 91 
167033 27 
167037 50 
167059 11 
167067 18 
167072 13 
167076 15 
167079 48 
167087 58 
167096 174 
167108 54 
167112 29 
167118 154 
167128 26 
167134 1 
167137 17 
167142 44 
167150 132 
167159 14 
167163 2 
167171 17 
167174 14 
167190 14 
167193 4 
167196 3 
167199 6 
167206 1 
167212 4 
167224 2 
167250 4 
167258 2 
167271 7 
167281 21 
167290 1 
167300 48 
167311 9 
167317 7 
167321 5 
167334 1 
167344 12 
167354 8 
167357 4 
167360 5 
167363 1 
167369 16 
167380 12 
167383 1 
167407 15 
167421 2 
167460 4 
167480 2 
167487 16 
167495 1 
167501 2 
167506 17 
167512 48 
167517 29 
167526 2 
167545 9 
167550 19 
167558 44 
167569 1 
167592 1 
167596 2 
167602 2 
167623 23 
167667 1 
167681 6 
167703 56 
167709 2 
167719 86 
167722 1 
167726 147 
167738 8 
167742 1 
167749 32 
167753 46 
167760 96 
167774 47 
167845 1 
167848 2 
167875 2 
167883 12 
167888 24 
167899 14 
167911 141 
167921 10 
167924 1 
167929 10 
167935 36 
167947 1 
167961 293 
167978 31 
168005 214 
168020 1 
168024 5 
168063 2 
168068 6 
168089 2 
168097 1 
168102 8 
168111 50 
168121 26 
168127 1 
168130 1 
168134 8 
168138 7 
168141 6 
168166 1 
168170 1 
168176 1 
168184 3 
168188 2 
168198 18 
168207 48 
168210 9 
168217 2 
168220 1 
168227 3 
168232 4 
168243 11 
168251 1 
168256 10 
168263 105 
168274 6 
168277 1 
168281 1 
168289 1 
168293 53 
168300 37 
168303 25 
168312 21 
168319 15 
168324 3 
168333 84 
168346 8 
168351 17 
168359 5 
168366 4 
168370 3 
168375 4 
168398 5 
168479 3 
168506 3 
168514 9 
168560 2 
168570 1 
168620 3 
168664 1 
168707 10 
168786 7 
168804 16 
168810 1 
168819 12 
168823 3 
168842 1 
168846 1 
168859 75 
168992 1 
169000 2 
169072 8 
169167 20 
169207 1 
169227 5 
169232 3 
169412 1 
169420 7 
169436 1 
169451 1 
169457 10 
169469 13 
169486 5 
169493 4 
169508 27 
169520 14 
169524 7 
169533 13 
169563 1 
169574 4 
169594 16 
169637 1 
169646 3 
169660 1 
169670 54 
169676 4 
169681 22 
169691 2 
169697 1 
169706 5 
169720 4 
169729 1 
169780 3 
169814 2 
169825 1 
169836 2 
169858 62 
169891 4 
169948 4 
169959 23 
169970 1 
169982 11 
169992 1 
169995 1 
170004 3 
170010 2 
170015 10 
170025 65 
170035 41 
170044 26 
170052 9 
170076 28 
170096 1 
170106 1 
170124 3 
170152 4 
170177 1 
170183 8 
170188 1 
170195 3 
170206 31 
170217 2 
170225 3 
170229 23 
170233 2 
170236 19 
170263 3 
170271 31 
170275 7 
170281 4 
170285 36 
170293 11 
170311 1 
170361 2 
170380 5 
170411 2 
170422 10 
170430 2 
170438 20 
170445 169 
170454 132 
170461 7 
170468 11 
170476 139 
170491 5 
170497 82 
170506 7 
170513 71 
170517 5 
170529 183 
170539 13 
170548 4 
170563 1 
171004 5 
171011 3 
171018 1 
171029 5 
171103 1 
171121 2 
171126 3 
171130 23 
171133 8 
171136 63 
171148 10 
171157 10 
171166 2 
171217 57 
171220 1 
171251 22 
171266 1 
171284 1 
171289 1 
171297 125 
171302 3 
171305 108 
171317 267 
171335 357 
171345 54 
171361 3 
171374 7 
171408 22 
171463 3 
171808 1 
171820 2 
171860 1 
171905 3 
171945 42 
171953 2 
171956 80 
171963 28 
171981 14 
171996 2 
172006 96 
172029 53 
172037 8 
172112 2 
172116 2 
172122 5 
172141 4 
172144 3 
172147 1 
172156 1 
172160 29 
172166 4 
172172 1 
172181 1 
172192 28 
172226 1 
172267 2 
172293 4 
172299 1 
172306 12 
172311 6 
172317 21 
172326 31 
172334 76 
172345 24 
172361 3 
172375 3 
172379 3 
172391 228 
172401 3 
172405 10 
172414 5 
172419 41 
172435 147 
172451 72 
172458 10 
172473 1 
172478 2 
172482 28 
172487 54 
172579 35 
172582 1 
172591 43 
172622 3 
172626 6 
172644 73 
172760 23 
172768 1 
172781 98 
172788 16 
172796 3 
172805 26 
172815 7 
172827 49 
172927 5 
172963 40 
172979 15 
173060 61 
173096 12 
173099 1 
173102 33 
173134 4 
173239 1 
173263 1 
173301 6 
173374 64 
173449 34 
173461 13 
173527 13 
173540 3 
173546 1 
173552 15 
173642 13 
173675 23 
173682 1 
173688 16 
173703 1 
173708 10 
173718 1 
173723 27 
173729 9 
173734 44 
173764 5 
173779 1 
173782 26 
173790 5 
173794 6 
173799 73 
173812 10 
173823 1 
173830 10 
173834 22 
173898 27 
173926 1 
173974 57 
173998 12 
174008 1 
174024 8 
174074 45 
174125 3 
174265 13 
174272 31 
174282 26 
174287 9 
174304 2 
174309 70 
174327 8 
174337 5 
174345 12 
174441 5 
174464 24 
174470 24 
174477 34 
174484 40 
174489 22 
174495 106 
174526 40 
174535 37 
174545 7 
174550 10 
174555 29 
174559 100 
174565 51 
174570 43 
174578 94 
174617 95 
174652 3 
174661 6 
174676 2 
174689 2 
174699 4 
174703 13 
174708 1 
174722 6 
174735 16 
174743 9 
174758 5 
174763 1 
174767 1 
174786 14 
174791 2 
174801 2 
174822 1 
174917 4 
174920 1 
174932 21 
174940 1 
174971 1 
174984 5 
177605 2 
177628 3 
177631 6 
177638 15 
177646 8 
177658 1 
177662 6 
177682 1 
177689 31 
177698 15 
177710 1 
177713 1 
177721 16 
177739 4 
177745 7 
177753 21 
177758 8 
177763 5 
177774 1 
177910 1 
177920 1 
177929 1 
177937 2 
177949 1 
177968 1 
177983 1 
178062 3 
178107 7 
178126 1 
178137 1 
178163 4 
178236 1 
178241 36 
178246 2 
178254 3 
178258 15 
178262 9 
178277 3 
178322 2 
178345 2 
178352 1 
178371 4 
178476 5 
178487 6 
178496 5 
178508 1 
178540 16 
178629 6 
178662 36 
178717 2 
178742 13 
178757 1 
178778 55 
178785 3 
178789 17 
178798 2 
178822 39 
178831 3 
178837 29 
178842 11 
178850 47 
178854 30 
178859 28 
178881 2 
178917 2 
179037 44 
179053 24 
179086 14 
179126 9 
179134 20 
179153 3 
179160 3 
179217 7 
179223 1 
179234 1 
179294 1 
179298 65 
179344 33 
179392 2 
179402 40 
179436 4 
179478 1 
179514 6 
179517 8 
179622 5 
179712 7 
179721 42 
180055 10 
180139 2 
180255 7 
180275 4 
180308 4 
180311 3 
180315 2 
180324 1 
180445 11 
180518 17 
180530 1 
180599 3 
180622 17 
180650 6 
180688 1 
180727 63 
180753 7 
180798 10 
180807 9 
180818 28 
180845 2 
180931 41 
180945 1 
181100 18 
181114 71 
181120 2 
181147 33 
181221 44 
181240 39 
181253 64 
181275 1 
181297 21 
181348 11 
181361 40 
181381 1 
181395 1 
181406 3 
181412 19 
181417 21 
181425 153 
181433 10 
181444 16 
181454 134 
181468 240 
181480 28 
181487 111 
181520 1 
181532 61 
181539 10 
181545 30 
181551 2 
181556 1 
181560 9 
181564 4 
181570 15 
181588 23 
181601 14 
181605 1 
181668 66 
181676 5 
181683 1 
181686 4 
181698 42 
181713 128 
181721 2 
181727 8 
181789 2 
181812 1 
181817 46 
181820 7 
181830 6 
181839 2 
181915 5 
181964 1 
181971 1 
181978 10 
181989 171 
181993 7 
182008 3 
182012 7 
182112 1 
182115 2 
182122 18 
182126 19 
182133 55 
182145 206 
182154 17 
182160 13 
182163 29 
182170 102 
182181 767 
182206 379 
182219 50 
182241 877 
182262 87 
182273 175 
182284 90 
182290 14 
182298 15 
182302 1 
182306 54 
182311 58 
184066 87 
184071 1 
184074 2 
184080 65 
184098 12 
184120 1 
184145 2 
184157 7 
184227 30 
184232 22 
184240 6 
184248 11 
184259 15 
184265 8 
184270 32 
184277 9 
184284 4 
184288 2 
184300 2 
184304 6 
184307 2 
184312 2 
184315 1 
184318 2 
184342 3 
184358 1 
184388 1 
184392 1 
184431 6 
184448 1 
184462 5 
184468 1 
184482 5 
184511 4 
184514 1 
184522 2 
184542 36 
184552 2 
184566 32 
184578 2 
184587 1 
184591 15 
184609 3 
184618 72 
184631 62 
184639 1 
184651 41 
184662 1 
184669 1 
184676 8 
184695 34 
184777 13 
184800 2 
184805 2 
184814 19 
184817 37 
184824 2 
184831 10 
184842 35 
184848 2 
184869 19 
184899 20 
184915 1 
184925 61 
184934 42 
184943 13 
184957 1 
184991 9 
184998 37 
185006 35 
185014 15 
185032 2 
185036 147 
185041 1 
185070 2 
185124 4 
185127 3 
185145 1 
185151 7 
185159 33 
185165 32 
185179 2 
185219 1 
185226 4 
185231 2 
185261 24 
185291 14 
185325 14 
185331 41 
185345 31 
185352 2 
185369 8 
185388 2 
185394 3 
185426 15 
185440 4 
185453 1 
185462 2 
185471 11 
185475 8 
185480 20 
185511 5 
185526 2 
185546 7 
185553 10 
185570 1 
185579 14 
185602 16 
185643 63 
185662 421 
185676 54 
185687 88 
185697 3 
185710 1 
185718 37 
185732 13 
185738 6 
185745 83 
185757 101 
185763 1 
185769 2 
185776 9 
185803 2 
185818 5 
185822 25 
185840 1 
185848 30 
185856 49 
185859 11 
185863 6 
185869 3 
185872 3 
185875 2 
185878 5 
185882 3 
185885 11 
185889 5 
185897 2 
185903 1 
185910 3 
185928 4 
185932 3 
185943 1 
185946 1 
185954 1 
185963 56 
185972 3 
185998 7 
186002 7 
186007 2 
186011 8 
186015 6 
186024 70 
186045 8 
186055 1 
186059 4 
186062 2 
186068 67 
186072 4 
186529 40 
186533 2 
186538 12 
186541 9 
186545 7 
186559 262 
186573 35 
186580 55 
186587 3 
186593 55 
186602 117 
186606 103 
186609 14 
186619 36 
186637 70 
186651 343 
186665 508 
186685 5 
186695 185 
186723 1 
186732 11 
186760 8 
186823 54 
186829 1 
186836 10 
186847 109 
186864 10 
186868 6 
186877 291 
186898 2 
186986 53 
186999 38 
187019 3 
187026 5 
187036 12 
187044 35 
187056 11 
187059 7 
187069 1 
187079 2 
187139 1 
187172 12 
187180 48 
187185 29 
187192 452 
187201 18 
187204 123 
187215 32 
187220 1 
187225 1 
187238 4 
187242 2 
187246 115 
187258 39 
187329 16 
187344 12 
187349 1 
187399 2 
187405 7 
187409 24 
187414 12 
187458 19 
187477 2 
187489 4 
187552 79 
187588 2 
187638 37 
187689 47 
187711 3 
187733 14 
187744 7 
187764 9 
187821 3 
187833 20 
187875 1 
187892 4 
187908 5 
187912 18 
187922 6 
187985 2 
187989 1 
188014 1 
188083 14 
188086 7 
188103 10 
188146 103 
188151 8 
188166 26 
188178 1 
188192 40 
188203 1 
188221 2 
188224 51 
188230 4 
188259 7 
188370 1 
188388 40 
188425 34 
188434 30 
188461 11 
188501 5 
188511 4 
188524 14 
188640 10 
188667 12 
188707 23 
188726 4 
188754 8 
188775 46 
188785 28 
188788 105 
188862 13 
188897 23 
188925 17 
188985 6 
188991 5 
189004 1 
189049 3 
189085 17 
189100 3 
189110 4 
189120 3 
189138 42 
189143 1 
189146 1 
189204 1 
189249 1 
189260 5 
189312 4 
189317 3 
189390 1 
189429 9 
189438 22 
189460 47 
189469 15 
189484 69 
189495 7 
189530 30 
189541 4 
189555 127 
189562 16 
189565 7 
189569 3 
189572 4 
189584 3 
189588 57 
189631 19 
189637 11 
189640 5 
189647 24 
189658 3 
189721 79 
189856 2 
189862 5 
189899 49 
189905 3 
189913 5 
189927 3 
189946 29 
189952 51 
189960 2 
189972 47 
189980 5 
190034 1 
190056 1 
190063 42 
190069 2 
190106 1 
190144 1 
190196 112 
190205 62 
190210 2 
190254 21 
190271 33 
190288 10 
190315 2 
190377 1 
190381 25 
190393 30 
190401 30 
190411 90 
190436 44 
190464 1 
190477 13 
190668 1 
190680 20 
190702 3 
190727 8 
190741 3 
190812 21 
190816 2 
190822 35 
190837 1 
190841 1 
190844 25 
190849 5 
190852 12 
190863 68 
190923 28 
191038 2 
191081 2 
191101 55 
191141 52 
191146 2 
191155 8 
191182 25 
191189 5 
191211 1 
191226 10 
191234 12 
191247 3 
191255 6 
191268 1 
191322 97 
191339 13 
191345 1 
191355 83 
191424 3 
191451 15 
191454 71 
191465 13 
191479 29 
191482 1 
191487 10 
191502 7 
191507 2 
191517 4 
191535 16 
191551 16 
191576 4 
191596 49 
191604 22 
191616 16 
191626 18 
191632 9 
191644 12 
191647 49 
191664 6 
191680 37 
191711 2 
191752 2 
191767 13 
191777 1 
191788 14 
191797 72 
191802 72 
191809 20 
191825 116 
191830 6 
191838 116 
191851 765 
191887 319 
191899 62 
191909 10 
191917 13 
191924 3 
191928 1 
191931 3 
191937 54 
191942 2 
191962 29 
191970 23 
191975 23 
191984 2 
191988 50 
191999 64 
192012 224 
192018 20 
192024 12 
192029 1 
192034 1 
192037 24 
192047 24 
192057 67 
192065 18 
192070 1 
192076 137 
192089 1 
192094 17 
192101 56 
192106 2 
192111 2 
192117 6 
192120 1 
192128 43 
192140 12 
192150 2 
192156 2 
192161 5 
192165 17 
192168 20 
192176 1 
192182 3 
192187 8 
192194 1 
192205 4 
192212 2 
192223 5 
192227 20 
192263 153 
192295 241 
192314 85 
192322 23 
192329 5 
192335 7 
192342 2 
192349 1 
192352 1 
192357 16 
192375 2 
192408 7 
192454 1 
192460 3 
192469 5 
192487 1 
192498 1 
192504 5 
192512 4 
192523 3 
192556 1 
192586 6 
192598 13 
192638 32 
192645 13 
192736 40 
192760 1 
192768 1 
192785 3 
192794 10 
192812 7 
192870 22 
192881 95 
192901 9 
192904 1 
192909 10 
192913 5 
192920 47 
192929 41 
192933 17 
192939 12 
192943 1 
192952 80 
192961 4 
192965 22 
192971 18 
192976 8 
192979 16 
192984 1 
193008 106 
193025 1 
193059 2 
193062 10 
193071 52 
193078 41 
193084 132 
193093 12 
193097 18 
193101 6 
193108 1 
193112 6 
193125 301 
193141 139 
193146 3 
193154 227 
193163 8 
193172 28 
193180 2 
193190 134 
193196 38 
193200 81 
193204 49 
193210 110 
193219 259 
193233 1 
193236 29 
193250 104 
193262 9 
193269 92 
193274 66 
193282 13 
193290 1 
193293 4 
193298 55 
193302 7 
193319 28 
193336 10 
193348 9 
193351 41 
193362 104 
193369 61 
193378 54 
193382 1 
193390 1 
193394 1 
193405 10 
193409 11 
193413 58 
193424 96 
193432 9 
193443 13 
193459 4 
193474 1 
193508 10 
193512 8 
193519 63 
193529 4 
193535 68 
193542 22 
193563 210 
193593 322 
193610 5 
193613 8 
193622 1 
193625 1 
193638 10 
193654 386 
193678 18 
193694 12 
193705 97 
193727 146 
193740 245 
193749 24 
193755 2 
193772 149 
193792 43 
193801 8 
193807 3 
193812 66 
193820 14 
193826 47 
193831 65 
193851 370 
193876 5 
193879 7 
193884 95 
193888 4 
193902 286 
193923 175 
193934 2 
193937 14 
193946 47 
193951 10 
193956 35 
193963 19 
193968 35 
193972 9 
193979 6 
193987 43 
193995 20 
194009 117 
194021 59 
194026 17 
194033 64 
194045 63 
194052 19 
194055 3 
194060 109 
194066 1 
194071 35 
194079 8 
194106 1 
194111 89 
194117 6 
194126 7 
194139 13 
194158 118 
194219 29 
194222 1 
194239 1 
194248 1 
194255 3 
194258 22 
194263 1 
194266 6 
194272 40 
194276 2 
194279 2 
194289 5 
194315 73 
194320 1 
194330 21 
194351 2 
194450 2 
194457 4 
194474 56 
194478 41 
194549 17 
194557 20 
194583 111 
194601 21 
194615 108 
194623 6 
194638 23 
194646 1 
194657 17 
194667 17 
194684 5 
194721 38 
194731 5 
194747 37 
194758 4 
194764 24 
194767 8 
194844 1 
194863 10 
194869 61 
194877 73 
194919 7 
194946 19 
194964 106 
194993 1 
194998 2 
195017 31 
195027 513 
195039 96 
195076 13 
195082 16 
195090 1 
195118 9 
195200 51 
195207 2 
195219 10 
195237 12 
195254 51 
195269 8 
195280 18 
195293 2 
195299 15 
195324 144 
195330 209 
195333 41 
195355 42 
195394 14 
195408 17 
195411 2 
195451 4 
195482 2 
195495 41 
195516 5 
195525 6 
195531 65 
195553 1 
195595 40 
195610 2 
195644 1 
195653 44 
195664 3 
195672 2 
195676 68 
195687 5 
195699 63 
195733 1 
195737 18 
195763 38 
195784 49 
195793 47 
195796 12 
195801 39 
195804 2 
195810 24 
195817 32 
195834 7 
195854 7 
195859 5 
195871 1 
195875 3 
195879 2 
195882 3 
195893 1 
195900 34 
195906 1 
195913 14 
195921 4 
195924 15 
195927 2 
195937 12 
195946 59 
195950 44 
195953 10 
195958 6 
195961 15 
195970 23 
195973 3 
195978 18 
195984 5 
195998 129 
196012 2 
196018 3 
196026 72 
196030 86 
196037 7 
196047 3 
196055 8 
196059 235 
196063 2 
196067 22 
196070 2 
196075 47 
196086 3 
196096 39 
196109 13 
196117 1 
196126 96 
196138 8 
196145 11 
196151 184 
196161 58 
196165 18 
196169 17 
196176 87 
196182 58 
196196 448 
196218 46 
196224 7 
196230 34 
196238 1 
196251 327 
196260 90 
196271 194 
196279 17 
196287 256 
196303 112 
196310 84 
196320 287 
196326 4 
196332 39 
196343 11 
196349 3 
196392 16 
196397 1 
196412 10 
196433 46 
196449 6 
196476 9 
196482 3 
196488 1 
196498 3 
196545 2 
196549 47 
196577 9 
196587 123 
196596 12 
196604 48 
196614 1 
196620 28 
196623 54 
196630 38 
196640 89 
196652 110 
196664 8 
196675 18 
196705 12 
196739 11 
196766 8 
196770 7 
196779 65 
196783 2 
196795 8 
196802 117 
196809 16 
196815 8 
196820 1 
196831 9 
196839 2 
196859 143 
196869 70 
196872 11 
196883 12 
196887 29 
196898 43 
196905 2 
196916 3 
196936 18 
196943 3 
196951 8 
196955 3 
196962 23 
196985 36 
196996 51 
197004 25 
197010 7 
197025 3 
197037 18 
197051 10 
197074 33 
197083 139 
197093 24 
197103 23 
197108 5 
197117 6 
197121 9 
197133 29 
197156 1 
197159 2 
197183 17 
197207 2 
197215 48 
197225 57 
197231 2 
197234 32 
197238 8 
197251 46 
197268 2 
197279 74 
197295 45 
197354 12 
197365 28 
197368 1 
197371 9 
197381 227 
197394 480 
197403 49 
197408 18 
197413 3 
197418 31 
197426 83 
197447 3 
197451 8 
197470 1 
197483 2 
197486 96 
197494 152 
197503 112 
197513 2 
197519 164 
197524 1 
197555 1 
197578 27 
197587 324 
197600 556 
197613 63 
197618 3 
197666 1 
197671 14 
197675 3 
197686 3 
197695 1 
197722 1 
197731 11 
197765 8 
197776 10 
197788 10 
197793 1 
197798 1 
197938 4 
197949 4 
198043 2 
198083 5 
198109 31 
198114 8 
198128 1 
198137 2 
198145 2 
198152 13 
198161 37 
198169 6 
198191 18 
198204 1 
198216 1 
198220 6 
198226 47 
198233 18 
198236 26 
198244 17 
198249 25 
198258 46 
198267 1 
198337 5 
198344 1 
198348 23 
198352 8 
198364 1 
198369 5 
198374 3 
198390 2 
198393 1 
198398 13 
198411 178 
198418 2 
198425 22 
198448 148 
198460 83 
198468 14 
198472 2 
198482 20 
198494 25 
198504 28 
198515 3 
198541 1 
198570 7 
198595 7 
198609 9 
198624 1 
198630 3 
198640 206 
198654 1 
198669 23 
198694 3 
198722 11 
198767 5 
198770 3 
198782 1 
198795 182 
198809 106 
198817 32 
198824 213 
198836 57 
198852 81 
198860 12 
198867 40 
198876 39 
198883 23 
198889 2 
198894 28 
198907 1 
198912 11 
198935 7 
198951 1 
198991 1 
198999 1 
199043 9 
199051 22 
199054 2 
199059 25 
199071 17 
199075 11 
199081 8 
199102 3 
199123 1 
199131 7 
199134 1 
199139 3 
199152 6 
199156 79 
199168 6 
199175 32 
199198 31 
199215 1 
199219 1 
199222 6 
199230 35 
199281 9 
199291 4 
199302 18 
199312 33 
199342 7 
199400 25 
200101 1 
200455 1 
201789 78 
201800 27 
201807 58 
201828 913 
201852 203 
201871 5 
201902 667 
201924 33 
201946 1057 
201973 35 
201981 16 
201987 26 
202013 532 
202036 8 
202043 5 
202055 3 
202080 18 
202084 2 
202101 29 
202111 13 
202120 3 
202126 376 
202142 184 
202150 62 
202159 19 
202167 7 
202172 4 
202179 6 
202187 55 
202192 4 
202196 115 
202201 9 
202230 4 
202234 37 
202262 99 
202273 18 
202278 73 
202283 20 
202290 31 
202294 2 
202311 128 
202340 1410 
202383 1449 
202406 216 
202416 88 
202421 122 
202430 311 
202461 126 
202473 31 
202478 35 
202487 5 
202503 120 
202530 4094 
202572 491 
202585 135 
202591 3 
202607 95 
202661 3 
202674 11 
202685 1 
202696 10 
202710 3 
202719 6 
202727 19 
202731 1 
202738 127 
202749 263 
202764 45 
202779 6 
202821 9 
202828 8 
202831 3 
202838 5 
202847 49 
202853 13 
202864 81 
202870 1 
202875 20 
202880 86 
202886 66 
202894 28 
202897 22 
202902 128 
202924 413 
202944 139 
202948 5 
202952 64 
202971 396 
202990 51 
203002 110 
203010 16 
203023 2 
203035 8 
203046 13 
203073 5 
203115 23 
203119 42 
203129 150 
203142 221 
203163 784 
203176 11 
203185 115 
203195 23 
203199 16 
203204 26 
203209 14 
203215 13 
203220 6 
203224 20 
203236 328 
203247 331 
203266 19 
203317 2362 
203360 163 
203375 27 
203395 465 
203427 126 
203441 24 
203448 23 
203454 29 
203457 7 
203462 4 
203465 4 
203472 14 
203489 1 
203505 3 
203508 2 
203514 30 
203522 20 
203547 21 
203554 1 
203559 24 
203571 4 
203574 29 
203582 10 
203594 5 
203598 104 
203605 2 
203611 3 
203618 16 
203625 41 
203673 4 
203708 103 
203725 16 
203729 17 
203736 122 
203745 9 
203751 38 
203755 22 
203765 12 
203782 70 
203789 45 
203818 33 
203826 2 
203835 10 
203851 2 
203870 8 
203884 25 
203894 177 
203900 1 
203905 8 
203908 10 
203912 25 
203918 63 
203924 24 
203942 6 
203951 12 
203964 2 
203985 2 
204011 13 
204037 1 
204051 1 
204057 64 
204071 2 
204077 10 
204081 6 
204117 15 
204203 15 
204233 46 
204256 5 
204262 5 
204284 5 
204299 2 
204303 3 
204317 57 
204325 2 
204338 2 
204362 5 
204376 5 
204387 1 
204393 1 
204397 2 
204407 38 
204426 1 
204435 5 
204450 54 
204479 1 
204488 4 
204493 20 
204501 1 
204511 13 
204517 2 
204535 1 
204543 32 
204557 9 
204568 3 
204578 4 
204622 4 
204626 30 
204661 1 
204672 1 
204680 3 
204711 9 
204755 26 
204764 22 
204778 2 
204783 8 
204801 72 
204815 4 
204855 23 
204908 2 
204918 4 
204954 4 
204959 2 
204962 5 
204965 3 
204973 5 
204988 33 
205002 24 
205035 6 
205083 5 
205086 1 
205089 23 
205098 1 
205139 18 
205179 6 
205183 19 
205225 6 
205231 4 
205258 1 
205267 2 
205298 1 
205301 59 
205305 8 
205325 7 
205337 8 
205374 1 
205392 1 
205417 38 
205432 1 
205460 10 
205465 1 
205474 1 
205485 4 
205488 1 
205503 1 
205572 9 
205581 10 
205593 92 
205608 8 
205618 23 
205625 19 
205636 71 
205645 39 
205652 2 
205658 10 
205671 17 
205682 2 
205689 25 
205698 9 
205708 20 
205715 7 
205719 18 
205727 8 
205736 9 
205742 2 
205746 1 
205756 14 
205762 1 
205777 1 
205827 3 
205833 1 
205842 4 
205879 10 
205892 1 
205901 6 
205911 1 
205939 5 
205951 2 
205968 7 
205982 1 
206009 5 
206023 1 
206031 10 
206036 12 
206044 1 
206055 5 
206066 4 
206069 133 
206074 1 
206080 1 
206088 1 
206094 5 
206103 43 
206112 7 
206122 85 
206160 5 
206169 1 
206172 15 
206178 4 
206183 8 
206202 11 
206210 2 
206228 124 
206283 16 
206301 9 
206304 17 
206317 2 
206346 30 
206356 2 
206401 10 
206420 5 
206424 60 
206434 47 
206438 6 
206460 22 
206467 66 
206471 8 
206477 41 
206481 31 
206501 39 
206514 63 
206532 34 
206591 83 
206598 6 
206605 1 
206615 28 
206627 5 
206637 5 
206648 30 
206658 5 
206661 13 
206678 8 
206683 2 
206688 9 
206772 3 
206775 22 
206783 162 
206788 10 
206795 10 
206802 117 
206809 49 
206813 28 
206824 161 
206831 47 
206836 4 
206840 30 
206847 95 
206855 13 
206862 2 
206961 17 
206965 1 
206971 2 
206980 50 
206987 10 
206990 20 
206993 17 
206996 4 
207010 238 
207023 7 
207037 47 
207047 135 
207077 182 
207091 62 
207098 27 
207106 24 
207113 32 
207121 124 
207130 10 
207134 20 
207141 2 
207151 2 
207198 1 
207249 1 
207256 268 
207262 20 
207267 9 
207271 34 
207281 59 
207299 12 
207302 10 
207313 5 
207323 4 
207358 7 
207411 5 
207422 8 
207430 5 
207438 15 
207442 42 
207448 160 
207452 34 
207458 82 
207486 26 
207489 3 
207535 4 
207582 96 
207588 1 
207609 14 
207616 12 
207631 3 
207635 186 
207646 79 
207655 3 
207661 42 
207669 38 
207730 13 
207750 68 
207757 15 
207770 2 
207776 26 
207780 112 
207789 4 
207801 22 
207810 68 
207821 28 
207851 1 
207923 6 
207939 88 
207947 10 
207957 19 
207961 1 
208008 19 
208057 4 
208085 13 
208095 19 
208111 53 
208114 5 
208124 38 
208146 30 
208155 258 
208164 2 
208211 19 
208225 1 
208231 5 
208241 114 
208268 1 
208279 4 
208284 1 
208288 1 
208413 17 
208458 137 
208500 41 
208540 8 
208561 10 
208572 1 
208581 20 
208588 70 
208604 1 
208612 41 
208620 48 
208634 28 
208647 15 
208667 8 
208677 2 
208705 20 
208750 10 
208759 3 
208764 5 
208779 6 
208789 29 
208815 5 
208836 33 
208842 8 
208859 6 
208862 1 
208868 20 
208884 26 
208892 12 
208898 27 
208908 24 
208912 2 
208929 4 
208935 3 
208946 11 
208998 6 
209015 13 
209020 73 
209024 57 
209028 56 
209034 131 
209042 254 
209050 19 
209053 10 
209058 130 
209066 185 
209074 154 
209101 363 
209121 16 
209127 139 
209135 14 
209154 29 
209158 9 
209168 11 
209175 170 
209189 12 
209195 7 
209202 40 
209207 3 
209220 3 
209238 4 
209260 2 
209278 18 
209296 2 
209306 97 
209315 4 
209328 36 
209336 11 
209346 5 
209355 4 
209367 3 
209378 4 
209409 3 
209424 1 
209429 4 
209433 27 
209437 10 
209442 7 
209445 15 
209452 2 
209463 10 
209470 9 
209480 141 
209493 8 
209496 1 
209500 27 
209504 23 
209512 12 
209522 33 
209528 11 
209531 1 
209535 4 
209542 1 
209546 8 
209555 157 
209570 9 
209625 14 
209675 6 
209680 1 
209687 6 
209697 1 
209708 1 
209712 43 
209716 9 
209721 1 
209725 2 
209731 7 
209759 8 
209830 15 
209839 2 
209847 1 
209853 36 
209859 40 
209867 3 
209870 15 
209879 9 
209884 35 
209894 3 
209898 1 
209901 10 
209924 87 
209937 1 
209940 2 
209944 2 
209978 1 
210001 14 
210012 147 
210026 113 
210043 2 
210050 47 
210075 23 
210082 12 
210096 1 
210183 28 
210189 92 
210196 6 
210199 12 
210239 30 
210258 38 
210272 4 
210283 63 
210292 1 
210304 1 
210349 52 
210355 37 
210371 6 
210377 25 
210390 11 
210394 24 
210490 2 
210494 4 
210502 9 
210507 5 
210513 31 
210519 4 
210524 7 
210530 9 
210540 112 
210558 10 
210562 8 
210567 27 
210573 9 
210581 28 
210585 6 
210592 23 
210597 2 
210603 32 
210607 8 
210614 8 
210634 1 
210637 22 
210709 1 
210717 6 
210723 1 
210748 1 
210764 1 
210774 64 
210790 52 
210828 7 
210863 1 
210866 4 
210892 6 
210901 6 
210906 10 
210909 8 
210913 3 
210923 2 
210935 2 
210948 13 
211045 16 
211051 5 
211097 1 
211105 1 
211119 5 
211138 1 
211149 2 
211154 6 
211186 1 
211202 21 
211221 8 
211258 1 
211276 6 
211292 27 
211326 21 
211331 21 
211336 94 
211374 1 
211401 15 
211406 1 
211414 2 
211419 7 
211426 5 
211432 40 
211435 1 
211467 1 
211474 11 
211509 4 
211518 2 
211522 9 
211543 1 
211552 2 
211568 1 
211571 6 
211580 2 
211589 1 
211600 25 
211634 46 
211679 6 
211733 51 
211746 204 
211763 10 
211792 1 
211823 53 
211853 1 
211861 5 
211917 68 
211936 141 
211941 1 
211949 8 
211984 64 
211989 60 
211998 28 
212006 2 
212010 18 
212083 10 
212100 1 
212108 9 
212118 7 
212149 20 
212171 2 
212176 7 
212182 1 
212188 1 
212194 9 
212215 2 
212224 15 
212246 1 
212254 45 
212257 2 
212268 5 
212273 1 
212287 8 
212294 14 
212301 22 
212327 18 
212333 2 
212382 4 
212416 1 
212425 4 
212428 3 
212449 48 
212453 2 
212467 7 
212472 14 
212479 10 
212492 5 
212502 7 
212506 3 
212511 7 
212535 1 
212542 2 
212546 2 
212556 8 
212572 1 
212638 6 
212654 2 
212659 4 
212668 2 
212673 17 
212680 2 
212683 1 
212688 13 
212696 15 
212724 1 
212728 5 
212748 9 
212770 3 
212795 2 
212808 16 
212828 22 
212838 49 
212845 72 
212852 2 
212873 31 
212881 2 
212888 1 
212892 2 
212972 5 
212975 2 
212994 2 
212999 19 
213011 74 
213041 23 
213047 13 
213051 1 
213056 4 
213059 1 
213065 2 
213073 1 
213116 2 
213127 2 
213136 158 
213155 6 
213170 67 
213178 7 
213188 65 
213201 5 
213206 40 
213212 1 
213241 78 
213246 20 
213297 94 
213301 38 
213308 1 
213343 252 
213366 2 
213370 31 
213381 75 
213412 10 
213416 3 
213429 7 
213443 7 
213472 3 
213475 13 
213499 49 
213508 14 
213536 13 
213553 18 
213557 3 
213568 9 
213611 1 
213635 3 
213640 17 
213652 1 
213660 6 
213686 10 
213713 3 
213742 6 
213760 2 
213770 5 
213778 1 
213809 8 
213839 2 
213905 29 
213925 62 
213944 4 
213965 9 
214007 21 
214027 3 
214049 7 
214078 4 
214107 5 
214153 6 
214193 2 
214205 2 
214237 3 
214245 1 
214260 6 
214274 5 
214277 1 
214288 8 
214365 5 
214381 6 
214415 7 
214420 52 
214467 20 
214484 20 
214592 1 
214624 1 
214742 1 
214752 39 
214771 2 
214792 2 
214814 7 
214852 3 
214856 6 
214864 4 
214867 6 
214914 5 
214929 1 
214950 3 
214964 26 
214967 1 
215041 22 
215093 37 
215220 10 
215481 11 
215523 2 
215546 3 
215667 3 
215673 11 
215687 1 
215726 1 
215778 3 
215783 3 
215837 62 
215845 4 
215853 33 
215923 18 
215926 18 
215936 17 
215939 2 
215953 2 
216040 2 
216119 6 
216124 1 
216129 1 
216149 25 
216157 8 
216166 2 
216172 1 
216182 9 
216223 8 
216250 9 
216256 1 
216264 29 
216275 3 
216286 4 
216289 10 
216308 1 
216324 1 
216400 7 
216418 145 
216423 1 
216426 1 
216429 43 
216434 1 
216444 71 
216451 173 
216465 328 
216504 1209 
216528 487 
216565 4 
216574 194 
216581 161 
216607 11 
216617 1 
216621 2 
216680 35 
216692 5 
216700 63 
216705 24 
216709 1 
216714 94 
216721 9 
216726 55 
216733 110 
216743 132 
216754 15 
216765 43 
216775 70 
216784 12 
216788 4 
216791 1 
216811 22 
216833 52 
216847 1 
216854 80 
216865 1 
216869 3 
216873 1 
216879 1 
216885 4 
216906 7 
216910 15 
216938 6 
216968 18 
216983 52 
216992 13 
217001 3 
217006 2 
217009 6 
217013 17 
217025 5 
217033 3 
217038 2 
217044 1 
217047 2 
217068 3 
217135 4 
217143 14 
217152 33 
217156 13 
217173 395 
217185 117 
217198 369 
217211 3 
217215 15 
217228 475 
217239 66 
217243 11 
217262 322 
217281 49 
217285 19 
217289 6 
217305 377 
217322 91 
217332 57 
217341 76 
217350 1 
217354 2 
217359 3 
217379 1 
217398 1 
217405 16 
217414 23 
217419 28 
217426 2 
217435 3 
217459 6 
217466 226 
217477 12 
217490 1 
217493 46 
217517 39 
217548 38 
217618 5 
217637 1 
217644 223 
217654 15 
217658 53 
217673 258 
217683 41 
217691 22 
217698 1 
217721 2 
217763 14 
217771 24 
217798 15 
217804 3 
217821 27 
217829 95 
217833 4 
217839 10 
217866 20 
217872 2 
217878 2 
217932 24 
217958 5 
217967 1 
217972 7 
217975 35 
217992 9 
217996 2 
218010 11 
218013 3 
218019 1 
218065 21 
218070 19 
218098 1 
218114 9 
218155 14 
218162 17 
218172 134 
218181 3 
218195 33 
218255 7 
218259 33 
218263 3 
218271 11 
218277 6 
218291 3 
218312 2 
218321 2 
218324 2 
218329 27 
218403 1 
218425 13 
218428 3 
218443 42 
218451 42 
218454 27 
218466 44 
218471 3 
218475 2 
218484 11 
218495 12 
218511 17 
218519 46 
218524 8 
218581 89 
218589 3 
218593 3 
218605 3 
218636 1 
218655 1 
218669 6 
218677 5 
218683 72 
218693 132 
218698 4 
218701 9 
218706 29 
218709 13 
218713 1 
218732 3 
218736 66 
218742 60 
218758 7 
218765 12 
218776 91 
218780 30 
218785 9 
218801 1 
218805 172 
218840 62 
218853 7 
218859 4 
218878 41 
218887 1 
218896 1 
218901 51 
218913 4 
218921 16 
218934 26 
218942 13 
218947 1 
218960 4 
218971 13 
219004 26 
219048 1 
219063 1 
219072 3 
219104 35 
219119 6 
219126 14 
219136 12 
219145 3 
219155 69 
219161 3 
219170 12 
219188 12 
219204 3 
219227 12 
219239 11 
219245 18 
219250 24 
219254 7 
219285 11 
219358 1 
219379 2 
219388 39 
219393 5 
219403 56 
219407 2 
219425 87 
219465 12 
219471 5 
219563 4 
219572 2 
219578 18 
219589 2 
219595 4 
219634 97 
219637 1 
219641 1 
219651 55 
219656 4 
219659 1 
219684 103 
219708 21 
219730 2 
219743 1 
219746 2 
219768 4 
219793 13 
219800 8 
219804 6 
219810 7 
219827 11 
219836 18 
219871 1 
219879 7 
219884 3 
219890 22 
219898 24 
219907 16 
219911 36 
219930 4 
219942 15 
219951 12 
219963 58 
219970 51 
219978 28 
219986 19 
219992 21 
220003 26 
220011 14 
220018 9 
220028 81 
220036 16 
220042 206 
220055 3 
220062 112 
220070 6 
220086 441 
220099 1 
220113 15 
220142 19 
220165 26 
220168 206 
220180 134 
220184 114 
220191 49 
220199 1 
220211 6 
220233 21 
220238 9 
220242 5 
220250 1 
220259 2 
220265 127 
220270 1 
220273 6 
220283 16 
220288 27 
220293 7 
220301 15 
220305 3 
220308 8 
220323 7 
220356 5 
220367 36 
220372 25 
220382 3 
220391 30 
220401 69 
220411 8 
220418 47 
220426 6 
220437 273 
220458 16 
220465 26 
220486 2 
220489 6 
220496 6 
220499 6 
220533 63 
220545 1 
220550 21 
220559 54 
220564 18 
220570 41 
220577 27 
220583 14 
220595 1 
220599 2 
220604 53 
220607 5 
220612 1 
220622 18 
220631 248 
220648 19 
220651 27 
220658 9 
220664 21 
220694 1 
220715 2 
220725 2 
220735 6 
220741 5 
220746 27 
220755 11 
220767 188 
220772 1 
220778 8 
220788 217 
220799 273 
220807 10 
220816 10 
220827 3 
220838 121 
220868 395 
220894 21 
220900 32 
220905 65 
220909 3 
220914 8 
220919 24 
220926 1 
220929 12 
220932 6 
220958 1 
220981 2 
220985 1 
221021 29 
221030 3 
221043 1 
221062 3 
221070 2 
221108 2 
221311 35 
221321 1 
221326 235 
221335 8 
221347 70 
221431 187 
221438 3 
221442 3 
221446 2 
221450 1 
221454 29 
221459 2 
221466 7 
221469 1 
221482 6 
221493 13 
221504 49 
221507 30 
221514 3 
221522 75 
221529 2 
221535 2 
222638 33 
222659 1 
222670 5 
222721 4 
222742 31 
224741 7 
224759 1 
225282 9 
225294 3 
225300 32 
225311 17 
225319 2 
225323 13 
225326 2 
225330 16 
225370 1 
225373 4 
225387 3 
225391 1 
225424 6 
225461 1 
225479 1 
225493 44 
225504 2 
225527 5 
225563 1 
226291 6 
226317 2 
226336 11 
226347 10 
226879 4 
226926 4 
226931 45 
226935 23 
226942 1 
226947 4 
226953 16 
226957 3 
226963 18 
226976 7 
226985 27 
226994 2 
226998 3 
227007 106 
227017 1 
227023 1 
227034 87 
227040 20 
227087 2 
227093 15 
227098 9 
227103 5 
227108 10 
227113 6 
227121 16 
227127 7 
227134 5 
227166 21 
227185 1250 
227207 44 
227212 2 
227215 16 
227221 26 
227269 5 
227282 11 
227288 5 
227299 6 
227316 215 
227362 2592 
227408 7 
227423 40 
227430 4 
227444 466 
227469 530 
227485 393 
227502 125 
227510 31 
227516 180 
227526 21 
227535 3 
227612 52 
228022 1 
231246 6 
232811 1 
234585 12 
235035 28 
235086 14 
235100 2 
235112 46 
235117 25 
235122 4 
235130 7 
235138 70 
235179 1 
235191 20 
235206 12 
235211 2 
235217 2 
235227 5 
235235 3 
235245 11 
235250 4 
235254 2 
235261 19 
235273 5 
235278 2 
235281 8 
235288 1 
235295 2 
235307 10 
235316 21 
235325 1 
235333 5 
235357 1 
235390 1 
235394 15 
235412 2 
235420 17 
235427 6 
235438 4 
235444 3 
235458 3 
235463 30 
235475 9 
235480 10 
235486 41 
235497 3 
235502 5 
235513 5 
235536 2 
235548 2 
235575 1 
235583 15 
235599 3 
235604 4 
235607 7 
235622 10 
235633 20 
235640 5 
235645 30 
235654 9 
235668 106 
235681 2 
235691 2 
235700 10 
235706 25 
235712 1 
235716 3 
235719 8 
235737 8 
235741 10 
235749 9 
235757 3 
235761 47 
235766 1 
235772 8 
235778 16 
235781 9 
235786 18 
235799 4 
235819 111 
235830 18 
235837 4 
235850 1 
235860 97 
235872 60 
235879 6 
235892 2 
235897 163 
235902 5 
235915 20 
235923 20 
235929 2 
235936 12 
235942 152 
235949 66 
235961 273 
235983 475 
236054 5912 
236114 461 
236133 107 
236145 108 
236158 3 
236161 5 
236167 102 
236174 8 
236179 4 
236186 6 
236234 4862 
236304 111 
236310 5 
236322 69 
236330 26 
236334 7 
236341 4 
236345 30 
236349 15 
236357 10 
236367 5 
236392 139 
236399 17 
236408 3 
236413 12 
236422 3 
236433 194 
236444 7 
236447 52 
236473 1334 
236509 4 
236513 6 
236519 7 
236525 1 
236528 1 
236537 2 
236542 21 
236548 61 
236554 8 
236558 2 
236563 9 
236569 113 
236576 2 
236585 4 
236594 21 
236600 47 
236611 68 
236618 251 
236627 25 
236633 2 
236640 31 
236649 447 
236667 735 
236687 205 
236698 63 
236706 121 
236717 23 
236720 1 
236728 3 
236735 11 
236747 3 
236751 57 
236756 4 
236759 30 
236764 1 
236769 199 
236778 125 
236787 85 
236791 68 
236796 17 
236802 86 
236807 1 
236810 2 
236831 57 
236844 152 
236854 327 
236865 18 
236873 65 
236886 228 
236896 3 
236910 8 
236913 5 
236938 6 
236946 2 
236949 4 
236954 18 
236957 18 
236960 15 
236971 171 
237002 689 
237034 92 
237045 16 
237072 46 
237078 2 
237081 2 
237089 9 
237101 48 
237108 11 
237117 1 
237121 5 
237126 11 
237144 486 
237159 2 
237163 1 
237183 9 
237189 93 
237196 257 
237207 10 
237210 44 
237221 207 
237238 56 
237245 33 
237253 6 
237257 69 
237288 3 
237297 48 
237302 232 
237309 67 
237313 12 
237317 71 
237324 12 
237337 588 
237347 73 
237356 22 
237363 170 
237381 32 
237388 116 
237393 2 
237399 87 
237407 18 
237420 294 
237441 118 
237449 7 
237452 9 
237464 3 
237469 1 
237485 200 
237503 245 
237521 23 
237525 12 
237528 103 
237532 3 
237540 250 
237615 5503 
237678 111 
237691 416 
237732 1307 
237780 69 
237791 15 
237800 13 
237823 553 
237857 128 
237867 55 
237875 18 
237885 36 
237894 7 
237903 328 
237918 16 
237926 18 
237936 50 
237953 187 
237965 13 
237975 3 
237982 1 
238000 65 
238010 12 
238034 521 
238059 18 
238079 21 
238084 234 
238092 36 
238098 52 
238102 1 
238117 7 
238124 51 
238154 1445 
238188 15 
238195 30 
238198 5 
238329 34 
238339 10 
238344 2 
238350 108 
238367 1086 
238383 88 
238397 563 
238411 5 
238418 8 
238425 1 
238450 887 
238471 112 
238481 17 
238487 84 
238496 3 
238501 59 
238515 36 
238524 5 
238532 3 
238538 1 
238542 31 
238552 3 
238594 546 
238617 193 
238629 20 
238637 64 
238641 9 
238646 27 
238654 68 
238658 10 
238666 70 
238688 8 
238692 1 
238710 5 
238717 2 
238722 26 
238726 9 
238729 8 
238734 34 
238742 31 
238749 390 
238756 12 
238761 42 
238767 39 
238771 11 
238775 36 
238791 198 
238809 81 
238816 87 
238821 162 
238834 24 
238841 19 
238846 24 
238853 26 
238876 11 
238888 2 
238909 15 
238918 97 
238927 151 
238940 219 
238957 8 
238962 53 
238970 74 
238979 3 
238991 5 
238995 22 
239003 1 
239010 20 
239016 4 
239020 9 
239039 19 
239051 1 
239059 24 
239069 263 
239076 122 
239085 354 
239093 58 
239097 32 
239103 248 
239123 882 
239155 680 
239161 38 
239176 788 
239196 7 
239205 12 
239221 18 
239227 22 
239233 1 
239243 42 
239249 20 
239252 118 
239256 15 
239267 15 
239272 172 
239279 58 
239285 25 
239288 5 
239300 356 
239313 172 
239324 41 
239329 14 
239338 228 
239352 35 
239359 121 
239374 2 
239381 1 
239391 2 
239399 10 
239403 11 
239407 22 
239414 20 
239419 11 
239428 1 
239436 45 
239441 27 
239451 204 
239459 68 
239471 20 
239486 93 
239498 91 
239506 42 
239512 14 
239515 1 
239528 13 
239543 5 
239548 30 
239558 57 
239573 2 
239585 2 
239590 10 
239594 7 
239605 67 
239613 52 
239618 19 
239621 28 
239624 5 
239632 69 
239639 68 
239653 9 
239661 45 
239679 11 
239686 1 
239693 11 
239700 15 
239710 2 
239714 9 
239719 1 
239722 1 
239731 1 
239736 84 
239742 2 
239751 40 
239759 164 
239764 1 
239768 64 
239785 164 
239792 38 
239808 7 
239816 166 
239838 38 
239850 32 
239871 7 
239880 12 
239891 3 
239894 5 
239901 21 
239917 8 
239923 1 
239926 16 
239931 1 
239935 9 
239944 31 
239954 1 
239957 34 
239966 31 
239974 2 
239983 5 
239988 1 
239993 13 
240007 12 
240034 7 
240056 1 
240077 18 
240084 101 
240095 2 
240107 43 
240120 6 
240134 3 
240143 22 
240150 19 
240158 1 
240179 9 
240184 1 
240192 1 
240202 1 
240205 1 
240211 4 
240225 36 
240236 18 
240242 4 
240245 11 
240252 3 
240266 2 
240269 6 
240272 5 
240275 13 
240281 3 
240286 37 
240295 3 
240300 3 
240304 21 
240323 6 
240329 25 
240339 11 
240351 8 
240359 47 
240368 21 
240375 9 
240379 7 
240384 8 
240388 1 
240394 48 
240400 26 
240411 11 
240419 3 
240438 13 
240447 17 
240450 1 
240455 34 
240474 2 
240484 22 
240500 27 
240511 1 
240515 2 
240520 6 
240531 5 
240539 4 
240542 50 
240550 1 
240554 2 
240560 36 
240579 3 
240592 8 
240622 29 
240654 52 
240660 35 
240664 19 
240691 113 
240717 29 
240727 2 
240736 51 
240771 1 
240791 2 
240808 1 
240817 3 
240821 5 
240827 71 
240833 1 
240839 2 
240843 2 
240852 11 
240858 31 
240862 1 
240865 63 
240872 12 
240879 10 
240905 4 
240950 12 
240962 14 
240969 17 
240974 1 
240980 14 
240990 13 
241002 10 
241016 87 
241023 1 
241027 66 
241032 11 
241067 3 
241090 21 
241095 15 
241121 56 
241130 2 
241134 4 
241140 55 
241146 50 
241149 25 
241156 118 
241173 105 
241189 51 
241196 23 
241216 76 
241226 60 
241232 57 
241261 2 
241270 85 
241276 24 
241282 7 
241290 178 
241298 21 
241310 254 
241323 20 
241334 4 
241344 39 
241351 1 
241390 1 
241396 7 
241401 4 
241405 3 
241420 4 
241432 16 
241438 2 
241443 13 
241448 24 
241452 9 
241456 7 
241465 31 
241473 78 
241486 233 
241512 467 
241538 1 
241541 35 
241544 5 
241550 18 
241577 452 
241601 17 
241606 12 
241610 3 
241615 86 
241622 9 
241630 37 
241703 103 
241727 15 
241735 36 
241758 1274 
241788 3 
241793 1 
241796 4 
241832 11 
242209 1 
242220 6 
242240 1 
242455 1 
242572 3 
242583 24 
242592 91 
242624 1301 
242643 10 
242650 22 
242671 1068 
242698 48 
242731 909 
242761 37 
242766 27 
242774 11 
242785 9 
242788 1 
242802 13 
242807 15 
242869 5 
242875 2 
242881 3 
242889 65 
242903 58 
242914 100 
242922 6 
242926 2 
242930 11 
242934 3 
242938 1 
242942 30 
242947 6 
242951 1 
242955 8 
242964 6 
243040 2 
243050 57 
243065 1 
243068 14 
243072 12 
243077 2 
243084 54 
243092 86 
243098 3 
243101 3 
243122 8 
243137 1 
243180 1 
243188 54 
243209 130 
243216 13 
243232 162 
243238 59 
243242 27 
243247 26 
243250 55 
243260 94 
243271 16 
243277 279 
243288 1 
243291 8 
243309 10 
243357 13 
243381 8 
243401 10 
243404 27 
243411 10 
243418 100 
243426 205 
243439 81 
243448 97 
243460 86 
243469 10 
243483 28 
243486 1 
243495 1 
243503 1 
243512 12 
243520 2 
243529 5 
243538 31 
243542 43 
243550 1 
243562 2 
243565 18 
243570 13 
243584 58 
243591 4 
243595 41 
243603 204 
243612 9 
243619 2 
243631 132 
243639 54 
243660 51 
243668 2 
243675 1 
243681 31 
243688 2 
243699 91 
243704 1 
243708 13 
243717 87 
243733 7 
243746 23 
243750 19 
243755 6 
243759 25 
243764 3 
243767 52 
243772 14 
243783 8 
243792 7 
243808 145 
243819 71 
243828 23 
243831 34 
243836 2 
243839 1 
243842 48 
243847 5 
243855 4 
243862 2 
243868 16 
243875 38 
243881 111 
243890 51 
243899 2 
243904 25 
243908 17 
243931 11 
243939 1 
243953 6 
243957 32 
243967 13 
243981 32 
243990 55 
243998 2 
244001 2 
244014 18 
244022 15 
244031 65 
244045 4 
244054 49 
244059 12 
244065 1 
244068 19 
244073 6 
244077 1 
244084 24 
244090 9 
244096 15 
244101 37 
244107 12 
244112 1 
244115 1 
244118 3 
244126 9 
244132 49 
244138 13 
244142 6 
244145 6 
244152 1 
244165 15 
244174 19 
244179 76 
244189 39 
244202 2 
244206 1 
244209 7 
244214 20 
244251 3 
244254 32 
244260 3 
244265 8 
244273 2 
244283 2 
244288 5 
244308 7 
244316 7 
244358 2 
244366 1 
245426 1 
245667 2 
245671 10 
245681 9 
245686 22 
245694 212 
245715 405 
245738 150 
245757 131 
245766 15 
245779 54 
245785 63 
245790 7 
245796 53 
245807 75 
245815 27 
245824 19 
245833 31 
245842 27 
245848 45 
245851 4 
245858 3 
245864 11 
245869 3 
245874 15 
245886 52 
245894 1 
245911 2 
245930 8 
245954 83 
245963 35 
245967 1 
245979 74 
245987 214 
245996 482 
246014 25 
246019 2 
246023 4 
246031 1 
246034 24 
246040 5 
246045 27 
246051 25 
246058 204 
246065 1 
246080 80 
246089 24 
246092 79 
246100 53 
246117 453 
246129 74 
246140 148 
246145 27 
246157 67 
246161 33 
246165 52 
246169 14 
246174 47 
246180 128 
246187 107 
246195 57 
246200 4 
246205 42 
246210 1 
246224 13 
246227 1 
246261 40 
246272 22 
246285 38 
246295 120 
246304 39 
246308 32 
246318 176 
246326 14 
246330 26 
246334 41 
246340 14 
246345 1 
246349 6 
246355 209 
246373 146 
246381 53 
246385 29 
246391 16 
246412 2 
246428 275 
246442 246 
246457 1 
246467 143 
246477 39 
246480 146 
246490 307 
246500 61 
246507 46 
246521 271 
246534 57 
246543 72 
246549 2 
246566 1 
246574 4 
246580 44 
246586 47 
246612 1 
246623 5 
246649 3 
246658 9 
246666 3 
246669 2 
246673 40 
246682 19 
246691 58 
246708 255 
246724 68 
246790 4468 
246867 96 
246874 17 
246882 82 
246902 25 
246912 45 
246928 13 
246936 32 
246942 5 
246954 8 
246961 90 
246965 28 
246976 30 
246985 9 
246994 9 
247005 41 
247013 12 
247018 16 
247028 19 
247039 11 
247046 15 
247065 16 
247084 69 
247095 63 
247102 23 
247109 15 
247125 255 
247139 41 
247148 230 
247157 229 
247167 33 
247171 41 
247183 120 
247193 25 
247198 11 
247202 151 
247218 1 
247223 2 
247270 3 
247280 2 
247296 18 
247305 70 
247314 14 
247322 19 
247333 29 
247338 32 
247345 142 
247363 56 
247374 16 
247382 31 
247387 26 
247392 132 
247399 28 
247407 16 
247412 14 
247418 56 
247429 28 
247434 1 
247439 30 
247445 22 
247449 14 
247464 463 
247474 35 
247478 18 
247481 7 
247491 189 
247499 1 
247502 1 
247510 1 
247513 3 
247520 43 
247529 11 
247532 31 
247540 20 
247549 202 
247566 385 
247588 30 
247595 11 
247600 131 
247628 13 
247636 15 
247641 6 
247663 3 
247666 1 
247677 1 
247684 32 
247694 23 
247700 232 
247704 1 
247718 2 
247730 1 
247733 23 
247748 5 
247756 5 
247762 44 
247769 4 
247773 1 
247780 72 
247801 41 
247806 9 
247814 183 
247826 1 
247833 122 
247868 19 
247872 21 
247878 24 
247894 1 
247905 2 
247910 18 
247924 39 
247932 9 
247942 72 
247959 61 
247962 8 
247970 19 
247995 42 
247998 79 
248013 26 
248019 3 
248022 14 
248025 1 
248029 35 
248035 12 
248038 16 
248046 8 
248062 22 
248067 6 
248071 24 
248076 63 
248085 34 
248108 16 
248114 32 
248121 19 
248143 17 
248153 1 
248161 2 
248169 48 
248173 26 
248176 11 
248183 5 
248191 19 
248195 7 
248219 15 
248234 5 
248238 63 
248243 1 
248265 36 
248274 4 
248284 52 
248292 12 
248313 5 
248316 1 
248327 29 
248333 48 
248338 6 
248355 6 
248359 1 
248377 2 
248391 4 
248397 20 
248402 10 
248418 43 
248421 6 
248424 1 
248427 2 
248435 16 
248445 36 
248452 96 
248459 2 
248464 2 
248467 16 
248471 1 
248482 121 
248490 13 
248499 10 
248507 28 
248510 32 
248517 21 
248524 5 
248532 29 
248544 6 
248547 10 
248553 43 
248562 8 
248569 1 
248574 1 
248584 6 
248589 8 
248593 15 
248597 11 
248603 13 
248609 34 
248615 21 
248627 3 
248641 89 
248658 21 
248679 128 
248698 220 
248710 1 
248714 14 
248720 44 
248726 63 
248730 9 
248735 19 
248746 51 
248759 73 
248766 9 
248792 1 
248796 24 
248800 4 
248810 1 
248825 10 
248829 195 
248841 97 
248849 44 
248858 142 
248865 8 
248868 1 
248872 1 
248886 4 
248890 1 
248893 6 
248897 10 
248918 61 
248928 41 
248937 3 
248943 39 
248952 160 
248969 134 
248981 236 
248994 28 
249014 108 
249023 16 
249034 190 
249046 41 
249061 484 
249078 184 
249090 239 
249106 100 
249116 57 
249124 2 
249132 10 
249148 2 
249156 3 
249163 28 
249170 115 
249185 9 
249193 4 
249199 44 
249208 82 
249218 45 
249224 74 
249227 17 
249232 13 
249235 15 
249264 2021 
249294 1152 
249316 1510 
249334 248 
249345 320 
249362 611 
249382 191 
249386 1 
249390 36 
249393 196 
249402 90 
249416 5 
249422 3 
249441 8 
249462 2 
249468 44 
249475 1 
249488 6 
249496 47 
249507 80 
249519 50 
249526 5 
249532 19 
249540 5 
249549 88 
249554 35 
249562 112 
249573 145 
249596 2 
249606 38 
249612 25 
249630 20 
249640 17 
249644 15 
249652 38 
249668 162 
249679 179 
249689 30 
249694 24 
249701 40 
249711 111 
249716 15 
249720 14 
249732 25 
249742 1 
249747 7 
249764 80 
249769 2 
249775 1 
249781 15 
249788 4 
249792 10 
249795 20 
249815 1 
249821 1 
249824 2 
249828 29 
249840 7 
249847 19 
249853 79 
249876 1 
249880 9 
249883 12 
249911 6 
249944 8 
249950 2 
249953 1 
249965 5 
249976 1 
249982 2 
250000 2 
250007 9 
250016 17 
250040 88 
250049 28 
250057 22 
250075 7 
250079 2 
250089 19 
250118 4 
250124 1 
250139 1 
250144 8 
250156 10 
250163 36 
250168 3 
250175 10 
250180 1 
250193 3 
250197 1 
250202 28 
250207 4 
250215 17 
250224 2 
250253 11 
250303 8 
250312 5 
250318 2 
250321 37 
250326 22 
250332 62 
250342 19 
250345 53 
250361 12 
250368 19 
250380 21 
250396 17 
250431 2 
250439 2 
250484 1 
250496 2 
250508 4 
250516 84 
250526 1 
250539 183 
250550 1 
250595 1 
250631 14 
250664 8 
250669 47 
250674 8 
250677 13 
250682 1 
250691 217 
250698 14 
250701 53 
250711 13 
250720 1 
250754 93 
250763 2 
250767 1 
250771 3 
250818 22 
250829 1 
250834 1 
250838 6 
250854 3 
250862 68 
250872 1 
250875 12 
250880 11 
250885 2 
250890 4 
250895 74 
250901 25 
250908 5 
250915 7 
250920 7 
250927 9 
250938 15 
250982 7 
250987 1 
251013 1 
251021 39 
251032 31 
251039 35 
251046 16 
251054 2 
251064 50 
251070 42 
251085 447 
251096 52 
251106 290 
251118 121 
251124 23 
251130 165 
251139 49 
251147 37 
251161 1 
251195 1 
251215 35 
251235 2 
251243 67 
251249 1 
251256 116 
251264 68 
251269 113 
251275 38 
251284 14 
251288 12 
251294 1 
251302 47 
251310 9 
251315 1 
251318 37 
251325 1 
251330 20 
251336 1 
251342 15 
251348 13 
251353 88 
251359 175 
251367 72 
251376 48 
251382 6 
251389 21 
251400 3 
251435 2219 
251482 167 
251494 366 
251510 505 
251541 12 
251572 1 
251622 6 
251643 19 
251660 313 
251686 194 
251702 19 
251709 33 
251717 8 
251724 4 
251730 69 
251740 45 
251769 48 
251778 5 
251796 7 
251802 20 
251812 4 
251816 8 
251821 8 
251828 1 
251833 10 
251846 1 
251856 1 
251868 9 
251877 1 
251882 3 
251913 7 
251932 5 
251940 1 
251963 1 
251972 2 
252002 1 
252010 2 
252023 6 
252051 8 
252054 6 
252059 1 
252108 1 
252157 17 
252162 33 
252165 3 
252171 1 
252176 7 
252208 12 
252211 1 
252215 3 
252222 32 
252242 9 
252245 2 
252254 7 
252260 33 
252268 2 
252272 12 
252304 8 
252309 37 
252325 4 
252328 13 
252335 11 
252341 3 
252345 1 
252375 31 
252380 1 
252389 5 
252400 6 
252411 7 
252421 5 
252432 17 
252435 18 
252438 1 
252469 19 
252487 16 
252497 34 
252510 53 
252519 60 
252533 1 
252546 61 
252549 3 
252564 36 
252570 14 
252574 1 
252579 1 
252584 27 
252595 1 
252602 12 
252630 2 
252648 16 
252659 6 
252671 31 
252682 10 
252693 12 
252698 44 
252721 533 
252736 33 
252741 214 
252750 393 
252759 17 
252762 68 
252768 6 
252776 15 
252780 6 
252786 37 
252793 17 
252799 131 
252803 4 
252806 3 
252816 9 
252823 27 
252848 4 
252854 3 
252867 2 
252872 43 
252881 11 
252891 59 
252900 50 
252915 10 
252921 3 
252931 116 
252939 9 
252948 51 
252968 3 
252976 6 
252991 3 
252996 1 
253028 5 
253042 45 
253046 55 
253061 36 
253070 5 
253073 55 
253079 136 
253102 4 
253120 29 
253132 2 
253139 6 
253156 2 
253163 1 
253177 23 
253212 3 
253222 3 
253226 2 
253231 58 
253282 1 
253290 3 
253295 29 
253301 19 
253306 34 
253316 6 
253321 16 
253328 2 
253331 39 
253337 60 
253340 35 
253344 3 
253354 10 
253359 12 
253377 2 
253383 20 
253398 7 
253429 3 
253464 26 
253468 5 
253481 148 
253495 502 
253506 21 
253512 4 
253517 42 
253520 14 
253525 1 
253544 60 
253564 28 
253580 3 
253603 9 
253606 1 
253612 1 
253628 4 
253631 2 
253635 5 
253643 1 
253646 14 
253652 4 
253684 2 
253687 2 
253691 92 
253709 70 
253720 3 
253725 49 
253745 3 
253749 2 
253754 40 
253759 50 
253764 2 
253777 35 
253795 23 
253800 1 
253814 12 
253828 17 
253835 56 
253840 1 
253844 10 
253848 46 
253861 5 
253912 39 
253917 17 
253922 9 
253930 14 
253941 139 
253952 4 
253960 116 
254017 29 
254034 5 
254055 10 
254082 44 
254093 26 
254105 37 
254111 13 
254114 19 
254120 10 
254142 1 
254145 2 
254148 1 
254153 37 
254187 1 
254204 4 
254213 29 
254222 5 
254231 1 
254235 3 
254242 30 
254249 24 
254253 31 
254258 3 
254263 3 
254267 39 
254270 8 
254281 136 
254296 124 
254302 24 
254307 1 
254343 6 
254347 3 
254354 3 
254366 2 
254396 1 
254418 38 
254423 3 
254431 4 
254435 3 
254440 31 
254450 25 
254460 110 
254471 7 
254474 16 
254482 189 
254495 370 
254524 292 
254545 19 
254551 27 
254572 363 
254596 6 
254603 47 
254612 38 
254620 124 
254629 79 
254632 55 
254639 20 
254645 54 
254653 3 
254658 16 
254667 24 
254674 15 
254678 4 
254688 4 
254693 2 
254706 4 
254713 2 
254721 1 
254726 6 
254730 2 
254733 2 
254741 21 
254748 4 
254758 159 
254771 261 
254778 3 
254781 7 
255015 54310 
255165 1 
255175 5 
255180 6 
255184 6 
255188 2 
255192 31 
255196 50 
255211 25 
255224 24 
255248 88 
255257 3 
255273 7 
255283 2 
255287 22 
255314 33 
255320 3 
255327 14 
255334 3 
255343 26 
255352 6 
255373 23 
255381 3 
255413 60 
255416 2 
255419 2 
255458 4 
255468 1 
255478 1 
255482 30 
255487 2 
255505 1 
255564 1 
255582 1 
255646 1 
255652 16 
255662 4 
255665 1 
255671 1 
255675 1 
255679 62 
255685 30 
255695 3 
255699 3 
255702 11 
255721 4 
255725 5 
255741 5 
255747 2 
255752 5 
255758 2 
255763 9 
255769 3 
255775 5 
255783 5 
255794 10 
255807 22 
255810 9 
255813 8 
255818 10 
255821 5 
255830 53 
255859 315 
255881 27 
255885 8 
255894 109 
255906 13 
255914 5 
255920 2 
255927 194 
255939 3 
255945 3 
255966 1 
255979 1 
255984 75 
255992 4 
256014 436 
256023 183 
256032 3 
256050 10 
256053 1 
256059 27 
256068 34 
256076 2 
256087 1 
256093 3 
256107 11 
256110 5 
256120 19 
256124 1 
256129 9 
256132 1 
256142 109 
256152 3 
256169 329 
256180 2 
256186 50 
256201 231 
256223 200 
256246 274 
256265 62 
256274 12 
256282 2 
256285 1 
256295 4 
256306 9 
256313 1 
256319 18 
256338 28 
256365 2 
256371 77 
256376 3 
256388 1 
256403 1 
256429 5 
256436 4 
256454 1 
256458 1 
256463 28 
256471 2 
256518 2 
256521 11 
256548 81 
256562 5 
256573 1 
256586 31 
256589 88 
256595 1 
256606 2 
256614 6 
256626 96 
256645 1 
256651 32 
256657 24 
256661 50 
256676 28 
256707 26 
256712 2 
256745 1 
256754 4 
256760 14 
256778 3 
256781 3 
256785 8 
256789 4 
256794 11 
256801 26 
256805 5 
256810 13 
256821 3 
256824 1 
256829 2 
256836 8 
256842 54 
256852 3 
256857 24 
256867 39 
256876 2 
256883 18 
256889 175 
256900 13 
256906 108 
256914 9 
256923 621 
256951 597 
256972 5 
256985 82 
256992 1 
256997 1 
257005 146 
257016 18 
257022 17 
257025 1 
257029 2 
257041 72 
257046 6 
257056 26 
257084 18 
257093 1 
257121 114 
257127 4 
257132 21 
257135 3 
257140 85 
257151 253 
257162 116 
257170 197 
257177 32 
257182 100 
257188 117 
257199 73 
257206 267 
257214 87 
257222 57 
257238 2 
258002 7 
258018 35 
258028 3 
258036 4 
258042 13 
258052 45 
258060 34 
258064 16 
258089 1270 
258112 47 
258116 49 
258120 13 
258123 2 
258129 1 
258135 93 
258164 1 
258170 103 
258180 109 
258193 347 
258212 158 
258237 751 
258274 497 
258288 125 
258299 153 
258310 1 
258317 62 
258321 21 
258331 1 
258352 17 
258362 13 
258377 54 
258384 44 
258396 26 
258399 1 
258402 6 
258415 55 
258427 201 
258434 3 
258445 21 
258456 77 
258513 12 
258517 36 
258520 3 
258524 15 
258528 8 
258538 3 
258547 40 
258554 5 
258558 1 
258562 7 
258579 3 
258659 7 
258662 2 
258673 1 
258686 2 
258692 2 
258696 2 
258703 2 
258709 7 
258721 12 
258727 1 
258730 25 
258739 31 
258756 1 
258759 2 
258774 20 
258809 1 
258828 18 
258854 2 
258860 11 
258870 17 
258877 1 
258887 1 
258890 1 
258896 61 
258914 8 
258917 1 
258937 1 
258954 1 
258966 13 
258969 23 
258996 17 
259002 16 
259050 3 
259057 9 
259104 5 
259114 5 
259122 48 
259133 19 
259155 78 
259162 4 
259176 3 
259237 7 
259247 6 
259253 2 
259257 51 
259268 14 
259282 29 
259288 22 
259291 1 
259297 3 
259306 26 
259316 43 
259328 9 
259332 3 
259364 6 
259375 12 
259419 6 
259428 4 
259435 4 
259441 3 
259449 74 
259465 14 
259469 68 
259478 17 
259485 10 
259559 2 
259590 2 
259604 14 
259608 3 
259618 2 
259621 1 
259627 2 
259633 4 
259757 1 
259811 1 
260463 4 
260496 1 
260511 246 
260525 96 
260539 10 
260543 3 
260549 1 
260558 2 
260563 2 
260566 25 
260574 9 
260580 1 
260584 5 
260589 11 
260594 6 
260603 18 
260606 1 
260610 1 
263201 1 
263280 1 
263299 28 
265454 15 
265459 11 
265484 13 
265502 5 
265509 21 
265538 1 
265541 10 
265549 1 
265554 11 
265565 5 
265569 3 
265572 4 
265611 2 
265616 1 
265622 4 
265628 7 
265637 2 
265670 2 
265691 83 
265700 8 
265703 39 
265711 19 
265714 36 
265731 20 
265736 46 
265744 84 
265751 66 
265756 23 
265766 153 
265776 33 
265786 1 
265789 4 
265796 149 
265804 33 
265812 14 
265818 1 
265825 1 
265845 70 
265855 4 
265859 29 
265867 42 
265870 58 
265875 30 
265883 52 
265888 14 
265891 3 
265895 23 
265911 25 
265917 98 
265933 1 
265938 1 
265946 11 
265950 14 
265965 14 
265974 17 
265982 58 
266009 91 
266023 1 
266029 40 
266033 4 
266038 41 
266045 19 
266055 15 
266061 22 
266070 84 
266079 3 
266091 171 
266098 11 
266102 20 
266107 143 
266115 56 
266138 156 
266157 3 
266160 4 
266163 15 
266171 5 
266220 7 
266227 18 
266235 13 
266251 4 
266259 94 
266264 23 
266277 276 
266293 90 
266301 27 
266315 73 
266344 7 
266357 5 
266375 2 
266387 3 
266397 2 
266416 2 
266420 1 
266463 65 
266474 35 
266481 2 
266493 45 
266501 29 
266513 93 
266517 11 
266520 1 
266607 1 
266616 64 
266638 49 
266645 11 
266651 4 
266658 49 
266671 116 
266678 8 
266689 10 
266759 13 
266782 6 
266816 1 
266822 26 
266827 17 
266830 5 
266849 14 
266855 5 
266860 2 
266932 79 
266938 8 
266942 87 
266976 36 
266982 1 
266992 1 
267032 4 
267061 1 
267066 43 
267079 1 
267099 13 
267108 34 
267119 4 
267126 3 
267132 1 
267153 3 
267164 1 
267208 23 
267251 4 
267258 51 
267277 4 
267287 1 
267304 22 
267336 4 
267396 14 
267406 6 
267413 8 
267419 17 
267444 255 
267468 210 
267483 11 
267490 24 
267509 253 
267526 11 
267535 110 
267551 49 
267562 16 
267568 5 
267571 3 
267574 4 
267577 4 
267583 18 
267588 7 
267644 1 
267661 2 
267671 1 
267681 268 
267695 2 
267705 5 
267710 9 
267717 82 
267731 1 
267742 14 
267766 33 
267771 24 
267818 4 
267843 37 
267876 19 
267885 7 
267893 7 
267896 1 
267910 5 
267917 18 
267925 1 
267928 21 
267936 4 
268024 13 
268033 1 
268043 3 
268079 25 
268092 5 
268101 13 
268126 44 
268146 2 
268180 29 
268192 31 
268209 6 
268226 1 
268238 7 
268290 6 
268357 2 
268367 5 
268378 15 
268386 6 
268458 33 
268462 5 
268473 12 
268480 13 
268489 6 
268523 7 
268532 1 
268603 13 
268615 2 
268633 4 
268638 11 
268654 1 
268660 69 
268673 3 
268681 1 
268700 1 
268709 262 
268769 1 
268801 35 
268808 44 
268814 94 
268828 6 
268843 2 
268911 14 
268919 18 
268940 2 
268962 2 
268972 7 
268977 19 
268983 70 
268991 45 
269008 43 
269069 53 
269078 2 
269107 1 
269115 40 
269146 4 
269156 85 
269161 12 
269262 26 
269265 17 
269273 2 
269276 46 
269288 136 
269296 29 
269300 17 
269308 10 
269313 18 
269317 12 
269324 33 
269327 21 
269331 7 
269340 40 
269389 8 
269410 28 
269439 32 
269443 8 
269448 145 
269458 94 
269467 21 
269475 126 
269485 3 
269494 5 
269505 8 
269512 37 
269579 1 
269617 17 
269626 125 
269632 1 
269636 9 
269650 141 
269671 76 
269698 851 
269730 25 
269737 7 
269743 6 
269747 14 
269754 115 
269763 65 
269776 195 
269784 1 
269790 216 
269803 5 
269838 1 
269863 7 
269879 2 
269894 4 
269907 11 
269911 2 
269916 149 
269926 3 
269934 24 
269976 2 
269993 36 
270011 25 
270019 53 
270023 27 
270027 53 
270032 12 
270042 91 
270051 19 
270056 48 
270064 73 
270078 101 
270091 8 
270097 130 
270110 129 
270117 13 
270128 205 
270140 83 
270151 49 
270160 34 
270170 238 
270182 4 
270192 42 
270198 35 
270209 4 
270216 5 
270277 2 
270283 12 
270292 2 
270303 104 
270312 100 
270320 16 
270327 19 
270333 42 
270337 2 
270340 7 
270351 18 
270359 75 
270366 12 
270369 10 
270380 18 
270388 21 
270393 3 
270401 7 
270404 22 
270445 1 
270455 1 
270468 27 
270474 1 
270477 1 
270481 7 
270484 10 
270489 71 
270498 85 
270510 56 
270515 17 
270518 8 
270530 43 
270543 5 
270551 55 
270562 15 
270573 5 
270603 4 
270619 8 
270626 19 
270631 3 
270636 4 
270643 14 
270649 3 
270659 1 
270670 63 
270678 67 
270684 55 
270700 109 
270707 7 
270715 163 
270732 4 
270742 9 
270778 5 
270783 1 
270786 1 
270789 2 
270802 1 
270809 5 
270837 5 
270840 6 
270855 8 
270859 3 
270873 3 
270884 126 
270904 63 
270919 181 
270934 10 
270953 81 
270958 22 
270969 1 
270980 5 
270989 1 
270999 14 
271010 6 
271018 6 
271028 1 
271052 24 
271067 10 
271177 4 
271210 1 
271227 2 
271231 18 
271362 6 
273748 10 
273769 77 
273776 20 
273787 83 
273805 12 
273808 1 
273811 8 
273815 5 
273820 62 
273832 111 
273842 30 
273885 3 
273894 5 
273911 215 
273920 61 
273928 183 
273932 57 
273943 219 
273959 31 
273965 40 
273971 79 
273982 11 
273985 7 
273992 4 
274000 61 
274005 81 
274011 1 
274024 1 
274035 10 
274041 9 
274055 10 
274060 4 
274064 12 
274069 2 
274075 5 
274079 3 
274086 10 
274109 7 
274113 1 
274121 1 
274125 3 
274134 11 
274139 42 
274150 12 
274157 1 
274168 62 
274174 2 
274179 3 
274189 6 
274199 34 
274209 13 
274243 1 
274253 1 
274260 3 
274269 1 
274273 2 
274299 1 
274314 1 
274319 3 
274324 12 
274332 2 
274340 1 
274351 21 
274358 13 
274372 4 
274380 33 
274387 1 
274409 23 
274423 117 
274435 7 
275688 19 
275734 3 
275744 2 
275754 14 
275767 1 
275776 3 
275780 3 
275793 49 
275802 10 
275806 2 
275814 54 
275820 30 
275827 15 
275833 6 
275837 17 
275841 22 
275850 67 
275871 13 
275877 66 
275886 84 
275896 30 
275901 14 
275906 13 
275910 14 
275920 86 
275927 17 
275932 16 
275936 1 
275941 32 
275948 98 
275954 13 
275962 184 
275972 6 
275975 4 
275982 99 
275989 6 
275993 51 
276002 109 
276012 296 
276026 268 
276037 40 
276058 16 
276068 100 
276076 95 
276084 95 
276089 11 
276092 4 
276099 136 
276104 36 
276114 1 
276118 2 
276121 2 
276128 159 
276137 70 
276148 24 
276153 7 
276161 1 
276174 1 
276177 2 
276180 9 
276185 20 
276190 45 
276198 140 
276211 3 
276218 48 
276230 11 
276236 16 
276242 1 
276249 7 
276253 2 
276256 9 
276274 60 
276281 13 
276287 1 
276311 4 
276326 3 
276343 21 
276349 11 
276378 2 
276388 3 
276397 4 
276401 9 
276412 1 
276425 58 
276437 12 
276444 1 
276456 12 
276460 18 
276468 5 
276490 8 
276500 29 
276509 9 
276522 1 
276539 22 
276547 1 
276565 11 
276568 22 
276578 5 
276591 8 
276595 2 
276598 3 
276604 4 
276613 54 
276620 8 
276625 1 
276648 22 
276667 6 
276686 4 
276690 18 
276700 7 
276703 4 
276720 53 
276733 11 
276742 1 
276750 24 
276780 11 
276850 3 
276976 2 
276981 70 
277018 1 
277074 65 
277081 8 
277096 3 
277129 1 
277165 4 
277201 14 
277205 16 
277255 2 
277270 54 
277276 46 
278702 98661 
278875 822 
278899 2298 
278922 318 
278936 1055 
278952 116 
278961 30 
278966 38 
278974 25 
278992 327 
279008 180 
280588 9 
280591 5 
280599 50 
280621 1 
280630 27 
280633 2 
280638 9 
280645 2 
280648 37 
280661 16 
280666 46 
280671 2 
280681 1 
280687 1 
280702 65 
280705 10 
280712 1 
280716 5 
280719 1 
280723 7 
280735 8 
280739 30 
280743 4 
280747 83 
280756 43 
280764 28 
280775 12 
280786 47 
280809 1 
280815 49 
280820 91 
280827 3 
280832 8 
280837 24 
280845 43 
280852 53 
280860 17 
280867 10 
280881 43 
280891 95 
280897 3 
280901 61 
280908 1 
280917 116 
280924 246 
280933 20 
280937 59 
280944 27 
280949 3 
280959 248 
280975 28 
280987 109 
281010 6 
281019 40 
281026 19 
281034 5 
281040 12 
281076 37 
281087 16 
281095 1 
281100 7 
281104 18 
281111 4 
281115 26 
281135 69 
281146 25 
281152 6 
281155 44 
281162 44 
281169 2 
281178 5 
281184 23 
281191 5 
281197 22 
281212 3 
281225 3 
281246 11 
281252 1 
281258 4 
281265 12 
281271 3 
281280 8 
281283 17 
281311 4 
281324 8 
281429 1 
281566 17 
281590 1 
281598 3 
281603 4 
281637 8 
281640 17 
281723 14 
281733 2 
281742 31 
281750 4 
281776 12 
281786 17 
281802 8 
281877 45 
281923 5 
281946 19 
281962 68 
281968 1 
282037 7 
282040 24 
282060 2 
282093 11 
282122 40 
282135 67 
282149 4 
282165 25 
282172 36 
282218 55 
282228 8 
282240 3 
282243 100 
282252 147 
282259 1 
282263 20 
282288 10 
282313 4 
282320 5 
282333 22 
282337 12 
282408 17 
282422 47 
282428 2 
282438 1 
282455 173 
282468 4 
282475 2 
282483 5 
282486 1 
282489 8 
282498 66 
282503 3 
282511 12 
282518 19 
282528 44 
282538 119 
282550 1 
282562 83 
282569 49 
282635 23 
282639 2 
282678 2 
282683 1 
282697 3 
282705 5 
282719 8 
282754 6 
282766 1 
282786 13 
282811 1 
282819 3 
282823 2 
282831 13 
282839 6 
282843 7 
282853 45 
282860 72 
282876 36 
282883 11 
282888 9 
282893 2 
282898 2 
282915 34 
282920 1 
282924 2 
282938 14 
282947 1 
283004 20 
283012 11 
283022 28 
283027 1 
283034 17 
283042 16 
283046 7 
283065 61 
283074 7 
283085 3 
283089 1 
283093 12 
283103 21 
283112 12 
283119 4 
283123 2 
283127 8 
283187 3 
283192 20 
283196 11 
283213 3 
283217 13 
283220 6 
283227 11 
283247 24 
283276 1 
283280 1 
283319 2 
283349 6 
283352 2 
283359 2 
283376 1 
283379 2 
283401 1 
283424 1 
283443 5 
283468 19 
283491 8 
283512 7 
283530 26 
283542 19 
283552 53 
283555 20 
283559 2 
283566 44 
283574 9 
283578 18 
283587 28 
283594 11 
283603 2 
283607 22 
283610 15 
283618 74 
283625 2 
283631 16 
283638 107 
283647 17 
283654 24 
283658 50 
283709 8 
283737 2 
283753 1 
283771 4 
283791 7 
283802 8 
283820 4 
283828 280 
283840 1 
283856 21 
283860 19 
283875 9 
283895 4 
283911 1 
283920 1 
283930 13 
283935 1 
283943 1 
283955 4 
283985 6 
283989 4 
283997 75 
284000 45 
284009 16 
284031 99 
284037 14 
284047 3 
284071 6 
284074 31 
284084 26 
284096 15 
284101 3 
284107 50 
284116 1 
284132 83 
284141 52 
284150 29 
284161 10 
284164 1 
284171 77 
284177 1 
284184 9 
284197 84 
284206 11 
284212 13 
284215 5 
284221 9 
284235 3 
284246 1 
284253 3 
284260 3 
284264 8 
284274 7 
284283 2 
284287 2 
284293 10 
284309 1 
284351 3 
284359 34 
284404 13 
284412 8 
284426 2 
284437 1 
284442 1 
284459 16 
284528 1 
284541 4 
284549 81 
284555 104 
284562 2 
284571 5 
284585 81 
284605 2 
284611 8 
284623 58 
284651 6 
284731 12 
284735 10 
284747 13 
284757 1 
284813 29 
284824 8 
284905 2 
284927 2 
284941 8 
284949 3 
284954 5 
285064 9 
285085 6 
285109 7 
285130 1 
285146 16 
285155 33 
285213 111 
285280 1 
285303 12 
285433 4 
285506 1 
285548 4 
285568 3 
285582 22 
285704 1 
285715 2 
285752 4 
285782 10 
285807 1 
285836 23 
285928 3 
285947 2 
286004 13 
286026 1 
286174 105 
286178 139 
286215 28 
286229 12 
286240 1 
286337 22 
286367 91 
286382 6 
286405 15 
286484 1 
286497 11 
286504 28 
286539 73 
286693 3 
286723 8 
286851 90 
287014 1 
287030 2 
287104 3 
287109 66 
287124 6 
287159 4 
287198 1 
287204 1 
287251 3 
287257 13 
287275 8 
287287 6 
287305 1 
287369 13 
287393 3 
287403 3 
287425 1 
287431 4 
287437 3 
287452 2 
287481 4 
287603 2 
287622 1 
287639 8 
287656 26 
287716 5 
287757 3 
287764 56 
287768 1 
287772 48 
287778 48 
287790 7 
287793 2 
287802 2 
287807 3 
287819 1 
287911 1 
287947 15 
287953 3 
287957 23 
287961 2 
287983 1 
287995 1 
288072 19 
288085 13 
288104 1 
288129 9 
288135 7 
288143 17 
288168 21 
288175 138 
288189 66 
288197 35 
288203 3 
288207 3 
288210 80 
288219 175 
288231 24 
288238 44 
288244 32 
288251 49 
288262 7 
288267 4 
288270 18 
288273 5 
288277 44 
288317 4 
288327 12 
288366 12 
288382 7 
288401 1 
288409 4 
288422 1 
288428 3 
288441 2 
288445 30 
288462 1 
288495 1 
288517 15 
288536 26 
288544 28 
288547 1 
288550 19 
288554 17 
288568 30 
288577 9 
288583 2 
288601 32 
288606 13 
288614 4 
288619 114 
288640 3 
288697 1 
288726 14 
288730 12 
288755 38 
288763 43 
288770 2 
288773 6 
288781 1 
288791 5 
288796 50 
288816 7 
288824 28 
288829 5 
288901 4 
288930 5 
288946 16 
288963 41 
288992 1 
289002 8 
289011 7 
289017 1 
289027 3 
289033 19 
289036 1 
289039 1 
289044 2 
289048 76 
289056 29 
289063 20 
289068 2 
289071 2 
289076 10 
289130 37 
289198 5 
289203 12 
289209 18 
289219 6 
289227 6 
289231 171 
289245 26 
289255 79 
289259 3 
289263 57 
289274 6 
289287 3 
289295 10 
289301 33 
289306 3 
289311 1 
289320 85 
289330 24 
289408 3 
289474 6 
289478 7 
289483 5 
289510 21 
289525 5 
289594 5 
289604 1 
289613 5 
289631 1 
289637 11 
289657 3 
289705 6 
289772 18 
289783 16 
289803 3 
289813 1 
289875 5 
289925 1 
289931 135 
290007 17 
290032 2 
290061 16 
290073 41 
290080 5 
290085 6 
290089 2 
290093 3 
290096 6 
290106 109 
290148 38 
290162 26 
290165 10 
290193 5 
290222 20 
290227 3 
290247 22 
290251 4 
290296 17 
290304 8 
290310 26 
290319 64 
290335 20 
290340 17 
290348 35 
290376 2 
290387 2 
290392 3 
290398 18 
290401 1 
290419 3 
290423 1 
290464 7 
290487 1 
290523 53 
290532 16 
290538 3 
290545 30 
290550 4 
290559 5 
290572 3 
290594 2 
290605 2 
290624 3 
290639 7 
290644 6 
290648 9 
290670 3 
290678 12 
290692 16 
290702 1 
290746 22 
290749 1 
290766 2 
290774 11 
290782 3 
290791 23 
290796 1 
290831 1 
290852 4 
290874 13 
290890 2 
290917 10 
290924 46 
290959 1 
290977 10 
290996 47 
291028 40 
291089 14 
291160 3 
291279 14 
291297 38 
291331 2 
291345 27 
291355 11 
291360 29 
291365 9 
291473 31 
291485 5 
291488 1 
291492 23 
291503 19 
291507 1 
291534 1 
291542 1 
291545 1 
291647 20 
291658 3 
291670 16 
291679 58 
291695 2 
291718 53 
291739 13 
291776 33 
291779 4 
291812 1 
291845 1 
291859 8 
291863 45 
291891 1 
291898 2 
291908 86 
291917 1 
291956 9 
291966 26 
291979 4 
291984 46 
291992 7 
292000 28 
292013 41 
292023 4 
292026 32 
292034 82 
292047 56 
292055 53 
292068 191 
292078 4 
292082 4 
292138 7 
292146 15 
292153 1 
292158 24 
292173 9 
292177 35 
292188 47 
292194 17 
292200 14 
292206 17 
292213 8 
292220 1 
292229 30 
292244 3 
292253 29 
292267 7 
292281 8 
292288 4 
292306 2 
292313 4 
292328 5 
292334 1 
292359 10 
292370 10 
292375 43 
292382 66 
292390 1 
292393 54 
292400 32 
292408 1 
292427 22 
292430 15 
292436 7 
292442 25 
292445 1 
292460 2 
292468 2 
292578 61 
292589 17 
292597 43 
292607 1 
292617 1 
292620 83 
292627 1 
292631 17 
292644 36 
292659 9 
292764 5 
292790 4 
292794 8 
292797 1 
292802 3 
292814 14 
292827 2 
292932 5 
292938 3 
292950 1 
292970 27 
292975 3 
293086 25 
293101 16 
293117 3 
293128 2 
293134 75 
293164 4 
293172 21 
293208 1 
293227 1 
293231 111 
293272 1 
293303 6 
293312 3 
293320 1 
293344 2 
293353 34 
293436 16 
293448 3 
293463 27 
293487 45 
293633 19 
293640 27 
293738 14 
293748 22 
293762 1 
293792 4 
293805 9 
293907 80 
293911 45 
293920 1 
293926 4 
293940 89 
293974 28 
294068 72 
294083 22 
294087 1 
294100 23 
294104 1 
294112 2 
294117 1 
294124 86 
294134 2 
294138 1 
294147 230 
294153 98 
294159 3 
294162 3 
294176 3 
294186 180 
294197 2 
294203 2 
294213 78 
294225 13 
294235 6 
294242 53 
294257 4 
294270 2 
294302 2 
294350 8 
294366 2 
294389 8 
294413 7 
294470 1 
294477 1 
294503 20 
294508 1 
294521 3 
294529 8 
294541 45 
294547 2 
294551 16 
294555 3 
294566 11 
294587 21 
294609 8 
294614 4 
294632 38 
294653 10 
294707 1 
294710 4 
294732 6 
294740 16 
294750 3 
294767 32 
294774 1 
294788 25 
294796 1 
294803 1 
294825 12 
294832 1 
294862 59 
294865 2 
294872 8 
295031 9 
295040 23 
295044 98 
295063 53 
295069 10 
295090 17 
295143 82 
295188 8 
295196 89 
295207 1 
295231 3 
295252 8 
295256 7 
295260 40 
295282 2 
295292 10 
295314 8 
295332 4 
295439 5 
295501 6 
295532 3 
295544 5 
295556 20 
295587 2 
295591 9 
295597 5 
295601 3 
295608 13 
295616 7 
295670 6 
295711 32 
295718 1 
295733 1 
295752 2 
295766 2 
295775 17 
295780 51 
295790 2 
295803 1 
295841 2 
295897 2 
295929 2 
295960 31 
295967 47 
295975 114 
295982 8 
295989 5 
296098 3 
296106 1 
296123 46 
296153 46 
296170 1 
296175 6 
296190 4 
296200 14 
296207 2 
296219 4 
296254 20 
296334 2 
296354 1 
296366 4 
296373 3 
296393 2 
296403 29 
296409 4 
296440 4 
296524 5 
296550 1 
297810 35 
297824 1 
297834 1 
297845 2 
297867 227 
297878 172 
297885 19 
297889 24 
297900 7 
297905 80 
297912 7 
297921 29 
297930 6 
297945 2 
297957 12 
297968 106 
297973 21 
297980 62 
297988 10 
298007 16 
298018 3 
298032 1 
298096 2 
298101 2 
298108 46 
298113 58 
298116 33 
298120 70 
298123 1 
298135 2 
298138 44 
298144 200 
298151 2 
298166 8 
298173 39 
298176 166 
298185 11 
298197 184 
298204 32 
298210 6 
298218 18 
298221 5 
298229 5 
298291 3 
298312 2 
298323 16 
298326 1 
298344 17 
298347 24 
298352 1 
298356 13 
298367 9 
298493 38 
298501 1 
298506 2 
298512 12 
298546 3 
298655 6 
298664 1 
298706 1 
298795 26 
298825 19 
298859 116 
298991 13 
299121 4 
299261 5 
299277 13 
299291 3 
299328 2 
299360 2 
299427 5 
299435 4 
299446 5 
299472 19 
299547 6 
299577 1 
299621 7 
299625 103 
299631 37 
299641 4 
299673 9 
299711 1 
299721 140 
299733 12 
299743 3 
299747 14 
299763 4 
299766 27 
299788 56 
299792 1 
299804 3 
299809 12 
299926 1 
299930 65 
299942 61 
299953 42 
299960 9 
299967 1 
299975 49 
300012 6 
300064 11 
300069 25 
300079 68 
300088 22 
300093 4 
300098 8 
300101 23 
300218 12 
300240 9 
300244 27 
300257 31 
300260 1 
300267 1 
300271 1 
300276 3 
300573 1 
301263 1 
301284 2 
301335 2 
301378 4 
301383 3 
301389 1 
301393 5 
301413 1 
301424 3 
301428 7 
301433 18 
301439 2 
301447 2 
301452 2 
301457 3 
301475 6 
301479 15 
301503 10 
301509 7 
301521 3 
301529 4 
301549 1 
301554 1 
301599 1 
301617 1 
301629 40 
301641 121 
301652 29 
301656 1 
301664 49 
301671 5 
301677 25 
301683 11 
301687 6 
301694 112 
301699 9 
301702 1 
301708 16 
301713 9 
301722 34 
301725 47 
301730 41 
301736 121 
301742 19 
301760 10 
301769 12 
301782 6 
301785 4 
301795 12 
301814 7 
301834 3 
301860 6 
301894 14 
301903 2 
301910 12 
301951 6 
301954 19 
301971 4 
302026 3 
302031 7 
302061 37 
302107 15 
302127 10 
302130 1 
302171 1 
302224 3 
302227 6 
302250 19 
302254 5 
302283 4 
302309 37 
302314 1 
302366 3 
302390 8 
302402 1 
302411 1 
302419 11 
302436 57 
302456 2 
302463 17 
302466 20 
302469 6 
302477 1 
302488 3 
302559 24 
302567 21 
302570 7 
302585 55 
302589 17 
302606 4 
302612 104 
302626 14 
302634 12 
302637 1 
302651 53 
302662 3 
302670 155 
302723 59 
302757 24 
302768 42 
302775 8 
302782 16 
302791 6 
302840 2 
302858 16 
302870 45 
302880 84 
302908 37 
302939 1 
302982 1 
302986 8 
303010 87 
303080 2 
303083 1 
303095 1 
303192 7 
303238 90 
303352 1 
303388 4 
303448 1 
303474 3 
303489 7 
303544 9 
303568 1 
303571 2 
303576 1 
303607 2 
303644 6 
303656 24 
303660 11 
303663 1 
303699 10 
303708 11 
303720 28 
303726 6 
303735 4 
303741 2 
303744 43 
303748 4 
303753 43 
303759 3 
303776 22 
303780 1 
303792 5 
303797 21 
303807 61 
303816 62 
303821 2 
303827 93 
303831 1 
303836 8 
303842 2 
303851 1 
303859 1 
303880 64 
303889 1 
303913 8 
303930 18 
303934 16 
303939 6 
303945 1 
303975 2 
303988 16 
303992 1 
303999 3 
304114 44 
304146 5 
304150 68 
304158 23 
304166 15 
304176 2 
304181 2 
304196 1 
304227 23 
304277 10 
304283 42 
304303 80 
304312 51 
304317 5 
304320 1 
304337 55 
304355 149 
304365 91 
304374 53 
304380 21 
304386 31 
304395 7 
304398 36 
304408 7 
304412 3 
304417 9 
304421 132 
304454 8 
304457 5 
304509 4 
304513 3 
304517 25 
304523 2 
304532 57 
304539 112 
304547 75 
304553 17 
304576 2 
304579 27 
304587 34 
304596 54 
304604 4 
304620 10 
304638 1 
304644 2 
304652 2 
304664 3 
304675 18 
304684 7 
304732 45 
304743 57 
304751 8 
304786 39 
304798 7 
304851 7 
304870 7 
304874 15 
304911 13 
304973 2 
305035 6 
305068 1 
305139 2 
305150 5 
305153 4 
305213 3 
305225 1 
305235 3 
305239 3 
305246 4 
305287 1 
305397 34 
305407 6 
305524 7 
305535 2 
305686 31 
305704 1 
305711 27 
305714 1 
305725 6 
305731 8 
305757 10 
305812 1 
305852 139 
305883 90 
305896 1 
305989 1 
306020 8 
306029 18 
306038 127 
306050 365 
306058 29 
306062 3 
306066 4 
306070 25 
306073 14 
306079 46 
306092 33 
306099 6 
306105 10 
306112 4 
306122 30 
306139 27 
306146 22 
306155 45 
306158 2 
306164 22 
306185 31 
306198 93 
306206 4 
306216 12 
306223 4 
306228 3 
306239 94 
306337 7 
306347 79 
306367 21 
306394 16 
306398 31 
306406 3 
306504 7 
306529 1 
306535 11 
306543 1 
306548 6 
306558 7 
306588 44 
306669 4 
306675 2 
306713 17 
306820 2 
306854 9 
306875 3 
306902 1 
306912 13 
306977 35 
306991 77 
306995 27 
307020 64 
307029 5 
307032 37 
307037 1 
307043 54 
307049 62 
307059 31 
307067 115 
307093 5 
307096 1 
307107 178 
307119 179 
307131 42 
307146 9 
307159 32 
307171 15 
307184 1 
307208 5 
307219 4 
307228 1 
307248 1 
307338 13 
307354 7 
307364 8 
307369 9 
307377 40 
307386 82 
307393 58 
307407 176 
307418 7 
307424 15 
307439 1 
307442 1 
307456 67 
307464 3 
307468 6 
307473 1 
307477 4 
307490 80 
307504 43 
307513 8 
307523 42 
307530 10 
307548 54 
307553 56 
307561 65 
307602 37 
307637 1 
307644 13 
307694 29 
307708 14 
307715 7 
307730 17 
307737 2 
307744 8 
307837 29 
307849 5 
307853 22 
307864 6 
307875 8 
307889 22 
307903 55 
307940 43 
307959 81 
307968 12 
308009 10 
308028 7 
308037 5 
308040 3 
308055 3 
308060 156 
308080 6 
308086 8 
308106 1 
308111 12 
308119 4 
308139 58 
308151 5 
308168 61 
308178 30 
308185 10 
308191 6 
308196 33 
308205 27 
308210 93 
308217 49 
308236 8 
308239 1 
308245 1 
308329 2 
308332 2 
308341 1 
308369 1 
308373 11 
308407 31 
308415 1 
308423 5 
308428 40 
308552 3 
308556 30 
308583 1 
308633 14 
308686 23 
308697 109 
308713 21 
308719 5 
308727 13 
308739 50 
308747 2 
308767 17 
308776 1 
308783 22 
308791 145 
308799 19 
308804 3 
308812 52 
308824 66 
308833 21 
308844 12 
308854 1 
308858 2 
308864 18 
308869 1 
308874 16 
308884 5 
308959 1 
308992 2 
309018 2 
309047 11 
309171 1 
309174 2 
309183 6 
309195 2 
309304 17 
309316 13 
309320 29 
309330 5 
309370 1 
309391 1 
309466 18 
309478 31 
309489 1 
309550 1 
309567 21 
309590 102 
309598 18 
309610 2 
309736 28 
309750 3 
309766 3 
309775 7 
309789 1 
309793 9 
309816 25 
309840 51 
309921 13 
309938 28 
309949 69 
310006 6 
310075 1 
310078 7 
310083 29 
310128 5 
310195 37 
310216 110 
310265 16 
310338 9 
310345 4 
310359 7 
310391 2 
310394 3 
310409 84 
310420 98 
310429 315 
310437 67 
310445 171 
310455 6 
310464 1 
310470 95 
310478 38 
310516 616 
310531 5 
310535 15 
310539 9 
310549 48 
310558 17 
310676 1 
310684 2 
310695 1 
310699 9 
310713 13 
310717 4 
310833 17 
310847 35 
310850 17 
310855 32 
310863 12 
311008 4 
311028 63 
311125 5 
311150 33 
311155 28 
311171 1 
311207 9 
311220 1 
311228 9 
311311 8 
311326 26 
311329 20 
311334 4 
311349 1 
311357 18 
311360 1 
311364 1 
311384 9 
311488 6 
311498 74 
311505 28 
311508 4 
311515 4 
311525 11 
311537 8 
311544 37 
311553 15 
311563 8 
311569 55 
311577 1 
311589 4 
311600 19 
311630 1 
311693 5 
311707 4 
311715 33 
311725 1 
311732 7 
311740 12 
311763 6 
311799 4 
311860 15 
311887 2 
311891 1 
312051 1 
312054 5 
312071 36 
312093 17 
312274 21 
312295 2 
312371 5 
312375 1 
312398 3 
312406 1 
312450 26 
312512 1 
312577 37 
312618 67 
312652 1 
312783 10 
312817 16 
312916 2 
312932 3 
312978 1 
313117 19 
313278 1 
313299 8 
313449 6 
313483 39 
313501 2 
313566 3 
313656 10 
313744 2 
313943 1 
313989 20 
314018 1 
314033 41 
314057 2 
314151 66 
314255 73 
314261 17 
314287 3 
314297 7 
314316 65 
314337 24 
314346 86 
314468 2 
314481 11 
314516 1 
314649 49 
314660 2 
314684 59 
314714 1 
314805 14 
314808 4 
314813 7 
314821 14 
314827 4 
314832 6 
314840 1 
314858 13 
314873 10 
314949 17 
314961 1 
314967 3 
314975 2 
314983 13 
314991 1 
314995 1 
315004 1 
315015 1 
315026 3 
315058 10 
315065 8 
315132 2 
315188 4 
315194 13 
315212 6 
315217 11 
315220 4 
315224 4 
315251 2 
315268 3 
315327 5 
315340 1 
315395 1 
315410 4 
315415 14 
315418 1 
315439 93 
315449 9 
315457 18 
315496 7 
315650 26 
316379 4 
316480 12 
316485 1 
316529 52 
316544 8 
316657 1 
316660 2 
316669 1 
316672 7 
316680 7 
316705 27 
316709 4 
316712 21 
316718 29 
316728 20 
316731 2 
316739 17 
316757 10 
316779 1 
316789 96 
316793 2 
316805 4 
316847 8 
316912 3 
317068 20 
317087 18 
317100 2 
317103 2 
317121 25 
317240 3 
317276 79 
317298 18 
317306 1 
317309 2 
317335 51 
317432 1 
317439 14 
317445 3 
317513 10 
317585 6 
317589 1 
317597 1 
317648 43 
317703 13 
317747 6 
317884 1 
317899 2 
317907 6 
318032 1 
318049 3 
318062 2 
318070 1 
318074 2 
318078 4 
318106 4 
318109 1 
318116 1 
318121 8 
318126 3 
318129 6 
318135 7 
318148 3 
318155 5 
318159 2 
318170 1 
318182 7 
318188 1 
318204 1 
318212 1 
318335 9 
318338 2 
318348 7 
318364 7 
318370 17 
318515 7 
318536 1 
318697 3 
318802 9 
318810 18 
318826 1 
318842 1 
318846 4 
318898 5 
318988 8 
319018 22 
319075 8 
319106 8 
319128 2 
319212 5 
319230 7 
319255 5 
319268 5 
319277 3 
319287 1 
319296 2 
319309 5 
319384 4 
319396 44 
319402 5 
319454 13 
319466 2 
319472 24 
319504 1 
319552 3 
319556 1 
319601 25 
319629 25 
319640 10 
319643 14 
319655 35 
319674 15 
319677 2 
319709 11 
319713 84 
319721 6 
319736 15 
319753 3 
319809 15 
319824 10 
319994 18 
320024 29 
320081 1 
320122 2 
320139 2 
320144 12 
320180 1 
320246 1 
320250 1 
320262 8 
320284 4 
320332 1 
320336 7 
320340 4 
320354 1 
320383 1 
320504 182 
320518 3 
320542 1 
320619 53 
320639 177 
320659 56 
320671 1 
320719 13 
320764 1 
320783 6 
320884 5 
320897 19 
320922 6 
320941 17 
320947 3 
320962 6 
320982 1 
320988 2 
321007 3 
321026 4 
321034 20 
321055 1 
321073 2 
321088 2 
321091 3 
321106 12 
321124 74 
321138 18 
321141 5 
321149 5 
321154 1 
321158 8 
321165 8 
321169 13 
321175 58 
321184 10 
321215 27 
321274 2 
321295 2 
321309 9 
321328 6 
321350 2 
321358 1 
321387 63 
321476 10 
321504 10 
321517 19 
321525 61 
321534 42 
321560 2 
321624 3 
321629 2 
321642 43 
321652 9 
321657 9 
321674 2 
321685 6 
321692 14 
321704 4 
321717 27 
321723 13 
321732 27 
321743 111 
321752 15 
321760 9 
321766 1 
321776 13 
321784 18 
321789 2 
321792 13 
321803 21 
321808 45 
321812 15 
321896 1 
321915 21 
321926 1 
321935 3 
321946 10 
321954 1 
321961 139 
321966 3 
322081 5 
322089 17 
322099 34 
322107 9 
322110 22 
322115 6 
322119 2 
322128 1 
322152 2 
322157 19 
322165 1 
322182 7 
322211 92 
322242 6 
322285 66 
322290 6 
322298 1 
322331 23 
322355 2 
322400 4 
322417 6 
322540 1 
322550 3 
322590 33 
322593 13 
322767 7 
322792 6 
322851 2 
322866 5 
322883 5 
322901 1 
322904 8 
322909 8 
322986 9 
323005 3 
323024 2 
323039 28 
323072 5 
323161 1 
323223 86 
323233 10 
323304 38 
323331 13 
323344 12 
323352 7 
323501 18 
323526 1 
323632 1 
323636 16 
323646 44 
323650 9 
323658 154 
323668 6 
323679 3 
323684 2 
323768 16 
323793 16 
323810 7 
323827 244 
323834 83 
323843 1 
323958 3 
323968 8 
323977 13 
323989 1 
323992 4 
324001 2 
324073 3 
324092 1 
324100 1 
324114 4 
324119 9 
324125 7 
324134 37 
324138 5 
324143 4 
324149 47 
324159 167 
324170 37 
324176 36 
324179 11 
324185 91 
324197 1 
324201 42 
324211 10 
324219 108 
324230 80 
324238 6 
324242 7 
324250 12 
324255 19 
324263 47 
324302 4 
324305 1 
324350 12 
324376 2 
324390 3 
324397 1 
324430 1 
324480 1 
324602 22 
324727 1 
324745 30 
324748 26 
324769 8 
324784 153 
324828 18 
324902 7 
324921 8 
324926 8 
324933 1 
324946 1 
325073 19 
325150 14 
325188 3 
325209 5 
325229 1 
325251 3 
325262 2 
325302 8 
325335 2 
325355 12 
325368 1 
325384 25 
325402 66 
325410 3 
325435 1 
325447 1 
325496 55 
325524 25 
325551 61 
325613 1 
325640 59 
325648 1 
325694 2 
325805 2 
325816 70 
325827 1 
325884 16 
325937 3 
325963 2 
325966 20 
325974 1 
325982 1 
325989 1 
325993 1 
325996 6 
326004 7 
326013 3 
326020 8 
326040 5 
326084 9 
326103 14 
326140 1 
326154 5 
326159 4 
326167 16 
326174 8 
326178 19 
326182 7 
326188 46 
326205 2 
326212 9 
326220 69 
326229 19 
326237 22 
326246 5 
326251 15 
326261 8 
326279 31 
326291 1 
326298 4 
326304 5 
326335 1 
326370 3 
326377 1 
326403 5 
326478 3 
326560 23 
326564 30 
326594 1 
326671 86 
326703 3 
326707 22 
326720 6 
326726 1 
326730 27 
326737 21 
326741 190 
326745 30 
326757 503 
326769 25 
326776 13 
326792 35 
326810 1 
326827 67 
326844 31 
326847 42 
326858 49 
326876 61 
326879 1 
326892 2 
326913 3 
326920 49 
326925 13 
326933 2 
326939 11 
326962 16 
327034 11 
327097 4 
327122 1 
327131 48 
327141 7 
327153 19 
327284 4 
327289 6 
327300 7 
327308 12 
327333 4 
327351 1 
327452 1 
327457 1 
327494 3 
327622 1 
327647 1 
327817 1 
327828 1 
327832 1 
327835 5 
327839 1 
327860 2 
327864 1 
327871 2 
327884 5 
327913 2 
327972 1 
328072 1 
328101 2 
328146 12 
328150 1 
328174 1 
328185 6 
328223 7 
328229 15 
328253 4 
328362 52 
328367 2 
328525 8 
328535 12 
328541 95 
328622 6 
328654 2 
328722 45 
328798 3 
328806 3 
328811 20 
328830 1 
328840 3 
328845 2 
328853 38 
328896 38 
328903 2 
328969 1 
328994 1 
328998 2 
329002 15 
329025 1 
329045 49 
329063 4 
329098 1 
329106 14 
329119 1 
329146 1 
329159 36 
329182 17 
329191 104 
329249 1 
329253 4 
329257 1 
329326 6 
329350 2 
329371 5 
329399 1 
329414 8 
329558 2 
329568 92 
329664 8 
329681 74 
329687 2 
329718 7 
329721 40 
329748 1 
329755 12 
329765 3 
329788 4 
329797 25 
329804 1 
329808 7 
329812 1 
329816 51 
329838 27 
329856 2 
329944 14 
329948 9 
329952 15 
329956 6 
329961 48 
330070 1 
330101 5 
330120 22 
330164 14 
330270 12 
330281 7 
330284 1 
330292 4 
330297 3 
330301 1 
330311 16 
330319 5 
330340 7 
330345 1 
330368 10 
330372 11 
330377 33 
330383 2 
330403 7 
330408 57 
330413 3 
330417 9 
330422 10 
330425 1 
330430 7 
330556 1 
330567 1 
330573 3 
330584 1 
330594 4 
330611 2 
330709 8 
330738 14 
330753 125 
330781 11 
330784 35 
330807 5 
330829 1 
330843 2 
330872 2 
330910 14 
330938 5 
330986 1 
331025 9 
331044 18 
331080 70 
331097 1 
331102 24 
331234 1 
331242 7 
331260 1 
331284 1 
331293 3 
331299 17 
331303 9 
331314 1 
331342 30 
331375 1 
331394 3 
331408 17 
331414 48 
331426 2 
331434 7 
331443 12 
331449 2 
331453 33 
331460 2 
331469 1 
331533 1 
331551 31 
331558 25 
331569 79 
331584 149 
331591 5 
331597 39 
331603 37 
331610 18 
331616 15 
331621 55 
331624 10 
331629 12 
331636 2 
331647 8 
331655 2 
331659 29 
331668 2 
331672 59 
331676 3 
331683 1 
331686 2 
331699 84 
331712 1 
331717 81 
331727 134 
331747 43 
331756 6 
331772 27 
331847 16 
331857 12 
331872 9 
331879 21 
331886 41 
331893 19 
331897 5 
331901 1 
331905 11 
331910 40 
331924 63 
331934 53 
331937 4 
331940 9 
331945 26 
331955 4 
331965 12 
331994 27 
332030 2 
332047 23 
332050 4 
332081 2 
332097 8 
332113 14 
332119 10 
332128 18 
332131 12 
332196 12 
332237 1 
332245 70 
332262 23 
332272 4 
332284 1 
332294 164 
332309 9 
332335 1 
332340 3 
332355 36 
332396 12 
332426 1 
332430 8 
332435 4 
332441 13 
332446 1 
332453 6 
332459 11 
332465 88 
332470 35 
332485 173 
332501 4 
332506 5 
332566 1 
332573 2 
332584 5 
332604 196 
332614 1 
332622 1 
332630 32 
332641 2 
332646 38 
332653 5 
332656 1 
332664 3 
332668 3 
332678 3 
332688 11 
332692 1 
332698 5 
332705 4 
332709 1 
332716 1 
332742 1 
332749 28 
332753 2 
332758 11 
332763 1 
332767 3 
332780 4 
332816 14 
332897 16 
332939 9 
333044 3 
333053 9 
333219 3 
333242 85 
333245 37 
333261 8 
333269 9 
333321 1 
333405 3 
333630 29 
333730 4 
333829 7 
333852 4 
334015 5 
334019 8 
334044 12 
334052 5 
334061 2 
334065 1 
334080 5 
334086 1 
334090 7 
334096 18 
334103 3 
334108 14 
334117 6 
334129 17 
334138 1 
334141 1 
334162 1 
334196 1 
334292 2 
334313 7 
334333 2 
334359 1 
334363 2 
334443 15 
334511 14 
334558 14 
334630 15 
335143 1 
336880 13 
336890 8 
336894 1 
336898 11 
336905 6 
336912 19 
336916 17 
336922 67 
336930 2 
336940 2 
336950 7 
336965 43 
336970 65 
336977 299 
337013 2622 
337049 3 
337062 54 
337130 60 
337134 7 
337137 31 
337145 63 
337155 1 
337158 46 
337161 2 
337171 44 
337187 62 
337203 6 
337209 1 
337223 11 
337230 1 
337288 19 
337302 14 
337310 2 
337314 4 
337330 59 
337336 8 
337341 14 
337355 57 
337375 2 
337392 7 
337446 19 
337463 5 
337466 1 
337473 37 
337478 30 
337482 46 
337489 2 
337498 47 
337505 6 
337508 1 
337533 6 
337536 1 
337542 2 
337555 14 
337564 2 
337666 20 
337680 3 
337689 5 
337718 25 
337811 1 
337856 82 
337936 1 
338037 3 
338071 68 
338108 4 
338125 15 
338143 8 
338147 3 
338155 2 
338164 7 
338251 2 
338254 54 
338269 2 
338272 65 
338281 2 
338292 24 
338302 3 
338312 2 
338318 4 
338359 2 
338409 2 
338420 1 
338424 6 
338433 1 
338453 1 
338458 6 
338469 21 
338476 3 
338484 18 
338487 5 
338492 4 
338506 27 
338512 7 
338517 13 
338530 1 
338536 37 
338541 8 
338545 2 
338552 16 
338570 1 
338576 2 
338579 12 
338584 19 
338587 22 
338591 15 
338595 12 
338598 3 
338606 4 
338609 1 
338613 70 
338624 21 
338629 3 
338643 3 
338649 3 
338779 35 
338792 18 
338802 7 
338806 14 
338828 49 
338831 9 
338842 3 
338897 2 
338921 1 
338958 8 
338961 1 
338974 1 
338990 4 
339011 1 
339043 57 
339052 1 
339059 4 
339076 1 
339121 2 
339173 27 
339189 2 
339227 12 
339236 4 
339254 4 
339258 3 
339269 5 
339276 7 
339300 1 
339317 5 
339320 2 
339331 6 
339351 50 
339362 3 
339365 2 
339373 3 
339376 15 
339383 4 
339419 14 
339424 6 
339429 2 
339434 2 
339444 1 
339460 5 
339485 32 
339493 26 
339500 57 
339508 48 
339512 1 
339516 2 
339519 21 
339524 70 
339533 56 
339539 4 
339546 1 
339549 1 
339555 217 
339565 7 
339573 70 
339577 6 
339590 22 
339593 2 
339601 55 
339610 4 
339629 26 
339664 54 
339676 142 
339715 17 
339729 5 
339744 24 
339756 111 
339770 1 
339795 2 
339799 52 
339802 5 
339806 9 
339886 32 
339918 31 
339930 19 
339939 3 
339951 217 
339966 3 
339977 4 
339984 3 
339996 43 
340041 36 
340103 1 
340112 23 
340116 7 
340122 5 
340211 4 
340286 12 
340308 2 
340314 3 
340459 5 
340470 1 
340477 13 
340485 43 
340492 1 
340596 4 
340626 19 
340636 2 
340642 3 
340645 2 
340653 3 
340660 35 
340664 7 
340672 33 
340700 1 
340790 5 
340801 2 
340808 2 
340818 85 
340827 96 
340834 9 
340841 33 
340845 3 
340850 3 
340855 66 
340887 1 
340891 4 
340897 44 
340902 4 
340905 12 
340909 1 
340912 2 
340916 2 
340923 3 
340930 5 
340943 29 
340949 5 
340961 3 
340991 3 
341016 1 
341058 3 
341107 4 
341112 2 
341129 2 
341133 10 
341153 4 
341157 1 
341160 4 
341173 2 
341178 4 
341239 11 
341272 8 
341282 5 
341287 3 
341292 11 
341297 13 
341306 9 
341310 9 
341321 16 
341333 10 
341336 11 
341345 2 
341358 17 
341363 1 
341376 15 
341386 1 
341389 9 
341393 15 
341399 11 
341406 5 
341414 19 
341434 4 
341441 24 
341486 16 
341494 20 
341497 4 
341500 1 
341503 2 
341510 3 
341517 69 
341524 4 
341532 44 
341546 30 
341561 90 
341575 121 
341582 101 
341590 25 
341594 50 
341605 2 
341614 43 
341624 8 
341632 12 
341640 18 
341646 35 
341655 294 
341672 309 
341681 19 
341685 7 
341690 17 
341702 4 
341708 160 
341713 7 
341721 10 
341725 39 
341736 60 
341758 1288 
341779 10 
341783 27 
341790 109 
341798 99 
341808 19 
341819 19 
341845 5 
341851 10 
341859 110 
341869 58 
341874 119 
341884 73 
341894 34 
341899 2 
341911 10 
341916 1 
341924 2 
341932 3 
341937 1 
341941 11 
341945 1 
341956 142 
341967 71 
341976 4 
341982 6 
341985 13 
341989 2 
341993 9 
342011 3 
342052 16 
342091 85 
342101 3 
342106 4 
342116 114 
342125 44 
342128 1 
342158 24 
342176 481 
342201 454 
342212 101 
342228 282 
342240 144 
342245 19 
342267 7 
342274 7 
342279 18 
342283 3 
342288 27 
342297 258 
342309 20 
342318 16 
342326 9 
342331 39 
342339 8 
342352 159 
342361 11 
342374 88 
342382 46 
342389 42 
342415 4 
342426 1 
342434 4 
342452 26 
342456 51 
342465 9 
342478 8 
342491 22 
342498 72 
342505 7 
342512 14 
342519 30 
342524 2 
342529 9 
342533 188 
342540 27 
342548 44 
342552 141 
342558 176 
342572 118 
342588 162 
342594 1 
342608 55 
342621 8 
342626 1 
342645 109 
342671 3 
342721 8 
342731 46 
342744 36 
342801 8 
342817 1 
342826 11 
342914 4 
343043 2 
343222 25 
343235 20 
343244 39 
343255 24 
343304 61 
343344 16 
343424 99 
343465 48 
343472 1 
343511 11 
343544 9 
343557 1 
343587 8 
343606 62 
343691 2 
343751 80 
343772 2 
343857 1 
343868 8 
343901 37 
343905 1 
343966 1 
343973 4 
344009 1 
344013 11 
344058 2 
344061 4 
344076 10 
344115 17 
344120 19 
344124 37 
344139 13 
344188 29 
344199 25 
344235 25 
344276 5 
344293 7 
344314 22 
344331 4 
344335 23 
344388 4 
344403 4 
344421 2 
344429 18 
344437 7 
344452 10 
344456 1 
344461 18 
344475 4 
344482 1 
344488 3 
344501 1 
344517 11 
344520 5 
344524 23 
344536 41 
344544 6 
344550 8 
344553 51 
344560 1 
344570 16 
344590 1 
344610 5 
344619 9 
344630 4 
344635 3 
344641 1 
344647 3 
344652 126 
344665 87 
344682 3 
344691 131 
344697 4 
344749 26 
344776 2 
344779 150 
344804 7 
344810 3 
344841 38 
344858 19 
344868 4 
344873 7 
344893 43 
344903 1 
344955 180 
344977 56 
345686 6 
345765 4 
347300 2 
347335 30 
347344 11 
347360 1 
347381 4 
347384 1 
347392 37 
347403 91 
347408 4 
347422 3 
347427 7 
347433 7 
347484 1 
347491 6 
347499 4 
347502 14 
347509 6 
347516 6 
347524 11 
347529 2 
347535 9 
347545 1 
347586 2 
347615 2 
347628 2 
347638 7 
347641 5 
347678 8 
347692 4 
347695 5 
347702 230 
347714 14 
347718 11 
347724 16 
347728 7 
347740 14 
347748 8 
347757 15 
347763 2 
347768 277 
347778 29 
347782 35 
347786 3 
347833 18 
347934 6 
347946 24 
347953 1 
347956 3 
347959 56 
347966 5 
347974 13 
348077 65 
348086 11 
348107 1 
348113 11 
348127 14 
348181 1 
348231 1 
348313 15 
348447 12 
348475 1 
348571 177 
348597 4 
348624 13 
348636 2 
348646 1 
348667 51 
348677 1 
348681 1 
348815 7 
348866 9 
348895 112 
348925 121 
348955 85 
349019 11 
349028 85 
349035 38 
349057 8 
349086 33 
349192 8 
349196 6 
349244 16 
349364 2 
349415 1 
349476 10 
349486 1 
349503 1 
349508 4 
349513 2 
349519 8 
349534 25 
349579 13 
349596 12 
349615 11 
349662 4 
349712 2 
349729 2 
349749 36 
349760 2 
349764 4 
349852 10 
349878 66 
349899 5 
349911 21 
349935 25 
349943 40 
349956 17 
349962 6 
349979 1 
349985 5 
349995 1 
349998 10 
350010 2 
350052 2 
350060 1 
350066 13 
350071 1 
350078 48 
350082 31 
350086 1 
350100 124 
350111 34 
350116 12 
350125 24 
350134 207 
350146 10 
350157 5 
350162 57 
350167 7 
350181 6 
350186 15 
350239 2 
350253 10 
350262 30 
350271 11 
350302 45 
350314 16 
350328 4 
350335 1 
350344 1 
350355 2 
350406 2 
350409 1 
350440 15 
350453 2 
350468 1 
350493 1 
350539 4 
350570 4 
350591 18 
350595 4 
350598 10 
350646 10 
350665 3 
350697 6 
350702 1 
350713 7 
350722 7 
350730 2 
350736 1 
350754 4 
350807 15 
350810 19 
350814 8 
350835 55 
350846 1 
350849 3 
350860 1 
350863 5 
350913 2 
350920 126 
350925 6 
350928 1 
350932 7 
350937 13 
350965 1172 
350990 10 
350995 239 
351003 3 
351008 200 
351015 92 
351054 15 
351060 3 
351083 9 
351129 2 
351160 1 
351179 66 
351186 51 
351193 66 
351198 11 
351208 4 
351214 28 
351249 8 
351257 6 
351289 2 
351310 1 
351313 9 
351320 110 
351329 8 
351341 13 
351381 1 
351393 1 
351489 2 
351499 18 
351531 1 
351539 19 
351542 1 
351549 9 
351553 91 
351556 42 
351590 10 
351603 11 
351621 13 
351636 5 
351680 3 
351709 55 
351716 1 
351735 6 
351739 3 
351745 12 
351793 2 
351803 22 
351835 1 
351851 4 
351859 1 
351862 1 
351879 3 
351882 5 
351912 1 
351925 1 
351956 6 
352007 5 
352031 6 
352035 17 
352050 1 
352057 4 
352064 4 
352293 1 
352410 61 
352413 23 
352456 1 
352459 8 
352464 2 
352524 12 
352543 12 
352551 17 
352582 3 
352586 6 
352613 19 
352633 29 
352736 7 
352880 6 
353049 38 
353060 8 
353086 7 
353090 35 
353224 1 
353232 93 
353244 4 
353248 15 
353261 40 
353267 33 
353309 54 
353314 1 
353337 96 
353402 5 
353420 2 
353427 11 
353432 75 
353436 15 
353445 3 
353453 39 
353474 16 
353482 299 
353498 24 
353509 1 
353516 85 
353526 18 
353537 71 
353545 14 
353553 29 
353649 3 
353671 6 
353678 3 
353688 25 
353724 26 
353754 1 
353914 3 
353998 1 
354044 1 
354095 12 
354157 12 
354167 3 
354178 4 
354200 23 
354243 72 
354250 4 
354465 37 
354494 9 
354517 7 
354615 1 
354692 1 
354741 233 
354842 2 
354850 1 
355142 1 
355155 1 
355307 72 
355456 51 
355471 13 
355596 5 
355599 15 
355603 7 
355610 7 
355700 3 
355740 3 
355747 3 
355780 3 
355799 51 
355893 1 
355899 9 
355919 10 
355929 19 
356047 1 
356058 10 
356065 3 
356078 91 
356092 23 
356098 14 
356101 14 
356104 3 
356109 9 
356113 8 
356118 9 
356136 4 
356153 39 
356169 24 
356172 23 
356177 5 
356183 7 
356187 19 
356194 3 
356209 4 
356285 10 
356297 2 
356331 8 
356334 8 
356340 13 
356343 63 
356608 1 
356624 5 
356643 22 
356651 2 
356658 38 
356668 19 
356677 63 
356688 35 
356693 18 
356700 46 
356709 1 
356714 1 
356728 2 
356741 10 
356745 30 
356753 27 
356767 68 
356778 20 
356781 12 
356789 16 
356800 13 
356808 10 
356816 9 
356825 2 
356839 6 
356882 1 
356903 42 
356909 14 
356917 7 
356921 12 
356925 3 
356929 1 
356935 3 
356940 16 
356951 5 
356959 2 
357018 19 
357088 1 
357107 13 
357135 3 
357143 4 
357158 40 
357188 6 
357217 35 
357250 82 
357265 20 
357273 20 
357280 14 
357286 11 
357327 13 
357332 2 
357347 2 
357424 7 
357565 2 
357582 2 
357611 6 
357713 2 
357779 3 
357799 14 
357820 7 
357823 2 
358048 8 
358063 36 
358141 19 
358199 15 
358291 13 
358403 15 
358612 1 
358654 93 
358777 2 
358902 32 
358988 7 
359121 15 
359383 21 
359402 1 
359425 68 
359434 7 
359467 12 
359494 6 
359540 3 
359574 2 
359580 193 
359603 81 
359857 4 
359873 1 
359878 6 
359925 3 
359933 6 
360010 8 
360027 20 
360046 56 
360058 11 
360110 5 
360127 2 
360134 1 
360161 4 
360210 1 
360225 2 
360313 1 
360317 1 
360330 8 
360338 19 
360356 32 
360363 40 
360368 6 
360372 3 
360386 64 
360395 50 
360454 3 
360497 3 
360505 27 
360515 23 
360523 69 
360530 2 
360549 3 
360560 3 
360567 11 
360576 2 
360589 14 
360595 16 
360604 46 
360614 15 
360620 1 
360625 1 
360638 7 
360641 1 
360645 2 
360649 1 
360678 2 
362151 7 
362166 5 
362179 10 
362243 23 
362294 125 
362306 31 
362321 1 
362327 3 
362352 16 
362360 1 
362370 29 
362421 1 
362471 1 
362479 5 
362490 4 
362533 4 
362624 30 
362633 44 
362642 29 
362654 28 
362660 5 
362672 39 
362676 16 
362684 73 
362689 3 
362692 140 
362697 29 
362701 6 
362704 5 
362735 25 
362746 16 
362751 5 
362756 82 
362763 24 
362766 21 
362775 218 
362785 121 
362789 95 
362795 2 
362803 12 
362808 7 
362811 2 
362817 35 
362825 1 
362833 2 
362942 117 
362949 2 
362957 2 
362961 11 
362965 2 
362976 53 
362987 12 
362995 1 
363086 2 
363096 2 
363129 14 
363158 2 
363195 2 
363241 9 
363306 52 
363354 65 
363428 1 
363445 8 
363456 4 
363491 6 
363515 20 
363597 19 
363624 70 
363635 26 
363761 1 
363845 1 
363944 23 
364052 1 
364056 1 
364065 9 
364099 12 
364136 13 
364224 5 
364242 1 
364253 5 
364257 2 
364260 30 
364268 2 
364275 1 
364280 12 
364292 2 
364303 1 
364306 1 
364315 107 
364328 73 
364336 1 
364420 11 
364441 5 
364465 89 
364472 1 
364498 37 
364509 98 
364518 6 
364553 53 
364622 1 
364625 2 
364635 12 
364649 11 
364660 32 
364668 10 
364716 21 
364720 8 
364742 15 
364753 16 
364761 1 
364795 7 
364848 118 
364877 43 
364910 1 
364921 4 
364948 27 
365032 9 
365047 15 
365058 7 
365069 3 
365078 32 
365084 23 
365088 28 
365100 59 
365262 1 
365443 1 
365560 5 
365741 15 
365744 17 
365750 53 
365761 9 
365767 169 
365784 27 
365790 66 
365797 29 
365808 7 
365812 53 
365824 229 
365833 4 
365838 1 
365849 8 
365853 3 
365867 7 
365870 9 
365878 8 
365981 1 
365989 16 
365999 64 
366009 7 
366038 22 
366044 2 
366161 31 
366167 2 
366296 2 
366302 3 
366319 3 
366338 1 
366354 1 
366357 1 
366463 4 
366476 2 
366515 1 
366618 3 
366648 8 
366654 62 
366662 2 
366665 3 
366668 11 
366673 14 
366677 22 
366687 13 
366694 4 
366702 31 
366710 5 
366716 121 
366724 34 
366729 5 
366736 4 
366745 3 
366754 3 
366776 12 
366837 4 
366870 20 
366893 5 
366898 5 
366902 6 
367040 6 
367045 36 
367050 30 
367056 110 
367064 1 
367096 12 
367140 1 
367186 5 
367217 2 
367327 2 
367395 4 
367400 16 
367414 1 
367433 1 
367459 1 
367486 14 
367515 5 
367534 12 
367637 1 
367677 2 
367690 3 
367722 2 
367731 61 
367838 1 
367886 1 
367939 2 
367951 2 
367970 2 
367981 2 
367984 2 
368125 2 
368138 4 
368143 1 
368161 5 
368275 10 
368295 36 
368300 12 
368305 1 
368309 5 
368320 6 
368324 5 
368329 10 
368335 3 
368339 76 
368344 95 
368350 59 
368360 77 
368366 77 
368375 92 
368387 63 
368393 27 
368397 32 
368404 43 
368408 3 
368413 6 
368416 31 
368424 6 
368440 2 
368460 1 
368509 1 
368568 1 
368590 27 
368599 1 
368602 2 
368607 1 
368661 15 
368706 5 
368733 108 
368751 8 
368776 6 
368790 1 
368801 2 
368812 4 
368816 20 
368821 1 
368897 3 
368930 22 
368940 8 
368953 1 
368996 67 
369005 8 
369008 5 
369011 6 
369014 7 
369042 33 
369060 8 
369073 12 
369104 5 
369111 25 
369119 5 
369123 1 
369133 29 
369141 7 
369147 2 
369150 2 
369158 1 
369166 13 
369186 1 
369193 9 
369207 1 
369222 1 
369230 1 
369239 22 
369335 94 
369380 247 
369391 6 
369415 69 
369446 2 
369451 17 
369462 2 
369494 12 
369556 2 
369566 39 
369579 4 
369588 6 
369596 23 
369602 2 
369610 3 
369616 12 
369627 20 
369634 7 
369693 7 
369696 9 
369720 6 
369723 12 
369727 6 
369734 13 
369745 3 
369751 29 
369764 13 
369775 10 
369778 11 
369784 2 
369789 2 
369807 3 
369813 39 
369852 5 
369856 7 
369862 8 
369871 30 
369881 4 
369887 14 
369901 9 
369906 24 
369918 17 
369922 44 
369929 1 
369932 8 
369939 17 
369945 14 
369950 8 
369954 1 
369969 1 
369990 10 
370026 12 
370088 25 
370110 1 
370116 1 
370135 2 
370140 45 
370178 30 
370238 3 
370241 1 
370249 2 
370264 20 
370293 64 
370311 2 
370327 2 
370381 1 
370394 25 
370405 5 
370419 1 
370428 7 
370435 7 
370444 9 
370454 59 
370469 11 
370484 34 
370489 1 
370501 2 
370506 1 
370509 2 
370513 11 
370518 1 
370522 12 
370528 18 
370538 21 
370548 1 
370553 18 
370597 3 
370607 1 
370614 15 
370662 1 
370673 19 
370677 29 
370682 5 
370690 11 
370695 1 
370700 8 
370707 5 
370753 7 
370760 1 
370800 3 
370803 4 
370828 3 
370835 2 
370838 13 
370856 1 
370864 20 
370874 1 
370897 2 
370931 21 
370950 1 
370971 2 
370977 2 
370994 10 
371012 46 
371019 22 
371026 20 
371032 1 
371035 15 
371039 2 
371042 2 
371060 57 
371064 5 
371067 20 
371074 133 
371083 4 
371097 8 
371106 8 
371117 26 
371122 26 
371130 113 
371136 8 
371145 389 
371161 22 
371169 1 
371190 83 
371199 250 
371218 232 
371228 34 
371231 13 
371239 127 
371248 50 
371252 62 
371256 28 
371260 31 
371264 28 
371268 22 
371274 1 
371296 2 
371302 42 
371314 26 
371318 19 
371326 81 
371330 6 
371334 27 
371340 21 
371346 25 
371350 11 
371355 4 
371358 1 
371361 30 
371364 7 
371369 7 
371375 7 
371380 16 
371383 29 
371386 2 
371424 24 
371431 78 
371442 3 
371446 9 
371451 5 
371461 38 
371473 35 
371505 221 
371519 14 
371526 11 
371584 79 
371631 1 
371638 1 
371656 24 
371667 6 
371670 2 
371674 1 
371691 5 
371701 6 
371709 133 
371744 26 
371748 5 
371756 1 
371760 17 
371764 69 
371769 34 
371792 237 
371804 2 
371812 2 
371822 98 
371844 20 
371910 1 
371917 5 
371935 13 
371959 14 
371978 1 
371997 7 
372002 3 
372052 4 
372133 6 
372141 4 
372153 9 
372161 3 
372173 2 
372290 1 
372317 1 
372323 1 
372330 6 
372341 2 
372385 1 
372479 1 
372552 1 
372622 5 
372625 1 
372668 1 
372678 30 
372697 49 
372739 1 
372794 3 
372798 3 
372806 2 
372844 3 
372869 3 
372884 6 
372978 1 
373031 6 
373034 1 
373052 37 
373094 14 
373097 27 
373100 36 
373106 12 
373114 2 
373118 8 
373122 1 
373141 20 
373145 22 
373154 40 
373159 2 
373162 2 
373165 1 
373177 6 
373180 18 
373190 3 
373193 6 
373196 1 
373207 2 
373210 59 
373214 147 
373230 1 
373238 3 
373269 16 
373273 32 
373288 5 
373293 14 
373300 5 
373338 38 
373349 3 
373357 77 
373365 99 
373372 186 
373378 3 
373385 37 
373393 2 
373396 7 
373399 3 
373410 154 
373416 51 
373431 13 
373438 18 
373473 1 
373477 1 
373485 2 
373491 12 
373502 22 
373510 101 
373524 13 
373532 13 
373536 1 
373546 23 
373559 2 
373566 23 
373576 37 
373582 28 
373591 6 
373604 25 
373611 5 
373619 9 
373623 61 
373635 44 
373642 15 
373659 6 
373669 17 
373680 21 
373685 1 
373695 40 
373700 6 
373748 7 
373777 5 
373781 3 
373787 1 
373791 1 
373800 2 
373819 3 
373837 88 
373846 79 
373858 73 
373863 4 
373869 400 
373878 2 
373888 34 
373901 1 
373935 5 
373966 7 
373973 8 
373984 9 
373989 4 
374003 1 
374014 1 
374039 4 
374095 11 
374101 2 
374115 10 
374128 3 
374148 12 
374203 1 
374218 2 
374389 1 
374410 23 
374416 5 
374582 2 
374797 2 
374801 6 
374998 1 
375004 1 
375366 6 
375486 7 
375703 3 
375710 16 
375738 6 
375761 4 
375780 3 
375794 13 
375805 17 
375816 15 
375819 27 
375823 4 
375827 1 
375831 2 
375846 24 
375852 6 
375856 27 
375867 8 
375900 1 
375906 19 
375910 5 
375921 76 
375936 44 
375954 7 
375964 13 
375970 20 
375975 1 
375978 3 
375984 59 
376000 3 
376004 8 
376011 37 
376017 39 
376023 1 
376032 1 
376035 51 
376038 89 
376044 17 
376051 136 
376060 2 
376065 7 
376071 6 
376083 2 
376092 5 
376102 7 
376113 47 
376118 6 
376121 27 
376134 31 
376138 2 
376146 100 
376155 6 
376187 3 
376195 2 
376200 9 
376203 6 
376207 4 
376212 1 
376216 2 
376224 11 
376234 14 
376242 19 
376247 21 
376256 4 
376285 58 
376313 116 
376322 3 
376327 1 
376333 132 
376343 55 
376354 37 
376364 75 
376378 35 
376409 6 
376416 9 
376467 20 
376515 1 
376526 2 
376530 28 
376547 2 
376569 2 
376589 2 
376660 1 
376690 2 
376710 5 
376713 6 
376830 34 
376866 1 
376899 3 
376980 8 
377321 1 
377351 6 
377579 9 
377782 1 
378027 12 
378098 37 
378317 2 
378424 1 
378499 6 
378508 5 
378525 2 
378555 1 
378569 1 
378574 4 
378579 7 
378589 18 
378596 12 
378603 3 
378614 1 
378618 1 
378622 1 
378628 4 
378637 18 
378646 10 
378652 18 
378660 32 
378665 7 
378682 2 
378689 22 
378698 35 
378707 9 
378712 6 
378716 2 
378739 8 
378748 7 
378770 13 
378773 3 
378779 29 
378787 5 
378793 9 
378804 29 
378810 1 
378817 24 
378821 15 
378828 96 
378843 12 
378847 13 
378856 47 
378864 5 
378868 3 
378875 20 
378884 4 
378888 4 
378891 15 
378903 4 
378914 1 
378926 12 
378934 74 
378945 69 
378952 5 
378958 3 
378966 48 
378979 50 
378983 38 
378987 2 
378995 1 
379004 3 
379009 10 
379012 8 
379017 38 
379021 12 
379028 2 
379031 3 
379034 28 
379039 73 
379049 7 
379059 44 
379063 18 
379082 1 
379101 1 
379112 16 
379115 12 
379122 7 
379136 23 
379146 5 
379155 2 
379160 3 
379163 1 
379168 17 
379205 6 
379216 18 
379971 2 
379982 7 
379991 59 
379999 1 
380002 60 
380010 2 
380013 3 
380023 1 
380035 390 
380044 15 
380055 209 
380066 8 
380074 73 
380088 10 
380098 4 
380102 44 
380106 151 
380110 32 
380116 30 
380125 27 
380128 5 
380147 4 
380157 106 
380167 24 
380177 28 
380188 1 
380191 9 
380197 1 
380201 10 
380204 11 
380210 17 
380220 20 
380227 7 
380235 19 
380243 14 
380251 5 
380262 21 
380270 2 
380273 16 
380289 34 
380297 5 
380317 7 
380325 1 
380328 30 
380334 33 
380339 18 
380345 2 
380350 85 
380357 62 
380364 4 
380368 38 
380373 3 
380382 11 
380387 2 
380399 22 
380413 11 
380444 9 
380450 3 
380508 1 
380522 1 
380528 1 
380553 42 
380562 12 
380565 78 
380569 2 
380596 10 
380606 22 
380625 56 
380676 79 
380693 118 
380710 34 
380734 2 
380747 5 
380750 9 
380759 26 
380873 63 
380879 4 
380882 3 
380920 44 
380927 8 
380936 14 
380954 3 
380958 1 
380975 11 
380980 1 
380997 1 
381000 3 
381008 60 
381013 9 
381020 2 
381025 28 
381046 2 
381056 13 
381064 8 
381074 11 
381090 4 
381101 1 
381107 18 
381114 14 
381121 38 
381127 33 
381145 15 
381168 20 
381178 3 
381192 8 
381201 14 
381213 4 
381232 25 
381236 9 
381242 42 
381246 6 
381262 3 
381267 4 
381271 4 
381275 4 
381288 3 
381292 1 
381300 42 
381308 1 
381326 2 
381336 4 
381340 1 
381343 5 
381346 57 
381353 19 
381361 87 
381371 3 
381379 3 
381386 5 
381396 1 
381403 1 
381414 26 
381420 3 
381428 15 
381433 1 
381436 88 
381443 28 
381459 1 
381462 12 
381468 50 
381475 35 
381488 13 
381496 6 
381507 2 
381510 133 
381518 7 
381522 39 
381530 109 
381536 12 
381541 89 
381549 1 
381565 4 
381581 18 
381593 6 
381606 2 
381629 30 
381636 4 
381644 1 
381648 10 
381651 5 
381657 3 
381665 31 
381685 5 
381701 1 
381704 67 
381721 1 
381726 50 
381738 7 
381749 49 
381756 37 
381765 8 
381773 324 
381790 92 
381803 12 
381811 200 
381825 1 
381832 42 
381844 2 
381860 11 
381904 32 
381913 10 
381973 6 
381992 18 
382029 1 
382064 5 
382145 13 
382158 8 
382193 1 
382204 4 
382223 4 
382293 13 
382368 41 
382402 66 
382435 1 
382460 3 
382468 40 
382488 92 
382546 1 
382606 9 
382615 11 
382673 6 
382677 2 
382688 9 
382697 6 
382711 2 
382721 4 
382724 6 
382738 6 
382753 1 
382794 12 
382801 13 
382810 15 
382839 1 
382847 1 
382851 4 
382869 2 
382872 1 
382888 2 
382891 4 
382896 1 
382918 2 
382922 2 
382926 11 
382934 317 
382948 49 
382955 56 
382963 39 
382968 1 
382973 1 
382978 6 
382987 8 
383003 30 
383010 3 
383017 41 
383023 3 
383031 1 
383043 5 
383051 5 
383074 2 
383082 3 
383087 5 
383103 59 
383118 81 
383201 4 
383227 35 
383250 16 
383258 6 
383289 7 
383296 38 
383411 9 
383420 2 
383443 23 
383454 11 
383562 3 
383566 1 
383629 8 
383712 33 
384135 1 
384177 10 
384224 1 
384246 8 
384260 7 
384269 2 
384275 2 
384288 18 
384331 16 
384341 11 
384379 16 
384489 6 
384526 13 
384538 1 
384684 3 
384690 3 
384704 1 
384720 1 
384830 4 
384890 2 
384906 13 
384944 1 
385003 3 
385028 1 
385031 11 
385075 2 
385150 4 
385164 2 
385169 31 
385259 6 
385274 8 
385358 6 
385412 11 
385454 10 
385476 32 
385652 2 
385680 53 
385761 1 
385780 72 
385807 1 
385810 9 
385815 271 
385837 54 
385846 1 
385950 1 
385984 6 
386088 1 
386105 1 
386109 1 
386113 11 
386122 8 
386139 5 
386144 5 
386151 32 
386160 4 
386166 1 
386169 5 
386178 1 
386187 8 
386191 1 
386198 2 
386203 15 
386206 1 
386211 1 
386232 34 
386238 2 
386241 79 
386253 9 
386258 27 
386264 70 
386272 2 
386283 1 
386367 3 
386375 7 
386407 9 
386440 51 
386465 46 
386526 1 
386564 3 
386568 2 
386580 12 
386699 6 
386721 1 
386729 5 
386734 7 
386747 11 
386760 30 
386763 32 
386766 155 
386771 14 
386818 2 
387015 47 
387031 6 
387040 13 
387068 14 
387161 1 
387170 3 
387176 3 
387200 1 
387318 39 
387356 8 
387395 96 
387421 20 
387464 3 
387571 2 
387589 5 
387621 1 
387739 3 
387748 2 
387783 15 
387789 24 
387814 2 
387979 203 
388086 16 
388126 22 
388197 25 
388356 34 
388382 4 
388386 2 
388415 2 
388424 5 
388436 22 
388476 1 
388508 24 
388555 41 
388564 22 
388571 5 
388583 7 
388588 1 
388642 2 
388658 26 
388775 11 
388781 11 
388793 46 
388805 1 
388824 3 
388886 8 
388919 11 
388922 14 
388928 2 
388935 8 
389041 1 
389051 34 
389067 177 
389084 1 
389202 4 
389239 13 
389248 1 
389261 1 
389265 34 
389274 19 
389284 2 
389289 1 
389293 4 
389301 2 
389314 1 
389420 2 
389454 4 
389475 11 
389495 1 
389585 5 
389612 2 
389628 17 
389750 10 
389775 5 
389804 4 
389808 1 
389820 1 
389838 1 
389882 1 
389898 2 
389912 1 
389915 4 
389920 3 
389935 3 
389953 2 
389958 21 
389967 44 
389974 4 
389984 1 
389989 4 
389994 1 
390017 50 
390022 4 
390026 6 
390030 31 
390036 23 
390043 10 
390049 19 
390059 40 
390065 16 
390071 22 
390076 16 
390084 23 
390099 9 
390233 2 
390238 4 
390247 22 
390251 10 
390266 16 
390352 4 
390362 45 
390374 2 
390416 18 
390540 29 
390548 1 
390552 217 
390574 7 
390594 88 
390758 7 
390792 7 
390830 1 
390846 6 
390849 4 
390872 27 
390922 1 
390927 86 
390930 3 
390959 2 
390965 19 
391006 1 
391063 2 
391070 3 
391074 5 
391079 15 
391082 9 
391088 40 
391121 26 
391125 1 
391145 5 
391180 4 
391218 25 
391248 9 
391299 10 
391360 11 
391435 43 
391461 1 
391465 4 
391481 1 
391484 3 
391503 20 
391510 8 
391518 15 
391526 20 
391530 1 
391540 66 
391548 4 
391552 26 
391560 3 
391565 5 
391570 1 
391578 90 
391591 16 
391601 93 
391611 1 
391615 55 
391619 18 
391624 8 
391629 17 
391634 17 
391647 3 
391652 15 
391655 28 
391669 24 
391680 88 
391688 21 
391696 91 
391712 5 
391735 94 
391745 36 
391749 2 
391755 3 
391759 4 
391763 4 
391779 1 
391791 85 
391820 1 
391825 2 
391834 266 
391844 300 
391859 5 
391864 87 
391868 1 
391875 4 
391880 16 
391885 22 
391892 6 
391898 1 
391906 217 
391911 44 
391919 30 
391922 12 
391935 60 
391939 1 
391946 1 
391957 11 
391961 1 
391980 5 
391983 15 
391992 12 
392030 89 
392041 1 
392047 8 
392055 7 
392058 8 
392065 1 
392079 4 
392091 1 
392095 3 
392147 6 
392177 2 
392196 4 
392207 2 
392227 2 
392236 2 
392239 1 
392273 24 
392284 4 
392289 5 
392305 3 
392315 11 
392322 4 
392325 2 
392333 6 
392337 1 
392344 3 
392352 15 
392358 2 
392362 1 
392365 7 
392369 18 
392381 16 
392387 8 
392394 1 
392404 3 
392418 7 
392427 7 
392430 15 
392435 1 
392439 1 
392506 1 
392515 5 
392523 30 
392552 12 
392555 5 
392561 41 
392585 3 
392594 1 
392607 18 
392617 68 
392620 23 
392628 269 
392640 3 
392646 33 
392649 2 
392653 47 
392658 28 
392679 7 
392682 26 
392692 2 
392697 19 
392702 1 
392710 4 
392713 2 
392736 38 
392750 5 
392792 22 
392796 2 
392805 1 
392823 4 
392839 6 
392843 5 
392853 1 
392858 2 
392892 2 
392895 10 
392905 2 
392936 15 
392941 2 
392996 21 
393050 2 
393178 1 
393187 4 
393218 1 
393227 5 
393234 17 
393238 2 
393241 9 
393247 12 
393253 196 
393261 100 
393290 55 
393301 7 
393310 121 
393316 6 
393323 54 
393327 17 
393334 48 
393375 1 
393381 89 
393387 38 
393392 386 
393400 21 
393406 3 
393410 2 
393413 1 
393418 4 
393423 78 
393441 129 
393462 1 
393468 1 
393480 43 
393572 5 
393577 29 
393609 4 
393628 14 
393633 26 
393674 1 
393707 35 
393723 1 
393781 2 
393803 9 
393857 69 
394074 14 
394126 3 
394132 1 
394165 13 
394169 2 
394181 17 
394190 5 
394197 11 
394212 1 
394245 352 
394250 5 
394398 19 
394449 3 
394465 3 
394479 2 
394486 2 
394524 36 
394547 1 
394555 23 
394566 22 
394660 18 
394762 1 
394794 1 
394811 11 
394817 2 
394851 2 
394949 1 
394961 8 
394980 2 
395003 2 
395006 1 
395012 4 
395020 1 
395035 3 
395051 5 
395057 41 
395095 4 
395111 1 
395193 80 
395199 2 
395214 1 
395231 3 
395244 1 
395251 4 
395260 1 
395277 2 
395333 1 
395383 12 
395394 11 
395405 6 
395415 22 
395455 1 
395466 5 
395497 4 
395507 13 
395530 2 
395537 1 
395553 1 
395588 5 
395596 34 
395633 16 
395641 8 
395695 1 
395709 3 
395720 1 
395759 2 
395765 1 
395769 6 
395797 1 
395806 4 
395839 1 
395849 4 
398310 3 
398330 1 
398337 37 
398345 40 
398352 21 
398357 7 
398362 11 
398377 16 
398384 30 
398390 10 
398394 1 
398397 16 
398402 21 
398406 4 
398414 3 
398425 27 
398428 5 
398441 5 
398449 43 
398458 31 
398464 14 
398468 1 
398480 7 
398489 1 
398492 3 
398621 2 
398638 2 
400906 11 
400940 4 
400952 39 
400960 1 
400965 33 
400977 53 
400981 3 
400986 40 
400991 5 
400999 3 
401007 2 
401016 4 
401038 2 
401062 8 
401069 37 
401074 34 
401081 12 
401088 5 
401096 39 
401100 5 
401103 2 
401107 28 
401111 39 
401121 89 
401127 16 
401141 2 
401217 2 
401256 3 
401265 5 
401279 81 
401297 3 
401302 10 
401305 10 
401313 5 
401395 4 
401403 3 
401447 2 
401517 5 
401600 5 
401659 1 
401805 12 
401825 6 
401829 70 
401859 1 
401984 1 
402176 1 
402223 1 
402389 50 
402531 13 
402629 6 
402660 18 
402676 1 
402714 1 
402719 57 
402740 1 
402831 9 
403038 3 
403263 1 
403405 1 
403472 11 
403536 2 
403614 1 
403682 2 
403798 1 
403921 1 
403938 8 
403960 2 
404051 56 
404118 7 
404174 4 
404199 1 
404290 7 
404313 9 
404482 5 
404788 3 
405075 14 
405161 1 
405412 2 
405425 43 
405435 44 
405443 186 
405460 61 
405468 44 
405503 7 
405511 8 
405517 65 
405520 16 
405525 37 
405530 5 
405536 70 
405551 106 
405557 12 
405562 5 
405643 2 
405670 3 
405708 3 
405755 5 
405799 1 
405805 2 
405810 3 
405813 39 
405816 3 
405905 5 
405977 1 
406011 123 
406023 101 
406041 1 
406047 38 
406055 66 
406064 31 
406073 207 
406090 3 
406097 1 
406103 3 
406135 7 
406140 5 
406156 2 
406175 2 
406195 15 
406203 3 
406209 6 
406217 2 
406229 41 
406232 14 
406244 36 
406256 2 
406273 1 
406277 19 
406280 32 
406289 4 
406293 5 
406308 17 
406322 49 
406326 1 
406332 10 
406343 7 
406354 6 
406358 43 
406366 44 
406409 2 
406417 11 
406424 11 
406461 115 
406470 3 
406475 16 
406488 2 
406491 1 
406496 22 
406508 1 
406519 8 
406624 33 
406634 1 
406640 2 
406673 35 
406770 12 
406777 2 
406931 10 
406954 5 
407024 1 
407090 27 
407093 112 
407109 7 
407119 1 
407147 133 
407231 1 
407235 31 
407246 116 
407253 9 
407256 1 
407261 18 
407277 32 
407294 131 
407306 6 
407312 3 
407329 1 
407336 9 
407354 1 
407365 70 
407380 120 
407384 16 
407389 45 
407399 10 
407426 39 
407440 51 
407447 138 
407454 1 
407458 46 
407465 53 
407477 15 
407488 63 
407493 5 
407507 210 
407518 78 
407527 8 
407535 1 
407550 10 
407564 4 
407645 1 
407664 37 
407672 1 
407676 6 
407680 90 
407691 17 
407696 153 
407710 2 
407727 26 
407730 19 
407735 12 
407812 1 
407816 8 
407838 9 
407946 1 
407956 7 
407970 4 
407996 8 
408002 1 
408010 18 
408032 1 
408035 11 
408049 1 
408066 128 
408078 9 
408086 2 
408094 9 
408131 1 
408174 1 
408178 3 
408194 1 
408200 25 
408213 5 
408217 3 
408225 4 
408231 11 
408237 1 
408247 3 
408309 16 
408343 12 
408357 12 
408373 20 
408386 53 
408395 24 
408400 11 
408403 6 
408407 13 
408414 5 
408421 19 
408447 6 
408450 3 
408486 6 
408523 1 
408551 97 
408555 3 
408558 35 
408564 21 
408570 29 
408603 32 
408609 103 
408633 278 
408649 22 
408652 9 
408660 108 
408670 42 
408675 10 
408680 48 
408691 1 
408696 14 
408702 56 
408709 29 
408714 18 
408726 40 
408733 57 
408738 42 
408745 98 
408757 8 
408769 82 
408773 28 
408777 7 
408781 10 
408785 9 
408788 1 
408799 42 
408805 10 
408813 18 
408818 1 
408824 54 
408829 87 
408841 52 
408845 11 
408850 27 
408854 8 
408864 44 
408874 72 
408894 2 
408899 9 
408934 18 
408941 1 
408948 73 
408959 27 
408962 7 
408981 6 
408985 5 
408990 12 
408997 4 
409002 76 
409010 19 
409036 6 
409055 25 
409079 1 
409104 50 
409113 7 
409117 1 
409247 2 
409251 2 
409261 4 
409268 5 
409273 3 
409279 2 
409283 1 
409288 15 
409301 28 
409312 17 
409315 14 
409326 15 
409331 7 
409338 1 
409341 1 
409346 7 
409351 23 
409355 2 
409360 1 
409363 26 
409369 11 
409375 1 
409399 14 
409449 16 
409494 1 
409498 2 
409501 2 
409510 2 
409515 2 
409545 20 
409552 15 
409556 7 
409562 1 
409577 28 
409683 1 
409711 8 
409785 4 
409795 10 
409951 8 
409998 13 
410006 4 
410069 3 
410150 1 
410166 34 
410184 1 
410212 11 
410376 2 
410409 16 
410466 53 
410501 39 
410512 48 
410609 1 
410625 1 
410630 34 
410635 1 
410639 70 
410647 79 
410653 24 
410772 38 
410780 8 
410789 6 
410793 16 
410798 1 
410803 34 
410809 1 
410818 3 
410822 2 
410826 12 
410830 4 
410835 120 
410845 232 
410854 8 
410862 1 
410866 59 
410869 1 
410885 3 
410888 4 
410897 3 
410907 14 
410920 6 
410924 12 
410930 9 
410934 21 
410940 90 
410948 37 
410955 38 
410963 18 
410972 4 
410977 13 
410983 2 
411001 18 
411099 1 
411110 9 
411149 41 
411163 1 
411282 40 
411291 20 
411303 68 
411317 1 
411334 16 
411344 22 
411460 1 
411471 2 
411480 4 
411680 18 
411819 7 
411831 104 
411846 3 
411855 1 
411862 2 
411974 15 
412060 3 
412118 8 
412126 3 
412153 10 
412156 2 
412170 3 
412180 3 
412186 5 
412240 19 
412266 11 
412350 1 
412361 41 
412372 8 
412396 1 
412416 1 
412543 1 
412659 1 
412665 1 
412684 1 
412782 18 
412939 1 
412965 3 
412968 7 
412971 1 
412994 15 
413113 2 
413118 32 
413136 2 
413184 4 
413198 4 
413272 73 
413299 3 
413308 10 
413326 55 
413343 2 
413360 3 
413376 3 
413451 3 
413462 1 
413512 16 
413639 215 
413651 162 
413657 37 
413664 33 
413668 2 
413674 1 
413678 9 
413682 10 
413697 239 
413702 240 
413726 105 
413740 19 
413746 51 
413752 64 
413767 14 
413815 1 
413823 2 
413867 52 
413898 2 
413926 6 
413967 40 
413984 3 
413993 1 
414005 39 
414009 2 
414015 17 
414020 1 
414027 2 
414032 39 
414039 9 
414054 8 
414058 3 
414066 1 
414088 3 
414094 11 
414120 1 
414155 13 
414172 3 
414207 7 
414274 2 
414315 5 
414322 3 
414331 6 
414334 3 
414349 21 
414394 4 
414397 2 
414403 3 
414408 21 
414411 1 
414415 73 
414425 10 
414469 17 
414604 2 
414729 1 
414820 1 
414826 8 
414836 8 
414850 25 
414890 2 
415063 12 
415165 1 
415189 20 
415192 1 
415215 1 
415234 1 
415289 1 
415312 51 
415315 3 
415331 3 
415351 23 
415357 8 
415361 4 
415374 57 
415383 3 
415388 17 
415392 54 
415397 1 
415404 1 
415408 5 
415414 16 
415421 1 
415427 29 
415479 1 
415483 49 
415489 5 
415513 2 
415519 14 
415542 1 
415548 37 
415573 6 
415587 22 
415598 11 
415606 20 
415609 6 
415616 13 
415624 31 
415632 6 
415724 42 
415735 3 
415742 88 
415761 1 
415802 1 
415873 1 
415974 7 
416165 147 
416175 94 
416186 2 
416320 1 
416342 4 
416349 18 
416355 1 
416660 114 
416666 1 
416669 25 
416734 1 
416865 3 
416958 9 
417003 1 
417008 13 
417025 55 
417140 2 
417260 86 
417302 7 
417310 46 
417334 9 
417367 1 
417449 218 
417510 14 
417817 1 
417824 3 
417967 8 
417988 19 
418001 34 
418044 3 
418167 13 
418173 15 
418183 3 
418192 25 
418200 3 
418203 10 
418225 9 
418249 40 
418254 55 
418265 11 
418271 16 
418280 56 
418295 9 
418312 1 
418315 3 
418319 35 
418336 1 
418361 36 
418367 3 
418371 4 
418385 34 
418389 24 
418404 5 
418464 16 
418468 1 
418476 83 
418487 1 
418492 7 
418495 6 
418503 1 
418516 2 
418524 2 
418539 13 
418551 7 
418562 1 
418568 1 
418582 24 
418587 9 
418591 4 
418597 1 
418646 21 
418733 4 
418742 35 
418745 1 
418750 3 
418762 3 
418783 1 
418803 14 
418819 1 
418832 13 
418846 8 
418906 32 
419078 3 
419098 9 
419101 36 
419113 6 
419125 10 
419178 14 
419199 18 
419209 2 
419221 1 
419224 15 
419237 5 
419246 20 
419253 43 
419258 6 
419262 1 
419266 36 
419281 1 
419290 18 
419299 2 
419303 9 
419314 46 
419317 9 
419327 21 
419330 5 
419343 19 
419359 69 
419371 4 
419378 33 
419384 91 
419388 9 
419398 10 
419414 2 
419418 22 
419422 104 
419436 11 
419440 23 
419444 63 
419457 47 
419469 92 
419475 33 
419479 1 
419485 85 
419491 19 
419495 23 
419502 12 
419508 145 
419518 35 
419527 7 
419530 100 
419535 9 
419540 60 
419545 22 
419549 111 
419560 2 
419565 97 
419569 8 
419574 63 
419585 28 
419589 39 
419594 13 
419605 1 
419611 66 
419615 7 
419621 16 
419624 6 
419630 3 
419633 1 
419638 9 
419653 11 
419663 2 
419671 43 
419681 65 
419694 3 
419710 21 
419775 26 
419795 27 
419804 42 
419809 24 
419814 85 
419817 7 
419822 11 
419831 20 
419843 329 
419852 27 
419859 4 
419870 14 
419875 19 
419879 17 
419884 27 
419891 10 
419899 39 
419910 12 
419923 29 
419929 14 
419936 7 
419941 29 
419948 52 
419965 11 
419971 115 
419974 1 
419986 33 
419993 3 
420021 2 
420028 3 
420060 3 
420064 2 
420068 18 
420078 58 
420084 9 
420109 1 
420117 17 
420122 2 
420174 1 
420189 5 
420212 12 
420223 4 
420268 4 
420274 1 
420283 3 
420411 1 
420423 1 
420427 2 
420443 5 
420451 23 
420474 84 
420496 1 
420507 1 
420542 12 
420645 13 
420689 10 
420851 5 
420862 22 
420969 1 
421075 10 
421153 14 
421246 20 
421266 22 
421451 12 
421574 7 
421609 9 
421617 10 
421653 1 
421658 3 
421728 19 
421748 3 
421752 13 
421783 1 
421798 3 
421814 2 
421922 2 
421933 3 
422015 5 
422048 1 
422062 14 
422076 5 
422217 1 
422242 10 
422342 52 
422439 1 
422486 2 
422739 1 
422775 1 
422885 2 
422957 9 
422961 2 
423058 3 
423064 8 
423073 1 
423090 2 
423117 5 
423121 10 
423131 3 
423140 9 
423144 2 
423149 11 
423158 15 
423167 4 
423180 10 
423185 1 
423191 9 
423207 3 
423223 10 
423245 9 
423265 3 
423282 1 
423293 19 
423325 13 
423335 6 
423343 33 
423350 6 
423356 13 
423361 2 
423370 12 
423378 6 
423410 11 
423422 16 
423428 6 
423449 4 
423454 11 
423462 1 
423485 5 
423490 12 
423496 3 
423509 6 
423518 5 
423571 1 
423582 43 
423608 30 
423615 118 
423623 13 
423628 25 
423636 13 
423664 52 
423672 1 
423692 33 
423700 32 
423706 15 
423710 2 
423714 35 
423721 10 
423724 5 
423732 2 
423736 7 
423745 4 
424831 1 
425850 4 
425909 9 
425918 5 
425926 1 
425929 1 
425932 2 
425940 3 
425967 2 
425977 6 
425984 6 
425992 4 
426005 14 
426010 4 
426014 1 
426020 1 
426023 1 
426028 2 
426031 2 
426046 1 
426053 1 
426099 5 
426164 1 
426173 2 
426199 20 
426205 3 
426284 1 
426308 2 
426314 15 
426329 26 
426352 12 
426361 7 
426370 19 
426403 63 
426416 1 
426477 22 
426493 1 
426497 1 
426501 18 
426526 10 
426534 45 
426570 5 
426574 25 
426587 112 
426619 2 
426627 3 
426637 1 
426645 1 
426710 1 
426769 1 
426797 22 
426811 33 
426830 9 
426838 4 
426843 3 
426846 11 
426861 131 
426873 35 
426881 3 
426900 24 
426912 81 
426926 53 
426937 85 
426944 4 
426953 71 
426965 7 
426973 78 
426980 17 
426987 4 
426997 12 
427003 22 
427056 8 
427064 2 
427071 91 
427079 16 
427089 31 
427098 7 
427103 20 
427108 8 
427113 4 
427122 3 
427132 20 
427141 1 
427534 25 
427539 45 
427544 22 
427553 23 
427560 4 
427573 110 
427591 20 
427602 25 
427609 19 
427644 35 
427659 1 
427670 28 
427680 7 
427707 8 
427806 1 
427839 2 
427853 5 
427858 10 
427869 11 
428003 1 
428050 3 
428212 21 
428234 15 
428296 43 
428317 14 
428322 29 
428340 28 
428399 7 
428442 1 
428468 34 
428472 1 
428500 35 
428534 10 
428606 3 
428682 15 
428727 5 
428742 33 
428754 144 
428870 1 
429038 1 
429050 2 
429063 1 
429074 1 
429082 2 
429101 12 
429105 5 
429115 1 
429147 1 
429208 1 
429243 7 
429253 9 
429278 1 
429281 4 
429286 12 
429297 7 
429307 13 
429314 4 
429319 5 
429325 3 
429333 8 
429338 3 
429346 5 
429349 1 
429353 7 
429358 2 
429364 2 
429373 2 
429376 2 
429385 1 
429395 5 
429398 2 
429412 3 
429418 12 
429423 1 
429426 2 
429429 7 
429437 10 
429441 3 
429445 7 
429450 1 
429453 1 
429459 22 
429467 3 
429471 1 
429478 2 
429494 3 
429498 1 
429510 2 
429514 1 
429518 2 
429525 1 
429572 12 
429722 59 
429944 29 
430013 1 
430147 2 
430154 1 
430251 20 
430303 19 
430331 13 
430505 1 
430541 57 
430564 116 
430570 12 
430580 2 
430589 4 
430604 2 
430607 1 
430634 51 
430771 72 
430775 16 
430791 1 
430795 127 
430903 1 
430947 47 
430953 9 
431078 184 
431096 45 
431106 13 
431120 6 
431195 4 
431229 2 
431242 1 
431255 164 
431285 3 
431291 25 
431304 45 
431311 7 
431315 1 
431324 30 
431333 11 
431339 5 
431344 11 
431353 6 
431361 20 
431364 58 
431371 1 
431395 6 
431418 1 
431423 11 
431428 1 
431440 1 
431461 1 
431475 6 
431478 3 
431489 2 
431498 2 
431502 3 
431505 5 
431513 1 
431516 8 
431524 41 
431527 6 
431539 7 
431544 2 
431548 43 
431554 2 
431559 16 
431568 27 
431580 1 
431613 20 
431618 1 
431621 4 
431634 12 
431644 2 
431652 8 
431655 8 
431715 14 
431731 20 
431741 24 
431755 16 
431785 9 
431807 13 
431820 37 
431829 3 
431841 13 
431846 109 
431853 2 
431860 11 
431872 15 
431887 4 
431890 4 
431894 15 
431899 9 
431903 6 
431910 6 
431923 23 
431932 72 
431942 12 
431945 2 
431959 1 
431967 8 
432053 1 
432112 2 
432152 43 
432281 10 
432310 5 
432330 7 
432412 1 
432433 2 
432444 4 
432589 2 
432739 5 
432875 93 
432880 3 
432919 7 
433158 4 
433193 10 
433212 3 
433231 14 
433255 4 
433369 5 
433398 22 
433437 6 
433495 5 
433526 55 
433664 5 
433696 9 
433726 18 
433754 4 
433784 2 
433823 2 
433875 3 
433984 3 
434010 4 
434033 26 
434132 5 
434169 13 
434174 7 
434180 47 
434184 27 
434188 1 
434209 8 
434223 6 
434231 183 
434239 178 
434245 1 
434250 38 
434255 11 
434270 21 
434275 20 
434283 82 
434297 34 
434301 22 
434322 3 
434427 1 
434451 3 
434607 83 
434707 1 
434758 2 
434786 3 
434812 6 
434916 6 
435209 2 
435263 4 
435336 3 
435395 2 
435436 7 
435580 2 
435584 2 
435639 62 
435755 1 
435760 40 
435763 4 
435773 4 
435776 1 
435781 2 
435796 2 
435800 4 
435807 251 
435812 74 
435838 60 
435843 36 
435854 229 
435863 103 
435874 6 
435883 2 
435911 1 
435928 3 
435948 15 
436028 4 
436057 26 
436063 1 
436083 11 
436094 4 
436100 2 
436227 13 
436240 5 
436259 5 
436281 2 
436315 2 
436405 4 
436432 127 
436443 4 
436453 21 
436507 1 
436607 15 
436668 32 
436744 5 
436780 13 
436786 1 
436802 13 
436808 4 
436820 18 
436835 2 
436838 5 
436858 22 
436865 1 
436871 3 
436877 3 
437012 4 
437896 2 
439461 3 
439581 17 
439585 15 
439605 19 
439638 1 
439705 19 
439740 2 
439781 16 
439929 49 
440011 1 
440016 9 
440142 1 
440167 2 
440196 4 
440265 1 
440298 17 
440332 7 
440346 7 
440371 3 
440379 3 
440531 10 
440554 1 
440640 9 
440704 11 
440718 1 
440827 1 
440836 3 
440890 114 
440989 41 
440992 1 
441007 39 
441019 18 
441066 1 
441105 7 
441136 9 
441193 17 
441198 3 
441202 2 
441222 6 
441264 44 
441346 6 
441360 2 
441364 10 
441368 1 
441377 30 
441389 75 
441398 22 
441401 22 
441404 24 
441412 140 
441420 156 
441430 123 
441440 7 
441449 119 
441454 8 
441467 2 
441471 5 
441475 44 
441486 3 
441588 2 
441620 9 
441627 1 
441646 1 
441772 1 
441784 186 
441802 2 
441811 1 
441820 182 
441969 2 
441982 1 
441990 1 
442133 22 
442151 2 
442180 2 
442386 64 
442433 2 
442437 1 
442500 1 
442516 22 
442524 10 
442537 31 
442552 8 
442580 3 
442583 1 
442633 2 
442674 3 
442688 59 
442695 35 
442707 1 
442795 19 
442822 211 
442839 6 
442863 7 
442876 2 
442949 36 
443018 11 
443025 4 
443053 1 
443068 5 
443089 3 
443104 8 
443120 60 
443129 51 
443163 39 
443192 6 
443196 1 
443238 2 
443246 2 
443268 1 
443277 41 
443280 11 
443285 17 
443327 5 
443339 35 
443343 2 
443353 2 
443416 10 
443461 1 
443550 4 
443645 2 
443660 1 
443664 7 
443672 60 
443693 6 
443704 3 
443749 2 
443818 4 
443895 5 
444014 1 
444094 5 
444108 2 
444270 2 
444417 2 
444425 25 
444477 5 
444593 19 
444604 1 
444629 4 
444736 4 
444745 6 
444768 13 
444772 2 
444775 1 
444779 20 
444782 4 
444788 9 
444793 39 
444807 6 
444819 120 
444833 16 
444837 49 
444840 12 
444848 9 
444853 71 
444860 1 
444865 54 
444869 13 
444872 8 
444902 3 
444909 44 
444922 186 
444938 1 
444949 3 
444961 7 
444978 4 
444983 11 
444991 1 
445000 2 
445097 1 
445131 3 
445273 4 
445808 3 
445824 32 
445846 14 
445935 104 
446002 2 
446031 4 
446423 5 
446441 9 
446465 5 
446748 2 
446886 3 
447027 3 
447070 79 
447107 45 
447222 5 
447240 32 
447261 6 
447347 21 
447406 1 
447410 3 
447413 18 
447418 19 
447426 27 
447437 99 
447456 10 
447463 11 
447467 59 
447490 41 
447495 4 
447499 3 
447546 27 
447642 18 
447652 1 
447691 6 
447696 5 
447708 1 
447727 2 
447826 2 
447842 1 
447852 2 
447856 5 
447860 2 
447890 7 
448034 1 
448168 6 
448207 9 
448227 1 
448510 55 
448574 19 
448682 26 
448745 9 
448818 2 
448825 39 
448840 58 
448890 1 
448970 6 
449006 141 
449022 3 
449038 1 
449047 16 
449055 5 
449159 70 
449192 2 
449196 6 
449213 46 
449224 31 
449281 1 
449328 1 
449350 1 
449359 9 
449370 2 
449377 11 
449382 3 
449385 2 
449392 7 
449403 2 
449407 1 
449415 2 
449424 55 
449434 30 
449438 17 
449444 39 
449452 44 
449466 4 
449470 3 
449473 42 
449479 5 
449484 26 
449487 5 
449497 8 
449503 16 
449540 4 
449547 9 
449642 9 
449648 22 
449685 4 
449781 5 
449790 10 
449800 27 
449814 9 
449835 86 
449854 19 
449865 29 
449870 1 
449966 11 
449970 25 
449975 13 
449979 22 
449991 2 
449997 4 
450003 13 
450008 1 
450038 18 
450043 6 
450051 2 
450080 1 
450144 1 
450195 27 
450200 1 
450218 31 
450225 1 
450284 7 
450340 6 
450359 13 
450426 56 
450442 29 
450473 1 
450498 69 
450516 17 
450522 8 
450532 31 
450537 27 
450541 4 
450547 7 
450551 1 
450566 7 
450570 1 
450576 53 
450587 3 
450595 8 
450598 1 
450652 6 
450686 25 
450696 7 
450757 30 
450797 4 
450817 25 
450879 1 
450956 70 
450962 3 
451261 36 
451296 6 
451322 1 
451330 3 
451356 10 
451359 5 
451417 8 
451427 3 
451443 14 
451453 6 
451456 19 
451467 12 
451477 13 
451489 13 
451493 13 
451502 1 
451520 31 
451527 6 
451558 1 
451577 4 
451597 7 
451612 1 
451639 1 
451646 2 
451699 36 
451726 3 
451882 9 
451890 76 
451904 46 
451917 164 
451925 41 
451953 41 
451966 3 
451977 28 
451991 7 
452046 9 
452055 23 
452070 3 
452082 4 
452090 54 
452104 260 
452110 20 
452116 46 
452126 31 
452141 3 
452145 12 
452150 11 
452175 9 
452187 58 
452197 6 
452205 2 
452209 1 
452215 1 
452225 9 
452228 5 
452239 8 
452287 8 
452298 8 
452309 248 
452324 62 
452336 2 
452344 32 
452350 4 
452356 12 
452389 20 
452393 4 
452396 2 
452426 28 
452450 8 
452453 2 
452456 45 
452461 30 
452465 6 
452475 107 
452503 6 
452509 17 
452516 54 
452526 1 
452532 28 
452536 32 
452540 122 
452546 33 
452550 77 
452554 17 
452562 30 
452570 6 
452575 23 
452588 3 
452591 1 
452595 3 
452598 1 
452873 2 
452903 1 
452906 20 
452919 21 
452931 3 
452950 8 
453063 1 
453087 11 
453091 4 
453105 1 
453128 13 
453132 12 
453265 2 
453289 11 
453293 14 
453299 9 
453304 9 
453308 11 
453420 34 
453447 7 
453460 28 
453465 39 
453485 10 
453489 76 
453498 15 
453501 24 
453508 95 
453518 11 
453521 17 
453527 122 
453537 23 
453547 73 
453602 8 
453661 29 
453668 9 
453692 3 
453704 2 
453764 58 
453899 2 
453949 7 
454042 5 
454071 4 
454105 3 
454206 4 
454224 37 
454269 1 
454280 12 
454292 2 
454304 5 
454406 27 
454440 26 
454448 2 
454466 1 
454595 2 
454603 4 
454620 96 
454632 113 
454645 7 
454650 4 
454656 71 
454664 28 
454680 28 
454693 273 
454707 18 
454711 2 
454715 1 
454721 36 
454733 4 
454738 145 
454747 12 
454752 77 
454777 4 
454787 5 
454790 4 
454797 19 
454886 1 
454894 1 
454899 6 
454903 48 
454909 24 
454915 105 
454938 8 
454981 6 
455047 7 
455074 6 
455081 4 
455128 2 
455226 28 
455256 10 
455274 4 
455288 22 
455376 2 
455410 20 
455413 1 
455491 6 
455563 1 
455570 2 
455617 7 
455685 5 
455705 12 
455716 3 
455724 1 
455729 20 
455736 1 
455749 29 
455780 1 
455841 3 
455929 89 
456015 4 
456058 14 
456069 1 
456087 6 
456098 18 
456170 12 
456204 6 
456231 1 
456255 13 
456274 11 
456316 17 
456369 2 
456501 4 
456506 36 
456525 1 
456550 10 
456616 6 
456650 21 
456675 1 
456763 34 
456775 2 
456867 19 
456873 3 
456887 22 
456931 9 
456944 4 
456974 3 
456981 27 
457126 84 
457283 2 
457319 1 
457394 2 
457414 4 
457436 2 
457448 3 
457454 4 
457481 3 
457488 2 
457535 1 
457539 1 
457546 2 
457631 4 
457647 1 
457660 1 
457674 1 
457686 1 
457699 4 
457709 7 
458425 9 
458439 74 
458444 51 
458451 13 
458460 8 
458467 1 
458471 40 
458484 11 
458487 5 
458501 4 
458509 51 
458523 4 
458546 15 
458550 47 
458553 72 
458559 1 
458562 1 
458578 1 
458603 26 
458606 4 
458614 3 
458624 10 
458628 36 
458634 18 
458642 1 
458680 1 
458684 3 
458689 33 
458694 62 
458701 22 
458704 1 
458712 10 
458723 6 
458726 11 
458751 40 
458765 82 
458772 1 
458784 8 
458788 22 
458802 1 
458805 51 
458832 7 
460186 50 
460220 18 
460292 12 
460336 4 
460342 2 
460412 37 
460415 1 
460425 1 
460443 1 
460503 58 
460522 38 
460528 2 
460535 2 
460542 14 
460545 2 
460548 11 
460557 8 
460579 6 
460596 28 
460614 22 
460619 7 
460718 1 
460722 14 
460729 27 
460733 57 
460738 8 
460746 4 
460756 65 
460764 81 
460773 44 
460786 4 
460790 20 
460793 14 
460830 2 
460934 73 
460941 1 
460961 2 
460966 21 
460972 102 
460980 5 
461002 19 
461013 3 
461040 11 
461095 15 
461107 1 
461122 11 
461125 17 
461142 13 
461164 11 
461167 19 
461180 1 
461214 1 
461252 41 
461349 54 
461385 6 
461460 26 
461465 37 
461483 22 
461506 45 
461527 27 
461533 14 
461572 4 
461607 22 
461610 14 
461624 3 
461635 12 
461642 1 
461648 11 
461660 20 
461664 3 
461670 6 
461673 8 
461679 8 
461709 5 
461796 1 
461800 2 
461811 4 
461821 1 
461826 4 
461836 22 
461842 2 
461931 19 
461954 37 
461962 2 
461974 4 
461977 5 
461982 9 
461989 113 
462000 43 
462006 170 
462015 4 
462019 10 
462028 38 
462041 14 
462044 1 
462051 153 
462065 6 
462072 33 
462078 1 
462082 12 
462091 1 
462116 5 
462125 3 
462144 1 
462187 4 
462215 7 
462260 2 
462280 1 
462325 2 
462433 1 
462468 1 
462477 17 
462483 1 
462527 1 
462652 10 
462673 1 
462694 1 
462736 16 
462745 18 
462781 2 
462786 5 
462927 1 
462941 3 
462981 3 
463136 3 
463140 1 
463174 1 
463182 1 
463266 2 
463275 2 
463654 1 
463676 43 
463843 16 
463913 5 
463923 3 
463940 16 
463994 5 
464152 1 
464392 7 
464396 4 
464402 8 
464531 23 
464585 1 
464611 5 
464663 1 
464878 3 
464939 26 
464958 2 
464992 43 
465804 16 
465815 4 
465821 23 
465831 2 
465838 2 
465845 14 
465854 12 
465880 2 
465936 3 
465968 1 
465976 3 
465988 5 
465992 1 
466001 5 
466006 2 
466014 2 
466022 1 
466028 4 
466034 26 
466041 22 
466045 2 
466057 44 
466069 12 
466072 5 
466082 3 
466100 10 
466110 11 
466122 7 
466157 2 
466164 1 
466167 1 
466171 15 
466182 2 
466187 3 
466194 6 
466201 1 
466207 10 
466222 39 
466241 57 
466247 4 
466255 34 
466259 2 
466275 80 
466282 7 
466287 39 
466298 8 
466308 3 
466312 1 
466320 1 
466332 5 
466339 5 
466361 13 
466370 4 
466383 8 
466387 50 
466405 21 
466416 44 
466420 22 
466427 43 
466431 1 
466473 12 
466504 14 
466513 34 
466519 4 
466523 109 
466530 62 
466570 11 
466596 80 
466604 114 
466616 16 
466643 17 
466652 101 
466661 1 
466681 3 
466735 13 
466746 1 
466758 4 
466769 1 
466777 19 
466785 1 
466808 19 
466815 24 
466820 4 
466866 5 
466872 3 
466885 1 
466899 9 
466907 16 
466916 18 
466922 33 
466925 26 
466966 1 
466975 29 
466980 2 
466984 12 
466994 4 
466997 2 
467001 4 
467010 21 
467018 59 
467024 15 
467028 1 
467032 1 
467068 4 
467088 1 
467097 8 
467106 8 
467122 158 
467131 7 
467137 1 
467146 17 
467151 4 
467157 32 
467164 61 
467262 9 
467278 11 
467285 3 
467306 23 
467318 80 
467322 8 
467329 1 
467335 1 
467399 1 
467469 10 
467472 27 
467481 11 
467489 10 
467494 55 
467556 19 
467618 15 
467665 63 
467679 14 
467713 22 
467934 3 
467950 2 
467970 2 
467978 4 
468074 1 
468105 3 
468256 2 
468463 1 
468614 17 
468624 146 
468718 126 
468785 11 
468841 6 
468986 44 
469077 30 
469130 3 
469171 28 
469244 1 
469272 1 
469282 4 
469326 3 
469335 14 
469347 1 
469368 1 
469467 2 
469481 1 
469501 1 
469593 7 
469676 1 
469702 9 
469731 15 
469834 2 
469855 31 
469860 7 
469896 39 
469902 9 
469905 2 
469930 7 
469935 18 
470003 1 
470035 46 
470047 8 
470207 1 
470244 66 
470247 6 
470399 15 
470429 18 
470437 29 
470469 12 
470483 3 
470493 3 
470682 1 
470698 44 
470803 3 
470856 12 
470991 8 
470997 3 
471056 2 
471076 6 
471111 1 
471114 4 
471191 1 
471326 1 
471397 4 
471589 3 
471700 1 
471779 3 
471840 123 
471938 18 
472011 1 
472026 34 
472255 13 
472289 21 
472472 2 
472513 13 
472730 2 
472860 8 
472914 36 
472942 25 
473018 22 
473113 3 
473119 3 
473171 16 
473366 2 
473417 2 
473620 2 
473739 10 
473744 9 
473747 13 
473751 4 
473784 20 
473791 1 
473846 1 
473877 21 
473886 1 
473904 3 
473926 26 
473930 2 
473941 5 
473965 16 
473993 6 
474036 9 
474039 4 
474047 19 
474073 15 
474079 4 
474087 10 
474098 5 
474101 1 
474104 4 
474109 7 
474120 42 
474147 7 
474152 2 
474158 102 
474172 1 
474180 5 
474184 23 
474190 46 
474195 184 
474198 7 
474206 13 
474211 13 
474217 4 
474220 12 
474226 72 
474232 5 
474236 1 
474246 43 
474253 20 
474259 1 
474265 61 
474272 9 
474277 17 
474336 6 
474360 3 
474422 14 
474447 69 
474478 48 
474523 3 
474569 1 
474578 2 
474629 35 
474650 109 
474666 61 
474731 13 
474750 5 
474753 6 
474813 1 
474945 2 
474968 3 
474992 29 
475002 58 
475007 14 
475038 1 
475084 27 
475094 5 
475118 1 
475143 44 
475217 39 
475246 23 
475270 3 
475382 4 
475532 23 
475553 20 
475577 30 
475599 23 
475606 11 
475677 6 
475691 22 
475794 9 
475905 6 
475929 5 
475949 3 
475976 18 
475983 18 
475994 44 
476026 3 
476051 31 
476067 1 
476077 6 
476083 1 
476122 40 
476146 7 
476150 1 
476172 6 
476181 8 
476194 16 
476199 19 
476214 14 
476241 4 
476354 21 
476358 17 
476370 7 
476405 1 
476422 9 
476464 23 
476473 12 
476483 114 
476510 11 
476526 7 
476535 2 
476542 27 
476546 13 
476566 18 
476575 9 
476588 18 
476593 67 
476597 3 
476602 9 
476611 8 
476622 1 
476628 134 
476640 1 
476645 105 
476649 39 
476655 79 
476660 3 
476663 12 
476675 53 
476680 129 
476687 7 
476699 14 
476705 9 
476718 253 
476733 100 
476738 21 
476757 2 
476806 5 
476814 50 
476826 151 
476832 47 
476838 43 
476848 56 
476856 1 
476866 289 
476877 133 
476888 16 
476898 14 
476906 6 
476916 18 
476922 10 
476933 32 
476942 7 
476952 6 
476987 1 
477028 1 
477042 11 
477055 16 
477067 1 
477072 6 
477076 47 
477087 1 
477095 3 
477102 15 
477109 4 
477116 81 
477121 12 
477126 8 
477133 29 
477138 9 
477142 184 
477148 47 
477152 125 
477163 163 
477172 1 
477175 577 
477183 3 
477187 49 
477281 98 
477292 83 
477297 13 
477303 14 
477309 5 
477327 55 
477356 17 
477363 36 
477397 50 
477436 9 
477447 2 
477450 57 
477455 3 
477460 38 
477470 68 
477477 2 
477489 1 
477497 18 
477500 12 
477508 8 
477525 2 
477536 10 
477552 18 
477567 1 
477580 4 
477589 5 
477602 10 
477615 2 
477638 3 
478482 21 
478519 1 
478566 10 
479050 1 
479105 1 
479113 2 
479118 2 
479122 14 
479150 28 
479157 2 
479160 11 
479164 8 
479178 25 
479184 1 
479188 1 
479194 47 
479205 1 
479249 5 
479254 4 
479345 1 
479422 1 
479425 1 
479430 4 
479462 26 
479598 4 
479608 1 
479737 14 
479779 6 
479806 72 
480179 13 
480217 2 
480234 43 
480353 2 
480364 6 
480378 2 
480438 1 
480487 1 
480519 4 
480538 2 
480611 1 
480685 1 
480707 1 
480721 1 
480898 1 
480967 16 
481009 134 
481023 22 
481040 46 
481051 73 
481061 101 
481082 24 
481093 2 
481104 24 
481117 33 
481124 16 
481138 5 
481147 189 
481150 16 
481153 4 
481165 3 
481169 1 
481176 38 
481298 1 
481302 6 
481332 1 
481352 7 
483446 5 
483543 1 
483553 5 
483557 8 
483562 61 
483567 116 
483576 14 
483582 150 
483592 5 
483623 2 
483628 2 
483658 140 
483668 37 
483675 37 
483680 5 
483685 25 
483767 18 
483840 117 
483845 15 
483865 33 
483871 8 
483886 14 
483891 26 
484029 7 
484035 62 
484086 2 
484095 4 
484240 5 
484251 4 
484254 15 
484284 2 
484389 6 
484400 1 
484567 6 
484573 22 
484582 8 
484589 24 
484596 19 
484603 17 
484609 4 
484616 2 
484626 27 
484667 89 
484672 16 
484676 1 
484682 17 
484687 2 
484690 9 
484693 5 
484698 6 
484701 2 
484709 1 
484717 18 
484725 3 
484859 1 
484881 31 
485039 6 
485057 48 
485069 54 
485199 3 
486729 2 
486744 1 
486757 14 
486763 22 
486769 12 
486776 5 
486783 23 
486788 3 
486792 78 
486798 3 
486804 1 
486808 23 
486834 26 
486837 13 
486842 163 
486854 134 
486863 81 
486877 1 
486892 1 
486929 8 
486943 5 
487010 1 
487061 2 
487064 81 
487069 4 
487154 4 
487162 9 
487197 2 
487203 4 
487206 9 
487253 3 
487258 1 
487280 2 
487286 8 
487289 2 
487292 3 
487331 7 
487348 9 
487368 1 
487387 1 
487391 22 
487401 8 
487497 4 
487528 20 
487531 60 
487545 11 
487550 1 
487567 16 
487579 5 
487588 7 
487702 109 
487924 38 
487971 95 
488051 10 
488063 5 
488071 46 
488083 175 
488128 53 
488154 8 
488224 16 
488230 5 
488240 44 
488257 27 
488266 71 
488297 58 
488395 27 
488406 66 
488414 40 
488421 18 
488430 74 
488435 7 
488450 8 
488458 1 
488475 4 
488516 2 
488538 16 
488551 38 
488572 7 
488577 1 
488581 66 
488588 16 
488608 76 
488613 7 
488638 3 
488653 6 
488664 1 
488670 40 
488677 2 
488680 3 
488684 3 
488694 20 
488708 34 
488711 3 
488717 355 
488727 9 
488737 172 
488748 136 
488757 84 
488787 39 
488805 1 
488808 2 
488886 15 
488907 1 
488915 1 
488924 37 
488938 2 
488986 97 
489014 2 
489033 2 
489081 3 
489356 1 
489419 5 
489437 2 
489512 1 
489628 2 
489689 58 
489701 8 
489717 9 
489775 21 
489800 7 
489868 3 
489911 2 
490052 6 
490203 1 
490216 1 
490358 1 
490381 2 
490389 10 
490409 65 
490449 5 
490485 2 
490505 41 
490511 14 
490525 18 
490537 33 
490545 4 
490554 22 
490569 37 
490594 45 
490600 42 
490612 40 
490621 69 
490628 75 
490638 117 
490650 10 
490655 7 
490677 20 
490684 86 
490700 301 
490716 4 
490724 16 
490730 18 
490734 19 
490746 1 
490758 36 
490766 41 
490776 103 
490781 7 
490787 12 
490793 10 
490796 39 
490800 25 
490808 143 
490814 17 
490821 11 
490836 10 
490839 8 
490844 15 
490851 15 
490855 7 
490861 90 
490865 1 
490876 5 
490879 1 
490930 5 
490934 3 
490955 9 
490958 15 
490964 62 
490979 34 
490987 6 
490990 2 
490993 24 
490998 43 
491004 5 
491009 1 
491014 34 
491022 2 
491026 18 
491038 62 
491047 6 
491051 7 
491070 43 
491075 1 
491078 1 
491108 2 
491123 217 
491137 1 
491142 20 
491152 2 
491158 1 
491170 1 
491180 20 
491184 1 
491191 5 
491205 1 
491255 2 
491273 16 
491287 10 
491291 21 
491307 2 
491313 2 
491364 1 
491472 3 
492869 2 
492905 8 
492913 2 
492917 14 
492925 12 
492931 10 
492940 2 
492943 1 
492949 7 
492974 7 
492989 1 
492996 10 
493010 91 
493017 35 
493023 9 
493030 1 
493034 1 
493042 56 
493059 12 
493066 25 
493074 21 
493088 15 
493095 9 
493129 43 
493163 28 
493172 3 
493178 11 
493188 21 
493194 67 
493199 15 
493204 2 
493218 3 
493255 17 
493396 8 
493474 36 
493525 2 
493676 8 
493687 3 
493703 1 
493734 22 
493738 9 
493744 1 
493830 1 
493845 16 
493874 10 
493996 3 
494047 2 
494053 8 
494064 2 
494162 2 
494177 226 
494190 20 
494205 10 
494215 1 
494219 3 
494227 14 
494234 2 
494239 91 
494250 7 
494263 1 
494271 10 
494293 5 
494296 12 
494328 1 
494364 1 
494408 4 
494477 5 
494494 1 
494583 22 
494628 17 
494748 1 
494761 9 
494912 1 
495049 1 
495067 1 
495123 3 
495197 35 
495232 1 
495290 1 
495384 2 
495397 10 
495404 2 
495414 42 
495418 37 
495428 17 
495435 10 
495441 26 
495446 43 
495456 83 
495473 8 
495478 17 
495500 28 
495509 14 
495516 65 
495525 13 
495535 4 
495540 1 
495543 6 
495561 6 
495668 8 
495677 2 
495697 6 
495729 2 
495738 7 
495856 1 
495960 1 
496016 13 
496024 5 
496032 1 
496211 1 
496298 4 
496614 37 
496634 7 
496759 6 
496770 10 
496774 1 
496791 40 
496810 32 
496930 2 
496943 3 
496948 1 
496957 3 
496961 6 
496965 2 
496973 2 
496979 80 
496986 160 
496994 37 
497005 88 
497015 10 
497048 13 
497056 46 
497065 27 
497075 47 
497085 11 
497091 6 
497102 5 
497128 1 
497715 1 
498071 65 
498199 3 
498291 2 
498363 1 
498504 9 
498511 1 
498682 1 
498770 33 
498823 1 
498907 1 
499107 1 
499169 1 
499178 8 
499240 5 
499263 4 
499301 3 
499392 17 
499646 14 
499680 1 
499793 8 
499878 2 
499882 23 
499888 8 
500019 2 
500048 17 
500210 5 
500213 1 
500218 8 
500228 8 
500330 7 
500339 1 
500343 7 
500466 88 
500607 4 
500633 1 
500650 2 
500654 1 
500700 12 
500724 19 
500783 8 
500829 5 
500941 16 
500963 78 
500998 28 
501029 1 
501057 53 
501084 21 
501087 3 
501094 128 
501102 8 
501109 4 
501113 39 
501132 2 
501156 9 
501170 2 
501237 35 
501273 3 
501301 18 
501311 31 
501324 44 
501348 23 
501371 7 
501431 17 
501463 1 
501475 56 
501485 137 
501489 36 
501494 78 
501509 4 
501522 6 
501537 71 
501589 79 
501602 4 
501610 2 
501613 6 
501653 8 
501663 20 
501673 28 
501691 2 
501694 9 
501699 29 
501704 10 
501707 23 
501715 2 
501722 3 
501726 21 
501734 26 
501737 130 
501745 163 
501755 213 
501763 25 
501769 51 
501778 45 
501786 20 
501790 12 
501800 26 
501805 2 
501815 32 
501837 41 
501888 13 
501891 2 
501908 75 
501921 5 
501929 3 
501954 19 
501958 19 
501984 27 
502005 2 
502017 118 
502114 162 
502123 98 
502175 13 
502247 2 
502263 2 
502285 1 
502295 2 
502298 25 
502308 18 
502312 13 
502318 1 
502323 12 
502329 7 
502337 10 
502351 13 
502366 1 
502389 6 
502436 2 
502442 7 
502477 25 
502486 34 
502497 12 
502511 2 
502519 46 
502542 3 
502548 55 
502551 2 
502576 35 
502678 4 
502686 8 
502724 1 
502729 1 
502733 39 
502784 6 
502804 4 
502869 24 
502968 1 
503023 3 
503029 2 
503079 7 
503130 1 
503139 3 
503158 7 
503185 1 
503214 1 
503321 5 
503402 5 
503434 1 
503475 2 
503487 14 
503492 4 
503495 9 
503611 12 
503618 4 
503629 1 
503642 18 
503654 8 
503693 7 
503745 3 
503781 11 
503784 2 
503820 8 
503980 3 
504045 11 
504084 2 
504121 4 
504270 16 
504281 16 
504289 1 
504292 1 
504298 15 
504306 5 
504309 2 
504374 1 
504430 1 
504439 1 
504454 10 
504458 5 
504464 33 
504481 93 
504497 5 
504503 42 
504509 4 
504519 280 
504533 116 
504540 12 
504549 43 
504559 21 
504564 11 
504572 27 
504604 11 
504612 30 
504697 3 
504701 8 
504719 6 
504729 19 
504740 1 
504744 1 
504750 95 
505158 5 
505167 4 
505173 6 
505187 1 
505199 5 
505230 20 
505326 2 
505354 6 
505358 3 
505476 1 
505511 40 
505515 8 
505519 42 
505524 1 
505528 1 
505532 14 
505542 87 
505560 9 
505564 2 
505574 56 
505578 5 
505584 76 
505590 13 
505599 2 
505604 39 
505608 1 
505612 153 
505623 2 
505628 69 
505731 7 
505788 9 
505799 15 
505915 4 
508867 1 
512485 1 
512775 2 
512779 1 
512786 18 
512790 1 
512795 4 
512799 75 
512812 13 
512817 14 
512821 31 
512827 19 
512834 153 
512849 7 
512854 15 
512861 5 
512870 28 
512889 1 
512893 2 
512899 24 
512904 30 
512908 41 
512917 5 
512921 14 
512930 14 
512938 3 
512945 35 
512963 6 
512967 1 
513050 2 
513064 1 
513076 3 
513092 1 
513126 3 
513131 7 
513136 1 
513155 1 
513166 3 
513222 6 
513231 4 
513236 1 
513241 1 
513261 23 
513264 30 
513272 2 
513277 7 
513285 5 
513293 1 
513374 2 
513417 1 
513425 28 
513456 27 
513474 1 
513495 1 
513596 7 
513675 10 
513744 1 
513817 2 
513828 54 
513955 8 
513961 1 
514019 1 
514026 10 
514030 4 
514052 31 
514057 50 
514064 5 
514179 3 
514232 124 
514390 2 
514401 62 
514505 5 
514556 17 
514566 9 
514572 4 
514606 16 
514684 7 
514735 1 
514934 31 
514941 11 
514959 3 
515006 10 
515134 3 
515163 24 
515272 1 
515290 28 
515294 9 
515311 3 
515429 6 
515445 9 
515455 18 
515459 4 
515462 1 
515465 2 
515473 57 
515476 2 
515483 10 
515486 30 
515494 5 
515517 8 
515529 45 
515535 12 
515542 25 
515546 12 
515551 17 
515554 6 
515558 71 
515566 2 
515574 20 
515583 36 
515590 48 
515594 1 
515600 33 
515606 19 
515612 5 
515619 37 
515627 5 
515630 45 
515638 3 
515658 7 
515704 24 
515758 6 
515763 2 
515774 19 
515779 1 
515791 6 
515796 13 
515802 2 
515976 8 
516012 3 
516114 10 
516141 12 
516165 2 
516263 4 
516309 1 
516464 21 
516558 88 
516608 5 
516625 25 
516705 49 
516716 12 
516762 24 
516784 8 
516787 4 
516820 13 
516899 1 
516963 3 
517085 49 
517197 2 
517202 10 
517220 3 
517224 2 
517276 9 
517285 7 
517325 23 
517389 1 
517412 4 
517427 12 
517455 1 
517467 13 
517544 48 
517607 2 
517665 2 
517673 26 
517687 1 
517694 1 
517728 1 
517764 1 
517773 14 
517812 10 
517866 7 
518039 6 
518100 1 
518519 10 
518671 2 
519337 4 
519404 11 
519427 10 
519680 5 
519797 31 
520296 1 
520309 2 
520397 5 
520539 1 
520799 5 
521043 1 
521338 9 
521356 1 
521576 2 
521665 8 
521696 4 
522234 1 
522391 2 
522635 1 
522695 114 
522727 2 
522907 1 
523178 5 
523442 7 
524401 5 
524406 2 
524750 1 
524858 1 
525165 11 
525740 1 
525758 1 
526449 38 
526506 2 
526743 1 
526757 4 
526781 4 
526788 4 
526792 9 
526939 3 
526947 1 
526971 33 
526974 23 
526979 9 
526983 22 
526988 15 
526993 10 
527006 6 
527012 40 
527018 31 
527051 97 
527058 151 
527069 47 
527074 14 
527077 9 
527082 6 
527088 111 
527096 6 
527101 160 
527105 23 
527111 68 
527216 1 
527225 2 
527235 11 
527245 2 
527306 2 
527403 69 
527418 28 
527424 1 
527456 34 
527585 1 
527736 1 
527792 6 
527893 10 
527949 3 
527955 52 
528057 39 
528071 9 
528090 4 
528096 13 
528111 30 
528118 9 
528133 23 
528138 1 
528148 80 
528157 2 
528160 41 
528164 27 
528190 16 
528193 4 
528198 26 
528207 6 
528240 7 
528249 10 
530527 1 
530570 1 
530690 28 
530695 2 
530700 4 
530742 2 
530819 1 
532221 7 
532256 7 
532261 14 
532269 56 
532280 24 
532286 9 
532291 10 
532300 119 
532312 96 
532321 65 
532330 24 
532341 1 
532353 117 
532361 12 
532394 4 
532409 26 
532415 41 
532421 2 
532424 4 
532429 8 
532437 83 
532443 49 
532455 9 
532458 3 
532462 2 
532589 7 
532606 3 
532623 1 
532632 2 
532662 9 
532716 1 
532761 13 
532766 2 
532771 44 
532782 11 
532805 1 
532820 2 
532937 1 
532948 20 
532958 3 
532962 1 
532974 5 
532996 41 
533019 95 
533031 8 
533086 5 
533089 1 
533097 18 
533154 9 
533169 8 
533172 1 
533306 43 
533311 47 
533397 6 
533416 14 
533434 35 
533445 18 
533452 21 
533456 166 
533468 97 
533472 8 
533476 6 
533491 324 
533507 109 
533517 151 
533527 6 
533538 52 
533566 14 
533569 44 
533576 21 
533582 14 
533587 11 
533600 2 
533605 7 
533608 3 
533611 46 
533614 4 
533620 24 
533642 29 
533645 14 
533655 1 
533674 1 
533679 1 
533712 1 
533722 1 
533745 9 
533759 18 
533769 13 
533774 10 
533778 1 
533785 4 
533796 4 
533812 2 
533826 5 
533846 8 
533889 1 
533911 9 
533926 14 
533940 25 
533960 126 
533968 11 
534138 1 
534232 23 
534372 1 
534414 19 
534535 1 
534560 2 
534568 55 
534576 58 
534679 3 
534735 1 
534743 2 
534864 2 
534874 3 
534899 4 
535002 18 
535012 13 
535030 5 
535034 14 
535043 9 
535048 2 
535052 1 
535056 14 
535064 41 
535072 9 
535106 54 
535117 91 
535129 36 
535138 1 
535141 4 
535151 4 
535174 1 
535177 3 
535188 31 
535198 20 
535296 11 
535308 6 
535313 1 
535637 1 
535662 3 
535803 9 
535944 13 
536088 1 
536095 10 
536109 2 
536114 1 
536124 1 
536132 9 
536162 4 
536225 24 
536256 1 
536259 1 
536267 11 
536275 95 
536287 25 
536296 3 
536299 22 
536308 11 
536326 24 
536331 2 
536344 466 
536363 59 
536378 2 
536387 40 
536394 4 
536398 29 
536483 1 
536491 2 
536501 7 
536505 43 
536530 87 
536538 12 
536545 22 
536625 13 
536697 8 
536712 9 
536721 113 
536740 41 
536850 13 
536925 39 
536944 14 
537012 7 
537108 10 
537125 51 
537128 1 
537140 7 
537174 41 
537183 5 
537189 30 
537211 19 
537222 56 
537229 43 
537239 5 
537337 41 
537348 49 
537359 50 
537364 1 
537367 4 
537373 4 
537376 10 
537390 5 
537517 11 
537521 9 
537531 8 
537539 2 
537544 6 
537552 1 
537560 4 
537575 20 
537588 4 
537594 7 
537600 46 
537605 30 
537611 5 
537614 1 
537617 8 
537623 3 
537630 12 
537640 13 
537648 5 
537657 6 
537662 9 
537668 6 
537674 23 
537687 25 
537691 31 
537719 4 
537732 6 
537793 2 
537807 3 
537835 2 
537859 3 
537871 3 
537907 3 
537922 3 
537957 5 
538016 19 
538027 23 
538118 1 
538195 111 
538245 17 
538291 1 
538302 1 
538424 5 
538452 3 
538457 86 
538475 1 
538486 20 
538604 1 
538631 15 
538662 1 
538677 1 
538693 15 
538762 7 
538785 1 
538805 5 
538818 22 
538967 2 
539131 23 
539178 9 
539244 15 
539280 14 
539314 10 
539362 12 
539372 7 
539382 1 
539405 4 
539414 4 
539460 41 
539585 15 
539590 1 
539599 17 
539611 2 
539614 8 
539617 1 
539737 1 
539741 13 
539749 9 
539755 5 
539773 13 
539812 3 
539818 5 
539823 5 
539830 6 
539838 66 
539848 28 
539852 3 
539856 2 
539867 51 
539876 33 
539886 24 
539902 4 
539908 43 
539917 4 
539928 46 
539989 3 
540007 21 
540018 9 
540036 12 
540044 1 
540047 25 
540058 2 
540062 34 
540077 2 
540083 1 
540102 5 
540153 2 
540230 12 
540278 54 
540404 1 
540417 3 
540439 1 
540447 26 
540618 23 
540634 59 
540794 31 
540838 2 
540926 1 
540945 5 
540953 5 
540959 9 
540984 1 
540988 3 
540997 3 
541017 1 
541020 4 
541064 16 
541076 1 
541097 1 
541117 1 
541140 6 
541150 4 
541153 12 
541161 3 
541177 1 
541223 4 
541228 3 
541243 2 
541277 20 
541314 30 
541375 1 
541378 6 
541412 16 
541442 4 
541508 7 
541511 1 
541514 6 
541518 4 
541521 3 
541524 2 
541565 1 
541596 5 
541650 2 
541697 1 
541710 7 
541800 10 
541828 10 
541941 9 
541989 51 
541996 1 
542027 12 
542074 6 
542379 9 
542406 2 
542460 77 
542502 16 
542592 1 
542661 5 
542671 48 
542687 3 
542828 5 
542967 6 
543071 1 
543082 3 
543137 24 
543237 87 
543295 6 
543317 4 
543415 5 
543435 6 
543446 17 
543586 9 
543721 1 
543913 5 
544085 13 
544235 45 
544265 1 
544350 73 
544359 10 
544365 20 
544380 18 
544394 65 
544419 11 
544550 90 
544563 216 
544576 316 
544594 10 
544598 17 
544602 67 
544605 2 
544611 1 
544616 3 
544624 17 
544630 44 
544642 12 
544755 9 
544764 1 
544769 4 
544779 12 
544785 3 
544792 1 
544806 20 
544821 139 
544836 1 
544839 10 
544847 9 
544869 8 
544874 9 
544899 3 
544920 12 
544947 10 
544995 1 
545018 91 
545028 5 
545043 19 
545076 147 
545165 35 
545190 5 
545219 10 
545335 1 
545351 1 
545364 58 
545385 17 
545392 1 
545523 1 
545537 8 
545561 2 
545679 2 
545723 12 
545769 5 
545839 3 
545867 6 
545871 6 
545891 18 
545984 7 
546009 12 
546032 2 
546042 4 
546050 31 
546055 2 
546058 12 
546071 1 
546077 41 
546085 1 
546209 27 
546215 1 
546223 226 
546233 1 
546241 1 
546248 15 
546260 7 
546268 2 
546273 30 
546279 2 
546285 7 
546290 1 
546293 6 
546300 2 
546325 5 
546337 12 
546409 1 
546431 9 
546439 25 
546458 52 
546475 6 
546491 26 
546496 7 
546581 2 
546585 10 
546642 1 
546743 1 
546924 1 
546927 1 
546950 1 
546980 3 
547038 13 
547041 6 
547058 6 
547093 1 
547138 1 
547205 13 
547214 1 
547277 77 
547285 3 
547289 1 
547299 158 
547323 3 
547329 11 
547335 10 
547340 64 
547344 101 
547365 8 
547369 5 
547374 41 
547383 4 
548207 1 
548230 1 
548262 9 
548273 4 
548298 5 
548313 5 
548336 26 
548351 1 
549121 3 
549125 2 
549138 1 
549143 2 
549149 10 
549154 8 
549160 42 
549166 3 
549181 5 
549184 9 
549213 27 
549216 2 
549220 1 
549253 1 
549263 2 
549291 1 
549414 5 
549489 3 
549541 8 
549548 1 
549553 7 
549558 13 
549562 23 
549570 5 
549583 14 
549589 11 
549596 69 
549605 3 
549608 11 
549614 5 
549638 5 
549648 60 
549659 24 
549667 89 
549679 4 
549691 1 
549700 1 
549704 18 
549715 10 
550892 2 
550990 1 
551028 1 
551109 17 
551151 4 
552912 3 
553224 51 
553239 2 
553262 1 
553267 4 
553271 15 
553278 39 
553288 4 
553293 8 
553298 54 
553322 3 
553330 38 
553335 2 
553344 41 
553350 1 
553358 1 
553361 65 
553366 21 
553377 7 
553381 2 
553387 5 
553390 15 
553400 81 
553409 29 
553487 3 
553565 12 
553746 11 
553764 1 
553767 1 
553784 46 
553822 63 
553831 21 
553840 1 
553946 4 
554000 6 
554067 54 
554086 11 
554163 41 
554171 1 
554210 44 
554272 1 
554302 1 
554317 1 
554320 2 
554341 11 
554372 1 
554404 1 
554437 3 
554440 1 
554459 10 
554475 9 
554483 9 
554486 13 
554489 1 
554500 2 
554507 18 
554519 4 
554529 2 
554662 16 
554668 9 
554674 17 
554697 5 
554706 1 
554751 11 
554757 6 
554768 1 
554775 7 
554785 36 
554792 6 
554797 14 
554824 1 
554837 32 
554872 17 
554879 19 
554900 10 
554933 21 
554995 142 
555000 1 
555003 3 
555018 3 
555024 71 
555028 7 
555045 52 
555055 3 
555061 5 
555074 32 
555077 4 
555082 3 
555091 11 
555095 9 
555098 135 
555128 4 
555150 6 
555153 16 
555166 4 
555181 1 
555184 2 
555202 2 
555212 8 
555221 44 
555230 29 
555238 3 
555244 2 
555249 46 
555253 19 
555258 7 
555268 4 
555283 3 
555290 1 
555298 169 
555309 122 
555318 3 
555321 115 
555329 35 
555333 1 
555341 22 
555355 61 
555364 37 
555373 10 
555376 3 
555389 12 
555409 2 
555416 5 
555421 11 
555429 20 
555433 2 
555436 8 
555447 7 
555455 33 
555465 21 
555481 2 
555488 11 
555514 13 
555568 54 
555574 2 
555590 4 
555594 2 
555653 19 
555659 3 
555663 7 
555668 4 
555673 5 
555685 2 
555698 38 
555703 5 
555707 7 
555753 42 
555783 15 
555787 1 
555802 164 
555814 5 
555820 43 
555827 2 
555833 23 
555855 18 
555859 6 
555863 38 
555873 70 
555884 3 
555895 4 
555898 4 
555904 28 
555921 3 
555930 4 
555955 1 
555988 13 
555999 5 
556021 13 
556033 7 
556044 4 
556048 1 
556067 1 
556108 1 
556132 1 
556155 4 
556232 1 
556256 2 
556517 17 
556530 1 
556551 3 
556557 9 
556565 27 
556571 1 
556578 2 
556589 5 
556618 77 
556643 6 
556669 5 
556676 9 
556702 26 
556724 17 
556816 37 
556834 3 
556841 77 
556851 8 
556924 1 
557019 9 
557046 41 
557073 16 
557109 2 
557153 60 
557157 3 
557203 5 
557222 2 
557230 33 
557281 6 
557287 2 
557295 9 
557308 1 
557359 33 
557400 7 
557452 39 
557525 6 
557585 1 
557629 1 
557728 2 
557739 12 
557742 4 
557781 27 
557789 16 
557800 33 
557811 39 
557825 4 
557851 10 
557977 35 
558001 4 
558009 11 
558017 3 
558022 65 
558028 1 
558127 31 
558156 18 
558178 4 
558286 3 
558297 1 
558319 1 
558482 1 
558486 4 
558495 1 
558503 11 
558518 12 
558524 1 
558530 10 
558539 34 
558546 4 
558551 3 
558556 1 
558581 1 
558584 12 
558589 2 
558592 31 
558597 79 
558605 6 
558608 37 
558611 1 
558617 54 
558627 4 
558637 1 
558644 1 
559769 16 
559779 1 
559786 1 
559803 6 
559814 4 
559824 5 
559829 1 
559836 69 
559840 27 
559849 46 
559855 45 
559865 17 
559875 9 
559886 6 
559897 1 
559905 19 
559908 12 
559914 22 
559920 39 
559929 40 
559938 5 
559944 60 
559947 11 
559960 293 
559991 30 
560957 4 
560987 60 
561020 17 
561028 23 
561033 8 
561038 15 
561042 1 
561049 6 
561057 99 
561064 10 
561072 12 
561086 48 
561135 4 
561139 5 
561144 2 
561148 33 
561153 3 
561162 19 
561167 1 
561172 1 
561179 5 
561204 14 
561209 85 
561222 66 
561275 2 
561301 12 
561306 2 
561312 54 
561324 13 
561334 7 
561397 2 
561408 2 
561413 2 
561418 6 
561421 3 
561427 3 
561443 3 
561448 20 
561451 20 
561455 1 
561462 1 
561477 3 
561507 1 
561515 6 
561525 13 
561530 1 
561534 4 
561540 1 
561568 1 
561574 1 
561586 1 
561601 2 
561660 3 
561694 1 
561709 1 
561780 1 
561815 5 
561947 5 
561962 13 
561989 8 
562158 2 
562175 12 
562272 1 
562324 4 
562340 1 
562372 1 
562404 3 
562407 2 
562412 3 
562432 1 
562440 10 
562452 7 
562466 16 
562518 3 
562522 4 
562527 6 
562545 3 
562563 4 
562568 12 
562578 7 
562700 5 
562703 1 
562706 6 
562719 3 
562783 2 
562805 1 
562823 6 
562830 4 
562833 7 
562882 2 
563053 17 
563058 3 
563063 4 
563066 11 
563070 1 
563076 7 
563085 17 
563103 16 
563117 5 
563123 25 
563136 12 
563148 6 
563163 3 
563176 1 
563198 8 
563295 33 
563330 22 
563379 20 
563494 21 
563546 5 
563610 2 
563619 12 
563653 29 
563658 13 
563666 19 
563671 8 
563678 1 
563704 14 
563770 6 
563810 2 
563867 4 
563876 4 
563896 10 
563938 1 
563976 5 
563982 6 
564059 8 
564073 35 
564082 7 
564092 4 
564107 39 
564127 2 
564268 12 
564302 2 
564311 17 
564370 3 
564378 28 
564419 6 
564433 3 
564446 11 
564455 4 
564601 30 
564611 5 
564721 12 
564730 1 
564763 5 
564897 52 
564900 18 
564905 3 
564918 31 
564924 6 
564932 3 
564937 3 
564961 2 
564968 72 
564977 2 
564987 9 
564997 13 
565004 13 
565009 7 
565015 1 
565019 1 
565053 19 
565065 1 
565114 10 
565123 43 
565132 163 
565142 25 
565145 23 
565148 27 
565151 4 
565156 42 
565160 169 
565176 198 
565183 4 
565193 1 
565197 1 
565201 21 
565209 2 
565213 18 
565243 11 
565341 21 
565347 4 
565454 14 
565459 30 
565465 14 
565475 6 
565481 1 
565486 2 
565490 18 
565496 12 
565502 17 
565514 2 
565538 87 
565552 51 
565557 3 
565562 2 
565566 1 
565572 111 
565586 24 
565591 41 
565611 2 
565614 11 
565634 19 
565717 58 
565727 2 
565732 1 
565750 8 
565764 13 
565769 3 
565777 14 
565781 4 
565784 1 
565847 1 
565926 128 
565935 2 
566062 1 
566108 5 
566143 12 
566195 5 
566278 3 
566628 2 
566792 19 
566811 1 
566844 1 
566963 8 
566978 5 
567021 7 
567065 30 
567130 7 
567138 3 
567151 1 
567164 2 
567190 4 
567215 7 
567245 8 
567261 5 
567324 6 
567362 2 
567381 7 
567385 24 
567390 10 
567471 4 
567539 19 
567561 5 
567593 15 
567617 5 
567651 11 
567758 7 
567772 1 
567779 1 
567827 2 
567874 8 
567880 22 
567951 1 
567976 2 
568223 16 
568398 1 
568516 6 
568522 4 
568557 1 
568575 6 
568587 5 
568600 5 
568608 15 
568614 1 
568618 2 
568637 3 
568643 12 
568671 10 
568677 18 
568684 7 
568687 9 
568690 3 
568703 6 
568708 1 
568718 5 
568731 2 
568746 2 
568888 6 
569168 7 
569179 1 
569218 15 
569362 4 
569437 3 
569779 6 
569819 2 
569867 14 
569870 22 
569874 8 
569893 2 
569927 4 
569935 2 
570989 3 
571134 10 
571247 4 
571287 3 
571294 6 
571309 75 
571315 5 
571322 7 
571353 18 
571365 99 
571379 16 
571387 2 
571393 6 
571930 18 
571937 32 
571949 10 
571959 1 
571984 11 
571988 3 
571997 4 
572011 2 
572146 18 
572154 1 
572157 68 
572166 4 
572176 1 
572186 94 
572205 35 
572209 65 
572213 27 
572216 4 
572225 10 
572337 1 
572349 1 
572375 7 
572394 1 
572514 1 
572527 12 
572533 8 
572545 1 
572566 3 
572595 12 
572697 3 
572737 1 
572765 6 
572776 16 
572835 22 
572916 1 
572967 3 
572972 1 
573030 7 
573038 25 
573171 11 
573179 5 
573221 22 
573276 1 
573286 2 
573303 4 
573325 9 
573330 40 
573444 3 
573502 2 
573508 5 
573513 35 
573531 8 
573551 14 
573617 4 
573686 9 
573697 7 
573710 20 
573751 5 
573771 90 
573779 12 
573788 1 
573891 1 
573945 20 
573954 7 
573968 10 
573972 1 
574049 15 
574107 1 
574132 32 
574207 11 
574232 20 
574245 11 
574251 69 
574392 1 
574397 15 
574564 1 
574592 98 
574604 4 
574625 13 
574644 176 
574769 3 
574843 9 
574856 20 
574866 12 
575041 22 
575317 71 
575358 127 
575455 1 
575478 1 
575484 166 
575765 1 
575769 2 
575931 1 
575958 1 
575968 1 
575980 1 
575985 1 
575992 3 
576021 1 
576025 1 
576061 7 
576075 2 
576088 1 
576099 8 
576117 1 
576125 11 
576132 2 
576136 1 
576140 3 
576146 1 
576152 23 
576159 15 
576164 4 
576169 10 
576172 57 
576175 12 
576181 17 
576218 8 
576223 42 
576229 4 
576239 67 
576249 26 
576252 2 
576256 3 
576260 1 
576273 9 
576278 49 
576284 24 
576291 3 
576299 8 
576306 6 
576314 45 
576317 6 
576324 41 
576328 17 
576337 16 
576341 10 
576344 6 
576355 1 
576369 4 
576389 25 
576632 78 
576641 4 
576681 22 
577940 54 
577971 14 
577976 2 
577986 3 
578004 1 
578019 12 
578024 8 
578125 1 
578141 7 
578147 1 
578155 7 
578159 1 
578165 3 
578175 135 
578181 61 
578187 14 
578191 2 
578194 12 
578198 44 
578202 5 
578205 75 
578244 8 
578252 19 
578261 20 
578267 12 
578274 18 
578277 6 
578282 1 
578285 4 
578290 12 
578297 8 
578303 27 
578308 13 
578430 26 
578447 9 
578461 53 
578471 4 
578475 3 
578480 7 
578483 43 
578486 2 
578491 15 
578497 27 
578636 1 
578639 39 
578642 1 
578654 4 
578664 112 
578810 4 
578817 1 
578825 22 
578836 3 
578981 1 
579004 18 
579097 9 
579142 5 
579163 2 
579176 2 
579312 18 
579320 1 
579323 3 
579462 18 
579481 20 
579510 9 
579590 72 
579609 41 
579617 1 
579633 4 
579639 2 
579793 1 
579814 7 
579928 3 
580043 9 
580054 13 
580070 13 
580229 23 
580236 1 
580367 44 
580414 44 
580453 9 
580458 12 
580555 1 
580655 3 
580688 6 
580732 24 
580740 3 
580859 1 
581002 18 
581008 1 
581030 3 
581061 3 
581197 3 
581317 20 
581339 1 
581493 11 
581500 1 
581508 14 
581512 3 
581520 26 
581530 1 
581534 17 
581544 12 
581550 3 
581554 10 
581605 3 
581609 7 
581619 11 
581629 15 
581636 1 
581650 2 
581655 24 
581663 3 
581674 4 
581678 1 
581785 2 
581793 1 
581821 20 
581856 1 
581893 1 
582071 2 
582217 2 
582224 32 
582229 8 
582235 7 
582243 13 
582251 63 
582267 116 
582279 10 
582314 38 
582322 47 
582328 20 
582336 112 
582345 91 
582351 9 
582355 6 
582358 17 
582371 4 
582391 1 
582492 9 
582517 7 
582548 6 
582655 3 
582687 2 
582987 1 
582995 4 
583126 1 
583310 1 
583322 2 
583522 5 
583527 12 
583539 3 
583553 33 
583557 12 
583562 10 
583575 1 
583585 6 
583616 1 
583885 4 
583932 8 
583963 3 
584056 28 
584075 1 
584100 1 
584248 51 
584252 10 
584370 56 
584403 1 
584431 10 
584443 52 
584472 20 
584484 1 
584488 2 
584567 1 
584574 3 
584594 1 
584643 8 
584647 11 
584650 3 
584662 6 
584675 5 
584727 3 
584755 2 
584778 1 
584807 1 
584824 1 
584852 2 
585058 1 
585078 1 
585126 2 
585261 1 
585264 2 
585299 15 
585390 8 
585505 2 
585738 3 
585747 1 
585751 8 
585756 55 
585799 8 
585853 283 
585867 3 
585874 15 
585887 2 
585911 14 
585917 63 
586067 4 
586083 4 
586108 11 
586115 1 
586120 1 
586179 6 
586186 4 
586233 18 
586263 3 
586268 18 
586276 45 
586283 64 
586293 23 
586302 20 
586320 1 
586323 8 
586354 4 
586370 108 
586376 3 
586382 1 
586403 1 
586413 33 
586429 3 
586452 1 
586458 49 
586482 60 
586496 39 
586506 2 
586512 7 
586624 13 
586633 6 
586687 2 
586705 2 
586844 2 
586849 1 
586868 5 
586986 24 
587144 3 
587302 2 
587440 8 
587457 5 
587549 1 
587668 4 
587691 4 
587812 6 
587961 21 
588164 12 
588409 1 
588434 1 
588884 6 
588895 5 
588900 10 
588904 23 
588937 20 
589037 13 
589057 4 
589087 2 
589175 3 
589206 39 
589226 10 
589237 71 
589247 4 
589255 77 
589266 9 
589270 43 
589273 16 
589279 42 
589314 4 
589324 29 
589331 49 
589339 35 
589346 23 
589354 70 
589361 6 
589374 3 
589377 21 
589385 3 
589391 6 
589397 29 
589434 1 
589519 12 
589526 10 
589533 3 
589541 17 
589562 1 
589573 1 
589592 2 
589595 1 
589599 1 
589612 45 
589622 32 
589635 4 
589645 28 
589648 15 
589667 9 
589776 33 
589802 1 
589949 2 
589969 5 
590125 45 
590170 21 
590265 11 
590283 13 
590291 21 
590389 1 
590405 8 
590411 1 
590421 32 
590433 2 
590646 20 
590653 16 
590753 5 
590757 3 
590816 18 
590848 64 
590915 8 
590951 6 
590962 3 
590968 14 
591059 5 
591143 8 
591166 8 
591178 102 
591204 3 
591220 78 
591243 5 
591247 5 
591254 69 
591336 3 
591375 1 
591386 19 
591413 9 
591427 3 
591431 2 
591514 1 
591529 2 
591534 9 
591541 2 
591544 1 
591548 3 
591555 1 
591561 1 
591570 1 
591596 4 
591627 1 
591656 1 
591662 2 
591707 13 
591717 1 
591752 6 
592100 3 
592531 30 
592552 7 
592578 6 
592614 7 
592691 4 
592695 1 
592698 1 
592820 1 
592839 2 
592869 1 
592885 242 
592892 1 
592910 73 
592915 1 
592920 90 
592928 1 
592932 19 
592938 56 
592954 51 
592965 2 
592969 30 
592976 15 
592998 2 
593006 5 
593015 13 
593027 28 
593038 42 
593108 1 
593114 4 
593120 18 
593126 15 
593129 1 
593140 9 
593148 79 
593165 11 
593178 2 
593204 9 
593310 1 
593322 17 
593344 15 
593354 1 
593368 8 
593404 1 
593432 3 
593482 5 
593504 10 
593536 8 
593564 10 
593575 4 
593588 2 
593851 1 
593856 34 
593963 5 
593973 1 
594012 10 
594032 39 
594036 5 
594039 8 
594059 16 
594069 11 
594081 40 
594091 5 
594099 4 
594208 2 
594259 4 
594265 21 
594268 15 
594358 76 
594397 1 
594427 6 
594435 60 
594475 55 
594506 118 
594534 3 
594563 4 
594603 7 
594736 1 
594752 3 
594892 7 
594900 2 
594903 1 
594906 1 
594929 7 
594933 2 
594939 14 
594942 9 
594947 30 
594955 3 
594968 1 
594984 5 
595109 8 
595118 3 
595121 1 
595148 1 
595151 1 
595159 2 
595188 3 
595192 4 
595205 22 
595224 5 
595266 12 
595272 2 
595297 2 
595313 2 
595338 1 
595390 2 
595405 4 
595472 5 
595579 2 
595590 1 
595598 10 
595607 34 
595612 6 
595617 13 
595626 8 
595630 21 
595644 180 
595652 51 
595658 1 
595664 7 
595682 251 
595698 13 
595702 25 
595710 33 
595722 7 
595725 4 
595748 2 
595769 72 
595777 5 
595784 8 
595791 3 
595796 27 
595800 8 
595805 79 
595812 9 
595826 9 
595841 4 
595850 1 
595864 1 
595867 38 
595872 1 
595881 2 
595886 111 
595898 4 
595904 2 
595910 1 
595915 43 
595919 4 
595927 127 
595944 23 
595965 4 
595971 14 
595974 1 
595978 3 
595982 1 
595991 45 
595996 20 
596000 1 
596005 2 
596032 4 
596114 3 
596131 5 
596145 1 
596194 5 
596245 1 
596333 2 
596465 66 
596491 9 
596533 59 
596588 10 
596598 127 
596615 10 
596648 11 
596662 12 
596705 4 
596750 10 
596767 1 
596874 7 
597030 9 
597070 1 
597101 2 
597156 17 
597194 22 
597205 4 
597211 48 
597216 25 
597219 1 
597226 19 
597229 3 
597249 44 
597254 49 
597267 66 
597273 2 
597277 1 
597285 3 
597297 1 
597300 11 
597308 8 
597326 22 
597424 16 
597453 6 
597466 1 
597479 4 
597489 9 
597776 1 
597826 5 
597855 3 
597989 15 
598000 10 
598113 78 
598171 9 
598330 1 
598333 4 
598356 121 
598372 16 
598421 7 
598499 2 
598502 1 
598511 2 
598537 1 
598546 5 
598549 1 
598557 5 
598560 24 
598567 32 
598580 7 
598693 25 
598714 5 
598737 22 
598754 12 
598770 1 
598802 17 
599041 34 
599089 1 
599148 30 
599213 12 
599258 27 
599364 1 
599400 3 
599466 2 
599507 7 
599537 63 
599590 6 
599609 3 
599661 1 
599664 1 
599668 7 
599684 1 
599698 30 
599710 1 
599726 3 
599843 27 
599852 5 
599859 1 
599881 14 
600021 15 
600030 34 
600040 12 
600058 23 
600061 118 
600072 159 
600084 54 
600089 2 
600092 1 
600103 26 
600117 11 
600122 6 
600125 5 
600143 1 
600256 1 
600279 4 
600288 13 
600301 18 
600310 10 
600317 7 
600420 13 
600426 2 
600435 2 
600446 19 
600451 8 
600467 1 
600476 1 
600485 5 
600493 3 
600496 18 
600518 1 
600710 4 
600820 29 
600831 8 
600849 1 
600887 4 
600981 1 
601108 1 
601168 24 
601214 5 
601254 9 
601305 9 
601311 4 
601315 1 
601321 9 
601325 1 
601329 1 
601343 5 
601353 36 
601403 5 
601427 63 
601441 6 
601455 2 
601493 12 
601496 3 
601509 1 
601547 5 
601625 2 
601657 1 
601798 2 
601833 4 
601851 2 
601873 3 
601886 3 
601970 3 
601995 3 
602040 14 
602104 14 
602111 11 
602153 1 
602170 45 
602232 3 
602237 6 
602246 3 
602254 3 
602257 17 
602267 24 
602277 11 
602290 3 
602293 1 
602304 136 
602322 144 
602330 11 
602337 15 
602342 19 
602347 73 
602351 14 
602359 28 
602362 15 
602367 5 
602376 9 
602380 23 
602386 73 
602394 35 
602406 46 
602411 7 
602419 84 
602429 95 
602441 30 
602449 25 
602464 4 
602488 1 
602493 8 
602595 5 
602598 24 
602605 24 
602626 1 
602643 4 
602670 6 
602732 2 
602835 5 
602909 83 
602978 7 
602997 4 
603088 8 
603199 6 
603253 7 
603282 4 
603285 1 
603368 5 
603381 2 
603389 1 
603541 1 
603549 8 
603557 4 
603564 1 
603571 10 
603582 4 
603599 7 
603603 4 
603617 24 
603638 25 
603707 4 
603715 65 
603747 1 
603770 8 
603779 1 
603835 1 
603847 1 
603900 3 
604025 1 
604037 7 
604043 7 
604050 7 
604053 9 
604156 1 
604187 13 
604198 12 
604209 1 
604214 2 
604220 163 
604227 20 
604233 2 
604239 17 
604245 7 
604250 2 
604253 2 
604259 38 
604267 2 
604323 2 
604342 2 
604363 3 
604367 1 
604381 1 
604410 1 
604428 11 
604469 1 
604609 1 
604625 2 
604763 1 
605081 3 
605385 4 
605506 10 
605564 18 
605574 1 
605597 21 
605651 1 
605666 41 
605671 3 
605686 9 
605694 1 
605701 7 
605848 18 
605853 6 
605856 51 
605862 35 
605868 33 
605875 16 
605880 1 
605888 52 
605895 83 
605953 15 
605959 32 
605971 10 
605979 4 
605983 5 
605992 8 
606001 1 
606004 10 
606015 1 
606025 1 
606046 18 
606054 22 
606096 35 
606167 12 
606174 3 
606201 1 
606213 9 
606375 2 
606941 1 
606949 6 
606952 10 
607103 2 
607148 1 
607329 4 
607334 4 
607340 8 
607345 2 
607348 61 
607353 49 
607360 13 
607365 26 
607378 24 
607382 1 
607389 82 
607428 7 
607437 11 
607453 6 
607572 1 
607576 1 
607614 1 
607674 1 
608098 1 
608130 2 
608353 3 
608402 2 
608406 3 
608419 1 
608451 1 
608524 4 
608564 4 
608590 12 
608615 1 
608712 3 
608720 6 
608758 1 
608765 1 
608773 4 
608795 10 
608852 3 
608879 1 
608892 2 
608897 1 
608902 3 
608909 7 
608999 2 
609038 32 
609064 4 
609069 40 
609085 5 
609797 9 
609801 6 
609806 1 
609814 12 
609820 25 
609826 10 
609830 1 
609836 9 
609840 2 
609847 2 
609856 17 
609862 11 
609881 1 
609886 1 
609889 6 
609893 1 
609898 14 
609908 1 
610006 3 
610011 1 
610079 44 
610091 37 
610100 5 
610175 6 
610198 3 
610228 10 
610245 3 
610248 15 
610259 5 
610265 25 
610379 5 
610389 1 
610395 2 
610400 4 
610436 6 
610546 45 
610581 10 
610613 35 
610719 3 
610739 1 
610743 34 
610760 91 
610830 1 
610873 20 
610923 7 
611001 2 
611070 3 
611093 97 
611114 12 
611121 20 
611129 1 
611133 1 
611143 5 
611177 3 
611199 9 
611233 2 
611263 90 
611409 4 
611423 17 
611450 1 
611489 5 
611568 1 
611611 1 
611614 94 
611623 10 
611647 2 
611663 9 
611694 21 
611830 1 
611834 2 
611850 1 
611914 1 
611923 1 
611929 20 
611936 1 
611942 12 
611952 1 
611958 45 
611984 30 
612021 3 
612043 2 
612049 1 
612055 1 
612065 8 
612107 2 
612153 5 
612178 3 
612185 2 
612205 1 
613943 1 
613948 2 
613960 6 
613969 10 
613983 11 
613987 6 
613992 4 
613997 7 
614021 5 
614026 2 
614038 16 
614062 1 
614068 8 
614072 8 
614081 5 
614087 24 
614095 26 
614106 24 
614114 8 
614118 54 
614126 9 
614129 3 
614136 24 
614140 14 
614147 22 
614158 33 
614172 30 
614176 37 
614180 1 
614183 41 
614187 21 
614195 31 
614291 49 
614297 45 
614302 8 
614305 94 
614314 81 
614320 24 
614324 45 
614349 423 
614363 105 
614371 17 
614376 157 
614383 108 
614390 3 
614396 43 
614401 54 
614405 2 
614408 4 
614418 26 
614422 22 
614426 75 
614434 88 
614452 62 
614479 5 
614482 5 
614503 11 
614515 3 
614519 11 
614533 4 
614544 30 
614560 20 
614563 49 
614576 13 
614583 97 
614598 47 
614602 7 
614610 16 
614632 16 
614637 12 
614643 1 
614648 9 
614652 5 
614701 1 
614712 3 
614719 4 
614724 1 
614737 1 
614768 30 
614772 3 
614784 25 
614787 2 
614809 84 
614847 82 
614854 73 
614908 5 
614911 1 
614915 3 
614924 25 
614982 11 
614987 1 
614995 6 
615002 53 
615011 8 
615016 1 
615021 85 
615029 23 
615033 5 
615040 257 
615051 56 
615064 53 
615074 71 
615081 6 
615091 77 
615100 34 
615103 18 
615110 92 
615116 36 
615124 1 
615134 43 
615190 1 
615211 3 
615217 74 
615229 360 
615241 178 
615253 36 
615301 19 
615305 15 
615326 7 
615332 33 
615338 41 
615347 24 
615358 69 
615366 23 
615371 10 
615378 46 
615382 1 
615396 10 
615401 1 
615405 12 
615409 2 
615413 6 
615421 1 
615428 8 
615440 3 
615448 9 
615488 8 
615491 13 
615499 2 
615505 20 
615532 4 
615540 7 
615543 1 
615547 9 
615551 8 
615561 7 
615564 16 
615567 40 
615589 10 
615592 3 
615607 44 
615611 12 
615625 15 
615641 82 
615648 14 
615656 7 
615666 6 
615681 1 
615695 2 
615710 2 
615716 14 
615731 4 
615734 11 
615750 3 
615768 4 
615773 7 
615840 14 
615859 18 
615877 1 
615882 1 
615903 1 
615912 11 
615918 32 
615930 71 
615952 3 
615963 56 
615974 47 
615986 15 
615997 6 
616000 2 
616006 36 
616013 28 
616019 15 
616026 63 
616033 9 
616038 2 
616064 7 
616098 2 
616136 11 
616142 23 
617537 7 
617848 1 
618330 4 
618610 1 
618625 65 
618637 23 
618652 58 
618661 16 
618669 10 
618672 2 
618706 52 
618726 1 
618729 6 
618735 26 
618738 6 
618742 24 
618749 104 
618757 2 
618762 16 
618771 6 
618801 26 
618815 79 
618829 47 
618837 38 
618876 7 
618912 27 
618933 4 
618952 11 
618960 15 
619120 2 
619165 1 
619257 2 
619261 3 
619288 1 
619546 2 
619602 1 
619704 2 
619773 10 
619793 13 
619962 54 
619974 1 
619988 2 
619997 1 
620032 3 
620104 58 
620132 7 
620145 10 
620148 3 
620157 1 
620288 19 
620297 1 
620305 7 
620353 1 
620443 1 
620455 2 
620463 1 
620471 1 
620485 3 
620504 1 
620599 1 
620623 22 
620630 2 
620640 28 
620652 1 
620656 30 
620663 48 
620670 22 
620677 1 
620680 13 
620689 41 
620701 19 
620706 14 
620714 60 
620722 76 
620728 32 
620732 12 
620736 33 
620744 5 
620752 42 
620757 1 
620760 6 
620764 16 
620771 35 
620779 9 
620793 21 
620801 28 
620913 3 
620916 2 
620939 12 
621038 2 
621086 85 
621107 32 
621123 2 
621131 50 
621135 13 
621150 1 
621253 15 
621270 1 
621430 11 
621545 1 
621681 1 
621805 23 
621879 12 
621902 2 
621960 3 
622053 3 
622269 1 
622300 1 
622304 1 
622582 1 
622585 1 
622588 1 
622613 2 
622712 7 
622733 3 
622815 1 
622872 41 
623015 12 
623091 3 
623113 5 
623135 1 
623138 3 
623273 8 
623282 3 
623288 27 
623301 34 
623308 3 
623321 1 
623326 4 
623330 9 
623335 5 
623343 11 
623358 10 
623363 10 
623369 25 
623374 8 
623379 25 
623394 177 
623401 24 
623408 10 
623568 50 
623585 9 
623595 3 
623632 1 
623684 21 
623700 19 
623731 102 
623795 1 
623871 9 
623910 2 
623913 1 
623934 9 
623959 15 
624076 1 
624106 1 
624140 1 
624179 1 
624185 7 
624189 4 
624197 5 
624205 15 
624210 2 
624214 11 
624257 10 
624287 32 
624360 5 
624371 28 
624380 1 
624399 3 
624403 1 
624409 5 
624461 4 
624535 30 
624567 36 
624575 213 
624580 1 
624587 3 
624647 138 
624669 3 
624677 15 
624727 4 
624737 4 
624758 3 
624812 11 
624833 6 
624851 12 
624902 15 
624922 2 
624928 11 
624942 7 
624982 2 
625014 1 
625038 5 
625107 3 
625128 1 
625135 1 
625173 1 
625177 5 
625182 2 
625192 10 
625235 1 
625242 6 
625251 1 
625260 1 
625265 1 
625272 5 
625279 1 
625284 4 
625289 1 
625296 8 
625306 3 
625314 4 
625331 1 
625344 3 
625347 1 
625363 1 
625383 2 
625400 1 
625426 1 
625429 1 
625438 1 
625447 9 
625472 4 
625479 3 
625483 1 
625486 2 
625489 1 
625536 2 
625574 2 
625582 4 
625586 3 
625623 12 
625632 14 
625637 7 
625643 10 
625649 1 
625652 3 
625655 2 
625663 6 
625673 2 
625679 1 
625710 6 
625713 1 
628184 1 
628188 52 
628196 17 
628199 1 
628202 1 
628207 22 
628220 2 
628224 5 
628228 13 
628256 15 
628264 23 
628273 7 
628292 64 
628401 13 
628443 7 
628452 4 
628456 15 
628467 3 
628477 22 
628487 46 
628497 10 
628501 88 
628515 1 
628520 1 
628533 1 
628549 1 
628570 1 
628593 10 
628606 27 
628616 40 
628640 31 
628647 1 
628694 9 
628700 85 
628749 9 
628756 3 
628760 4 
628770 93 
628778 43 
628786 110 
628792 23 
628799 7 
628813 6 
628824 4 
628831 9 
628845 4 
628850 5 
628853 1 
628867 2 
628892 1 
628908 12 
628913 1 
628926 2 
628947 3 
629040 1 
629051 8 
629063 4 
629068 20 
629088 2 
629109 1 
629120 12 
629263 3 
629274 4 
629372 4 
629411 37 
629874 18 
629964 5 
630000 6 
630064 9 
630108 3 
630147 22 
630154 6 
630572 63 
630947 5 
631040 3 
631085 3 
631089 4 
631279 46 
631286 18 
631294 5 
631457 22 
631621 2 
631631 8 
631703 42 
631774 11 
631844 2 
631870 11 
631874 9 
631959 2 
632037 28 
632045 1 
632049 4 
632060 5 
632082 1 
632097 1 
632102 1 
632125 6 
632132 2 
632138 24 
632163 54 
632211 6 
632215 22 
632237 7 
632245 8 
632252 2 
632267 5 
632285 38 
632368 1 
632421 3 
632436 3 
632447 22 
632481 1 
632512 1 
632602 6 
632612 23 
632616 53 
632760 97 
632767 1 
632912 6 
632915 4 
632924 90 
632947 59 
632961 15 
632978 1 
633004 51 
633119 51 
633126 11 
633156 7 
633270 6 
633275 138 
633313 43 
633441 14 
633445 19 
633448 2 
633455 20 
633462 12 
633466 7 
633470 58 
633480 2 
633490 13 
633496 2 
633503 18 
633506 30 
633510 208 
633516 21 
633524 43 
633530 46 
633543 83 
633554 20 
633559 7 
633562 3 
633566 5 
633572 15 
633582 1 
633587 84 
633699 4 
633711 10 
633715 1 
633724 1 
633745 8 
633774 43 
633857 9 
633884 57 
633891 4 
633899 34 
634007 1 
634061 65 
634122 52 
634215 4 
634223 78 
634231 11 
634243 86 
634347 1 
634355 6 
634377 51 
634383 2 
634389 1 
634395 5 
634428 2 
634438 2 
634457 2 
634507 1 
634534 7 
634562 5 
634567 21 
634595 7 
634602 3 
634705 29 
634728 10 
634751 1 
634754 6 
634759 1 
634763 17 
634786 5 
634848 26 
634862 1 
634890 1 
634900 19 
634909 3 
634918 14 
634921 44 
634926 29 
634929 13 
634933 2 
634939 39 
634947 126 
634957 79 
634962 1 
634969 53 
634975 57 
634981 12 
634986 49 
634995 1 
635002 2 
635009 6 
635015 72 
635019 38 
635027 24 
635037 31 
635053 12 
635059 93 
635069 11 
635145 10 
635189 1 
635221 1 
635238 23 
635363 2 
635377 7 
635410 1 
635441 1 
635506 11 
635574 14 
635577 3 
635581 7 
635593 5 
635658 14 
635702 2 
635769 1 
635921 3 
635959 5 
636055 5 
636144 100 
636197 12 
636206 1 
636277 33 
636284 7 
636293 53 
636331 3 
636370 25 
636380 3 
636389 1 
636415 1 
636457 1 
636503 2 
636508 7 
636511 2 
636608 29 
636623 1 
636642 3 
636674 33 
636688 2 
636697 9 
636705 32 
636713 6 
636731 38 
636742 1 
636745 8 
636749 1 
636759 33 
636763 2 
636770 9 
636790 11 
636803 6 
636811 6 
636824 27 
636833 1 
636859 9 
636862 8 
636866 1 
636869 10 
636905 10 
636930 127 
636934 1 
636949 35 
637012 2 
637032 1 
637049 1 
637157 11 
637186 1 
637201 18 
637205 200 
637217 5 
637248 67 
637289 7 
637313 4 
637433 54 
637441 83 
637522 27 
637532 48 
637715 2 
637727 3 
637745 6 
637774 2 
637905 7 
638227 3 
638258 29 
638520 58 
638572 1 
638728 1 
638740 1 
638788 3 
638836 4 
638872 5 
638891 10 
638896 10 
638900 21 
638908 4 
638929 13 
638942 14 
638975 3 
638989 40 
639055 6 
639178 77 
639216 4 
639260 2 
639268 3 
639297 18 
639353 6 
639398 41 
639421 6 
639508 1 
639566 22 
639613 6 
639712 4 
639892 20 
640009 36 
640080 19 
640093 2 
640190 84 
640205 78 
640224 16 
640371 5 
640374 6 
640378 7 
640459 18 
640671 3 
640676 1 
640679 22 
640683 14 
640691 43 
640789 1 
640909 6 
640915 100 
640930 1 
640937 64 
640944 1 
640971 15 
640996 6 
641004 26 
641064 5 
641072 3 
641081 13 
641085 10 
641118 1 
641137 6 
641156 4 
641177 27 
641259 8 
641272 11 
641285 14 
641302 3 
641312 147 
641326 1 
641335 1 
641342 5 
641345 10 
641358 1 
641370 45 
641412 182 
641470 1 
641490 77 
641537 6 
641695 4 
641698 3 
641797 10 
641807 44 
641854 21 
641867 32 
641986 48 
642084 2 
642172 4 
642218 12 
642309 1 
642431 4 
642488 2 
642495 10 
642514 24 
642518 39 
642548 4 
642559 23 
642567 43 
642572 32 
642577 5 
642584 2 
642591 27 
642601 16 
642610 2 
642614 21 
642620 2 
642631 4 
642637 5 
642644 28 
642647 4 
642656 64 
642672 16 
642675 23 
642686 4 
642691 11 
642695 23 
642702 3 
642710 3 
642719 47 
642729 2 
642735 14 
642743 2 
642748 8 
642754 51 
642764 190 
642776 77 
642787 27 
642795 5 
642810 7 
642813 2 
642829 5 
642859 436 
642868 45 
642884 59 
642889 69 
642897 75 
642902 50 
642906 16 
642912 85 
642961 1 
642982 12 
642991 42 
642994 1 
643040 2 
643044 4 
643131 1 
643137 63 
643148 25 
643154 31 
643162 47 
643169 39 
643182 25 
643233 1 
643262 5 
643271 6 
643284 24 
643314 13 
643325 9 
643329 9 
643333 13 
643342 4 
643347 14 
643369 14 
643376 1 
643427 3 
643460 1 
643495 1 
643507 10 
643819 4 
643908 10 
643937 2 
643941 4 
643952 1 
644028 8 
644058 28 
644187 7 
644215 4 
644335 20 
644462 2 
644481 13 
644547 1 
644558 1 
644608 7 
644712 1 
644729 11 
644750 11 
644884 1 
644889 20 
644895 155 
644905 41 
644913 11 
645010 19 
645045 1 
645049 2 
645057 110 
645064 20 
645068 13 
645075 26 
645080 1 
645085 89 
645089 56 
645098 84 
645109 184 
645122 19 
645144 1 
645153 3 
645161 5 
645183 3 
645199 11 
645206 36 
645225 10 
645245 5 
645250 10 
645257 13 
645266 13 
645276 21 
645283 8 
645288 14 
645301 4 
645310 1 
645329 2 
645338 2 
645343 4 
645401 7 
645439 5 
645443 8 
645449 2 
645454 40 
645462 1 
645466 19 
645469 20 
645480 2 
645487 6 
645641 1 
645795 1 
645840 1 
645928 1 
645955 5 
645958 11 
645981 49 
646033 4 
646036 1 
646143 15 
646156 5 
646163 18 
646176 10 
646182 1 
646268 18 
646329 1 
647258 8 
647282 2 
647289 11 
647295 3 
647308 51 
647351 12 
647359 1 
647364 32 
647375 7 
647378 5 
647382 17 
647386 17 
647391 1 
647405 41 
647416 4 
647420 6 
647431 3 
647451 12 
647463 2 
647580 1 
647617 57 
647760 2 
647945 28 
648060 7 
648383 52 
648498 2 
648528 2 
648625 25 
648847 47 
648990 47 
649115 34 
649123 1 
649169 22 
649188 4 
649244 7 
649250 4 
649403 4 
649407 14 
649516 18 
649560 7 
649568 1 
649578 41 
649595 14 
649631 32 
649743 24 
649746 16 
649782 5 
649845 1 
649863 21 
649907 4 
649935 14 
649947 4 
649956 6 
649980 2 
650095 8 
650114 1 
650121 2 
650124 3 
650129 5 
650132 3 
650135 12 
650139 9 
650172 1 
650175 10 
650179 2 
650192 2 
650207 4 
650213 46 
650219 37 
650232 66 
650247 3 
650251 6 
650256 12 
650263 34 
650349 1 
650384 17 
650391 21 
650405 3 
650415 59 
650430 4 
650454 3 
650462 2 
650469 1 
650552 11 
650558 17 
650564 2 
650577 7 
650587 24 
650597 30 
650602 37 
650633 15 
650641 12 
650665 28 
650688 8 
650728 1 
650744 5 
650766 6 
650790 3 
650798 4 
650801 11 
650806 11 
650829 2 
650852 55 
650861 88 
650885 2 
650915 40 
650920 18 
650934 3 
650959 11 
650968 99 
650977 1 
650981 45 
650994 8 
651002 8 
651007 3 
651047 3 
651066 10 
651095 27 
651106 7 
651112 1 
651137 5 
651141 13 
651144 10 
651159 207 
651168 5 
651178 19 
651184 26 
651188 3 
651217 2 
651220 1 
651225 24 
651238 12 
651245 18 
651255 27 
651261 1 
651268 72 
651278 29 
651290 96 
651297 8 
651304 128 
651312 33 
651315 4 
651342 1 
651393 1 
651420 1 
651461 17 
651487 10 
651490 14 
651503 2 
651597 4 
651607 1 
651627 28 
651636 1 
651670 1 
651674 23 
651707 4 
651793 10 
651804 92 
651946 80 
651952 7 
652068 4 
652220 5 
652234 1 
652269 14 
652291 5 
652373 10 
652381 3 
652393 4 
652418 13 
652546 9 
652556 3 
652630 6 
652639 13 
652652 14 
652705 10 
652719 4 
652804 6 
652818 1 
652828 10 
652833 96 
652839 2 
652854 1 
652857 5 
652941 37 
652989 1 
653030 2 
653033 3 
653156 4 
653164 1 
653169 10 
653190 1 
653203 19 
653210 17 
653228 26 
653231 2 
653245 2 
653248 45 
653256 3 
653266 48 
653273 13 
653278 6 
653281 1 
653285 131 
653293 1 
653296 54 
653306 1 
653335 1 
653443 74 
653483 69 
653610 48 
653622 2 
653626 4 
653630 20 
653803 2 
653814 69 
653818 7 
653833 20 
653850 15 
653946 6 
654019 1 
654088 7 
654105 13 
654318 20 
654355 1 
654443 28 
654570 1 
654727 6 
654762 4 
654774 1 
655090 2 
655101 5 
655242 8 
655273 7 
655284 13 
655322 55 
655377 1 
655442 3 
655453 70 
655458 1 
655488 8 
655497 1 
655504 3 
655539 55 
655570 52 
655601 4 
655644 75 
655656 1 
655681 19 
655751 4 
655809 1 
655948 1 
655962 47 
655983 8 
656154 7 
656239 9 
656437 1 
656518 14 
656567 1 
656633 1 
656650 1 
656666 16 
656676 8 
656719 5 
656806 2 
656886 1 
656910 4 
656913 4 
656975 10 
657042 98 
657149 28 
657153 3 
657198 18 
657329 19 
657349 19 
657357 17 
657480 3 
657486 1 
657499 9 
657516 10 
657603 5 
657616 16 
657648 11 
657664 3 
657672 38 
657680 1 
657702 4 
657707 116 
657727 1 
657741 31 
657749 76 
657755 31 
657763 28 
657768 17 
657773 2 
657784 2 
657878 1 
657886 80 
657945 2 
658046 35 
658050 5 
658160 6 
658227 4 
658310 3 
658396 2 
658406 46 
658412 32 
658420 12 
658438 14 
658451 1 
658458 120 
658485 6 
658506 2 
658624 6 
658662 15 
658744 7 
658820 1 
658917 62 
658950 7 
658987 1 
658995 32 
659062 12 
659079 2 
659100 19 
659189 20 
659339 11 
659347 1 
659452 1 
659498 12 
659533 2 
659541 10 
659601 79 
659621 6 
659653 34 
659688 1 
659928 7 
660013 2 
660060 63 
660093 1 
660179 5 
660258 23 
660329 41 
660414 1 
660578 8 
660582 5 
660616 79 
660629 23 
660728 20 
660772 34 
660818 29 
660890 2 
660980 59 
661026 11 
661034 1 
661047 1 
661051 1 
661064 3 
661117 30 
661204 1 
661213 5 
661339 16 
661724 6 
661757 8 
661779 1 
661813 13 
661889 7 
661894 15 
661963 51 
661994 1 
662008 17 
662018 47 
662093 1 
662096 70 
662166 59 
662178 6 
662240 26 
662257 39 
662270 32 
662309 104 
662329 29 
662349 4 
662355 9 
662360 8 
662402 18 
662409 1 
662421 10 
662427 5 
662440 8 
662445 9 
662450 2 
662455 15 
662479 1 
662482 4 
662492 1 
662495 3 
662499 10 
662505 21 
662511 1 
662520 8 
662530 3 
662545 5 
662548 2 
662553 30 
662561 4 
662582 4 
662590 1 
662595 2 
662600 2 
662609 4 
662629 2 
662632 13 
662635 1 
662640 11 
662644 13 
662647 20 
662655 5 
662676 1 
662688 2 
662693 3 
662700 5 
662708 33 
662762 4 
662779 8 
662783 1 
662787 1 
662794 25 
662805 52 
662822 2 
662839 87 
662844 12 
662851 12 
662856 12 
662865 4 
662868 6 
662880 191 
662906 16 
662991 5 
663015 32 
663046 10 
663205 133 
663226 51 
663232 2 
663298 6 
663318 13 
663439 1 
663533 2 
663537 19 
663559 81 
663571 3 
663581 22 
663596 18 
663674 1 
663685 3 
663703 2 
663733 3 
663782 4 
663785 14 
663844 2 
663925 25 
663933 1 
663941 1 
663952 1 
663983 28 
663989 1 
664103 1 
664116 103 
664125 27 
664135 1 
664138 25 
664143 41 
664147 121 
664159 18 
664168 47 
664178 13 
664208 41 
664251 56 
664273 2 
664282 21 
664288 169 
664361 58 
664368 3 
664381 11 
664409 10 
664435 3 
664446 65 
664450 23 
664457 33 
664583 2 
664587 4 
664763 27 
664775 44 
664792 8 
664795 1 
664805 3 
664818 16 
664835 2 
664843 7 
664847 9 
664852 24 
664869 2 
664877 2 
664881 16 
664887 7 
664915 10 
665016 1 
665052 10 
665059 10 
665067 9 
665078 1 
665081 2 
665087 1 
665091 3 
665099 4 
665103 11 
665112 4 
665202 12 
665219 5 
665279 21 
665282 4 
665288 34 
665416 2 
665448 9 
665453 3 
665529 22 
665557 169 
665583 29 
665622 2 
665677 19 
665721 3 
665729 8 
665735 1 
665794 1 
665808 17 
665819 117 
665910 2 
665942 15 
665958 1 
665990 57 
666030 21 
666039 89 
666048 7 
666169 6 
666173 10 
666177 10 
666268 2 
666304 11 
666309 1 
666313 2 
666316 1 
666326 10 
666329 1 
666342 72 
666352 69 
666472 12 
666485 31 
666491 15 
666495 52 
666516 25 
666523 24 
666536 46 
666545 8 
666549 4 
666557 78 
666566 80 
666573 35 
666579 25 
666583 2 
666591 13 
666604 3 
666609 25 
666621 10 
666630 7 
666633 50 
666649 6 
666652 1 
666659 9 
666787 1 
666795 10 
666804 2 
666831 17 
666860 4 
666868 5 
666879 6 
666910 1 
666921 5 
666944 23 
666983 1 
666991 5 
667017 4 
667029 13 
667126 37 
667148 37 
667170 14 
667193 3 
667201 44 
667222 13 
667255 26 
667263 11 
667276 2 
667333 44 
667363 6 
667515 16 
667546 3 
667552 2 
667584 3 
667611 45 
667669 6 
667685 9 
667691 4 
667702 1 
667721 20 
667744 2 
667751 1 
667761 47 
667765 59 
667793 5 
667802 31 
667806 4 
667815 3 
667827 18 
667839 5 
667845 11 
667850 5 
667855 1 
667869 23 
667874 47 
667878 8 
667893 6 
667908 1 
667917 27 
667923 14 
667929 1 
667938 1 
667962 16 
667989 29 
668007 9 
668010 42 
668014 13 
668023 1 
668027 2 
668030 21 
668053 31 
668062 1 
668072 98 
668091 2 
668101 7 
668106 5 
668115 1 
668118 1 
668147 11 
668152 2 
668158 23 
668163 128 
668169 10 
668179 1 
668188 18 
668192 36 
668247 1 
668268 1 
668280 16 
668287 3 
668295 2 
668298 1 
668329 6 
668338 7 
668342 4 
668345 14 
668355 35 
668376 4 
668382 200 
668392 51 
668414 36 
668423 5 
668446 46 
668455 10 
668460 11 
668468 38 
668489 16 
668493 5 
668496 28 
668500 11 
668504 16 
668510 82 
668517 36 
668528 3 
668534 4 
668537 1 
668565 10 
668571 3 
668576 2 
668585 9 
668591 38 
668599 40 
668603 2 
668610 5 
668616 16 
668636 11 
668642 1 
668650 4 
668655 29 
668679 80 
668692 41 
668700 12 
668707 16 
668726 4 
668733 9 
668739 121 
668744 4 
668814 89 
668824 117 
668831 33 
668841 74 
668848 82 
668853 15 
668857 2 
668866 48 
668874 1 
668879 23 
668886 46 
668910 1 
668936 39 
668943 1 
668948 1 
668951 2 
668955 8 
668960 5 
668965 18 
668981 1 
668989 1 
669032 65 
669041 12 
669046 9 
669081 9 
669087 45 
669101 15 
669115 33 
669125 9 
669133 1 
669137 2 
669146 15 
669150 128 
669162 1 
669192 13 
669210 11 
669222 149 
669240 13 
669257 7 
669263 2 
669276 1 
669332 3 
669368 1 
669377 4 
669381 57 
669405 5 
669416 77 
669441 34 
669485 21 
669523 4 
669549 2 
669575 1 
669648 6 
669655 8 
669685 2 
669713 10 
669815 4 
669822 3 
669836 7 
669848 6 
669877 1 
669892 4 
670003 1 
670091 18 
670154 2 
670169 1 
670175 2 
670178 8 
670197 1 
670330 4 
670340 3 
670346 1 
670368 2 
670378 4 
670382 9 
670390 41 
670402 31 
670409 110 
670416 27 
670423 30 
670437 70 
670443 12 
670447 4 
670453 1 
670461 16 
670466 1 
670587 1 
670611 26 
670620 5 
670634 60 
670779 2 
670805 2 
670813 1 
670818 46 
670950 3 
670965 1 
670968 3 
670976 60 
671000 29 
671091 1 
671115 12 
671156 6 
671175 2 
671241 1 
671309 1 
671353 2 
671383 3 
671479 6 
671853 1 
671857 1 
671940 8 
671992 25 
672064 30 
672163 6 
672198 12 
672222 5 
672238 17 
672250 33 
672454 2 
672464 2 
672473 36 
672574 4 
672886 5 
672900 23 
672905 2 
672938 58 
673007 3 
673073 20 
673117 1 
673212 9 
673242 7 
673265 3 
673316 1 
673397 5 
673421 1 
673424 65 
673551 3 
673653 4 
673698 2 
673722 12 
673754 3 
674056 1 
674223 10 
674338 1 
674494 54 
674499 8 
674519 1 
674536 6 
674556 15 
674674 2 
674701 2 
674708 7 
674724 6 
674765 1 
674812 1 
674848 10 
674868 1 
674879 1 
674888 20 
674891 1 
674896 1 
674914 11 
674936 4 
674940 6 
675038 2 
675047 2 
675050 46 
675206 43 
675219 5 
675229 24 
675236 20 
675241 2 
675245 7 
675248 1 
675273 1 
675377 4 
675414 8 
675424 17 
675462 25 
675584 1 
675610 7 
675628 115 
675663 25 
675731 75 
675746 17 
675786 13 
675791 40 
675799 25 
675943 2 
675951 55 
675954 3 
675959 89 
676026 3 
676061 1 
676108 2 
676116 84 
676129 1 
676136 15 
676140 25 
676149 9 
676156 4 
676179 31 
676266 29 
676314 9 
676319 17 
676338 4 
676470 11 
676546 1 
676554 1 
676621 14 
676689 3 
676692 14 
676697 1 
676717 1 
676727 16 
676776 26 
676826 2 
676913 1 
676937 1 
676949 46 
676973 59 
676992 21 
677153 3 
677197 33 
677203 1 
677235 25 
677252 14 
677255 10 
677350 3 
677358 129 
677391 7 
677395 2 
677452 14 
677581 59 
677597 1 
677630 19 
677651 1 
677690 1 
677774 2 
677812 10 
677833 2 
677857 8 
677954 6 
678016 2 
678100 3 
678133 1 
678227 6 
678359 2 
678385 1 
678474 2 
678608 5 
678658 1 
678668 15 
678745 2 
678753 35 
678775 2 
678936 58 
678955 25 
678959 92 
679068 42 
679116 109 
679130 78 
679136 1 
679155 12 
679232 13 
679279 10 
679309 1 
679312 138 
679324 108 
679331 223 
679371 1 
679381 46 
679390 56 
679398 31 
679406 35 
679411 2 
679414 1 
679420 11 
679424 4 
679434 14 
679439 9 
679446 6 
679450 3 
679560 5 
679569 1 
679580 4 
679583 1 
679591 6 
679594 3 
679603 7 
679613 8 
679618 3 
679621 6 
679649 3 
679657 1 
679733 7 
679744 6 
679747 3 
679774 5 
679780 1 
679788 6 
679794 4 
679809 2 
679870 11 
679912 4 
679942 1 
679946 1 
679958 86 
679967 30 
679970 101 
679976 8 
679988 1 
680059 53 
680065 77 
680097 1 
680100 3 
680103 16 
680117 9 
680142 18 
680148 4 
680171 17 
680181 24 
680191 5 
680198 41 
680205 14 
680212 57 
680216 16 
680220 4 
680226 99 
680233 13 
680245 99 
680252 20 
680257 41 
680265 32 
680280 208 
680294 43 
680301 28 
680307 16 
680319 24 
680389 48 
680398 44 
680424 69 
680445 8 
680454 5 
680490 34 
680523 20 
680529 13 
680548 3 
680577 49 
680583 5 
680589 2 
680595 2 
680598 6 
680602 1 
680606 8 
680614 21 
680618 5 
680633 4 
680992 7 
681907 11 
681924 24 
681943 1 
681949 3 
681959 55 
681967 3 
681975 3 
681981 22 
681984 1 
682033 109 
682044 10 
682049 11 
682084 5 
682101 27 
682112 3 
682117 2 
682123 3 
682128 5 
682152 5 
682166 1 
682177 8 
682181 15 
682191 33 
682257 1 
682284 8 
682308 31 
682320 58 
682332 126 
682359 21 
682402 1 
682494 3 
682504 20 
682521 94 
682529 61 
682567 1 
682637 17 
682643 8 
682652 5 
682660 64 
682667 5 
682674 67 
682677 2 
682731 22 
682807 2 
682859 9 
682940 6 
683000 6 
683014 7 
683029 4 
683034 5 
683142 24 
683151 12 
683162 8 
683168 6 
683175 13 
683182 1 
683187 8 
683195 1 
683198 2 
683201 1 
683204 2 
683222 39 
683247 15 
683259 6 
683276 7 
683290 2 
683303 18 
683325 2 
683344 3 
683409 15 
683421 4 
683450 1 
683453 3 
683458 24 
683467 60 
683475 43 
683479 4 
683487 2 
683490 24 
683607 1 
683614 2 
683631 14 
683635 5 
683650 2 
683658 1 
683662 2 
683670 6 
683743 3 
683783 90 
683791 1 
683796 3 
683839 41 
683851 4 
683961 38 
683999 7 
684093 51 
684113 1 
684123 1 
684126 3 
684161 1 
684168 35 
684176 12 
684277 8 
684295 9 
684313 24 
684327 2 
684335 13 
684354 5 
684383 7 
684400 2 
684431 3 
684451 1 
684464 1 
684600 7 
684630 12 
684654 2 
684658 13 
684665 1 
684674 13 
684782 1 
684827 27 
684856 4 
684863 26 
684874 13 
684898 63 
684906 6 
684911 1 
685272 1 
685304 2 
685390 1 
685395 3 
686410 1 
686666 22 
686676 1 
686687 24 
686695 13 
686703 18 
686708 5 
686723 51 
686748 60 
686763 113 
686769 16 
686777 4 
686793 9 
686807 5 
686812 32 
686849 16 
686896 1 
686933 76 
686949 14 
686952 3 
687104 19 
687119 1 
687208 48 
687252 1 
687266 2 
687331 1 
687378 1 
687393 44 
687434 2 
687444 2 
687461 33 
687562 9 
687585 108 
687598 40 
687618 8 
687625 15 
687630 54 
687633 9 
687688 49 
687705 10 
687736 11 
687748 19 
687760 14 
687783 44 
687788 1 
687793 25 
687809 28 
687832 1 
687860 32 
687995 128 
688043 45 
688151 6 
688260 4 
688492 18 
688613 1 
688779 11 
688787 1 
688938 44 
688993 1 
689065 4 
689080 1 
689158 4 
689174 1 
689227 110 
689269 1 
689411 1 
689447 40 
689466 8 
689476 1 
689612 2 
689633 4 
689668 3 
689812 11 
689887 5 
689911 8 
690072 18 
690088 42 
690104 246 
690192 1 
690216 2 
690220 12 
690260 1 
690263 13 
690272 2 
690279 6 
690331 9 
690364 25 
690388 10 
690424 3 
691441 90 
691777 4 
691780 6 
691788 16 
691796 1 
691800 37 
691807 3 
691814 25 
691847 6 
691867 196 
691885 34 
691891 19 
691902 2 
691905 3 
691940 2 
693952 28 
693998 1 
694457 11 
694474 2 
694534 5 
694551 18 
694563 19 
694584 1 
694592 41 
694606 37 
694632 2 
694660 6 
694665 3 
694743 2 
694926 29 
695009 1 
695121 2 
695149 5 
695266 3 
695650 33 
695690 31 
695711 12 
695735 4 
695756 43 
695870 18 
695908 1 
695919 26 
695928 20 
695961 4 
696063 16 
696160 62 
696164 43 
696282 1 
696287 7 
696409 101 
696507 21 
696661 1 
696666 12 
696695 12 
696792 1 
696803 1 
696973 8 
696983 113 
697006 1 
697018 45 
697024 51 
697037 4 
697132 3 
697157 29 
697165 4 
697178 4 
697187 2 
697196 1 
697211 4 
697236 5 
697348 10 
697360 17 
697457 18 
697460 51 
697470 53 
697480 108 
697498 25 
697507 46 
697527 65 
697530 7 
697539 58 
697553 2 
697637 2 
697640 3 
697646 56 
697657 1 
697677 1 
697784 8 
697811 6 
697821 16 
697830 1 
697833 3 
697838 6 
697841 8 
697845 43 
697869 3 
697910 2 
697934 3 
697979 13 
697989 1 
697999 2 
698007 76 
698025 29 
698029 8 
698033 19 
698038 1 
698041 13 
698048 4 
698103 10 
698111 24 
698118 7 
698126 25 
698134 6 
698144 25 
698152 1 
698160 6 
698164 33 
698172 14 
698182 4 
698190 90 
698223 37 
698232 11 
698236 1 
698269 2 
698279 47 
698299 7 
698302 4 
698306 3 
698312 1 
698353 18 
698396 32 
698410 2 
698444 4 
698469 1 
698497 23 
698523 2 
698526 7 
698549 10 
698565 1 
698574 5 
698580 54 
698622 1 
698642 20 
698668 28 
698685 27 
698721 47 
698729 7 
698733 43 
698750 167 
698768 6 
698784 21 
698799 4 
698802 2 
698806 8 
698810 3 
698814 84 
698823 27 
698830 51 
698852 4 
698856 4 
698861 1 
698879 3 
698891 24 
698902 7 
698912 19 
698922 59 
698926 210 
698938 3 
698942 4 
698946 1 
698953 3 
698957 6 
698961 108 
698972 10 
698975 1 
698983 5 
698986 7 
698992 61 
698996 42 
699011 149 
699018 29 
699027 3 
699031 21 
699036 16 
699042 4 
699046 2 
699054 6 
699062 30 
699075 23 
699085 12 
699089 33 
699098 2 
699110 18 
699115 47 
699122 7 
699133 8 
699137 21 
699142 3 
699145 1 
699154 3 
699168 11 
699177 73 
699185 32 
699190 3 
699200 13 
699206 3 
699245 9 
699255 4 
699266 6 
699270 1 
699309 38 
699317 3 
699322 6 
699328 3 
699334 12 
699377 1 
699380 3 
699392 3 
699414 133 
699422 34 
699426 8 
699440 15 
699460 1 
699477 1 
699552 7 
699577 83 
699591 1 
699611 28 
699623 355 
699631 36 
699644 4 
699678 73 
699773 4 
699780 20 
699792 2 
699803 1 
699936 97 
699976 20 
699983 3 
699990 3 
699998 2 
700031 20 
700112 1 
700134 4 
700139 5 
700143 2 
700154 13 
700165 7 
700186 4 
700199 6 
700209 1 
700217 3 
700222 5 
700227 3 
700234 4 
700242 2 
700248 3 
700422 7 
700434 1 
700554 20 
700626 4 
700721 29 
700725 80 
700729 28 
700830 22 
700950 3 
700955 42 
700993 16 
701072 76 
701115 4 
701120 13 
701134 4 
701164 1 
701170 56 
701191 24 
701211 8 
701223 16 
701239 1 
701255 37 
701260 1 
701282 5 
701289 19 
701293 17 
701296 3 
701402 19 
701435 3 
701447 6 
701482 5 
701537 29 
701548 7 
701583 5 
701601 1 
701660 1 
701706 22 
701747 32 
701846 10 
701863 45 
701868 7 
701875 43 
701937 1 
701948 14 
701968 1 
701989 5 
702022 1 
702050 4 
702059 3 
702084 14 
702115 9 
702170 22 
702181 1 
702201 13 
702207 29 
702212 1 
702215 71 
702224 1 
702229 109 
702234 4 
702241 29 
702249 67 
702253 3 
702256 43 
702266 148 
702274 39 
702280 411 
702287 15 
702294 65 
702300 7 
702306 45 
702315 156 
702325 129 
702346 12 
702361 77 
702367 349 
702383 59 
702389 59 
702411 139 
702427 14 
702437 1 
702443 3 
702446 13 
702456 22 
702562 1 
702571 13 
702591 14 
702616 52 
702627 1 
702635 1 
702640 1 
702650 1 
702715 10 
702745 1 
702760 13 
702782 53 
702788 1 
702806 169 
702811 2 
702845 1 
702853 10 
702895 7 
702987 20 
703027 90 
703030 2 
703086 1 
703089 11 
703094 20 
703106 8 
703213 25 
703268 1 
703296 11 
703304 93 
703346 6 
703358 16 
703369 40 
703375 9 
703412 5 
703417 12 
703460 2 
703472 7 
703478 56 
703489 6 
703495 4 
703506 2 
703531 3 
703553 13 
703561 1 
703577 3 
703602 1 
703611 1 
703621 2 
703633 1 
703641 5 
703723 20 
703727 21 
703733 18 
703739 7 
703743 1 
703759 44 
703762 1 
703791 4 
703801 101 
703838 4 
703851 2 
703898 1 
703902 6 
703914 21 
703922 3 
703928 1 
703931 3 
703935 31 
703944 4 
703947 1 
703957 2 
703969 4 
703982 1 
703986 2 
703991 9 
704101 2 
704128 1 
704142 1 
704155 4 
704161 40 
704174 15 
704186 55 
704192 100 
704203 26 
704210 15 
704225 46 
704239 30 
704247 190 
704261 44 
704268 28 
704279 62 
704285 10 
704297 1 
704305 11 
704308 5 
704312 6 
704324 7 
704331 5 
704336 26 
704351 12 
704366 2 
704370 1 
704380 3 
704467 1 
704493 1 
704615 1 
704654 11 
704758 61 
704764 57 
704773 16 
704804 1 
704808 5 
704842 4 
704874 13 
704956 32 
704972 2 
705003 10 
705016 1 
705019 47 
705032 56 
705044 27 
705059 4 
705069 1 
705077 1 
705181 7 
705309 4 
705326 6 
705333 5 
705337 8 
705343 1 
705369 2 
705377 1 
705427 2 
705455 2 
705474 2 
705491 3 
705732 3 
706838 5 
706860 19 
706867 2 
706875 6 
706905 8 
706920 68 
706926 1 
706949 25 
706963 1 
706973 28 
707015 1 
707100 1 
707131 1 
707228 6 
707231 2 
707241 2 
707250 65 
707260 13 
707272 32 
707279 17 
707283 7 
707311 6 
707321 6 
707331 16 
707423 5 
707426 14 
707450 7 
707489 7 
707500 47 
707625 57 
707632 6 
707635 2 
707646 20 
707649 5 
707673 5 
707688 3 
707737 1 
707746 3 
707753 3 
707778 1 
707800 10 
707833 51 
707837 1 
707845 41 
708067 11 
708136 2 
708182 5 
708226 8 
708254 5 
708283 28 
708303 5 
708333 45 
708355 9 
708420 16 
708426 18 
708463 6 
708564 13 
708653 5 
708667 1 
708839 20 
708886 1 
708908 3 
709159 1 
709164 3 
709182 5 
709443 3 
709506 54 
709603 1 
709681 5 
709816 15 
709851 28 
709874 2 
710083 1 
710106 4 
710172 4 
710210 1 
710255 3 
710324 26 
710358 12 
710408 7 
710435 1 
710455 31 
710625 10 
710737 1 
710937 13 
711081 4 
711283 1 
711318 1 
711435 7 
711445 79 
711455 79 
711462 16 
711481 5 
711490 164 
711495 70 
711502 5 
711514 9 
711521 54 
711525 6 
711530 5 
711539 7 
711543 18 
711559 31 
711738 2 
711805 1 
711828 5 
711833 1 
711840 12 
711869 18 
711880 1 
712012 54 
712037 34 
712046 3 
712125 20 
712157 1 
712178 166 
712230 68 
712241 7 
712432 10 
712473 4 
712491 1 
712513 11 
712737 59 
712749 9 
712780 1 
712796 67 
712819 3 
712828 9 
712897 3 
712919 12 
712966 9 
712980 5 
713028 176 
714518 9 
714533 8 
714536 9 
714539 10 
714543 11 
714547 8 
714552 1 
714562 24 
714572 30 
714579 7 
714584 1 
714595 42 
714603 82 
714610 7 
714613 22 
714648 54 
714654 14 
714659 30 
714674 5 
714685 3 
714764 8 
714780 1 
714795 10 
714798 1 
714803 1 
714824 5 
714827 64 
714835 1 
714841 67 
714952 9 
714960 104 
714985 17 
714993 2 
715042 16 
715122 4 
715132 48 
715149 6 
715174 11 
715223 4 
715283 7 
715289 90 
715314 6 
715320 11 
715360 50 
715366 3 
715397 1 
715401 8 
715404 131 
715429 5 
715471 6 
715501 1 
715528 5 
715534 2 
715537 1 
715564 8 
715690 1 
715829 1 
715886 36 
715923 1 
716088 2 
716283 24 
716321 1 
716388 15 
716407 40 
716425 5 
716431 10 
716442 6 
716531 13 
716582 3 
716586 65 
716592 4 
716606 15 
716615 4 
716618 1 
716648 6 
716651 4 
716654 2 
716659 88 
716664 2 
716667 5 
716675 2 
716682 29 
716689 18 
716694 1 
716708 8 
716721 176 
716730 4 
716735 3 
716825 3 
716836 9 
716856 21 
716867 32 
716883 12 
716900 6 
716909 3 
717034 9 
717040 4 
717060 9 
717165 24 
717194 3 
717211 3 
717368 1 
717392 5 
717431 20 
717483 2 
717548 12 
717724 1 
717836 19 
717840 2 
717950 5 
717990 13 
718042 1 
718138 7 
718201 1 
718218 9 
718224 23 
718229 7 
718236 13 
718244 222 
718254 12 
718267 19 
718271 1 
718289 28 
718295 26 
718302 162 
718307 1 
718312 2 
718319 3 
718330 5 
718338 32 
718345 302 
718373 31 
718376 19 
718384 4 
718395 6 
718398 12 
718404 10 
718464 6 
718487 1 
718493 52 
718496 12 
718507 1 
718524 10 
718533 8 
718583 48 
718641 5 
718669 10 
718860 96 
718870 10 
718873 12 
718879 4 
718890 1 
718896 7 
718899 41 
718933 6 
719028 5 
719038 8 
719060 22 
719069 2 
719079 20 
719084 3 
719089 6 
719108 6 
719114 5 
719135 4 
719152 4 
719155 40 
719165 21 
719273 8 
719287 1 
719294 10 
719301 32 
719415 1 
719606 77 
719621 7 
719626 2 
719688 15 
719744 34 
719822 3 
719958 2 
719977 2 
720086 6 
720125 6 
720139 34 
720142 24 
720173 10 
720216 11 
720287 7 
720296 13 
720309 10 
720338 47 
720414 3 
720424 5 
720439 3 
720457 3 
720482 29 
720490 4 
720497 1 
720502 14 
720508 1 
720516 17 
720663 2 
720787 5 
720791 35 
720794 1 
720817 4 
720828 4 
720834 7 
720839 7 
720849 95 
720857 26 
720864 1 
720871 12 
720884 15 
720890 3 
720898 49 
720907 20 
720968 12 
720995 1 
721000 14 
721012 6 
721026 1 
721030 18 
721034 29 
721041 66 
721048 9 
721056 29 
721062 5 
721066 39 
721070 33 
721076 9 
721087 18 
721199 46 
721204 2 
721216 9 
721220 16 
721226 2 
721239 14 
721246 1 
721256 87 
721282 132 
721288 1 
721303 320 
721319 38 
721331 2 
721465 5 
721469 3 
721485 6 
721491 23 
721630 34 
721676 14 
721762 22 
721787 1 
721830 3 
721870 5 
722088 51 
722112 8 
722271 26 
722289 2 
722292 10 
722320 7 
722326 9 
722337 7 
722423 4 
722458 8 
722489 5 
722494 16 
722500 16 
722503 3 
722513 20 
722521 7 
722527 6 
722535 46 
722550 2 
722555 2 
722558 1 
722568 6 
722576 8 
722579 1 
722588 4 
723040 10 
723044 1 
723050 178 
723066 12 
723070 3 
723074 13 
723081 4 
723093 95 
723098 1 
723139 21 
723155 25 
723166 108 
723176 15 
723184 2 
723377 2 
723640 2 
723643 1 
723656 1 
723689 2 
723692 1 
723702 2 
723723 3 
723729 5 
724271 48 
724309 8 
724317 22 
724331 10 
724336 23 
724345 103 
724355 19 
724360 23 
724364 8 
724370 5 
724374 48 
724379 37 
724385 9 
724388 1 
724396 18 
724402 2 
724409 9 
724539 39 
724575 32 
724678 2 
724753 12 
724844 1 
724906 1 
724911 49 
725016 17 
725139 1 
725161 17 
725184 11 
725383 1 
725537 5 
725586 1 
725822 1 
725963 58 
726153 3 
726324 3 
726490 3 
726525 5 
726536 4 
726584 4 
726625 10 
726678 19 
726758 17 
726765 12 
726776 82 
726782 20 
726797 3 
726812 8 
726817 9 
726821 3 
726825 17 
726851 8 
726945 4 
726964 1 
726969 16 
726986 9 
727026 6 
727050 21 
727080 1 
727113 20 
727125 8 
727129 79 
727142 17 
727147 106 
727156 3 
727159 23 
727170 4 
727173 14 
727179 8 
727185 174 
727192 10 
727198 1 
727229 43 
727248 24 
727255 4 
727267 1 
727270 1 
727396 25 
727402 3 
727422 29 
728155 26 
728175 29 
728181 21 
728194 29 
728199 110 
728203 209 
728214 150 
728221 48 
728255 156 
728268 59 
728277 1 
728285 1 
728291 36 
728301 17 
728312 3 
728317 1 
728321 1 
728329 1 
728344 11 
728490 20 
728501 3 
728505 1 
728509 6 
728521 2 
728533 31 
728559 21 
728592 4 
728668 2 
728676 2 
728692 27 
728697 224 
728707 315 
728715 69 
728720 6 
728725 1 
728733 84 
728751 3 
728766 3 
728769 15 
728778 53 
728790 32 
728806 176 
728830 16 
728836 45 
729815 5 
729820 1 
729849 2 
729868 138 
729875 1 
729893 2 
729898 11 
730003 7 
730010 2 
730027 1 
730051 2 
730054 4 
730063 14 
730182 9 
730191 6 
730199 27 
730210 15 
730215 12 
730219 16 
730226 41 
730239 40 
730251 4 
730257 87 
730264 4 
730272 1 
730277 10 
730282 7 
730300 9 
730308 4 
730423 5 
730435 21 
730454 6 
730459 5 
730478 2 
730491 32 
730519 11 
730525 31 
730543 19 
730614 78 
730640 22 
730695 7 
730798 13 
730811 12 
730961 2 
731146 3 
731171 23 
731197 9 
731207 5 
731222 50 
731329 8 
731338 4 
731341 7 
731350 14 
731536 41 
731551 2 
731690 6 
731727 3 
731804 26 
731833 10 
731867 1 
731893 6 
731946 27 
731980 12 
732043 19 
732052 2 
732082 6 
732261 10 
732353 1 
732418 4 
732548 1 
732574 16 
732585 22 
732595 2 
732604 3 
732631 11 
732723 1 
732727 21 
732742 66 
732764 2 
732774 14 
732868 2 
732896 11 
732929 2 
732934 11 
732944 5 
732954 18 
733085 68 
733263 2 
733266 7 
733273 2 
733386 19 
733390 13 
733419 3 
733541 3 
733823 25 
733860 1 
733864 1 
733872 28 
733878 23 
734157 2 
734168 1 
734250 4 
734312 1 
734358 1 
734410 27 
734507 2 
734517 3 
734571 5 
734663 51 
734681 1 
734685 1 
734692 6 
734697 14 
734705 6 
734713 49 
734720 19 
734725 1 
734730 43 
734735 67 
734744 7 
734758 54 
734768 74 
734780 49 
734788 7 
734801 9 
734915 9 
734955 8 
734974 103 
735081 18 
735092 5 
735109 1 
735121 3 
735256 1 
735270 9 
735390 12 
735417 259 
735432 3 
735442 5 
735450 45 
735577 33 
735584 4 
735593 54 
735597 14 
735609 17 
735653 34 
735663 3 
735681 3 
735772 1 
735833 7 
735942 2 
735950 29 
735993 30 
736083 122 
736096 122 
736103 153 
736111 79 
736115 26 
736121 41 
736125 8 
736128 33 
736133 10 
736143 19 
736151 111 
736160 44 
736166 3 
736187 10 
736193 4 
736199 18 
736211 2 
736327 5 
736332 37 
736342 10 
736370 6 
736378 1 
736395 4 
736512 4 
736537 4 
736565 21 
736576 30 
736674 5 
736677 1 
736696 30 
736708 47 
736739 44 
736804 2 
736860 419 
736890 1 
736929 15 
736994 2 
737016 13 
737067 10 
737203 14 
737210 5 
737374 11 
737389 6 
737396 6 
737406 6 
737536 1 
737554 3 
737558 1 
737572 86 
737716 9 
737727 8 
737848 9 
737868 16 
737930 5 
737935 21 
738005 30 
738091 1 
738191 1 
738214 23 
738229 6 
738236 49 
738239 9 
738250 73 
738302 14 
738321 4 
738392 10 
738400 13 
738404 42 
738410 2 
738414 8 
738422 6 
738429 142 
738435 3 
738438 10 
738445 43 
738462 3 
738497 16 
738501 1 
738505 6 
738520 24 
739536 36 
739546 14 
739558 13 
739666 10 
739669 2 
739674 5 
739685 10 
739698 19 
739705 21 
739710 15 
739721 8 
739727 9 
739738 159 
739747 3 
739751 3 
739776 54 
739787 2 
739794 2 
739797 2 
739800 16 
739971 78 
740086 2 
740126 2 
740267 2 
740290 1 
740481 1 
740484 2 
740506 4 
740787 6 
740796 15 
740808 11 
740823 9 
740839 2 
740849 4 
740863 1 
740881 1 
740939 91 
740952 2 
740955 3 
740961 7 
741002 19 
741008 52 
741021 1 
741101 2 
741136 18 
741147 11 
741165 28 
741174 14 
741178 71 
741181 11 
741184 10 
741189 43 
741195 6 
741198 20 
741202 25 
741220 8 
741231 19 
741242 130 
741255 31 
741264 36 
741270 9 
741276 7 
741444 169 
741529 10 
741565 3 
741586 59 
741665 1 
741706 51 
741711 25 
741726 94 
741732 14 
741742 30 
741749 147 
741753 9 
741757 1 
741761 177 
741766 12 
741770 36 
741776 34 
741798 33 
741813 11 
741829 56 
741843 17 
741981 2 
741985 10 
741993 14 
742165 1 
742214 1 
742283 7 
742327 1 
742434 1 
742443 18 
742448 1 
742458 3 
742465 5 
742476 1 
742493 10 
742496 3 
742561 7 
742595 32 
742603 6 
742607 33 
742614 1 
742618 4 
742637 1 
742649 20 
742653 6 
742662 16 
742670 15 
742673 20 
742679 84 
742690 2 
742697 20 
742705 4 
742713 20 
742718 18 
742728 16 
742743 24 
742748 21 
742821 4 
742872 3 
742876 14 
742887 60 
742896 3 
742902 54 
742912 29 
742927 5 
742937 11 
742942 1 
742946 20 
742961 57 
742969 17 
742977 4 
743059 6 
743095 13 
743100 2 
743148 9 
743181 37 
743192 28 
743199 2 
743212 13 
743243 2 
743300 5 
743368 1 
743425 67 
743457 1 
743509 43 
743574 1 
743639 5 
743651 2 
743659 15 
743664 29 
743700 5 
743784 1 
743799 6 
743816 3 
743914 42 
743925 1 
743948 25 
743951 11 
743980 1 
743986 30 
744013 3 
744021 2 
744105 7 
744133 1 
744140 1 
744169 1 
744179 12 
744191 1 
744262 2 
744277 22 
744280 30 
744297 7 
744300 7 
744305 5 
744312 11 
744326 19 
744448 24 
744470 3 
744478 7 
744486 1 
744490 37 
744498 3 
744506 2 
744521 3 
744539 1 
744548 9 
744567 1 
744589 4 
744667 71 
744673 29 
744682 3 
744692 39 
744702 7 
744709 138 
744726 1 
744748 14 
744769 22 
744777 4 
744782 3 
744800 1 
744806 30 
744835 61 
744944 16 
744966 10 
745116 135 
745128 2 
745136 1 
745247 2 
745270 30 
745280 27 
745288 5 
745303 16 
745408 25 
745458 3 
745589 5 
745606 1 
745738 1 
745795 11 
745801 39 
745829 1 
745840 19 
745900 2 
745906 2 
745919 3 
745934 67 
745947 12 
745953 48 
746076 3 
746082 4 
746089 15 
746092 4 
746105 64 
746115 3 
746127 11 
746151 28 
746170 1 
746246 20 
746359 1 
746370 11 
746464 8 
746526 1 
746561 5 
746698 1 
746742 27 
746784 6 
746901 1 
746919 5 
747001 1 
747004 1 
747070 2 
747195 3 
747202 24 
747355 14 
747426 119 
747493 32 
747501 22 
747507 109 
747550 3 
747556 6 
747676 21 
747709 18 
747725 1 
747732 1 
747844 3 
747858 1 
747865 1 
747869 11 
747874 28 
747878 5 
747891 55 
747899 16 
747909 3 
747925 84 
747936 14 
747995 2 
748073 22 
748079 18 
748101 1 
748231 17 
748242 2 
748269 4 
748305 79 
748371 1 
748391 2 
748472 33 
748569 58 
748581 5 
748599 24 
748623 49 
748879 20 
748888 4 
748934 7 
749054 1 
749062 4 
749069 3 
749074 6 
749078 1 
749085 29 
749089 4 
749095 45 
749109 6 
749125 5 
749132 11 
749234 8 
749240 2 
749243 6 
749257 2 
749289 2 
749304 5 
749392 21 
749404 2 
749428 13 
749432 1 
749436 12 
749460 70 
749470 50 
749480 5 
749486 10 
749489 3 
749493 26 
749500 2 
749503 24 
749517 28 
749533 29 
749541 8 
749561 1 
749666 11 
749673 4 
749678 73 
749825 9 
750009 3 
750136 26 
750147 4 
750189 1 
750322 1 
750326 12 
750329 1 
750337 50 
750381 6 
750496 2 
750691 3 
750749 1 
750799 3 
750909 2 
750934 3 
751030 16 
751154 1 
751163 1 
751197 1 
751260 8 
751529 1 
751648 9 
751663 31 
751672 23 
751677 24 
751737 26 
751839 11 
752159 31 
752193 120 
752330 2 
752507 1 
752765 4 
752817 30 
752829 1 
752889 2 
753157 1 
753183 17 
753508 16 
753933 1 
754062 78 
754489 18 
754994 8 
755005 14 
755012 11 
755435 138 
755457 35 
755510 1 
755889 2 
756271 4 
756358 9 
756363 60 
756379 1 
756389 4 
756662 15 
756709 25 
756712 34 
756716 5 
756720 7 
756724 27 
756730 1 
756734 3 
756742 13 
756779 10 
756866 4 
756891 3 
756900 96 
756908 15 
756915 3 
756949 3 
756953 15 
757196 1 
757201 1 
757247 1 
757258 3 
757264 1 
757272 35 
757275 1 
757304 9 
757308 4 
757315 17 
757332 7 
757337 34 
757348 7 
757386 2 
757521 3 
757528 18 
757587 1 
757653 7 
757662 6 
757675 1 
757695 17 
757703 18 
757734 17 
757756 17 
757881 3 
757899 27 
757912 81 
757925 1 
758131 2 
758195 12 
758286 14 
758358 1 
758409 3 
758672 36 
758787 3 
758847 4 
758875 2 
758961 1 
759030 7 
759055 1 
759149 4 
759346 3 
759371 7 
759472 4 
759515 38 
759527 1 
759532 11 
759683 100 
759815 62 
759975 4 
760006 5 
760023 79 
760148 110 
760157 39 
760167 11 
760197 9 
760206 2 
760216 20 
760223 2 
760227 2 
760234 3 
760238 5 
760242 24 
760247 12 
760255 27 
760275 7 
760305 2 
760319 10 
760378 1 
760386 4 
760401 19 
760419 3 
760424 11 
760439 2 
760444 3 
760453 27 
760469 1 
760519 1 
760551 4 
760561 3 
760594 7 
760669 2 
760728 45 
760736 22 
760755 80 
760763 33 
760797 9 
760888 20 
760891 28 
760901 4 
760908 1 
760912 7 
760918 35 
760921 2 
760935 27 
760940 3 
760944 1 
760947 11 
760956 31 
760961 23 
760998 125 
761042 2 
761118 5 
761123 2 
761144 17 
761149 51 
761156 66 
761159 12 
761163 19 
761172 23 
761177 7 
761180 9 
761185 50 
761197 13 
761553 1 
761658 7 
761686 80 
761701 1 
761705 9 
761720 21 
762191 2 
762343 2 
762505 4 
762522 1 
762525 7 
762618 2 
762683 2 
762703 11 
762823 14 
762833 5 
762861 14 
762918 2 
762926 1 
763010 1 
763022 3 
763027 23 
763054 13 
763074 43 
763225 1 
763324 1 
763331 7 
763403 14 
763496 6 
763553 4 
763702 1 
763708 17 
763719 3 
763724 1 
763752 5 
763793 9 
763873 87 
763906 1 
763942 30 
763976 1 
764082 1 
764132 1 
764248 62 
764269 4 
764291 17 
764329 10 
764438 27 
764449 20 
764474 1 
764484 6 
764590 3 
764605 4 
764616 3 
764655 18 
764662 21 
764724 4 
764732 2 
764748 6 
764751 3 
764754 6 
764771 5 
764776 11 
764779 5 
764785 32 
764799 27 
764803 19 
764806 3 
764810 9 
764821 57 
764830 115 
764841 92 
764853 12 
764858 71 
764869 5 
764875 13 
764892 6 
764904 11 
765027 8 
765057 2 
765073 1 
765145 4 
765210 7 
765214 58 
765222 53 
765225 42 
765230 4 
765240 67 
765281 16 
765339 1 
765353 8 
765369 32 
765387 1 
765396 7 
765455 4 
765553 1 
765710 5 
765778 2 
765904 1 
765937 1 
765975 2 
765981 2 
765988 2 
765997 2 
766017 21 
766058 37 
766062 5 
766074 3 
766091 1 
766107 12 
766117 1 
766131 2 
766175 1 
766207 3 
766240 2 
766288 1 
766317 6 
766330 5 
766538 3 
766566 1 
766667 17 
766699 55 
766844 7 
766952 4 
766958 3 
766986 2 
767020 5 
767159 9 
767166 3 
767321 3 
767343 1 
767490 16 
767506 15 
767527 5 
767538 15 
767545 59 
767561 2 
767656 5 
767669 2 
767673 11 
767676 1 
767692 2 
767697 5 
767702 12 
767708 21 
767711 6 
767721 91 
767728 95 
767738 7 
767749 115 
767757 57 
767770 97 
767781 12 
767791 11 
768042 3 
768045 2 
768053 4 
768058 7 
768061 5 
768064 4 
768069 46 
768078 26 
768082 12 
768085 9 
768122 3 
768128 22 
768135 3 
768140 6 
768146 4 
768152 48 
768162 9 
768169 1 
768172 1 
768236 2 
768272 3 
768307 3 
768316 1 
768338 30 
768445 4 
768457 55 
768475 32 
768524 10 
768657 1 
768670 7 
768677 19 
768680 1 
768721 2 
768732 23 
768763 89 
768767 15 
768787 10 
768826 2 
768830 33 
768846 1 
768871 10 
768886 39 
768892 21 
768903 19 
768950 1 
769104 3 
769145 9 
769235 2 
769272 1 
769439 50 
769615 32 
769643 15 
769800 23 
769840 15 
769867 1 
769931 1 
769944 1 
770092 3 
770147 3 
770305 4 
770312 10 
770319 2 
770323 1 
770328 13 
770428 2 
770442 7 
770476 4 
770591 16 
770603 63 
770615 80 
770623 10 
770626 226 
770640 177 
770654 8 
770668 448 
770679 193 
770689 34 
770704 20 
770707 48 
770715 5 
770787 12 
770792 5 
770798 56 
770808 43 
770815 15 
770820 38 
770838 31 
770847 1 
771012 2 
771020 4 
771057 1 
771069 9 
771094 3 
771099 27 
771105 12 
771128 2 
771132 7 
771136 1 
771143 15 
771155 34 
771164 2 
771168 8 
771176 58 
771183 18 
771210 33 
771214 1 
771241 2 
771282 27 
771285 15 
771329 12 
771338 4 
771372 1 
771385 15 
771404 2 
771529 3 
771557 20 
771663 16 
771678 22 
771687 33 
771724 2 
771755 1 
771823 7 
771856 7 
771927 74 
771934 163 
771941 17 
771946 5 
771951 5 
772019 29 
772044 19 
772050 9 
772150 1 
772199 4 
772236 2 
772556 8 
772587 3 
772609 2 
772633 16 
772802 4 
772823 1 
772831 3 
772952 9 
772971 21 
772978 4 
773003 54 
773011 7 
773076 19 
773102 1 
773105 10 
773108 59 
773127 1 
773133 4 
773153 1 
773177 16 
773182 7 
773185 2 
773191 54 
773200 18 
773213 17 
773222 40 
773236 7 
773259 49 
773288 14 
773291 11 
773296 169 
773301 18 
773360 25 
773367 2 
773370 143 
773380 51 
773423 32 
773434 34 
773447 47 
773481 1 
773488 11 
773513 24 
773516 29 
773520 44 
773533 36 
773540 4 
773553 8 
773558 1 
773562 1 
773568 74 
773573 6 
773594 20 
773597 40 
773600 8 
773608 24 
773616 1 
773619 4 
773624 273 
773647 1 
773655 2 
773667 82 
773679 65 
773685 2 
773688 2 
773692 1 
773698 145 
773703 9 
773731 83 
773750 29 
773762 14 
773782 7 
773893 14 
773948 3 
774052 1 
774098 1 
774174 2 
774198 1 
774317 1 
774324 2 
774346 9 
774494 14 
774505 1 
774536 8 
774559 4 
774563 35 
774606 3 
774612 18 
774617 119 
774624 1 
774645 2 
774659 31 
774742 15 
774757 2 
774833 32 
774888 7 
774973 63 
775000 11 
775018 1 
775048 1 
775054 16 
775083 24 
775221 89 
775235 21 
775248 24 
775270 1 
775287 2 
775291 13 
775321 15 
775324 15 
775340 10 
775352 15 
775495 113 
775524 3 
775630 10 
775675 14 
775725 82 
775808 10 
775837 1 
775952 10 
775957 31 
776032 2 
776052 1 
776152 1 
776167 3 
776170 9 
776178 57 
776195 1 
776209 1 
776296 3 
776321 12 
776324 10 
776329 9 
776334 1 
776339 5 
776342 1 
776348 15 
776361 4 
776368 6 
776381 68 
776401 13 
776407 5 
776410 11 
776415 1 
776420 2 
776423 12 
776429 2 
776435 1 
776444 7 
776447 22 
776457 15 
776489 9 
776494 3 
776518 4 
776529 67 
776634 33 
776642 2 
776709 1 
776818 3 
776821 25 
776832 44 
776851 28 
776865 8 
776934 2 
776940 166 
776977 5 
777084 13 
777121 2 
777150 21 
777375 16 
777431 3 
777486 17 
777508 2 
777555 7 
777609 26 
777615 1 
777619 22 
777631 8 
777641 8 
777691 12 
777719 7 
777751 4 
777755 6 
777762 41 
777773 53 
777794 2 
777824 64 
777851 11 
777947 10 
777956 21 
777968 26 
777985 5 
777994 13 
778007 3 
778013 51 
778023 4 
778038 15 
778051 1 
778055 34 
778067 3 
778250 22 
778261 2 
778315 2 
778370 1 
778577 3 
778890 5 
778926 2 
779046 2 
779229 3 
779380 23 
779515 1 
779531 2 
779535 10 
779542 19 
779545 22 
779555 61 
779575 38 
779579 4 
779592 16 
779609 1 
779612 1 
779619 20 
779626 1 
779632 1 
779636 18 
779643 4 
779754 3 
779759 1 
779794 10 
779975 2 
780095 22 
780254 15 
780451 4 
780466 13 
781492 2 
781508 26 
781755 1 
781877 2 
781884 11 
781899 10 
781910 1 
781937 1 
781988 3 
782062 1 
782065 2 
782120 13 
782214 7 
782231 10 
782234 1 
782241 9 
782252 5 
782255 15 
782268 19 
782274 93 
782392 1 
782404 1 
782414 1 
782419 7 
782426 14 
782434 18 
782443 3 
782450 6 
782472 3 
782478 13 
782485 10 
782503 117 
782515 42 
782523 19 
782532 3 
782538 2 
782542 2 
782549 2 
782552 42 
782659 11 
782664 8 
782702 26 
782708 8 
782720 5 
782741 1 
782778 18 
782879 7 
782885 31 
782922 1 
782973 1 
782999 2 
783002 3 
783008 69 
783014 1 
783017 4 
783023 14 
783028 4 
783032 16 
783386 82 
783395 69 
783478 133 
783497 71 
783580 26 
783585 15 
783612 9 
783645 4 
783679 6 
783687 83 
783715 1 
783745 3 
783751 1 
783817 4 
783826 2 
783855 72 
783862 16 
783878 118 
783890 74 
783899 62 
783913 9 
783917 56 
783937 1 
783943 3 
783948 29 
783956 8 
783961 38 
783972 35 
784033 48 
784043 1 
784059 14 
784078 23 
784103 2 
784106 6 
784109 55 
784125 42 
784138 20 
784145 26 
784244 1 
784253 19 
784261 2 
784264 30 
784268 34 
784282 3 
784285 1 
784292 20 
784297 48 
784304 139 
784330 62 
784344 66 
784348 39 
784351 61 
784360 129 
784374 8 
784394 23 
784402 4 
784492 5 
784499 1 
784505 16 
784509 3 
784517 161 
784525 1 
784564 5 
784578 41 
784593 1 
784681 18 
784692 27 
784707 34 
784715 21 
784719 28 
784726 3 
784730 4 
784761 20 
784771 9 
784776 2 
784783 10 
784790 7 
784825 6 
784931 17 
784938 6 
784954 10 
784966 34 
784974 44 
784985 3 
784989 10 
785004 3 
785008 6 
785018 8 
785141 5 
785144 3 
785175 22 
785189 17 
785198 12 
785203 2 
785313 6 
785338 2 
785345 11 
785349 6 
785353 6 
785370 1 
785374 7 
785387 8 
785393 54 
785478 71 
785485 1 
785527 125 
785572 1 
785683 14 
785686 4 
785759 1 
785822 3 
785830 2 
785840 4 
785876 1 
785886 2 
785897 3 
785901 2 
785926 6 
785940 4 
785957 2 
786006 8 
786058 1 
786073 3 
786079 3 
786111 2 
786195 35 
786257 3 
786333 1 
786365 7 
786429 1 
786436 1 
786453 33 
786458 5 
786462 1 
786466 44 
786491 1 
786499 24 
786505 1 
786509 93 
786516 1 
786522 109 
786529 19 
786536 3 
786546 10 
786550 25 
786558 2 
786581 3 
786589 3 
786686 19 
786709 20 
786728 1 
786758 17 
786761 1 
786854 49 
786870 20 
786875 14 
786883 58 
786902 2 
786907 62 
786919 17 
786926 22 
786934 41 
786937 4 
786941 1 
786944 6 
786949 3 
786958 3 
786964 14 
786986 28 
786996 1 
787003 39 
787008 2 
787012 4 
787024 16 
787029 85 
787042 91 
787045 65 
787050 7 
787075 71 
787126 35 
787159 11 
787181 2 
787192 2 
787198 15 
787203 12 
787211 34 
787218 141 
787315 22 
787329 1 
787336 72 
787441 11 
787479 2 
787496 25 
787504 9 
787513 4 
787521 25 
787543 12 
787576 4 
787633 1 
787652 21 
787658 35 
787683 3 
787700 27 
787748 30 
787785 35 
787810 24 
787952 5 
788019 1 
788108 17 
788117 8 
788138 11 
788190 7 
788206 6 
788255 74 
788386 2 
788389 17 
788402 3 
788439 10 
788455 42 
788482 2 
788533 48 
788578 20 
788587 15 
788630 2 
788639 12 
788647 5 
788653 24 
788670 16 
788678 2 
788681 2 
788712 6 
788741 5 
788746 12 
788750 5 
788755 2 
788766 3 
788774 5 
788780 1 
788787 78 
788794 28 
788798 1 
788806 92 
788812 6 
788815 196 
788827 157 
788834 4 
788840 10 
788854 1 
788863 29 
788869 1 
788889 81 
788894 40 
788898 26 
788904 11 
788912 226 
788921 20 
788926 22 
788933 1 
789047 64 
789055 44 
789068 33 
789074 5 
789151 1 
789234 6 
789337 8 
789353 1 
789363 2 
789416 12 
789433 6 
789488 2 
789546 10 
789584 4 
789606 4 
789624 13 
789637 16 
789642 1 
789645 1 
789670 6 
789768 9 
789892 15 
789895 1 
789955 4 
789966 3 
789996 1 
790030 1 
790128 1 
790148 3 
790157 28 
790285 2 
790434 2 
790498 15 
790551 10 
790564 18 
790570 8 
790684 1 
790687 1 
790707 7 
790715 1 
790774 4 
790788 20 
790824 51 
790873 4 
790904 2 
790994 52 
791000 33 
791034 6 
791139 4 
791195 78 
791198 46 
791258 30 
791350 1 
791377 90 
791412 6 
791427 31 
791467 1 
791498 3 
791528 12 
791637 5 
791704 2 
791820 39 
791824 5 
791835 10 
791854 21 
791976 2 
791990 6 
792019 2 
792057 27 
792061 6 
792119 5 
792133 1 
792138 16 
792148 4 
792161 1 
792169 6 
792173 2 
792180 1 
792191 74 
792201 37 
792207 4 
792211 1 
792214 1 
792218 5 
792222 11 
792226 1 
792239 26 
792246 40 
792251 2 
792262 14 
792267 80 
792276 68 
792306 9 
792334 1 
792338 1 
792346 12 
792356 2 
792397 2 
792405 7 
792495 10 
792514 2 
792521 3 
792589 11 
792595 11 
792602 3 
792613 13 
792639 26 
792645 4 
792668 1 
792671 1 
792678 48 
792693 80 
792704 18 
792708 20 
792713 26 
792716 2 
792738 3 
792743 1 
792746 2 
792758 60 
792764 4 
792767 14 
792778 14 
792812 11 
792839 7 
792865 31 
792876 25 
792899 5 
792903 21 
792916 68 
793064 76 
793084 1 
793141 20 
793203 5 
793222 9 
793232 1 
793382 3 
793386 38 
793399 14 
793419 1 
793423 1 
793593 12 
793624 10 
793649 6 
793659 1 
793758 1 
793766 2 
793780 1 
793787 3 
793793 1 
793804 31 
793819 3 
793832 8 
793843 1 
794027 10 
794150 3 
794366 4 
794416 14 
794498 9 
794521 13 
794531 10 
794540 13 
794574 1 
794621 78 
794644 112 
794699 1 
794762 1 
794801 69 
794833 76 
794904 28 
794987 2 
795044 5 
795077 3 
795094 1 
795098 5 
795187 9 
795204 3 
795300 2 
795338 7 
795348 16 
795351 19 
795388 1 
795411 23 
795435 82 
795444 5 
795450 42 
795456 1 
795459 13 
795465 2 
795480 2 
795483 11 
795493 3 
795515 20 
795525 9 
795532 4 
795536 14 
795557 9 
795568 12 
795575 10 
795767 2 
795820 1 
795887 5 
795915 6 
795962 1 
796012 15 
796015 1 
796023 17 
796053 9 
796058 8 
796061 18 
796073 9 
796095 6 
796101 4 
796114 8 
796120 1 
796147 2 
796157 4 
796185 15 
796192 1 
796203 1 
796256 4 
796287 78 
796299 7 
796351 1 
796385 3 
796401 32 
796416 1 
796424 1 
796434 5 
796484 18 
796512 17 
796561 5 
796569 12 
796592 3 
796601 30 
796618 2 
796649 1 
796737 5 
796752 6 
796757 12 
796764 29 
796768 3 
796780 12 
796790 104 
796809 96 
796825 40 
796956 3 
796968 37 
796971 1 
796991 3 
797027 15 
797072 3 
797097 9 
797104 2 
797119 49 
797131 3 
797137 13 
797141 37 
797161 8 
797293 39 
797303 31 
797332 1 
797376 1 
797383 26 
797397 1 
797410 17 
797442 1 
797459 32 
797472 2 
797556 3 
797571 39 
797590 34 
797595 34 
797613 5 
797635 9 
797653 64 
797677 5 
797685 1 
797693 16 
797713 7 
797748 5 
797795 6 
797845 6 
797852 8 
797881 7 
797921 28 
797943 3 
798002 23 
798049 11 
798096 2 
798100 17 
798103 3 
798111 23 
798122 8 
798141 2 
798155 5 
798205 22 
798219 4 
798255 2 
798297 97 
798304 5 
798327 159 
798358 18 
798430 53 
798443 32 
798509 29 
798526 47 
798555 9 
798601 15 
798606 5 
798642 5 
798656 60 
798665 4 
798721 11 
798818 1 
798827 56 
798848 3 
798861 14 
798880 14 
798913 25 
798923 4 
798926 6 
798935 8 
798939 44 
798946 5 
798965 29 
798978 41 
798986 17 
798993 13 
798997 3 
799026 10 
799052 5 
799063 11 
799111 2 
799127 10 
799132 4 
799139 118 
799147 16 
799152 31 
799156 7 
799168 122 
799175 6 
799180 8 
799191 2 
799196 4 
799277 1 
799297 33 
799311 30 
799328 35 
799332 2 
799350 1 
799357 4 
799413 4 
799442 14 
799466 10 
799478 1 
799496 4 
799502 21 
799506 1 
799515 1 
799534 7 
799566 4 
799599 9 
799605 26 
799670 35 
799678 12 
799686 75 
799707 34 
799717 37 
799725 13 
799730 27 
799737 65 
799743 2 
799763 15 
799769 77 
799778 80 
799784 5 
799788 52 
799815 98 
799821 6 
799825 26 
799839 1 
799854 1 
799866 27 
799935 1 
799945 1 
799968 1 
800007 35 
800047 3 
800051 1 
800075 2 
800083 12 
800101 1 
800116 4 
800130 10 
800141 6 
800154 1 
800161 3 
800168 4 
800199 1 
800215 13 
800228 10 
800243 5 
800250 2 
800256 67 
800263 3 
800267 96 
800272 17 
800281 29 
800289 130 
800294 25 
800300 5 
800309 36 
800315 19 
800320 154 
800329 71 
800337 26 
800342 2 
800346 6 
800352 27 
800357 11 
800374 80 
800382 2 
800386 58 
800396 101 
800404 129 
800414 32 
800418 9 
800426 1 
800430 41 
800438 1 
800445 25 
800455 50 
800486 44 
800491 1 
800546 27 
800575 9 
800622 2 
800726 3 
800747 8 
800755 3 
800803 12 
800845 15 
800898 11 
800906 1 
800909 5 
800944 7 
801002 8 
801017 41 
801064 5 
801075 1 
801098 7 
801105 6 
801120 4 
801129 22 
801151 56 
801167 7 
801173 6 
801176 17 
801179 9 
801200 1 
801210 4 
801312 1 
801339 4 
801352 7 
801360 14 
801417 2 
801423 9 
801498 1 
801532 264 
801550 2 
801564 1 
801678 58 
801843 1 
801886 8 
801897 10 
801979 15 
802027 5 
802126 1 
802143 15 
802151 1 
802206 19 
802225 42 
802230 20 
802235 29 
802253 1 
802261 2 
802272 14 
802286 2 
802328 5 
802338 1 
802345 31 
802348 3 
802437 4 
802445 9 
802454 1 
802457 2 
802461 10 
802497 2 
802522 1 
802641 1 
802666 9 
802674 8 
802740 59 
802795 56 
802836 25 
802976 11 
803011 1 
803019 29 
803063 6 
803103 19 
803126 2 
803139 22 
803229 82 
803271 1 
803279 12 
803300 27 
803340 14 
803402 22 
803488 1 
803493 8 
803516 1 
803606 8 
803679 16 
803734 62 
803830 3 
803847 8 
803895 30 
804111 86 
804119 24 
804125 3 
804170 2 
804292 1 
804303 2 
804318 10 
804336 9 
804404 1 
804421 10 
804448 21 
804451 1 
804568 1 
804584 42 
804602 11 
804610 3 
804639 49 
804775 4 
804780 5 
804786 7 
804842 1 
804892 15 
804900 8 
804910 13 
804921 58 
804928 308 
804939 97 
804953 57 
804962 143 
804967 38 
804971 4 
804977 116 
804981 46 
804988 33 
805006 19 
805010 146 
805024 108 
805037 225 
805045 10 
805052 84 
805064 31 
805077 4 
805082 8 
805085 32 
805094 29 
805131 5 
805195 7 
805229 3 
805574 1 
805585 2 
805595 27 
805601 22 
805604 106 
805609 1 
805753 14 
805774 32 
805780 25 
806729 6 
807081 9 
807129 34 
807141 25 
807147 35 
807197 9 
807206 15 
807216 33 
807225 1 
807231 4 
807240 24 
807244 17 
807292 16 
807297 9 
807307 12 
807348 43 
807515 7 
807524 5 
807809 75 
807818 4 
807831 1 
807850 1 
807862 1 
807938 3 
807947 3 
807965 3 
807980 10 
807983 21 
808000 4 
808147 2 
808162 18 
808180 2 
808273 9 
808281 2 
808302 1 
808310 30 
808321 5 
808487 1 
808493 2 
808498 39 
808507 1 
808521 7 
808535 1 
808539 11 
808543 46 
808573 1 
808597 2 
808606 1 
808623 1 
808630 22 
808635 15 
808651 4 
808664 2 
808701 1 
808709 8 
808713 7 
808718 4 
808724 13 
808728 41 
808763 8 
808775 1 
808798 1 
809416 1 
809424 58 
809439 2 
809451 4 
809454 3 
809467 5 
809654 10 
809757 4 
809767 10 
809821 1 
809881 8 
810206 6 
810249 1 
810271 4 
812656 3 
812989 1 
813019 1 
813023 1 
813029 1 
813033 1 
variableStep chrom=chrIII
399 62 
410 90 
444 30 
470 2 
474 190 
481 18 
487 145 
492 98 
503 72 
506 9 
513 349 
731 1 
739 1 
755 1 
784 39 
797 169 
803 19 
807 38 
810 7 
813 1 
820 10 
852 2 
858 5 
899 5 
983 11 
993 18 
1078 8 
1087 3 
1092 12 
1109 6 
1116 1 
1123 30 
1260 41 
1404 43 
1456 28 
1884 7 
2268 1 
2442 19 
2874 12 
2928 2 
3170 1 
3379 3 
3402 8 
3516 5 
3859 60 
4279 15 
4285 1 
4359 27 
4472 1 
4482 5 
4547 7 
4816 1 
5698 65 
6050 95 
6232 1 
6318 5 
6389 36 
6406 8 
6413 2 
6659 1 
6857 1 
6867 82 
6882 1 
6900 56 
7174 1 
7228 1 
7432 1 
8015 6 
8081 2 
8320 5 
8378 2 
8389 4 
8498 1 
8702 1 
8713 8 
8739 1 
8774 1 
8878 16 
9057 1 
9067 1 
9116 4 
10214 20 
10247 1 
11129 1 
11170 4 
11332 6 
11516 1 
12205 1 
12235 1 
14560 3 
14622 15 
14638 4 
14681 75 
14694 28 
14716 8 
14720 12 
14725 30 
14736 76 
14747 56 
14751 20 
14754 1 
14758 2 
14763 11 
14772 3 
14938 1 
14944 1 
14961 1 
15106 52 
15252 1 
15280 8 
15294 5 
15323 1 
15361 1 
15377 4 
15444 1 
15511 1 
15609 2 
15614 1 
15625 9 
15629 9 
15656 41 
16000 1 
16085 8 
16342 20 
16419 33 
16606 4 
16621 2 
16636 1 
16651 1 
16768 5 
16787 1 
16855 1 
16866 2 
16879 1 
16883 11 
16900 36 
16910 8 
17011 1 
17017 57 
17028 6 
17042 1 
17046 9 
17052 25 
17059 40 
17064 1 
17078 1 
17083 1 
17094 50 
17101 22 
17114 104 
17120 8 
17128 20 
17135 59 
17146 2 
17150 1 
17156 1 
17161 34 
17169 4 
17172 6 
17180 21 
17184 18 
17188 53 
17197 3 
17203 22 
17212 7 
17216 10 
17225 16 
17232 2 
17238 90 
17250 56 
17264 22 
17367 1 
17388 4 
17392 15 
17409 3 
17551 12 
17564 27 
17581 9 
17612 3 
17677 1 
17718 3 
17739 24 
17743 4 
17805 4 
17874 1 
17904 22 
17958 3 
17971 5 
18040 38 
18087 66 
18105 168 
18114 3 
18138 19 
18214 14 
18246 54 
18257 1 
18267 7 
18376 5 
18483 6 
18604 5 
18691 30 
18771 21 
18787 132 
18919 7 
18923 2 
18998 7 
19074 6 
19100 14 
19106 8 
19123 1 
19145 1 
19168 7 
19177 11 
19206 1 
19432 1 
19463 9 
19664 43 
19688 11 
19691 12 
19697 3 
19719 82 
19776 2 
19782 6 
19917 7 
19923 2 
19957 9 
20192 20 
20199 2 
20211 5 
20255 4 
20280 2 
20295 4 
20298 2 
20354 75 
20378 12 
20395 20 
20416 2 
20425 12 
20466 2 
20569 1 
20611 25 
20672 2 
20699 8 
20740 2 
20779 7 
20856 1 
20888 5 
20895 3 
21165 23 
21299 3 
21321 4 
21532 9 
21543 1 
21567 3 
21586 2 
21689 4 
22013 1 
22018 15 
22028 40 
22163 28 
22199 243 
22218 106 
22229 15 
22237 72 
22243 24 
22254 4 
22259 2 
22264 5 
22283 52 
22293 1 
22297 148 
22306 246 
22316 52 
22376 9 
22391 7 
22398 3 
22405 3 
22423 1 
22445 1 
22452 18 
22467 1 
22533 27 
22567 2 
23390 24 
23401 11 
23408 25 
23419 1 
23426 18 
23433 4 
23436 1 
23446 115 
23457 4 
23472 43 
23476 14 
23482 25 
23494 161 
23504 4 
23507 6 
23522 121 
23531 128 
23546 56 
23565 3 
23570 4 
23575 4 
23665 1 
23680 2 
23703 4 
23718 16 
23722 1 
23866 7 
23884 8 
23896 1 
23953 7 
23969 17 
24020 3 
24041 10 
24048 38 
24075 5 
24089 20 
24095 198 
24100 1 
24113 1 
24116 1 
24127 18 
24144 21 
24178 14 
24216 40 
24224 10 
24246 2 
24315 1 
24360 131 
24367 15 
24370 1 
24373 7 
24387 365 
24400 293 
24411 80 
24415 71 
24423 131 
24430 51 
24434 7 
24442 21 
24448 1 
24452 13 
24457 11 
24483 16 
24566 25 
24582 3 
24586 2 
24594 6 
24613 7 
24617 9 
24625 14 
24635 2 
24665 7 
24675 82 
24685 32 
24691 25 
24696 2 
24705 75 
24720 118 
24732 4 
24738 38 
24757 10 
24861 37 
24879 60 
24885 3 
24888 1 
24893 21 
24900 63 
24916 10 
24929 8 
25038 3 
25075 42 
25193 21 
25197 4 
25226 1 
25252 56 
25387 2 
25412 13 
25467 10 
25497 18 
25517 1 
25540 10 
25544 4 
25644 33 
25656 4 
25665 2 
25689 17 
25700 1 
25723 38 
25737 1 
25800 15 
25838 24 
25845 37 
25850 23 
25951 4 
25969 1 
26017 2 
26032 8 
26101 14 
26107 14 
26112 3 
26122 29 
26404 25 
26423 43 
26585 6 
26591 35 
26600 60 
26611 13 
26709 1 
26715 30 
26721 10 
26734 31 
26759 5 
26813 1 
26879 2 
26887 3 
26926 1 
26935 8 
26973 1 
27028 46 
27053 99 
27200 8 
27221 3 
27231 7 
27241 18 
27248 15 
27391 5 
27394 25 
27397 17 
27410 134 
27423 50 
27430 10 
27438 35 
27456 6 
27463 6 
27468 22 
27481 8 
27487 13 
27512 11 
27528 2 
27546 2 
27549 3 
27558 3 
27561 8 
27600 3 
27641 1 
27649 135 
27658 3 
27700 1 
27715 9 
27744 9 
27757 3 
27784 1 
27789 1 
27793 8 
27801 3 
27806 28 
27812 15 
27819 125 
27827 24 
27834 3 
27838 13 
27844 1 
27848 12 
27851 11 
27862 26 
27871 70 
27879 17 
27889 8 
27911 36 
27921 23 
28039 2 
28048 1 
28054 4 
28059 102 
28065 15 
28188 2 
28195 38 
28204 52 
28220 21 
28345 8 
28415 78 
28463 1 
28491 43 
28610 5 
28675 17 
28686 14 
28801 4 
28816 10 
28823 6 
28836 8 
28974 2 
29108 1 
29142 2 
29161 1 
29178 78 
29182 9 
29187 5 
29195 6 
29232 6 
29240 27 
29244 2 
29248 18 
29251 14 
29254 1 
29259 22 
29266 5 
29272 63 
29278 156 
29295 66 
29303 30 
29364 10 
29389 1 
29451 9 
29462 12 
29607 1 
29616 2 
29621 56 
29624 8 
29629 1 
29632 5 
29639 1 
29662 2 
29668 3 
29706 16 
29745 60 
29748 1 
29755 88 
29773 7 
29797 3 
29805 97 
29811 18 
29829 24 
29878 48 
29893 8 
29960 1 
29978 4 
30013 3 
30022 15 
30027 16 
30066 1 
30125 1 
30147 56 
30150 3 
30166 2 
30177 10 
30335 2 
30346 9 
30351 1 
30416 1 
30441 5 
30473 1 
30485 5 
30494 2 
30501 59 
30511 27 
30519 189 
30529 29 
30539 8 
30544 3 
30558 1 
30565 10 
30584 2 
30592 4 
30596 15 
30618 10 
30627 9 
30636 4 
30642 2 
30646 2 
30655 4 
30660 1 
30663 14 
30666 6 
30671 4 
30674 9 
30685 22 
30688 3 
30704 10 
30716 1 
30730 99 
30757 13 
30798 1 
30812 1 
30824 58 
30828 1 
30835 7 
30843 40 
30857 14 
30934 4 
30958 2 
30980 1 
30984 1 
31000 56 
31024 2 
31028 2 
31036 28 
31050 39 
31055 7 
31058 1 
31061 13 
31066 4 
31071 90 
31076 1 
31082 2 
31094 1 
31103 53 
31169 10 
31176 4 
31204 1 
31223 4 
31228 12 
31233 19 
31239 49 
31245 16 
31258 60 
31268 92 
31277 19 
31307 6 
31313 2 
31318 5 
31330 81 
31335 4 
31340 4 
31343 8 
31348 8 
31354 49 
31360 3 
31366 11 
31369 13 
31383 94 
32083 1 
32193 87 
32711 5 
32723 7 
32746 14 
32758 10 
33018 9 
33202 5 
33672 1 
33739 28 
33747 45 
33759 5 
33829 1 
33879 15 
33890 8 
33900 2 
33911 3 
33919 2 
33928 1 
33951 9 
33972 4 
34013 26 
34034 4 
34051 37 
34093 3 
34098 2 
34162 1 
34464 1 
34800 1 
34816 1 
34822 12 
34846 5 
34874 14 
34953 35 
34957 55 
34964 30 
34977 1 
34994 67 
35316 1 
35425 1 
35461 4 
35488 19 
35518 9 
35531 1 
35538 4 
35542 18 
35551 10 
35558 7 
35574 16 
35585 11 
35672 1 
35686 1 
35694 21 
35719 25 
35734 7 
35750 4 
35761 3 
35819 4 
35848 2 
35856 2 
35869 8 
35898 1 
36026 10 
36032 7 
36056 255 
36068 2 
36151 59 
36171 22 
36255 20 
36295 7 
36357 6 
36366 15 
36375 2 
36482 2 
36487 1 
36504 6 
36519 31 
36547 66 
36572 2 
36619 1 
36649 5 
36654 55 
36665 53 
36687 9 
36693 94 
36767 14 
36771 18 
36788 1 
36798 9 
36808 75 
36828 69 
36839 8 
36955 8 
36994 6 
36999 55 
37015 6 
37093 39 
37099 1 
37111 1 
37156 98 
37165 1 
37188 104 
37210 4 
37217 2 
37236 6 
37240 28 
37257 16 
37265 14 
37302 5 
37306 45 
37333 8 
37375 156 
37397 2 
37407 5 
37428 1 
37480 5 
37506 1 
37510 11 
37551 1 
37595 3 
37608 1 
37701 4 
37714 2 
37750 4 
37766 8 
37778 4 
37792 1 
37802 2 
37916 7 
37920 1 
37955 40 
38047 2 
38098 9 
38140 13 
38192 11 
38271 23 
38386 35 
38391 8 
38406 14 
38415 141 
38421 1 
38428 13 
38457 12 
38517 2 
38539 1 
38544 2 
38583 15 
38601 3 
38724 93 
38734 51 
38738 10 
38745 139 
38752 10 
38758 39 
38790 1 
38872 1 
38875 7 
38894 3 
38899 9 
38904 8 
38909 34 
38917 1 
38920 3 
38923 3 
38927 2 
38931 1 
38937 75 
38950 250 
38960 1 
38977 1 
38987 31 
38994 13 
38999 14 
39002 26 
39013 99 
39026 21 
39039 13 
39044 1 
39048 4 
39087 31 
39115 4 
39122 4 
39135 30 
39140 4 
39144 12 
39150 33 
39163 16 
39173 8 
39183 104 
39193 19 
39201 2 
39205 12 
39216 2 
39222 2 
39255 1 
39290 1 
39293 3 
39306 35 
39309 19 
39319 61 
39324 8 
39348 36 
39384 9 
39455 1 
39460 22 
39469 5 
39479 19 
39486 2 
39494 17 
39499 7 
39519 1 
39529 1 
39535 12 
39541 53 
39553 42 
39579 47 
39582 3 
39587 17 
39591 11 
39595 4 
39614 3 
39627 40 
39631 1 
39635 7 
39642 2 
39654 5 
39665 27 
39694 7 
39697 1 
39702 30 
39716 17 
39745 11 
39756 20 
39761 1 
39764 8 
39767 1 
39771 3 
39790 53 
39793 4 
39796 53 
39807 4 
39911 7 
39926 133 
39940 2 
39949 126 
39953 1 
39961 1 
39977 71 
39999 3 
40007 4 
40019 2 
40024 3 
40082 5 
40106 122 
40130 2 
40135 8 
40138 1 
40159 10 
40172 4 
40264 7 
40271 6 
40292 5 
40306 4 
40314 2 
40318 7 
40321 10 
40341 6 
40344 8 
40364 3 
40378 4 
40382 18 
40426 3 
40457 1 
40468 37 
40476 8 
40479 4 
40496 3 
40504 8 
40542 1 
40577 5 
40606 20 
40610 2 
40621 2 
40625 2 
40628 4 
40634 11 
40660 11 
40663 7 
40708 3 
40735 18 
40763 28 
40769 6 
40779 12 
40788 24 
40795 110 
40813 75 
40821 49 
40825 34 
40833 44 
40841 134 
40853 28 
40863 2 
40875 118 
40882 53 
40893 30 
40905 196 
40914 144 
40924 10 
40930 6 
40933 4 
40937 29 
40942 4 
40947 1 
40950 15 
40953 1 
40963 122 
40972 34 
40976 3 
40981 22 
40994 1 
41008 13 
41017 2 
41026 3 
41040 30 
41046 18 
41057 3 
41060 1 
41072 425 
41080 2 
41087 67 
41090 10 
41094 40 
41097 8 
41105 116 
41114 113 
41128 1 
41132 4 
41140 26 
41149 2 
41159 1 
41163 2 
41175 8 
41184 40 
41216 4 
41219 1 
41237 7 
41270 5 
41278 15 
41285 67 
41291 5 
41295 73 
41303 42 
41310 25 
41314 8 
41335 1 
41351 3 
41360 1 
41415 12 
41426 1 
41447 4 
41450 2 
41454 23 
41462 26 
41475 34 
41480 8 
41495 1 
41504 25 
41516 8 
41528 7 
41575 36 
41600 6 
41611 1 
41623 2 
41632 4 
41789 6 
41820 32 
41927 1 
41937 4 
41941 6 
41947 2 
41960 2 
41983 1 
41995 1 
41998 1 
42066 1 
42131 42 
42182 3 
42203 7 
42230 13 
42251 103 
42281 1 
42285 40 
42291 14 
42295 1 
42299 9 
42337 23 
42349 7 
42358 285 
42366 42 
42374 12 
42379 81 
42460 8 
42469 157 
42505 8 
42513 14 
42516 94 
42556 42 
42579 5 
42596 10 
42616 15 
42624 18 
42686 5 
42709 1 
42732 16 
42740 13 
42745 20 
42846 2 
42884 26 
42895 16 
42901 107 
42910 10 
42914 1 
42956 3 
42959 18 
43012 16 
43020 5 
43047 20 
43055 9 
43077 5 
43112 2 
43123 1 
43166 2 
43178 3 
43188 12 
43206 2 
43233 50 
43241 1 
43253 128 
43262 79 
43274 6 
43324 83 
43390 2 
43401 1 
43412 9 
43417 107 
43469 2 
43501 2 
43565 10
[truncated: 3,780,504 more chars]
