# Supplementary material for: Functional mapping of yeast genomes by saturated transposition
Source: eLife. 2017 May 8;6:e23570. doi: 10.7554/eLife.23570 (PMC5466422; doi:10.7554/eLife.23570)
Supplement: Supplementary file 1. — Processed dataset - Dpl1del.wig Processed dataset - Mmm1Del_Vps13D716H.wig Processed dataset - Psd2Del_Dpl1del.wig Processed dataset - V13D716H.wig Processed dataset - WildType1.wig Processed dataset - WildType2.wig Processed dataset - WT_plus_rapamycin.wig Processed dataset - Yen1on.wig summaries of the number of transposon and number of reads per gene, for all genes in each library (in the TXT format). Processed dataset - Dpl1del_pergene.txt Processed dataset - Mmm1Del_Vps13D716H_pergene.txt Processed dataset - Psd2Del_Dpl1del_pergene.txt Processed dataset - V13D716H_pergene.txt Processed dataset - WildType1_pergene.txt Processed dataset - WildType2_pergene.txt Processed dataset - WT_plus_rapamycin_pergene.txt Processed dataset - Yen1on_pergene.txt DOI: http://dx.doi.org/10.7554/eLife.23570.023 [file elife-23570-supp1.zip › Processed Dataset/Processed dataset - Mmm1Del_Vps13D716H_pergene.txt]

gene_name	number_of_transposon_per_gene	number_of_read_pergene
YAL069W	9	344
YAL068W-A	8	145
PAU8	0	0
YAL067W-A	6	49
SEO1	40	1407
YAL066W	12	307
YAL065C	7	169
YAL064W-B	3	11
TDA8	7	112
YAL064W	9	170
YAL063C-A	9	80
FLO9	44	1069
GDH3	113	9711
BDH2	77	5890
BDH1	53	2594
YAL059C-A	13	355
ECM1	21	776
CNE1	64	4993
YAL056C-A	18	1265
GPB2	119	4515
PEX22	23	966
ACS1	109	5137
FLC2	68	3317
OAF1	84	2493
AIM2	28	918
GEM1	89	4707
YAL047W-A	18	422
SPC72	7	60
AIM1	7	211
YAL045C	12	228
YAL044W-A	13	215
GCV3	32	918
PTA1	16	818
YAL042C-A	25	1010
ERV46	81	5090
CDC24	7	31
CLN3	31	543
CYC3	95	7288
CDC19	3	3
YAL037C-B	3	3
YAL037C-A	10	198
YAL037W	42	1514
RBG1	58	3557
FUN12	13	176
YAL034C-B	21	1456
MTW1	19	399
FUN19	48	1844
POP5	5	18
PRP45	43	2546
YAL031W-A	23	1218
GIP4	76	4405
SNC1	25	753
MYO4	174	7440
FRT2	73	3219
SAW1	51	2191
YAL026C-A	28	554
DRS2	78	1594
MAK16	5	72
LTE1	17	167
PMT2	84	4346
FUN26	83	4290
CCR4	55	1945
ATS1	55	6854
YAL019W-A	34	4590
FUN30	106	3535
LDS1	67	1985
PSK1	119	7203
YAL016C-B	12	90
YAL016C-A	6	295
TPD3	6	12
NTG1	82	4486
SYN8	56	4073
DEP1	74	1723
CYS3	20	457
SWC3	118	4676
MDM10	96	3624
SPO7	47	2049
FUN14	50	2069
ERP2	55	3664
SSA1	67	2336
YAL004W	15	273
EFB1	0	0
VPS8	215	20023
TFC3	11	511
NUP60	163	15679
ERP1	54	8146
SWD1	103	6990
RFA1	6	30
SEN34	7	104
BUD14	128	5847
ADE1	0	0
KIN3	87	2993
CDC15	15	491
YAR019W-A	11	4302
PAU7	13	971
YAR023C	53	6200
UIP3	31	1788
YAR028W	28	1434
YAR029W	11	95
YAR030C	14	741
PRM9	30	1746
MST28	30	1031
YAT1	229	17850
YAR035C-A	14	164
SWH1	130	6255
YAR047C	11	390
FLO1	65	2744
YAR053W	9	150
YAR060C	0	0
YAR064W	18	330
YAR066W	0	0
YAR068W	4	126
YAR069C	0	0
YAR070C	3	12
PHO11	3	61
IMD1	8	256
YAR075W	5	50
YBL113C	15	107
YBL113W-A	2	1
YBL112C	0	0
YBL111C	0	0
YBL109W	20	1512
PAU9	0	0
YBL108W	16	351
YBL107W-A	0	0
MIX23	21	528
SRO77	58	1705
PKC1	7	62
SEA4	65	2509
RTG3	24	295
SFT2	13	40
ECM21	66	2569
YBL100W-C	10	332
YBL100C	3	6
ATP1	1	0
BNA4	20	851
BRN1	5	7
YBL096C	11	242
YBL095W	15	405
YBL094C	5	39
ROX3	7	300
RPL32	1	0
SCS22	12	479
MAP2	32	1041
MRP21	6	22
AVT5	45	717
TEL1	97	3432
RPL23A	32	542
YBL086C	17	220
BOI1	67	2244
CDC27	6	76
YBL083C	9	125
ALG3	21	498
YBL081W	17	150
PET112	21	891
NUP170	37	1297
ATG8	5	11
YBL077W	8	313
ILS1	0	0
SSA3	56	1995
AAR2	22	1488
YBL073W	11	430
RPS8A	6	33
YBL071C-B	6	19
KTI11	5	93
YBL071C	9	58
YBL070C	11	264
AST1	19	288
YBL068W-A	2	1
PRS4	15	689
UBP13	30	535
SEF1	45	1186
YBL065W	18	370
PRX1	23	808
KIP1	74	3595
YBL062W	4	55
SKT5	34	752
YEL1	51	1431
CMC2	4	9
YBL059W	13	160
SHP1	12	422
PTH2	20	1148
PTC3	19	787
YBL055C	27	1437
TOD6	41	2288
YBL053W	10	154
SAS3	78	2650
PIN4	28	665
SEC17	0	0
MOH1	12	66
RRT1	10	46
EDE1	82	2002
PSY4	50	2876
COR1	19	172
YBL044W	35	3679
ECM13	31	1175
FUI1	75	1834
PRE7	0	0
ERD2	5	65
YBL039W-B	3	8
URA7	56	2036
YBL039C-A	4	17
MRPL16	16	184
APL3	78	2501
YBL036C	22	707
POL12	7	302
STU1	17	126
RIB1	3	5
HEK2	28	1069
SHE1	21	345
PET9	1	0
YBL029C-A	15	271
YBL029W	62	3644
YBL028C	11	784
RPL19B	27	418
LSM2	2	1
RRN10	5	161
NCL1	56	2336
MCM2	4	16
PIM1	56	762
HAP3	18	346
RFT1	7	86
APN2	87	3579
POP8	6	164
PEP1	138	4354
FUS3	64	2339
ACH1	67	2593
RRN6	18	869
FMT1	90	16010
YBL012C	28	1370
SCT1	105	3733
YBL010C	53	2904
ALK2	110	5717
YBL008W-A	15	561
HIR1	123	2674
SLA1	108	2028
LDB7	38	1234
YBL006W-A	14	873
PDR3	167	9688
UTP20	4	45
HTA2	54	881
HTB2	41	4763
ECM15	25	5089
NTH2	218	19109
RER2	14	731
COQ1	108	4496
GPI18	0	0
RCR1	70	6190
UGA2	155	9160
DSF2	171	17571
FLR1	138	7791
HHF1	16	287
HHT1	31	636
IPP1	11	438
YBR012C	19	645
YBR013C	36	830
GRX7	26	488
MNN2	67	2400
YBR016W	27	985
KAP104	9	219
GAL7	0	0
GAL10	42	1123
GAL1	4	8
FUR4	81	1897
POA1	37	2137
CHS3	61	1512
SCO2	43	1138
OLA1	26	542
ETR1	26	193
YBR027C	23	344
YPK3	84	2293
CDS1	8	90
RKM3	34	732
RPL4A	9	110
YBR032W	22	623
EDS1	133	4783
HMT1	23	493
PDX3	2	1
CSG2	4	3
SCO1	24	499
CHS2	53	2002
ATP3	2	1
FIG1	17	532
FAT1	35	321
CST26	38	509
QDR3	47	1102
TCM62	45	1255
GIP1	58	1816
ZTA1	45	1222
FMP23	26	513
RPS11B	12	189
REB1	7	34
REG2	38	1281
YBR051W	17	83
RFS1	22	245
YBR053C	33	1084
YRO2	24	828
PRP6	27	504
YBR056W	25	461
YBR056W-A	13	265
YBR056C-B	13	265
MUM2	12	172
UBP14	17	131
TSC3	2	1
AKL1	48	1640
ORC2	11	161
TRM7	20	559
YBR062C	6	104
YBR063C	16	238
YBR064W	6	34
ECM2	38	1062
NRG2	24	263
TIP1	12	121
BAP2	15	109
TAT1	20	180
ALG14	0	0
YBR071W	25	1117
HSP26	16	185
YBR072C-A	21	173
RDH54	46	1212
PFF1	50	1901
ECM8	28	556
YBR076C-A	11	293
SLM4	30	242
ECM33	46	1862
RPG1	12	67
SEC18	3	16
SPT7	25	309
UBC4	14	192
TEC1	43	856
MIS1	56	1878
RPL19A	23	544
AAC3	6	12
YBR085C-A	7	45
IST2	33	357
RFC5	1	0
POL30	2	4
YBR089W	0	0
NHP6B	25	316
YBR090C	42	742
TIM12	0	0
PHO3	16	227
PHO5	16	151
PBY1	41	1358
RXT2	9	100
YBR096W	12	121
VPS15	21	243
MMS4	32	859
YBR099C	9	155
FES1	9	174
EXO84	10	295
SIF2	19	392
YBR103C-A	13	424
YMC2	31	738
VID24	24	511
PHO88	11	169
IML3	12	167
AIM3	45	921
CMD1	0	0
YBR109W-A	13	249
ALG1	0	0
YSA1	20	291
SUS1	3	5
CYC8	14	63
YBR113W	8	42
RAD16	27	620
LYS2	11	64
YBR116C	20	307
TKL2	40	1404
TEF2	3	5
MUD1	7	36
CBP6	7	37
GRS1	0	0
YBR121C-A	0	0
MRPL36	4	18
TFC1	1	0
YBR124W	17	382
PTC4	20	248
TPS1	25	721
YBR126W-A	15	668
YBR126W-B	13	402
VMA2	4	61
ATG14	17	320
OPY1	7	26
SHE3	13	132
CCZ1	4	6
YBR131C-A	0	0
AGP2	30	596
HSL7	59	1917
YBR134W	21	955
CKS1	2	9
MEC1	14	230
YBR137W	11	120
YBR138C	27	460
YBR139W	13	321
IRA1	28	436
BMT2	30	879
YBR141W-A	5	19
MAK5	1	0
SUP45	0	0
YBR144C	12	1153
ADH5	15	449
MRPS9	8	85
RTC2	10	31
YSW1	38	964
ARA1	10	456
TBS1	37	1038
APD1	18	450
SPP381	16	258
RIB7	0	0
RPB5	0	0
CNS1	2	5
SLI15	3	5
ICS2	14	139
AMN1	32	655
IFA38	1	0
CDC28	0	0
CSH1	20	213
TOS1	23	819
YSY6	0	0
EXO5	20	314
ARL1	3	7
UBS1	7	168
TYR1	6	7
POP7	0	0
PEX32	20	287
SSE2	18	178
NPL4	5	20
SEC66	10	208
SMY2	18	340
UMP1	3	16
YBR174C	11	187
SWD3	17	297
ECM31	12	211
EHT1	19	305
YBR178W	18	655
FZO1	10	36
DTR1	22	500
RPS6B	9	65
SMP1	31	723
YBR182C-A	3	8
YPC1	12	253
YBR184W	20	420
MBA1	7	174
PCH2	44	1000
GDT1	8	107
NTC20	12	137
RPS9B	6	34
YBR190W	16	238
RPL21A	3	5
YBR191W-A	1	0
RIM2	5	35
MED8	1	0
AIM4	6	10
MSI1	14	273
PGI1	0	0
YBR196C-A	16	320
YBR196C-B	7	97
YBR197C	54	3575
TAF5	1	0
KTR4	11	248
BEM1	5	13
YBR200W-A	3	10
DER1	18	516
YBR201C-A	3	10
MCM7	6	12
COS111	12	346
LDH1	19	817
KTR3	29	624
YBR206W	14	204
FTH1	21	374
DUR1
YBR209W	29	868
ERV15	6	93
AME1	3	77
NGR1	21	678
MET8	29	1081
SDS24	23	617
HPC2	12	277
YBP1	15	556
ATG12	4	9
PYC2	46	2045
YBR219C	38	321
YBR220C	31	696
PDB1	17	337
YBR221W-A	11	369
PCS60	76	2130
TDP1	68	2199
YBR223W-A	8	227
YBR224W	18	421
YBR225W	27	558
YBR226C	5	15
MCX1	21	103
SLX1	13	176
ROT2	28	866
OM14	17	332
YBR230W-A	5	33
SWC5	18	155
YBR232C	13	235
PBP2	40	729
DAD3	2	1
ARC40	0	0
VHC1	39	1373
ABD1	0	0
PRP5	1	0
YBR238C	18	1632
ERT1	57	2570
THI2	45	1512
YBR241C	54	2514
YBR242W	18	331
ALG7	2	1
GPX2	8	46
ISW1	48	2008
RRT2	11	166
ENP1	1	0
HIS7	23	451
ARO4	8	51
SPO23	27	646
MRPS5	5	10
DUT1	0	0
SRB6	2	2
TRS20	0	0
MTC4	20	522
YBR255C-A	10	118
RIB5	3	13
POP4	0	0
SHG1	5	46
YBR259W	23	399
RGD1	26	460
TAE1	11	209
MIC12	1	0
SHM1	32	581
YPT10	11	165
TSC10	3	36
REI1	14	321
SLM6	6	13
MRPL37	2	4
FMP21	3	25
BIT2	29	547
EFM2	16	229
HSM3	18	256
UBX7	16	579
CHK1	21	180
RIF1	31	796
PPS1	36	1292
YBR277C	18	359
DPB3	13	479
PAF1	6	33
SAF1	9	273
DUG2	46	1035
MRPL27	3	14
SSH1	13	99
YBR284W	65	2185
YBR285W	2	10
APE3	19	603
YBR287W	23	964
APM3	14	135
SNF5	19	159
BSD2	14	206
CTP1	49	2830
YBR292C	18	91
VBA2	22	376
SUL1	31	766
PCA1	86	3374
PHO89	33	1763
YBR296C-A	8	74
MAL33	32	851
MAL31	24	763
YBR298C-A	9	211
MAL32	6	274
YBR300C	10	51
PAU24	1	0
COS2	1	0
YCL076W	3	121
GEX1	6	5
VBA3	1	0
YCL068C	3	2
HMLALPHA2	0	0
HMLALPHA1	0	0
YCL065W	0	0
CHA1	10	554
VAC17	15	259
MRC1	33	534
KRR1	1	0
FYV5	8	419
ADF1	3	133
MIC10	7	69
PRD1	48	1899
PEX34	6	64
KAR4	11	422
SPB1	8	205
PBN1	9	118
LRE1	53	2817
APA1	10	377
YCL049C	29	732
YCL048W-A	4	22
SPS22	36	1029
POF1	23	1411
EMC1	32	409
YCL046W	10	79
MGR1	31	462
PDI1	1	0
YCL041C	37	231
YCL042W	38	1114
GLK1	95	5534
GID7	71	2336
ATG22	53	2295
SRO9	41	977
GFD2	121	5935
GRX1	14	523
LSB5	63	3451
MXR2	24	402
STE50	45	1856
RRP7	5	7
HIS4	79	1942
BIK1	93	5599
RNQ1	45	1593
FUS1	76	4587
HBN1	29	272
FRM2	37	2417
AGP1	101	4544
YCL023C	33	1666
KCC4	224	12795
YCL022C	46	3947
YCL021W-A	37	1118
LEU2	0	0
NFS1	1	0
DCC1	30	416
BUD3	380	23732
YCL012C	44	697
GBP2	97	5776
SGF29	66	3672
ILV6	78	5106
STP22	56	2043
YCL007C	8	55
VMA9	11	42
LDB16	55	1838
PGS1	40	646
YCL002C	81	4281
RER1	62	534
YCL001W-A	49	338
YCL001W-B	29	619
YCR001W	36	1564
CDC10	9	63
MRPL32	34	2801
YCP4	58	1928
CIT2	134	10071
YCR006C	18	12566
YCR007C	64	2574
SAT4	64	1379
RVS161	16	127
ADY2	61	3541
ADP1	146	7962
PGK1	4	68
YCR013C	6	612
POL4	106	2914
YCR015C	45	1917
YCR016W	51	1519
CWH43	130	3745
SRD1	30	498
YCR018C-A	6	684
MAK32	54	2260
PET18	39	1131
MAK31	10	110
HTL1	3	7
HSP30	45	2956
YCR022C	30	1710
YCR023C	86	4353
SLM5	25	281
YCR024C-B	10	121
PMP1	4	19
YCR025C	41	1336
NPP1	77	1643
RHB1	17	71
FEN2	44	1257
RIM1	5	10
SYP1	57	2094
RPS14A	22	450
BPH1	123	2714
SNT1	39	1408
ELO2	11	271
RRP43	0	0
RBK1	38	745
PHO87	60	1292
BUD5	35	545
YCR038W-A	3	188
MATALPHA2	1	0
MATALPHA1	0	0
YCR041W	1	0
TAF2	9	80
YCR043C	14	321
PER1	0	0
RRT12	72	2154
YCR045W-A	30	541
IMG1	16	440
BUD23	13	75
YCR047W-A	3	2
YCR049C	18	972
ARE1	70	3542
YCR050C	12	186
YCR051W	20	941
RSC6	6	32
THR4	11	216
CTR86	9	475
PWP2	8	226
YIH1	29	1141
TAH1	6	78
YCR061W	108	5472
YCR064C	19	1403
BUD31	9	40
HCM1	60	1994
RAD18	20	506
SED4	61	1483
ATG15	36	619
CPR4	23	379
IMG2	7	89
RSA4	0	0
SSK22	68	1563
SOL2	19	392
ERS1	19	653
YCR075W-A	3	27
FUB1	17	424
PAT1	14	120
PTC6	28	901
SRB8	61	1335
YCR081C-A	2	8
AHC2	13	332
TRX3	7	90
TUP1	1	0
YCR085W	15	60
CSM1	17	434
YCR087W	10	390
YCR087C-A	8	204
ABP1	42	1052
FIG2	43	997
YCR090C	8	41
KIN82	29	1688
MSH3	58	814
CDC39	12	144
CDC50	6	71
OCA4	10	64
YCR095W-A	2	1
HMRA2	0	0
HMRA1	1	0
YCR097W-A	2	8
GIT1	21	350
YCR099C	1	0
YCR100C	7	178
YCR101C	8	121
YCR102C	24	1616
YCR102W-A	2	3
PAU3	7	31
ADH7	40	1838
RDS1	27	786
AAD3	26	601
YCR108C	8	181
COS7	2	1
YDL247W-A	0	0
MPH2	2	1
SOR2	2	30
HXT15	7	164
THI13	7	27
AAD4	26	894
YDL242W	19	807
YDL241W	6	48
YDL240C-A	16	488
LRG1	43	1195
ADY3	25	304
GUD1	21	945
AIM6	20	579
PHO13	13	223
YPD1	1	0
GYP7	33	977
MFG1	30	700
OST4	1	0
BRE4	42	633
PTP1	27	708
SSB1	17	371
YDL228C	6	49
HO	72	1583
GCS1	8	146
SHS1	25	376
WHI4	22	733
HBT1	60	1133
FMP45	14	119
YDL221W	41	2480
CDC13	39	1703
DTD1	13	98
YDL218W	19	365
TIM22	1	0
RRI1	23	625
GDH2	48	1459
PRR2	37	1143
NOP6	13	225
SHR3	6	55
YDL211C	36	743
UGA4	42	986
CWC2	0	0
NHP2	3	4
GLE1	6	81
YDL206W	26	633
HEM3	1	0
RTN2	19	966
ACK1	22	108
MRPL11	4	47
TRM8	24	558
MGT1	14	83
YDL199C	32	1204
GGC1	13	125
ASF2	51	804
YDL196W	21	792
SEC31	2	2
SNF3	20	223
NUS1	2	1
ARF1	13	320
RPL35A	0	0
UFD2	32	556
RBS1	22	265
PPH22	14	138
YDL187C	8	27
YDL186W	6	20
YDL185C-A	2	2
VMA1	3	10
RPL41A	1	0
YDL183C	23	422
LYS20	18	427
INH1	7	39
YDL180W	18	171
PCL9	17	78
DLD2	42	887
YDL177C	19	602
YDL176W	29	1008
AIR2	23	398
DLD1	47	1724
PAR32	14	148
YDL172C	6	28
GLT1	95	3576
UGA3	31	870
UGX2	8	341
SFA1	21	577
NRP1	43	1088
FAP7	0	0
CDC36	0	0
CDC9	6	64
YDL163W	6	64
YDL162C	23	795
ENT1	20	389
MHF2	5	176
DHH1	3	17
YDL159W-A	10	192
STE7	27	994
YDL159C-B	1	0
YDL158C	8	73
YDL157C	8	43
CMR1	57	2161
CLB3	15	166
MSH5	48	1506
SAS10	5	27
YDL152W	12	372
BUD30	2	5
RPC53	2	5
ATG9	20	139
NOP14	13	393
RPN5	2	2
LDB17	26	368
COP1	8	32
YDL144C	24	1163
CCT4	0	0
CRD1	22	411
BPL1	0	0
RPO21	3	2
SCM3	1	0
RGT2	47	1196
ARF2	15	610
RPL35B	5	75
RDI1	11	261
PPH21	14	203
RPL41B	2	3
SRF1	23	405
CDC53	9	236
LYS21	14	190
STF1	9	178
RPP1B	13	244
YDL129W	18	213
VCX1	28	628
PCL2	29	805
CDC48	2	1
HNT1	20	358
YDL124W	26	458
SNA4	17	511
UBP1	20	255
YDL121C	8	220
YFH1	0	0
YDL119C	18	227
YDL118W	4	33
CYK3	32	398
NUP84	5	4
IWR1	14	107
YDL114W-A	0	0
YDL114W	21	402
ATG20	26	756
TRM3	59	2327
RRP42	2	1
TMA17	17	304
YDL109C	55	1256
KIN28	4	58
MSS2	18	215
PHO2	21	567
NSE4	0	0
QRI7	20	402
QRI1	3	18
POL3	6	37
DUN1	39	634
GET3	10	150
BUG1	26	596
SNU23	4	11
RPN6	1	0
OPI6	11	314
PMT1	35	970
YDL094C	20	1070
PMT5	53	889
SRP14	6	95
UBX3	36	780
RAM1	7	84
NUR1	32	661
ASM4	28	477
LUC7	4	56
YDL086W	46	2942
YDL086C-A	30	1757
YDL085C-A	6	35
NDE2	50	2397
SUB2	1	0
RPS16B	18	198
RPL13A	15	210
RPP1A	4	37
THI3	24	528
MRK1	56	1062
MDH3	21	371
VAM6	3	7
RXT3	23	234
RPL31A	3	2
BRE1	4	4
YDL073W	25	460
YET3	7	14
YDL071C	31	480
BDF2	33	417
CBS1	9	100
YDL068W	5	49
COX9	0	0
IDP1	31	784
PEX19	29	426
UBC9	0	0
SYO1	35	554
YDL062W	9	128
RPS29B	3	2
TSR1	1	0
RAD59	21	274
USO1	33	916
YDL057W	44	1361
MBP1	33	543
PSA1	5	66
MCH1	70	3186
PBP4	22	118
SLC1	31	1068
LHP1	35	1004
YDL050C	16	402
KNH1	45	1460
STP4	74	2369
SIT4	3	11
NPC2	21	236
MRP10	3	2
FAD1	3	2
MTF2	29	704
PRP11	5	117
SIR2	72	2489
YDL041W	23	433
NAT1	43	549
PRM7	32	348
BSC1	17	268
PUS9	28	572
GPR1	33	598
YDL034W	4	23
SLM3	71	3361
YDL032W	10	77
DBP10	8	42
PRP9	9	157
ARP2	2	2
MPS1	8	232
YDL027C	34	880
YDL026W	12	147
RTK1	38	721
YDL025W-A	1	0
DIA3	59	1944
YDL022C-A	17	453
YDL023C	14	124
GPD1	45	1768
GPM2	73	3831
RPN4	79	1831
OSH2	134	6834
ERP3	21	812
CDC7	10	112
YDL016C	20	246
TSC13	1	0
NOP1	1	0
SLX5	18	74
YDL012C	32	1422
YDL011C	24	817
GRX6	45	1172
YDL009C	24	124
APC11	12	331
YDL007C-A	20	843
RPT2	4	8
PTC1	2	1
MED2	54	640
ATP16	17	290
MCD1	8	134
NHP10	55	2715
RMD1	118	14234
NTH1	224	14735
YRB1	3	3
RCR2	66	3039
YDR003W-A	12	151
RAD57	91	1859
MAF1	13	751
SOK1	98	2012
TRP1	58	1895
YDR008C	34	1794
GAL3	106	4176
YDR010C	26	7181
SNQ2	169	5887
RPL4B	23	900
PSF1	2	1
RAD61	71	1121
HED1	12	452
YDR015C	2	3
DAD1	3	6
KCS1	84	1772
YDR018C	100	2636
GCV1	87	2863
DAS2	34	2033
FAL1	0	0
ATG31	19	544
SES1	5	50
FYV1	50	1191
RPS11A	12	172
NSI1	37	1006
VPS54	3	8
REG1	37	1270
YDR029W	11	138
RAD28	53	2779
MIX14	11	145
PST2	28	490
MRH1	17	357
LYS14	24	464
YDR034C-A	6	32
YDR034W-B	8	46
ARO3	37	645
EHD3	50	1766
KRS1	2	1
ENA5	23	306
ENA2	0	0
ENA1	14	658
RSM10	9	235
YDR042C	9	30
NRG1	14	121
HEM13	0	0
RPC11	1	0
BAP3	45	1137
HEM12	1	0
YDR048C	13	293
VMS1	4	19
TPI1	1	0
DET1	38	2021
DBF4	0	0
YDR053W	0	0
CDC34	10	80
PST1	36	839
YDR056C	25	436
YOS9	27	257
TGL2	21	347
UBC5	10	200
MAK21	13	419
YDR061W	42	1045
LCB2	1	0
AIM7	7	167
RPS13	2	1
RRG1	13	238
RTR2	14	333
OCA6	17	295
DOS2	21	93
DOA4	1	0
FMP16	4	10
PAA1	16	340
IPT1	55	1884
SNF11	21	436
TPS2	7	66
PPH3	15	204
RAD55	33	1130
SED1	14	43
SHU2	11	93
PET100	8	319
TFB5	0	0
VPS41	3	2
PDC2	2	4
STN1	4	6
RRP8	16	160
TVP23	9	150
AFR1	25	330
SSS1	1	0
RRP1	0	0
SLU7	8	136
YDR089W	54	1644
YDR090C	26	722
RLI1	0	0
UBC13	16	377
DNF2	177	12541
YDR094W	33	4172
YDR095C	29	806
GIS1	20	199
MSH6	45	951
GRX3	26	372
BMH2	56	1366
TVP15	12	172
ARX1	21	512
YDR102C	18	400
STE5	26	197
SPO71	38	1198
TMS1	19	494
ARP10	21	320
TMN2	41	1399
TRS85	9	44
YDR109C	19	122
FOB1	36	1071
ALT2	41	2000
IRC2	8	292
PDS1	7	65
YDR114C	9	132
YDR115W	2	1
MRPL1	15	312
TMA64	10	176
APC4	22	479
YDR118W-A	5	11
VBA4	42	1136
COX26	5	27
TRM1	23	272
DPB4	9	85
KIN1	30	399
INO2	1	0
YDR124W	16	569
ECM18	24	235
SWF1	14	288
ARO1	17	308
MTC5	52	1475
SAC6	14	276
FIN1	11	208
YDR131C	21	492
YDR132C	24	708
YDR133C	3	3
YCF1	34	935
VPS61	24	755
RGP1	3	39
HPR1	11	183
RUB1	4	11
MTQ2	3	13
DOP1	2	14
PEX7	15	243
SAN1	36	945
MKC7	22	528
TAF12	3	24
SWI5	33	1232
EKI1	18	424
KGD2	11	62
YDR149C	7	24
NUM1	42	902
CTH1	18	152
GIR2	4	26
ENT5	19	409
YDR154C	8	20
CPR1	4	15
RPA14	15	141
YDR157W	26	656
HOM2	11	75
SAC3	11	42
SSY1	0	0
YDR161W	8	18
NBP2	2	3
CWC15	14	191
SEC1	0	0
TRM82	32	455
SEC5	24	472
TAF10	4	124
CDC37	1	0
STB3	8	74
YDR169C-A	4	26
SEC7	5	78
HSP42	18	556
SUP35	2	1
ARG82	0	0
HMO1	18	384
RSM24	6	76
NGG1	11	34
UBC1	0	0
SDH4	6	91
CSN9	4	99
YDR179W-A	8	127
SCC2	2	1
SAS4	24	374
CDC1	1	0
YDR182W-A	5	34
PLP1	8	72
YDR183C-A	7	111
ATC1	9	187
UPS3	6	21
YDR186C	27	369
YDR187C	13	113
CCT6	2	2
SLY1	0	0
RVB1	1	0
HST4	15	181
NUP42	20	328
YDR193W	7	58
MSS116	5	15
YDR194W-A	1	0
REF2	10	99
CAB5	2	1
CBS2	5	57
RKM2	15	434
YDR199W	3	5
VPS64	9	24
SPC19	2	17
RAV2	8	58
YDR203W	2	10
COQ4	8	149
MSC2	27	758
EBS1	31	491
UME6	28	965
MSS4	6	73
YDR209C	4	26
YDR210W	2	14
GCD6	3	9
TCP1	0	0
UPC2	35	715
AHA1	19	487
YDR215C	47	1303
ADR1	32	1140
RAD9	9	158
SPR28	22	641
MFB1	6	61
YDR220C	16	138
GTB1	41	1803
YDR222W	22	333
CRF1	27	977
HTB1	1	0
HTA1	4	20
ADK1	1	0
SIR4	24	407
PCF11	2	2
IVY1	31	310
YDR230W	11	246
COX20	9	214
HEM1	2	1
RTN1	12	145
LYS4	7	90
PRP42	2	16
FMN1	1	0
MRPL7	3	21
SEC26	1	0
YDR239C	42	752
SNU56	6	21
BUD26	12	95
AMD2	22	936
PRP28	0	0
PEX5	22	342
MNN10	10	194
TRS23	2	162
YDR246W-A	22	1146
VHS1	20	335
YDR248C	8	47
YDR249C	21	561
YDR250C	21	1730
PAM1	31	554
BTT1	1	0
MET32	8	121
CHL4	20	204
RMD5	10	51
CTA1	61	2259
RKM4	18	243
HSP78	25	421
YAP6	25	692
SWM1	38	1974
EXG2	42	852
YDR262W	12	392
DIN7	27	410
AKR1	2	6
PEX10	10	244
HEL2	15	396
CIA1	0	0
MSW1	6	7
YDR269C	5	51
CCC2	25	491
YDR271C	7	116
GLO2	16	402
DON1	17	219
YDR274C	44	2235
BSC2	8	120
PMP3	2	5
MTH1	20	445
YDR278C	12	67
RNH202	21	567
RRP45	1	0
PHM6	5	7
YDR282C	11	186
GCN2	31	718
DPP1	15	276
ZIP1	16	127
YDR286C	5	22
INM2	7	95
NSE3	2	3
RTT103	3	33
YDR290W	9	84
HRQ1	34	837
SRP101	1	0
SSD1	30	2231
DPL1	16	295
HDA2	24	383
MHR1	5	52
SUR2	2	2
ATP5	1	0
BFR2	1	0
PRO1	1	0
CFT1	2	1
GPI11	2	1
RSC3	3	2
CPR5	8	205
HNT2	10	56
YDR306C	12	198
PMT7	18	449
SRB7	1	0
GIC2	11	170
SUM1	23	360
TFB1	3	12
SSF2	23	613
PIB1	13	141
RAD34	18	348
IPK1	3	4
OMS1	13	149
HIM1	12	97
MCM21	9	42
YFT2	15	177
SWA2	25	770
DAD4	0	0
YDR320W-B	10	463
ASP1	11	306
MRPL35	4	85
TIM11	3	19
PEP7	13	246
UTP4	5	17
YCG1	0	0
YSP2	37	1203
YDR327W	3	21
SKP1	1	0
PEX3	15	678
UBX5	15	253
GPI8	0	0
IRC3	11	209
RQC1	14	296
SWR1	40	666
MSN5	15	295
YDR336W	12	278
MRPS28	7	75
YDR338C	31	1140
FCF1	1	0
YDR340W	11	153
YDR341C	0	0
HXT7	2	1
HXT6	1	0
YDR344C	24	233
HXT3	28	640
SVF1	19	619
MRP1	9	98
PAL1	37	749
YPS7	18	165
ATP22	7	165
SBE2	18	348
YPQ2	19	424
TRR1	7	44
TRP4	17	162
YDR354C-A	2	2
YDR355C	0	0
SPC110	1	0
CNL1	18	386
GGA1	10	177
EAF1	9	162
OPI7	3	3
BCP1	1	0
TFC6	7	66
ESC2	23	411
SEM1	3	2
CDC40	3	2
ESF1	7	44
YDR366C	9	225
KEI1	3	4
YPR1	10	125
XRS2	35	400
DXO1	21	706
CTS2	16	90
YDR371C-A	0	0
VPS74	9	58
FRQ1	0	0
PHO92	14	246
WIP1	0	0
BCS1	17	132
ARH1	3	22
ATP17	3	2
LSM6	1	0
RGA2	23	915
SDH6	4	95
ARO10	24	531
YRA1	2	1
YDR381C-A	2	1
RPP2B	2	6
NKP1	13	155
ATO3	24	1435
EFT2	2	2
MUS81	24	357
YDR387C	17	310
RVS167	8	50
SAC7	27	937
UBA2	6	108
YDR391C	12	208
SPT3	4	38
SHE9	23	475
RPT3	1	0
SXM1	17	119
YDR396W	3	2
NCB2	3	2
UTP5	6	44
HPT1	11	200
URH1	17	439
YDR401W	15	560
DIT2	28	896
DIT1	22	942
RPB7	0	0
MRP20	16	321
PDR15	133	6029
YDR406W-A	3	4
TRS120	4	4
ADE8	2	1
SIZ1	26	502
STE14	17	370
DFM1	16	291
RRP17	6	9
YDR413C	4	5
ERD1	24	619
YDR415C	16	412
SYF1	15	488
YDR417C	2	2
RPL12B	2	2
RAD30	34	943
HKR1	38	1070
ARO80	27	416
SIP1	22	558
CAD1	25	539
DYN2	8	83
SNX41	12	236
YDR426C	3	21
RPN9	0	0
BNA7	7	16
TIF35	0	0
CYM1	37	1004
YDR431W	13	220
NPL3	2	2
YDR433W	2	2
GPI17	2	4
PPM1	11	145
PPZ2	10	244
GPI19	5	67
THI74	11	135
LRS4	3	2
DOT1	22	233
APT2	14	285
YDR442W	13	591
SSN2	47	1561
YDR444W	34	754
YDR445C	10	134
ECM11	17	333
RPS17B	5	103
ADA2	6	20
UTP6	3	26
RPS18A	11	43
YHP1	15	89
PPN1	34	1002
TSA2	18	397
GUK1	0	0
YDR455C	10	259
NHX1	18	180
TOM1	77	2484
HEH2	25	570
PFA5	32	937
TFB3	1	0
MFA1	1	0
YDR461C-A	4	134
MRPL28	3	27
STP1	18	365
SPP41	22	255
YDR464C-A	4	9
RMT2	14	121
PKH3	23	368
YDR467C	7	89
TLG1	2	22
SDC1	3	127
UGO1	1	0
RPL27B	11	86
TRS31	1	0
PRP3	12	146
JIP4	38	1429
YDR476C	33	520
SNF1	8	39
SNM1	0	0
PEX29	16	328
DIG2	18	778
PHO8	24	1371
CWC21	34	1194
KRE2	13	204
VPS52	3	9
VPS72	20	291
VPS60	7	98
RIB3	0	0
PAC11	37	844
SLD5	0	0
PKH1	43	1329
YDR491C	29	985
IZH1	25	260
MZM1	8	132
RSM28	12	146
VPS3	9	78
PUF6	13	136
ITR1	13	473
SEC20	5	88
LCD1	14	167
RPL37B	9	134
PLM2	31	833
SAM2	15	379
LPP1	14	99
SPG3	5	26
PSP1	20	312
GMC1	54	2181
GIN4	41	970
GNP1	26	464
YDR509W	6	65
SMT3	1	0
YDR510C-A	1	0
SDH7	10	99
EMI1	35	1844
GRX2	3	6
YDR514C	24	726
SLF1	13	180
EMI2	20	685
GRH1	20	671
EUG1	13	381
FPR2	11	190
URC2	26	557
YDR521W	3	3
SPS2	8	127
SPS1	34	978
AGE1	24	315
YDR524W-C	1	0
YDR524C-B	2	1
YDR524C-A	8	253
API2	24	688
SNA2	14	1141
YDR526C	0	0
RBA50	4	51
HLR1	25	560
QCR7	7	329
APA2	18	446
CAB1	4	3
KRE28	14	114
HSP31	15	239
FIT1	16	140
YDR535C	33	1215
STL1	29	975
YDR537C	4	128
PAD1	5	148
FDC1	25	825
IRC4	6	44
YDR541C	19	277
PAU10	2	1
YDR543C	3	10
YDR544C	7	102
YRF1-1	0	0
YDR545C-A	0	0
YEL077C	28	744
YEL077W-A	3	3
YEL076C-A	0	0
YEL076C	0	0
YEL075W-A	0	0
YEL075C	0	0
YEL074W	27	946
YEL073C	9	167
RMD6	13	419
DLD3	36	1160
DSF1	26	1031
HXT13	22	1022
YEL068C	9	43
YEL067C	31	1774
HPA3	28	799
SIT1	55	2122
AVT2	37	938
CAN1	42	699
NPR2	6	47
CIN8	27	649
PRB1	32	580
SOM1	20	390
HHY1	32	1756
PCM1	2	2
YEL057C	26	620
HAT2	27	395
POL5	3	20
RPL12A	6	22
YEL053W-A	5	15
MAK10	43	711
AFG1	40	860
VMA8	1	0
YEL050W-A	8	85
RML2	17	433
PAU2	11	125
TCA17	10	54
FRD1	38	1732
GLY1	10	75
YEL045C	33	1174
IES6	12	91
YEL043W	68	1964
GDA1	45	1234
YEF1	33	628
UTR2	53	2483
CYC7	13	247
UTR4	27	599
RAD23	30	958
ANP1	31	473
UTR5	51	4175
YEL034C-A	5	88
HYP2	4	28
MTC7	28	2030
MCM3	0	0
YEL032C-A	0	0
SPF1	86	2968
YEL030C-A	14	126
ECM10	70	1685
BUD16	11	212
YEL028W	30	1135
VMA3	2	2
SNU13	2	8
YEL025C	116	3768
RIP1	12	159
YEL023C	103	3824
GEA2	152	4318
URA3	19	53365
YEL020C-B	0	0
TIM9	2	1
YEL020C	91	4410
MMS21	14	256
YEL018C-A	13	220
EAF5	26	402
PMP2	5	84
GTT3	72	1891
NPP2	89	3821
EDC3	78	4101
YEL014C	29	1375
VAC8	62	697
UBC8	52	1741
GLC3	164	7158
YEL010W	24	1054
YEL009C-A	33	1865
GCN4	69	3336
YEL008W	28	11016
YEL008C-A	6	2620
MIT1	52	1051
YEA6	91	4411
VAB2	50	2349
YEA4	83	2730
GIM4	28	1998
WBP1	8	74
IRC22	53	4528
MNN1	223	18629
NOP16	23	333
PMI40	1	0
FMP52	72	4737
YND1	188	20991
NUG1	25	432
YER006C-A	22	2486
PAC2	129	6541
TMA20	41	2979
SEC3	130	2796
NTF2	1	0
YER010C	45	1783
TIR1	40	853
PRE1	4	95
PRP22	38	1411
HEM14	6	78
BUD25	35	2259
FAA2	94	3333
BIM1	61	3305
AFG3	54	1065
SPC25	3	21
ISC1	119	5211
SBH2	13	62
GPA2	71	2836
RPN3	7	269
SRB4	3	6
PRO3	3	5
YER023C-A	0	0
YAT2	105	5608
GCD11	3	6
CHO1	1	0
GAL83	29	1018
MIG3	71	1912
SMB1	13	110
CHZ1	15	51
YPT31	23	418
FIR1	74	1860
ZRG8	102	2661
YER034W	36	4228
EDC2	48	1440
ARB1	14	228
PHM8	23	756
KRE29	5	16
YER038W-A	24	649
HVG1	37	1311
YER039C-A	10	409
GLN3	52	1008
YEN1	61	1688
MXR1	19	583
SAH1	1	0
ERG28	13	225
MEI4	50	1546
ACA1	39	834
SPO73	14	480
YER046W-A	8	121
SAP1	56	1279
CAJ1	30	1155
ISD11	1	0
TPA1	51	1478
RSM18	6	12
JHD1	49	825
HOM3	29	396
PIC2	44	1546
YER053C-A	1	0
GIP2	65	2211
HIS1	31	749
FCY2	33	641
RPL34A	11	127
HMF1	11	157
PET117	5	16
PCL6	31	390
FCY21	37	850
FCY22	44	1520
CEM1	24	502
GPP2	18	392
THO1	21	376
VHR2	41	735
ICL1	62	2197
RRT13	4	11
YER066C-A	13	233
RGI1	11	259
YER067C-A	8	119
MOT2	26	346
YER068C-A	10	91
ARG5
RNR1	26	665
TDA2	4	26
VTC1	13	155
ALD5	45	685
RPS24A	3	3
YOS1	0	0
PTP3	44	975
YER076C	36	912
YER076W-A	11	49
YER077C	37	697
ICP55	51	1470
YER078W-A	17	147
YER079W	12	259
YER079C-A	9	121
AIM9	28	413
SER3	23	643
UTP7	9	39
GET2	4	9
YER084W	21	1052
YER084W-A	2	1
YER085C	2	1
ILV1	2	11
AIM10	12	165
YER087C-A	6	113
SBH1	4	69
DOT6	57	2103
YER088C-A	40	1975
YER088W-B	15	1220
PTC2	65	4223
TRP2	28	352
YER090C-A	1	0
MET6	4	5
YER091C-A	20	731
IES5	19	354
TSC11	42	772
AIM11	11	421
PUP3	0	0
RAD51	15	154
SHC1	28	488
YER097W	19	364
UBP9	28	1105
PRS2	19	874
UBC6	15	378
AST2	20	352
RPS8B	8	42
SSA4	29	304
RTT105	7	85
NUP157	49	657
MAM1	25	293
GLE2	1	0
YER107W-A	2	3
FLO8	41	835
KAP123	17	193
SWI4	30	465
LSM4	4	3
TMN3	26	634
BOI2	38	935
SPR6	10	133
SLX8	12	326
RPL23B	1	0
SHO1	16	159
AVT6	34	740
YER119C-A	20	323
SCS2	6	17
YER121W	12	121
GLO3	28	376
YCK3	6	13
DSE1	27	328
RSP5	1	0
NSA2	1	0
LCP5	3	30
VFA1	13	248
SAK1	43	1298
COM2	23	540
RPS26B	11	39
PMD1	85	3104
GLC7	0	0
YER133W-A	9	133
YER134C	15	154
YER135C	11	445
GDI1	0	0
YER137C	15	327
YER137W-A	7	89
YER138W-A	2	1
RTR1	7	79
EMP65	27	321
COX15	11	176
MAG1	17	531
DDI1	31	1102
UBP5	45	1478
FTR1	46	1164
YER145C-A	12	164
LSM5	5	36
SCC4	11	177
YER147C-A	2	1
SPT15	1	0
YER148W-A	7	78
PEA2	15	437
SPI1	13	386
UBP3	20	173
YER152C	33	1229
YER152W-A	16	539
PET122	33	723
OXA1	8	93
BEM2	53	2101
YER156C	13	293
COG3	12	166
YER158C	26	359
YER158W-A	2	11
BUR6	1	0
SPT2	10	155
RAD4	29	379
GCG1	13	311
CHD1	23	455
PAB1	5	45
YER165C-A	2	4
DNF1	71	1913
BCK2	14	306
CCA1	3	8
RPH1	32	803
ADK2	17	504
RAD3	3	3
BRR2	12	66
YER172C-A	2	10
RAD24	22	622
GRX4	14	375
TMT1	21	938
YER175W-A	3	4
ECM32	131	6835
BMH1	17	170
PDA1	12	229
DMC1	26	792
ISC10	14	213
SLO1	4	88
YER181C	2	57
FMP10	10	252
FAU1	19	584
TOG1	53	1145
PUG1	19	384
YER186C	38	1307
YER187W	11	228
YER188W	15	800
YER188C-A	12	311
YER189W	0	0
YRF1-2	14	653
YER190C-A	0	0
YER190C-B	0	0
YFL068W	0	0
YFL067W	3	29
YFL066C	0	0
YFL065C	0	0
YFL064C	3	2
YFL063W	10	135
COS4	5	26
DDI2	1	0
SNO3	3	20
SNZ3	12	289
THI5	5	26
AAD16	20	831
AAD6	17	171
AGP3	53	1880
YFL054C	63	2218
DAK2	53	2095
YFL052W	23	816
YFL051C	10	142
ALR2	74	2901
SWP82	38	506
EMP47	28	743
RGD2	39	659
FMP32	14	350
SEC53	0	0
OTU1	27	578
YFL042C	52	2504
YFL041W-A	3	12
FET5	45	1284
YFL040W	46	1289
ACT1	1	0
YPT1	0	0
TUB2	2	1
RPO41	25	316
MOB2	13	398
RPL22B	31	430
YFL034W	74	1470
RIM15	108	3529
YFL032W	18	632
HAC1	39	920
YFL031C-A	4	21
AGX1	67	2115
CAK1	0	0
CAF16	19	364
GYP8	49	1419
STE2	41	1647
BST1	110	4039
EPL1	19	615
BUD27	89	2784
FRS2	1	0
YFL021C-A	74	5298
GAT1	108	3831
PAU5	8	122
YFL019C	14	30
LPD1	60	1499
SMX2	1	0
GNA1	2	11
MDJ1	88	2428
YFL015W-A	18	902
YFL015C	39	4470
HSP12	24	523
YFL013W-A	74	8197
IES1	130	10954
YFL012W-A	28	3585
YFL012W	26	925
HXT10	100	3740
AUA1	19	690
WWM1	44	1941
CDC4	8	233
SMC1	0	0
BLM10	268	8360
SEC4	0	0
VTC2	136	4214
MSH4	211	11822
SPB4	18	182
DEG1	113	6203
LOC1	54	825
NIC96	84	3185
YPI1	5	169
RPN11	10	90
SAD1	5	121
YFR006W	131	8708
YFH7	89	6418
FAR7	14	35
[truncated: 4,604 more rows]
