# Supplementary material for: Functional mapping of yeast genomes by saturated transposition
Source: eLife. 2017 May 8;6:e23570. doi: 10.7554/eLife.23570 (PMC5466422; doi:10.7554/eLife.23570)
Supplement: Supplementary file 1. — Processed dataset - Dpl1del.wig Processed dataset - Mmm1Del_Vps13D716H.wig Processed dataset - Psd2Del_Dpl1del.wig Processed dataset - V13D716H.wig Processed dataset - WildType1.wig Processed dataset - WildType2.wig Processed dataset - WT_plus_rapamycin.wig Processed dataset - Yen1on.wig summaries of the number of transposon and number of reads per gene, for all genes in each library (in the TXT format). Processed dataset - Dpl1del_pergene.txt Processed dataset - Mmm1Del_Vps13D716H_pergene.txt Processed dataset - Psd2Del_Dpl1del_pergene.txt Processed dataset - V13D716H_pergene.txt Processed dataset - WildType1_pergene.txt Processed dataset - WildType2_pergene.txt Processed dataset - WT_plus_rapamycin_pergene.txt Processed dataset - Yen1on_pergene.txt DOI: http://dx.doi.org/10.7554/eLife.23570.023 [file elife-23570-supp1.zip › Processed Dataset/Processed dataset - Psd2del_Dpl1del_pergene.txt]

gene_name	number_of_transposon_per_gene	number_of_read_pergene
YAL069W	13	273
YAL068W-A	11	115
PAU8	3	36
YAL067W-A	11	77
SEO1	52	1087
YAL066W	16	395
YAL065C	9	71
YAL064W-B	3	10
TDA8	5	22
YAL064W	6	24
YAL063C-A	9	73
FLO9	64	1293
GDH3	142	5114
BDH2	83	1847
BDH1	67	1365
YAL059C-A	19	304
ECM1	27	289
CNE1	65	924
YAL056C-A	21	191
GPB2	137	3011
PEX22	29	494
ACS1	132	2521
FLC2	96	1588
OAF1	108	1956
AIM2	36	696
GEM1	99	1325
YAL047W-A	16	398
SPC72	7	208
AIM1	14	198
YAL045C	16	180
YAL044W-A	16	264
GCV3	36	935
PTA1	15	150
YAL042C-A	31	1442
ERV46	104	4165
CDC24	10	76
CLN3	28	236
CYC3	95	6841
CDC19	2	1
YAL037C-B	1	0
YAL037C-A	10	311
YAL037W	56	1081
RBG1	52	1132
FUN12	6	45
YAL034C-B	22	1054
MTW1	14	204
FUN19	73	1420
POP5	6	7
PRP45	61	1450
YAL031W-A	17	474
GIP4	99	2054
SNC1	44	842
MYO4	219	4060
FRT2	90	1658
SAW1	63	1152
YAL026C-A	24	241
DRS2	59	389
MAK16	7	22
LTE1	33	249
PMT2	92	1551
FUN26	108	2296
CCR4	65	682
ATS1	75	2254
YAL019W-A	54	2502
FUN30	119	2239
LDS1	56	675
PSK1	152	2938
YAL016C-B	17	146
YAL016C-A	6	773
TPD3	2	10
NTG1	84	2521
SYN8	45	1217
DEP1	79	1161
CYS3	1	0
SWC3	107	1500
MDM10	12	25
SPO7	49	382
FUN14	73	2599
ERP2	65	1740
SSA1	79	1458
YAL004W	15	179
EFB1	1	0
VPS8	195	6633
TFC3	11	97
NUP60	176	5474
ERP1	56	4334
SWD1	82	1242
RFA1	5	30
SEN34	6	80
BUD14	148	2940
ADE1	3	3
KIN3	94	1457
CDC15	13	128
YAR019W-A	23	1520
PAU7	18	430
YAR023C	53	2144
UIP3	33	614
YAR028W	36	1234
YAR029W	7	28
YAR030C	12	141
PRM9	37	860
MST28	34	707
YAT1	235	9695
YAR035C-A	14	112
SWH1	133	2999
YAR047C	3	47
FLO1	95	1715
YAR053W	12	40
YAR060C	0	0
YAR064W	24	234
YAR066W	0	0
YAR068W	2	34
YAR069C	0	0
YAR070C	4	10
PHO11	7	84
IMD1	8	76
YAR075W	8	87
YBL113C	10	35
YBL113W-A	0	0
YBL112C	0	0
YBL111C	2	1
YBL109W	19	360
PAU9	0	0
YBL108W	19	398
YBL107W-A	1	0
MIX23	21	162
SRO77	66	1234
PKC1	5	33
SEA4	63	2118
RTG3	29	213
SFT2	27	122
ECM21	63	1098
YBL100W-C	11	224
YBL100C	1	0
ATP1	0	0
BNA4	45	892
BRN1	7	49
YBL096C	13	131
YBL095W	17	440
YBL094C	6	21
ROX3	9	156
RPL32	0	0
SCS22	25	298
MAP2	37	1030
MRP21	7	47
AVT5	54	635
TEL1	140	1941
RPL23A	34	213
YBL086C	30	195
BOI1	83	1106
CDC27	6	23
YBL083C	11	41
ALG3	33	364
YBL081W	22	261
PET112	29	573
NUP170	47	748
ATG8	5	23
YBL077W	9	220
ILS1	1	0
SSA3	77	1641
AAR2	26	541
YBL073W	14	305
RPS8A	6	15
YBL071C-B	10	37
KTI11	3	6
YBL071C	16	125
YBL070C	14	213
AST1	37	465
YBL068W-A	6	44
PRS4	11	47
UBP13	41	491
SEF1	69	768
YBL065W	20	625
PRX1	28	261
KIP1	81	2296
YBL062W	7	80
SKT5	49	655
YEL1	56	1185
CMC2	11	109
YBL059W	22	319
SHP1	24	265
PTH2	27	831
PTC3	38	398
YBL055C	40	733
TOD6	58	1044
YBL053W	15	117
SAS3	120	1549
PIN4	56	829
SEC17	0	0
MOH1	12	102
RRT1	7	26
EDE1	74	1390
PSY4	59	1096
COR1	33	265
YBL044W	46	2026
ECM13	25	206
FUI1	90	1763
PRE7	0	0
ERD2	5	26
YBL039W-B	11	78
URA7	66	1158
YBL039C-A	0	0
MRPL16	23	276
APL3	96	1585
YBL036C	29	500
POL12	11	65
STU1	44	649
RIB1	5	20
HEK2	38	844
SHE1	44	495
PET9	1	0
YBL029C-A	23	387
YBL029W	79	2805
YBL028C	22	662
RPL19B	17	58
LSM2	2	1
RRN10	2	1
NCL1	72	1244
MCM2	7	32
PIM1	102	1126
HAP3	24	267
RFT1	10	46
APN2	117	2537
POP8	10	121
PEP1	143	2544
FUS3	86	2880
ACH1	88	1553
RRN6	25	347
FMT1	98	11474
YBL012C	41	1079
SCT1	165	3753
YBL010C	56	1159
ALK2	128	4042
YBL008W-A	25	514
HIR1	140	2083
SLA1	55	695
LDB7	45	950
YBL006W-A	16	444
PDR3	206	4349
UTP20	7	24
HTA2	53	754
HTB2	51	2931
ECM15	25	3032
NTH2	239	9269
RER2	13	858
COQ1	155	5357
GPI18	3	6
RCR1	74	3913
UGA2	144	5291
DSF2	180	12283
FLR1	156	3736
HHF1	13	79
HHT1	34	663
IPP1	10	84
YBR012C	33	208
YBR013C	36	716
GRX7	35	495
MNN2	86	1895
YBR016W	40	745
KAP104	13	100
GAL7	1	0
GAL10	24	261
GAL1	3	8
FUR4	106	1148
POA1	39	787
CHS3	74	575
SCO2	53	845
OLA1	38	237
ETR1	38	398
YBR027C	22	290
YPK3	85	1076
CDS1	4	3
RKM3	39	580
RPL4A	9	56
YBR032W	35	944
EDS1	172	3783
HMT1	30	378
PDX3	8	51
CSG2	3	4
SCO1	35	597
CHS2	48	666
ATP3	5	15
FIG1	25	304
FAT1	60	763
CST26	61	844
QDR3	65	739
TCM62	57	907
GIP1	61	676
ZTA1	34	327
FMP23	34	522
RPS11B	13	97
REB1	1	0
REG2	44	488
YBR051W	16	113
RFS1	38	285
YBR053C	39	549
YRO2	28	288
PRP6	22	433
YBR056W	44	616
YBR056W-A	10	83
YBR056C-B	8	38
MUM2	26	381
UBP14	22	294
TSC3	4	13
AKL1	55	823
ORC2	8	21
TRM7	13	238
YBR062C	20	277
YBR063C	26	289
YBR064W	10	34
ECM2	51	468
NRG2	22	368
TIP1	20	116
BAP2	17	149
TAT1	9	34
ALG14	0	0
YBR071W	44	832
HSP26	20	256
YBR072C-A	19	463
RDH54	61	834
PFF1	67	968
ECM8	57	1100
YBR076C-A	16	403
SLM4	42	394
ECM33	57	1477
RPG1	9	56
SEC18	3	2
SPT7	40	314
UBC4	8	58
TEC1	47	319
MIS1	77	1666
RPL19A	16	116
AAC3	20	247
YBR085C-A	5	70
IST2	69	736
RFC5	0	0
POL30	1	0
YBR089W	0	0
NHP6B	35	431
YBR090C	49	734
TIM12	0	0
PHO3	31	249
PHO5	21	289
PBY1	47	561
RXT2	16	166
YBR096W	14	77
VPS15	19	69
MMS4	49	698
YBR099C	15	217
FES1	10	22
EXO84	20	255
SIF2	18	141
YBR103C-A	12	261
YMC2	43	651
VID24	32	461
PHO88	10	110
IML3	12	50
AIM3	58	800
CMD1	1	0
YBR109W-A	15	219
ALG1	2	6
YSA1	20	204
SUS1	4	6
CYC8	18	140
YBR113W	14	99
RAD16	38	374
LYS2	13	37
YBR116C	22	417
TKL2	54	968
TEF2	0	0
MUD1	23	219
CBP6	6	17
GRS1	0	0
YBR121C-A	0	0
MRPL36	5	58
TFC1	8	54
YBR124W	14	278
PTC4	23	159
TPS1	7	50
YBR126W-A	20	665
YBR126W-B	12	233
VMA2	6	16
ATG14	24	346
OPY1	11	141
SHE3	8	30
CCZ1	10	15
YBR131C-A	0	0
AGP2	29	460
HSL7	66	955
YBR134W	17	347
CKS1	2	1
MEC1	6	21
YBR137W	19	159
YBR138C	33	279
YBR139W	24	310
IRA1	25	369
BMT2	21	385
YBR141W-A	3	5
MAK5	2	3
SUP45	0	0
YBR144C	24	874
ADH5	23	296
MRPS9	7	55
RTC2	19	344
YSW1	35	410
ARA1	14	74
TBS1	40	400
APD1	19	280
SPP381	20	200
RIB7	1	0
RPB5	0	0
CNS1	1	0
SLI15	4	54
ICS2	21	371
AMN1	37	362
IFA38	2	2
CDC28	0	0
CSH1	24	170
TOS1	42	577
YSY6	2	3
EXO5	25	173
ARL1	6	22
UBS1	7	40
TYR1	1	0
POP7	0	0
PEX32	21	270
SSE2	31	321
NPL4	12	206
SEC66	5	10
SMY2	20	186
UMP1	1	0
YBR174C	10	272
SWD3	11	137
ECM31	18	146
EHT1	26	495
YBR178W	23	564
FZO1	18	81
DTR1	39	352
RPS6B	3	5
SMP1	44	451
YBR182C-A	4	14
YPC1	22	167
YBR184W	32	510
MBA1	11	105
PCH2	60	1004
GDT1	17	224
NTC20	17	122
RPS9B	5	7
YBR190W	15	155
RPL21A	1	0
YBR191W-A	2	1
RIM2	3	2
MED8	4	17
AIM4	12	49
MSI1	20	157
PGI1	0	0
YBR196C-A	23	310
YBR196C-B	13	304
YBR197C	54	1618
TAF5	0	0
KTR4	17	132
BEM1	12	35
YBR200W-A	1	0
DER1	9	73
YBR201C-A	3	9
MCM7	13	145
COS111	33	368
LDH1	30	558
KTR3	40	456
YBR206W	13	83
FTH1	35	284
DUR1
YBR209W	35	504
ERV15	7	42
AME1	3	11
NGR1	23	247
MET8	41	869
SDS24	23	237
HPC2	11	163
YBP1	23	347
ATG12	7	44
PYC2	55	854
YBR219C	51	640
YBR220C	49	542
PDB1	13	160
YBR221W-A	20	404
PCS60	83	1366
TDP1	75	1262
YBR223W-A	7	228
YBR224W	23	482
YBR225W	39	315
YBR226C	9	28
MCX1	29	207
SLX1	24	332
ROT2	27	296
OM14	16	132
YBR230W-A	8	49
SWC5	22	169
YBR232C	14	133
PBP2	42	513
DAD3	0	0
ARC40	0	0
VHC1	57	767
ABD1	2	1
PRP5	1	0
YBR238C	34	307
ERT1	90	1704
THI2	34	569
YBR241C	58	954
YBR242W	10	196
ALG7	0	0
GPX2	15	185
ISW1	40	700
RRT2	13	192
ENP1	0	0
HIS7	35	255
ARO4	16	85
SPO23	41	486
MRPS5	7	55
DUT1	1	0
SRB6	4	51
TRS20	0	0
MTC4	28	344
YBR255C-A	13	45
RIB5	4	5
POP4	0	0
SHG1	8	34
YBR259W	35	496
RGD1	20	214
TAE1	16	164
MIC12	4	31
SHM1	31	345
YPT10	14	163
TSC10	4	13
REI1	14	72
SLM6	5	12
MRPL37	1	0
FMP21	9	45
BIT2	37	352
EFM2	14	214
HSM3	22	334
UBX7	31	280
CHK1	12	176
RIF1	36	307
PPS1	35	704
YBR277C	23	210
DPB3	18	168
PAF1	11	154
SAF1	26	312
DUG2	37	266
MRPL27	6	19
SSH1	15	181
YBR284W	84	1270
YBR285W	2	1
APE3	30	425
YBR287W	27	263
APM3	25	373
SNF5	24	173
BSD2	18	155
CTP1	61	1108
YBR292C	21	145
VBA2	24	164
SUL1	42	714
PCA1	74	919
PHO89	42	601
YBR296C-A	15	142
MAL33	37	419
MAL31	22	291
YBR298C-A	12	256
MAL32	12	218
YBR300C	10	47
PAU24	3	3
COS2	3	2
YCL076W	4	44
GEX1	8	12
VBA3	6	7
YCL068C	3	2
HMLALPHA2	0	0
HMLALPHA1	0	0
YCL065W	1	0
CHA1	4	97
VAC17	20	142
MRC1	31	205
KRR1	4	62
FYV5	12	216
ADF1	3	3
MIC10	13	151
PRD1	30	434
PEX34	10	53
KAR4	14	160
SPB1	6	67
PBN1	9	126
LRE1	53	1049
APA1	23	518
YCL049C	34	330
YCL048W-A	7	50
SPS22	43	1569
POF1	18	293
EMC1	46	869
YCL046W	10	55
MGR1	67	909
PDI1	5	13
YCL041C	41	435
YCL042W	35	906
GLK1	123	2755
GID7	94	2078
ATG22	53	649
SRO9	57	1108
GFD2	129	4283
GRX1	13	240
LSB5	63	1457
MXR2	30	359
STE50	49	1385
RRP7	3	3
HIS4	77	1509
BIK1	101	2819
RNQ1	50	1435
FUS1	102	2299
HBN1	43	268
FRM2	41	1157
AGP1	139	4073
YCL023C	44	1578
KCC4	254	6690
YCL022C	48	2445
YCL021W-A	41	1334
LEU2	0	0
NFS1	5	32
DCC1	31	298
BUD3	426	13168
YCL012C	51	584
GBP2	119	2839
SGF29	68	2459
ILV6	93	3033
STP22	31	495
YCL007C	9	134
VMA9	10	33
LDB16	71	1698
PGS1	42	1153
YCL002C	92	2410
RER1	55	300
YCL001W-A	44	309
YCL001W-B	31	610
YCR001W	31	1177
CDC10	27	206
MRPL32	37	1698
YCP4	75	1804
CIT2	135	4502
YCR006C	15	9220
YCR007C	83	2418
SAT4	109	2163
RVS161	17	90
ADY2	76	1992
ADP1	185	3822
PGK1	2	25
YCR013C	5	112
POL4	113	1960
YCR015C	71	1420
YCR016W	58	643
CWH43	136	2000
SRD1	17	197
YCR018C-A	10	327
MAK32	85	2420
PET18	51	1018
MAK31	11	175
HTL1	2	1
HSP30	48	1524
YCR022C	36	829
YCR023C	121	2588
SLM5	34	327
YCR024C-B	11	186
PMP1	9	56
YCR025C	48	1345
NPP1	101	1744
RHB1	23	124
FEN2	23	336
RIM1	14	65
SYP1	83	1157
RPS14A	17	247
BPH1	188	2072
SNT1	45	535
ELO2	11	74
RRP43	0	0
RBK1	37	431
PHO87	74	1465
BUD5	40	273
YCR038W-A	5	57
MATALPHA2	2	1
MATALPHA1	0	0
YCR041W	6	29
TAF2	16	122
YCR043C	12	420
PER1	2	1
RRT12	98	1475
YCR045W-A	38	398
IMG1	27	263
BUD23	12	31
YCR047W-A	1	0
YCR049C	23	590
ARE1	73	1942
YCR050C	12	100
YCR051W	25	362
RSC6	6	22
THR4	17	227
CTR86	7	19
PWP2	9	73
YIH1	40	1060
TAH1	8	111
YCR061W	155	3887
YCR064C	25	1141
BUD31	10	33
HCM1	61	711
RAD18	17	107
SED4	96	1484
ATG15	84	1510
CPR4	27	404
IMG2	14	182
RSA4	0	0
SSK22	77	1012
SOL2	30	391
ERS1	25	495
YCR075W-A	5	30
FUB1	14	394
PAT1	20	156
PTC6	43	700
SRB8	28	231
YCR081C-A	5	46
AHC2	8	56
TRX3	11	77
TUP1	2	1
YCR085W	15	36
CSM1	24	331
YCR087W	7	151
YCR087C-A	7	151
ABP1	55	797
FIG2	55	561
YCR090C	9	35
KIN82	32	819
MSH3	52	488
CDC39	20	92
CDC50	7	37
OCA4	14	234
YCR095W-A	1	0
HMRA2	0	0
HMRA1	22	199
YCR097W-A	3	4
GIT1	38	385
YCR099C	7	58
YCR100C	10	101
YCR101C	10	206
YCR102C	34	562
YCR102W-A	5	30
PAU3	10	80
ADH7	32	694
RDS1	32	628
AAD3	20	254
YCR108C	9	120
COS7	3	9
YDL247W-A	0	0
MPH2	1	0
SOR2	1	0
HXT15	6	23
THI13	5	140
AAD4	30	621
YDL242W	14	246
YDL241W	5	14
YDL240C-A	16	338
LRG1	54	606
ADY3	29	270
GUD1	30	582
AIM6	21	258
PHO13	10	70
YPD1	3	12
GYP7	40	644
MFG1	25	277
OST4	0	0
BRE4	48	573
PTP1	38	446
SSB1	15	153
YDL228C	10	80
HO	71	1099
GCS1	12	115
SHS1	33	321
WHI4	14	212
HBT1	67	878
FMP45	15	113
YDL221W	54	1700
CDC13	54	1108
DTD1	15	61
YDL218W	17	191
TIM22	3	6
RRI1	30	417
GDH2	59	1116
PRR2	64	1280
NOP6	17	292
SHR3	3	3
YDL211C	46	409
UGA4	45	813
CWC2	2	4
NHP2	3	2
GLE1	6	73
YDL206W	32	392
HEM3	0	0
RTN2	25	378
ACK1	29	204
MRPL11	6	12
TRM8	18	208
MGT1	15	366
YDL199C	23	311
GGC1	9	39
ASF2	60	553
YDL196W	23	403
SEC31	1	0
SNF3	33	238
NUS1	2	1
ARF1	12	82
RPL35A	2	1
UFD2	56	774
RBS1	29	206
PPH22	22	247
YDL187C	8	32
YDL186W	10	52
YDL185C-A	10	91
VMA1	1	0
RPL41A	0	0
YDL183C	29	319
LYS20	37	555
INH1	10	56
YDL180W	29	251
PCL9	18	156
DLD2	51	874
YDL177C	13	198
YDL176W	35	538
AIR2	25	239
DLD1	48	828
PAR32	19	273
YDL172C	11	126
GLT1	129	2426
UGA3	40	639
UGX2	12	89
SFA1	27	383
NRP1	39	422
FAP7	0	0
CDC36	2	1
CDC9	8	82
YDL163W	7	81
YDL162C	24	510
ENT1	23	321
MHF2	5	14
DHH1	7	81
YDL159W-A	5	45
STE7	31	851
YDL159C-B	3	15
YDL158C	2	9
YDL157C	9	87
CMR1	69	1265
CLB3	22	390
MSH5	53	667
SAS10	3	9
YDL152W	10	88
BUD30	4	11
RPC53	4	11
ATG9	34	312
NOP14	13	165
RPN5	2	12
LDB17	17	56
COP1	2	10
YDL144C	36	730
CCT4	1	0
CRD1	32	1087
BPL1	3	3
RPO21	9	52
SCM3	2	2
RGT2	50	672
ARF2	24	343
RPL35B	3	2
RDI1	15	153
PPH21	19	241
RPL41B	2	1
SRF1	30	235
CDC53	5	5
LYS21	23	202
STF1	10	55
RPP1B	14	218
YDL129W	19	180
VCX1	36	435
PCL2	49	1155
CDC48	2	2
HNT1	22	223
YDL124W	29	436
SNA4	18	272
UBP1	42	401
YDL121C	13	272
YFH1	2	3
YDL119C	20	155
YDL118W	9	61
CYK3	51	589
NUP84	5	33
IWR1	22	447
YDL114W-A	0	0
YDL114W	33	379
ATG20	35	424
TRM3	85	1287
RRP42	1	0
TMA17	19	368
YDL109C	57	1106
KIN28	3	9
MSS2	39	539
PHO2	25	272
NSE4	1	0
QRI7	34	442
QRI1	4	6
POL3	4	34
DUN1	28	271
GET3	17	213
BUG1	28	272
SNU23	3	4
RPN6	4	3
OPI6	8	217
PMT1	33	269
YDL094C	22	844
PMT5	68	975
SRP14	6	136
UBX3	36	647
RAM1	6	43
NUR1	41	399
ASM4	30	346
LUC7	7	70
YDL086W	42	921
YDL086C-A	21	423
YDL085C-A	12	107
NDE2	44	739
SUB2	1	0
RPS16B	16	132
RPL13A	14	58
RPP1A	7	15
THI3	36	534
MRK1	65	735
MDH3	34	289
VAM6	17	159
RXT3	20	124
RPL31A	2	1
BRE1	9	34
YDL073W	50	701
YET3	15	189
YDL071C	29	555
BDF2	40	259
CBS1	24	183
YDL068W	15	102
COX9	3	35
IDP1	31	326
PEX19	38	451
UBC9	1	0
SYO1	24	253
YDL062W	10	40
RPS29B	2	1
TSR1	0	0
RAD59	28	207
USO1	40	587
YDL057W	52	743
MBP1	48	724
PSA1	3	8
MCH1	82	2215
PBP4	23	174
SLC1	52	938
LHP1	48	892
YDL050C	24	421
KNH1	51	1214
STP4	72	1042
SIT4	11	138
NPC2	22	169
MRP10	10	55
FAD1	1	0
MTF2	30	315
PRP11	7	73
SIR2	66	676
YDL041W	21	242
NAT1	48	641
PRM7	48	456
BSC1	21	486
PUS9	36	454
GPR1	47	665
YDL034W	14	225
SLM3	72	1654
YDL032W	17	88
DBP10	9	22
PRP9	14	137
ARP2	1	0
MPS1	10	107
YDL027C	46	590
YDL026W	17	286
RTK1	64	954
YDL025W-A	3	25
DIA3	64	1009
YDL022C-A	27	627
YDL023C	22	273
GPD1	69	1109
GPM2	66	1417
RPN4	91	1116
OSH2	198	4474
ERP3	26	481
CDC7	14	180
YDL016C	19	235
TSC13	0	0
NOP1	0	0
SLX5	32	180
YDL012C	32	786
YDL011C	21	385
GRX6	44	716
YDL009C	23	152
APC11	13	361
YDL007C-A	20	271
RPT2	0	0
PTC1	3	2
MED2	71	706
ATP16	13	119
MCD1	6	98
NHP10	58	990
RMD1	132	9279
NTH1	251	9506
YRB1	3	2
RCR2	80	1945
YDR003W-A	10	185
RAD57	106	1410
MAF1	46	855
SOK1	156	2759
TRP1	76	1208
YDR008C	39	1152
GAL3	110	2291
YDR010C	24	6399
SNQ2	224	4852
RPL4B	24	409
PSF1	2	3
RAD61	86	843
HED1	27	335
YDR015C	11	74
DAD1	4	6
KCS1	82	787
YDR018C	116	2417
GCV1	89	2496
DAS2	47	1634
FAL1	1	0
ATG31	29	345
SES1	3	8
FYV1	48	619
RPS11A	5	7
NSI1	61	1155
VPS54	10	145
REG1	45	471
YDR029W	5	73
RAD28	62	1095
MIX14	14	105
PST2	43	645
MRH1	26	560
LYS14	31	183
YDR034C-A	7	12
YDR034W-B	10	36
ARO3	42	593
EHD3	58	718
KRS1	1	0
ENA5	22	323
ENA2	0	0
ENA1	11	129
RSM10	9	57
YDR042C	13	25
NRG1	21	221
HEM13	0	0
RPC11	0	0
BAP3	46	495
HEM12	0	0
YDR048C	13	298
VMS1	6	14
TPI1	1	0
DET1	27	550
DBF4	0	0
YDR053W	0	0
CDC34	4	14
PST1	44	280
YDR056C	27	240
YOS9	39	416
TGL2	28	171
UBC5	17	106
MAK21	19	112
YDR061W	50	722
LCB2	0	0
AIM7	12	137
RPS13	2	1
RRG1	14	72
RTR2	22	440
OCA6	20	329
DOS2	22	128
DOA4	1	0
FMP16	5	6
PAA1	3	18
IPT1	57	790
SNF11	24	249
TPS2	13	131
PPH3	14	197
RAD55	28	303
SED1	28	263
SHU2	21	264
PET100	13	143
TFB5	2	13
VPS41	8	107
PDC2	0	0
STN1	4	15
RRP8	17	138
TVP23	11	102
AFR1	33	338
SSS1	0	0
RRP1	0	0
SLU7	10	58
YDR089W	62	1141
YDR090C	22	133
RLI1	0	0
UBC13	8	39
DNF2	209	5439
YDR094W	38	1604
YDR095C	38	712
GIS1	30	236
MSH6	56	835
GRX3	30	388
BMH2	54	820
TVP15	19	179
ARX1	26	258
YDR102C	21	352
STE5	35	339
SPO71	52	701
TMS1	22	233
ARP10	33	318
TMN2	53	628
TRS85	21	150
YDR109C	37	245
FOB1	46	696
ALT2	54	736
IRC2	22	346
PDS1	14	52
YDR114C	14	119
YDR115W	9	27
MRPL1	16	134
TMA64	15	78
APC4	16	149
YDR118W-A	5	53
VBA4	62	860
COX26	6	49
TRM1	28	266
DPB4	16	48
KIN1	29	437
INO2	0	0
YDR124W	23	297
ECM18	34	195
SWF1	6	28
ARO1	14	65
MTC5	59	559
SAC6	9	36
FIN1	20	212
YDR131C	29	325
YDR132C	28	273
YDR133C	2	2
YCF1	39	413
VPS61	34	748
RGP1	3	5
HPR1	22	258
RUB1	7	19
MTQ2	5	20
DOP1	2	2
PEX7	17	191
SAN1	29	433
MKC7	22	136
TAF12	6	13
SWI5	41	355
EKI1	27	414
KGD2	26	140
YDR149C	10	28
NUM1	51	606
CTH1	12	98
GIR2	11	163
ENT5	19	85
YDR154C	10	59
CPR1	11	180
RPA14	12	172
YDR157W	34	607
HOM2	15	103
SAC3	21	116
SSY1	0	0
YDR161W	6	67
NBP2	3	6
CWC15	18	120
SEC1	7	46
TRM82	37	308
SEC5	40	321
TAF10	2	1
CDC37	0	0
STB3	12	56
YDR169C-A	2	1
SEC7	2	4
HSP42	21	161
SUP35	2	1
ARG82	2	1
HMO1	13	142
RSM24	11	38
NGG1	24	244
UBC1	1	0
SDH4	5	60
CSN9	6	59
YDR179W-A	14	83
SCC2	2	1
SAS4	24	287
CDC1	1	0
YDR182W-A	8	123
PLP1	11	144
YDR183C-A	4	25
ATC1	11	83
UPS3	15	205
YDR186C	36	373
YDR187C	12	123
CCT6	1	0
SLY1	0	0
RVB1	0	0
HST4	19	242
NUP42	26	191
YDR193W	9	71
MSS116	15	59
YDR194W-A	3	3
REF2	11	77
CAB5	3	55
CBS2	12	78
RKM2	16	96
YDR199W	7	32
VPS64	14	138
SPC19	1	0
RAV2	11	77
YDR203W	7	34
COQ4	16	174
MSC2	24	231
EBS1	37	510
UME6	26	277
MSS4	13	101
YDR209C	7	18
YDR210W	3	3
GCD6	4	15
TCP1	0	0
UPC2	64	994
AHA1	29	392
YDR215C	41	661
ADR1	27	149
RAD9	21	281
SPR28	30	226
MFB1	14	71
YDR220C	19	86
GTB1	42	1176
YDR222W	17	162
CRF1	29	202
HTB1	0	0
HTA1	5	18
ADK1	1	0
SIR4	24	186
PCF11	1	0
IVY1	42	314
YDR230W	12	186
COX20	18	234
HEM1	0	0
RTN1	5	47
LYS4	13	36
PRP42	1	0
FMN1	2	8
MRPL7	11	76
SEC26	0	0
YDR239C	56	961
SNU56	8	20
BUD26	14	283
AMD2	24	390
PRP28	0	0
PEX5	27	315
MNN10	6	14
TRS23	1	0
YDR246W-A	25	708
VHS1	27	511
YDR248C	10	112
YDR249C	23	210
YDR250C	23	508
PAM1	30	214
BTT1	6	11
MET32	5	11
CHL4	16	63
RMD5	9	46
CTA1	58	999
RKM4	12	34
HSP78	35	470
YAP6	37	476
SWM1	37	914
EXG2	51	793
YDR262W	13	81
DIN7	29	294
AKR1	2	5
PEX10	9	80
HEL2	27	499
CIA1	1	0
MSW1	10	77
YDR269C	2	3
CCC2	34	543
YDR271C	12	248
GLO2	22	386
DON1	26	235
YDR274C	52	1335
BSC2	16	253
PMP3	5	9
MTH1	16	310
YDR278C	17	201
RNH202	21	287
RRP45	4	13
PHM6	7	10
YDR282C	11	135
GCN2	40	431
DPP1	22	160
ZIP1	23	281
YDR286C	8	66
INM2	17	156
NSE3	5	33
RTT103	7	45
YDR290W	15	90
HRQ1	35	481
SRP101	0	0
SSD1	40	545
DPL1	1	0
HDA2	32	203
MHR1	8	48
SUR2	14	80
ATP5	3	9
BFR2	0	0
PRO1	2	1
CFT1	1	0
GPI11	0	0
RSC3	4	3
CPR5	9	113
HNT2	10	113
YDR306C	18	367
PMT7	23	261
SRB7	3	12
GIC2	19	139
SUM1	24	200
TFB1	4	14
SSF2	31	616
PIB1	20	119
RAD34	25	472
IPK1	1	0
OMS1	23	164
HIM1	13	115
MCM21	8	40
YFT2	8	95
SWA2	5	8
DAD4	0	0
YDR320W-B	13	250
ASP1	12	67
MRPL35	11	62
TIM11	7	18
PEP7	9	75
UTP4	3	14
YCG1	3	4
YSP2	38	349
YDR327W	3	9
SKP1	2	6
PEX3	21	518
UBX5	20	127
GPI8	1	0
IRC3	22	81
RQC1	21	150
SWR1	42	508
MSN5	14	82
YDR336W	19	229
MRPS28	8	53
YDR338C	35	638
FCF1	0	0
YDR340W	14	189
YDR341C	0	0
HXT7	1	0
HXT6	2	9
YDR344C	26	559
HXT3	22	218
SVF1	26	445
MRP1	6	16
PAL1	33	444
YPS7	32	379
ATP22	12	85
SBE2	22	312
YPQ2	27	257
TRR1	3	3
TRP4	16	216
YDR354C-A	1	0
YDR355C	0	0
SPC110	2	1
CNL1	17	132
GGA1	18	249
EAF1	14	99
OPI7	3	3
BCP1	0	0
TFC6	3	4
ESC2	33	335
SEM1	3	3
CDC40	1	0
ESF1	3	3
YDR366C	9	326
KEI1	1	0
YPR1	13	79
XRS2	27	272
DXO1	26	133
CTS2	21	363
YDR371C-A	0	0
VPS74	2	3
FRQ1	0	0
PHO92	14	112
WIP1	0	0
BCS1	28	341
ARH1	2	5
ATP17	6	33
LSM6	1	0
RGA2	42	559
SDH6	10	81
ARO10	39	493
YRA1	2	1
YDR381C-A	1	0
RPP2B	2	1
NKP1	15	78
ATO3	19	224
EFT2	4	3
MUS81	46	516
YDR387C	23	243
RVS167	15	120
SAC7	34	336
UBA2	9	154
YDR391C	11	109
SPT3	8	85
SHE9	34	416
RPT3	0	0
SXM1	21	181
YDR396W	5	5
NCB2	4	4
UTP5	6	13
HPT1	10	54
URH1	26	476
YDR401W	20	239
DIT2	37	622
DIT1	43	669
RPB7	0	0
MRP20	33	628
PDR15	154	3185
YDR406W-A	3	2
TRS120	2	1
ADE8	0	0
SIZ1	34	211
STE14	21	458
DFM1	22	308
RRP17	7	12
YDR413C	7	12
ERD1	23	185
YDR415C	12	145
SYF1	11	48
YDR417C	0	0
RPL12B	0	0
RAD30	25	225
HKR1	43	397
ARO80	44	356
SIP1	16	162
CAD1	21	295
DYN2	11	52
SNX41	15	162
YDR426C	3	4
RPN9	3	4
BNA7	8	27
TIF35	2	3
CYM1	44	720
YDR431W	14	116
NPL3	0	0
YDR433W	0	0
GPI17	2	1
PPM1	31	383
PPZ2	29	331
GPI19	5	25
THI74	18	96
LRS4	2	14
DOT1	33	415
APT2	20	113
YDR442W	8	41
SSN2	27	164
YDR444W	38	691
YDR445C	14	119
ECM11	10	87
RPS17B	11	88
ADA2	7	26
UTP6	0	0
RPS18A	7	26
YHP1	23	201
PPN1	30	655
TSA2	20	194
GUK1	1	0
YDR455C	7	105
NHX1	13	38
TOM1	74	930
HEH2	23	278
PFA5	21	278
TFB3	4	14
MFA1	3	14
YDR461C-A	7	39
MRPL28	6	32
STP1	8	118
SPP41	13	80
YDR464C-A	2	2
RMT2	19	186
PKH3	21	171
YDR467C	4	46
TLG1	2	7
SDC1	4	8
UGO1	3	8
RPL27B	15	116
TRS31	2	5
PRP3	9	56
JIP4	57	577
YDR476C	32	562
SNF1	2	4
SNM1	0	0
PEX29	30	380
DIG2	27	649
PHO8	30	941
CWC21	38	356
KRE2	17	240
VPS52	6	26
VPS72	27	207
VPS60	4	21
RIB3	0	0
PAC11	66	642
SLD5	2	1
PKH1	72	1262
YDR491C	34	703
IZH1	19	134
MZM1	6	41
RSM28	15	150
VPS3	10	72
PUF6	21	254
ITR1	19	231
SEC20	10	23
LCD1	6	22
RPL37B	8	43
PLM2	42	516
SAM2	17	202
LPP1	12	70
SPG3	11	60
PSP1	22	193
GMC1	81	1513
GIN4	45	688
GNP1	33	458
YDR509W	13	53
SMT3	0	0
YDR510C-A	3	3
SDH7	17	174
EMI1	36	1005
GRX2	6	128
YDR514C	33	278
SLF1	6	22
EMI2	24	209
GRH1	31	337
EUG1	35	260
FPR2	10	116
URC2	33	459
YDR521W	3	26
SPS2	15	114
SPS1	43	472
AGE1	18	77
YDR524W-C	4	51
YDR524C-B	5	9
YDR524C-A	13	213
API2	28	518
SNA2	15	566
YDR526C	1	0
RBA50	3	16
HLR1	30	511
QCR7	8	71
APA2	26	367
CAB1	2	1
KRE28	26	133
HSP31	14	52
FIT1	31	373
YDR535C	36	891
STL1	42	562
YDR537C	11	145
PAD1	13	140
FDC1	19	211
IRC4	4	8
YDR541C	31	395
PAU10	4	3
YDR543C	8	31
YDR544C	12	242
YRF1-1	0	0
YDR545C-A	0	0
YEL077C	26	417
YEL077W-A	2	1
YEL076C-A	0	0
YEL076C	0	0
YEL075W-A	0	0
YEL075C	0	0
YEL074W	32	675
YEL073C	14	250
RMD6	20	568
DLD3	50	716
DSF1	22	293
HXT13	25	354
YEL068C	10	80
YEL067C	40	1267
HPA3	42	741
SIT1	51	1015
AVT2	40	838
CAN1	41	514
NPR2	6	23
CIN8	30	306
PRB1	33	302
SOM1	26	395
HHY1	35	1593
PCM1	4	21
YEL057C	35	470
HAT2	32	501
POL5	2	1
RPL12A	9	15
YEL053W-A	8	14
MAK10	57	553
AFG1	58	700
VMA8	1	0
YEL050W-A	3	14
RML2	30	253
PAU2	12	59
TCA17	7	17
FRD1	50	1191
GLY1	8	61
YEL045C	36	922
IES6	4	6
YEL043W	96	1975
GDA1	56	839
YEF1	52	885
UTR2	59	1100
CYC7	20	337
UTR4	39	799
RAD23	36	534
ANP1	24	295
UTR5	41	2482
YEL034C-A	4	10
HYP2	3	7
MTC7	31	949
MCM3	1	0
YEL032C-A	0	0
SPF1	43	525
YEL030C-A	13	121
ECM10	74	765
BUD16	24	159
YEL028W	29	421
VMA3	1	0
SNU13	2	2
YEL025C	152	2413
RIP1	19	252
YEL023C	113	2021
GEA2	187	3440
URA3	21	37036
YEL020C-B	0	0
TIM9	3	5
YEL020C	122	2823
MMS21	16	370
YEL018C-A	23	357
EAF5	42	621
PMP2	11	127
GTT3	90	1943
NPP2	104	2813
EDC3	99	2197
YEL014C	16	1098
VAC8	81	824
UBC8	58	1071
GLC3	162	4171
YEL010W	29	912
YEL009C-A	36	1234
GCN4	81	1468
YEL008W	22	6527
YEL008C-A	4	95
MIT1	89	1638
YEA6	95	3871
VAB2	81	2088
YEA4	99	2222
GIM4	31	757
WBP1	7	55
IRC22	55	2890
MNN1	249	11782
NOP16	43	388
PMI40	3	7
FMP52	70	3026
YND1	180	6555
NUG1	21	212
YER006C-A	32	1262
PAC2	131	3009
TMA20	45	1312
SEC3	182	3042
NTF2	0	0
YER010C	55	1001
TIR1	50	776
PRE1	4	10
PRP22	39	603
HEM14	9	61
BUD25	48	1634
FAA2	108	1909
BIM1	80	1806
AFG3	69	822
SPC25	3	9
ISC1	110	2111
SBH2	24	198
GPA2	88	1478
RPN3	7	44
SRB4	12	85
PRO3	4	6
YER023C-A	0	0
YAT2	148	3458
GCD11	2	1
CHO1	1	0
GAL83	49	1216
MIG3	87	1686
SMB1	12	159
CHZ1	12	39
YPT31	29	387
FIR1	80	1024
ZRG8	107	1727
YER034W	41	2898
EDC2	49	1592
ARB1	5	33
PHM8	28	644
KRE29	9	17
YER038W-A	17	197
HVG1	31	363
YER039C-A	8	119
GLN3	57	717
YEN1	66	1162
MXR1	20	259
SAH1	0	0
ERG28	5	18
MEI4	65	1478
ACA1	48	545
SPO73	25	410
YER046W-A	9	165
SAP1	53	1090
CAJ1	33	512
ISD11	2	1
TPA1	42	460
RSM18	4	7
JHD1	55	801
HOM3	52	520
PIC2	30	429
YER053C-A	3	2
GIP2	85	1079
HIS1	45	671
FCY2	48	555
RPL34A	11	45
HMF1	11	152
PET117	9	50
PCL6	35	312
FCY21	53	773
FCY22	49	742
CEM1	27	403
GPP2	23	256
THO1	30	361
VHR2	46	452
ICL1	68	1028
RRT13	11	140
YER066C-A	18	134
RGI1	14	177
YER067C-A	12	165
MOT2	16	188
YER068C-A	19	304
ARG5
RNR1	22	230
TDA2	6	21
VTC1	28	444
ALD5	48	399
RPS24A	3	11
YOS1	0	0
PTP3	46	593
YER076C	45	662
YER076W-A	12	73
YER077C	46	631
ICP55	64	951
YER078W-A	20	97
YER079W	16	220
YER079C-A	12	134
AIM9	50	777
SER3	28	440
UTP7	9	66
GET2	4	34
YER084W	28	784
YER084W-A	9	25
YER085C	9	25
ILV1	1	0
AIM10	20	138
YER087C-A	11	113
SBH1	9	82
DOT6	85	1858
YER088C-A	34	1221
YER088W-B	17	602
PTC2	81	2108
TRP2	42	509
YER090C-A	5	8
MET6	38	196
YER091C-A	27	1015
IES5	27	255
TSC11	38	445
AIM11	15	144
PUP3	0	0
RAD51	17	141
SHC1	35	353
YER097W	30	392
UBP9	42	497
PRS2	25	400
UBC6	19	153
AST2	32	462
RPS8B	7	22
SSA4	26	148
RTT105	10	157
NUP157	62	563
MAM1	26	270
GLE2	2	1
YER107W-A	2	6
FLO8	44	315
KAP123	28	404
SWI4	20	130
LSM4	1	0
TMN3	31	430
BOI2	53	821
SPR6	14	151
SLX8	16	163
RPL23B	1	0
SHO1	16	97
AVT6	47	1339
YER119C-A	22	440
SCS2	12	46
YER121W	14	134
GLO3	27	476
YCK3	12	69
DSE1	32	280
RSP5	0	0
NSA2	0	0
LCP5	6	12
VFA1	24	380
SAK1	52	455
COM2	25	380
RPS26B	10	41
PMD1	100	1524
GLC7	2	2
YER133W-A	4	10
YER134C	10	32
YER135C	12	139
GDI1	2	1
YER137C	10	99
YER137W-A	6	70
YER138W-A	1	0
RTR1	14	75
EMP65	44	565
COX15	17	109
MAG1	16	140
DDI1	37	517
UBP5	61	1056
FTR1	61	966
YER145C-A	14	184
LSM5	3	5
SCC4	8	97
YER147C-A	2	3
SPT15	1	0
YER148W-A	7	37
PEA2	28	335
SPI1	15	226
UBP3	24	170
YER152C	43	749
YER152W-A	25	353
PET122	40	678
OXA1	33	438
BEM2	62	791
YER156C	12	84
COG3	14	112
YER158C	38	359
YER158W-A	5	13
BUR6	4	5
SPT2	15	79
RAD4	43	360
GCG1	12	146
CHD1	61	801
PAB1	3	45
YER165C-A	3	35
DNF1	94	1973
BCK2	21	162
CCA1	1	0
RPH1	48	748
ADK2	26	341
RAD3	9	99
BRR2	7	35
YER172C-A	2	2
RAD24	25	214
GRX4	15	157
TMT1	24	502
YER175W-A	2	10
ECM32	166	4254
BMH1	15	223
PDA1	29	293
DMC1	46	766
ISC10	25	197
SLO1	4	22
YER181C	12	99
FMP10	12	128
FAU1	21	385
TOG1	61	486
PUG1	14	209
YER186C	43	683
YER187W	19	256
YER188W	14	299
YER188C-A	21	472
YER189W	2	1
YRF1-2	14	485
YER190C-A	0	0
YER190C-B	0	0
YFL068W	0	0
YFL067W	3	6
YFL066C	1	0
YFL065C	0	0
YFL064C	1	0
YFL063W	11	69
COS4	10	66
DDI2	2	8
SNO3	7	52
SNZ3	10	31
THI5	6	80
AAD16	27	211
AAD6	17	91
AGP3	62	884
YFL054C	68	1739
DAK2	64	961
YFL052W	36	582
YFL051C	18	162
ALR2	83	1219
SWP82	40	475
EMP47	24	407
RGD2	41	414
FMP32	25	429
SEC53	0	0
OTU1	32	447
YFL042C	58	1282
YFL041W-A	8	63
FET5	47	721
YFL040W	66	1228
ACT1	0	0
YPT1	1	0
TUB2	1	0
RPO41	37	410
MOB2	16	256
RPL22B	29	286
YFL034W	97	1756
RIM15	63	1475
YFL032W	15	504
HAC1	33	224
YFL031C-A	0	0
AGX1	74	1383
CAK1	0	0
CAF16	41	567
GYP8	64	973
STE2	44	1039
BST1	141	2018
EPL1	19	222
BUD27	113	1619
FRS2	3	9
YFL021C-A	74	3469
GAT1	130	2806
PAU5	11	142
YFL019C	16	27
LPD1	87	1529
SMX2	2	1
GNA1	3	3
MDJ1	115	1919
YFL015W-A	24	557
YFL015C	41	3395
HSP12	30	359
YFL013W-A	77	6578
IES1	158	7978
YFL012W-A	20	2704
YFL012W	22	391
HXT10	117	2400
AUA1	25	281
WWM1	53	922
CDC4	12	146
SMC1	1	0
BLM10	324	6531
SEC4	1	0
VTC2	174	2967
MSH4	279	7559
SPB4	10	68
DEG1	117	2887
LOC1	40	311
NIC96	75	1834
YPI1	10	137
RPN11	10	28
SAD1	4	44
YFR006W	154	5565
YFH7	110	4294
FAR7	37	217
[truncated: 4,604 more rows]
