# Supplementary material for: Functional mapping of yeast genomes by saturated transposition
Source: eLife. 2017 May 8;6:e23570. doi: 10.7554/eLife.23570 (PMC5466422; doi:10.7554/eLife.23570)
Supplement: Supplementary file 1. — Processed dataset - Dpl1del.wig Processed dataset - Mmm1Del_Vps13D716H.wig Processed dataset - Psd2Del_Dpl1del.wig Processed dataset - V13D716H.wig Processed dataset - WildType1.wig Processed dataset - WildType2.wig Processed dataset - WT_plus_rapamycin.wig Processed dataset - Yen1on.wig summaries of the number of transposon and number of reads per gene, for all genes in each library (in the TXT format). Processed dataset - Dpl1del_pergene.txt Processed dataset - Mmm1Del_Vps13D716H_pergene.txt Processed dataset - Psd2Del_Dpl1del_pergene.txt Processed dataset - V13D716H_pergene.txt Processed dataset - WildType1_pergene.txt Processed dataset - WildType2_pergene.txt Processed dataset - WT_plus_rapamycin_pergene.txt Processed dataset - Yen1on_pergene.txt DOI: http://dx.doi.org/10.7554/eLife.23570.023 [file elife-23570-supp1.zip › Processed Dataset/Processed dataset - WildType2.wig]

track type=wiggle_0 name="160210-X-control-jeff_S1_L001_R1_001 trimmed (Reads).bam"
variableStep chrom=chrI
30 34 
75 3 
91 106 
100 53 
123 95 
143 46 
164 36 
170 123 
179 32 
186 379 
197 170 
235 30 
238 6 
281 1 
310 1 
394 104 
441 2 
476 2 
491 78 
501 10 
504 30 
511 5 
515 5 
579 198 
689 20 
925 35 
967 3 
1080 9 
1135 50 
1166 1 
1239 10 
1265 168 
1413 12 
1431 73 
1438 1 
1487 125 
1525 1 
1536 64 
2440 1 
2453 72 
2466 104 
2477 3 
2552 3 
2560 42 
2585 3 
2598 1 
2747 9 
2789 1 
3080 9 
3084 2 
3106 2 
3291 212 
3369 1 
3456 1 
3680 39 
3701 28 
3760 1 
3781 164 
3896 59 
4047 7 
4178 7 
4280 24 
4420 119 
4510 22 
4581 12 
4591 1 
4670 18 
4898 33 
4931 3 
4958 10 
5038 125 
5111 10 
5248 4 
5281 5 
5288 6 
5556 4 
5584 102 
5590 1 
5651 42 
5763 11 
5816 1 
5838 5 
5850 6 
5916 2 
6025 2 
6040 80 
6046 69 
6052 3 
6198 52 
6346 109 
6368 75 
6375 14 
6379 3 
6386 65 
6393 33 
6400 35 
6411 2 
6419 9 
6422 11 
6452 1 
6458 50 
6468 49 
6478 132 
6486 5 
6491 4 
6509 22 
6513 1 
6516 13 
6523 3 
6527 15 
6658 4 
6665 44 
6669 11 
6711 1 
6720 1 
6761 1 
6828 33 
6874 1 
6920 25 
6958 13 
6990 12 
7023 8 
7085 2 
7097 1 
7101 20 
7139 5 
7179 1 
7233 11 
7330 12 
7468 1 
7486 9 
7558 50 
7700 59 
7740 3 
7842 22 
7845 3 
7967 43 
8004 20 
8009 26 
8017 10 
8045 136 
8053 13 
8184 2 
8248 1 
8270 10 
8323 1 
8342 29 
8442 11 
8540 62 
8561 2 
8710 46 
8739 69 
8760 138 
8787 1 
8873 12 
8946 60 
8954 44 
8962 1 
9049 3 
9072 3 
9078 3 
9201 1 
9235 7 
9246 4 
9254 5 
9258 15 
9269 15 
9272 6 
9288 10 
9292 5 
9298 2 
9305 184 
9314 22 
9321 107 
9329 34 
9346 10 
9364 2 
9370 1 
9378 11 
9383 8 
9388 110 
9393 70 
9400 30 
9442 78 
9463 4 
9501 1 
9512 1 
9534 18 
9548 24 
9551 3 
9566 1 
9597 9 
9651 3 
9705 1 
9709 98 
9720 206 
9733 29 
9745 21 
9754 34 
9759 43 
9777 1 
9781 2 
9831 52 
9854 1 
9922 8 
9930 9 
9937 53 
9940 1 
9943 3 
9950 1 
9954 80 
9959 26 
9979 1 
9999 2 
10005 150 
10016 1 
10088 89 
10133 70 
10261 2 
10295 6 
10306 144 
10374 96 
10449 25 
10463 29 
10467 309 
10472 1 
10493 1 
10506 159 
10514 31 
10572 57 
10642 46 
10656 20 
10761 7 
10780 11 
10810 41 
10815 1 
10837 16 
10852 6 
10939 2 
10964 2 
10985 3 
11042 3 
11098 15 
11159 5 
11170 1 
11179 10 
11189 7 
11206 15 
11242 2 
11250 11 
11256 2 
11262 23 
11269 6 
11276 2 
11279 5 
11283 25 
11287 31 
11354 1 
11556 12 
11643 6 
11781 3 
11795 8 
11985 7 
12113 17 
12166 1 
12326 25 
12355 6 
12618 3 
12621 2 
12672 31 
12707 12 
12712 2 
12720 1 
12768 1 
12811 4 
12931 6 
12948 1 
13281 21 
13659 140 
13727 29 
13959 39 
13973 5 
14030 167 
14069 205 
14096 1 
14115 1 
14123 1 
14238 1 
14248 1 
14284 3 
14307 62 
14379 132 
14389 1 
14418 2 
14421 2 
14559 1 
14593 33 
14698 3 
14714 2 
14732 6 
14744 15 
14751 21 
14761 34 
14767 6 
14788 17 
14802 3 
14810 3 
14816 26 
14823 1 
14831 1 
14838 8 
14863 59 
14867 3 
14887 64 
14892 13 
14922 2 
14929 1 
14936 98 
15058 28 
15076 113 
15100 33 
15412 7 
15498 1 
15531 2 
15579 39 
15616 2 
15803 1 
15819 85 
15827 436 
16133 15 
16229 1 
16234 109 
16308 37 
16500 2 
16524 2 
16567 36 
16673 28 
16700 1 
16709 11 
16799 34 
16846 10 
16851 2 
16880 1 
16892 1 
16898 18 
16969 9 
17179 19 
17220 1 
17318 1 
17331 24 
17486 32 
17564 34 
17763 1 
17805 53 
17876 48 
17910 42 
17915 52 
17921 112 
17931 8 
17940 6 
17959 3 
17962 2 
17966 41 
17974 4 
17980 3 
18051 8 
18065 11 
18163 64 
18463 72 
18491 4 
18638 42 
18647 1 
18773 43 
18783 54 
18809 33 
18815 6 
18937 2 
19003 36 
19077 1 
19123 32 
19158 12 
19167 42 
19173 2 
19185 3 
19300 6 
19303 2 
19342 5 
19349 137 
19384 38 
19537 29 
19671 22 
19677 1 
19680 19 
19819 4 
19960 3 
19988 1 
20085 29 
20119 1 
20135 94 
20181 10 
20243 1 
20302 38 
20306 13 
20314 103 
20347 37 
20427 57 
20613 4 
20621 1 
20626 130 
20638 68 
20645 7 
20669 4 
20675 4 
20732 29 
20740 30 
20834 15 
20905 5 
20920 149 
20926 2 
20936 125 
20941 26 
20979 56 
20995 4 
21002 138 
21022 1 
21027 25 
21061 8 
21084 2 
21090 96 
21168 7 
21220 16 
21227 11 
21242 2 
21465 4 
21476 2 
21481 211 
21495 32 
21591 2 
21629 1 
21635 106 
21643 2 
21650 5 
21657 3 
21671 62 
21788 6 
21798 40 
21801 39 
21826 4 
21941 16 
21947 7 
21955 68 
21997 3 
22008 3 
22017 7 
22021 2 
22202 3 
22285 11 
22487 4 
22618 22 
22642 38 
22658 73 
22669 67 
22672 67 
22683 143 
22690 6 
22696 2 
22985 6 
23137 7 
23149 1 
23273 68 
23297 2 
23326 14 
23348 7 
23357 60 
23367 73 
23473 25 
23579 24 
23631 94 
23660 4 
23677 20 
23698 8 
23704 57 
23823 85 
23844 79 
23867 45 
23894 23 
23900 1 
23914 34 
23926 2 
23932 24 
24417 29 
24420 9 
24450 2 
24455 85 
24498 77 
24627 2 
24645 132 
24667 1 
24732 65 
24759 192 
24777 147 
24795 58 
24808 22 
24811 6 
24835 133 
24844 80 
24853 2 
24867 9 
24985 117 
24992 6 
25013 1 
25023 2 
25140 61 
25153 6 
25163 54 
25187 32 
25364 231 
25478 1 
25813 8 
25816 1 
25866 99 
27212 38 
27227 10 
27309 9 
27544 2 
27580 4 
27617 1 
27730 95 
27744 1 
27821 132 
27864 11 
27877 6 
28055 21 
28070 30 
28092 5 
28208 17 
28371 26 
28387 56 
28390 48 
28403 72 
28427 4 
28433 8 
28436 32 
28460 5 
28557 9 
28575 72 
28600 10 
28607 11 
28616 71 
28625 4 
28673 71 
28717 58 
28747 10 
28779 4 
28843 6 
28871 191 
28880 1 
28884 124 
28887 1 
28899 1 
28903 9 
28953 15 
29026 131 
29052 1 
29056 4 
29060 4 
29156 67 
29239 39 
29247 82 
29257 11 
29267 121 
29313 20 
29407 1 
29418 3 
29531 21 
29564 12 
29587 33 
29593 1 
29607 1 
29616 1 
29628 30 
29726 1 
29731 1 
29767 7 
29779 4 
29794 183 
29799 89 
29808 193 
29822 3 
29829 1 
29832 14 
29836 44 
29840 96 
29903 10 
29908 30 
29912 90 
29919 9 
29923 7 
29935 7 
29942 9 
29955 49 
29961 18 
29971 34 
29982 7 
30009 1 
30027 14 
30035 6 
30044 89 
30049 35 
30057 9 
30122 6 
30153 14 
30193 22 
30208 3 
30220 12 
30300 43 
30305 31 
30321 20 
30330 32 
30347 117 
30350 7 
30361 2 
30444 60 
30478 166 
30537 1 
30626 106 
30635 3 
30738 3 
30764 8 
30804 10 
30823 14 
30829 14 
30954 1 
30962 14 
30983 2 
30986 18 
30993 4 
31055 5 
31058 1 
31073 6 
31080 12 
31093 1 
31123 2 
31135 1 
31231 1 
31235 32 
31238 29 
31271 1 
31295 262 
31301 1 
31311 11 
31448 1 
31459 6 
31467 4 
31475 44 
31481 20 
31485 30 
31489 1 
31495 2 
31498 1 
31502 2 
31508 66 
31516 15 
31575 5 
31596 1 
31606 5 
31613 30 
31621 1 
31668 96 
31676 1 
31683 1 
31688 1 
31693 59 
31734 9 
31738 115 
31742 13 
31759 8 
31763 75 
31768 5 
31782 121 
31802 26 
31815 2 
31821 21 
31846 3 
31856 29 
31867 2 
31878 6 
31886 113 
31892 8 
31895 18 
31902 42 
31915 146 
31934 12 
31939 2 
31967 15 
31984 5 
32046 47 
32071 23 
32090 20 
32094 5 
32100 20 
32122 360 
32137 27 
32185 111 
32236 68 
32244 4 
32298 130 
32337 138 
32343 3 
32352 8 
32382 7 
32401 4 
32405 4 
32409 1 
32413 4 
32422 55 
32425 82 
32434 14 
32448 61 
32454 11 
32491 19 
32521 25 
32539 4 
32557 37 
32565 84 
32571 102 
32594 165 
32599 1 
32611 5 
32633 88 
32638 33 
32644 108 
32658 18 
32663 69 
32673 29 
32678 241 
32684 2 
32691 55 
32715 385 
32724 38 
32801 1 
32813 48 
32817 18 
32820 2 
32825 70 
32853 1 
32858 18 
32865 96 
32870 151 
32892 3 
32913 1 
32919 1 
32924 43 
32968 2 
32986 135 
32997 117 
33019 19 
33024 1 
33035 83 
33044 23 
33065 27 
33088 48 
33097 3 
33103 1 
33115 5 
33123 185 
33130 21 
33138 14 
33148 94 
33157 41 
33166 47 
33171 125 
33177 1 
33184 12 
33201 3 
33236 3 
33271 10 
33290 60 
33294 10 
33348 7 
33356 9 
33362 20 
33448 90 
33459 2 
33471 3 
33480 21 
33504 9 
33520 95 
33529 2 
33532 2 
33560 8 
33630 20 
33646 4 
33650 1 
33670 199 
33696 13 
33703 96 
33734 140 
33791 8 
33809 86 
33844 26 
33850 5 
33900 15 
33934 296 
33973 3 
34009 7 
34016 29 
34039 2 
34059 21 
34063 12 
34078 11 
34085 42 
34108 14 
34174 5 
34177 30 
34220 32 
34229 3 
34243 25 
34265 6 
34286 16 
34324 17 
34338 2 
34356 3 
34360 135 
34445 6 
34455 3 
34459 30 
34466 86 
34488 4 
34513 1 
34524 248 
34533 10 
34543 33 
34556 6 
34569 195 
34574 121 
34579 3 
34582 59 
34588 3 
34596 15 
34622 2 
34633 8 
34639 5 
34650 43 
34692 17 
34764 77 
34776 417 
34786 132 
34801 48 
34805 8 
34810 59 
34832 72 
34839 36 
34846 41 
34853 63 
34863 68 
34871 2 
34877 1 
34885 13 
34890 1 
34898 28 
34902 77 
34915 48 
34921 1 
34929 23 
34936 9 
34939 11 
34944 34 
34947 77 
34955 17 
34962 11 
34968 63 
34972 23 
34977 13 
34981 17 
35006 6 
35012 18 
35025 2 
35036 35 
35060 19 
35067 33 
35097 3 
35102 8 
35142 10 
35161 147 
35185 182 
35198 10 
35243 14 
35263 3 
35311 4 
35320 10 
35339 87 
35355 114 
35366 2 
35373 41 
35463 41 
35519 15 
35532 21 
35542 15 
35571 5 
35696 8 
35724 161 
35747 15 
35758 15 
35777 27 
35805 6 
35861 18 
35878 23 
35909 13 
35919 14 
36000 200 
36011 5 
36022 36 
36046 1 
36056 80 
36064 10 
36072 3 
36078 80 
36092 1 
36116 1 
36200 4 
36219 11 
36230 94 
36259 1 
36382 1 
36387 24 
36407 18 
36413 20 
36447 4 
36452 1 
36458 129 
36468 134 
36488 552 
36502 5 
36508 10 
36515 89 
36530 8 
36545 92 
36551 20 
36562 1 
36628 21 
36632 42 
36695 218 
36795 66 
36939 31 
36992 2 
36998 102 
37008 70 
37047 1 
37081 2 
37122 15 
37241 23 
37287 5 
37304 5 
37310 61 
37325 2 
37328 9 
37332 10 
37338 4 
37351 2 
37364 131 
37372 17 
37376 1 
37379 1 
37388 5 
37507 2 
37532 63 
37536 2 
37581 24 
37614 96 
37636 1 
37696 2 
37704 55 
37742 6 
37748 30 
37767 1 
37786 43 
37868 73 
37907 180 
37913 83 
37926 5 
38029 16 
38057 13 
38077 10 
38093 50 
38184 10 
38213 7 
38373 3 
38386 12 
38405 56 
38413 64 
38438 29 
38558 6 
38571 114 
38594 346 
38685 3 
38709 11 
38716 9 
38760 188 
38772 43 
38784 17 
38803 11 
38878 1 
38882 155 
38888 26 
38899 1 
38913 70 
38921 118 
38930 9 
38940 39 
39026 2 
39032 7 
39048 155 
39053 35 
39061 80 
39069 154 
39073 1 
39117 4 
39131 2 
39137 50 
39157 35 
39167 191 
39174 190 
39185 242 
39192 8 
39195 10 
39206 2 
39214 5 
39218 36 
39230 10 
39262 1 
39293 175 
39391 5 
39440 8 
39466 5 
39469 1 
39651 10 
39670 59 
39685 5 
39808 3 
39867 2 
39873 2 
39937 1 
39990 23 
40006 8 
40012 14 
40026 12 
40055 10 
40058 7 
40074 26 
40114 147 
40124 1 
40127 21 
40137 30 
40145 26 
40160 42 
40180 1 
40185 210 
40191 3 
40238 1 
40243 85 
40288 1 
40304 139 
40342 38 
40350 4 
40363 4 
40369 20 
40385 1 
40388 1 
40419 17 
40443 191 
40454 5 
40465 269 
40531 88 
40560 139 
40588 48 
40622 185 
40718 142 
40742 38 
40753 12 
40799 53 
40813 17 
40848 24 
40882 2 
40886 139 
40899 12 
40934 1 
40941 46 
40946 174 
40950 13 
41049 55 
41058 5 
41086 53 
41147 61 
41159 5 
41162 95 
41172 55 
41186 46 
41205 1 
41215 1 
41263 4 
41266 123 
41385 3 
41393 18 
41397 19 
41406 1 
41422 3 
41482 3 
41496 15 
41503 2 
41539 2 
41587 3 
41600 19 
41625 9 
41632 3 
41646 43 
41658 21 
41663 6 
41706 36 
41809 2 
41828 26 
41855 7 
41858 3 
41886 3 
41949 4 
41960 2 
41976 16 
41988 3 
41995 11 
41999 1 
42007 10 
42013 9 
42017 15 
42020 24 
42024 1 
42028 13 
42041 1 
42047 19 
42052 2 
42059 23 
42073 9 
42097 3 
42115 116 
42125 7 
42133 2 
42140 22 
42154 7 
42188 12 
42219 12 
42223 7 
42289 36 
42298 18 
42321 1 
42332 5 
42341 8 
42449 1 
42462 9 
42465 3 
42492 12 
42497 2 
42598 1 
42623 51 
42632 21 
42695 47 
42741 1 
42786 11 
42796 1 
42812 1 
42817 119 
42853 10 
42867 1 
42880 35 
42889 4 
42940 7 
43015 15 
43028 7 
43055 18 
43059 182 
43067 30 
43122 2 
43153 10 
43164 2 
43172 96 
43180 53 
43186 78 
43190 56 
43194 166 
43204 104 
43265 14 
43286 103 
43324 3 
43335 30 
43346 110 
43364 20 
43377 2 
43397 152 
43401 29 
43422 1 
43427 1 
43480 7 
43507 8 
43516 74 
43523 118 
43542 8 
43562 1 
43581 78 
43584 6 
43591 40 
43599 56 
43610 7 
43617 2 
43627 96 
43632 5 
43650 39 
43654 20 
43663 11 
43675 1 
43693 17 
43712 5 
43745 2 
43748 36 
43778 18 
43787 7 
43808 71 
43826 24 
43834 12 
43848 89 
43868 7 
43883 2 
43889 30 
43915 4 
43987 1 
44013 2 
44032 29 
44044 4 
44047 1 
44057 24 
44113 215 
44120 44 
44186 39 
44207 173 
44220 1 
44241 101 
44281 98 
44298 1 
44303 85 
44322 2 
44329 118 
44369 18 
44397 65 
44522 4 
44549 4 
44553 212 
44559 2 
44569 7 
44590 207 
44641 1 
44645 119 
44662 49 
44666 9 
44669 38 
44688 216 
44729 25 
44752 7 
44808 10 
44816 2 
44827 1 
44845 210 
44850 2 
44856 6 
44863 1 
44877 2 
44892 6 
44977 32 
45017 16 
45041 3 
45050 11 
45065 5 
45071 1 
45093 57 
45111 24 
45119 3 
45128 13 
45158 114 
45174 18 
45181 25 
45189 9 
45197 4 
45202 485 
45215 30 
45227 102 
45234 6 
45250 12 
45256 166 
45286 48 
45289 1 
45292 37 
45298 1 
45305 234 
45313 73 
45342 11 
45349 8 
45375 1859 
45398 695 
45426 433 
45493 70 
45505 46 
45513 3 
45524 7 
45529 3 
45573 1 
45578 9 
45585 279 
45606 66 
45612 73 
45616 30 
45626 5 
45633 107 
45651 1 
45654 13 
45662 33 
45670 9 
45678 2 
45684 31 
45688 12 
45695 19 
45704 21 
45713 11 
45717 6 
45720 19 
45726 19 
45730 7 
45744 14 
45749 2 
45754 7 
45861 1 
45895 1 
45905 23 
45915 39 
45920 10 
45925 40 
46060 14 
46179 46 
46194 113 
46221 10 
46232 8 
46258 5 
46377 27 
46396 234 
46477 19 
46526 104 
46532 64 
46540 6 
46563 170 
46644 4 
46650 4 
46696 71 
46786 54 
46792 72 
46830 10 
46842 63 
46919 1 
46984 17 
47014 57 
47027 1 
47044 3 
47220 1 
47294 95 
47414 60 
47586 3 
47671 18 
47677 1 
47714 5 
47724 5 
47743 14 
47786 44 
47851 11 
47918 5 
47934 4 
47991 30 
48001 1 
48005 3 
48148 1 
48156 23 
48161 3 
48177 1 
48182 1 
48211 14 
48214 1 
48298 7 
48313 16 
48316 55 
48330 6 
48335 107 
48345 260 
48387 116 
48395 102 
48414 253 
48422 95 
48427 137 
48432 1 
48437 226 
48449 201 
48457 24 
48462 13 
48476 3 
48480 5 
48494 358 
48502 1 
48505 46 
48512 4 
48534 12 
48598 19 
48601 1 
48610 2 
48641 50 
48652 2 
48655 3 
48663 18 
48669 37 
48681 2 
48695 99 
48701 170 
48734 14 
48764 26 
48769 17 
48816 34 
48823 6 
48827 8 
48832 12 
49087 10 
49132 48 
49171 1 
49273 6 
49326 4 
49334 19 
49468 2 
49678 104 
49696 85 
49714 35 
49747 1 
49752 262 
49787 50 
49975 3 
50033 110 
50094 3 
50135 19 
50197 109 
50205 38 
50215 299 
50224 51 
50300 31 
50473 6 
50495 9 
50570 4 
50622 4 
50630 85 
50660 68 
50678 21 
50767 7 
50781 13 
50786 6 
50858 3 
50955 45 
50986 2 
51026 11 
51046 10 
51119 22 
51123 1 
51167 71 
51186 56 
51216 81 
51380 38 
51446 1 
51471 1 
51487 96 
51490 1 
51497 1 
51505 102 
51542 11 
51555 12 
51614 21 
51630 7 
51681 1 
51691 1 
51745 4 
51760 2 
51770 2 
51812 16 
51823 13 
51829 36 
51838 77 
51843 22 
51875 48 
51893 2 
51928 1 
51974 2 
51987 2 
52010 3 
52037 2 
52152 12 
52159 6 
52168 32 
52178 1 
52221 16 
52335 1 
52340 2 
52343 39 
52434 11 
52497 3 
52502 10 
52506 16 
52521 4 
52533 61 
52545 5 
52550 231 
52556 23 
52583 1 
52599 51 
52617 4 
52621 16 
52646 5 
52656 28 
52660 9 
52669 38 
52677 44 
52684 15 
52688 13 
52693 14 
52700 12 
52712 12 
52721 18 
52726 12 
52730 18 
52738 200 
52746 103 
52751 30 
52761 161 
52777 23 
52781 54 
52792 47 
52800 17 
52820 39 
52833 8 
52845 47 
52935 14 
52967 12 
52976 40 
53018 1 
53052 8 
53098 3 
53110 13 
53114 82 
53119 6 
53125 8 
53134 6 
53150 6 
53157 24 
53180 52 
53246 16 
53251 3 
53258 2 
53268 3 
53290 12 
53297 3 
53309 8 
53313 1 
53317 1 
53330 139 
53336 1 
53359 6 
53413 9 
53418 96 
53458 6 
53467 70 
53482 6 
53491 2 
53510 6 
53517 60 
53525 24 
53675 4 
53682 58 
53700 1 
53706 4 
53710 2 
53737 39 
53797 34 
53836 5 
53860 3 
53881 29 
53902 6 
53938 2 
53959 1 
53976 462 
53987 1 
54181 12 
54187 1 
54203 2 
54287 45 
54301 22 
54317 53 
54481 10 
54653 41 
54664 39 
54674 3 
54695 11 
54709 1 
54793 18 
54812 49 
54829 1 
54834 68 
54850 8 
54857 1 
54861 12 
54866 14 
54876 107 
54891 47 
54904 3 
54908 10 
54946 6 
56410 1 
56699 1 
56726 18 
56732 47 
56741 305 
56762 8 
56859 1 
56904 4 
56912 1 
56921 40 
56934 170 
56940 39 
56943 16 
56954 1 
56965 20 
56976 4 
56984 6 
57052 34 
57059 21 
57088 13 
57093 12 
57118 5 
57204 11 
57217 7 
57225 8 
57284 7 
57370 21 
57377 24 
57400 1 
57410 88 
57413 11 
57416 23 
57419 4 
57435 7 
57442 32 
57448 74 
57454 90 
57461 56 
57469 1 
57472 40 
57477 3 
57481 10 
57528 1 
57630 42 
57636 14 
57646 15 
57651 20 
57659 6 
57669 44 
57680 6 
57755 138 
57813 24 
57820 122 
57824 6 
57830 2 
57982 183 
57992 8 
58007 31 
58014 136 
58027 78 
58108 180 
58114 26 
58119 13 
58124 12 
58130 7 
58144 21 
58160 1 
58163 1 
58166 1 
58169 22 
58185 85 
58192 1 
58199 1 
58227 3 
58269 18 
58281 7 
58301 1 
58309 4 
58313 4 
58325 6 
58331 198 
58341 149 
58363 85 
58373 78 
58396 174 
58403 1 
58461 403 
58486 40 
58491 8 
58498 1 
58502 19 
58509 23 
58522 10 
58525 5 
58530 10 
58542 8 
58607 1814 
58623 136 
58631 40 
58634 1 
58657 8 
58883 1 
59166 2 
59438 9 
59459 4 
59496 23 
59500 31 
59508 144 
59526 30 
59541 266 
59549 20 
61070 22 
61076 23 
61090 23 
61102 6 
61112 732 
61137 331 
61147 2 
61150 4 
61192 49 
61197 179 
61200 45 
61205 98 
61217 629 
61227 13 
61235 111 
61241 3 
61248 134 
61255 45 
61266 27 
61288 27 
61294 50 
61348 1 
61361 9 
61376 10 
61380 32 
61393 172 
61399 1 
61415 133 
61426 108 
61437 10 
61444 22 
61449 60 
61455 40 
61570 75 
61594 9 
61608 1 
61623 5 
61629 67 
61718 1 
61742 74 
61792 32 
61803 39 
61884 9 
61895 62 
61904 16 
61921 78 
61928 88 
61940 98 
61945 2 
62018 1 
62027 22 
62064 6 
62080 20 
62087 12 
62090 84 
62119 33 
62126 45 
62143 2 
62164 169 
62193 1 
62241 1 
62245 25 
62250 91 
62258 151 
62263 99 
62273 65 
62284 57 
62293 138 
62320 15 
62324 85 
62368 1 
62386 37 
62418 15 
62426 420 
62437 3 
62443 175 
62455 143 
62463 236 
62471 34 
62477 1 
62484 4 
62494 3 
62511 1 
62570 60 
62605 189 
62617 5 
62626 81 
62630 38 
62636 13 
62641 80 
62646 2 
62651 3 
62693 159 
62700 250 
62709 109 
62717 3 
62720 23 
62727 82 
62734 12 
62740 5 
62749 248 
62757 53 
62760 9 
62877 152 
62904 1 
64930 71 
64978 6 
65371 35 
65378 4 
65457 7 
65467 92 
65479 4 
65488 1 
65516 5 
65519 1 
65571 6 
65599 6 
65613 2 
65635 2 
65646 5 
65796 276 
65806 1 
65811 15 
65827 11 
65849 3 
65884 2 
65926 30 
65970 10 
65994 35 
65998 3 
66031 5 
66073 22 
66131 4 
66157 12 
66191 35 
66285 215 
66308 7 
66351 1 
66378 14 
66394 178 
66414 1 
66610 1 
66996 4 
67022 7 
67242 1 
67510 11 
67590 23 
67691 7 
67703 25 
67711 3 
67720 7 
67757 1 
67773 17 
67779 11 
67898 1 
67908 1 
67932 4 
67941 1 
67948 3 
67961 3 
67965 52 
67975 1 
67986 1 
67994 3 
68002 4 
68006 1 
68010 12 
68030 35 
68042 2 
68046 60 
68059 2 
68069 2 
68075 35 
68084 11 
68098 30 
68148 1 
68154 38 
68165 335 
68179 38 
68182 292 
68188 74 
68209 136 
68219 30 
68225 253 
68231 20 
68245 231 
68254 95 
68258 165 
68263 6 
68267 21 
68277 174 
68290 3 
68299 119 
68306 102 
68314 5 
68317 19 
68321 65 
68327 128 
68335 10 
68339 11 
68347 315 
68353 243 
68365 189 
68377 20 
68381 103 
68391 227 
68399 60 
68403 19 
68433 89 
68455 22 
68540 279 
68551 11 
68582 7 
68596 7 
68604 41 
68609 8 
68614 21 
68621 47 
68637 4 
68652 259 
68663 129 
68669 22 
68674 66 
68678 227 
68687 189 
68692 42 
68695 6 
68699 44 
68703 73 
68711 96 
68722 2 
68729 7 
68752 38 
68771 5 
68776 5 
68779 1 
68792 99 
68802 14 
68808 80 
68817 265 
68827 58 
68831 15 
68837 9 
68841 19 
68848 9 
68857 75 
68863 40 
68874 90 
68888 124 
68898 3 
68902 96 
68912 69 
68917 2 
68920 44 
68930 179 
68941 17 
68947 10 
68953 172 
68964 1 
68971 83 
68984 345 
69000 497 
69015 74 
69025 509 
69034 34 
69038 5 
69049 154 
69057 3 
69065 2 
69081 151 
69090 29 
69099 476 
69109 3 
69116 298 
69123 73 
69131 106 
69142 19 
69149 15 
69155 67 
69164 40 
69173 89 
69179 36 
69190 79 
69196 86 
69208 248 
69220 37 
69226 1 
69240 4 
69247 19 
69255 29 
69260 136 
69272 61 
69280 30 
69299 143 
69317 22 
69327 11 
69339 97 
69371 11 
69377 57 
69384 121 
69389 38 
69394 172 
69399 3 
69409 188 
69415 23 
69420 158 
69434 41 
69458 23 
69461 19 
69470 151 
69489 25 
69551 67 
69565 17 
69571 10 
69578 47 
69585 156 
69600 287 
69613 198 
69616 9 
69619 11 
69623 53 
69629 18 
69634 56 
69653 137 
69672 10 
69676 76 
69689 41 
69697 7 
69732 21 
69736 16 
69744 168 
69768 28 
69790 5 
69846 8 
69856 76 
69865 33 
69872 121 
69883 150 
69900 20 
69904 56 
69911 176 
69917 24 
69921 1 
69924 2 
69927 9 
69952 47 
69959 4 
69962 1 
69970 117 
69979 1 
69982 4 
69988 19 
69996 4 
70002 6 
70012 71 
70022 3 
70031 20 
70039 2 
70042 3 
70088 57 
70097 46 
70100 29 
70107 201 
70112 98 
70117 16 
70120 2 
70135 89 
70143 90 
70157 409 
70165 154 
70173 216 
70178 1 
70207 456 
70226 456 
70236 10 
70240 70 
70256 119 
70265 11 
70274 3 
70297 147 
70312 11 
70317 36 
70322 2 
70336 9 
70353 26 
70360 55 
70376 63 
70382 6 
70403 446 
70419 75 
70443 85 
70452 297 
70465 119 
70480 35 
70491 21 
70499 56 
70505 16 
70513 61 
70524 4 
70531 20 
70585 24 
70590 7 
70597 1 
70608 19 
70614 194 
70620 11 
70630 4 
70636 228 
70643 55 
70654 76 
70663 171 
70671 353 
70676 34 
70684 77 
70691 1 
70715 47 
70718 3 
70750 9 
70753 7 
70772 17 
70782 54 
70793 122 
70801 6 
70813 1 
70826 18 
70837 14 
70844 13 
70847 79 
70871 15 
70881 2 
70885 8 
70895 3 
70900 13 
70938 1 
70948 31 
70979 18 
70984 32 
70993 547 
71006 100 
71012 64 
71019 10 
71038 55 
71047 47 
71054 203 
71060 11 
71083 57 
71104 306 
71115 34 
71173 7 
71177 136 
71203 1 
71210 324 
71218 248 
71222 72 
71227 40 
71237 2 
71253 188 
71259 17 
71262 227 
71270 4 
71277 6 
71290 3 
71306 21 
71328 306 
71337 114 
71348 213 
71367 1 
71375 54 
71382 2 
71387 94 
71404 663 
71416 287 
71422 88 
71429 91 
71432 1 
71436 3 
71440 9 
71444 1 
71447 12 
71458 324 
71465 426 
71481 591 
71502 1087 
71516 56 
71526 363 
71552 34 
71563 706 
71585 1 
71593 47 
71599 1 
71609 9 
71620 192 
71638 30 
71641 1 
71644 3 
71649 15 
71652 1 
71668 23 
71679 104 
71705 5 
71711 1 
71719 17 
73252 2 
73271 1 
73312 2 
73319 2 
73364 3 
73388 114 
73400 13 
73410 15 
73414 30 
73418 8 
73431 1 
73444 3 
73450 6 
73481 63 
73489 11 
73508 308 
73514 58 
73530 6 
73533 2 
73546 8 
73551 1 
73559 149 
73568 51 
73576 125 
73580 71 
73597 8 
73630 37 
73637 19 
73656 5 
73660 4 
73668 49 
73675 24 
73682 38 
73693 26 
73699 162 
73706 43 
73713 2 
73722 51 
73733 1 
73741 54 
73750 4 
73764 21 
73784 39 
73813 1 
73839 1 
73847 2 
73875 9 
73878 49 
73937 6 
73949 64 
73979 5 
73982 3 
73985 4 
73990 1 
74030 1 
74112 1 
74118 70 
74127 5 
74143 6 
74277 49 
74342 12 
74345 1 
74376 1 
74392 162 
74432 1 
74448 1 
74511 38 
74524 13 
74528 38 
74547 9 
74569 27 
74576 50 
74583 168 
74596 53 
74599 7 
74603 6 
74611 63 
74648 2 
74651 7 
74662 1 
74669 20 
74672 10 
74680 2 
74684 97 
74690 11 
74697 65 
74705 27 
74782 4 
74810 116 
74821 26 
74830 1 
74833 3 
74854 7 
74859 1 
74863 3 
74877 11 
74892 2 
74905 4 
74912 3 
74928 14 
74958 1 
74972 1 
74977 1 
74985 2 
75016 7 
75019 2 
75033 3 
75039 1 
75064 6 
75073 9 
75084 1 
75089 12 
75100 5 
75103 73 
75118 31 
75121 3 
75194 97 
75216 34 
75221 2 
75225 40 
75232 1 
75239 11 
75248 65 
75328 143 
75384 123 
75395 65 
75419 37 
75426 48 
75466 56 
75510 1 
75537 13 
75574 67 
75589 64 
75631 49 
75650 31 
75658 50 
75664 37 
75672 190 
75729 14 
75735 4 
75751 25 
75766 15 
75769 36 
75780 45 
75796 2 
75883 264 
75891 5 
75913 104 
75923 13 
75928 4 
75935 2 
76051 33 
76054 1 
76064 60 
76069 29 
76073 1 
76080 8 
76086 3 
76190 54 
76229 447 
76246 2 
76251 22 
76257 54 
76263 97 
76270 11 
76278 53 
76299 38 
76307 8 
76326 49 
76329 72 
76340 28 
76347 34 
76356 7 
76359 2 
76368 87 
76382 8 
76950 9 
77305 11 
77664 9 
78499 17 
79047 4 
79334 2 
79365 106 
79437 2 
79441 3 
79520 51 
79543 36 
79550 34 
79553 13 
79558 74 
79561 58 
79571 102 
79582 482 
79590 161 
79611 140 
79631 112 
79642 121 
79646 3 
79650 6 
79657 2 
79661 2 
79672 1 
79675 407 
79684 9 
79902 1 
80447 1 
80465 7 
80472 15 
80475 139 
80483 45 
80497 50 
80507 15 
80513 28 
80521 1 
80533 7 
80559 2 
80609 2 
80618 28 
80643 7 
80712 7 
80743 57 
80771 8 
80821 10 
80829 8 
80835 96 
80838 222 
80848 4 
80857 23 
80870 151 
80889 1 
80897 1 
80901 26 
80918 139 
80977 11 
80999 23 
81038 5 
81087 2 
81104 2 
81195 6 
81212 1 
81282 45 
81292 127 
81336 46 
81357 13 
81377 42 
81460 17 
81486 1 
81502 39 
81525 2 
81544 2 
81548 4 
81563 8 
81587 1 
81614 1 
81622 70 
81644 1 
81651 23 
81668 56 
81675 2 
81708 23 
81780 39 
81792 5 
81860 14 
81879 1 
81884 14 
81919 11 
81939 6 
81982 5 
81992 85 
82003 782 
82012 3 
82016 153 
82022 2 
82025 2 
82030 24 
82042 92 
82048 1 
82056 4 
82061 177 
82075 112 
82087 101 
82096 178 
82103 3 
82130 200 
82139 203 
82148 5 
82157 265 
82168 264 
82174 9 
82182 9 
82187 162 
82194 66 
82202 1 
82209 32 
82220 4 
82238 67 
82261 1 
82291 1 
82320 10 
82351 40 
82365 8 
82413 45 
82417 1 
82442 1 
82477 34 
82543 12 
82560 30 
82580 4 
82592 11 
82597 6 
82600 2 
82603 18 
82613 1 
82616 37 
82621 47 
82625 34 
82633 173 
82643 4 
82650 22 
82656 9 
82666 116 
82673 21 
82678 54 
82686 58 
83136 3 
83157 2 
83171 2 
83176 16 
83291 5 
83305 2 
83323 15 
83327 1 
83333 63 
83340 3 
83374 1 
83380 3 
83394 3 
83404 19 
83423 40 
83437 44 
83442 6 
83446 209 
83457 4 
83481 10 
83488 1 
83498 561 
83508 4 
83512 4 
83521 168 
83537 2 
83541 2 
83545 2 
83594 26 
83597 21 
83605 45 
83634 15 
83648 22 
83658 50 
83665 44 
83669 4 
83674 24 
83680 276 
83693 63 
83701 284 
83705 1 
83710 37 
83727 106 
83732 52 
83777 10 
83816 19 
83820 140 
83836 9 
83839 2 
83847 1 
83860 4 
83877 1 
83883 16 
83887 19 
83898 38 
83910 3 
83921 2 
83933 5 
83976 1 
84004 2 
84013 22 
84022 25 
84025 11 
84480 2 
84497 7 
84515 105 
84523 16 
84529 2 
84535 9 
84538 1 
84548 20 
84553 98 
84556 146 
84564 23 
84573 217 
84606 3 
84612 135 
84631 3 
84635 23 
84639 32 
84644 25 
84656 18 
84733 26 
84783 214 
84788 1 
84792 78 
84844 18 
84910 1 
84919 15 
84928 21 
84945 5 
84954 87 
84963 10 
84971 6 
84979 4 
84987 44 
85105 34 
85130 52 
85144 43 
85150 3 
85154 6 
85157 9 
85166 26 
85211 71 
85272 30 
85280 70 
85294 1 
85325 9 
85365 5 
85453 170 
85471 1 
85479 135 
85491 2 
85508 11 
85526 1 
85536 224 
85641 1 
85725 7 
85740 3 
85840 1 
85844 3 
85868 16 
85960 2 
86023 2 
86099 3 
86161 1 
86241 15 
86255 4 
86299 9 
86454 24 
86571 4 
86611 4 
86620 35 
86628 6 
86632 6 
86657 7 
86665 3 
86699 9 
86759 8 
86777 7 
86799 20 
86821 72 
86936 325 
86981 4 
87094 62 
87114 8 
87118 41 
87129 445 
87145 83 
87150 1 
87155 12 
87186 54 
87193 239 
87208 50 
87217 28 
87237 5 
87249 12 
87258 34 
87262 53 
87372 6 
87385 5 
87393 388 
87409 5 
87416 55 
87429 23 
87521 17 
87530 2 
87548 39 
87575 83 
87584 13 
87590 83 
87596 5 
87605 62 
87619 64 
87630 292 
87753 260 
87756 70 
87763 6 
87768 61 
87775 5 
87782 18 
87807 8 
87887 122 
87909 55 
87920 3 
87925 1 
87935 3 
87988 1 
87991 15 
87999 2 
88025 1 
88032 2 
88043 2 
88048 4 
88063 2 
88073 28 
88083 8 
88090 30 
88093 53 
88102 1 
88119 3 
88126 13 
88223 1 
88253 69 
88256 31 
88261 1 
88271 6 
88287 33 
88306 2 
88310 128 
88322 10 
88333 11 
88353 106 
88368 11 
88390 5 
88408 47 
88437 3 
88441 6 
88463 1 
88595 407 
88615 430 
88631 53 
88654 6 
88664 48 
88669 2 
88683 2 
88693 28 
88705 28 
88713 8 
88724 36 
88776 10 
88793 32 
88836 7 
88869 22 
88874 54 
88877 15 
88995 2 
89029 18 
89035 67 
89111 53 
89210 20 
89352 80 
89371 3 
89483 17 
89492 2 
89496 22 
89600 28 
89664 89 
89684 1 
89718 33 
89773 44 
89813 9 
89817 70 
89842 86 
89918 3 
89928 1 
89932 1 
89951 12 
90119 18 
90126 23 
90316 32 
90326 26 
90366 15 
90418 14 
90510 45 
90578 45 
90589 12 
90613 5 
90642 9 
90645 1 
90664 20 
90671 26 
90732 13 
90744 10 
90767 7 
90773 44 
90788 101 
90857 114 
90877 14 
90892 31 
90901 2 
90908 8 
90917 18 
90925 50 
90932 14 
90948 1 
90974 1 
91044 213 
91077 15 
91090 16 
91106 291 
91242 12 
91286 20 
91289 1 
91325 31 
91368 62 
91383 15 
91399 84 
91403 35 
91444 103 
91513 35 
91532 14 
91540 2 
91551 111 
91645 1 
91663 44 
91701 48 
91721 5 
91730 33 
91792 2 
91821 5 
91834 22 
91837 118 
91845 3 
91851 37 
91866 55 
91874 36 
91897 1 
91907 6 
91929 44 
91987 1 
92027 164 
92033 26 
92062 10 
92070 16 
92141 32 
92159 92 
92171 29 
92214 173 
92221 18 
92225 1 
92259 15 
92323 47 
92332 10 
92344 8 
92356 74 
92372 6 
92384 12 
92388 82 
92419 2 
92511 6 
92517 47 
92525 1 
92533 12 
92545 38 
92549 2 
92553 22 
92558 2 
92563 6 
92567 3 
92573 34 
92578 4 
92583 8 
92618 2 
92622 19 
92630 12 
92644 3 
92773 48 
92779 9 
92783 189 
92797 81 
92806 12 
92811 366 
92818 4 
92821 46 
92832 73 
92841 16 
92851 40 
92855 13 
92863 79 
92891 33 
92908 165 
92973 4 
92976 2 
92990 3 
92995 25 
93006 13 
93017 15 
93024 9 
93046 2 
93103 184 
93165 14 
93170 2 
93185 80 
93188 27 
93194 6 
93202 15 
93293 1 
93302 7 
93310 46 
93325 73 
93330 10 
93335 66 
93352 115 
93371 22 
93377 84 
93415 230 
93449 19 
93477 33 
93599 57 
93633 35 
93640 1 
93663 8 
93695 23 
93700 83 
93756 10 
93780 168 
93791 18 
93843 39 
93849 91 
93950 5 
93985 688 
93992 229 
94015 26 
94037 68 
94062 41 
94128 119 
94140 3 
94148 9 
94193 84 
94231 102 
94319 14 
94346 51 
94437 12 
94469 50 
94473 17 
94477 23 
94492 12 
94498 2 
94509 1 
94512 6 
94516 5 
94523 8 
94539 74 
94548 216 
94558 226 
94567 51 
94570 6 
94577 253 
94591 20 
94598 252 
94604 8 
94613 19 
94629 220 
94637 9 
94696 1 
94713 61 
94787 5 
94798 15 
94805 266 
94904 78 
94929 39 
94976 3 
95012 4 
95031 1 
95036 12 
95044 99 
95051 28 
95054 23 
95072 60 
95082 2 
95086 4 
95090 18 
95094 1 
95115 8 
95210 3 
95220 53 
95238 10 
95244 1 
95254 13 
95277 27 
95284 116 
95296 31 
95299 1 
95400 8 
95432 77 
95442 7 
95448 18 
95451 2 
95456 69 
95474 101 
95533 3 
95555 7 
95596 15 
95616 13 
95626 5 
95652 10 
95664 47 
95671 1 
95754 21 
95769 4 
95794 1 
95813 122 
95850 10 
95856 1 
95860 1 
95865 8 
95870 44 
95873 45 
95901 107 
95910 10 
95918 13 
95940 1 
95946 15 
95957 2 
95987 3 
96255 9 
96296 6 
96377 53 
96483 2 
96641 3 
96657 7 
96767 4 
96804 12 
96816 25 
96890 3 
96992 5 
97109 16 
97195 1 
97427 1 
97499 3 
97541 2 
97901 11 
97968 2 
98068 20 
98247 16 
98349 2 
98531 5 
98678 2 
98884 1 
98996 41 
99145 2 
99153 6 
99275 6 
99282 5 
99303 3 
99318 24 
99327 1 
99334 2 
99344 39 
99350 131 
99353 3 
99356 5 
99376 3 
99497 8 
99504 6 
99509 1 
99512 158 
99645 17 
99654 49 
99661 79 
99813 37 
99836 818 
99854 127 
99864 15 
99898 1 
99906 8 
99919 169 
99927 3 
99931 19 
99941 312 
99958 264 
100038 18 
100049 4 
100058 1 
100063 1 
100089 2 
100100 89 
100135 20 
100139 2 
100216 16 
100248 2 
100428 19 
101216 22 
101227 162 
101233 8 
101239 278 
101267 30 
101278 8 
101310 4 
101313 5 
101328 46 
101333 97 
101342 86 
101351 62 
101361 17 
101366 1 
101386 7 
101390 22 
101408 15 
101492 32 
101509 5 
101518 62 
101533 60 
101541 337 
101552 1 
101565 2 
102105 3 
102259 4 
102627 7 
102921 23 
102928 62 
102945 5 
102957 42 
102961 9 
102965 29 
102999 1 
103006 6 
103014 15 
103087 2 
103758 1 
104079 1 
104108 353 
104306 18 
105838 133 
105848 13 
105877 1 
105958 5 
105982 4 
105993 7 
106003 8 
106006 3 
106027 35 
106033 13 
106037 131 
106060 89 
106071 68 
106094 220 
106100 20 
106104 40 
106109 116 
106123 14 
106131 258 
106134 46 
106143 364 
106154 1 
106262 6 
106280 1 
106299 117 
106308 35 
106427 2 
106445 1 
106481 10 
106491 60 
106515 29 
106527 29 
106635 6 
106641 36 
106665 196 
106671 1 
106713 18 
106767 16 
106771 236 
106776 1 
106788 27 
106811 25 
106853 1 
106925 12 
106954 27 
107001 1 
107005 55 
107061 192 
107089 17 
107098 15 
107117 23 
107186 6 
107253 44 
107301 85 
107391 70 
107566 1 
107571 34 
107643 2 
107664 71 
107690 3 
107702 26 
107708 1 
107711 15 
107725 14 
107859 1 
107896 1 
108001 3 
108048 3 
108054 28 
108060 8 
108075 1 
108086 3 
108093 13 
108097 8 
108107 55 
108111 58 
108118 70 
108133 21 
108167 8 
108171 41 
108175 1 
108179 43 
108191 37 
108207 15 
108361 51 
108370 26 
108387 3 
108451 3 
108487 72 
108497 9 
108519 109 
108526 7 
108531 14 
108538 26 
108543 44 
108547 6 
108552 50 
108579 27 
108624 167 
108643 49 
108655 19 
108669 2 
108679 234 
108684 37 
108690 1 
108699 86 
108713 20 
108719 34 
108734 33 
108744 116 
108770 534 
108813 35 
108818 6 
108827 44 
108836 25 
108850 3 
108853 11 
108859 52 
108873 3 
108879 4 
108882 10 
108889 8 
108892 27 
108980 80 
108986 12 
108996 2 
109002 1 
109019 5 
109036 1 
109039 16 
109042 3 
109049 5 
109069 17 
109149 26 
109161 62 
109166 136 
109261 6 
109281 17 
109296 19 
109331 1 
109367 7 
109422 10 
109451 35 
109462 31 
109489 19 
109500 14 
109512 41 
109519 16 
109524 8 
109532 37 
109569 51 
109574 317 
109588 1 
109602 43 
109645 8 
109652 17 
109655 28 
109664 407 
109673 2 
109678 8 
109691 82 
109700 82 
109705 12 
109709 129 
109717 108 
109773 3 
109897 12 
109918 2 
109967 169 
109980 9 
109990 264 
110012 138 
110016 14 
110050 107 
110148 191 
110161 230 
110167 4 
110176 93 
110196 76 
110202 10 
110286 38 
110300 16 
110305 9 
110317 9 
110368 33 
110375 4 
110396 2 
110419 7 
110423 37 
110458 6 
110462 3 
110465 1 
110472 6 
110480 110 
110488 9 
110495 12 
110499 53 
110505 172 
110515 45 
110521 10 
110528 102 
110550 111 
110561 205 
110569 42 
110579 10 
110590 13 
110606 78 
110612 4 
110620 30 
110624 1 
110636 3 
110639 3 
110669 4 
110688 1 
110703 7 
110710 6 
110737 16 
110740 4 
110749 7 
110762 27 
110775 2 
110778 2 
110812 13 
110815 26 
110825 1 
110829 7 
110940 14 
110967 96 
110974 5 
110981 102 
110999 1 
111073 1 
111079 11 
111085 1 
111099 1 
111130 9 
111134 7 
111149 27 
111188 1 
111216 3 
111235 22 
111270 6 
111349 27 
111535 221 
111546 33 
111630 6 
111811 23 
111880 124 
111984 103 
112061 23 
112222 2 
112241 4 
112318 87 
112364 7 
112477 3 
112492 2 
112504 8 
112603 5 
112618 69 
112634 1 
112640 41 
112667 10 
112726 34 
112899 135 
112926 6 
112938 3 
112976 20 
113099 9 
113239 11 
113248 24 
113253 71 
113266 31 
113275 241 
113334 2 
113404 19 
113410 8 
113420 52 
113430 79 
113441 302 
113448 136 
113457 210 
113473 30 
113476 200 
113484 10 
113493 284 
113503 313 
113514 194 
113524 174 
113534 13 
113539 6 
113544 38 
113550 14 
113558 42 
113563 56 
113570 14 
113576 88 
113587 6 
113601 6 
113670 6 
113687 10 
113690 2 
113700 84 
113706 1 
113721 129 
113832 10 
113835 106 
113842 1 
113845 6 
113865 85 
113875 146 
113880 37 
113899 32 
113950 1 
113983 23 
113991 20 
113999 181 
114006 94 
114017 12 
114021 3 
114098 1 
114132 1 
114140 72 
114154 1 
114157 143 
114166 129 
114169 7 
114187 5 
114204 46 
114224 1 
114295 3 
114307 105 
114316 19 
114325 45 
114328 1 
114333 66 
114344 3 
114355 11 
114451 189 
114466 10 
114475 19 
114478 3 
114486 95 
114491 4 
114497 45 
114508 1 
114525 10 
114529 4 
114610 1 
114625 85 
114633 3 
114647 92 
114665 29 
114671 16 
114674 10 
114677 3 
114680 12 
114683 38 
114689 22 
114692 63 
114702 305 
114712 96 
114720 116 
114733 56 
114740 11 
114748 152 
114761 242 
114771 658 
114778 24 
114782 41 
114786 4 
114789 2 
114800 32 
114804 2 
114809 39 
114849 56 
114896 48 
114914 26 
114918 10 
114938 157 
114945 16 
114949 11 
114988 65 
115100 1 
115111 20 
115118 73 
115129 46 
115142 16 
115224 32 
115280 25 
115295 259 
115300 20 
115404 2 
115455 2 
115655 16 
115711 351 
115720 77 
115733 24 
115909 26 
115948 2 
116013 20 
116024 38 
116030 33 
116061 7 
116064 5 
116100 10 
116135 1 
116198 39 
116253 1 
116283 17 
116290 1 
116327 46 
116340 5 
116395 2 
116490 44 
116498 25 
116513 193 
116566 12 
116570 15 
116596 62 
116633 3 
116686 3 
116825 1 
116838 13 
116902 1 
116941 1 
116962 38 
117077 11 
117101 2 
117226 4 
117302 79 
117536 1 
117551 19 
117613 5 
117661 5 
117669 6 
117681 2 
117734 1 
117737 42 
117743 8 
117751 1 
117826 4 
117874 11 
117887 3 
117944 57 
118004 75 
118047 2 
118062 1 
118164 37 
118195 3 
118204 132 
118228 4 
118255 1 
118271 194 
118275 78 
118329 1 
118364 136 
118372 3 
118402 10 
118408 2 
118412 3 
118417 1 
118422 1 
118430 79 
118434 2 
118470 1 
118479 108 
118487 5 
118509 2 
118594 3 
118603 1 
118607 64 
118615 2 
118661 1 
118669 5 
118673 1 
118689 5 
118696 64 
118714 18 
118772 132 
118785 44 
118791 43 
118806 38 
118819 3 
118823 5 
118834 69 
118846 54 
118867 47 
118875 71 
118884 12 
118898 5 
118955 24 
118976 42 
118987 5 
118991 2 
119002 15 
119010 5 
119076 5 
119095 47 
119165 47 
119187 62 
119203 61 
119230 3 
119324 17 
119485 24 
119498 2 
119520 2 
119549 92 
119664 26 
119682 2 
119694 1 
119702 2 
119709 25 
119728 1 
119732 3 
119736 44 
119797 179 
119809 120 
119820 20 
119824 6 
119830 3 
119835 14 
119841 40 
119849 100 
119853 11 
119860 31 
119877 136 
119956 3 
119968 1 
120002 3 
120005 19 
120014 21 
120024 207 
120038 6 
120145 88 
120154 2 
120323 4 
120334 4 
120337 2 
120352 1 
120410 63 
120437 52 
120464 55 
120480 2 
120595 18 
120616 19 
120626 21 
120730 69 
120769 1 
120785 2 
120807 11 
120888 2 
120929 17 
120948 1 
120980 6 
121022 28 
121088 46 
121162 9 
121203 1 
121214 7 
121302 1 
121319 112 
121325 67 
121349 9 
121464 75 
121517 30 
121521 1 
121524 117 
121552 71 
121558 3 
121578 206 
121644 10 
121687 6 
121784 17 
121889 7 
121898 36 
121912 1 
121930 5 
122031 2 
122077 15 
122083 14 
122172 4 
122294 1 
122391 7 
122494 8 
122499 127 
122563 6 
122577 6 
122675 18 
122761 47 
122955 40 
122977 99 
122982 6 
123001 4 
123057 2 
123079 3 
123097 21 
123238 3 
123263 22 
123273 89 
123384 11 
123426 37 
123456 65 
123463 7 
123534 16 
123541 48 
123556 262 
123569 2 
123577 1 
123632 4 
123746 1 
123751 21 
123778 57 
123792 1 
123855 1 
123860 147 
123905 78 
124000 4 
124025 12 
124047 60 
124063 34 
124071 13 
124075 130 
124082 61 
124095 11 
124101 176 
124107 12 
124115 21 
124126 5 
124131 8 
124154 8 
124206 12 
124223 11 
124229 5 
124244 14 
124255 127 
124264 69 
124275 73 
124290 17 
124295 6 
124306 12 
124312 2 
124358 2 
124405 2 
124435 7 
124440 10 
124446 6 
124454 52 
124457 8 
124461 23 
124466 9 
124472 6 
124477 9 
124482 3 
124489 6 
124519 1 
124534 9 
124540 1 
124543 2 
124548 3 
124560 2 
124566 1 
124574 11 
124580 388 
124592 1 
124619 1 
124626 8 
124637 1 
124642 134 
124658 820 
124699 44 
124705 275 
124714 106 
124721 161 
124730 314 
124752 2538 
124776 251 
124787 51 
124798 11 
124827 61 
124917 118 
124935 3 
126005 1 
126519 1 
126795 36 
126806 23 
126827 4 
126849 45 
126854 3 
126861 12 
126867 1 
126894 105 
126904 50 
126911 409 
126916 2 
126928 6 
126938 6 
126970 4 
127030 1 
127063 3 
127068 7 
127084 15 
127100 7 
127105 5 
127156 1 
127177 37 
127217 9 
127220 8 
127243 2 
127251 9 
127256 2 
127260 76 
127277 42 
127281 5 
127288 117 
127292 1 
127300 24 
127306 25 
127314 22 
127321 4 
127332 15 
127374 1 
127397 166 
127425 70 
127433 378 
127459 197 
127491 97 
127512 1 
127540 1 
127557 133 
127569 32 
127574 1 
127587 1 
127598 222 
127609 285 
127618 303 
127641 171 
127648 55 
127654 74 
127674 2 
127678 9 
127696 34 
127712 2 
127722 158 
127765 37 
127781 110 
127790 1 
127795 5 
127807 21 
127814 63 
127822 17 
127839 1 
127920 1 
127931 33 
127950 24 
127955 223 
127968 4 
127976 35 
127984 1 
128014 2 
128070 50 
128081 54 
128115 7 
128119 11 
128123 15 
128127 27 
128133 9 
128138 49 
128145 84 
128156 78 
128162 4 
128170 25 
128181 2 
128219 5 
128312 25 
128321 5 
128355 5 
128362 5 
128424 46 
128438 74 
128441 2 
128457 96 
128476 9 
128569 13 
128596 10 
128607 12 
128613 131 
128621 7 
128632 110 
128683 89 
128694 5 
128713 17 
128742 60 
128751 291 
128767 3 
128781 100 
128785 45 
128795 206 
128801 93 
128883 7 
128908 23 
128914 119 
128922 45 
128929 51 
128934 52 
128943 54 
128947 176 
128952 41 
128955 132 
129076 92 
129089 5 
129092 14 
129099 174 
129105 5 
129109 177 
129116 25 
129120 72 
129128 403 
129142 397 
129161 95 
129165 17 
129174 14 
129179 11 
129182 10 
129189 115 
129199 74 
129211 268 
129220 41 
129231 1 
129243 9 
129256 1 
129343 5 
129364 2 
129368 1 
129375 41 
129386 2 
129394 3 
129402 4 
129405 59 
129415 32 
129498 2 
129511 1 
129516 2 
129530 2 
129549 19 
129572 24 
129578 32 
129591 1 
129611 1 
129684 73 
129700 23 
129707 1 
129710 1 
129713 2 
129726 15 
129747 2 
129757 1 
129874 1 
129887 3 
129997 2 
130083 1 
130164 6 
130189 9 
130206 6 
130227 35 
130235 59 
130244 1 
130247 16 
130279 3 
130316 20 
130326 15 
130332 4 
130343 30 
130355 59 
130371 4 
130386 16 
130398 13 
130409 3 
130414 7 
130417 18 
130427 15 
130432 37 
130441 13 
130456 4 
130477 11 
130488 10 
130495 78 
130504 1 
130510 14 
130524 11 
130532 2 
130536 66 
130551 279 
130568 12 
130574 12 
130599 11 
130606 71 
130625 71 
130633 65 
130641 237 
130665 68 
130672 30 
130675 2 
130680 39 
130686 74 
130694 397 
130709 27 
130716 208 
130726 192 
130739 1 
130770 33 
130808 3 
131019 2 
131877 15 
131884 28 
132005 25 
132029 121 
132046 73 
132056 62 
132068 234 
132078 11 
132084 27 
132106 22 
132112 40 
132117 3 
132120 16 
132133 856 
132159 10 
132172 95 
132187 7 
132192 5 
132285 1 
132295 22 
132304 43 
132310 63 
132319 169 
132326 2 
132329 63 
132340 1 
132343 49 
132354 1 
132439 3 
132450 99 
132463 42 
132476 15 
132479 1 
132496 1 
132503 9 
132515 14 
132621 30 
132639 4 
132650 10 
132664 13 
132687 8 
132691 5 
132800 7 
132808 1 
132826 9 
132831 20 
132851 4 
132925 11 
132929 4 
132954 38 
133078 8 
133082 1 
133104 15 
133121 222 
133147 89 
133187 4 
133245 15 
133271 67 
133279 58 
133287 5 
133291 35 
133297 61 
133301 75 
133319 26 
133335 110 
133344 1 
133354 17 
133376 1 
133388 8 
133462 25 
133476 22 
133489 21 
133496 13 
133504 27 
133572 11 
133582 7 
133596 1 
133604 13 
133612 2 
133616 149 
133634 2 
133661 1 
133681 1 
133759 4 
133776 4 
133787 8 
133791 8 
133801 2 
133829 11 
133834 57 
133841 31 
133861 9 
133865 25 
133915 1 
133923 3 
133957 4 
133960 3 
133974 3 
133990 7 
133999 1 
134008 5 
134056 2 
134067 4 
134085 82 
134103 10 
134145 4 
134172 4 
134188 4 
134240 1 
134314 40 
134347 58 
134559 6 
134625 3 
134761 13 
135211 2 
135382 9 
135504 2 
135583 3 
135639 1 
135688 24 
135704 4 
135710 9 
135713 8 
135724 478 
135730 93 
135736 190 
135742 15 
135751 345 
135755 195 
135764 9 
135772 47 
135778 108 
135783 1 
135786 1 
135791 395 
135799 16 
135803 7 
135810 360 
135818 57 
135822 6 
135829 12 
135836 12 
135848 3 
135922 451 
135945 60 
135957 44 
135967 15 
135972 2 
135985 34 
136035 7 
136103 1 
136111 16 
136120 4 
136123 3 
136134 2 
136140 1 
136152 1 
136169 4 
136177 1 
136238 4 
136251 11 
136265 5 
136283 29 
136304 12 
136313 10 
136321 1 
136333 2 
136384 2 
136427 31 
136430 1 
136433 1 
136442 1 
136450 3 
136460 4 
136465 8 
136473 1 
136500 3 
136506 1 
136514 1 
136565 44 
136569 1 
136578 1 
136582 23 
136598 292 
136605 12 
136629 18 
136638 1 
136646 7 
136670 56 
136689 32 
136703 8 
136708 14 
136722 3 
136739 5 
136743 22 
136754 54 
136765 154 
136773 7 
136778 56 
136791 267 
136802 68 
136805 3 
136813 16 
136822 6 
136825 3 
136834 45 
136845 45 
136852 24 
136857 3 
136863 2 
136868 3 
136872 94 
136937 27 
136959 1 
136977 87 
136986 17 
136989 138 
137000 9 
137007 24 
137015 3 
137018 58 
137029 149 
137038 9 
137043 144 
137047 82 
137064 2 
137075 3 
137087 155 
137119 17 
137134 346 
137142 76 
137148 52 
137159 395 
137167 310 
137177 178 
137186 7 
137200 75 
137207 96 
137228 2 
137266 47 
137271 5 
137290 13 
137302 114 
137316 89 
137325 1 
137332 1 
137338 11 
137346 1 
137349 112 
137359 43 
137387 16 
137405 1 
137413 4 
137416 61 
137421 47 
137425 58 
137432 3 
137460 7 
137481 2 
137488 4 
137495 17 
137509 3 
137520 49 
137525 47 
137531 15 
137535 71 
137555 192 
137570 78 
137579 13 
137583 3 
137588 18 
137601 244 
137611 68 
137617 33 
137621 28 
137634 21 
137653 455 
137672 18 
137678 28 
137683 5 
137687 10 
137694 2 
137704 26 
137714 38 
137720 154 
137731 67 
137737 11 
137749 1 
137752 31 
137757 3 
137762 167 
137770 4 
137785 3 
137789 6 
137799 154 
137820 12 
137828 1 
137844 29 
137856 55 
137863 3 
137884 1 
137891 20 
137900 98 
137909 20 
137933 532 
137946 28 
137995 2 
137998 104 
138009 123 
138014 60 
138037 61 
138106 2 
138114 183 
138133 26 
138168 89 
138173 199 
138205 3 
138251 210 
138256 50 
138269 71 
138272 451 
138283 1 
138289 239 
138301 130 
138307 26 
138313 1 
138320 517 
138327 27 
138343 115 
138422 19 
138425 192 
138438 15 
138445 13 
138451 334 
138461 117 
138472 209 
138482 860 
138493 1075 
138505 473 
138540 3618 
138564 879 
138572 49 
138582 812 
138594 196 
138599 145 
138612 1 
138620 26 
138682 1 
138704 16 
138710 31 
138730 118 
138736 1 
138742 1 
138753 25 
138757 12 
138766 236 
138773 3 
138783 47 
138863 51 
138874 31 
138888 39 
138891 1 
138895 4 
138907 32 
138912 75 
138952 12 
138971 9 
139033 115 
139040 252 
139050 208 
139061 137 
139075 378 
139090 866 
139103 424 
139125 83 
139139 1 
139170 25 
139176 57 
139182 55 
139189 3 
139193 129 
139210 684 
139243 12 
139251 9 
139273 150 
139306 2637 
139357 64 
139369 4 
139379 19 
139385 11 
139392 5 
139397 1 
139407 13 
139415 5 
139420 20 
139426 1 
139446 1 
139458 3 
139462 13 
139468 2 
139479 9 
139485 76 
139495 39 
139505 7 
139521 129 
139525 1 
139529 12 
139534 123 
139543 150 
139548 1 
139556 122 
139567 31 
139575 14 
139582 64 
139590 3 
139595 6 
139602 7 
139616 55 
139627 95 
139635 18 
139639 13 
139644 76 
139660 60 
139667 10 
139671 1 
139681 7 
139684 5 
139687 9 
139691 19 
139694 37 
139710 39 
139719 108 
139733 99 
139746 7 
139752 12 
139757 18 
139762 7 
139804 13 
139822 15 
140092 17 
140101 49 
140135 5 
140143 2 
140157 12 
140191 3 
140420 50 
140425 7 
140428 1 
140448 3 
140453 5 
140468 52 
140484 96 
140502 11 
140678 2 
141198 4 
141206 1 
141239 1 
141259 46 
141274 39 
141298 168 
141335 64 
141369 1 
141397 36 
141401 7 
141447 51 
141462 19 
141466 47 
141492 4 
141497 7 
141500 1 
141504 20 
141511 124 
141523 2 
141527 13 
141548 531 
141573 836 
141607 26 
141614 40 
141617 111 
141625 2 
141632 12 
141641 335 
141652 253 
141660 112 
141664 7 
141668 1 
141673 27 
141684 595 
141700 8 
141703 7 
141711 208 
141722 56 
141740 427 
141771 225 
141781 87 
141790 38 
141796 52 
141811 288 
141844 6 
141849 21 
141858 14 
141882 38 
141902 29 
141909 513 
141920 2 
141930 28 
141947 1317 
141975 26 
141980 67 
141997 1061 
142015 15 
142032 325 
142048 212 
142065 1560 
142080 53 
142100 166 
142104 10 
142136 46 
142140 7 
142147 6 
142750 34 
143173 1 
143192 2 
143199 11 
143211 19 
143219 20 
143224 6 
143233 28 
143241 15 
143244 10 
143247 2 
143252 2 
143256 28 
143291 2 
143303 3 
143337 12 
143346 7 
143357 4 
143361 1 
143366 3 
143370 19 
143374 19 
143377 1 
143385 10 
143389 64 
143424 2169 
143455 197 
143460 11 
143465 183 
143482 2339 
143500 191 
143511 151 
143520 11 
143530 95 
143534 14 
143541 207 
143553 619 
143569 691 
143581 38 
143589 1 
143593 103 
143604 510 
143628 32 
143639 67 
143648 1 
143665 55 
143679 3 
143687 338 
143700 49 
143706 15 
143711 3 
143720 30 
143731 18 
143734 11 
143737 1 
143745 21 
143749 2 
143752 231 
143767 4 
143771 32 
143794 1 
143821 8 
143849 1 
143854 2 
143864 37 
143883 29 
143888 112 
143894 1 
143898 52 
143905 30 
143919 3 
143923 6 
143930 1 
143934 14 
143951 10 
143954 6 
144054 1 
144060 13 
144065 4 
144070 42 
144083 31 
144093 2 
144111 32 
144135 20 
144164 5 
144180 24 
144185 53 
144190 575 
144197 7 
144201 227 
144209 22 
144220 3 
144227 75 
144241 63 
144249 1 
144252 1 
144255 1 
144291 1 
144334 145 
144341 15 
144344 2 
144347 20 
144351 14 
144358 1 
144366 23 
144371 14 
144376 104 
144380 2 
144387 14 
144399 79 
144405 67 
144479 38 
144486 25 
144510 5 
144521 52 
144528 113 
144554 80 
144572 17 
144623 2 
144638 47 
144644 28 
144647 21 
144651 3 
144655 1 
144660 17 
144667 5 
144685 41 
144697 15 
144717 4 
144725 1 
144732 41 
144763 2 
144780 21 
144788 29 
144798 10 
144801 10 
144820 38 
144828 21 
144838 2 
144847 7 
144850 4 
144885 9 
144898 1 
144907 2 
144921 15 
144943 5 
144967 9 
144972 1 
144977 13 
144982 21 
144987 2 
145012 20 
145019 20 
145044 6 
145064 11 
145069 10 
145074 9 
145105 34 
145110 1 
145113 5 
145122 23 
145149 44 
145157 9 
145192 1 
145205 7 
145218 1 
145251 203 
145270 5 
145273 4 
145294 4 
145369 1 
145374 1 
145406 28 
145411 75 
145499 1 
145559 1 
145563 11 
145567 8 
145570 29 
145574 1 
145580 41 
145587 4 
145662 20 
145710 7 
145718 37 
145729 17 
145787 44 
145831 18 
145835 22 
145847 3 
145877 1 
145902 1 
145928 2 
145972 1 
146005 1 
146019 107 
146049 165 
146148 30 
146176 2 
146194 34 
146207 6 
146213 11 
146236 12 
146277 7 
146287 2 
146309 1 
146323 3 
146330 2 
146365 117 
146370 4 
146375 4 
146382 1 
146406 8 
146414 1 
146513 3 
146518 1 
146521 3 
146525 8 
146546 4 
146550 1 
146557 7 
146567 2 
146576 150 
146600 19 
146605 1 
146608 3 
146613 5 
146651 2 
146683 12 
146689 36 
146693 20 
146733 7 
146771 12 
146797 8 
146801 15 
146850 13 
146856 8 
146861 17 
146871 65 
146877 7 
146888 14 
146893 120 
146901 14 
146908 9 
146912 84 
146919 32 
146933 4 
146952 1 
146977 12 
146998 17 
147023 74 
147034 3 
147038 11 
147044 120 
147050 36 
147059 3 
147068 186 
147079 2 
147087 194 
147091 22 
147099 25 
147113 1 
147118 12 
147153 28 
147162 26 
147184 9 
147196 8 
147204 38 
147209 14 
147212 28 
147216 70 
147219 1 
147223 18 
147240 25 
147245 16 
147249 17 
147280 3769 
147343 8252 
147406 11 
147412 4 
147418 21 
147423 29 
147428 152 
147434 99 
147442 4 
147446 2 
147449 6 
147454 109 
147459 480 
147469 88 
147476 489 
147481 216 
147487 4 
147490 29 
147496 34 
147508 304 
147521 345 
147540 270 
147547 16 
147553 41 
147563 4 
147571 11 
147575 1 
147582 5 
147588 9 
147593 21 
147597 1 
147608 265 
147626 312 
147635 11 
147925 12 
149242 4 
151085 20 
151185 14 
151193 325 
151257 6711 
151311 126 
151325 117 
151355 53 
151367 143 
151372 39 
151387 2 
151395 64 
151405 1 
151418 126 
151433 58 
151439 1 
151445 24 
151455 8 
151616 30 
151626 4 
151639 56 
151642 11 
151653 33 
151676 2 
151754 21 
151760 106 
151767 19 
151772 89 
151780 5 
151783 11 
151789 175 
151799 28 
151805 24 
151858 1 
151868 32 
151874 11 
151882 109 
151895 15 
151901 9 
151905 49 
151910 38 
151913 4 
151922 260 
151935 58 
151952 84 
151960 11 
151965 23 
151971 60 
152041 41 
152052 384 
152065 972 
152083 744 
152093 10 
152097 2 
152104 173 
152122 4 
152129 19 
152141 138 
152170 470 
152194 63 
152199 44 
152205 1 
152210 40 
152219 12 
152229 40 
152310 37 
152324 121 
152334 114 
152350 15 
152356 65 
152369 99 
152391 111 
152409 7 
152413 4 
152487 21 
152496 48 
152500 7 
152514 587 
152524 14 
152527 3 
152533 147 
152539 68 
152543 10 
152552 404 
152573 68 
152651 269 
152654 1 
152660 186 
152666 3 
152672 524 
152677 59 
152681 755 
152692 751 
152702 3 
152710 232 
152722 34 
152734 1 
152738 54 
152748 63 
152753 17 
152758 9 
152761 23 
152764 21 
152807 8 
152812 79 
152816 3 
152825 2 
152829 20 
152834 45 
152842 2 
152849 108 
152868 5 
152873 282 
152879 1 
152884 59 
152906 33 
152909 1 
152914 76 
152924 54 
152943 12 
152965 89 
152971 14 
152977 28 
152980 33 
152990 174 
152996 9 
152999 25 
153002 17 
153010 196 
153015 26 
153018 31 
153029 160 
153036 9 
153040 1 
153047 4 
153058 24 
153067 5 
153081 379 
153092 39 
153107 12 
153112 229 
153129 1 
153134 106 
153151 224 
153158 4 
153161 41 
153172 95 
153180 19 
153189 51 
153199 72 
153202 14 
153210 147 
153217 12 
153232 7 
153236 4 
153241 9 
153246 23 
153271 176 
153290 66 
153299 108 
153312 15 
153316 7 
153320 27 
153325 19 
153330 1 
153342 189 
153353 81 
153360 6 
153364 132 
153374 36 
153385 2 
153392 1 
153400 91 
153418 5 
153424 80 
153430 1 
153443 34 
153461 99 
153467 3 
153472 31 
153485 56 
153490 2 
153493 6 
153497 2 
153504 90 
153514 138 
153519 13 
153525 73 
153549 137 
153557 133 
153561 4 
153567 26 
153571 1 
153576 60 
153583 45 
153589 3 
153600 2 
153610 3 
153615 11 
153625 1 
153642 11 
153651 13 
153659 10 
153672 12 
153679 315 
153692 39 
153696 2 
153699 27 
153705 9 
153710 19 
153713 9 
153718 480 
153727 32 
153743 721 
153754 11 
153760 80 
153785 1 
153796 55 
153802 97 
153807 6 
153812 111 
153821 1 
153826 20 
153832 9 
153835 7 
153840 56 
153849 80 
153858 147 
153871 288 
153894 13 
153907 379 
153926 101 
153935 4 
153939 23 
153948 27 
153954 30 
153968 30 
153991 34 
153995 17 
154002 14 
154009 3 
154017 28 
154021 1 
154036 171 
154044 10 
154063 19 
154072 2 
154107 661 
154124 91 
154128 62 
154134 4 
154152 69 
154158 474 
154167 124 
154188 40 
154194 53 
154214 202 
154232 11 
154255 2 
154258 26 
154261 3 
154269 109 
154272 3 
154278 49 
154285 13 
154303 821 
154311 258 
154323 23 
154331 33 
154334 3 
154358 70 
154368 169 
154381 572 
154393 9 
154397 50 
154407 38 
154412 113 
154427 806 
154458 1015 
154484 160 
154550 3 
154563 35 
154575 71 
154582 143 
154589 4 
154596 268 
154620 956 
154641 247 
154652 7 
154656 32 
154661 5 
154667 1 
154683 3 
154735 1 
154743 2 
154746 3 
154756 15 
154774 722 
154788 432 
154808 1511 
154858 1468 
154904 364 
154926 4 
155026 76 
155031 2 
155036 1 
155040 49 
155043 1 
155050 202 
155059 290 
155070 178 
155078 266 
155085 8 
155091 114 
155100 521 
155109 18 
155160 14 
155178 3 
155186 2 
155194 1 
155197 13 
155205 1 
155208 2 
155212 2 
155216 1 
155221 64 
155224 39 
155235 55 
155239 41 
155243 4 
155248 11 
155252 2 
155259 37 
155279 24 
155365 381 
155382 22 
155391 92 
155400 111 
155413 54 
155418 3 
155421 329 
155429 25 
155433 54 
155443 12 
155449 17 
155452 273 
155473 28 
155529 2 
155532 2 
155537 9 
155554 61 
155568 106 
155580 35 
155591 9 
155610 2 
155663 25 
155698 25 
155703 9 
155707 1 
155717 35 
155728 4 
155740 26 
155757 2 
155770 1 
155799 61 
155807 17 
155826 3 
155863 34 
155882 7 
155890 41 
155897 14 
155905 6 
155916 44 
155931 64 
155945 3 
155976 1 
155984 15 
155991 106 
155994 42 
156002 5 
156017 67 
156028 12 
156042 80 
156055 52 
156081 26 
156087 23 
156095 8 
156113 33 
156198 48 
156205 21 
156217 6 
156241 25 
156248 3 
156252 64 
156258 22 
156272 32 
156285 87 
156320 130 
156338 16 
156348 3 
156391 56 
156394 3 
156409 319 
156417 54 
156436 46 
156451 169 
156462 90 
156470 10 
156481 3 
156487 19 
156525 36 
156531 12 
156539 25 
156548 1 
156553 258 
156561 1 
156567 2 
156578 4 
156592 21 
156597 15 
156607 7 
156613 176 
156629 154 
156636 7 
156642 13 
156655 8 
156660 4 
156669 4 
156673 57 
156681 44 
156689 22 
156694 66 
156706 2 
156714 2 
156718 27 
156724 24 
156729 1 
156735 17 
156750 173 
156765 5 
156777 2 
156786 24 
157028 14 
157660 33 
158554 2 
158680 2 
158686 46 
158690 101 
158698 153 
158704 16 
158728 2397 
158753 60 
158764 1108 
158781 147 
158787 15 
158818 3119 
158842 18 
158852 10 
158863 22 
159153 16 
159351 1 
159357 225 
159774 230 
159777 78 
159780 14 
159783 30 
159798 314 
159811 3 
159815 4 
159831 32 
159843 19 
159858 2 
159884 5 
159891 1 
159894 5 
159904 73 
159914 61 
159920 2 
159927 61 
159935 132 
159946 59 
159958 14 
159969 368 
159975 1 
159979 24 
159987 1 
159992 410 
160016 43 
160019 4 
160030 400 
160051 107 
160062 134 
160068 4 
160074 22 
160084 276 
160096 2 
160102 2 
160139 1 
160146 247 
160156 8 
160170 29 
160179 47 
160193 579 
160201 85 
160204 8 
160209 4 
160212 8 
160217 3 
160223 5 
160234 39 
160251 2 
160291 46 
160299 18 
160307 3 
161269 41 
161363 3 
161371 76 
163971 37 
163976 6 
164022 9 
164043 1 
164048 1 
166094 9 
166127 4 
166134 1 
166146 5 
166154 49 
166157 50 
166168 107 
166171 27 
166175 2 
166179 18 
166197 742 
166233 62 
166247 42 
166259 21 
166272 14 
166276 2 
166284 3 
166299 5 
166306 1 
166312 3 
166315 2 
166318 8 
166353 60 
166357 47 
166379 1012 
166401 21 
166406 30 
166410 90 
166420 68 
166434 62 
166479 57 
166500 30 
166504 19 
166512 2 
166525 4 
166531 47 
166547 57 
166564 35 
166587 23 
166595 23 
166628 1 
166657 7 
166690 71 
166697 130 
166705 45 
166709 328 
166717 2 
166720 65 
166730 1 
166736 338 
166753 1 
166792 16 
166845 10 
166856 152 
166866 2 
166869 31 
166893 44 
166897 59 
166907 53 
166916 2 
166922 1 
166932 28 
166953 7 
167026 17 
167036 38 
167046 19 
167057 1 
167071 64 
167074 39 
167079 1 
167090 3 
167095 61 
167142 7 
167169 2 
167183 2 
167201 69 
167221 11 
167224 1 
167232 55 
167256 18 
167260 22 
167275 245 
167282 1 
167289 44 
167295 75 
167308 100 
167325 86 
167402 1 
167407 24 
167414 5 
167432 1 
167440 3 
167456 11 
167482 10 
167489 12 
167493 5 
167500 11 
167505 23 
167526 3 
167540 25 
167579 47 
167582 22 
167585 2 
167592 34 
167605 3 
167617 9 
167631 64 
167641 37 
167648 3 
167656 6 
167671 72 
167678 6 
167711 29 
167731 1 
167750 4 
167764 13 
167767 123 
167776 72 
167785 15 
167792 66 
167803 1 
167816 8 
167905 4 
167965 1 
168070 27 
168078 43 
168083 13 
168086 4 
168105 26 
168129 26 
168200 51 
168221 67 
168233 16 
168241 22 
168245 80 
168254 47 
168260 6 
168265 1 
168269 23 
168280 10 
168288 12 
168343 1 
168392 141 
168400 2 
168408 113 
168493 7 
168512 13 
168527 37 
168534 60 
168540 8 
168558 11 
168581 207 
168599 54 
168608 15 
168688 16 
168697 16 
168700 1 
168709 1 
168724 1 
168727 78 
168734 18 
168750 39 
168755 2 
168758 22 
168771 3 
168873 442 
168885 677 
168892 118 
168905 6 
168915 181 
168918 12 
168946 194 
168958 1 
169011 11 
169035 1 
169043 282 
169054 511 
169060 1 
169066 2 
169071 1 
169074 1 
169079 187 
169082 41 
169085 3 
169088 1 
169095 941 
169114 2901 
169132 408 
169152 16 
169156 312 
169162 445 
169169 173 
169180 12 
169194 1204 
169214 76 
169221 119 
169229 79 
169241 48 
169328 133 
169337 175 
169348 63 
169359 64 
170268 2 
170276 7 
170287 20 
170296 44 
170309 10 
170329 12 
170344 7 
170355 4 
170361 1 
170369 3 
170413 1 
170421 2 
170427 1 
170431 4 
170466 3 
170471 3 
170551 2 
170580 3 
170612 20 
170623 1 
170647 9 
170653 24 
170667 31 
170742 7 
170751 23 
170754 2 
170761 5 
170771 39 
170786 6 
170805 3 
170815 11 
170818 7 
170836 340 
170847 9 
170852 4 
170865 2 
170868 7 
170906 31 
170911 4 
170961 19 
170983 10 
171038 18 
171044 13 
171048 3 
171052 28 
171091 1 
171104 4 
171149 13 
171189 1 
171192 5 
171197 1 
171288 3 
171294 54 
171301 102 
171311 49 
171326 1 
171433 19 
171460 18 
171464 18 
171484 1 
171523 274 
171578 16 
171603 66 
171614 83 
171618 4 
171624 21 
171643 343 
171650 7 
171655 464 
171674 69 
171693 41 
171748 19 
171755 7 
171769 1 
171774 1 
171787 37 
171801 415 
171816 327 
171827 50 
171835 3 
171841 609 
171849 70 
171855 243 
171863 87 
171867 20 
171889 24 
171893 235 
171899 82 
171911 2 
171973 5 
171982 2 
171985 6 
171995 45 
172007 151 
172029 1 
172039 185 
172049 6 
172059 189 
172066 4 
172074 19 
172168 83 
172193 41 
172205 3 
172208 296 
172213 6 
172216 2 
172227 23 
172230 2 
172235 122 
172243 6 
172247 3 
172267 1 
172311 1 
172401 42 
175142 84 
175156 1 
175160 15 
175175 25 
175179 27 
175186 32 
175201 563 
175220 1 
175225 381 
175241 150 
175252 56 
175260 173 
175268 206 
175278 229 
175285 294 
175291 92 
175303 6 
175310 21 
175314 58 
175348 42 
175380 80 
175388 37 
175399 230 
175425 124 
175433 24 
175442 155 
175451 16 
175457 93 
175487 52 
175575 2 
175582 3 
175593 1 
175599 98 
175615 7 
175622 208 
175640 45 
175645 265 
175653 21 
175659 25 
175711 90 
175768 335 
175782 14 
175785 62 
175794 48 
175808 8 
175934 197 
175948 181 
175966 40 
175980 20 
175994 1 
176066 25 
176081 47 
176102 21 
176120 28 
176123 3 
176131 34 
176205 1 
176214 7 
176217 9 
176224 19 
176241 17 
176254 16 
176270 34 
176279 4 
176291 1 
176308 10 
176316 9 
176337 191 
176349 44 
176354 2 
176366 32 
176378 6 
176381 5 
176455 122 
176468 3 
176474 30 
176493 2 
176540 1 
176543 2 
176573 3 
176613 273 
176621 3 
176626 2 
176640 42 
176645 5 
176653 5 
176663 20 
176668 2 
176676 1 
176685 5 
176694 158 
176710 16 
176788 53 
176802 11 
176812 3 
176853 10 
176865 67 
176871 27 
176878 1 
176949 46 
176970 87 
176977 6 
176980 24 
176988 240 
176997 28 
177022 6 
177030 38 
177033 12 
177054 21 
177065 97 
177069 1 
177145 2 
177154 28 
177164 35 
177212 30 
177219 105 
177230 95 
177234 9 
177243 29 
177248 19 
177264 3 
177270 7 
177281 291 
177290 27 
177298 18 
177301 3 
177305 3 
177311 109 
177316 10 
177319 6 
177328 481 
177350 460 
177364 355 
177381 197 
177389 5 
177395 14 
177401 1 
177408 86 
177415 11 
177421 136 
177430 247 
177438 148 
177445 57 
177452 71 
177458 60 
177462 5 
177465 10 
177470 30 
177478 1 
177481 15 
177488 1 
177496 82 
177510 432 
177523 274 
177534 16 
177538 9 
177542 17 
177549 213 
177556 35 
177566 36 
177574 3 
177578 37 
177581 111 
177586 152 
177593 6 
177598 133 
177604 81 
177611 5 
177617 92 
177626 9 
177630 4 
177633 24 
177640 104 
177648 44 
177651 170 
177660 1 
177663 1 
177668 9 
177674 39 
177680 1 
177685 51 
177698 9 
177715 3 
177726 37 
177732 27 
177746 2 
177750 11 
177760 9 
177768 219 
177786 1018 
177806 1 
177811 45 
177820 275 
177828 92 
177833 8 
177838 4 
177844 147 
177850 18 
177855 7 
177883 108 
177893 21 
177899 28 
177904 113 
177939 9 
177946 18 
177963 24 
177966 4 
177969 1 
177972 1 
177998 35 
178001 5 
178010 1 
178013 23 
178022 1 
178029 67 
178035 305 
178057 94 
178068 3 
178084 53 
178091 70 
178100 17 
178103 45 
178120 4 
178125 153 
178134 18 
178150 30 
178173 35 
178176 3 
178194 2 
178229 5 
178235 3 
178294 12 
178305 109 
178315 1 
178334 79 
178368 65 
178404 114 
178423 29 
178453 1 
178460 1 
178503 5 
178509 190 
178521 23 
178528 1 
178592 9 
178625 4 
178645 105 
178655 10 
178672 3 
178683 47 
178686 17 
178729 26 
178744 60 
178762 151 
178820 2 
178849 6 
178853 27 
178867 25 
178878 57 
178911 9 
178940 1 
178962 8 
179010 21 
179018 18 
179041 12 
179072 14 
179091 6 
179095 1 
179107 29 
179113 13 
179127 23 
179148 29 
179161 9 
179165 3 
179171 63 
179186 81 
179203 24 
179211 58 
179221 1 
179290 108 
179299 10 
179303 3 
179309 16 
179314 18 
179334 14 
179362 27 
179377 41 
179384 13 
179389 2 
179393 1 
179406 128 
179409 461 
179420 69 
179431 87 
179436 2 
179442 108 
179457 403 
179466 31 
179473 79 
179486 1 
179493 641 
179503 61 
179512 64 
179520 49 
179523 16 
179531 12 
179542 272 
179548 1 
179584 244 
179591 24 
179603 11 
179622 284 
179627 274 
179653 72 
179667 12 
179685 299 
179690 73 
179702 153 
179715 1 
179735 1 
179741 47 
179754 24 
179783 72 
179789 99 
179798 82 
179809 8 
179827 17 
179840 130 
179851 18 
179855 129 
179913 36 
179934 101 
179945 7 
180069 198 
180077 73 
180085 248 
180099 164 
180111 273 
180124 37 
180130 89 
180143 688 
180168 1867 
180192 73 
180197 142 
180207 26 
180216 2 
180230 2 
180295 102 
180302 1 
180334 17 
180338 63 
180350 7 
180353 1 
180359 75 
180381 7 
180392 1 
180405 3 
180467 15 
180491 9 
180498 3 
180503 225 
180510 4 
180515 14 
180519 1 
180527 11 
180535 64 
180542 1 
180562 114 
180583 4 
180642 24 
180666 23 
180678 11 
180689 90 
180704 20 
180718 24 
180723 24 
180726 1 
180735 68 
180748 28 
180760 34 
180771 176 
180825 90 
180830 88 
180833 53 
180843 52 
180847 52 
180864 748 
180877 16 
180881 8 
180887 35 
180894 169 
180901 3 
180908 425 
180914 1 
180924 15 
180932 5 
181009 55 
181028 565 
181033 127 
181037 44 
181045 2 
181055 177 
181060 40 
181078 36 
181095 11 
181125 2 
181132 9 
181140 24 
181150 47 
181161 6 
181175 1 
181185 228 
181196 72 
181212 1322 
181239 27 
181262 41 
181273 13 
181285 391 
181303 456 
181315 204 
181325 141 
181333 20 
181341 194 
181357 147 
181386 23 
181394 3 
181404 80 
181411 31 
181433 12 
181438 4 
181442 6 
181457 1 
181494 4 
181506 1 
181514 6 
181518 268 
181531 30 
181538 1 
181575 35 
181581 1 
181589 69 
181592 190 
181596 29 
181600 53 
181607 4 
181613 1 
181616 19 
181621 5 
181626 3 
181629 96 
181646 436 
181662 18 
181725 67 
181751 2 
181754 26 
181759 197 
181769 16 
181779 55 
181794 54 
181798 30 
181808 63 
181816 200 
181825 1 
181834 251 
181841 64 
181845 6 
181932 67 
181966 68 
181974 10 
181977 16 
181998 12 
182001 1 
182007 31 
182019 6 
182022 43 
182035 23 
182051 1 
182084 112 
182091 7 
182094 134 
182113 226 
182124 9 
182127 1 
182132 27 
182146 352 
182155 167 
182160 27 
182164 13 
182168 102 
182177 17 
182288 83 
182303 120 
182313 365 
182322 149 
182326 9 
182335 42 
182355 304 
182370 1 
182377 74 
182384 16 
182390 62 
182399 118 
182416 24 
182431 48 
182444 3 
182456 9 
182465 96 
182478 17 
182484 87 
182500 267 
182534 6 
182540 69 
182557 10 
182566 1 
182569 13 
182572 77 
182586 16 
182615 4 
182660 3 
182669 36 
182683 19 
182692 11 
182968 1 
182989 2 
182996 2 
183033 7 
183038 4 
183066 1 
183075 1 
183137 1 
183170 1 
183174 2 
183183 21 
183199 5 
183224 12 
183227 15 
183233 2 
183250 12 
183290 2 
183353 47 
183368 1 
183376 2 
183383 2 
183388 1 
183401 53 
183524 2 
183529 12 
183533 2 
183541 4 
183552 123 
183559 23 
183563 3 
183568 41 
183587 1269 
183606 13 
183612 62 
183620 11 
183645 7 
183655 16 
183664 6 
183675 4 
183771 38 
183800 13 
183803 105 
183818 15 
183829 440 
183835 43 
183941 27 
183977 107 
184048 2 
184079 1 
184135 47 
184164 2 
184184 29 
184193 7 
184229 4 
184256 14 
184259 67 
184273 20 
184289 32 
184319 10 
184325 1 
184333 4 
184432 4 
184503 8 
184506 5 
184523 7 
184544 8 
184550 12 
184556 23 
184564 2 
184573 7 
184584 2 
184593 1 
184626 43 
184675 20 
184678 114 
184684 10 
184689 2 
184695 63 
184699 2 
184703 28 
184707 70 
184710 8 
184713 4 
184735 170 
184743 58 
184749 237 
184764 367 
184776 18 
184780 89 
184786 9 
184789 61 
184795 79 
184801 94 
184812 1 
184893 59 
184943 29 
184951 3 
184967 1 
184980 204 
184985 155 
185015 53 
185096 9 
185100 47 
185103 5 
185110 3 
185275 283 
185300 1 
185337 21 
185398 167 
185430 4 
185434 49 
185444 63 
185456 5 
185667 5 
185797 11 
185818 11 
185827 10 
185834 5 
185867 22 
185875 2 
185886 220 
185902 11 
186007 21 
186015 4 
186021 20 
186042 2 
186051 13 
186060 29 
186180 3 
186191 2 
186215 1 
186248 7 
186337 3 
186380 6 
186398 3 
186402 23 
186436 22 
186511 60 
186521 34 
186533 29 
186538 3 
186544 3 
186561 53 
186569 19 
186625 1 
186657 1 
186831 2 
186851 6 
186863 112 
186881 48 
186892 35 
186909 21 
186917 36 
186944 3 
186949 9 
187055 4 
187073 21 
187092 2 
187120 59 
187126 22 
187138 4 
187151 28 
187155 2 
187172 155 
187218 1 
187244 16 
187261 16 
187287 7 
187354 65 
187365 13 
187422 195 
187433 2 
187439 3 
187466 288 
187699 46 
187754 2 
187765 9 
187775 18 
187785 1 
187900 87 
187907 31 
187923 10 
187930 38 
187936 198 
187949 39 
187952 10 
187955 11 
187963 112 
187971 1 
187974 534 
187978 1 
187982 30 
187985 38 
187993 11 
187998 2 
188004 180 
188014 54 
188018 2 
188029 40 
188061 15 
188100 19 
188133 3 
188151 4 
188155 3 
188159 1 
188167 37 
188177 46 
188196 1 
188208 1 
188221 5 
188315 35 
188357 6 
188362 194 
188393 1 
188441 12 
188474 2 
188671 139 
188686 4 
188691 142 
188730 6 
188735 99 
188741 6 
188744 1 
188747 2 
188763 19 
188773 37 
188780 7 
188785 4 
188789 11 
188794 1 
188809 17 
188817 18 
188826 63 
188830 18 
188833 1 
188841 153 
188848 23 
188852 28 
188892 54 
188902 4 
188931 1 
188935 1 
188940 18 
188956 49 
188961 12 
188970 1 
188974 2 
188977 2 
189001 28 
189020 7 
189064 50 
189070 205 
189078 28 
189083 12 
189093 123 
189112 455 
189122 89 
189136 3 
189148 1 
189158 2 
189191 1 
189301 1 
189345 2 
189348 3 
189354 77 
189426 1 
189443 1 
189451 3 
189462 53 
189488 4 
189495 55 
189503 2 
189507 7 
189515 1 
189525 1 
189549 1 
189570 2 
189580 22 
189597 3 
189600 28 
189609 1 
189615 6 
189653 43 
189687 46 
189690 23 
189700 8 
189705 7 
189734 40 
189739 126 
189751 140 
189757 204 
189770 341 
189781 170 
189786 2 
189793 176 
189803 27 
189807 13 
189814 2 
189819 102 
189856 4 
189860 2 
189868 7 
189887 111 
189891 200 
189911 185 
189930 1 
189934 2 
189938 1 
189944 7 
189951 12 
189959 3 
189979 1 
189988 520 
190007 863 
190023 1 
190031 361 
190040 221 
190050 106 
190063 21 
190073 78 
190080 23 
190089 68 
190094 34 
190098 12 
190110 105 
190115 4 
190124 130 
190136 7 
190140 38 
190147 55 
190154 63 
190159 5 
190164 65 
190172 24 
190175 9 
190186 2 
190189 4 
190192 8 
190207 11 
190214 69 
190229 190 
190242 4 
190249 18 
190257 13 
190260 2 
190276 26 
190289 9 
190293 4 
190306 10 
190312 7 
190323 3 
190330 3 
190337 1 
190340 25 
190348 2 
190389 17 
190396 35 
190406 50 
190416 15 
190419 17 
190424 1 
190431 14 
190442 16 
190460 1 
190469 1 
190485 14 
190490 2 
190494 8 
190500 10 
190507 47 
190513 2 
190517 2 
190522 29 
190531 44 
190542 86 
190552 16 
190563 2 
190581 25 
190585 21 
190595 57 
190601 7 
190611 86 
190616 2 
190622 35 
190626 26 
190635 11 
190641 2 
190646 70 
190656 265 
190668 1 
190678 29 
190686 28 
190694 2 
190715 1 
190726 1 
190732 187 
190740 1 
190750 1 
190755 44 
190767 16 
190773 9 
190806 107 
190870 39 
190920 232 
190927 1 
190943 67 
190947 46 
190960 26 
190967 15 
190983 1 
190994 1 
190999 179 
191017 2 
191031 19 
191036 1 
191056 14 
191061 61 
191067 1 
191076 43 
191094 3 
191126 254 
191134 12 
191145 44 
191173 21 
191177 12 
191192 4 
191197 1 
191216 88 
191219 10 
191226 2 
191234 80 
191242 200 
191252 156 
191261 284 
191264 1 
191268 1 
191272 46 
191287 199 
191309 18 
191314 6 
191348 11 
191357 1 
191363 62 
191381 57 
191393 15 
191400 13 
191405 76 
191409 122 
191424 83 
191430 10 
191441 91 
191460 212 
191469 70 
191483 2 
191488 10 
191493 22 
191508 202 
191516 94 
191525 19 
191529 10 
191533 12 
191536 7 
191547 54 
191552 63 
191559 234 
191568 11 
191572 218 
191582 572 
191595 35 
191608 1 
191616 158 
191625 185 
191634 17 
191638 57 
191666 147 
191673 6 
191681 16 
191685 46 
191690 73 
191698 53 
191723 271 
191734 13 
191741 139 
191750 1 
191773 291 
191792 7 
191807 18 
191811 15 
191814 1 
191832 73 
191852 9 
191874 3 
191879 2 
191892 31 
191901 200 
191920 76 
191924 89 
191936 148 
191947 146 
191950 3 
191954 16 
191968 46 
191977 84 
192000 277 
192015 2 
192020 488 
192037 532 
192055 81 
192058 13 
192067 39 
192072 8 
192077 59 
192085 37 
192089 11 
192094 15 
192118 98 
192122 71 
192141 38 
192152 31 
192157 3 
192163 2 
192169 142 
192176 133 
192184 13 
192205 6 
192211 2 
192216 4 
192219 2 
192222 21 
192252 5 
192258 42 
192273 12 
192281 133 
192318 13 
192321 1 
192331 5 
192336 25 
192356 3 
192360 18 
192363 2 
192366 8 
192369 3 
192378 18 
192383 7 
192388 4 
192400 9 
192405 2 
192411 6 
192420 19 
192424 72 
192432 10 
192436 97 
192445 39 
192451 154 
192462 77 
192494 20 
192503 4 
192509 85 
192523 5 
192530 51 
192545 1 
192592 72 
192599 500 
192691 18 
192698 192 
192709 3 
192723 1 
192737 9 
192754 16 
192813 16 
192852 58 
192901 1 
192909 409 
193051 26 
193065 56 
193071 7 
193077 18 
193081 5 
193195 1 
193215 8 
193276 2 
193282 101 
193335 34 
193359 1 
193416 58 
193427 7 
193468 19 
193480 1 
193506 16 
193516 97 
193533 183 
193618 71 
193675 151 
193687 5 
193760 1 
193790 46 
193801 43 
193824 82 
193946 1 
193980 10 
194103 4 
194255 35 
194274 65 
194277 102 
194398 37 
194406 4 
194514 4 
194561 70 
194612 28 
194632 16 
194637 91 
194712 1 
194753 1 
194758 6 
194789 17 
194807 4 
194822 57 
194836 2 
194943 4 
194964 10 
194976 20 
195037 5 
195045 13 
195079 63 
195100 15 
195156 29 
195163 85 
195207 51 
195229 53 
195276 4 
195294 10 
195317 59 
195320 6 
195349 13 
195421 2 
195445 10 
195451 3 
195463 2 
195467 7 
195473 2 
195488 1 
195557 206 
195623 20 
195629 12 
195639 4 
195667 78 
195695 1 
195699 5 
195751 94 
195764 121 
195771 27 
195808 9 
195812 191 
195831 13 
195914 27 
195925 2 
195929 74 
195944 1 
195974 54 
195979 13 
195982 48 
195996 23 
196003 41 
196006 6 
196009 4 
196019 11 
196029 45 
196040 37 
196056 18 
196064 8 
196074 90 
196079 1 
196087 128 
196100 7 
196146 15 
196166 1 
196190 55 
196201 103 
196210 12 
196228 15 
196233 13 
196253 1 
196269 1 
196280 122 
196288 4 
196305 12 
196341 75 
196349 36 
196374 2 
196393 118 
196400 1 
196408 1 
196415 27 
196421 102 
196428 6 
196443 1 
196450 4 
196466 2 
196499 19 
196556 23 
196591 25 
196598 8 
196619 67 
196624 25 
196655 18 
196679 117 
196684 24 
196722 2 
196756 44 
196763 3 
196783 25 
196821 129 
196845 2 
196858 4 
196897 217 
196905 127 
196910 39 
196919 226 
196948 155 
197013 14 
197029 27 
197063 90 
197077 34 
197096 38 
197104 58 
197110 6 
197118 1 
197124 31 
197147 55 
197154 3 
197195 17 
197202 5 
197205 11 
197279 4 
197302 85 
197316 3 
197339 36 
197350 87 
197384 1 
197388 17 
197404 10 
197432 64 
197482 6 
197559 22 
197727 2 
197773 5 
197776 6 
197789 71 
197827 94 
197907 10 
197938 79 
197950 19 
197967 34 
197987 7 
198082 9 
198090 9 
198118 26 
198127 4 
198135 1 
198138 5 
198146 54 
198187 17 
198194 3 
198275 3 
198298 57 
198303 14 
198309 1 
198320 4 
198332 32 
198344 8 
198368 1 
198450 111 
198458 3 
198479 34 
198515 15 
198522 92 
198529 12 
198553 9 
198635 2 
198662 121 
198672 2 
198677 39 
198687 10 
198702 113 
198710 77 
198720 245 
198744 37 
198749 310 
198763 1 
198777 225 
198787 256 
198793 22 
198803 44 
198806 82 
198820 243 
198837 177 
198888 2 
198895 50 
198905 6 
198920 20 
198933 337 
198938 90 
198942 7 
198947 1 
198950 2 
198953 17 
198964 431 
198971 51 
198979 26 
198991 1 
198994 137 
199002 1 
199010 1 
199022 66 
199029 63 
199036 1 
199041 31 
199058 10 
199069 71 
199093 20 
199096 1 
199100 107 
199105 101 
199109 36 
199116 378 
199123 22 
199129 109 
199150 1 
199160 62 
199167 146 
199178 234 
199198 16 
199203 118 
199214 100 
199221 1 
199248 21 
199264 17 
199283 3 
199316 4 
199330 13 
199339 91 
199429 118 
199434 2 
199441 35 
199445 2 
199453 165 
199464 1 
199481 12 
199521 121 
199554 5 
199594 6 
199614 34 
199636 191 
199668 36 
199684 5 
199697 5 
199752 50 
199762 74 
199773 117 
199788 5 
199940 2 
199944 3 
199948 4 
199964 9 
199969 15 
199977 2 
199994 5 
199999 7 
200032 6 
200092 3 
200114 2 
200126 30 
200132 1 
200137 4 
200141 12 
200144 1 
200164 4 
200195 17 
200431 96 
200451 90 
200465 2 
200476 312 
200483 240 
200488 458 
200496 2 
200499 22 
200502 40 
200507 1 
200539 32 
200552 29 
200558 16 
200562 16 
200570 4 
200576 44 
200598 60 
200604 61 
200620 116 
200718 82 
200737 10 
200747 18 
200779 78 
200841 146 
200862 10 
200888 1 
200902 1 
200931 2 
200937 48 
200960 32 
201017 1 
201021 4 
201196 41 
201231 34 
201257 5 
201364 14 
201386 87 
201413 84 
201424 29 
201449 15 
201478 1 
201487 11 
201533 4 
201618 2 
201687 267 
201719 8 
201863 12 
201872 5 
201878 85 
201895 4 
201907 83 
202012 7 
202038 4 
202063 3 
202094 10 
202102 17 
202109 13 
202152 42 
202208 16 
202355 33 
202360 97 
202374 1 
202418 13 
202430 28 
202435 100 
202443 7 
202448 164 
202539 10 
202555 107 
202568 32 
202576 2 
202581 185 
202588 48 
202596 10 
202602 15 
202609 186 
202615 23 
202618 5 
202631 2 
202638 11 
202653 2 
202660 66 
202668 7 
202683 201 
202713 57 
202717 7 
202723 221 
202731 102 
202738 7 
202741 50 
202792 1 
202812 7 
202860 5 
202875 42 
202885 98 
203206 2 
203215 6 
203232 11 
203359 180 
203377 4 
203443 2 
203519 12 
203629 27 
203842 66 
203846 46 
203853 16 
203912 11 
203991 17 
204075 40 
204084 6 
204094 88 
204130 1 
204168 59 
204173 37 
204190 151 
205914 11 
206184 67 
206369 1 
206405 46 
206457 9 
206697 19 
206847 3 
206882 1 
206901 22 
207004 6 
207024 95 
207067 19 
207198 1 
207203 1 
207214 4 
207226 22 
207240 53 
207258 2 
207271 215 
207395 1 
207521 1 
207534 2 
207563 3 
207566 11 
207570 79 
207585 237 
207687 275 
207717 76 
207741 1 
207747 1 
207760 183 
207764 5 
207781 5 
207785 177 
207800 19 
207806 1 
207809 35 
207821 34 
207826 122 
207947 89 
207999 17 
208004 1 
208060 27 
208092 8 
208105 29 
208109 1 
208118 444 
208125 14 
208139 70 
208144 1 
208155 181 
208164 2 
208168 31 
208176 149 
208184 38 
208196 6 
208210 24 
208214 3 
208329 46 
208352 74 
208360 27 
208368 54 
208532 6 
208540 3 
208554 1 
208648 39 
208651 35 
208697 28 
208709 43 
208725 2 
208730 17 
208733 9 
208738 121 
208902 10 
208905 18 
208927 12 
208984 6 
209062 28 
209078 1 
209113 5 
209292 1 
209300 3 
209306 2 
209456 3 
209480 10 
209510 4 
209784 84 
209832 33 
209839 63 
209981 1 
210051 28 
210086 15 
210090 168 
210104 20 
210127 20 
210150 25 
210181 63 
210193 1 
210200 32 
210204 19 
210231 38 
210292 18 
210310 1 
210332 1 
210347 1 
210358 20 
210366 1 
210370 1 
210375 12 
210413 23 
210465 31 
210479 28 
210540 75 
210557 69 
210563 5 
210578 1 
210587 5 
210614 54 
210623 81 
210628 115 
210635 27 
210741 7 
210757 9 
210782 14 
210821 1 
210917 1 
210962 14 
210980 2 
211109 1 
211119 19 
211130 7 
211136 4 
213663 70 
216006 2 
219212 108 
219548 57 
219572 188 
219579 66 
220220 32 
220224 26 
220237 8 
220248 5 
220271 17 
220285 10 
220291 16 
220295 20 
220311 74 
220321 15 
220327 1 
220340 101 
220355 1 
220366 34 
220383 2 
220435 1 
220561 13 
220579 27 
221926 11 
221972 1 
222284 1 
222588 22 
222608 50 
222637 105 
223062 2 
223071 3 
223102 1 
223775 6 
224735 3 
224788 1 
224837 22 
224854 2 
224869 8 
224877 1 
225106 2 
225116 10 
225124 31 
225149 1 
226540 56 
226969 27 
226985 9 
226991 84 
227133 49 
227180 14 
227277 10 
227301 1 
227312 1 
227318 33 
227323 1 
227327 1 
227345 4 
227352 103 
227356 1 
227363 4 
227367 13 
227382 158 
227392 166 
227402 3 
227406 28 
227415 12 
227424 32 
227444 42 
227465 5 
227601 3 
227842 2 
227942 237 
227968 19 
228045 18 
228765 9 
228793 29 
228909 13 
228953 13 
229243 59 
229265 82 
229278 33 
229433 3 
229466 62 
229635 20 
229691 13 
229698 5 
229709 5 
229716 31 
229721 15 
229729 1 
229995 3 
230039 5 
230079 9 
230090 1 
230102 2 
variableStep chrom=chrII
58 4 
62 14 
68 18 
80 4 
92 8 
107 8 
119 9 
126 2 
129 2 
138 94 
144 5 
161 22 
177 18 
183 13 
1132 267 
1144 11 
1337 1 
1432 2 
1698 1 
1712 1 
3840 1 
5849 1 
5891 68 
5905 30 
5962 435 
5975 106 
5980 34 
5989 40 
6095 1 
6252 42 
6258 88 
6298 122 
6302 1 
6309 3 
6332 1 
6494 46 
6522 6 
6631 1 
7222 4 
7234 12 
7250 3 
7292 14 
8254 28 
8295 10 
8311 1 
8322 12 
8357 7 
8365 1 
8374 32 
8408 23 
8418 2 
8423 34 
8535 30 
9520 3 
9569 1 
9592 3 
9623 2 
9690 140 
9722 35 
9727 11 
9730 5 
9892 110 
10038 35 
10047 2 
10080 1 
10093 2 
10100 3 
10111 3 
10225 18 
10235 9 
10243 2 
10246 11 
10296 1 
10387 1 
10394 1 
10522 2 
10563 51 
10596 1 
10604 13 
10619 1 
10626 85 
10633 112 
10639 8 
10646 96 
10663 8 
10676 115 
10683 9 
10691 7 
10694 11 
10715 8 
10718 80 
10854 137 
10865 1 
10869 1 
10883 8 
10901 5 
11063 2 
11067 93 
11212 22 
11240 84 
11310 40 
11355 18 
11366 34 
11421 94 
11429 9 
11458 42 
11462 2 
11469 4 
11554 28 
11655 1 
11812 1 
11859 9 
11935 5 
11989 2 
12029 1 
12144 109 
12280 6 
12632 1 
12824 1 
12840 5 
12899 22 
12942 6 
13009 60 
13024 3 
13222 1 
13252 5 
13290 232 
13324 2 
13350 77 
13544 11 
13579 1 
13682 101 
13819 3 
13822 8 
13853 6 
13875 2 
13939 8 
13950 2 
13984 2 
13992 6 
14010 7 
14033 5 
14036 1 
14040 4 
14047 17 
14052 7 
14075 6 
14108 4 
14131 45 
14206 1 
14270 1 
17827 1 
17838 12 
17965 27 
17984 29 
17999 9 
18009 40 
18016 64 
18022 17 
18025 82 
18043 22 
18062 79 
18074 20 
18080 2 
18085 87 
18094 17 
18102 3 
18105 43 
18122 3 
18136 98 
18149 1 
18550 23 
18584 50 
18597 18 
18607 77 
18620 28 
18638 106 
18682 12 
18699 97 
18775 127 
18804 164 
18821 21 
18916 34 
18981 92 
19004 22 
19074 12 
19118 7 
19178 1 
19204 56 
19263 1 
19272 31 
19289 105 
19297 422 
19325 75 
19329 1 
19424 20 
19436 32 
19449 41 
19601 15 
19983 1 
20044 19 
20083 1 
20183 10 
20201 206 
20472 9 
20525 73 
20672 15 
20714 68 
20813 3 
20819 14 
20833 158 
20849 70 
21004 92 
21020 1 
21197 55 
21216 12 
21298 42 
21309 185 
21325 7 
21333 15 
21336 5 
21343 40 
21349 37 
21354 206 
21363 119 
21367 124 
21372 178 
21409 48 
21419 113 
21430 87 
21437 30 
21444 121 
21448 66 
21616 41 
21633 1 
21751 1 
21759 15 
21785 21 
21808 1 
21907 55 
21948 49 
21961 12 
21977 21 
22007 25 
22077 53 
22203 71 
22418 46 
22522 8 
22609 2 
22661 64 
22689 7 
22731 84 
22801 5 
22839 55 
22842 1 
23021 40 
23184 1 
23372 5 
23380 4 
23648 5 
23652 5 
23655 13 
23709 17 
23797 1 
23815 393 
23824 13 
23843 1 
23856 4 
23865 1 
23868 40 
23872 4 
23876 76 
23884 62 
23907 83 
23929 177 
23937 3 
23945 321 
23968 40 
24109 2 
24112 2 
24125 2 
24148 1 
24272 66 
24277 2 
24313 11 
24330 11 
24403 37 
24427 3 
24493 4 
24543 2 
24558 10 
24620 1 
24728 3 
24757 1 
24786 70 
24949 55 
24986 1 
25120 43 
25134 34 
25150 70 
25179 73 
25267 43 
25499 47 
25505 50 
25614 2 
25637 6 
25679 2 
25693 119 
25707 12 
25745 1 
25850 1 
26044 12 
26260 2 
26282 21 
26512 3 
26565 13 
26728 4 
26783 13 
26810 144 
26817 58 
26952 19 
27144 25 
27174 141 
27401 1 
27442 3 
27602 5 
27857 10 
27861 3 
27896 55 
27987 182 
28047 67 
28065 4 
28074 67 
28090 36 
28110 2 
28117 54 
28129 18 
28156 59 
28214 1 
28218 11 
28236 46 
28242 42 
28297 111 
28318 48 
28331 7 
28344 21 
28348 52 
28378 3 
28386 193 
28394 23 
28399 46 
28407 15 
28412 1 
28418 38 
28421 18 
28432 29 
28435 75 
28439 4 
28461 8 
28467 10 
28476 33 
28486 2 
28492 36 
28500 2 
28505 22 
28510 5 
28536 12 
28544 13 
28555 52 
28559 1 
28564 111 
28568 6 
28617 6 
28645 7 
28648 14 
28662 12 
28670 9 
28677 10 
28684 67 
28689 2 
28723 27 
28740 87 
28744 1 
28759 232 
28779 1 
28788 1 
28815 235 
28825 73 
28836 61 
28858 299 
28865 101 
28870 5 
28874 36 
28877 106 
28885 65 
28899 623 
28915 4 
28923 1 
28929 12 
28946 45 
28951 18 
28954 71 
28958 9 
28969 3 
28978 107 
28988 14 
28994 2 
29002 84 
29009 29 
29017 52 
29029 4 
29032 5 
29050 134 
29056 67 
29098 1 
29189 1 
29196 11 
29206 29 
29227 2 
29238 303 
29283 17 
29286 6 
29322 123 
29350 15 
29354 23 
29376 3 
29379 3 
29383 18 
29388 37 
29394 45 
29397 56 
29426 237 
29431 14 
29438 21 
29452 8 
29498 10 
29501 18 
29505 85 
29508 50 
29514 39 
29658 1 
29672 14 
30018 1 
30528 1 
30535 67 
30755 10 
30779 59 
31440 1 
31452 1 
31485 1 
32904 34 
33119 29 
33156 2 
33214 2 
33924 5 
34347 3 
34434 31 
34569 1 
34645 1 
35623 2 
35744 1 
36234 49 
36274 52 
36283 1 
36292 119 
36299 4 
36305 3 
36308 1 
36316 1 
36324 203 
36331 23 
36420 17 
36433 1 
36452 34 
36499 75 
36508 74 
36523 97 
36528 5 
36538 13 
36543 12 
36564 109 
36573 57 
36607 8 
36615 79 
36621 1 
36626 21 
36633 1 
36642 3 
36668 23 
36680 10 
36691 2 
36694 20 
36699 47 
36729 3 
36751 1 
36759 13 
36770 7 
36892 7 
36927 1 
37003 16 
37068 38 
38370 4 
38480 3 
38792 1 
38818 1 
38859 7 
38867 6 
38951 4 
38982 2 
38985 1 
38993 9 
39036 2 
39043 19 
39056 2 
39062 13 
39074 24 
39083 22 
39431 59 
39533 180 
39541 5 
39563 292 
39567 1 
39594 2 
39637 11 
39669 1 
39672 20 
39706 8 
39718 6 
39747 5 
39864 31 
39907 20 
39951 24 
39958 39 
40056 84 
40087 3 
40122 21 
40127 204 
40135 31 
40285 4 
40463 30 
40484 7 
40589 12 
40604 1 
40612 4 
40623 12 
40627 67 
40668 8 
40677 13 
40686 16 
40700 10 
40704 7 
40707 111 
40713 123 
40718 1 
40721 49 
40727 33 
43072 8 
43080 2 
43085 78 
43091 46 
43099 485 
43135 4 
43149 28 
43159 55 
43165 27 
43169 2 
43182 3 
43187 82 
43195 1 
43207 59 
43214 29 
43222 4 
43229 39 
43232 31 
43269 4 
43280 1 
43382 16 
43412 7 
43537 97 
43589 4 
43722 2 
43727 5 
43745 1 
43910 9 
43955 1 
44006 48 
44034 17 
44044 22 
44047 14 
44050 11 
44060 4 
44090 12 
44123 2 
44189 20 
44215 16 
44226 2 
44229 27 
44235 1 
44346 48 
44386 2 
44394 6 
44418 20 
44589 37 
44595 1 
44605 47 
45021 1 
45037 109 
45042 20 
45065 39 
45084 42 
45103 136 
45120 1 
45123 3 
45126 55 
45139 58 
45144 84 
45150 8 
45153 1 
45260 5 
45301 2 
45358 36 
45424 1 
45478 1 
45488 1 
46487 36 
46514 7 
46530 1 
46539 41 
46670 5 
46687 1 
46728 51 
46774 92 
46829 4 
46895 43 
46898 3 
47025 44 
47037 1 
47058 4 
47088 9 
47193 15 
47201 9 
47208 18 
47211 6 
47214 17 
47220 9 
47223 2 
47226 11 
47229 22 
47236 11 
47243 198 
47258 15 
47288 25 
47298 13 
47305 2 
47308 44 
47332 130 
47437 169 
47463 1 
47469 15 
47489 22 
47791 69 
47799 121 
47804 8 
47812 92 
47830 9 
47839 16 
47847 15 
48017 2 
48198 46 
48203 1 
48315 2 
48506 78 
48509 1 
48514 3 
48525 2 
48535 7 
48553 5 
48673 18 
48680 6 
48685 8 
48691 115 
48726 9 
48741 5 
48750 31 
48765 198 
48774 36 
48782 10 
48817 6 
48882 1 
48924 19 
49083 49 
49112 43 
49274 1 
49312 5 
49432 21 
49464 7 
49473 70 
49478 42 
49482 3 
49485 9 
49508 2 
49516 9 
49575 1 
49648 25 
49673 200 
49681 107 
49690 1 
49703 16 
49867 12 
49937 36 
49990 1 
50069 5 
50139 17 
50168 4 
50187 1 
50228 33 
50254 100 
50372 172 
50388 8 
50460 3 
50476 7 
50602 67 
50738 1 
50786 2 
50794 44 
50801 1 
50805 5 
50813 3 
50817 5 
50831 1 
50837 30 
50843 39 
50866 20 
50885 17 
50888 17 
50902 51 
50949 1 
50966 6 
50982 3 
51007 1 
51032 19 
51048 5 
51325 100 
51348 65 
51376 107 
51389 237 
51399 32 
51436 2 
51495 1 
51507 9 
51517 6 
51547 72 
51555 1 
51569 270 
51624 63 
51633 50 
51662 142 
51674 18 
51722 1 
51857 39 
51862 17 
51883 1 
51991 11 
52040 174 
52054 1 
52064 2 
52124 24 
52157 3 
52240 1 
52247 9 
52314 101 
52383 55 
52398 61 
52404 1 
52446 6 
52664 5 
52736 29 
52844 20 
52935 73 
53081 163 
53337 32 
53358 4 
53549 13 
53660 24 
53738 1 
53789 6 
54019 8 
54060 43 
54131 8 
54334 1 
54382 169 
54386 18 
54507 16 
54982 25 
55071 29 
55196 3 
55298 10 
55501 36 
55515 5 
55551 2 
55602 11 
55735 1 
55792 17 
55814 232 
55829 7 
56190 34 
56530 1 
57083 3 
57229 2 
57379 61 
57616 16 
57863 1 
57945 5 
58301 1 
58455 39 
58472 27 
58523 22 
58704 9 
58798 7 
58919 41 
59008 2 
59088 19 
59134 336 
59279 1 
59297 15 
59393 7 
59453 13 
59461 1 
59468 1 
59483 38 
59498 61 
59502 14 
59591 2 
59614 40 
59636 87 
59649 1 
59655 13 
59671 28 
59677 2 
59684 1 
59987 127 
60018 1 
60045 1 
60051 151 
60063 101 
60072 23 
60081 2 
60105 6 
60255 2 
60328 10 
60352 7 
60436 7 
60496 3 
60503 4 
60514 18 
60665 1 
60669 64 
60822 19 
60829 12 
60832 5 
60838 224 
60846 1 
60849 2 
60856 35 
60859 69 
60867 86 
60877 15 
60884 4 
60891 53 
60898 2 
60901 21 
60906 3 
60966 92 
60970 51 
60983 26 
60998 174 
61002 2 
61044 13 
61097 70 
61106 52 
61116 4 
61119 16 
61127 25 
61132 6 
61152 18 
61160 2 
61172 116 
61306 1 
61309 11 
61339 11 
61372 1 
61377 25 
61380 7 
61471 8 
61581 22 
61605 45 
61610 1 
61695 3 
61701 154 
61745 1 
61798 9 
61990 2 
62073 24 
62115 22 
62347 1 
62381 1 
62418 35 
62515 27 
62656 3 
62693 5 
62712 4 
62716 46 
62730 24 
62737 4 
62741 48 
62748 92 
62754 22 
62760 2 
62764 2 
62767 16 
62772 27 
62788 45 
62813 1 
62845 2 
62850 43 
63136 1 
63171 52 
63302 1 
63311 1 
63349 12 
63394 1 
63523 6 
63539 1 
63544 66 
63549 42 
63558 29 
63567 32 
63577 142 
63581 39 
63586 32 
63595 286 
63605 98 
63610 20 
63616 11 
63622 18 
63631 1 
63813 28 
63823 2 
63841 20 
63982 1 
64010 4 
64023 14 
64030 1 
64036 14 
64161 12 
64358 6 
64499 1 
64661 23 
64669 6 
64786 31 
65102 2 
65315 2 
65368 2 
65449 4 
65517 20 
65582 17 
65611 3 
65865 18 
65898 45 
65919 14 
65992 5 
66105 3 
66127 2 
66154 15 
66165 1 
66177 2 
66180 6 
66190 1 
66207 9 
66262 33 
66276 1 
66307 159 
66359 34 
66363 1 
66379 27 
66384 102 
66440 18 
66445 2 
66456 147 
66462 9 
66465 23 
66476 299 
66487 91 
66492 56 
66501 15 
66504 3 
66524 19 
66531 109 
66535 1 
66618 4 
66655 11 
66691 8 
66715 3 
66722 15 
66832 339 
67038 3 
67151 15 
67167 39 
67174 17 
67204 27 
67270 229 
69453 4 
69569 194 
69584 10 
69593 16 
69601 30 
69606 8 
69620 29 
69628 4 
69633 11 
69671 3 
69678 5 
69681 22 
69696 58 
69731 1 
69845 13 
69878 16 
69901 12 
70171 2 
70193 20 
70206 3 
70280 94 
70309 38 
70314 27 
70328 3 
70402 99 
70505 5 
70508 74 
70544 5 
70731 4 
70851 81 
70870 126 
70879 2 
70958 59 
71026 64 
71196 37 
71204 22 
71208 573 
71215 1 
71222 16 
71244 77 
71249 4 
71261 7 
71283 40 
71294 9 
71408 11 
71419 54 
71427 139 
71433 17 
71439 18 
71474 56 
71482 13 
71490 62 
71530 45 
71541 5 
71668 1 
71688 2 
71710 12 
71846 11 
71998 48 
72183 3 
72345 2 
72394 1 
72397 1 
72400 3 
72403 25 
72406 1 
72490 5 
72500 180 
72518 2 
72658 1 
72727 1 
72773 6 
72840 1 
72878 756 
72952 162 
72995 1 
73046 11 
73091 1 
73141 1 
73246 1 
73416 76 
73522 1 
73558 4 
73805 1 
73824 2 
74103 9 
74116 4 
74123 4 
74324 84 
74340 16 
74386 72 
74575 8 
74583 1 
74587 5 
74612 55 
74617 3 
74622 24 
74631 10 
74641 42 
74747 3 
74769 86 
74774 1 
74782 4 
74787 25 
74799 6 
74810 10 
74987 2 
74993 2 
75036 28 
75039 1 
75054 78 
75063 45 
75093 30 
75102 102 
75129 335 
75142 71 
75155 61 
75173 8 
75195 18 
75336 1 
75344 31 
75348 13 
75360 31 
75364 76 
75385 49 
75451 2 
75461 125 
78674 31 
78700 4 
78759 1 
78798 6 
79096 159 
79110 83 
79365 56 
79372 96 
79382 3 
79709 2 
79752 11 
79758 38 
79763 5 
79777 1 
79821 5 
79838 15 
79845 24 
79848 31 
79869 11 
79876 2 
79985 17 
79996 15 
80162 26 
80181 1 
80355 13 
80789 41 
80799 27 
80814 50 
80818 9 
80824 62 
80828 16 
80834 36 
80860 75 
80865 9 
80885 1 
80904 28 
80907 6 
80915 24 
80918 2 
80922 1 
80932 39 
80940 72 
80945 58 
80952 16 
80975 102 
82910 1 
84316 2 
84327 36 
84351 21 
84354 26 
84361 285 
84366 19 
84371 23 
84379 37 
84385 11 
84388 52 
84396 190 
84450 3 
84465 18 
84471 47 
84476 22 
84481 34 
84492 64 
84501 1 
84514 210 
84532 10 
84570 1 
84596 1 
84603 11 
84611 48 
84622 3 
84638 5 
84652 67 
84658 1 
84686 20 
84696 122 
84704 36 
84710 2 
84767 37 
84770 9 
84799 30 
84805 2 
84809 43 
84824 11 
84843 6 
84899 62 
84926 20 
84970 5 
84980 3 
84989 2 
85123 1 
85136 6 
85165 24 
85170 2 
85215 57 
85227 64 
85258 3 
85262 20 
85275 6 
85372 2 
85387 13 
85521 1 
85576 9 
85801 34 
85880 30 
85983 2 
86257 1 
86278 25 
86299 349 
86329 28 
86337 5 
86437 5 
86469 7 
86505 16 
86520 4 
86543 5 
86556 16 
86564 42 
86584 51 
86590 22 
86602 46 
86609 5 
86612 55 
86619 7 
86624 11 
86650 6 
86667 48 
86687 1 
86701 2 
86724 1 
86731 13 
86735 218 
86741 25 
86744 4 
86748 7 
86751 123 
86758 2 
86762 37 
86767 32 
86772 1 
86787 18 
86791 10 
86794 5 
86802 88 
86817 13 
86823 169 
86838 2 
86844 25 
86854 2 
86866 15 
87578 2 
87785 4 
87818 1 
87824 69 
87836 1 
87848 19 
87851 83 
87864 6 
87878 139 
87918 51 
87931 310 
87947 74 
87960 381 
87965 7 
87972 7 
87975 1 
87983 1 
88000 172 
88005 6 
88025 1 
88028 20 
88046 1 
88067 164 
88100 49 
88144 8 
88153 38 
88161 4 
88221 92 
88312 15 
88315 27 
88370 4 
88386 2 
88402 3 
88421 6 
88916 10 
89027 1 
89405 10 
89427 64 
89499 4 
89505 9 
89510 1 
89526 21 
89537 7 
89546 1 
89583 6 
89608 2 
89623 13 
89640 1 
89658 14 
89669 6 
89690 7 
89699 65 
89709 1 
89722 15 
89736 2 
89741 1 
89821 23 
89833 3 
89841 120 
89851 47 
89854 44 
89857 1 
89862 18 
89867 20 
89881 338 
89894 239 
89906 6 
89913 7 
89916 84 
89932 45 
89943 11 
89949 1 
90065 4 
90341 13 
90369 56 
90477 5 
90516 1 
90525 1 
90532 15 
90536 3 
90544 2 
90549 1 
90556 30 
90566 20 
90569 131 
90578 4 
90587 35 
90591 4 
90600 123 
90613 4 
90622 11 
90632 1 
90669 8 
90753 1 
90792 61 
90808 1 
90819 75 
90959 1 
91141 68 
91241 10 
91327 17 
91397 5 
91532 339 
91577 14 
91602 22 
91630 99 
91770 14 
92042 59 
92055 83 
92103 20 
92193 22 
92232 5 
92244 11 
92250 1 
92256 6 
92264 115 
92279 6 
92283 5 
92287 196 
92296 1 
92307 2 
92312 7 
92320 3 
92327 136 
92338 1 
92360 4 
92364 9 
92469 14 
92531 43 
92542 25 
92819 1 
92933 40 
92961 68 
92971 16 
93116 39 
93242 4 
93269 5 
93277 22 
93426 8 
93434 2 
93453 1 
93484 21 
93496 1 
93501 101 
93509 1 
93515 16 
93526 2 
93535 1 
93569 6 
93712 2 
93717 30 
93814 24 
93988 60 
94025 14 
94042 40 
94146 4 
94199 1 
94484 6 
94754 2 
94814 1 
94866 2 
95169 132 
95178 27 
95184 2 
95254 2 
95383 46 
95409 10 
95430 20 
95523 7 
95549 1 
95560 6 
95641 41 
95652 9 
95726 26 
95853 1 
96013 1 
96016 1 
96024 14 
96166 25 
96171 96 
96179 226 
96183 204 
96192 59 
96203 9 
96212 188 
96226 92 
96235 132 
96245 89 
96257 384 
96272 296 
96281 52 
96287 107 
96324 204 
96334 24 
96353 30 
96363 1 
96368 14 
96436 3 
96443 42 
96475 86 
96515 10 
96534 25 
96589 1 
96680 1 
96712 13 
96744 1 
96811 135 
96822 60 
96840 28 
96909 2 
96922 29 
96963 1 
97050 48 
97124 260 
97165 227 
97290 8 
97801 2 
97975 7 
98296 1 
98329 4 
98337 17 
98523 3 
98581 12 
98790 63 
98829 52 
99165 7 
99545 7 
100009 14 
100025 1 
100037 3 
100071 120 
100152 41 
100169 181 
100173 1 
100192 25 
100212 1 
100216 1 
100220 8 
100224 218 
100235 100 
100243 10 
100258 5 
100293 25 
100301 9 
100304 3 
100323 3 
100329 50 
100338 29 
100349 1 
100353 19 
100498 4 
100643 15 
100751 69 
100796 11 
100809 6 
100861 9 
100878 79 
100881 34 
100912 44 
100915 1 
100918 1 
100925 6 
100935 67 
101056 6 
101067 66 
101089 13 
101098 77 
101179 1 
101202 2 
101214 135 
101218 21 
101224 3 
101228 1 
101236 19 
101245 55 
101267 3 
101275 46 
101282 22 
101285 16 
101322 4 
101400 24 
101418 11 
101450 1 
101456 5 
101723 1 
101744 45 
101754 10 
101757 1 
101763 2 
101766 1 
101769 45 
101775 4 
101782 60 
101787 62 
101794 19 
101797 1 
101804 27 
101815 25 
101826 10 
101830 3 
101842 1 
101846 10 
102015 11 
102021 181 
102184 45 
102190 2 
102335 62 
102539 130 
102644 1 
102651 210 
102663 1 
102673 8 
102676 20 
102701 3 
102714 1 
102861 9 
102992 71 
103042 214 
103686 2 
103821 2 
103897 2 
103920 9 
104090 29 
104095 23 
104107 281 
104115 50 
104119 3 
104130 2 
104136 15 
104149 12 
104156 70 
104160 6 
104170 6 
104179 192 
104196 104 
104280 1 
104334 4 
104353 5 
104372 73 
104470 13 
104481 16 
104496 111 
104514 57 
104564 19 
104679 31 
104692 2 
104702 22 
104756 12 
104799 2 
104848 78 
104852 7 
104861 21 
104884 1 
104891 3 
105016 15 
105020 2 
105040 14 
105082 2 
105093 12 
105102 16 
105183 10 
105215 22 
105228 18 
105233 13 
105255 4 
105331 127 
105336 9 
105766 19 
105783 9 
105852 1 
105917 1 
106002 55 
106038 3 
106169 3 
106210 18 
106365 37 
106474 5 
106861 24 
106866 4 
106994 1 
107155 2 
107206 2 
107210 17 
107221 2 
107351 9 
107375 3 
107380 4 
107386 4 
107476 6 
107524 3 
107544 67 
107551 81 
107588 38 
107595 83 
107601 1 
107605 90 
107615 13 
107620 3 
107636 2 
107641 1 
107663 2 
107673 19 
107820 85 
107825 115 
107851 2 
107871 2 
107878 16 
107881 1 
107998 73 
108003 75 
108034 150 
108184 6 
108192 12 
108209 1 
108358 2 
108367 118 
108398 47 
108424 178 
108429 5 
108436 27 
108463 6 
108490 7 
108566 43 
108617 59 
108641 87 
108734 3 
108742 40 
108841 63 
108858 37 
108965 138 
109029 64 
109040 2 
109052 4 
109160 2 
109210 59 
109232 23 
109240 15 
109300 30 
109401 3 
109420 15 
109507 3 
109612 6 
109727 1 
109788 18 
109919 11 
110007 1 
110030 1 
110050 7 
110585 8 
110593 4 
110606 11 
110627 2 
110638 31 
110655 81 
110663 44 
110803 10 
110967 2 
110981 1 
111229 2 
111234 4 
111263 9 
111266 3 
111271 9 
111277 3 
111281 23 
111321 7 
111332 16 
111335 17 
111343 10 
111349 52 
111358 8 
111363 3 
111555 15 
111694 4 
111983 1 
112020 1 
112275 64 
112379 6 
112415 10 
112476 28 
112541 1 
112592 53 
112615 9 
112654 45 
112709 46 
112714 1 
112754 60 
112767 109 
112776 62 
112782 51 
112793 161 
112828 31 
112939 82 
112978 10 
112986 46 
113093 1 
113097 131 
113178 117 
113311 138 
113315 1 
113318 22 
113329 45 
113337 36 
113346 2 
113352 65 
113367 30 
113477 85 
113486 1 
113489 2 
113502 143 
113510 16 
113513 11 
113520 22 
113579 38 
113583 1 
113586 1 
113598 10 
113603 39 
113607 2 
113620 68 
113626 8 
113630 8 
113635 46 
113650 3 
113656 89 
113677 4 
113714 57 
113822 1 
113929 13 
114229 2 
114423 2 
114437 155 
114724 2 
114860 5 
114871 2 
114892 12 
114931 82 
114972 4 
115063 7 
115087 54 
115103 32 
115212 100 
115244 1 
115367 12 
115377 6 
115397 2 
115404 1 
115416 50 
115421 5 
115426 8 
115436 91 
115455 1 
115466 1 
115472 24 
115480 27 
115501 8 
115510 25 
115523 2 
115532 2 
115587 214 
115607 309 
115680 1 
115696 6 
115723 11 
115756 2 
115761 1 
115771 2 
115800 181 
115809 129 
115964 3 
116252 26 
116271 2 
116387 186 
116408 126 
116414 75 
116530 191 
116573 81 
116597 101 
116609 1 
116871 43 
116880 2 
116904 5 
116911 367 
116926 20 
116937 3 
116948 1 
116957 313 
116998 5 
117001 1 
117068 9 
117071 1 
117078 1 
117084 160 
117119 59 
117216 8 
117240 2 
117244 6 
117256 5 
117263 12 
117268 30 
117276 37 
117298 4 
117311 17 
117320 1 
117327 7 
117334 13 
117342 5 
117346 15 
117352 9 
117360 25 
117367 45 
117377 45 
117493 33 
117517 10 
117523 6 
117529 31 
117533 32 
117537 3 
117542 3 
117586 1 
117594 19 
117671 4 
117725 112 
117731 1 
117734 25 
117739 19 
117743 31 
117751 1 
117897 21 
117909 69 
117928 16 
117982 2 
117995 22 
118015 3 
118018 16 
118040 225 
118084 47 
118221 2 
118376 13 
118392 62 
118422 108 
118442 152 
118552 18 
118595 228 
118611 8 
118631 28 
118655 19 
118661 17 
118664 44 
118683 102 
118709 20 
118725 104 
118731 21 
118748 244 
118756 37 
118768 2 
118776 55 
118784 41 
118789 8 
118800 6 
118830 1 
118867 6 
118873 4 
118952 5 
118969 13 
119019 9 
119030 1 
119035 40 
119142 39 
119217 35 
119231 11 
119256 7 
119270 4 
119325 2 
119419 157 
119430 6 
119434 4 
119441 33 
119460 49 
119477 68 
119657 8 
119758 204 
119882 42 
119888 84 
119978 105 
120042 60 
120123 26 
120130 17 
120171 14 
120270 6 
120491 5 
120498 3 
120590 3 
120593 3 
120599 2 
120610 1 
120618 2 
120626 27 
120680 1 
120723 17 
120780 17 
120820 3 
120876 62 
120885 16 
120932 1 
121010 1 
121017 18 
121069 3 
121094 6 
121133 3 
121229 365 
121243 4 
121247 172 
121254 55 
121257 15 
121279 156 
121284 135 
121292 7 
121297 5 
121305 40 
121320 37 
121326 1 
121340 5 
121343 50 
121358 29 
121414 20 
121424 23 
121487 49 
121522 1 
121565 41 
121575 6 
121579 25 
121584 3 
121587 36 
121597 37 
121647 49 
121651 6 
121677 6 
121682 74 
121694 3 
121701 23 
121711 13 
121853 9 
121873 5 
121881 1 
121886 10 
122191 28 
122202 2 
122205 14 
122213 7 
122245 11 
122255 55 
122258 8 
122261 1 
122275 309 
122284 2 
122287 53 
122305 21 
122312 2 
122320 116 
122343 32 
122446 126 
122451 1 
122461 16 
122471 2 
122584 3 
122622 5 
122646 12 
122653 4 
122659 1 
122669 2 
122685 23 
122749 22 
122786 1 
122795 12 
122807 12 
122949 1 
122988 2 
123162 1 
123298 103 
123414 102 
123448 5 
123503 4 
123755 29 
123769 1 
123877 6 
123909 44 
123939 30 
124232 15 
124238 1 
124348 21 
124379 1 
124382 5 
124391 9 
124522 63 
124525 14 
124532 1 
124684 29 
124712 10 
124730 6 
124802 6 
124830 1 
124850 14 
124858 6 
124862 5 
124867 29 
124875 28 
124883 5 
124887 2 
124891 1 
124899 8 
124905 66 
124911 6 
124968 2 
124974 12 
124984 31 
124990 53 
124997 10 
125000 34 
125005 13 
125008 10 
125011 1 
125022 54 
125030 2 
125036 11 
126124 4 
126152 3 
126171 5 
126206 10 
126218 3 
126228 2 
126242 2 
126252 82 
126259 5 
126281 3 
126286 1 
126306 16 
126313 6 
126340 1 
126346 8 
126354 1 
126368 25 
126374 98 
126378 12 
126386 1 
126397 1 
126435 125 
126438 3 
126443 4 
126449 4 
126456 2 
126471 64 
126481 19 
126490 3 
126495 8 
126503 27 
126507 5 
126512 23 
126517 123 
126524 83 
126532 1 
126541 3 
126561 23 
126580 5 
126583 1 
126589 17 
126607 21 
126618 38 
126624 23 
126630 34 
126642 29 
126650 28 
126678 22 
126695 2 
126699 2 
126716 8 
126960 33 
126975 34 
127137 1 
127225 4 
127257 1 
127367 2 
127450 25 
127496 1 
127625 151 
127634 4 
127652 3 
127666 15 
127672 2 
127687 18 
127698 76 
127705 13 
127709 1 
127714 2 
127782 19 
127807 3 
127819 2 
127831 34 
127863 1 
127867 114 
127877 44 
127907 2 
127917 45 
127941 1 
127960 92 
128001 2 
128060 106 
128155 3 
128173 147 
128188 101 
128212 149 
128227 99 
128268 37 
128310 1 
128318 2 
128381 2 
128394 1 
128405 28 
128495 3 
128584 8 
128648 4 
128893 3 
128917 2 
128933 17 
128940 135 
128952 47 
128972 1 
129002 5 
129009 69 
129030 3 
129165 37 
129171 120 
129264 18 
129359 204 
129380 110 
129431 7 
129445 2 
129668 23 
129762 10 
129824 37 
129835 4 
129856 18 
129885 80 
130136 14 
130152 10 
130642 1 
130694 1 
130856 2 
130921 3 
130968 3 
130998 22 
131130 131 
131219 2 
131313 7 
131436 7 
131470 7 
131484 3 
131576 65 
131638 6 
131735 14 
131763 2 
131871 17 
131882 181 
131903 15 
131925 3 
131933 39 
131937 6 
132011 74 
132039 90 
132055 1 
132068 47 
132207 49 
132217 78 
132234 22 
132241 1024 
132250 31 
132259 47 
132265 28 
132271 16 
132280 225 
132292 2 
132346 58 
132357 2 
132362 23 
132366 315 
132373 37 
132379 3 
132385 2 
132496 5 
132504 1 
132518 12 
132526 1 
132534 22 
132538 3 
132541 34 
132583 1 
132604 15 
132876 83 
132904 1 
132991 40 
133018 1 
133062 12 
133113 1 
133214 139 
133237 2 
133247 76 
133266 35 
133319 52 
133327 3 
133339 55 
133347 64 
133369 1 
133383 7 
133389 9 
133395 1 
133494 37 
133554 2 
133588 144 
133631 92 
133648 1 
133683 3 
133727 27 
133733 67 
133748 100 
133787 216 
133843 10 
133863 4 
133886 3 
133890 1 
133913 5 
133916 33 
133976 96 
133986 8 
133994 16 
134013 5 
134018 80 
134043 91 
134094 1 
134365 112 
134457 109 
134513 2 
134525 3 
134593 4 
134818 9 
134990 16 
135372 7 
135401 4 
135574 11 
135655 2 
135698 42 
135701 21 
135706 8 
135711 1 
135719 50 
135730 120 
135743 10 
135751 1 
135755 1 
135758 5 
135764 100 
135778 20 
135783 6 
135790 38 
135797 39 
135804 201 
135814 93 
135822 33 
135829 13 
135832 61 
135842 21 
135851 5 
135859 70 
135868 38 
135946 1 
135950 54 
135963 49 
135966 1 
136019 29 
136033 199 
136045 129 
136055 727 
136072 5 
136084 47 
136088 3 
136101 1357 
136119 113 
136127 61 
136149 18 
136177 7 
136190 22 
136224 40 
136255 2 
136270 119 
136280 34 
136288 323 
136295 174 
136303 110 
136314 44 
136321 69 
136325 416 
136335 182 
136349 8 
136361 27 
136371 288 
136374 4 
136381 357 
136388 6 
136392 1 
136407 1 
136410 5 
136415 348 
136422 1 
136431 1 
136436 2 
136452 16 
136456 2 
136461 2 
136467 10 
136484 4 
136520 23 
136608 33 
136616 4 
136621 52 
136660 10 
136784 49 
136828 11 
136838 1 
136867 6 
136976 9 
136994 2 
137132 213 
137165 76 
137198 12 
137219 3 
137231 34 
137266 32 
137276 2 
137286 2 
137291 18 
137302 4 
137329 35 
137353 30 
137404 26 
137458 1 
137474 20 
137520 1 
137547 7 
137590 21 
137596 10 
137620 5 
137630 5 
137687 33 
137727 59 
137753 1 
137760 1 
137791 6 
137803 510 
137822 4 
137831 21 
137839 31 
137843 10 
137856 1 
137924 53 
138000 33 
138034 89 
138042 76 
138050 12 
138059 9 
138070 1 
138075 258 
138081 8 
138085 24 
138089 21 
138093 10 
138098 160 
138117 3 
138121 2 
138233 15 
138380 4 
138457 18 
138470 4 
138578 8 
138601 2 
138643 5 
138660 8 
138674 18 
138765 17 
138774 79 
138778 56 
138819 52 
138847 80 
138907 5 
138910 3 
138970 21 
139054 26 
139092 18 
139106 34 
139138 17 
139152 2 
139158 1 
139275 2 
139518 61 
139545 100 
139555 90 
139654 54 
139723 2 
139763 2 
139769 41 
139814 3 
139817 3 
139861 2 
139870 1 
139877 9 
139887 1 
139897 2 
139900 75 
139911 289 
139930 2 
139943 61 
139950 7 
139956 12 
140020 11 
140038 5 
140046 7 
140137 14 
140150 17 
140156 16 
140165 27 
140200 1 
140226 11 
140256 7 
140270 10 
140283 7 
140348 7 
140351 1 
140363 9 
140386 2 
140389 8 
140392 36 
140396 1 
140399 13 
140402 1 
140409 8 
140419 422 
140429 75 
140459 4 
140469 205 
140521 19 
140527 25 
140533 20 
140541 18 
140550 278 
140554 17 
140578 2 
140592 87 
140600 22 
140605 5 
140610 30 
140613 2 
140616 49 
140621 18 
140626 27 
140632 11 
140644 39 
140687 21 
140696 4 
140700 36 
140732 63 
140744 81 
140752 33 
140755 43 
140763 114 
140812 19 
140815 42 
140821 24 
140833 8 
140852 10 
140856 4 
140862 127 
140871 39 
140880 28 
140900 88 
140930 2 
140938 9 
140941 1 
140972 20 
140977 57 
140986 33 
141008 1 
141016 13 
141025 25 
141030 57 
141034 9 
141042 4 
141061 16 
141069 297 
141080 120 
141124 101 
141129 1 
141136 22 
141144 10 
141150 68 
141161 66 
141176 29 
141184 33 
141189 2 
141193 12 
141207 1 
141210 15 
141979 3 
142053 18 
142061 16 
142070 1 
142080 4 
142085 2 
142123 40 
142137 19 
142883 2 
142894 8 
142932 78 
142935 13 
142942 130 
142954 10 
142964 227 
142975 39 
142982 93 
142988 44 
142994 47 
143011 19 
143027 1 
143057 22 
143075 46 
143081 1 
143089 4 
143108 35 
143148 21 
143154 70 
143161 2 
143179 22 
143186 114 
143196 396 
143233 4 
143236 16 
143242 1 
143247 62 
143254 11 
143262 169 
143272 2 
143409 98 
143431 4 
143460 1 
143537 41 
143580 86 
143596 25 
143629 3 
143636 2 
143673 13 
143717 1 
143726 1 
143753 10 
143763 5 
143783 1 
143786 4 
143794 20 
143889 2 
143899 1 
143955 3 
144070 34 
144121 1 
144133 1 
144208 47 
144233 34 
144319 5 
144372 8 
144399 43 
144418 2 
144426 2 
144432 77 
144459 37 
144464 4 
144472 5 
144476 94 
144484 33 
144523 1 
144583 333 
144696 2 
144706 2 
144718 159 
144811 4 
144829 13 
144843 1 
144870 1 
144899 16 
145030 2 
145106 1 
145166 49 
145176 3 
145195 59 
145199 18 
145282 13 
145315 1 
145337 2 
145367 280 
145376 49 
145465 37 
145518 5 
145537 8 
145662 15 
145671 20 
145681 11 
145693 17 
145702 2 
145832 1 
145836 26 
145847 2 
145858 4 
145867 8 
145871 39 
145879 28 
145883 31 
145895 5 
145987 15 
145992 23 
146035 23 
146042 39 
146051 224 
146062 204 
146069 6 
146078 18 
146082 2 
146086 1 
146100 1 
146110 1 
146114 54 
146163 2 
146225 88 
146382 2 
146411 2 
146416 1 
146442 3 
146449 106 
146460 20 
146472 39 
146559 6 
146588 65 
146597 31 
146611 5 
146618 6 
146657 1 
146712 4 
146770 1 
146788 68 
146808 66 
146814 1 
146817 17 
146854 70 
146911 1 
146936 61 
146955 1 
146961 22 
146967 129 
146975 77 
146980 93 
146989 295 
147003 143 
147016 349 
147025 489 
147032 141 
147047 205 
147058 3 
147077 2 
147096 2 
147100 46 
147110 1 
147123 38 
147249 1 
147285 6 
147402 2 
147419 21 
147444 11 
147448 4 
147464 45 
147504 1 
147567 2 
147581 4 
147597 1 
147610 17 
147709 3 
147739 14 
147879 1 
147920 37 
148019 43 
148038 2 
148330 20 
148421 104 
148427 16 
148545 22 
148639 53 
148697 28 
148773 2 
148777 4 
148788 1 
148848 7 
148937 10 
148991 45 
149083 5 
149236 11 
149265 50 
149270 32 
149285 5 
149365 25 
149574 13 
149598 20 
149633 6 
149732 2 
149889 7 
149931 72 
149981 13 
150110 4 
150125 66 
150140 93 
150151 42 
150200 4 
150221 3 
150238 3 
150251 6 
150267 10 
150275 172 
150320 1 
150391 85 
150433 16 
150450 1 
150461 1 
150537 22 
150548 1 
150562 67 
150608 4 
150754 22 
150786 61 
150816 17 
150891 53 
150916 58 
150943 40 
150972 38 
151053 2 
151057 71 
151075 24 
151129 43 
151149 104 
151157 13 
151243 33 
151263 8 
151267 21 
151290 146 
151299 259 
151306 122 
151315 91 
151320 1 
151330 22 
151368 30 
151373 31 
151376 23 
151384 13 
151393 289 
151403 34 
151407 42 
151415 134 
151422 92 
151429 22 
151437 44 
151484 4 
151580 5 
153189 3 
153295 11 
153452 9 
153540 63 
153560 1 
153572 1 
153576 51 
153637 7 
153689 2 
153716 19 
153720 4 
153733 196 
153745 23 
153751 69 
153764 103 
153772 16 
153777 340 
153783 1 
153787 11 
153791 5 
153798 10 
153814 2 
153818 189 
153833 388 
153843 8 
153859 5 
153918 1 
153926 8 
154029 1 
154170 88 
154174 2 
154202 8 
154215 144 
154224 30 
154820 30 
155333 44 
157816 16 
157857 67 
158138 65 
158144 5 
158151 24 
158159 19 
158196 19 
158332 6 
158336 7 
158341 238 
158346 3 
158351 10 
158354 92 
158365 130 
158377 68 
158388 74 
158448 10 
158460 1 
158480 22 
158500 27 
158512 22 
158520 72 
158525 11 
158530 152 
158541 61 
158547 11 
158555 11 
158560 3 
158613 33 
158622 25 
158630 17 
158633 4 
158636 8 
158648 178 
158655 31 
158666 9 
158692 1 
158744 1 
158770 50 
159705 1 
159721 1 
159724 3 
159739 7 
159757 151 
159763 1 
159768 11 
159774 13 
159792 29 
159809 171 
159822 28 
159827 34 
159832 10 
159836 2 
159840 4 
159857 13 
159907 1 
159998 51 
160014 223 
160031 1 
160037 61 
160052 422 
160065 34 
160071 10 
160076 1 
160082 2 
160098 8 
160110 60 
160114 23 
160206 1 
160220 36 
160244 25 
160253 1 
160378 8 
160387 9 
160555 1 
160560 15 
160563 4 
160569 1 
160678 16 
160706 14 
160845 1 
160877 10 
160921 4 
160990 102 
161224 67 
161328 3 
161340 126 
161345 2 
161351 69 
161358 2 
161380 72 
161500 9 
161508 130 
161516 2 
161519 21 
161527 17 
161539 99 
161545 5 
161556 117 
161563 1 
161570 75 
161575 28 
161584 144 
161591 124 
161598 11 
161609 1 
161612 18 
161620 6 
161624 40 
161630 31 
161637 142 
161649 35 
161661 1 
161790 3 
161807 2 
161811 1 
161822 4 
161830 45 
161963 39 
162165 186 
162228 1 
162354 2 
162362 11 
162525 18 
162541 1 
162569 4 
162650 1 
162654 42 
162678 1 
162684 25 
162691 34 
162701 1 
162709 27 
162714 1 
162717 31 
162721 1 
162752 3 
162799 1 
162842 10 
162848 1 
162877 1 
162888 11 
162896 2 
162911 2 
162937 2 
162940 17 
162967 5 
162970 39 
164102 4 
164123 47 
164133 11 
164150 7 
164155 6 
164160 44 
164167 36 
164180 51 
164185 27 
164194 144 
164198 12 
164204 77 
164211 1 
164218 2 
164232 1 
164243 1 
164255 2 
164261 18 
164271 6 
164274 119 
164288 71 
164292 2 
164298 60 
164302 5 
164310 1 
164316 4 
164323 290 
164332 763 
164343 286 
164350 17 
164377 2 
164381 3 
164393 36 
164398 2 
164406 683 
164419 27 
164428 1 
164434 51 
164444 6 
164478 1 
164554 13 
164573 1 
164578 16 
164613 58 
164627 11 
164639 41 
164668 1 
164679 2 
164693 164 
164713 3 
164718 3 
164726 8 
164746 1 
164758 2 
164771 2 
164806 2 
164856 1 
164861 15 
164866 3 
164891 17 
164906 84 
164917 12 
164926 8 
164937 313 
164947 12 
164951 2 
164955 2 
164960 51 
164966 30 
164971 40 
164980 103 
164986 6 
165050 10 
165071 21 
165082 157 
165089 1 
165093 12 
165111 182 
165125 84 
165137 79 
165154 46 
165167 1 
165172 15 
165199 11 
165207 25 
165212 2 
165220 20 
165240 19 
165292 1 
165304 6 
165310 13 
165317 2 
165332 10 
165367 3 
165374 85 
165408 3 
165411 2 
165438 7 
165446 20 
165450 10 
165455 8 
165510 14 
165518 11 
165531 2 
165545 5 
165549 81 
165560 58 
165565 11 
165570 30 
165584 122 
165596 20 
165600 3 
165631 102 
165654 8 
165662 25 
165687 29 
165694 4 
165697 54 
165703 11 
165710 9 
165716 1 
165724 71 
165752 6 
165786 5 
165838 24 
165847 1 
165859 72 
165862 1 
165865 7 
165876 49 
165881 11 
165885 38 
166095 1 
166213 1 
166221 1 
166368 1 
166449 53 
166460 3 
166483 18 
166510 1 
166516 213 
166569 450 
166669 1 
166688 174 
166802 1 
166805 1 
166818 1 
166839 3 
166867 4 
166899 2 
166910 7 
166933 18 
166949 116 
166960 620 
166967 28 
166972 303 
166983 59 
166991 86 
167000 286 
167006 2 
167012 97 
167021 14 
167028 167 
167037 230 
167062 20 
167069 35 
167079 180 
167088 33 
167096 22 
167102 168 
167107 110 
167115 74 
167124 118 
167131 7 
167135 124 
167146 6 
167157 86 
167163 1 
167167 376 
167180 4 
167192 16 
167201 2 
167224 10 
167248 2 
167268 3 
167281 6 
167294 1 
167313 45 
167331 8 
167336 9 
167339 1 
167345 16 
167402 1 
167414 8 
167447 15 
167455 1 
167465 1 
167478 1 
167487 65 
167490 4 
167495 2 
167518 3 
167525 1 
167530 1 
167561 5 
167570 2 
167580 13 
167601 10 
167661 8 
167715 20 
167722 43 
167730 299 
167737 75 
167784 79 
167870 5 
167874 11 
167883 40 
167890 5 
167895 9 
167900 2 
167915 995 
167936 31 
167942 6 
167946 6 
167962 781 
167994 4 
168010 136 
168068 7 
168090 39 
168103 42 
168110 71 
168117 23 
168122 87 
168131 2 
168134 1 
168138 1 
168141 6 
168146 23 
168154 1 
168158 49 
168164 4 
168171 1 
168179 2 
168198 2 
168210 14 
168228 22 
168233 3 
168251 1 
168257 1 
168269 41 
168282 6 
168288 98 
168297 5 
168300 25 
168308 7 
168314 1 
168317 1 
168321 54 
168326 17 
168339 2 
168347 11 
168359 2 
168369 1 
168493 29 
168526 2 
168539 2 
168568 1 
168660 4 
168686 10 
168689 1 
168710 11 
168821 5 
168842 8 
168965 1 
169004 1 
169181 12 
169298 1 
169454 4 
169482 12 
169485 5 
169504 2 
169508 3 
169520 2 
169563 4 
169672 56 
169680 4 
169688 2 
169806 32 
169833 3 
169862 1 
169941 1 
169981 3 
169987 1 
170002 147 
170007 1 
170026 1 
170033 2 
170036 2 
170044 2 
170049 1 
170069 25 
170076 7 
170082 17 
170160 7 
170234 5 
170247 21 
170251 3 
170259 1 
170265 66 
170270 1 
170282 44 
170285 171 
170370 1 
170407 5 
170432 9 
170438 29 
170442 64 
170452 1 
170457 247 
170464 91 
170478 266 
170513 39 
170528 84 
170538 34 
170543 24 
171109 8 
171124 1 
171130 24 
171136 1 
171140 3 
171146 60 
171247 9 
171255 12 
171262 6 
171286 37 
171294 8 
171297 12 
171305 66 
171310 344 
171321 7 
171325 3 
171332 1 
171339 4 
171344 12 
171360 11 
171364 1 
171379 6 
171382 18 
171887 1 
171929 67 
171944 17 
171953 27 
171962 10 
171969 84 
171988 97 
171996 36 
172108 4 
172120 7 
172141 59 
172149 1 
172164 1 
172176 147 
172197 1 
172293 1 
172306 3 
172309 4 
172329 45 
172339 2 
172345 44 
172391 94 
172403 12 
172420 109 
172428 56 
172442 148 
172459 45 
172468 25 
172477 13 
172583 5 
172618 52 
172757 21 
172788 8 
172800 221 
172805 46 
172951 30 
172965 6 
172983 22 
173006 15 
173090 99 
173110 12 
173125 1 
173135 11 
173255 4 
173365 21 
173398 1 
173415 93 
173548 1 
173590 6 
173594 22 
173685 1 
173699 7 
173707 47 
173735 4 
173738 10 
173749 1 
173776 3 
173785 97 
173789 5 
173798 23 
173831 70 
173912 2 
173956 9 
173969 42 
173993 1 
174016 2 
174021 6 
174083 5 
174132 91 
174147 8 
174154 1 
174170 1 
174260 110 
174268 3 
174279 55 
174326 223 
174438 3 
174468 194 
174477 127 
174484 196 
174492 189 
174497 74 
174505 28 
174520 26 
174541 1 
174546 2 
174558 11 
174568 33 
174576 52 
174586 79 
174595 33 
174624 42 
174671 1 
174690 1 
174699 4 
174731 1 
174734 2 
174738 22 
174756 3 
174801 7 
174809 1 
174839 9 
174906 23 
174932 55 
174953 24 
174984 9 
175671 1 
177617 2 
177627 15 
177633 21 
177639 1 
177661 5 
177669 21 
177680 13 
177684 11 
177688 9 
177691 9 
177699 8 
177711 13 
177721 5 
177733 1 
177739 4 
177745 17 
177754 20 
177762 4 
177768 3 
177775 6 
177813 10 
177910 8 
177924 2 
177934 1 
177937 25 
177948 74 
177955 17 
177968 13 
177976 1 
177979 2 
178102 1 
178115 105 
178118 1 
178142 4 
178158 5 
178237 3 
178247 4 
178260 78 
178276 18 
178291 8 
178317 3 
178343 16 
178425 49 
178469 6 
178481 4 
178504 18 
178519 40 
178527 6 
178615 48 
178626 64 
178722 46 
178775 6 
178785 11 
178817 36 
178827 7 
178837 36 
178850 118 
178945 17 
178968 25 
178987 2 
178995 19 
179067 7 
179098 4 
179116 14 
179141 2 
179192 37 
179255 2 
179296 9 
179365 8 
179448 3 
179454 10 
179521 35 
179697 2 
179935 1 
179967 2 
179997 15 
180041 2 
180083 1 
180473 56 
180512 24 
180527 35 
180538 1 
180899 18 
180923 166 
180936 39 
180946 4 
180991 16 
181080 5 
181207 1 
181240 1 
181249 14 
181267 3 
181296 3 
181362 35 
181392 124 
181411 65 
181432 48 
181440 13 
181447 4 
181455 765 
181459 65 
181469 48 
181484 661 
181529 25 
181537 4 
181544 30 
181551 13 
181558 1 
181561 1 
181564 3 
181586 7 
181626 3 
181696 2 
181713 71 
181770 27 
181801 8 
181827 25 
181894 2 
181922 1 
181949 41 
181954 3 
181958 2 
181967 1 
181972 24 
182048 8 
182096 2 
182121 5 
182124 5 
182130 24 
182134 36 
182147 129 
182158 6 
182170 424 
182179 596 
182194 154 
182207 327 
182218 188 
182231 720 
182243 170 
182258 583 
182270 23 
182275 12 
182281 12 
182335 5 
184068 36 
184073 49 
184082 93 
184095 5 
184098 17 
184179 23 
184228 3 
184236 1 
184241 1 
184245 7 
184249 10 
184254 13 
184266 18 
184281 7 
184297 104 
184318 3 
184321 3 
184385 322 
184462 12 
184466 50 
184470 1 
184475 1 
184530 56 
184558 1 
184563 83 
184572 1 
184580 1 
184602 1 
184618 113 
184627 3 
184633 55 
184639 111 
184645 89 
184648 81 
184662 51 
184669 106 
184680 3 
184697 17 
184715 17 
184776 564 
184831 1 
184834 82 
184839 68 
184865 67 
184942 91 
184957 1 
184964 208 
184972 3 
184975 4 
184985 25 
184989 114 
185026 14 
185030 2 
185035 40 
185047 128 
185074 1 
185136 1 
185148 3 
185157 46 
185165 15 
185169 6 
185174 2 
185187 9 
185197 80 
185222 19 
185281 1 
185305 20 
185323 54 
185414 2 
185419 15 
185439 37 
185448 6 
185465 5 
185515 3 
185548 9 
185592 2 
185597 7 
185614 123 
185633 34 
185648 17 
185660 430 
185676 84 
185687 142 
185706 4 
185742 22 
185746 32 
185757 49 
185761 172 
185776 19 
185813 50 
185819 9 
185832 1 
185848 4 
185865 3 
185882 1 
185892 181 
185919 1 
185943 40 
185960 2 
185993 90 
186006 17 
186011 2 
186014 23 
186045 22 
186055 64 
186075 56 
186400 4 
186513 28 
186527 29 
186535 347 
186541 83 
186550 73 
186556 13 
186566 491 
186573 69 
186579 25 
186587 43 
186599 10 
186605 488 
186628 4 
186640 146 
186653 2078 
186672 22 
186677 1 
186686 387 
186697 143 
186705 140 
186728 1 
186810 77 
186817 14 
186821 4 
186840 19 
186848 399 
186857 116 
186863 29 
186872 59 
186898 6 
186986 10 
186996 61 
187031 177 
187047 2 
187051 42 
187057 72 
187065 186 
187077 22 
187124 12 
187143 7 
187160 75 
187184 142 
187225 7 
187268 7 
187348 1 
187395 29 
187403 53 
187523 5 
187580 1 
187586 48 
187593 9 
187596 6 
187614 72 
187693 52 
187719 36 
187790 6 
187795 8 
187803 2 
187814 33 
187855 3 
187877 1 
187881 18 
187888 5 
187906 22 
187915 6 
187937 8 
188000 2 
188006 3 
188109 1 
188200 15 
188277 6 
188368 27 
188393 1 
188399 56 
188445 328 
188470 149 
188478 34 
188526 48 
188595 25 
188653 1 
188735 99 
188782 1 
188809 4 
188949 2 
188996 18 
189118 47 
189386 4 
189445 96 
189460 1 
189485 36 
189493 118 
189521 7 
189575 26 
189578 29 
189582 121 
189588 141 
189610 30 
189627 24 
189637 178 
189667 45 
189744 13 
189823 47 
189852 1 
189902 13 
189913 1 
189945 34 
189973 4 
190025 26 
190052 14 
190177 168 
190203 2 
190209 87 
190364 1 
190391 45 
190418 21 
190441 126 
190481 75 
190517 6 
190538 131 
190548 1 
190577 1 
190703 3 
190782 3 
190822 10 
190826 11 
190871 1 
190921 39 
190960 11 
191011 17 
191043 2 
191064 53 
191086 29 
191162 5 
191206 46 
191211 20 
191234 4 
191278 7 
191351 24 
191443 1 
191477 3 
191498 6 
191503 20 
191608 3 
191612 3 
191629 3 
191643 14 
191651 1 
191744 24 
191753 42 
191785 4 
191794 35 
191799 204 
191815 90 
191824 51 
191835 625 
191852 954 
191871 1 
191879 975 
191892 11 
191899 88 
191904 75 
191912 6 
191918 129 
191924 31 
191939 161 
191946 39 
191950 5 
191953 26 
191958 27 
191966 14 
191978 51 
191984 84 
192006 43 
192012 3 
192015 42 
192024 47 
192036 459 
192044 6 
192047 43 
192050 259 
192058 227 
192070 86 
192089 148 
192096 150 
192113 1 
192118 30 
192146 30 
192157 24 
192167 4 
192186 2 
192190 1 
192193 1 
192202 1 
192205 15 
192212 21 
192230 30 
192246 5 
192249 6 
192261 158 
192278 3 
192293 103 
192310 12 
192321 133 
192332 22 
192350 46 
192357 9 
192366 6 
192372 16 
192404 84 
192407 9 
192412 5 
192448 8 
192451 4 
192492 1 
192573 2 
192587 2 
192638 1 
192673 57 
192687 1 
192724 3 
192878 12 
192902 50 
192908 1 
192911 90 
192925 4 
192934 1 
192955 72 
192987 55 
193071 26 
193081 25 
193108 44 
193115 202 
193125 170 
193137 251 
193147 136 
193162 83 
193168 87 
193177 1 
193186 1 
193198 2 
193202 6 
193213 274 
193225 1 
193245 14 
193248 26 
193255 1 
193262 4 
193284 92 
193288 5 
193337 12 
193385 13 
193412 17 
193416 7 
193421 4 
193434 134 
193456 5 
193473 10 
193512 23 
193530 26 
193535 65 
193541 163 
193550 4 
193561 8 
193566 25 
193571 18 
193585 225 
193597 428 
193606 26 
193613 138 
193635 1 
193643 41 
193647 5 
193659 322 
193670 17 
193673 2 
193678 10 
193703 83 
193712 46 
193725 3 
193729 31 
193744 359 
193771 339 
193781 1 
193786 2 
193790 44 
193795 4 
193800 13 
193813 48 
193822 51 
193829 101 
193843 150 
193862 53 
193869 8 
193876 140 
193884 9 
193888 1 
193903 216 
193916 59 
193924 71 
193937 134 
193950 18 
193959 41 
193970 9 
193975 1 
193983 19 
193987 3 
193996 51 
194005 42 
194013 23 
194022 60 
194029 161 
194034 38 
194040 29 
194047 177 
194053 22 
194057 3 
194060 2 
194068 3 
194071 29 
194079 24 
194117 4 
194121 53 
194129 1 
194152 9 
194162 3 
194165 6 
194227 4 
194231 2 
194235 260 
194239 21 
194250 35 
194254 33 
194260 235 
194266 1 
194271 154 
194281 2 
194289 11 
194317 1 
194348 6 
194353 8 
194361 10 
194393 27 
194427 193 
194492 13 
194518 38 
194533 242 
194572 61 
194587 48 
194590 9 
194596 1 
194612 1 
194620 95 
194634 137 
194650 2 
194667 2 
194677 25 
194684 42 
194700 1 
194731 1 
194766 8 
194773 3 
194802 37 
194819 30 
194846 1 
194849 2 
194855 215 
194860 172 
194877 5 
194899 182 
194956 1 
194974 35 
195072 11 
195076 1 
195085 1 
195097 24 
195211 4 
195219 6 
195254 34 
195265 5 
195284 30 
195298 115 
195368 48 
195372 1 
195376 97 
195454 44 
195484 30 
195489 2 
195504 2 
195515 1 
195539 19 
195571 7 
195576 62 
195595 200 
195623 2 
195638 7 
195652 36 
195663 1 
195672 21 
195684 247 
195695 424 
195723 113 
195731 106 
195761 90 
195767 1 
195771 23 
195801 32 
195817 21 
195834 469 
195892 1 
195896 1 
195902 24 
195923 35 
195934 8 
195951 88 
195956 1 
195962 46 
195967 4 
195973 86 
195985 6 
195988 3 
195992 1 
196000 320 
196009 24 
196014 27 
196025 26 
196029 5 
196042 16 
196051 5 
196059 163 
196067 3 
196070 107 
196086 2 
196092 45 
196096 12 
196102 1 
196117 13 
196149 3 
196159 2 
196165 62 
196170 91 
196182 447 
196191 618 
196200 11 
196205 8 
196211 33 
196219 17 
196225 56 
196231 30 
196244 560 
196261 104 
196274 802 
196286 161 
196294 178 
196299 143 
196309 1 
196314 103 
196325 2 
196331 142 
196344 31 
196387 1 
196421 36 
196455 51 
196478 2 
196484 4 
196501 42 
196558 87 
196576 56 
196580 9 
196595 27 
196613 95 
196626 168 
196638 36 
196645 27 
196658 113 
196667 40 
196683 9 
196738 8 
196796 17 
196802 82 
196814 9 
196823 1 
196830 7 
196839 95 
196848 1 
196852 5 
196858 144 
196886 6 
196939 87 
196955 5 
196975 6 
196979 1 
196996 104 
197027 4 
197035 1 
197039 32 
197050 2 
197069 6 
197073 20 
197081 52 
197087 16 
197092 18 
197110 2 
197179 1 
197194 5 
197207 63 
197210 53 
197213 223 
197230 139 
197252 10 
197256 2 
197273 158 
197295 10 
197380 153 
197386 13 
197394 42 
197401 16 
197413 8 
197423 405 
197491 49 
197496 18 
197503 158 
197523 95 
197543 1 
197596 1316 
197666 99 
197675 104 
197726 5 
197758 6 
197765 1 
197771 2 
197776 1 
197779 2 
197783 1 
197787 1 
197790 11 
197933 18 
198014 3 
198041 1 
198045 6 
198056 1 
198084 2 
198087 6 
198122 4 
198138 1 
198146 62 
198152 3 
198168 36 
198189 9 
198197 16 
198202 1 
198205 11 
198215 500 
198225 6 
198241 3 
198266 1 
198303 101 
198334 4 
198347 11 
198354 186 
198371 1 
198396 35 
198404 21 
198409 2 
198414 23 
198422 83 
198433 5 
198440 100 
198457 150 
198471 45 
198476 41 
198485 8 
198493 12 
198503 9 
198521 15 
198526 15 
198596 2 
198601 19 
198619 3 
198624 2 
198635 21 
198641 52 
198646 1 
198655 13 
198676 7 
198718 1 
198738 4 
198743 1 
198746 27 
198770 119 
198775 8 
198782 41 
198788 130 
198793 76 
198798 13 
198805 15 
198820 655 
198831 9 
198847 508 
198860 1 
198865 37 
198871 51 
198875 45 
198883 278 
198889 126 
198904 12 
198910 16 
198917 1 
198927 4 
198951 12 
199028 255 
199033 1 
199045 125 
199055 15 
199061 18 
199065 1 
199074 4 
199080 6 
199123 7 
199131 1 
199138 2 
199151 11 
199158 73 
199170 8 
199187 1 
199199 10 
199208 25 
199215 20 
199288 63 
199359 286 
199396 3 
199411 1 
201774 1 
201779 5 
201786 94 
201794 38 
201807 140 
201827 786 
201850 621 
201866 62 
201891 192 
201900 443 
201914 417 
201922 19 
201926 18 
201943 964 
201961 222 
201969 84 
201974 39 
201979 2 
201989 1 
201995 7 
202004 141 
202013 313 
202025 145 
202046 159 
202088 8 
202114 22 
202118 3 
202123 199 
202135 132 
202138 1 
202142 22 
202153 247 
202168 352 
202179 28 
202220 38 
202234 177 
202254 7 
202273 70 
202279 82 
202282 2 
202290 57 
202298 91 
202312 441 
202331 805 
202352 898 
202372 467 
202380 39 
202388 368 
202401 1060 
202415 102 
202421 62 
202428 34 
202431 1 
202452 11 
202463 230 
202469 1 
202473 147 
202503 716 
202531 3167 
202554 575 
202562 126 
202567 616 
202581 1 
202588 40 
202653 11 
202674 6 
202698 19 
202709 87 
202734 2 
202740 81 
202746 27 
202754 18 
202763 104 
202771 5 
202828 21 
202837 16 
202856 11 
202869 31 
202875 13 
202878 3 
202889 105 
202897 24 
202903 192 
202912 67 
202918 34 
202928 133 
202934 44 
202941 2 
202945 7 
202948 6 
202952 27 
202966 662 
202988 37 
202994 3 
202999 14 
203009 1 
203055 46 
203085 5 
203118 51 
203125 2 
203138 333 
203147 61 
203159 906 
203180 185 
203186 20 
203203 37 
203209 17 
203232 151 
203247 49 
203278 19 
203289 468 
203302 183 
203326 2161 
203358 70 
203366 90 
203373 13 
203377 6 
203380 2 
203383 6 
203391 124 
203399 84 
203405 99 
203420 163 
203429 68 
203433 3 
203438 3 
203446 1 
203449 21 
203455 43 
203464 20 
203473 2 
203561 11 
203565 1 
203576 2 
203586 305 
203593 8 
203597 110 
203602 6 
203613 1 
203719 1 
203734 1 
203738 2 
203763 8 
203772 211 
203785 1 
203866 33 
203873 149 
203879 72 
203883 1 
203886 299 
203894 1 
203905 676 
203915 19 
203937 1 
203973 157 
204003 56 
204036 147 
204040 60 
204062 5 
204067 2 
204072 6 
204077 18 
204095 135 
204099 10 
204114 1 
204120 1 
204138 3 
204157 26 
204210 28 
204220 15 
204270 11 
204273 18 
204309 29 
204314 7 
204371 19 
204444 45 
204476 1 
204483 6 
204586 5 
204617 178 
204661 1 
204672 42 
204720 10 
204755 1 
204770 73 
204775 1 
204780 63 
204793 1 
204801 115 
204810 18 
204816 10 
204856 2 
204864 7 
204971 46 
204979 210 
205073 2 
205081 29 
205136 18 
205255 177 
205279 6 
205346 1 
205426 15 
205454 1 
205472 3 
205477 1 
205553 2 
205587 17 
205593 142 
205604 142 
205611 63 
205617 18 
205621 2 
205633 421 
205644 9 
205652 30 
205656 45 
205663 5 
205681 1 
205693 66 
205702 29 
205708 7 
205715 10 
205721 18 
205745 18 
205751 10 
205767 5 
205791 16 
205803 1 
205806 11 
205836 2 
205858 6 
205872 3 
205878 9 
205886 2 
205894 1 
205897 1 
205900 1 
205914 1 
205919 6 
205928 2 
205932 8 
205938 5 
205992 17 
206035 113 
206055 78 
206077 1 
206080 37 
206091 11 
206102 1 
206133 20 
206140 124 
206165 29 
206195 2 
206249 5 
206273 5 
206279 35 
206298 27 
206311 18 
206316 1 
206320 24 
206335 19 
206341 6 
206426 10 
206436 328 
206454 128 
206462 98 
206467 105 
206474 33 
206481 17 
206511 13 
206572 24 
206597 17 
206609 295 
206615 8 
206637 9 
206646 2 
206661 8 
206674 9 
206680 2 
206688 7 
206803 153 
206815 247 
206827 162 
206831 13 
206839 143 
206846 60 
206853 6 
206961 6 
206970 42 
206976 5 
206979 142 
206982 6 
206989 270 
207000 239 
207011 177 
207038 15 
207049 48 
207062 80 
207078 385 
207105 67 
207121 260 
207128 29 
207137 39 
207142 19 
207243 10 
207251 14 
207270 194 
207273 23 
207282 685 
207291 32 
207299 146 
207305 74 
207317 20 
207379 76 
207412 1 
207431 86 
207488 1 
207582 142 
207588 23 
207601 80 
207624 12 
207649 10 
207653 3 
207751 5 
207762 3 
207787 149 
207802 1 
207809 357 
207822 1 
207911 5 
207982 95 
208114 213 
208138 161 
208154 54 
208232 3 
208285 211 
208302 2 
208308 72 
208318 8 
208355 75 
208384 68 
208391 1 
208449 1 
208467 79 
208575 2 
208598 8 
208639 9 
208667 95 
208674 2 
208684 6 
208712 15 
208717 1 
208725 53 
208731 47 
208755 8 
208762 20 
208784 3 
208799 12 
208815 32 
208821 4 
208825 16 
208831 8 
208862 81 
208875 86 
208886 9 
208889 299 
208896 16 
208908 1 
208922 431 
208928 22 
208944 15 
208953 11 
208963 66 
208969 2 
208988 25 
208994 52 
209001 275 
209005 1 
209022 91 
209031 140 
209043 378 
209053 45 
209071 1275 
209089 9 
209094 45 
209098 79 
209105 3 
209114 215 
209127 203 
209134 2 
209139 1 
209159 47 
209174 238 
209186 4 
209189 26 
209197 90 
209212 1 
209243 61 
209269 77 
209279 8 
209287 1 
209302 8 
209316 12 
209328 22 
209340 15 
209350 45 
209361 13 
209425 19 
209437 6 
209441 27 
209446 30 
209475 191 
209487 38 
209495 31 
209502 10 
209506 4 
209518 23 
209526 38 
209534 2 
209539 14 
209542 1 
209547 1 
209550 3 
209555 26 
209565 9 
209676 46 
209686 22 
209695 311 
209706 24 
209718 17 
209721 2 
209727 9 
209731 7 
209745 1 
209839 62 
209843 41 
209861 1 
209876 2 
209991 241 
209996 1 
210040 27 
210054 71 
210133 95 
210143 67 
210184 52 
210238 1 
210242 2 
210250 22 
210269 6 
210300 9 
210342 1 
210348 7 
210363 6 
210371 39 
210374 80 
210382 1 
210418 3 
210476 25 
210482 1 
210492 6 
210496 3 
210510 12 
210514 2 
210520 3 
210530 55 
210540 31 
210547 7 
210556 44 
210561 10 
210565 218 
210573 1 
210577 6 
210590 39 
210595 2 
210603 4 
210608 5 
210727 12 
210735 22 
210748 2 
210754 8 
210759 1 
210774 15 
210784 5 
210791 1 
210851 6 
210902 17 
210981 2 
210985 35 
211033 4 
211057 7 
211062 57 
211067 3 
211073 6 
211083 10 
211093 8 
211114 18 
211119 28 
211161 21 
211250 22 
211344 150 
211347 111 
211392 127 
211411 225 
211423 11 
211432 260 
211445 1 
211455 47 
211460 23 
211494 3 
211537 3 
211557 23 
211592 101 
211596 62 
211606 7 
211620 45 
211634 4 
211685 7 
211738 26 
211779 7 
211790 4 
211831 48 
211834 1 
211891 22 
211907 86 
211927 38 
211931 3 
211973 24 
211997 14 
212084 6 
212098 9 
212183 1 
212200 24 
212224 49 
212252 1 
212285 167 
212299 122 
212324 3 
212329 1 
212356 46 
212367 1 
212382 56 
212393 6 
212401 3 
212409 2 
212417 1 
212421 2 
212428 2 
212437 2 
212443 2 
212472 13 
212480 53 
212488 35 
212503 2 
212507 2 
212516 1 
212541 1 
212554 1 
212584 1 
212649 1 
212652 14 
212656 2 
212663 11 
212682 18 
212707 2 
212725 38 
212729 1 
212738 1 
212751 2 
212773 1 
212812 2 
212835 29 
212860 2 
212989 41 
213003 61 
213066 169 
213086 1 
213104 3 
213107 2 
213175 126 
213188 75 
213201 70 
213209 59 
213221 1 
213241 12 
213250 5 
213285 17 
213293 5 
213313 12 
213333 11 
213342 25 
213353 3 
213389 1 
213399 3 
213480 8 
213505 29 
213568 57 
213583 5 
213598 1 
213607 23 
213649 1 
213669 12 
213743 5 
213781 2 
213879 38 
214035 8 
214064 3 
214140 39 
214156 4 
214180 3 
214220 3 
214261 47 
214305 2 
214433 38 
214451 20 
214454 1 
214574 22 
214577 7 
214729 18 
214783 48 
214791 4 
214839 8 
214856 11 
214874 11 
215051 22 
215353 83 
215382 2 
215409 16 
215412 1 
215491 25 
215498 3 
215503 27 
215513 1 
215522 38 
215560 17 
215598 21 
215665 29 
215674 2 
215694 5 
215752 4 
215778 11 
215818 2 
215847 14 
215854 21 
215949 60 
215958 4 
215970 15 
216109 2 
216127 1 
216138 8 
216216 18 
216264 10 
216287 1 
216292 20 
216326 21 
216406 14 
216411 20 
216422 203 
216429 37 
216434 32 
216441 48 
216456 720 
216467 683 
216502 1308 
216520 31 
216524 95 
216533 218 
216572 495 
216581 130 
216601 15 
216607 2 
216623 13 
216626 22 
216641 1 
216689 2 
216692 17 
216696 24 
216700 232 
216714 125 
216719 15 
216722 4 
216740 549 
216751 351 
216761 9 
216771 3 
216774 1 
216778 4 
216784 2 
216787 10 
216798 40 
216802 1 
216820 12 
216833 15 
216843 17 
216846 40 
216855 2 
216873 30 
216878 2 
216887 84 
216900 13 
216906 2 
216949 2 
216961 154 
216975 1 
216980 126 
216991 16 
216998 10 
217004 46 
217009 2 
217012 2 
217019 5 
217033 3 
217048 2 
217058 14 
217105 10 
217124 16 
217133 49 
217153 82 
217161 11 
217166 12 
217177 305 
217191 1053 
217208 37 
217214 41 
217233 584 
217248 93 
217262 41 
217266 11 
217270 106 
217300 229 
217309 130 
217318 45 
217323 12 
217326 3 
217331 25 
217339 35 
217346 8 
217403 1 
217410 1 
217413 1 
217419 117 
217431 3 
217467 177 
217472 5 
217481 5 
217487 25 
217494 44 
217519 115 
217539 2 
217552 2 
217558 1 
217615 3 
217622 3 
217634 33 
217644 112 
217656 450 
217677 40 
217680 22 
217686 22 
217698 6 
217729 72 
217780 1 
217799 1 
217809 8 
217821 122 
217826 54 
217833 1 
217858 12 
217870 37 
217922 4 
217939 3 
217958 88 
217975 7 
217979 15 
217992 9 
217997 3 
218011 37 
218125 176 
218132 80 
218147 6 
218163 22 
218185 4 
218201 10 
218256 1 
218261 3 
218279 5 
218282 1 
218300 1 
218310 60 
218338 3 
218358 258 
218369 1 
218418 2 
218425 101 
218432 6 
218443 166 
218449 1 
218459 21 
218474 12 
218489 3 
218577 25 
218581 3 
218604 28 
218636 1 
218642 48 
218646 63 
218669 28 
218689 88 
218700 4 
218705 89 
218718 7 
218721 11 
218733 1 
218738 26 
218757 64 
218761 226 
218769 14 
218785 3 
218848 1 
218898 44 
218912 21 
218924 295 
218936 34 
218942 2 
218953 11 
219081 2 
219097 190 
219105 5 
219110 218 
219130 7 
219133 1 
219146 16 
219226 3 
219241 15 
219251 108 
219307 39 
219347 9 
219422 1 
219446 448 
219505 71 
219522 33 
219549 2 
219568 178 
219626 1 
219636 3 
219650 7 
219660 184 
219677 50 
219704 91 
219730 1 
219735 3 
219754 3 
219791 15 
219799 2 
219827 1 
219831 2 
219837 51 
219846 67 
219888 14 
219911 41 
219915 4 
219922 102 
219942 2 
219950 1 
219966 11 
219971 125 
219975 15 
219983 3 
219988 1 
219999 34 
220012 45 
220026 107 
220036 14 
220043 2 
220047 18 
220055 24 
220075 55 
220089 31 
220093 17 
220102 37 
220136 4 
220155 120 
220171 26 
220179 59 
220186 17 
220193 4 
220200 15 
220204 1 
220208 7 
220211 26 
220230 1 
220235 5 
220238 3 
220277 266 
220290 115 
220301 10 
220304 26 
220330 52 
220336 40 
220346 9 
220349 1 
220364 76 
220370 29 
220375 128 
220384 28 
220390 16 
220394 7 
220401 124 
220408 24 
220419 164 
220431 58 
220435 25 
220438 39 
220447 43 
220457 71 
220486 12 
220496 10 
220513 17 
220536 1 
220549 1 
220555 1 
220559 3 
220571 2 
220578 10 
220585 22 
220605 30 
220614 12 
220629 92 
220637 10 
220643 40 
220648 5 
220654 18 
220665 59 
220686 1 
220703 2 
220734 29 
220749 10 
220756 3 
220759 1 
220766 10 
220777 274 
220787 343 
220796 136 
220804 22 
220810 317 
220816 4 
220827 9 
220835 7 
220839 7 
220848 2 
220851 10 
220863 349 
220884 39 
220891 23 
220896 49 
220902 74 
220910 1 
220915 15 
220919 10 
220926 1 
220932 1 
220977 1 
220993 17 
221007 3 
221019 1 
221025 3 
221043 1 
221060 4 
221063 2 
221070 16 
221291 1 
221295 48 
221308 156 
221323 147 
221332 54 
221341 58 
221347 32 
221352 28 
221450 294 
221457 200 
221481 247 
221489 2 
221509 36 
221516 5 
221521 62 
221524 5 
221528 129 
221534 13 
221537 1 
221550 2 
221558 4 
221562 1 
222639 159 
222736 76 
224724 1 
224754 1 
225379 2 
225394 6 
225559 15 
226266 3 
226270 17 
226283 11 
226318 1 
226879 3 
226900 2 
226912 1 
226915 54 
226932 1 
226940 6 
226959 1 
226963 2 
226981 217 
226989 7 
227000 11 
227005 16 
227009 81 
227020 3 
227023 135 
227084 84 
227097 8 
227106 143 
227115 3 
227121 2 
227129 1 
227132 7 
227137 145 
227162 2 
227165 9 
227182 1189 
227201 146 
227207 3 
227213 5 
227222 11 
227277 1 
227299 39 
227307 21 
227310 13 
227313 18 
227322 345 
227346 2048 
227379 1257 
227396 47 
227423 124 
227430 144 
227442 855 
227471 1789 
227496 255 
227505 38 
227516 27 
227525 135 
227534 1 
227978 1 
230597 22 
234558 1 
235089 1 
235098 13 
235101 1 
235107 3 
235110 3 
235117 4 
235125 216 
235135 1 
235173 16 
235181 5 
235195 8 
235201 1 
235224 212 
235237 3 
235243 11 
235249 9 
235261 45 
235267 14 
235272 22 
235278 5 
235282 36 
235287 5 
235298 55 
235303 12 
235310 2 
235313 2 
235325 11 
235332 2 
235336 4 
235344 3 
235387 30 
235396 30 
235399 48 
235409 6 
235417 104 
235426 33 
235433 155 
235444 36 
235453 3 
235456 2 
235459 3 
235464 1 
235467 42 
235473 3 
235482 71 
235485 35 
235488 2 
235506 1 
235525 3 
235576 3 
235580 128 
235584 2 
235592 2 
235602 157 
235619 2 
235625 10 
235633 64 
235640 181 
235649 140 
235667 172 
235674 6 
235681 46 
235690 111 
235713 1 
235717 1 
235737 2 
235754 10 
235767 2 
235776 5 
235781 1 
235790 7 
235809 19 
235817 158 
235832 6 
235838 64 
235846 23 
235858 30 
235861 78 
235872 88 
235876 37 
235881 12 
235884 12 
235891 24 
235898 28 
235908 8 
235917 172 
235922 1 
235935 42 
235942 197 
235949 40 
235961 862 
235983 999 
235994 354 
236000 34 
236055 9376 
236091 558 
236106 42 
236113 126 
236121 1 
236125 263 
236133 127 
236137 9 
236143 14 
236157 118 
236160 2 
236164 15 
236175 1 
236180 8 
236189 1 
236198 1525 
236247 8500 
236304 113 
236309 1 
236313 2 
236317 8 
236325 281 
236331 38 
236337 86 
236343 12 
236352 7 
236360 26 
236383 1 
236392 13 
236400 4 
236408 13 
236434 219 
236445 12 
236460 1150 
236484 644 
236503 112 
236512 35 
236517 3 
236521 25 
236528 10 
236534 29 
236543 55 
236555 8 
236561 2 
236568 111 
236609 110 
236617 36 
236630 138 
236656 1959 
236673 7 
236677 17 
236681 29 
236687 159 
236693 10 
236700 22 
236711 88 
236722 1 
236737 321 
236745 5 
236748 1 
236751 18 
236758 317 
236773 78 
236778 3 
236784 198 
236788 1 
236792 33 
236804 147 
236810 1 
236828 112 
236844 138 
236852 202 
236859 78 
236867 12 
236877 1094 
236889 1 
236899 1 
236905 18 
236910 101 
236943 13 
236946 22 
236949 5 
236957 3 
236963 141 
236973 109 
236984 244 
237003 277 
237020 235 
237027 9 
237036 138 
237079 68 
237088 5 
237104 289 
237115 2 
237119 5 
237128 31 
237141 1106 
237155 2 
237180 3 
237183 1 
237189 79 
237198 1 
237208 333 
237214 38 
237221 245 
237228 57 
237233 1 
237238 69 
237243 122 
237249 2 
237253 23 
237288 60 
237297 2 
237301 47 
237308 303 
237314 6 
237317 48 
237331 1826 
237349 352 
237356 167 
237370 38 
237379 108 
237391 418 
237399 10 
237407 111 
237430 760 
237448 19 
237452 1 
237465 1 
237469 9 
237472 50 
237482 177 
237489 12 
237496 57 
237506 691 
237525 353 
237528 81 
237607 8309 
237667 158 
237724 2941 
237779 172 
237787 1 
237793 53 
237804 26 
237813 115 
237826 284 
237838 16 
237842 16 
237846 11 
237853 101 
237858 16 
237862 1 
237873 35 
237879 85 
237884 1 
237894 92 
237904 21 
237912 19 
237917 71 
237929 3 
237936 293 
237949 121 
237955 11 
237959 78 
237974 145 
237991 8 
238000 85 
238006 123 
238011 3 
238016 43 
238021 59 
238028 253 
238036 77 
238043 172 
238048 22 
238053 86 
238058 33 
238061 28 
238079 2 
238086 210 
238095 6 
238114 5 
238120 8 
238134 505 
238157 1086 
238171 121 
238175 115 
238185 40 
238196 38 
238338 342 
238348 431 
238358 318 
238366 3 
238370 892 
238379 2 
238383 368 
238389 145 
238397 935 
238405 2 
238416 1 
238419 3 
238423 7 
238427 3 
238449 2291 
238464 435 
238471 3 
238484 163 
238496 44 
238502 3 
238510 27 
238524 62 
238533 5 
238551 40 
238557 1 
238565 90 
238576 238 
238585 389 
238597 119 
238610 1157 
238624 132 
238630 4 
238637 155 
238648 117 
238654 2 
238657 85 
238661 209 
238667 4 
238726 23 
238731 2 
238734 24 
238748 861 
238766 53 
238773 29 
238783 50 
238793 416 
238803 433 
238817 13 
238824 67 
238831 48 
238840 4 
238879 23 
238883 15 
238907 51 
238924 283 
238945 48 
238951 13 
238954 4 
238959 46 
238963 5 
238970 161 
238979 12 
238983 24 
238991 96 
238997 295 
239001 43 
239011 2 
239025 4 
239048 109 
239059 45 
239066 278 
239070 122 
239075 293 
239087 338 
239094 255 
239100 12 
239104 269 
239123 1400 
239158 1695 
239169 140 
239178 284 
239189 138 
239193 39 
239201 1 
239209 6 
239219 22 
239222 239 
239231 60 
239237 1 
239250 50 
239258 61 
239263 36 
239268 18 
239272 95 
239279 85 
239288 22 
239294 35 
239308 1382 
239326 214 
239333 165 
239339 9 
239346 181 
239354 208 
239360 25 
239373 27 
239398 219 
239406 24 
239414 105 
239431 2 
239435 7 
239438 209 
239444 2 
239453 133 
239460 500 
239467 65 
239472 16 
239482 42 
239491 26 
239500 65 
239511 21 
239515 106 
239525 18 
239528 8 
239531 12 
239538 37 
239546 11 
239550 86 
239563 15 
239572 27 
239593 19 
239598 38 
239607 4 
239619 73 
239623 61 
239629 7 
239634 1 
239639 49 
239651 7 
239654 9 
239657 3 
239673 85 
239679 40 
239702 8 
239715 1 
239727 1 
239735 637 
239745 27 
239753 42 
239759 1 
239762 1 
239768 10 
239778 1 
239784 16 
239787 10 
239807 70 
239816 37 
239830 125 
239838 1 
239852 2 
239858 1 
239862 10 
239867 1 
239871 28 
239879 94 
239888 267 
239917 13 
239931 1 
239936 253 
239943 124 
239946 13 
239949 19 
239954 37 
239960 17 
239979 34 
239994 70 
239997 42 
240006 96 
240023 19 
240029 11 
240037 40 
240069 14 
240078 9 
240091 42 
240104 15 
240114 9 
240117 56 
240123 55 
240127 42 
240133 3 
240141 2 
240161 10 
240194 2 
240200 8 
240205 8 
240213 13 
240226 19 
240238 7 
240245 15 
240252 241 
240262 1 
240267 2 
240274 5 
240285 2 
240290 29 
240307 24 
240318 15 
240330 43 
240335 38 
240348 7 
240355 33 
240362 108 
240371 52 
240378 73 
240385 83 
240390 4 
240393 93 
240400 1 
240404 107 
240407 4 
240410 10 
240419 6 
240425 35 
240432 20 
240466 14 
240471 20 
240476 4 
240490 13 
240495 110 
240507 77 
240515 5 
240524 3 
240540 2 
240546 7 
240552 1 
240558 5 
240562 22 
240571 112 
240590 10 
240645 139 
240657 15 
240665 23 
240670 140 
240687 82 
240699 153 
240703 1 
240716 299 
240723 69 
240733 5 
240740 45 
240754 6 
240768 2 
240778 3 
240809 8 
240816 76 
240827 115 
240834 2 
240840 15 
240847 180 
240863 312 
240873 26 
240924 3 
240942 80 
240950 17 
240953 21 
240966 128 
241014 5 
241021 3 
241029 42 
241095 97 
241124 105 
241130 19 
241134 47 
241142 109 
241146 25 
241152 37 
241168 2 
241181 22 
241186 96 
241195 10 
241261 1 
241269 50 
241280 23 
241291 611 
241304 883 
241313 39 
241323 100 
241327 20 
241334 2 
241345 48 
241355 3 
241370 7 
241421 2 
241438 7 
241441 5 
241451 8 
241458 47 
241468 6 
241500 472 
241531 102 
241541 28 
241551 30 
241557 49 
241563 2 
241581 669 
241612 66 
241621 3 
241624 139 
241631 12 
241644 7 
241650 11 
241678 1 
241701 110 
241729 100 
241744 763 
241763 892 
241779 307 
241793 10 
241802 1 
241810 74 
242581 142 
242589 241 
242602 241 
242624 1278 
242646 4 
242651 3 
242655 17 
242673 828 
242699 190 
242707 3 
242731 923 
242758 73 
242765 93 
242774 31 
242777 6 
242782 34 
242785 39 
242798 52 
242881 8 
242888 2 
242891 78 
242903 87 
242910 23 
242914 1 
242918 2 
242922 7 
242928 7 
242935 76 
242942 13 
242955 2 
242958 17 
243040 1 
243058 1 
243064 168 
243072 110 
243081 6 
243084 396 
243090 45 
243098 1 
243101 1 
243108 1 
243174 1 
243197 5 
243216 54 
243227 87 
243242 389 
243253 27 
243262 441 
243267 50 
243277 143 
243298 130 
243309 9 
243318 35 
243325 149 
243331 1 
243367 6 
243406 5 
243412 51 
243416 6 
243423 8 
243431 36 
243437 74 
243441 22 
243447 60 
243453 27 
243457 103 
243471 122 
243483 304 
243491 13 
243497 115 
243504 5 
243514 44 
243538 8 
243552 7 
243570 5 
243587 21 
243606 427 
243616 98 
243619 5 
243628 28 
243639 256 
243653 219 
243669 8 
243674 25 
243679 4 
243696 80 
243707 43 
243740 4 
243744 17 
243756 161 
243760 1 
243770 146 
243777 87 
243781 66 
243792 67 
243797 83 
243815 90 
243824 8 
243830 158 
243836 5 
243844 18 
243854 81 
243867 102 
243873 4 
243884 9 
243892 17 
243897 64 
243900 49 
243910 31 
243916 100 
243924 263 
243945 6 
243957 21 
243976 348 
243993 79 
243999 1 
244006 1 
244011 1 
244014 5 
244021 204 
244039 232 
244050 6 
244054 72 
244068 3 
244073 5 
244078 1 
244085 10 
244094 319 
244101 24 
244107 4 
244118 13 
244123 82 
244127 3 
244130 1 
244135 28 
244140 17 
244156 55 
244173 271 
244178 2 
244186 50 
244202 1 
244212 1 
244218 51 
244235 61 
244251 5 
244254 25 
244265 4 
244273 5 
244279 31 
244283 9 
244288 25 
244303 3 
244307 9 
244318 12 
244338 2 
244353 1 
244359 1 
244750 25 
245665 1 
245676 27 
245679 1 
245684 16 
245694 89 
245701 30 
245719 330 
245733 25 
245736 42 
245742 25 
245752 329 
245766 1 
245774 30 
245779 10 
245787 177 
245796 271 
245807 85 
245823 45 
245832 197 
245843 115 
245853 8 
245866 92 
245923 4 
245927 5 
245946 58 
245954 42 
245957 3 
245965 6 
245978 68 
245982 16 
245988 184 
245992 49 
245998 266 
246006 16 
246009 6 
246016 134 
246034 44 
246039 15 
246055 7 
246075 27 
246089 313 
246100 395 
246109 278 
246120 207 
246125 1 
246138 27 
246142 568 
246158 611 
246166 356 
246173 257 
246180 340 
246188 20 
246193 17 
246198 127 
246216 2 
246220 3 
246227 24 
246248 82 
246261 37 
246274 22 
246290 11 
246296 16 
246302 16 
246316 2 
246319 10 
246325 14 
246335 71 
246351 142 
246359 22 
246363 31 
246370 6 
246381 356 
246392 105 
246399 7 
246403 1 
246406 57 
246420 142 
246433 2 
246437 9 
246440 48 
246446 8 
246457 4 
246463 123 
246474 236 
246492 267 
246501 33 
246520 113 
246536 112 
246541 79 
246566 7 
246574 2 
246581 15 
246593 8 
246659 14 
246666 4 
246672 22 
246683 4 
246687 10 
246694 43 
246698 18 
246714 117 
246723 55 
246735 280 
246761 1870 
246783 424 
246804 1457 
246828 374 
246845 1435 
246869 6 
246879 1 
246885 47 
246894 4 
246911 1 
246914 4 
246919 16 
246926 3 
246938 5 
246977 15 
246986 66 
247004 134 
247023 9 
247028 1 
247037 451 
247046 4 
247074 14 
247086 73 
247098 71 
247110 74 
247119 114 
247125 102 
247142 79 
247150 20 
247156 15 
247168 183 
247176 8 
247180 42 
247187 492 
247198 2 
247202 1 
247213 20 
247226 17 
247260 39 
247288 35 
247302 99 
247307 98 
247312 1 
247339 25 
247369 175 
247381 37 
247413 442 
247417 16 
247420 32 
247425 414 
247434 277 
247453 831 
247477 560 
247492 53 
247518 285 
247529 22 
247532 236 
247546 319 
247552 30 
247555 4 
247567 213 
247575 11 
247580 10 
247585 79 
247601 164 
247608 23 
247618 35 
247622 48 
247632 53 
247652 1 
247701 10 
247739 103 
247756 4 
247759 121 
247762 51 
247775 65 
247813 250 
247823 210 
247842 1 
247847 4 
247894 53 
247924 1 
247932 28 
247942 69 
247949 68 
247962 128 
247971 256 
247995 9 
247998 49 
248014 26 
248020 1 
248029 16 
248066 3 
248075 20 
248079 23 
248108 26 
248114 1 
248121 28 
248126 202 
248133 36 
248138 187 
248155 1 
248168 105 
248176 39 
248187 10 
248199 54 
248256 56 
248261 37 
248272 22 
248276 6 
248280 24 
248292 5 
248298 1 
248301 24 
248327 94 
248336 284 
248353 11 
248358 2 
248424 29 
248429 34 
248434 2 
248442 33 
248459 12 
248471 2 
248499 75 
248517 53 
248523 8 
248527 75 
248535 188 
248542 5 
248575 20 
248579 9 
248585 1 
248590 3 
248597 25 
248608 85 
248613 11 
248628 5 
248637 27 
248640 4 
248648 81 
248669 7 
248673 8 
248676 1 
248680 70 
248685 20 
248692 158 
248700 14 
248707 47 
248725 39 
248736 126 
248741 3 
248744 14 
248765 19 
248779 21 
248786 6 
248814 1 
248830 130 
248839 65 
248845 1 
248848 197 
248858 40 
248863 1 
248870 137 
248875 63 
248879 19 
248889 23 
248894 83 
248904 2 
248916 98 
248921 98 
248929 1 
248933 40 
248941 38 
248945 14 
248950 128 
248960 379 
248971 183 
248980 844 
248992 81 
249000 24 
249015 40 
249023 174 
249035 376 
249045 11 
249048 33 
249056 163 
249073 757 
249088 274 
249097 170 
249110 71 
249115 45 
249126 49 
249163 51 
249169 1 
249181 97 
249197 224 
249205 60 
249213 1 
249221 130 
249224 214 
249233 5 
249246 602 
249264 761 
249272 64 
249275 18 
249278 329 
249304 2640 
249338 665 
249349 156 
249355 29 
249359 24 
249366 11 
249374 125 
249379 61 
249382 17 
249387 83 
249390 2 
249393 166 
249414 19 
249425 53 
249441 1 
249454 1 
249504 300 
249519 553 
249532 78 
249541 130 
249554 1 
249564 799 
249589 10 
249604 32 
249608 2 
249619 108 
249624 19 
249629 195 
249639 233 
249653 18 
249670 172 
249681 12 
249690 175 
249701 28 
249707 60 
249712 204 
249719 41 
249722 1 
249732 21 
249742 12 
249748 216 
249766 5 
249801 35 
249817 31 
249826 57 
249831 2 
249847 1 
249855 7 
249859 1 
249863 4 
249877 7 
249886 1 
249948 151 
249974 44 
249997 154 
250003 1 
250008 13 
250017 1 
250030 4 
250045 44 
250050 14 
250057 26 
250082 1 
250098 44 
250107 4 
250127 9 
250137 72 
250148 2 
250157 3 
250187 14 
250195 2 
250208 6 
250219 22 
250271 12 
250279 1 
250291 4 
250312 350 
250326 8 
250334 1 
250339 20 
250350 14 
250355 2 
250360 18 
250364 1 
250369 3 
250372 2 
250432 32 
250435 1 
250462 7 
250498 9 
250567 2 
250577 51 
250585 266 
250650 20 
250655 42 
250664 67 
250671 39 
250687 109 
250700 57 
250713 1 
250722 5 
250730 52 
250745 1 
250768 10 
250797 11 
250825 6 
250830 45 
250834 10 
250839 99 
250850 87 
250862 33 
250868 43 
250874 35 
250881 3 
250884 11 
250902 50 
250907 3 
250910 2 
250917 43 
250939 25 
250963 1 
250992 1 
251016 43 
251022 6 
251030 98 
251039 115 
251046 25 
251054 17 
251060 112 
251070 10 
251103 2014 
251145 46 
251165 8 
251190 13 
251252 37 
251262 141 
251266 32 
251270 95 
251276 8 
251280 159 
251288 207 
251301 276 
251331 131 
251341 176 
251355 278 
251366 154 
251378 312 
251389 32 
251397 7 
251406 69 
251416 25 
251423 513 
251438 150 
251444 245 
251455 584 
251474 240 
251484 29 
251501 1133 
251522 149 
251531 11 
251541 34 
251568 37 
251586 2 
251621 18 
251627 1 
251633 11 
251641 75 
251644 3 
251647 10 
251650 9 
251656 1 
251659 45 
251662 1 
251666 13 
251671 3 
251679 22 
251688 22 
251695 13 
251700 2 
251703 7 
251708 97 
251713 4 
251724 229 
251732 4 
251745 57 
251763 3 
251789 19 
251800 37 
251806 4 
251847 14 
251857 2 
251876 1 
251888 2 
251908 144 
251923 81 
251961 3 
252002 183 
252025 15 
252055 72 
252059 9 
252080 20 
252084 41 
252095 2 
252098 40 
252101 22 
252107 73 
252116 1 
252134 2 
252138 29 
252191 19 
252208 1 
252219 15 
252227 3 
252241 27 
252264 1 
252267 154 
252278 13 
252304 20 
252309 4 
252330 9 
252338 1 
252345 2 
252349 1 
252355 14 
252391 14 
252394 71 
252400 3 
252403 31 
252408 3 
252416 36 
252429 19 
252446 235 
252483 6 
252486 23 
252496 1 
252501 1 
252515 11 
252530 2 
252537 1 
252542 25 
252546 19 
252549 7 
252560 11 
252566 46 
252574 37 
252577 1 
252585 27 
252605 18 
252612 1 
252634 82 
252663 15 
252676 12 
252695 177 
252701 1 
252706 5 
252711 1 
252718 412 
252726 17 
252729 14 
252738 95 
252747 186 
252766 408 
252776 131 
252788 119 
252795 6 
252804 34 
252807 3 
252817 8 
252821 1 
252833 14 
252836 23 
252840 84 
252854 1 
252890 24 
252900 163 
252908 7 
252921 85 
252949 39 
252976 6 
252980 148 
252998 1 
253007 31 
253038 15 
253053 2 
253066 230 
253091 4 
253094 62 
253107 2 
253112 3 
253130 12 
253153 1 
253177 47 
253199 4 
253205 79 
253217 245 
253230 17 
253263 6 
253279 48 
253305 111 
253309 27 
253320 5 
253328 117 
253333 13 
253352 11 
253392 7 
253409 24 
253451 21 
253454 2 
253472 40 
253476 7 
253481 23 
253485 185 
253502 3 
253509 19 
253512 10 
253517 43 
253529 2 
253532 135 
253559 2 
253634 4 
253643 63 
253662 19 
253688 41 
253731 4 
253743 53 
253752 12 
253759 34 
253765 84 
253778 172 
253786 17 
253797 67 
253805 1 
253808 8 
253819 29 
253822 2 
253837 60 
253887 1 
253911 1 
253922 93 
253943 40 
253952 3 
253960 87 
254063 8 
254096 39 
254103 4 
254111 8 
254115 22 
254120 67 
254125 13 
254129 1 
254140 1 
254146 59 
254157 3 
254169 26 
254184 2 
254200 56 
254208 32 
254216 19 
254222 1 
254231 5 
254247 16 
254255 32 
254261 3 
254269 541 
254284 187 
254293 28 
254298 2 
254321 5 
254332 1 
254335 12 
254342 17 
254366 5 
254371 2 
254384 5 
254413 22 
254418 4 
254428 1 
254431 16 
254439 16 
254442 42 
254447 15 
254452 9 
254459 32 
254474 42 
254482 145 
254490 11 
254498 111 
254508 215 
254514 43 
254522 69 
254527 24 
254536 59 
254542 32 
254548 91 
254553 1 
254558 3 
254567 393 
254576 342 
254586 52 
254591 34 
254596 2 
254604 301 
254611 310 
254618 29 
254632 309 
254643 16 
254648 1 
254654 148 
254663 45 
254668 22 
254672 4 
254680 9 
254702 60 
254713 44 
254733 60 
254738 14 
254742 38 
254745 26 
254752 92 
254766 5 
254770 20 
254773 115 
254781 2 
255027 105292 
255174 1 
255192 11 
255197 23 
255225 2 
255238 5 
255257 1 
255260 2 
255268 4 
255274 11 
255283 1 
255299 1 
255314 24 
255319 1 
255327 1 
255352 6 
255357 13 
255363 1 
255374 1 
255387 6 
255459 8 
255463 2 
255477 2 
255487 4 
255504 2 
255526 5 
255531 5 
255640 1 
255651 9 
255657 48 
255669 142 
255673 1 
255693 23 
255697 1 
255721 3 
255729 2 
255733 3 
255737 3 
255741 2 
255748 2 
255753 2 
255757 11 
255764 1 
255791 1 
255808 14 
255814 21 
255822 29 
255826 12 
255834 55 
255842 41 
255849 32 
255855 66 
255866 108 
255878 101 
255890 17 
255899 125 
255918 73 
255930 100 
255935 11 
255938 8 
255956 58 
255984 158 
255995 2 
256010 28 
256016 609 
256034 45 
256039 2 
256047 8 
256058 29 
256066 98 
256082 23 
256091 4 
256098 36 
256106 3 
256111 3 
256114 1 
256118 13 
256124 2 
256133 3 
256140 87 
256144 23 
256151 30 
256161 2 
256170 35 
256177 10 
256184 18 
256203 561 
256218 4 
256223 17 
256233 17 
256236 2 
256242 11 
256249 6 
256256 9 
256261 61 
256265 26 
256276 16 
256290 19 
256300 1 
256303 5 
256307 1 
256312 2 
256322 26 
256364 8 
256368 79 
256371 98 
256402 4 
256406 27 
256412 7 
256429 5 
256434 12 
256439 1 
256444 146 
256454 12 
256462 1 
256465 2 
256502 2 
256520 2 
256584 101 
256591 97 
256603 115 
256609 210 
256613 147 
256624 186 
256637 1 
256642 54 
256658 2 
256661 18 
256669 17 
256674 7 
256679 30 
256700 33 
256706 31 
256710 1 
256725 22 
256741 3 
256772 20 
256776 1 
256784 31 
256793 1 
256801 2 
256821 2 
256829 2 
256835 6 
256845 23 
256856 23 
256864 2 
256876 2 
256891 8 
256898 316 
256903 17 
256908 286 
256918 75 
256924 38 
256928 5 
256933 262 
256948 315 
256956 287 
256969 3 
256975 6 
256981 6 
256985 32 
257005 1 
257010 4 
257013 44 
257024 10 
257028 38 
257042 68 
257050 1 
257079 16 
257145 4 
257150 24 
257154 18 
257161 26 
257166 1 
257173 26 
257176 11 
257180 73 
257185 21 
257191 6 
257196 4 
257209 1 
257214 31 
257222 5 
258014 14 
258029 2 
258040 103 
258048 92 
258065 2 
258074 505 
258085 43 
258100 856 
258118 10 
258126 59 
258134 22 
258141 3 
258160 32 
258170 66 
258173 26 
258179 150 
258185 167 
258191 4 
258196 49 
258212 327 
258221 3 
258225 20 
258232 52 
258238 5 
258245 46 
258248 25 
258265 74 
258274 288 
258284 7 
258288 303 
258297 1 
258300 7 
258307 41 
258316 13 
258321 125 
258329 1 
258341 2 
258354 62 
258367 42 
258375 32 
258378 62 
258386 36 
258402 2 
258409 17 
258413 2 
258427 8 
258431 1 
258457 44 
258505 3 
258516 4 
258530 1 
258535 5 
258543 45 
258550 3 
258558 86 
258610 3 
258613 3 
258621 379 
258659 30 
258665 2 
258683 5 
258697 1 
258714 27 
258718 2 
258727 23 
258756 1 
258766 36 
258779 5 
258892 3 
258896 240 
258900 2 
258911 1 
258914 2 
258934 3 
258948 1 
258979 9 
259039 47 
259056 57 
259068 1 
259114 14 
259120 7 
259123 1 
259127 2 
259131 217 
259249 4 
259260 1 
259268 115 
259276 98 
259287 20 
259294 178 
259304 2 
259308 33 
259316 8 
259353 1 
259387 1 
259413 17 
259423 60 
259435 2 
259445 19 
259474 1 
259477 1 
259483 8 
259493 3 
259594 10 
259626 4 
259734 2 
259831 1 
260467 1 
260485 1 
260503 1 
260506 2 
260510 42 
260514 1 
260518 35 
260526 5 
260542 187 
260553 1 
260563 1 
260566 4 
260570 42 
260580 229 
260585 3 
260589 5 
260594 3 
260601 12 
260610 1 
261438 1 
261445 1 
261474 1 
263262 137 
264198 1 
265435 3 
265442 7 
265447 2 
265503 29 
265545 9 
265550 35 
265572 2 
265576 2 
265635 1 
265687 89 
265704 6 
265714 166 
265724 2 
265728 2 
265733 102 
265747 13 
265755 10 
265774 1 
265803 36 
265807 2 
265813 1 
265822 36 
265832 43 
265841 7 
265846 2 
265850 100 
265859 74 
265866 6 
265869 28 
265874 7 
265886 69 
265897 9 
265918 12 
265939 1 
265972 74 
265985 2 
265994 43 
266003 17 
266008 5 
266016 209 
266040 1 
266045 3 
266050 16 
266056 17 
266066 83 
266076 72 
266082 12 
266089 109 
266095 39 
266105 145 
266115 17 
266123 56 
266133 21 
266138 47 
266145 101 
266167 2 
266186 4 
266200 8 
266221 76 
266251 2 
266258 142 
266273 141 
266282 24 
266288 4 
266293 15 
266297 520 
266311 27 
266316 64 
266323 54 
266361 50 
266369 42 
266391 142 
266400 1 
266408 3 
266463 87 
266468 1 
266474 27 
266482 1 
266494 116 
266501 88 
266510 6 
266639 1 
266653 163 
266659 7 
266670 8 
266759 9 
266769 8 
266793 1 
266827 17 
266838 17 
266852 76 
266857 5 
266861 2 
266913 32 
266926 6 
266936 203 
266950 93 
266976 45 
267017 9 
267031 15 
267074 38 
267077 71 
267097 3 
267100 7 
267140 1 
267244 12 
267252 30 
267263 6 
267277 88 
267287 27 
267308 3 
267331 6 
267392 9 
267404 5 
267419 10 
267423 1 
267430 40 
267451 313 
267472 46 
267478 6 
267483 8 
267486 1 
267491 9 
267499 14 
267506 84 
267516 100 
267522 16 
267530 85 
267537 2 
267543 62 
267553 82 
267562 41 
267574 15 
267587 9 
267649 2 
267664 2 
267689 4 
267692 2 
267697 1 
267702 16 
267710 1 
267729 5 
267734 1 
267853 23 
267879 5 
267886 1 
267901 40 
267928 2 
267934 15 
268006 1 
268122 222 
268208 11 
268226 1 
268251 4 
268261 4 
268310 11 
268362 13 
268418 40 
268470 3 
268481 8 
268489 1 
268495 1 
268514 50 
268594 27 
268601 23 
268629 2 
268641 6 
268645 1 
268691 86 
268795 63 
268801 4 
268804 95 
268828 36 
268832 3 
268914 46 
268917 6 
268946 1 
268956 13 
268972 117 
268981 29 
268991 142 
269005 16 
269008 5 
269052 36 
269110 65 
269123 3 
269155 99 
269159 33 
269260 24 
269275 77 
269288 40 
269295 3 
269301 5 
269304 10 
269309 52 
269326 1 
269351 2 
269435 16 
269440 4 
269445 46 
269456 2 
269460 1 
269463 21 
269469 52 
269486 2 
269495 8 
269501 34 
269538 6 
269595 8 
269611 5 
269615 36 
269624 82 
269635 34 
269640 24 
269646 11 
269649 13 
269659 16 
269669 2 
269672 40 
269681 740 
269700 281 
269712 19 
269725 321 
269744 1 
269748 45 
269755 222 
269765 471 
269771 35 
269774 6 
269785 73 
269794 32 
269818 1 
269825 3 
269852 3 
269880 1 
269901 125 
269911 48 
269927 2 
269930 6 
269963 21 
269993 39 
270002 67 
270015 56 
270019 12 
270026 21 
270036 53 
270040 2 
270047 133 
270057 45 
270063 175 
270071 141 
270078 1 
270087 126 
270090 6 
270097 65 
270104 126 
270110 79 
270119 89 
270124 199 
270131 103 
270137 2 
270141 124 
270153 19 
270159 115 
270176 51 
270181 113 
270186 1 
270190 1 
270197 4 
270260 3 
270279 1 
270285 57 
270293 19 
270307 6 
270313 56 
270319 1 
270323 306 
270331 145 
270339 46 
270357 200 
270377 116 
270394 66 
270452 128 
270470 170 
270484 26 
270488 40 
270501 13 
270511 163 
270518 9 
270532 12 
270542 1 
270565 15 
270595 1 
270616 96 
270625 15 
270641 3 
270651 21 
270659 1 
270684 65 
270692 9 
270697 10 
270705 44 
270717 12 
270737 1 
270744 5 
270786 13 
270793 1 
270812 2 
270826 1 
270838 16 
270849 9 
270853 22 
270864 21 
270874 30 
270882 14 
270888 1 
270894 86 
270901 76 
270913 314 
270922 4 
270929 251 
270959 89 
270969 28 
270974 16 
270987 7 
271059 43 
273748 2 
273775 28 
273781 88 
273786 11 
273796 266 
273803 59 
273812 28 
273820 108 
273832 89 
273842 29 
273892 38 
273902 1 
273906 12 
273927 1916 
273947 46 
273957 19 
273972 279 
273979 66 
273985 1 
273990 4 
274005 33 
274014 151 
274028 1 
274033 38 
274056 1 
274064 7 
274073 4 
274077 11 
274095 26 
274112 1 
274117 7 
274123 8 
274127 34 
274138 35 
274147 13 
274159 16 
274163 8 
274175 111 
274189 16 
274200 78 
274208 1 
274211 11 
274216 14 
274248 13 
274254 1 
274260 1 
274264 1 
274271 1 
274279 1 
274316 2 
274320 1 
274331 74 
274339 3 
274344 19 
274353 37 
274358 12 
274372 73 
274378 14 
274381 16 
274406 15 
275460 1 
275712 6 
275726 1 
275742 34 
275752 10 
275761 92 
275779 7 
275802 16 
275811 1 
275822 33 
275827 83 
275832 20 
275837 53 
275844 5 
275849 28 
275874 9 
275881 130 
275891 81 
275900 96 
275908 3 
275927 120 
275933 48 
275941 7 
275948 29 
275953 39 
275962 12 
275968 24 
275973 54 
275980 23 
275984 1 
275989 4 
275995 4 
276002 36 
276017 191 
276027 221 
276041 16 
276046 8 
276067 124 
276071 39 
276087 306 
276098 171 
276104 67 
276108 1 
276115 4 
276122 25 
276128 3 
276132 1 
276136 60 
276144 2 
276167 9 
276170 3 
276175 4 
276180 3 
276187 3 
276211 26 
276214 15 
276222 1 
276225 13 
276232 1 
276239 7 
276253 34 
276268 7 
276272 13 
276316 2 
276361 3 
276454 3 
276460 2 
276468 1 
276483 5 
276515 84 
276522 2 
276534 4 
276539 80 
276575 70 
276596 11 
276604 1 
276622 1 
276655 24 
276733 97 
276741 13 
276762 44 
276767 93 
277144 2 
277215 33 
277250 122 
277268 303 
277276 45 
278516 4 
278585 2 
278598 13945 
278695 132861 
278832 6408 
278875 1194 
278909 5202 
278952 290 
278961 112 
278967 79 
278973 30 
278989 682 
279008 310 
279017 113 
279375 1 
280603 110 
280612 7 
280646 3 
280655 82 
280676 93 
280685 5 
280694 139 
280704 72 
280716 12 
280719 35 
280724 1 
280732 1 
280739 2 
280756 59 
280765 8 
280774 66 
280798 101 
280829 6 
280846 38 
280859 235 
280872 1 
280883 190 
280889 4 
280895 2 
280905 491 
280914 29 
280921 2 
280926 1 
280932 8 
280936 9 
280941 16 
280957 55 
280965 10 
280970 62 
280977 48 
280986 8 
281011 1 
281018 11 
281023 20 
281034 8 
281045 9 
281079 27 
281090 5 
281096 117 
281104 43 
281111 7 
281115 20 
281123 5 
281128 5 
281134 42 
281140 13 
281157 158 
281177 15 
281186 1 
281191 7 
281197 21 
281213 13 
281225 5 
281243 1 
281254 14 
281266 58 
281271 7 
281281 12 
281296 7 
281410 8 
281418 2 
281432 3 
281445 11 
281565 3 
281573 68 
281576 7 
281594 26 
281605 14 
281707 19 
281731 28 
281737 2 
281749 44 
281765 5 
281777 19 
281792 57 
281804 14 
281842 208 
281887 2 
281906 14 
281972 57 
282038 43 
282074 67 
282150 1 
282172 142 
282249 50 
282268 93 
282303 20 
282316 45 
282338 5 
282345 2 
282356 4 
282418 49 
282437 2 
282440 2 
282445 318 
282480 8 
282489 13 
282500 13 
282547 3 
282553 78 
282587 27 
282594 100 
282670 7 
282678 32 
282688 9 
282705 13 
282716 38 
282732 11 
282744 2 
282823 2 
282852 161 
282864 7 
282878 5 
282885 2 
282894 2 
282901 143 
282910 5 
282995 7 
283029 14 
283033 19 
283047 3 
283054 2 
283059 6 
283063 11 
283068 13 
283074 4 
283081 2 
283095 59 
283101 2 
283133 21 
283174 32 
283193 10 
283243 2 
283364 2 
283423 2 
283470 8 
283503 28 
283514 14 
283522 9 
283532 13 
283545 3 
283553 14 
283558 41 
283562 4 
283569 30 
283573 3 
283576 2 
283579 97 
283585 9 
283601 75 
283606 8 
283609 98 
283615 9 
283622 387 
283647 47 
283654 83 
283658 96 
283664 41 
283669 14 
283681 11 
283713 1 
283744 20 
283779 4 
283797 5 
283808 8 
283813 27 
283824 66 
283828 6 
283832 1 
283856 14 
283866 139 
283939 18 
283977 1 
283989 13 
284000 74 
284013 17 
284053 1 
284119 324 
284137 35 
284145 1 
284161 108 
284173 1 
284196 8 
284199 47 
284219 61 
284283 18 
284287 10 
284354 3 
284379 4 
284407 1 
284456 3 
284467 5 
284495 58 
284516 52 
284534 27 
284541 93 
284549 5 
284563 3 
284569 146 
284587 33 
284615 2 
284621 1 
284625 1 
284758 74 
284922 1 
285130 58 
285227 3 
285288 2 
285390 23 
285603 11 
285651 12 
285731 2 
285752 2 
285953 1 
285979 85 
285996 4 
286030 1 
286135 4 
286153 12 
286184 11 
286208 68 
286250 1 
286337 64 
286367 116 
286419 18 
286504 31 
286644 6 
286822 4 
286828 26 
286850 11 
286911 10 
287164 7 
287209 5 
287220 2 
287237 2 
287262 3 
287294 3 
287579 8 
287586 3 
287604 3 
287612 1 
287644 3 
287807 1 
287816 87 
287826 4 
287831 81 
287923 3 
287987 9 
288082 2 
288093 2 
288098 2 
288104 37 
288171 20 
288177 20 
288187 14 
288191 4 
288199 46 
288203 2 
288209 20 
288220 66 
288231 40 
288240 3 
288243 1 
288251 22 
288256 8 
288262 2 
288266 3 
288383 1 
288386 7 
288390 83 
288405 6 
288415 32 
288436 1 
288474 257 
288513 3 
288531 2 
288542 1 
288550 2 
288555 34 
288558 116 
288563 37 
288570 26 
288578 15 
288593 9 
288602 3 
288608 2 
288614 6 
288619 8 
288622 38 
288694 68 
288726 8 
288735 1 
288738 24 
288741 9 
288766 33 
288782 97 
288792 21 
288873 5 
288878 1 
288907 92 
288917 38 
288983 1 
288992 15 
289012 43 
289018 28 
289023 77 
289033 33 
289053 2 
289074 9 
289098 38 
289103 3 
289205 2 
289218 34 
289221 1 
289230 3 
289234 1 
289239 3 
289255 94 
289263 1 
289266 30 
289274 78 
289279 1 
289290 17 
289302 90 
289316 248 
289330 1 
289422 7 
289433 1 
289490 5 
289514 3 
289623 4 
289647 29 
289660 2 
289675 6 
289705 1 
289776 1 
289793 65 
289805 1 
289820 16 
289824 12 
289836 33 
289841 1 
289929 86 
290081 19 
290085 67 
290096 219 
290104 1 
290134 9 
290140 81 
290159 13 
290167 3 
290177 49 
290228 112 
290286 133 
290309 206 
290323 7 
290333 80 
290338 83 
290375 31 
290384 19 
290399 16 
290411 1 
290415 4 
290424 24 
290427 1 
290459 1 
290495 8 
290529 9 
290536 93 
290542 36 
290553 137 
290561 150 
290564 1 
290574 42 
290582 7 
290593 20 
290605 41 
290618 3 
290630 13 
290691 10 
290699 2 
290743 4 
290774 21 
290817 7 
290834 1 
290849 1 
290982 92 
290994 1 
291018 10 
291029 1 
291084 41 
291104 10 
291190 1 
291244 32 
291260 14 
291354 40 
291395 16 
291500 9 
291572 3 
291580 12 
291635 46 
291656 1 
291679 4 
291687 15 
291695 3 
291707 35 
291743 9 
291762 1 
291814 1 
291936 5 
291961 30 
291968 37 
291977 79 
291984 47 
291993 12 
291997 1 
292004 2 
292008 4 
292016 29 
292023 72 
292030 17 
292036 46 
292043 31 
292052 21 
292057 27 
292061 1 
292064 23 
292072 161 
292082 3 
292101 9 
292105 6 
292119 31 
292140 3 
292173 20 
292184 92 
292196 52 
292206 43 
292217 10 
292230 1 
292262 17 
292279 11 
292301 50 
292307 20 
292316 1 
292322 1 
292348 6 
292379 2 
292387 4 
292393 1 
292400 76 
292411 62 
292415 63 
292419 82 
292433 55 
292438 53 
292447 1 
292464 85 
292538 3 
292560 121 
292577 42 
292587 47 
292595 19 
292617 52 
292627 92 
292641 48 
292746 46 
292762 5 
292791 43 
292800 2 
292915 4 
292924 21 
292945 1 
292955 7 
292960 2 
292975 10 
293051 10 
293110 2 
293121 6 
293149 41 
293182 2 
293283 18 
293294 1 
293378 2 
293468 2 
293471 1 
293510 5 
293611 28 
293626 81 
293661 21 
293732 11 
293759 64 
293765 1 
293849 25 
293915 19 
293980 93 
293994 1 
294068 82 
294072 3 
294076 13 
294079 6 
294111 11 
294119 19 
294125 28 
294129 1 
294134 244 
294147 77 
294154 2 
294178 34 
294185 135 
294192 9 
294195 4 
294213 16 
294220 9 
294233 25 
294283 2 
294309 7 
294326 44 
294373 1 
294396 11 
294489 6 
294508 5 
294516 1 
294519 7 
294527 16 
294535 147 
294541 12 
294547 30 
294560 32 
294614 9 
294640 6 
294669 48 
294686 15 
294723 2 
294734 8 
294761 138 
294803 30 
294830 64 
294842 1 
294865 426 
294906 45 
294962 253 
294994 2 
295019 28 
295023 21 
295032 1 
295107 2 
295195 40 
295244 134 
295254 2 
295262 21 
295272 33 
295298 5 
295304 2 
295325 10 
295374 4 
295386 21 
295453 1 
295494 7 
295505 2 
295530 1 
295552 7 
295573 2 
295597 9 
295601 1 
295670 1 
295717 64 
295731 10 
295752 10 
295769 4 
295790 115 
295794 7 
295820 1 
295880 4 
295910 33 
295958 39 
295969 17 
295974 29 
295989 172 
296004 46 
296061 19 
296093 14 
296103 2 
296114 31 
296126 3 
296176 7 
296191 1 
296198 27 
296213 3 
296223 2 
296227 1 
296241 1 
296265 2 
296301 1 
296324 7 
296372 9 
296383 9 
296400 12 
296884 1 
297871 75 
297878 15 
297881 60 
297886 66 
297894 1 
297903 82 
297927 48 
297942 1 
297951 61 
297959 42 
297969 132 
297975 74 
297981 4 
297987 27 
297999 7 
298002 111 
298007 10 
298082 3 
298112 109 
298119 67 
298123 31 
298134 49 
298145 276 
298152 132 
298167 2 
298203 55 
298210 4 
298215 21 
298219 5 
298318 2 
298326 6 
298350 24 
298373 14 
298417 3 
298481 113 
298488 20 
298560 9 
298636 1 
298642 4 
298673 79 
299008 1 
299141 68 
299289 110 
299309 1 
299320 43 
299423 6 
299436 6 
299516 67 
299634 3 
299716 33 
299723 291 
299729 15 
299733 1 
299766 11 
299785 42 
299926 12 
299933 1 
299944 2 
299948 168 
299957 2 
299964 13 
299968 22 
299975 131 
300014 3 
300059 17 
300063 5 
300078 155 
300086 6 
300093 24 
300101 46 
300109 2 
300186 1 
300240 36 
300248 2 
300262 3 
300577 2 
301162 1 
301216 1 
301285 6 
301291 4 
301427 10 
301436 166 
301440 13 
301446 15 
301455 2 
301463 28 
301470 25 
301474 13 
301483 46 
301495 112 
301528 5 
301569 39 
301589 13 
301599 1 
301602 7 
301624 2 
301632 94 
301641 86 
301646 58 
301650 16 
301661 235 
301672 32 
301680 45 
301684 40 
301697 10 
301702 10 
301708 64 
301719 45 
301725 9 
301730 57 
301737 63 
301744 7 
301754 1 
301769 52 
301785 132 
301791 1 
301797 31 
301814 4 
301912 155 
301919 33 
301924 33 
301932 20 
301951 1 
302037 8 
302076 4 
302104 1 
302111 14 
302114 1 
302221 14 
302241 7 
302282 23 
302288 51 
302320 12 
302385 68 
302424 124 
302437 90 
302448 45 
302467 255 
302479 6 
302600 23 
302627 96 
302643 50 
302656 21 
302674 77 
302740 37 
302785 46 
302801 175 
302833 5 
302860 18 
302967 130 
303050 43 
303196 14 
303200 6 
303236 1 
303314 16 
303352 1 
303459 2 
303472 6 
303483 3 
303492 7 
303528 1 
303534 8 
303539 17 
303595 15 
303626 6 
303641 15 
303648 3 
303699 95 
303712 16 
303734 22 
303739 5 
303753 21 
303759 31 
303767 2 
303793 19 
303805 126 
303813 58 
303817 4 
303838 3 
303843 86 
303859 1 
303876 1 
303909 1 
303915 18 
303965 36 
303974 4 
303980 12 
303991 19 
304005 41 
304026 4 
304089 11 
304142 2 
304147 35 
304170 17 
304176 4 
304259 10 
304295 2 
304301 85 
304308 22 
304314 24 
304337 105 
304356 74 
304365 113 
304373 4 
304376 63 
304384 58 
304391 9 
304395 8 
304398 59 
304403 1 
304409 130 
304413 33 
304417 48 
304421 1 
304441 18 
304492 5 
304519 11 
304524 3 
304533 4 
304536 4 
304541 1 
304561 1 
304572 2 
304575 2 
304583 1 
304590 1 
304594 2 
304604 9 
304612 1 
304623 156 
304664 8 
304709 8 
304742 19 
304784 26 
304872 15 
304988 12 
305060 9 
305149 1 
305222 129 
305246 13 
305251 77 
305359 179 
305373 20 
305432 28 
305523 1 
305552 53 
305561 1 
305699 1 
305704 40 
305710 7 
305781 184 
305865 1 
305875 89 
305898 1 
305913 35 
305965 11 
306001 2 
306022 21 
306028 6 
306032 13 
306045 335 
306059 41 
306070 42 
306077 11 
306088 15 
306095 20 
306099 27 
306106 52 
306114 38 
306121 7 
306137 32 
306149 29 
306154 4 
306157 1 
306185 11 
306190 20 
306196 27 
306212 2 
306216 46 
306219 137 
306225 9 
306231 6 
306244 47 
306268 1 
306294 1 
306348 1 
306360 1 
306363 71 
306459 54 
306467 142 
306508 37 
306537 33 
306553 56 
306562 19 
306669 5 
306690 10 
306698 54 
306701 3 
306707 25 
306730 34 
306735 3 
306741 3 
306820 9 
306827 6 
306841 3 
306878 20 
306987 29 
306994 53 
307006 7 
307022 3 
307027 51 
307039 7 
307051 10 
307059 211 
307064 36 
307099 249 
307107 1 
307121 18 
307126 97 
307151 3 
307188 2 
307213 3 
307244 1 
307281 16 
307377 9 
307388 22 
307393 24 
307396 7 
307405 236 
307416 5 
307426 118 
307433 2 
307443 5 
307456 19 
307468 22 
307473 24 
307492 10 
307501 563 
307508 32 
307515 1 
307520 6 
307524 19 
307547 41 
307562 2 
307674 13 
307693 5 
307702 1 
307710 1 
307715 1 
307744 16 
307749 16 
307756 9 
307832 14 
307835 1 
307838 264 
307845 4 
307853 1 
307885 38 
307911 1 
307919 20 
307943 12 
307987 41 
308015 1 
308063 9 
308085 1 
308100 3 
308105 14 
308108 55 
308137 6 
308145 7 
308161 9 
308168 110 
308178 94 
308188 4 
308194 1 
308201 13 
308214 10 
308222 49 
308242 13 
308342 18 
308351 2 
308367 15 
308373 38 
308405 4 
308432 3 
308537 11 
308556 36 
308595 5 
308698 1 
308705 96 
308711 15 
308728 2 
308733 1 
308750 52 
308758 1 
308768 33 
308776 3 
308782 5 
308790 23 
308796 167 
308803 52 
308812 63 
308821 1 
308825 2 
308843 62 
308858 1 
308865 27 
308968 3 
309022 19 
309031 3 
309039 3 
309145 24 
309159 4 
309184 2 
309287 12 
309301 34 
309454 49 
309459 65 
309498 32 
309509 16 
309603 48 
309621 97 
309673 3 
309715 35 
309724 3 
309760 7 
309766 200 
309871 40 
309907 27 
310067 31 
310207 130 
310222 30 
310246 33 
310262 1 
310275 7 
310353 25 
310359 131 
310387 95 
310397 104 
310405 1 
310408 2 
310411 8 
310415 1 
310418 12 
310421 15 
310424 1 
310427 49 
310440 311 
310460 10 
310467 11 
310472 110 
310483 12 
310488 1 
310517 411 
310535 28 
310539 3 
310543 35 
310558 6 
310673 94 
310689 66 
310715 7 
310831 49 
310839 2 
310842 39 
310870 136 
310873 9 
310898 1 
311020 32 
311023 22 
311039 68 
311050 42 
311081 6 
311155 231 
311297 69 
311323 6 
311328 23 
311338 1 
311359 2 
311489 2 
311513 44 
311525 32 
311535 6 
311538 1 
311545 24 
311553 45 
311569 3 
311573 1 
311580 1 
311600 20 
311622 5 
311707 2 
311715 22 
311728 22 
311855 3 
311882 8 
311891 4 
311951 2 
312450 13 
313071 130 
313256 72 
313299 38 
313785 11 
313923 2 
314082 225 
314238 5 
314784 178 
314794 1 
314803 5 
314817 45 
314871 17 
314877 29 
314924 1 
314966 2 
314969 41 
314972 16 
314983 3 
314989 5 
315000 16 
315015 55 
315031 1 
315110 1 
315125 14 
315155 2 
315158 1 
315175 5 
315196 17 
315228 1 
315270 1 
315284 1 
315299 10 
315337 2 
315406 11 
315412 4 
315415 1 
315430 4 
315434 3 
315438 50 
315447 9 
315459 1 
315466 1 
315483 19 
315490 31 
315723 1 
315932 1 
316218 1 
316414 27 
316420 3 
316455 1 
316532 9 
316655 55 
316694 129 
316712 431 
316717 1 
316721 1 
316727 5 
316733 2 
316736 24 
316739 4 
316747 2 
316760 12 
316770 1 
316781 9 
316805 13 
316827 1 
316926 1 
316942 1 
317042 50 
317240 24 
317257 2 
317277 47 
317291 47 
317555 6 
317589 139 
317603 6 
317704 64 
317739 14 
317884 108 
318042 12 
318076 1 
318080 3 
318084 5 
318091 1 
318099 6 
318107 5 
318117 4 
318121 2 
318126 1 
318157 1 
318160 25 
318163 8 
318166 2 
318186 18 
318210 1 
318335 4 
318663 4 
318679 20 
318692 69 
318712 10 
318736 2 
318826 54 
318851 3 
318890 4 
318937 1 
318983 16 
319025 15 
319045 3 
319048 4 
319220 18 
319231 1 
319244 1 
319276 2 
319281 3 
319288 1 
319326 8 
319437 4 
319466 19 
319471 15 
319480 2 
319486 2 
319506 4 
319571 7 
319585 16 
319617 3 
319642 16 
319688 2 
319712 38 
319732 2 
319740 6 
319748 5 
319758 2 
319766 1 
319808 49 
319876 1 
319975 4 
320003 12 
320078 85 
320099 1 
320148 8 
320210 3 
320252 1 
320442 1 
320506 4 
320566 45 
320610 1 
320651 2 
320696 22 
320727 46 
320737 3 
320740 5 
320777 3 
320914 70 
320929 17 
320941 4 
320983 6 
320996 3 
321002 5 
321008 2 
321022 2 
321049 13 
321072 17 
321078 3 
321083 2 
321099 94 
321112 5 
321119 41 
321140 131 
321145 21 
321148 17 
321152 20 
321161 9 
321169 93 
321177 1 
321208 2 
321318 3 
321382 6 
321498 1 
321514 119 
321550 2 
321605 7 
321616 94 
321634 23 
321645 44 
321649 1 
321652 9 
321674 38 
321685 11 
321690 32 
321717 16 
321723 7 
321733 14 
321739 29 
321742 23 
321751 63 
321759 20 
321821 3 
321860 1 
321870 9 
321915 36 
321927 13 
321944 6 
321977 1 
321983 2 
322111 224 
322118 1 
322133 13 
322152 42 
322254 2 
322260 23 
322296 14 
322375 1 
322383 1 
322404 3 
322576 43 
322606 4 
322749 2 
322809 1 
322837 58 
322857 51 
322888 2 
323024 14 
323310 9 
323346 33 
323368 56 
323381 17 
323424 24 
323470 4 
323760 15 
323771 64 
323785 70 
323792 6 
323828 1 
323837 10 
323841 8 
323858 12 
323932 14 
323974 10 
323978 31 
324073 2 
324079 4 
324107 1 
324112 3 
324120 6 
324123 11 
324128 7 
324136 54 
324146 12 
324150 18 
324155 23 
324158 2 
324164 46 
324170 49 
324177 63 
324186 62 
324196 36 
324208 28 
324211 49 
324220 7 
324227 4 
324230 50 
324235 10 
324239 62 
324243 4 
324251 1 
324254 4 
324264 1 
324273 2 
324286 1 
324302 11 
324307 11 
324417 3 
324431 2 
324605 129 
324624 362 
324634 165 
324643 3 
324827 49 
324954 45 
324984 17 
325070 7 
325142 7 
325283 5 
325367 3 
325434 23 
325446 10 
325457 91 
325473 1 
325511 114 
325610 2 
325624 257 
325639 1 
325651 34 
325664 18 
325778 185 
325812 1 
325820 24 
325852 5 
325868 15 
325882 3 
325955 10 
325989 106 
326023 3 
326147 6 
326151 11 
326163 5 
326174 17 
326179 36 
326194 7 
326201 1 
326205 1 
326210 16 
326222 109 
326229 19 
326239 16 
326250 10 
326257 3 
326281 7 
326297 10 
326331 1 
326347 8 
326403 10 
326411 1 
326422 7 
326425 4 
326431 22 
326527 14 
326547 1 
326550 2 
326567 22 
326578 59 
326584 27 
326624 4 
326698 2 
326715 47 
326719 1 
326732 74 
326740 1 
326749 109 
326756 62 
326761 95 
326767 19 
326773 111 
326776 76 
326874 1 
326900 18 
326924 133 
326931 6 
326936 49 
326946 2 
326966 2 
326972 115 
326980 13 
327120 21 
327138 24 
327278 5 
327309 9 
327329 5 
327421 1 
327434 3 
327452 1 
327493 7 
327832 1 
327853 3 
327864 4 
327871 2 
327890 1 
327896 2 
328009 3 
328088 2 
328160 16 
328198 5 
328267 7 
328386 9 
328414 42 
328608 22 
328721 15 
328737 4 
328811 6 
328846 2 
328858 4 
328868 13 
328980 4 
328985 1 
328994 18 
329000 5 
329017 23 
329028 28 
329164 13 
329171 6 
329177 5 
329193 6 
329235 1 
329253 9 
329281 8 
329296 64 
329345 4 
329424 4 
329490 5 
329550 67 
329565 58 
329678 61 
329692 18 
329700 49 
329744 14 
329759 119 
329763 1 
329788 18 
329799 35 
329841 51 
329907 3 
329912 5 
329977 4 
330108 3 
330282 6 
330290 2 
330318 32 
330324 7 
330351 7 
330368 16 
330377 7 
330390 9 
330397 19 
330407 15 
330414 1 
330417 1 
330424 1 
330427 13 
330436 3 
330488 1 
330560 1 
330595 20 
330600 1 
330604 12 
330628 17 
330635 1 
330715 82 
330729 15 
330737 68 
330769 63 
330772 174 
330799 1 
330804 2 
330864 65 
330900 35 
330919 4 
330925 18 
330967 26 
331015 45 
331033 16 
331087 14 
331094 14 
331099 112 
331116 48 
331131 2 
331234 16 
331237 1 
331245 71 
331294 1 
331300 4 
331307 7 
331310 46 
331329 18 
331398 19 
331405 12 
331418 70 
331425 68 
331559 31 
331562 8 
331574 271 
331592 53 
331599 20 
331609 82 
331617 36 
331621 1 
331628 106 
331633 192 
331636 12 
331641 8 
331648 7 
331655 43 
331658 1 
331662 81 
331669 170 
331678 65 
331685 1 
331689 6 
331700 372 
331713 7 
331720 27 
331732 278 
331739 1 
331764 16 
331864 17 
331890 195 
331901 191 
331915 8 
331920 93 
331964 7 
332071 20 
332106 59 
332112 7 
332282 23 
332288 154 
332419 51 
332427 27 
332435 79 
332446 107 
332456 258 
332464 124 
332475 116 
332480 101 
332486 57 
332495 38 
332500 9 
332505 3 
332571 44 
332592 35 
332599 1 
332630 118 
332637 3 
332651 4 
332656 5 
332664 1 
332672 3 
332686 2 
332705 4 
332741 2 
332903 3 
332949 2 
332954 1 
333042 2 
333232 73 
333721 1 
333905 2 
334033 3 
334051 19 
334056 1 
334059 2 
334074 10 
334086 26 
334109 2 
334118 11 
334146 2 
334165 11 
334270 1 
334319 1 
334323 1 
334333 20 
334461 20 
334486 5 
334489 1 
334637 56 
336078 1 
336564 17 
336884 14 
336892 102 
336898 29 
336917 74 
336966 676 
336973 133 
336984 128 
336991 53 
336995 80 
337007 324 
337026 752 
337032 250 
337040 248 
337045 8 
337050 8 
337054 11 
337061 29 
337131 2 
337135 19 
337141 136 
337152 65 
337162 12 
337166 34 
337169 17 
337174 220 
337183 12 
337202 3 
337310 59 
337315 61 
337323 7 
337364 8 
337375 47 
337444 56 
337472 24 
337480 43 
337489 30 
337498 147 
337508 9 
337515 1 
337537 7 
337556 10 
337569 1 
337628 10 
337638 6 
337730 12 
337744 32 
337752 28 
337758 1 
337856 11 
337888 111 
338055 198 
338060 8 
338068 28 
338080 10 
338090 2 
338117 5 
338205 1 
338264 2 
338273 2 
338288 6 
338298 1 
338317 5 
338329 27 
338352 21 
338369 12 
338447 28 
338459 35 
338469 50 
338481 6 
338487 22 
338498 29 
338506 10 
338510 30 
338518 1 
338525 1 
338536 18 
338547 8 
338555 9 
338563 4 
338573 8 
338579 20 
338586 18 
338603 181 
338614 5 
338638 142 
338687 10 
338724 24 
338746 6 
338766 43 
338772 1 
338780 6 
338795 15 
338845 1 
338857 2 
338974 2 
338980 2 
338990 11 
339036 1 
339221 6 
339233 12 
339269 1 
339298 20 
339309 8 
339317 4 
339341 1 
339351 5 
339354 7 
339359 13 
339365 28 
339371 2 
339374 16 
339384 27 
339396 11 
339426 10 
339435 20 
339444 7 
339474 28 
339485 10 
339498 61 
339502 66 
339507 2 
339517 9 
339523 26 
339527 13 
339535 9 
339538 3 
339549 14 
339555 4 
339559 84 
339565 22 
339571 11 
339579 163 
339590 5 
339627 4 
339632 27 
339686 163 
339718 1 
339721 87 
339741 116 
339746 718 
339755 301 
339771 3 
339864 54 
339884 4 
339910 123 
339931 41 
339988 14 
339998 24 
340065 4 
340076 66 
340130 2 
340140 2 
340159 26 
340334 13 
340352 31 
340449 2 
340465 8 
340468 5 
340482 12 
340496 9 
340503 4 
340512 8 
340522 1 
340574 101 
340605 8 
340630 1 
340635 20 
340671 16 
340680 4 
340790 5 
340794 23 
340797 1 
340801 1 
340806 1 
340817 2 
340828 3 
340833 2 
340849 91 
340856 73 
340887 4 
340892 20 
340895 78 
340898 89 
340907 18 
340911 2 
340917 38 
340922 3 
340927 23 
340930 26 
340934 10 
340942 1 
340954 4 
340974 1 
341031 3 
341055 3 
341066 13 
341074 2 
341118 3 
341152 13 
341158 6 
341165 13 
341251 14 
341272 16 
341299 21 
341333 1 
341346 25 
341349 1 
341355 7 
341378 2 
341383 32 
341389 12 
341401 11 
341404 8 
341407 1 
341410 5 
341416 15 
341426 1 
341494 18 
341502 1 
341510 52 
341521 3 
341545 82 
341550 2 
341561 15 
341564 65 
341572 51 
341578 78 
341582 2 
341589 99 
341600 2 
341627 40 
341647 297 
341652 19 
341659 493 
341667 11 
341679 220 
341689 71 
341696 237 
341710 34 
341724 1 
341729 11 
341746 113 
341757 195 
341768 78 
341772 15 
341783 34 
341788 45 
341798 36 
341867 32 
341872 2 
341877 1 
341882 7 
341890 7 
341896 1 
341899 2 
341911 7 
341919 4 
341932 38 
341937 8 
341957 407 
341970 318 
341982 11 
341987 164 
341995 34 
342008 117 
342021 7 
342086 21 
342089 9 
342094 125 
342101 3 
342109 11 
342115 109 
342124 176 
342135 14 
342149 1 
342160 3 
342164 49 
342171 70 
342180 387 
342193 26 
342199 40 
342203 88 
342207 16 
342213 133 
342217 35 
342224 101 
342229 50 
342234 17 
342239 116 
342245 19 
342258 9 
342275 36 
342287 58 
342299 75 
342310 92 
342318 81 
342327 20 
342331 82 
342335 2 
342339 2 
342349 1 
342353 96 
342361 39 
342370 13 
342374 11 
342383 43 
342396 3 
342456 8 
342466 341 
342478 46 
342493 1 
342502 68 
342507 6 
342522 6 
342531 63 
342559 68 
342563 1 
342597 41 
342604 11 
342721 77 
342736 35 
342745 43 
342753 178 
342790 49 
342826 10 
343051 1 
343138 18 
343274 93 
343371 4 
343388 35 
343417 30 
343437 3 
343518 3 
343529 15 
343545 12 
343572 68 
343602 12 
343789 58 
343824 105 
343846 13 
343998 31 
344038 7 
344151 31 
344179 74 
344194 22 
344221 2 
344247 1 
344257 1 
344264 1 
344322 112 
344387 2 
344417 1 
344445 15 
344451 3 
344461 34 
344468 17 
344475 4 
344486 17 
344520 24 
344525 10 
344529 5 
344536 10 
344540 28 
344548 1 
344562 12 
344575 22 
344598 2 
344641 107 
344646 2 
344675 15 
344686 2 
344689 2 
344697 1 
344738 38 
344746 1 
344782 23 
344788 5 
344842 96 
344914 306 
345038 3 
347323 3 
347345 80 
347354 4 
347392 164 
347400 8 
347404 30 
347434 133 
347439 9 
347444 43 
347502 21 
347505 17 
347509 4 
347520 28 
347526 2 
347533 3 
347602 2 
347642 13 
347653 4 
347701 4 
347705 10 
347710 3 
347714 1 
347718 11 
347728 178 
347737 7 
347750 3 
347755 17 
347762 42 
347769 98 
347774 43 
347803 26 
347806 32 
347868 39 
347900 273 
348022 1 
348089 40 
348239 107 
348274 47 
348438 1 
348572 162 
348675 2 
348697 11 
348707 1 
348849 37 
348864 2 
348939 8 
348987 14 
349038 12 
349043 1 
349057 8 
349213 22 
349338 4 
349345 3 
349367 10 
349376 29 
349397 14 
349505 19 
349515 44 
349534 61 
349551 64 
349583 6 
349601 2 
349619 6 
349731 14 
349742 8 
349863 5 
349904 2 
349908 106 
349919 21 
349925 1 
349930 6 
349951 75 
349956 8 
350062 17 
350067 23 
350072 14 
350077 2 
350086 2 
350090 74 
350105 297 
350118 6 
350121 8 
350146 3 
350149 23 
350191 3 
350199 1 
350284 3 
350294 2 
350302 1 
350307 12 
350316 20 
350349 18 
350356 5 
350368 1 
350400 17 
350434 5 
350570 8 
350598 3 
350617 1 
350659 1 
350675 50 
350717 1 
350743 35 
350748 11 
350767 1 
350770 1 
350804 28 
350813 2 
350821 11 
350826 28 
350837 3 
350845 81 
350852 1 
350863 13 
350916 5 
350922 228 
350932 3 
350941 207 
350952 587 
350963 387 
350977 586 
350986 35 
350993 518 
351000 6 
351010 102 
351017 2 
351040 4 
351067 1 
351070 2 
351147 119 
351172 4 
351194 19 
351204 34 
351249 1 
351263 2 
351298 1 
351304 28 
351310 2 
351317 85 
351337 1 
351417 1 
351512 5 
351526 77 
351532 594 
351549 1 
351553 65 
351603 50 
351727 13 
351739 1 
351745 32 
351751 98 
351760 10 
351800 5 
351807 1 
352002 3 
352007 2 
352033 11 
352038 54 
352042 36 
352077 1 
352186 14 
352201 19 
352246 76 
352297 3 
352343 1 
352534 24 
352580 16 
352623 28 
352754 25 
352810 88 
352940 40 
353058 5 
353089 116 
353109 1 
353245 4 
353248 2 
353295 6 
353398 5 
353414 29 
353424 141 
353433 8 
353439 304 
353445 157 
353456 49 
353468 21 
353475 13 
353478 7 
353483 126 
353510 70 
353518 16 
353525 49 
353532 38 
353550 35 
353690 10 
353754 66 
353847 6 
354020 5 
354037 8 
354172 30 
354187 38 
354486 14 
354567 53 
354676 15 
354702 5 
354766 26 
354874 4 
355060 34 
355157 1 
355192 4 
355452 3 
355619 18 
355772 8 
355903 49 
355914 2 
355920 19 
355942 11 
355954 32 
356054 25 
356058 70 
356070 3 
356078 8 
356082 4 
356086 95 
356096 26 
356107 70 
356110 42 
356129 1 
356161 9 
356165 1 
356169 1 
356172 17 
356177 5 
356180 22 
356194 7 
356321 1 
356585 7 
356642 34 
356651 5 
356659 19 
356665 24 
356670 9 
356678 8 
356687 2 
356692 82 
356699 1 
356709 2 
356744 70 
356756 4 
356763 42 
356778 18 
356790 5 
356812 5 
356835 5 
356930 38 
356939 29 
356949 42 
356993 14 
357035 18 
357086 29 
357117 74 
357150 3 
357173 53 
357219 81 
357247 1 
357465 4 
357657 29 
357749 15 
357771 10 
358006 5 
358151 18 
358230 5 
358295 19 
358570 15 
358756 15 
359056 3 
359118 17 
359223 21 
359241 15 
359567 1 
359860 73 
359876 19 
359918 12 
360014 107 
360158 25 
360211 3 
360301 102 
360338 99 
360356 65 
360374 23 
360381 153 
360387 2 
360408 36 
360454 6 
360462 30 
360494 16 
360497 3 
360505 90 
360517 13 
360525 21 
360532 4 
360546 13 
360558 8 
360569 7 
360585 1 
360588 7 
360600 22 
360612 1 
360618 9 
360621 4 
360624 2 
360630 6 
360638 4 
360650 4 
362156 14 
362170 23 
362182 8 
362243 54 
362253 14 
362276 1 
362446 8 
362454 4 
362612 8 
362624 53 
362634 59 
362638 25 
362648 211 
362653 1 
362668 179 
362674 14 
362684 1 
362687 54 
362692 146 
362700 1 
362748 33 
362754 103 
362758 174 
362763 39 
362769 25 
362775 40 
362779 6 
362793 29 
362802 31 
362812 8 
362834 10 
362941 42 
362958 52 
362968 54 
362978 4 
362997 2 
363114 3 
363173 10 
363203 8 
363300 156 
363319 17 
363472 6 
363727 1 
363769 52 
363777 17 
363938 1 
363957 2 
364052 12 
364125 7 
364221 25 
364227 1 
364257 10 
364294 37 
364302 1 
364308 1 
364317 14 
364330 43 
364452 18 
364502 2 
364509 1 
364615 1 
364639 2 
364674 42 
364703 6 
364747 8 
364850 10 
364913 59 
364993 4 
365011 83 
365024 46 
365063 68 
365072 25 
365079 7 
365084 25 
365088 38 
365100 134 
365728 92 
365753 51 
365772 90 
365778 21 
365785 47 
365789 12 
365814 164 
365826 230 
365840 1 
365899 20 
365926 10 
365981 62 
365986 4 
366042 46 
366057 4 
366136 10 
366161 1 
366188 78 
366288 6 
366311 48 
366501 4 
366648 1 
366651 3 
366661 12 
366665 68 
366676 79 
366682 13 
366685 4 
366688 22 
366694 9 
366702 52 
366706 21 
366711 11 
366715 17 
366726 4 
366735 3 
366750 1 
366756 28 
366818 31 
366867 11 
366873 9 
366887 23 
366892 4 
366900 21 
366949 3 
366974 1 
366992 21 
367057 7 
367060 167 
367068 48 
367079 3 
367190 6 
367194 7 
367387 38 
367390 4 
367401 1 
367411 56 
367463 51 
367488 2 
367540 7 
367725 21 
367818 29 
367861 2 
367967 2 
368230 1 
368255 2 
368268 5 
368299 48 
368303 9 
368314 5 
368320 1 
368323 33 
368338 32 
368343 96 
368355 20 
368361 107 
368364 2 
368369 26 
368374 47 
368383 158 
368393 65 
368396 159 
368405 4 
368413 210 
368419 1 
368433 6 
368442 1 
368585 249 
368588 13 
368665 4 
368685 4 
368777 39 
368898 47 
368966 1 
368998 2 
369011 5 
369022 48 
369025 4 
369028 1 
369110 18 
369164 2 
369177 2 
369207 37 
369228 9 
369239 1 
369253 12 
369263 70 
369290 9 
369393 23 
369525 45 
369580 7 
369588 24 
369591 1 
369632 1 
369651 41 
369659 21 
369709 20 
369723 5 
369728 20 
369740 22 
369748 7 
369754 2 
369763 21 
369767 1 
369813 7 
369850 4 
369865 13 
369874 24 
369882 15 
369886 1 
369892 1 
369904 2 
369911 2 
369917 6 
369925 16 
369932 3 
369950 1 
369969 1 
370026 45 
370035 9 
370042 4 
370088 18 
370115 1 
370146 14 
370251 1 
370255 27 
370262 10 
370265 1 
370274 15 
370281 2 
370397 4 
370412 15 
370436 1 
370442 30 
370454 8 
370461 2 
370498 8 
370502 19 
370508 17 
370538 14 
370550 1 
370652 2 
370659 6 
370670 16 
370688 1 
370812 1 
370818 21 
370824 6 
370858 1 
370868 159 
370889 1 
370897 1 
370905 3 
370936 1 
370939 115 
370969 67 
371000 31 
371006 183 
371011 33 
371016 67 
371047 30 
371051 13 
371060 102 
371063 9 
371074 136 
371079 123 
371086 20 
371098 14 
371102 62 
371106 93 
371130 12 
371135 138 
371146 249 
371155 30 
371160 268 
371167 15 
371189 14 
371199 116 
371206 5 
371209 45 
371214 173 
371221 13 
371226 6 
371235 23 
371245 66 
371266 106 
371275 5 
371279 11 
371284 16 
371291 147 
371314 28 
371325 95 
371345 40 
371351 36 
371358 8 
371364 12 
371367 105 
371379 177 
371400 4 
371422 1 
371440 14 
371450 54 
371462 8 
371473 5 
371530 3 
371542 1 
371575 67 
371589 10 
371593 174 
371620 16 
371647 54 
371672 1 
371707 60 
371724 384 
371761 14 
371768 238 
371774 103 
371779 1 
371785 247 
371801 43 
371816 53 
371906 2 
371944 3 
372009 1 
372039 17 
372130 14 
372154 11 
372272 5 
372300 2 
372383 1 
372479 5 
372487 70 
372551 2 
372596 3 
372633 17 
372675 30 
372682 19 
372765 4 
372776 1 
372779 12 
372868 2 
372907 5 
372925 38 
372937 2 
373006 2 
373030 51 
373087 49 
373114 1 
373119 1 
373140 15 
373148 2 
373174 3 
373210 2 
373229 1 
373238 88 
373252 43 
373260 75 
373265 9 
373282 81 
373292 563 
373309 219 
373319 9 
373323 34 
373327 98 
373344 6 
373357 1 
373360 9 
373374 51 
373424 3 
373427 3 
373430 8 
373438 189 
373447 12 
373478 89 
373494 46 
373502 8 
373532 183 
373556 44 
373570 1 
373573 2 
373576 49 
373599 3 
373603 44 
373624 24 
373777 3 
373801 30 
373835 143 
373849 25 
373862 2 
373932 78 
373951 1 
374101 16 
374556 12 
374898 11 
375359 7 
375501 45 
375742 2 
375769 12 
375800 19 
375808 1 
375827 97 
375855 1 
375891 1 
375899 34 
375911 11 
375917 5 
375922 1 
375933 14 
375941 4 
375952 13 
375971 1 
375978 28 
375984 135 
376011 14 
376028 93 
376037 516 
376047 184 
376052 293 
376063 12 
376077 1 
376084 154 
376118 63 
376126 5 
376137 17 
376155 71 
376189 30 
376232 1 
376255 2 
376292 3 
376308 5 
376317 4 
376326 15 
376333 83 
376343 168 
376353 7 
376359 3 
376370 35 
376493 12 
376539 5 
376543 8 
376548 3 
376593 1 
376681 1 
377105 7 
377620 2 
377985 7 
378585 8 
378596 14 
378604 7 
378624 11 
378652 32 
378660 3 
378666 1 
378687 1 
378691 52 
378699 3 
378708 19 
378768 45 
378780 13 
378795 70 
378808 17 
378813 10 
378816 2 
378825 3 
378849 80 
378856 53 
378861 5 
378865 195 
378875 69 
378911 11 
378914 6 
378923 4 
378929 130 
378940 455 
378956 2 
378963 2 
378983 6 
378989 38 
378997 4 
379006 18 
379012 1 
379023 78 
379027 135 
379037 116 
379045 38 
379055 11 
379072 7 
379080 1 
379092 1 
379145 15 
379154 59 
379164 68 
379168 1 
379172 92 
379979 2 
379982 1 
380017 5 
380021 5 
380024 1 
380031 4 
380037 33 
380044 36 
380061 239 
380078 51 
380098 23 
380106 59 
380110 15 
380118 32 
380126 2 
380147 46 
380160 332 
380168 15 
380173 18 
380179 31 
380203 25 
380208 22 
380222 13 
380228 7 
380240 52 
380256 17 
380262 56 
380269 2 
380273 37 
380276 3 
380280 41 
380297 3 
380325 90 
380365 16 
380371 8 
380381 19 
380390 13 
380396 59 
380430 4 
380443 7 
380457 11 
380570 117 
380599 68 
380713 3 
380720 16 
380752 41 
380780 47 
380861 170 
380867 2 
380875 23 
380886 12 
380894 4 
380918 25 
380925 122 
380945 5 
380948 45 
380955 30 
380959 1 
380962 42 
380969 3 
380974 7 
380997 97 
381013 10 
381020 24 
381033 1 
381056 86 
381065 30 
381088 42 
381093 1 
381102 10 
381105 10 
381118 20 
381126 30 
381132 17 
381137 1 
381166 4 
381173 65 
381191 15 
381204 22 
381220 28 
381225 5 
381230 12 
381248 22 
381257 50 
381300 10 
381327 86 
381332 1 
381340 65 
381351 16 
381359 4 
381418 201 
381434 2 
381452 28 
381466 5 
381488 3 
381497 15 
381510 14 
381521 67 
381533 8 
381538 32 
381570 117 
381606 3 
381630 17 
381633 114 
381640 1 
381645 189 
381652 62 
381662 3 
381696 75 
381701 4 
381707 459 
381715 24 
381736 38 
381753 218 
381772 13 
381782 2 
381805 8 
381812 6 
381816 23 
381826 25 
381848 5 
381874 116 
381896 146 
381925 42 
381932 19 
381946 16 
381963 1 
382032 11 
382078 3 
382139 112 
382186 44 
382260 48 
382479 7 
382521 3 
382524 1 
382537 1 
382542 98 
382670 9 
382703 1 
382707 3 
382721 26 
382732 2 
382739 25 
382776 13 
382810 2 
382815 2 
382838 1 
382869 14 
382878 144 
382885 7 
382896 3 
382899 8 
382908 5 
382921 89 
382929 298 
382939 14 
382945 3 
382948 15 
382951 10 
382959 1 
382978 1 
382986 2 
383001 5 
383023 28 
383042 26 
383049 22 
383073 3 
383082 39 
383088 400 
383098 9 
383106 14 
383122 10 
383239 31 
383286 7 
383362 8 
383446 21 
383558 5 
383722 10 
383777 8 
383780 1 
383867 15 
383943 17 
384036 1 
384043 5 
384150 201 
384205 22 
384331 5 
384382 130 
384480 27 
384509 2 
384518 23 
384526 44 
384630 3 
384724 4 
384731 8 
385075 187 
385088 34 
385150 10 
385158 31 
385286 46 
385305 9 
385457 67 
385465 3 
385469 2 
385594 1 
385602 3 
385629 54 
385636 106 
385941 24 
385947 12 
385981 109 
385990 10 
386107 2 
386141 3 
386162 30 
386174 7 
386179 1 
386187 5 
386195 12 
386199 5 
386238 4 
386243 14 
386251 1 
386270 41 
386277 3 
386556 29 
386675 122 
386683 6 
386702 35 
386756 60 
386760 25 
386767 38 
386773 23 
386835 10 
386843 17 
386998 16 
387055 4 
387158 66 
387442 18 
387496 7 
387546 36 
387576 1 
387833 7 
387975 13 
388099 52 
388130 48 
388205 35 
388255 39 
388269 1 
388421 56 
388429 2 
388597 10 
388630 3 
388671 2 
388706 1 
388711 8 
388812 38 
388879 70 
388887 202 
388989 1 
389027 1 
389063 1 
389096 9 
389102 5 
389109 2 
389131 5 
389195 4 
389219 1 
389261 12 
389268 3 
389279 7 
389297 4 
389301 2 
389306 1 
389317 1 
389364 1 
389469 8 
389612 14 
389777 8 
389782 23 
389833 82 
389874 1 
389942 21 
389974 1 
389977 52 
389982 18 
389992 27 
390026 4 
390029 14 
390034 48 
390060 27 
390069 25 
390077 13 
390195 3 
390231 1 
390237 49 
390245 2 
390547 1 
390551 9 
390575 1 
390578 28 
390605 4 
390726 10 
390776 7 
390885 51 
390964 191 
391009 7 
391071 29 
391077 2 
391124 18 
391140 47 
391149 2 
391156 1 
391363 13 
391473 1 
391488 22 
391512 1 
391516 14 
391544 23 
391550 15 
391557 8 
391567 30 
391595 137 
391602 35 
391608 42 
391617 9 
391641 28 
391664 22 
391674 230 
391691 34 
391696 41 
391707 9 
391714 23 
391731 14 
391736 31 
391739 85 
391743 12 
391755 29 
391762 31 
391770 16 
391782 1 
391785 20 
391790 221 
391803 16 
391827 7 
391831 299 
391840 11 
391850 1 
391861 5 
391868 28 
391874 82 
391889 1 
391895 1 
391916 1 
391920 1 
391932 3 
391957 8 
391969 67 
391998 2 
392007 1 
392015 1 
392023 1 
392031 8 
392035 28 
392044 11 
392058 3 
392066 12 
392084 13 
392139 1 
392166 14 
392173 5 
392197 3 
392298 2 
392311 9 
392318 1 
392325 1 
392333 1 
392353 17 
392358 8 
392378 27 
392385 41 
392396 28 
392405 2 
392408 6 
392432 1 
392497 51 
392505 1 
392559 74 
392569 36 
392586 35 
392595 41 
392608 12 
392626 1 
392630 1 
392646 105 
392654 1 
392690 117 
392706 15 
392716 1 
392750 52 
392754 110 
392782 64 
392802 27 
392813 37 
392823 6 
392831 1 
392834 101 
392843 2 
392870 128 
392905 3 
392944 16 
392959 16 
393009 2 
393043 27 
393047 10 
393054 1 
393071 50 
393132 59 
393175 1 
393192 2 
393242 52 
393248 3 
393252 1 
393259 54 
393273 3 
393276 25 
393288 8 
393299 10 
393303 4 
393306 2 
393321 10 
393332 16 
393379 14 
393387 17 
393403 1 
393410 19 
393431 27 
393540 37 
393570 22 
393851 6 
393908 68 
393935 5 
393961 23 
394165 13 
394183 15 
394240 1 
394245 298 
394354 1 
394398 4 
394418 4 
394744 9 
394791 1 
394807 5 
394830 34 
394983 2 
394995 1 
394998 2 
395008 2 
395016 1 
395061 1 
395288 46 
395312 1 
395345 5 
395380 40 
395385 14 
395503 8 
395645 60 
395652 2 
395885 7 
398333 27 
398361 28 
398378 25 
398388 25 
398395 119 
398413 21 
398448 1 
398454 7 
398474 8 
398480 25 
398488 4 
398530 5 
398534 3 
398629 105 
398638 255 
400875 2 
400927 32 
400955 9 
400965 4 
400970 31 
400977 11 
400987 4 
401016 29 
401028 309 
401038 4 
401041 4 
401055 8 
401058 8 
401069 3 
401090 2 
401096 4 
401099 4 
401107 44 
401120 2 
401130 1 
401140 7 
401283 40 
401313 19 
401448 21 
401514 2 
401723 28 
401831 5 
401982 45 
402029 25 
403336 1 
403422 1 
403653 29 
403927 16 
403952 31 
404934 235 
405254 8 
405274 27 
405285 7 
405391 4 
405395 3 
405421 1 
405429 69 
405435 92 
405445 84 
405450 20 
405454 72 
405460 9 
405464 18 
405468 3 
405509 14 
405515 8 
405521 1 
405527 12 
405531 2 
405538 30 
405542 113 
405642 2 
405676 9 
405714 3 
405758 18 
405810 11 
406041 17 
406045 4 
406048 76 
406053 1 
406061 65 
406066 3 
406074 104 
406088 230 
406195 62 
406234 5 
406263 94 
406280 39 
406299 14 
406330 15 
406348 3 
406387 1 
406391 1 
406417 21 
406427 70 
406433 53 
406455 71 
406478 3 
406679 7 
406776 2 
406918 27 
406961 30 
407242 1 
407247 134 
407277 6 
407284 37 
407319 74 
407361 434 
407374 121 
407383 2 
407386 6 
407391 10 
407399 2 
407406 5 
407410 11 
407422 1 
407425 22 
407428 5 
407438 50 
407447 96 
407455 9 
407459 317 
407464 3 
407473 10 
407477 10 
407486 1 
407490 34 
407502 41 
407507 61 
407510 1 
407516 65 
407522 357 
407634 3 
407660 1 
407664 65 
407706 126 
407722 10 
407727 26 
407730 66 
407827 12 
407982 2 
408012 7 
408020 23 
408024 12 
408068 96 
408076 3 
408092 16 
408178 20 
408181 13 
408192 1 
408219 9 
408231 1 
408235 3 
408240 123 
408261 124 
408329 60 
408370 37 
408398 75 
408407 5 
408412 2 
408557 1 
408582 9 
408619 26 
408633 68 
408642 14 
408652 148 
408661 52 
408669 6 
408674 4 
408679 2 
408688 22 
408696 67 
408711 41 
408715 270 
408724 53 
408730 116 
408733 11 
408737 38 
408761 95 
408767 2 
408777 9 
408792 22 
408826 15 
408832 17 
408836 22 
408844 71 
408849 77 
408858 113 
408906 3 
408964 8 
408986 24 
408995 8 
408998 3 
409003 11 
409013 29 
409021 27 
409074 14 
409098 27 
409117 267 
409220 1 
409226 5 
409267 5 
409278 1 
409291 4 
409296 4 
409301 1 
409304 8 
409312 5 
409315 105 
409344 3 
409348 10 
409361 1 
409365 9 
409371 2 
409386 4 
409475 2 
409515 6 
409528 13 
409551 9 
409558 2 
409596 6 
409772 2 
409996 53 
410053 6 
410056 126 
410204 8 
410304 30 
410325 25 
410635 2 
410645 1 
410649 64 
410660 2 
410666 3 
410670 44 
410770 1 
410776 41 
410800 17 
410815 3 
410829 25 
410839 103 
410844 6 
410853 8 
410863 2 
410885 23 
410890 3 
410896 15 
410928 2 
410936 102 
410944 51 
410957 76 
410963 5 
410972 162 
411146 1 
411304 63 
411341 53 
411425 2 
411448 50 
411468 158 
411513 6 
411639 51 
411681 10 
411722 1 
411855 23 
411864 5 
411987 6 
412095 3 
412131 3 
412160 10 
412361 1 
412512 15 
412543 62 
412808 53 
412918 19 
412938 8 
413030 93 
413115 1 
413274 112 
413305 58 
413333 55 
413440 5 
413493 3 
413498 7 
413505 1 
413583 92 
413657 21 
413702 13 
413710 7 
413718 46 
413911 55 
413985 1 
413995 3 
414058 1 
414091 1 
414096 1 
414100 11 
414113 19 
414149 1 
414158 3 
414270 3 
414331 2 
414335 10 
414349 5 
414395 10 
414405 1 
414420 17 
414539 36 
414612 35 
414714 195 
414838 118 
414874 1 
415015 2 
415071 23 
415181 1 
415294 5 
415313 95 
415326 18 
415329 7 
415353 1 
415358 2 
415361 12 
415376 7 
415380 2 
415388 119 
415393 4 
415397 238 
415405 3 
415423 2 
415427 9 
415431 63 
415439 58 
415444 40 
415461 23 
415501 1 
415507 2 
415515 24 
415519 21 
415560 2 
415573 203 
415598 2 
415605 15 
415613 6 
415622 1 
415626 129 
415716 11 
415720 6 
415724 274 
415738 3 
415822 6 
415841 1 
415924 1 
415928 16 
415931 4 
415994 8 
416000 1 
416064 1 
416247 25 
416358 6 
416362 48 
416367 2 
416400 2 
416421 70 
416658 5 
416801 1 
416977 52 
417003 4 
417239 1 
417307 8 
417326 9 
417332 3 
417434 9 
417492 45 
417604 1 
417774 6 
417816 15 
418019 1 
418206 166 
418214 15 
418222 80 
418226 140 
418244 9 
418254 10 
418263 15 
418269 161 
418295 3 
418320 9 
418339 133 
418364 253 
418376 150 
418390 46 
418405 29 
418469 95 
418486 2 
418495 57 
418504 59 
418516 1 
418524 27 
418649 27 
418703 3 
418714 1 
418726 18 
418767 1 
418817 24 
418830 2 
418969 1 
419044 7 
419120 2 
419150 1 
419162 1 
419199 41 
419209 5 
419251 22 
419258 1 
419268 7 
419293 18 
419300 5 
419309 15 
419313 3 
419333 51 
419345 10 
419350 9 
419355 1 
419370 13 
419374 10 
419384 6 
419390 60 
419397 474 
419406 5 
419419 5 
419425 2 
419435 20 
419438 11 
419442 6 
419447 84 
419454 100 
419459 12 
419466 45 
419470 9 
419490 72 
419499 1 
419509 29 
419519 164 
419533 8 
419547 27 
419555 102 
419566 45 
419572 5 
419583 18 
419612 153 
419620 6 
419638 1 
419645 101 
419650 40 
419657 112 
419664 10 
419681 80 
419689 168 
419695 7 
419702 60 
419724 1 
419745 19 
419787 4 
419795 41 
419813 2 
419821 8 
419828 77 
419839 80 
419848 418 
419888 10 
419899 16 
419922 40 
419931 24 
419937 54 
419948 8 
419952 12 
419985 129 
419988 27 
419992 207 
420018 4 
420034 2 
420042 38 
420068 3 
420077 60 
420085 2 
420162 2 
420166 9 
420187 41 
420208 1 
420227 34 
420231 46 
420280 3 
420285 2 
420295 141 
420348 2 
420356 1 
420361 2 
420386 3 
420432 1 
420456 23 
420516 25 
420568 45 
420580 12 
420588 8 
420591 1 
420612 1 
420629 2 
420776 29 
420787 105 
420865 20 
420876 50 
420969 42 
421013 15 
421018 51 
421166 17 
421266 21 
421341 1 
421423 7 
421450 32 
421477 4 
421489 5 
421600 1 
421612 20 
421887 5 
421916 1 
422174 39 
422350 18 
422408 3 
422476 28 
422483 1 
422488 6 
422545 12 
422574 7 
422820 5 
422979 3 
423034 3 
423067 23 
423105 19 
423156 8 
423159 17 
423167 4 
423171 5 
423176 93 
423188 21 
423192 8 
423205 231 
423217 90 
423226 60 
423234 15 
423261 55 
423283 14 
423312 128 
423336 51 
423339 6 
423343 166 
423354 16 
423376 10 
423402 19 
423421 48 
423429 13 
423438 7 
423459 6 
423465 38 
423472 1 
423490 17 
423512 140 
423538 1 
423543 25 
423547 1 
423610 3 
423616 126 
423622 27 
423639 1 
423645 28 
423652 23 
423656 52 
423660 1 
423664 157 
423670 6 
423681 15 
423702 154 
423719 2 
423738 8 
424819 1 
424937 5 
424965 9 
424987 1 
424999 52 
425016 2 
425908 3 
425940 2 
425977 1 
425986 8 
425993 7 
425997 8 
426010 2 
426023 1 
426031 2 
426038 1 
426044 10 
426161 5 
426222 7 
426346 2 
426373 17 
426401 25 
426495 4 
426522 16 
426573 10 
426577 3 
426585 149 
426594 13 
426609 12 
426621 3 
426668 258 
426730 1 
426776 33 
426789 3 
426811 11 
426837 24 
426847 20 
426856 14 
426863 12 
426869 8 
426873 1 
426881 1 
426888 4 
426897 6 
426904 6 
426914 7 
426918 25 
426923 28 
426931 10 
426939 18 
426949 36 
426953 25 
426956 6 
426964 33 
426972 10 
426975 2 
426983 14 
426995 24 
426999 10 
427007 17 
427019 7 
427061 3 
427070 33 
427076 5 
427082 62 
427089 1 
427101 2 
427110 5 
427131 2 
427140 2 
427538 1 
427541 4 
427544 54 
427560 12 
427565 6 
427578 48 
427595 38 
427644 2 
427651 2 
427668 59 
427676 48 
427816 15 
427821 32 
427836 2 
427865 1 
427869 20 
428053 41 
428192 148 
428202 104 
428264 81 
428360 180 
428408 27 
428505 9 
428531 65 
428546 13 
428560 47 
428584 1 
428736 49 
428764 67 
428793 151 
428982 82 
429090 13 
429101 26 
429127 24 
429221 15 
429240 4 
429289 1 
429300 3 
429305 15 
429316 8 
429332 1 
429340 10 
429349 4 
429370 2 
429401 1 
429407 3 
429411 1 
429419 8 
429425 2 
429432 1 
429437 9 
429459 8 
429499 2 
429513 10 
429518 5 
429572 2 
429660 32 
429718 1 
429899 28 
429945 33 
430265 11 
430272 35 
430355 1 
430481 5 
430507 119 
430541 12 
430561 131 
430636 22 
430805 9 
430901 7 
430947 7 
431055 79 
431078 24 
431088 92 
431100 4 
431103 1 
431180 1 
431256 5 
431319 21 
431336 22 
431341 12 
431347 16 
431375 17 
431386 74 
431397 2 
431418 1 
431455 69 
431479 1 
431507 2 
431516 2 
431519 3 
431531 7 
431539 13 
431546 4 
431566 113 
431577 5 
431592 31 
431622 7 
431649 18 
431653 66 
431694 7 
431700 25 
431721 41 
431726 1 
431796 4 
431799 4 
431809 12 
431814 32 
431822 11 
431826 29 
431834 12 
431847 2 
431864 51 
431889 13 
431898 3 
431903 1 
431920 3 
431924 11 
431931 8 
431940 4 
431944 2 
431955 121 
431964 5 
431970 1 
431980 1 
432135 3 
432154 2 
432180 52 
432243 121 
432265 3 
432275 31 
432422 3 
432444 4 
432481 132 
432633 19 
432755 102 
433152 2 
433252 2 
433607 1 
433670 6 
433693 22 
433978 15 
434008 13 
434017 103 
434115 22 
434124 4 
434183 161 
434235 68 
434239 65 
434244 8 
434251 72 
434298 149 
434318 45 
434340 70 
434350 3 
434413 147 
434418 6 
434421 5 
434440 3 
434608 261 
434619 2 
434805 4 
435114 14 
435391 1 
435436 2 
435559 1 
435763 65 
435773 33 
435780 21 
435789 200 
435792 1 
435799 259 
435807 54 
435838 1 
435843 71 
435856 8 
435862 81 
435880 13 
435885 9 
435900 28 
435921 2 
436055 13 
436059 12 
436087 3 
436225 1 
436238 74 
436241 2 
436410 93 
436480 1 
436572 1 
436606 79 
436620 9 
436649 70 
436769 14 
436790 7 
436797 3 
436806 18 
436817 8 
436838 1 
436865 8 
436871 8 
436874 9 
436888 10 
436937 1 
438630 1 
439616 3 
439666 2 
440172 1 
440304 10 
440320 15 
440329 71 
440463 3 
440478 3 
440611 13 
440709 4 
440841 2 
441001 29 
441154 11 
441157 72 
441160 8 
441191 89 
441342 1 
441345 1 
441363 13 
441366 13 
441374 27 
441378 27 
441392 29 
441416 3 
441419 8 
441430 1 
441440 17 
441454 4 
441458 9 
441467 68 
441473 12 
441477 92 
441486 73 
441495 5 
441652 1 
441657 20 
441804 42 
441812 32 
441921 3 
441951 1 
441981 10 
442148 2 
442155 4 
442275 10 
442348 10 
442558 4 
442736 2 
442851 8 
442978 38 
442986 42 
443048 1 
443100 22 
443103 15 
443161 45 
443287 1 
443328 25 
443356 1 
443448 13 
443482 2 
443508 40 
443528 4 
443545 6 
443570 53 
443761 4 
443903 7 
444041 4 
444056 21 
444292 85 
444591 256 
444600 18 
444755 4 
444762 2 
444768 39 
444773 11 
444783 79 
444790 5 
444801 12 
444815 69 
444822 43 
444829 84 
444837 37 
444841 14 
444860 46 
444869 137 
444906 7 
444911 101 
444919 153 
444930 19 
444934 6 
444940 18 
444944 4 
444947 23 
444958 3 
444973 2 
444991 8 
445840 21 
445848 5 
445874 2 
445936 3 
445947 253 
446753 10 
447075 26 
447098 24 
447104 5 
447112 36 
447118 59 
447235 7 
447431 439 
447440 35 
447450 162 
447480 2 
447484 48 
447492 14 
447537 9 
447632 21 
447651 1 
447658 28 
447694 16 
447864 16 
448041 56 
448184 4 
448298 25 
448843 5 
448871 6 
449015 23 
449023 1 
449030 17 
449204 8 
449334 4 
449341 21 
449364 109 
449377 2 
449384 6 
449388 20 
449392 7 
449397 5 
449405 32 
449415 2 
449426 62 
449434 11 
449441 33 
449447 68 
449481 8 
449487 7 
449491 5 
449502 23 
449587 12 
449648 5 
449730 2 
449788 9 
449807 55 
449824 74 
449850 3 
449968 38 
449975 30 
449989 117 
449997 45 
450010 11 
450016 17 
450024 9 
450033 22 
450036 13 
450047 27 
450051 56 
450199 105 
450218 1 
450228 26 
450361 24 
450419 5 
450519 2 
450532 32 
450570 9 
450576 83 
450584 50 
450591 28 
450604 34 
450608 17 
450654 1 
450734 22 
450766 305 
450804 68 
450811 185 
450934 20 
451007 4 
451146 1 
451206 40 
451212 36 
451277 18 
451283 11 
451409 3 
451417 3 
451441 19 
451451 14 
451456 1 
451462 8 
451477 6 
451515 23 
451554 2 
451625 50 
451633 57 
451666 91 
451674 1 
451883 92 
451924 158 
451972 2 
451995 1 
452014 3 
452034 31 
452054 7 
452105 110 
452129 2 
452194 4 
452226 2 
452292 2 
452296 46 
452306 8 
452309 1 
452314 23 
452322 12 
452327 1 
452333 148 
452343 32 
452348 1 
452352 33 
452357 16 
452457 111 
452463 21 
452468 26 
452474 7 
452504 174 
452524 11 
452532 13 
452539 10 
452546 21 
452558 9 
452562 161 
452570 25 
452596 1 
452635 5 
452707 83 
453087 71 
453119 140 
453262 5 
453268 5 
453272 1 
453276 1 
453296 3 
453302 1 
453307 89 
453428 41 
453432 5 
453467 1 
453477 56 
453480 3 
453489 7 
453494 9 
453498 9 
453506 3 
453511 6 
453523 28 
453531 24 
453544 16 
453553 1 
453560 17 
453691 11 
453919 23 
454106 3 
454238 28 
454537 7 
454600 1 
454613 154 
454620 47 
454632 2 
454653 22 
454670 9 
454675 2 
454682 5 
454691 13 
454699 335 
454734 14 
454738 4 
454743 21 
454770 20 
454917 4 
454920 1 
454938 1 
455051 38 
455068 64 
455089 25 
455135 11 
455341 23 
455380 8 
455390 4 
455531 124 
455540 1 
455550 103 
455640 38 
455672 4 
455688 20 
455729 52 
455736 62 
455990 43 
456034 14 
456057 2 
456148 41 
456192 21 
456212 1 
456353 8 
456488 1 
456683 10 
456819 38 
456889 347 
456917 24 
456984 92 
457143 19 
457399 5 
457440 60 
457477 23 
457481 1 
457556 14 
457667 2 
457742 9 
457882 1 
458439 7 
458447 2 
458452 6 
458455 1 
458462 4 
458465 7 
458470 24 
458489 4 
458497 4 
458506 27 
458587 66 
458617 26 
458704 1 
458715 1 
458723 224 
458765 139 
458805 7 
460337 4 
460353 6 
460374 22 
460395 2 
460418 4 
460426 12 
460556 37 
460560 9 
460563 40 
460567 7 
460572 10 
460590 26 
460622 8 
460725 23 
460741 27 
460756 3 
460764 83 
460771 2 
460784 189 
460797 34 
460801 1 
460806 241 
460819 1 
460830 2 
460962 16 
460969 15 
460986 10 
460995 5 
461072 1 
461134 10 
461155 40 
461338 69 
461468 4 
461508 1 
461516 2 
461636 2 
461640 38 
461645 1 
461665 130 
461681 7 
461739 3 
461757 25 
461801 12 
461813 9 
461890 3 
461941 1 
461968 2 
461984 41 
461994 220 
461999 71 
462007 94 
462011 18 
462014 41 
462024 8 
462033 16 
462040 5 
462046 1 
462050 280 
462082 4 
462112 31 
462123 1 
462225 8 
462470 3 
462673 1 
462688 16 
462723 1 
462774 14 
462792 29 
462801 12 
462963 2 
462970 2 
462974 5 
463095 1 
463136 7 
463174 7 
463300 5 
463626 15 
463840 3 
463882 9 
464077 1 
464080 1 
464083 4 
464159 1 
464227 3 
464251 49 
464267 89 
464345 57 
465043 2 
465760 5 
465831 16 
465837 10 
465851 1 
465857 5 
465970 1 
465974 3 
465985 5 
466003 1 
466035 2 
466043 24 
466060 12 
466064 24 
466069 9 
466073 10 
466076 1 
466103 40 
466115 4 
466128 6 
466159 15 
466163 154 
466173 44 
466204 14 
466214 1 
466221 50 
466233 33 
466241 1 
466248 2 
466259 19 
466268 14 
466278 14 
466289 7 
466294 15 
466300 38 
466317 6 
466321 3 
466330 44 
466350 31 
466358 15 
466378 2 
466381 30 
466385 5 
466396 76 
466405 1 
466417 167 
466423 10 
466459 5 
466464 81 
466472 10 
466504 224 
466511 63 
466530 16 
466536 26 
466594 48 
466599 30 
466602 5 
466609 15 
466616 1 
466623 3 
466830 3 
466884 46 
466903 30 
466913 38 
466923 6 
466944 10 
466969 2 
467001 324 
467005 1 
467010 1 
467022 51 
467029 1 
467032 3 
467089 59 
467113 35 
467121 61 
467133 18 
467138 108 
467149 6 
467168 1 
467256 1 
467289 9 
467306 15 
467334 8 
467361 7 
467449 42 
467482 12 
467497 20 
467509 8 
467521 4 
467613 11 
467958 90 
468094 20 
468388 2 
468425 1 
468452 158 
468617 8 
468780 20 
469069 81 
469202 1 
469348 21 
469361 4 
469463 1 
469542 27 
469554 2 
469805 1 
469869 27 
469892 20 
470053 2 
470412 60 
470474 21 
470482 10 
470641 48 
470683 3 
470698 13 
470744 37 
470844 24 
470902 27 
470909 2 
470952 1 
470967 85 
471659 3 
472011 61 
472022 11 
472293 116 
472465 34 
472536 11 
472759 10 
472899 2 
472925 37 
472936 61 
472940 9 
473058 29 
473108 18 
473228 64 
473434 37 
473485 1 
473539 118 
473598 2 
473920 2 
473943 1 
473952 11 
474050 71 
474061 3 
474071 1 
474077 15 
474089 9 
474103 4 
474109 23 
474113 1 
474126 1 
474133 1 
474148 4 
474152 2 
474160 4 
474166 32 
474169 12 
474180 3 
474186 74 
474189 1 
474192 1 
474198 4 
474209 39 
474213 51 
474217 7 
474221 3 
474224 62 
474233 18 
474249 2 
474255 27 
474261 3 
474269 6 
474277 18 
474284 4 
474296 2 
474401 43 
474423 23 
474447 36 
474459 83 
474480 94 
474523 5 
474527 2 
474641 1 
474658 27 
474662 7 
474772 11 
474813 74 
474931 69 
474999 8 
475011 14 
475210 108 
475220 33 
475293 11 
475440 34 
475458 1 
475488 51 
475501 6 
475535 5 
475577 44 
475664 1 
475729 21 
475813 1 
475819 15 
475929 2 
475958 15 
475974 25 
476015 11 
476088 28 
476248 3 
476276 13 
476331 24 
476347 343 
476365 4 
476371 14 
476376 54 
476388 26 
476420 40 
476428 1 
476465 38 
476509 23 
476535 10 
476540 2 
476558 25 
476567 60 
476594 2 
476610 29 
476623 1 
476629 3 
476642 317 
476655 3 
476664 24 
476676 36 
476680 215 
476685 2 
476688 2 
476703 14 
476707 3 
476710 92 
476716 12 
476720 20 
476724 12 
476728 62 
476734 4 
476739 33 
476747 78 
476793 9 
476803 135 
476807 13 
476819 20 
476825 37 
476846 34 
476859 2 
476864 25 
476874 20 
476881 39 
476887 53 
476895 9 
476898 43 
476906 27 
476917 29 
476921 15 
476928 40 
476944 8 
476953 2 
477094 5 
477099 7 
477111 74 
477125 10 
477132 27 
477138 34 
477148 4 
477160 31 
477164 10 
477167 332 
477175 129 
477183 5 
477187 13 
477190 22 
477280 1 
477288 61 
477292 2 
477307 6 
477325 1 
477356 36 
477360 2 
477365 42 
477389 2 
477399 17 
477409 86 
477424 1 
477451 11 
477454 6 
477462 33 
477479 4 
477489 81 
477501 95 
477506 3 
477541 7 
477552 10 
477590 7 
477638 4 
477642 1 
478439 17 
478489 17 
479086 3 
479094 23 
479099 2 
479107 3 
479128 7 
479155 35 
479159 5 
479163 1 
479178 2 
479181 38 
479191 8 
479207 8 
479210 8 
479229 17 
479232 1 
479237 7 
479240 9 
479243 10 
479250 13 
479255 2 
479265 14 
479455 74 
479481 16 
479647 5 
479708 11 
479837 4 
479973 1 
479985 7 
480234 46 
480251 1 
480344 5 
480678 2 
480692 20 
480729 1 
480825 4 
480914 1 
481009 92 
481015 89 
481030 10 
481038 75 
481043 52 
481052 30 
481055 2 
481062 71 
481068 37 
481073 9 
481082 11 
481132 1 
481135 77 
481147 10 
481154 19 
481162 2 
481165 3 
481176 10 
481189 8 
481344 1 
483517 4 
483529 1 
483556 13 
483573 134 
483580 18 
483585 24 
483659 217 
483665 37 
483670 8 
483677 117 
483693 146 
483708 3 
483831 286 
483867 29 
483993 1 
484051 16 
484253 3 
484265 29 
484379 19 
484542 18 
484555 52 
484566 53 
484576 17 
484584 27 
484590 1 
484596 7 
484602 15 
484614 17 
484619 6 
484665 14 
484669 1 
484674 171 
484690 8 
484693 6 
484705 6 
484708 6 
484717 6 
484856 19 
484890 35 
484904 6 
484909 3 
485018 32 
485042 1 
485047 110 
485081 5 
486751 13 
486771 47 
486793 2 
486803 58 
486816 3 
486822 1 
486830 2 
486838 7 
486851 79 
486860 1 
486873 77 
486922 8 
487204 2 
487219 1 
487226 4 
487231 37 
487252 78 
487370 8 
487394 2 
487517 1 
487520 1 
487667 2 
487902 13 
488053 25 
488060 19 
488075 2 
488086 85 
488095 5 
488270 1 
488438 2 
488447 33 
488552 117 
488563 72 
488572 28 
488584 228 
488637 2 
488641 4 
488675 5 
488691 237 
488708 25 
488719 15 
488737 102 
488740 40 
488886 187 
488896 7 
488912 11 
488942 27 
489082 8 
489412 83 
489579 5 
490169 1 
490373 2 
490439 3 
490459 2 
490500 2 
490510 3 
490514 3 
490518 5 
490527 14 
490536 3 
490541 18 
490549 32 
490558 28 
490563 43 
490587 1 
490591 43 
490600 91 
490608 1 
490613 6 
490619 22 
490628 15 
490644 55 
490657 3 
490676 31 
490680 2 
490690 49 
490694 6 
490702 7 
490715 28 
490722 1 
490731 15 
490741 11 
490765 11 
490768 1 
490776 105 
490800 9 
490807 81 
490813 6 
490823 96 
490828 19 
490831 9 
490916 11 
490919 20 
490937 5 
490948 24 
490955 1 
490970 40 
490975 185 
490982 7 
490997 10 
491005 20 
491019 3 
491032 56 
491046 8 
491053 51 
491104 4 
491121 323 
491142 26 
491148 15 
491164 5 
491168 71 
491183 8 
491198 8 
491203 121 
491237 1 
491253 11 
491261 8 
491266 177 
491276 5 
491287 38 
491305 12 
491335 30 
492888 1 
492896 13 
492916 7 
492925 8 
492932 2 
492945 5 
492950 4 
492974 40 
492979 32 
492988 73 
492996 147 
493004 6 
493009 13 
493016 83 
493040 5 
493226 1 
493366 19 
493383 45 
493405 2 
493532 1 
493553 2 
493571 3 
493733 85 
493744 10 
494018 1 
494160 3 
494174 5 
494182 2 
494190 6 
494205 3 
494227 2 
494244 5 
494251 4 
494255 17 
494269 1 
494450 4 
494462 1 
494630 41 
494740 4 
494756 2 
494806 1 
494928 5 
494933 7 
495062 1 
495070 4 
495082 12 
495091 53 
495133 24 
495230 42 
495263 23 
495402 1 
495409 26 
495414 55 
495426 98 
495439 2 
495447 11 
495456 60 
495470 16 
495489 8 
495501 20 
495504 1 
495509 20 
495512 29 
495517 11 
495524 92 
495528 28 
495557 4 
495561 13 
495697 2 
495752 6 
495994 1 
496042 3 
496407 1 
496613 50 
496754 4 
496931 9 
496950 4 
496953 6 
496967 16 
496988 22 
497004 184 
497013 1 
497017 2 
497055 23 
497063 60 
497074 12 
497082 62 
497093 31 
497127 23 
498565 188 
498602 5 
498760 2 
499395 2 
499404 1 
499491 66 
499519 105 
499574 1 
499642 7 
499682 6 
499874 4 
499942 2 
499956 5 
500213 12 
500349 4 
500541 9 
500788 245 
501022 1 
501094 74 
501113 20 
501121 10 
501129 125 
501147 7 
501150 5 
501269 1 
501297 3 
501303 1 
501306 21 
501462 4 
501508 12 
501538 3 
501603 10 
501651 98 
501685 196 
501692 1 
501722 107 
501728 73 
501742 96 
501745 7 
501750 20 
501758 233 
501769 19 
501773 28 
501777 14 
501781 25 
501789 32 
501825 1 
501937 77 
501948 3 
501954 1 
501961 25 
501972 51 
502015 1 
502097 10 
502119 35 
502226 11 
502249 3 
502257 2 
502266 7 
502285 15 
502300 22 
502314 64 
502470 10 
502480 1 
502525 1 
502621 20 
502872 40 
503064 30 
503100 84 
503156 1 
503184 27 
503210 68 
503238 2 
503252 10 
503288 4 
503342 13 
503484 2 
503593 54 
503730 1 
503779 118 
503805 200 
503809 4 
503885 7 
504106 1 
504151 73 
504157 1 
504258 30 
504264 35 
504297 12 
504306 3 
504448 7 
504464 40 
504472 31 
504486 28 
504490 10 
504502 20 
504513 455 
504522 9 
504525 47 
504528 15 
504534 192 
504543 3 
504561 1 
504604 55 
504694 2 
504714 19 
504721 8 
504742 34 
504775 253 
505183 4 
505196 16 
505334 37 
505478 33 
505494 5 
505524 119 
505533 4 
505537 5 
505543 26 
505554 38 
505568 4 
505571 32 
505582 1 
505585 31 
505589 115 
505606 1 
505609 22 
505612 18 
505615 24 
505638 18 
505646 7 
505769 27 
505786 41 
505837 4 
506375 2 
508267 1 
509193 17 
509211 6 
509975 1 
511573 3 
512291 27 
512786 143 
512791 211 
512803 54 
512818 56 
512825 177 
512856 124 
512877 3 
512887 12 
512893 6 
512906 67 
512910 1 
512918 4 
512923 163 
512934 21 
512944 33 
513037 4 
513058 5 
513089 11 
513108 89 
513146 1 
513246 59 
513261 163 
513283 2 
513292 2 
513428 8 
513460 4 
513471 4 
513484 81 
513620 2 
513753 1 
513828 1 
513834 3 
513958 50 
513986 16 
513993 2 
514011 14 
514021 10 
514120 18 
514134 59 
514218 25 
514225 72 
514248 23 
514362 4 
514387 5 
514392 28 
514532 40 
514749 142 
515168 2 
515273 1 
515300 16 
515304 11 
515323 9 
515454 3 
515459 7 
515462 17 
515466 12 
515476 13 
515481 10 
515499 9 
515512 1 
515542 4 
515548 7 
515565 117 
515582 34 
515589 17 
515595 44 
515599 3 
515605 20 
515717 82 
515806 79 
515973 26 
515976 111 
516003 1 
516109 31 
516167 101 
516254 36 
516407 1 
516420 90 
516439 104 
516494 22 
516566 2 
516582 15 
516730 17 
516876 51 
516895 4 
517025 197 
517067 16 
517083 133 
517089 69 
517115 2 
517125 8 
517240 1 
517287 11 
517322 1 
517336 5 
517375 16 
517639 87 
517844 4 
517860 17 
517889 3 
518413 42 
518855 1 
519134 1 
519159 51 
519288 4 
519866 25 
520221 2 
521218 115 
523594 1 
523901 10 
523928 5 
524592 11 
524798 2 
525087 2 
525214 1 
525249 3 
526043 7 
526083 67 
526297 1 
526307 14 
526469 8 
526757 12 
526772 36 
526799 4 
526812 55 
526821 12 
526884 2 
526956 9 
526962 2 
526970 11 
526981 40 
526989 22 
526998 1 
527013 23 
527020 4 
527023 19 
527046 11 
527058 148 
527066 22 
527079 1 
527082 2 
527091 106 
527101 10 
527105 23 
527110 69 
527151 2 
527250 3 
527283 2 
527328 166 
527441 62 
527573 56 
527619 5 
527744 4 
527754 1 
527763 14 
527804 4 
528064 3 
528090 21 
528116 23 
528130 3 
528138 3 
528141 48 
528156 20 
528160 3 
528168 15 
528198 6 
528212 4 
528562 1 
530449 1 
530583 2 
530737 13 
530767 2 
532266 1 
532276 51 
532289 98 
532295 69 
532306 206 
532323 2 
532329 121 
532339 1 
532354 205 
532410 31 
532417 6 
532421 5 
532434 43 
532446 10 
532455 31 
532461 1 
532619 43 
532768 5 
532781 111 
532790 34 
533160 30 
533285 11 
533434 52 
533477 97 
533490 54 
533497 264 
533504 6 
533508 16 
533516 1 
533523 1 
533529 126 
533537 113 
533575 9 
533607 1 
533610 2 
533619 1 
533623 29 
533650 14 
533672 19 
533687 4 
533711 6 
533746 139 
533757 53 
533767 13 
533876 13 
533920 3 
533936 22 
533972 2 
533979 7 
534289 2 
534339 13 
534725 21 
534736 13 
534877 3 
535016 5 
535026 14 
535034 6 
535042 8 
535051 10 
535065 16 
535108 10 
535114 59 
535118 5 
535128 1 
535139 2 
535142 1 
535173 18 
535179 10 
535184 2 
535492 11 
535814 2 
536129 100 
536144 45 
536263 3 
536270 44 
536281 32 
536299 82 
536305 6 
536327 4 
536333 1 
536343 175 
536351 9 
536382 32 
536395 30 
536399 12 
536727 133 
536761 21 
536779 31 
536852 6 
536966 4 
537071 34 
537200 30 
537223 78 
537237 50 
537381 75 
537505 5 
537517 4 
537537 7 
537544 2 
537557 1 
537569 3 
537572 1 
537594 18 
537599 1 
537605 19 
537608 7 
537617 3 
537621 8 
537640 13 
537648 4 
537654 39 
537658 1 
537673 3 
537677 2 
537805 3 
537847 6 
537853 4 
538049 50 
538293 235 
538351 150 
538422 11 
538426 33 
538440 55 
538459 43 
538550 1 
538612 9 
538848 6 
539027 7 
539138 3 
539248 10 
539272 16 
539405 8 
539588 5 
539644 1 
539745 10 
539755 14 
539821 78 
539824 2 
539836 5 
539839 3 
539844 4 
539847 21 
539864 13 
539876 11 
539879 26 
539882 1 
539912 4 
539925 4 
539936 2 
539962 10 
540035 1 
540042 4 
540058 6 
540077 57 
540095 1 
540202 1 
540226 1 
540300 21 
540341 2 
540419 66 
540844 1 
540862 20 
540890 4 
540923 5 
541086 4 
541132 1 
541178 4 
541349 2 
541354 1 
541442 36 
541496 3 
541499 1 
541989 28 
542024 41 
542361 6 
542443 3 
542669 15 
543018 75 
543034 90 
543102 4 
543125 65 
543275 110 
543427 3 
543456 138 
543585 133 
543728 1 
543900 125 
544074 1 
544161 5 
544254 18 
544343 1 
544369 3 
544394 48 
544552 61 
544566 4 
544572 223 
544579 150 
544587 24 
544602 13 
544622 1 
544765 5 
544779 4 
544785 1 
544794 2 
544797 4 
544808 248 
544819 5 
544823 8 
544832 11 
544837 19 
544844 16 
544850 1 
544890 4 
545022 9 
545032 4 
545039 88 
545045 2 
545085 2 
545102 7 
545147 25 
545359 1 
545392 36 
545555 40 
545777 1 
545880 24 
545990 1 
546024 8 
546033 5 
546038 4 
546050 20 
546139 1 
546208 57 
546216 41 
546223 3 
546253 3 
546272 14 
546278 14 
546297 47 
546319 3 
546449 25 
546548 8 
546916 40 
547087 125 
547220 39 
547225 110 
547261 107 
547267 53 
547278 1 
547294 10 
547299 4 
547308 1 
547328 33 
547340 96 
547359 13 
547364 257 
548199 3 
548205 1 
548223 1 
548281 186 
548349 19 
549118 26 
549151 2 
549154 104 
549158 1 
549167 5 
549212 25 
549220 45 
549232 30 
549376 14 
549390 13 
549558 12 
549562 15 
549570 13 
549586 24 
549594 27 
549607 35 
549644 13 
549649 33 
549655 7 
549658 131 
549673 4 
549676 69 
549683 4 
549687 106 
549701 3 
549706 6 
549712 2 
549723 1 
551033 12 
551058 1 
551111 3 
553308 87 
553314 70 
553365 1 
553377 33 
553390 54 
553537 2 
553572 82 
553632 143 
553676 24 
553694 42 
553700 19 
553880 46 
553923 4 
554096 4 
554146 3 
554334 5 
554365 31 
554463 25 
554501 41 
554514 1 
554521 4 
554528 6 
554593 7 
554610 4 
554634 31 
554652 31 
554662 10 
554675 10 
554683 2 
554731 4 
554734 1 
554751 6 
554765 11 
554783 2 
554786 3 
554872 25 
554951 22 
554960 59 
554968 3 
554986 3 
554995 27 
555008 3 
555015 7 
555028 13 
555041 44 
555065 25 
555087 88 
555098 1 
555108 226 
555161 563 
555169 156 
555195 1 
555201 1 
555213 133 
555265 1 
555270 2 
555275 6 
555279 1 
555287 45 
555297 2 
555309 67 
555318 107 
555331 3 
555342 11 
555356 390 
555369 4 
555373 25 
555381 26 
555387 3 
555393 15 
555398 6 
555432 10 
555437 4 
555443 78 
555487 116 
555517 1 
555568 4 
555605 12 
555650 39 
555656 1 
555659 7 
555673 8 
555684 74 
555704 24 
555786 2 
555791 66 
555797 19 
555805 1 
555814 72 
555818 1 
555830 23 
555854 13 
555859 1 
555863 34 
555870 55 
555889 31 
555893 13 
555897 8 
555904 2 
555955 6 
555968 1 
555988 1 
556136 6 
556214 2 
556259 2 
556296 2 
556400 5 
556533 21 
556564 30 
556576 8 
556588 1 
556595 6 
556669 83 
556805 177 
556947 141 
557001 4 
557009 14 
557168 3 
557179 1 
557201 3 
557234 3 
557340 9 
557383 2 
557523 2 
557529 11 
557540 73 
557549 48 
557665 14 
557684 9 
557699 5 
557710 6 
557718 32 
557997 8 
558001 10 
558017 51 
558029 3 
558039 321 
558187 12 
558304 7 
558472 9 
558489 2 
558495 3 
558512 1 
558517 25 
558522 5 
558526 4 
558535 29 
558548 5 
558574 131 
558587 4 
558595 47 
558598 22 
558603 2 
558618 1 
558627 113 
558655 2 
559712 5 
559806 9 
559817 25 
559836 21 
559860 75 
559883 3 
559893 9 
559909 31 
559926 53 
559944 201 
559968 31 
560989 12 
561021 48 
561057 82 
561065 1 
561077 17 
561081 22 
561087 1 
561093 5 
561136 5 
561140 12 
561148 2 
561155 27 
561164 4 
561176 2 
561213 24 
561274 2 
561302 65 
561334 38 
561349 1 
561434 1 
561457 1 
561469 8 
561504 5 
561519 1 
561551 1 
561577 1 
561670 1 
561693 5 
561815 2 
561882 1 
562314 8 
562369 24 
562419 1 
562468 6 
562526 3 
562532 19 
562572 2 
562594 26 
562651 3 
562758 3 
562979 2 
563063 38 
563100 51 
563103 13 
563119 25 
563178 32 
563205 51 
563333 54 
563353 30 
563370 25 
563392 97 
563458 23 
563637 101 
563645 6 
563667 2 
563773 10 
563805 9 
563811 1 
563842 3 
563863 7 
563875 21 
563936 11 
564013 7 
564115 4 
564247 46 
564730 1 
564755 19 
564791 1 
564907 21 
564913 104 
564929 2 
564949 1 
564953 4 
564956 1 
564964 2 
564967 75 
564975 2 
564987 18 
564996 4 
565009 40 
565061 1 
565111 4 
565119 51 
565126 44 
565131 73 
565137 75 
565142 2 
565149 3 
565153 1 
565159 41 
565162 71 
565168 2 
565173 27 
565181 10 
565202 7 
565221 63 
565259 29 
565325 24 
565462 9 
565486 2 
565489 10 
565498 21 
565515 2 
565522 113 
565533 10 
565550 54 
565561 2 
565567 112 
565577 3 
565582 3 
565611 5 
565630 1 
565637 1 
565646 255 
565715 24 
565763 4 
566093 9 
566131 5 
566142 16 
566200 2 
566293 1 
566599 48 
566736 3 
566782 6 
566989 22 
567045 2 
567223 1 
567232 46 
567246 12 
567366 168 
567384 7 
567494 3 
567552 2 
567601 3 
567696 11 
567874 11 
567879 3 
567893 96 
568126 1 
568197 5 
568393 13 
568439 9 
568546 3 
568581 1 
568584 10 
568590 2 
568595 39 
568605 3 
568608 8 
568613 5 
568617 4 
568623 15 
568629 15 
568637 9 
568671 27 
568693 1 
568700 3 
568705 45 
568714 9 
568880 2 
569372 12 
569393 2 
569578 31 
569708 1 
569813 1 
569875 11 
570956 1 
571096 45 
571221 5 
571280 1 
571296 2 
571304 13 
571316 16 
571350 7 
571358 29 
571367 75 
571378 15 
571410 62 
571919 117 
571937 12 
571974 69 
571984 23 
571997 5 
572025 6 
572149 51 
572173 2 
572215 1 
572506 13 
572544 4 
572580 8 
572737 1 
572765 16 
572796 31 
573040 2 
573114 23 
573154 110 
573160 1 
573169 2 
573329 61 
573414 16 
573434 80 
573513 70 
573533 6 
573682 1 
573722 5 
573732 1 
573774 22 
573951 3 
574047 1 
574142 26 
574185 1 
574218 81 
574239 8 
574261 4 
574468 36 
574569 3 
574729 1 
574753 66 
575020 27 
575367 6 
575682 2 
575728 33 
575836 4 
575839 1 
576072 1 
576084 2 
576102 1 
576123 3 
576152 34 
576155 2 
576165 83 
576179 87 
576226 2 
576230 82 
576237 45 
576253 27 
576280 2 
576284 3 
576287 58 
576293 4 
576317 2 
576322 186 
576341 1 
576344 16 
576349 1 
576385 8 
576398 18 
576511 14 
576520 10 
576632 1 
577772 157 
577776 2 
578012 30 
578050 322 
578142 5 
578160 17 
578180 32 
578205 5 
578211 4 
578234 5 
578246 91 
578252 14 
578260 2 
578269 11 
578273 25 
578282 33 
578293 5 
578298 1 
578307 50 
578324 64 
578459 10 
578486 1 
578489 1 
578495 2 
578506 14 
578647 4 
578654 30 
578807 1 
578818 26 
578932 2 
579007 7 
579062 7 
579120 3 
579344 90 
579629 4 
579689 22 
580206 6 
580313 1 
580384 2 
580712 92 
580730 2 
580752 1 
580954 2 
580976 23 
581147 1 
581359 3 
581363 2 
581489 6 
581497 1 
581500 28 
581521 28 
581529 37 
581544 18 
581554 4 
581574 23 
581581 11 
581598 5 
581608 1 
581621 2 
581641 7 
581776 1 
581798 3 
582229 183 
582232 7 
582245 1 
582251 2 
582254 68 
582264 5 
582271 36 
582279 35 
582320 223 
582328 255 
582334 84 
582359 15 
582376 5 
582493 2 
582497 71 
582524 24 
582656 74 
582711 57 
582951 2 
583040 1 
583351 25 
583475 5 
583506 8 
583514 8 
583520 5 
583527 20 
583536 1 
583557 7 
583565 1 
583596 1 
583714 8 
583748 1 
583942 3 
584192 39 
584254 4 
584538 10 
584582 3 
584620 3 
584625 27 
584628 5 
584712 21 
584718 2 
584814 149 
584891 1 
585033 1 
585072 209 
585135 156 
585389 5 
585540 19 
585651 4 
585744 29 
585848 5 
585859 9 
585915 2 
585925 4 
585935 4 
586050 2 
586074 58 
586097 33 
586149 26 
586265 30 
586269 10 
586275 242 
586286 59 
586293 46 
586301 10 
586351 1 
586359 3 
586387 3 
586390 1 
586396 70 
586400 2 
586408 2 
586414 5 
586421 5 
586425 3 
586433 2 
586453 9 
586482 29 
586486 2 
586497 11 
586508 25 
587426 2 
587546 2 
587594 19 
587679 10 
588182 89 
588928 72 
589212 19 
589216 25 
589225 3 
589230 29 
589240 74 
589245 190 
589256 132 
589264 4 
589318 92 
589323 215 
589334 20 
589341 1 
589351 40 
589367 28 
589388 55 
589401 28 
589414 1 
589518 118 
589524 14 
589534 38 
589589 9 
589597 50 
589604 45 
589637 182 
589648 4 
589667 15 
589806 302 
589969 4 
589975 50 
590562 33 
590585 1 
590590 8 
590857 78 
591000 34 
591124 12 
591178 19 
591221 83 
591226 7 
591254 4 
591288 8 
591411 9 
591416 1 
591442 6 
591451 3 
591488 3 
591515 2 
591534 1 
591562 5 
592102 13 
592478 7 
592551 5 
592632 17 
592837 95 
592943 81 
592977 4 
592983 14 
592996 1 
593001 59 
593016 1 
593026 3 
593034 4 
593044 51 
593111 1 
593116 28 
593124 102 
593139 1 
593146 3 
593319 5 
593333 22 
593336 29 
593376 13 
593392 3 
593395 23 
593585 6 
593589 17 
593827 74 
593879 4 
593960 16 
593968 7 
593992 1 
594013 22 
594033 17 
594060 99 
594074 1 
594081 43 
594419 12 
594427 56 
594433 116 
594543 3 
594555 3 
594585 29 
594645 3 
594754 64 
594909 76 
594927 48 
594937 44 
594940 6 
594943 16 
595133 100 
595147 1 
595169 11 
595173 3 
595233 9 
595249 12 
595272 32 
595297 2 
595301 3 
595328 1 
595380 20 
595501 9 
595557 5 
595587 13 
595590 48 
595595 4 
595601 268 
595618 7 
595644 22 
595655 4 
595672 37 
595681 83 
595693 274 
595704 266 
595747 60 
595770 1 
595776 130 
595796 10 
595803 88 
595819 130 
595832 6 
595839 119 
595878 10 
595887 1 
595897 1 
595966 115 
595978 1 
595986 3 
595990 138 
596055 8 
596063 9 
596142 33 
596215 13 
596551 41 
596778 3 
596791 20 
597203 31 
597214 31 
597221 144 
597250 154 
597253 1 
597258 1 
597267 9 
597278 58 
597494 2 
597765 34 
597982 1 
598311 13 
598343 3 
598470 3 
598482 3 
598506 13 
598566 3 
598571 71 
598575 1 
598588 35 
598755 11 
598782 62 
599042 52 
599125 76 
599503 11 
599598 292 
599650 1 
599661 47 
599683 11 
599784 107 
599792 5 
599823 4 
599852 92 
600015 3 
600023 2 
600029 33 
600037 17 
600064 1 
600072 10 
600107 5 
600117 331 
600133 20 
600157 1 
600275 1 
600295 3 
600435 7 
600467 22 
600487 2 
600804 9 
600828 32 
601124 9 
601176 4 
601195 6 
601267 32 
601348 14 
601526 11 
601572 1 
601582 9 
601619 20 
601724 1 
601744 29 
601796 6 
601966 20 
602092 85 
602135 1 
602229 41 
602243 72 
602251 1 
602261 17 
602265 31 
602269 17 
602276 42 
602293 87 
602312 49 
602318 142 
602321 12 
602324 32 
602333 47 
602339 70 
602354 266 
602359 69 
602365 55 
602368 1 
602376 14 
602405 3 
602410 11 
602415 55 
602419 58 
602423 36 
602429 236 
602439 22 
602446 4 
602464 195 
602499 19 
602525 16 
602579 15 
602588 242 
602598 36 
602666 12 
602681 64 
602708 6 
602808 1 
602834 21 
603024 57 
603047 49 
603168 48 
603262 46 
603299 5 
603373 21 
603390 3 
603440 16 
603446 16 
603457 20 
603533 5 
603564 9 
603571 1 
603585 6 
603591 16 
603663 1 
603678 1 
603681 1 
603685 2 
603703 2 
603713 101 
603725 3 
603899 5 
604050 77 
604056 18 
604097 6 
604198 51 
604206 3 
604219 6 
604227 9 
604231 55 
604255 9 
604270 1 
604368 10 
604401 3 
605476 13 
605627 25 
605651 19 
605686 1 
605727 3 
605735 36 
605754 72 
605837 41 
605852 12 
605856 130 
605863 1 
605878 80 
605886 3 
605896 63 
605983 132 
605998 1 
606007 10 
606017 4 
606031 14 
606081 10 
606095 35 
606132 6 
606154 7 
606213 11 
606895 1 
607123 4 
607329 16 
607341 2 
607346 1 
607349 1 
607367 3 
607375 20 
607387 1 
607409 84 
607418 1 
607455 104 
607470 6 
607603 7 
607626 2 
607923 3 
608089 15 
608564 35 
608829 8 
609039 2 
609785 15 
609797 8 
609801 13 
609809 10 
609824 48 
609830 9 
609834 3 
609840 17 
609858 12 
609866 61 
609898 2 
609908 19 
609916 1 
609921 1 
610091 10 
610228 14 
610243 36 
610251 1 
610447 1 
610517 3 
610567 3 
610606 59 
610617 91 
610625 132 
610818 1 
610824 8 
610912 9 
611014 1 
611080 28 
611217 3 
611415 11 
611495 4 
611618 16 
611679 8 
611769 154 
611911 7 
611932 17 
611938 38 
611965 1 
611976 12 
611980 134 
611987 30 
612015 1 
612026 22 
612032 19 
612058 21 
612156 9 
613965 13 
613978 12 
613990 2 
614000 9 
614011 49 
614018 4 
614030 1 
614042 1 
614046 4 
614062 5 
614074 2 
614096 37 
614106 1 
614114 2 
614118 15 
614128 1 
614142 1 
614145 18 
614155 7 
614162 101 
614166 2 
614180 31 
614188 11 
614194 43 
614306 56 
614313 38 
614317 30 
614338 130 
614346 434 
614360 46 
614363 8 
614372 2 
614378 2 
614383 1 
614388 62 
614395 8 
614411 37 
614423 2 
614430 1 
614450 36 
614458 5 
614468 32 
614510 49 
614520 13 
614535 98 
614558 15 
614576 26 
614586 28 
614598 127 
614629 51 
614651 15 
614672 5 
614676 2 
614707 144 
614716 5 
614728 126 
614741 64 
614755 3 
614764 91 
614770 71 
614787 108 
614805 20 
614843 16 
614874 11 
614881 12 
614903 13 
614913 19 
614955 7 
614982 13 
614987 12 
614997 9 
615031 1 
615046 451 
615065 24 
615069 72 
615074 179 
615082 86 
615092 3 
615101 187 
615113 41 
615116 11 
615123 20 
615134 9 
615208 5 
615216 1 
615220 71 
615226 5 
615231 415 
615240 411 
615246 44 
615253 24 
615266 13 
615282 64 
615286 39 
615301 125 
615307 10 
615335 16 
615338 5 
615347 39 
615356 431 
615367 27 
615375 261 
615382 66 
615394 9 
615398 398 
615406 11 
615412 3 
615428 19 
615441 62 
615490 73 
615507 2 
615522 50 
615541 130 
615545 5 
615614 5 
615633 79 
615643 68 
615648 5 
615662 27 
615669 11 
615677 15 
615685 110 
615697 50 
615759 2 
615768 10 
615775 1 
615779 240 
615789 10 
615792 3 
615841 18 
615903 2 
615906 17 
615910 8 
615918 86 
615930 52 
615954 5 
615971 11 
615976 4 
616000 23 
616008 114 
616019 12 
616028 62 
616208 34 
618630 24 
618637 54 
618645 2 
618665 27 
618727 99 
618746 4 
618752 5 
618761 4 
618800 7 
618807 1 
618838 54 
618849 10 
619037 1 
619094 12 
619251 4 
619378 30 
619408 8 
619446 94 
619542 5 
619556 3 
619853 3 
620154 32 
620164 6 
620171 1 
620270 5 
620276 8 
620518 7 
620639 68 
620646 15 
620655 8 
620660 17 
620664 26 
620669 2 
620674 30 
620682 60 
620691 48 
620702 27 
620715 92 
620723 36 
620748 2 
620760 6 
620768 28 
620778 1 
620789 15 
620812 6 
620982 1 
621034 2 
621309 4 
621596 8 
621747 26 
621893 37 
622310 1 
622569 3 
622572 2 
622585 3 
622600 7 
622723 2 
622978 26 
622998 3 
623108 4 
623264 2 
623285 7 
623304 1 
623310 4 
623334 36 
623343 4 
623350 16 
623354 1 
623363 14 
623372 4 
623379 16 
623385 43 
623398 6 
623416 1 
623579 52 
623916 7 
623923 3 
623926 5 
623935 23 
623947 1 
624076 66 
624163 91 
624180 3 
624198 3 
624276 38 
624339 1 
624374 4 
624418 2 
624460 28 
624538 15 
624576 6 
624800 3 
624838 2 
624868 5 
624888 52 
624928 2 
625007 5 
625118 1 
625130 3 
625143 1 
625151 2 
625161 1 
625167 5 
625218 3 
625225 4 
625240 4 
625247 8 
625257 15 
625285 2 
625300 3 
625327 4 
625355 1 
625412 6 
625417 2 
625429 3 
625438 2 
625445 2 
625449 2 
625453 1 
625457 1 
625500 1 
625536 1 
625540 2 
625584 1 
625636 5 
625653 19 
625669 27 
625683 1 
627158 1 
628190 77 
628220 1 
628246 87 
628280 64 
628403 3 
628416 4 
628441 3 
628450 77 
628478 7 
628485 4 
628493 5 
628498 1 
628505 3 
628512 11 
628521 1 
628601 16 
628609 108 
628670 90 
628690 15 
628744 6 
628759 27 
628769 17 
628780 4 
628784 10 
628813 1 
628837 1 
628847 20 
628868 8 
628917 1 
629048 3 
629885 4 
630190 36 
630567 13 
630593 10 
630605 8 
630689 160 
630899 38 
630955 2 
631091 26 
631171 13 
631563 10 
631699 5 
631720 46 
631836 1 
631850 20 
631892 5 
631897 1 
631964 6 
631972 5 
632028 15 
632040 57 
632088 28 
632164 1 
632213 19 
632235 24 
632290 4 
632298 5 
632369 8 
632585 75 
632618 16 
632759 69 
632942 34 
632950 107 
632956 26 
632962 8 
633101 109 
633164 28 
633272 2 
633411 103 
633439 4 
633490 20 
633503 41 
633508 19 
633511 6 
633515 13 
633519 120 
633531 330 
633541 121 
633551 52 
633575 3 
633586 92 
633719 56 
633774 1 
633777 9 
633787 3 
633811 5 
633869 102 
633895 64 
634020 44 
634052 141 
634071 8 
634077 1 
634165 14 
634223 5 
634244 1 
634350 1 
634360 94 
634392 2 
634558 7 
634571 7 
634586 25 
634589 5 
634717 2 
634745 4 
634885 6 
634906 7 
634918 3 
634922 22 
634936 34 
634939 5 
634943 53 
634953 2 
634958 31 
634963 24 
634975 186 
634993 38 
635006 9 
635020 7 
635374 5 
635383 8 
635403 68 
635423 11 
635500 1 
635526 26 
635560 1 
635706 19 
635837 67 
635922 46 
635925 86 
636318 74 
636362 4 
636478 5 
636529 50 
636567 2 
636595 1 
636808 107 
636939 46 
637081 12 
637259 48 
637365 1 
637753 8 
638177 42 
638194 6 
638269 1 
638312 5 
638322 1 
638882 175 
638898 3 
638918 24 
638936 13 
638941 64 
638991 53 
639213 117 
639254 117 
639262 75 
639270 95 
639310 1 
639500 8 
639854 3 
639901 9 
639999 11 
640036 37 
640044 20 
640063 54 
640071 20 
640150 67 
640159 2 
640169 4 
640203 45 
640736 19 
641059 3 
641066 8 
641197 61 
641248 1 
641256 1 
641388 2 
641428 1 
641461 47 
641595 4 
641642 110 
641661 46 
641689 1 
641692 95 
641837 7 
641889 34 
642056 1 
642162 30 
642198 2 
642433 8 
642445 39 
642514 1 
642529 28 
642537 41 
642542 8 
642583 2 
642586 7 
642631 29 
642638 24 
642659 13 
642680 1 
642687 109 
642695 9 
642698 5 
642723 180 
642754 106 
642761 25 
642766 145 
642776 117 
642792 1 
642803 84 
642808 13 
642825 1 
642853 1 
642868 2 
642874 144 
642892 228 
642957 5 
642965 66 
642969 63 
643017 198 
643136 200 
643146 107 
643156 1 
643168 2 
643173 61 
643242 8 
643259 130 
643323 1 
643327 6 
643336 12 
643415 1 
643957 20 
644168 1 
644272 129 
644305 47 
644375 2 
644709 1 
644825 44 
644873 95 
644884 72 
644904 103 
644911 136 
644991 3 
645043 3 
645068 4 
645085 19 
645090 121 
645097 34 
645100 1 
645105 55 
645110 31 
645144 8 
645219 16 
645251 3 
645256 6 
645287 16 
645387 1 
645395 2 
645443 5 
645457 4 
645469 5 
645499 4 
645537 18 
645929 1 
645951 19 
645972 12 
645976 31 
646015 14 
646022 2 
646158 42 
646172 2 
646329 22 
646709 1 
647241 5 
647297 5 
647306 2 
647312 8 
647358 3 
647366 13 
647375 15 
647380 8 
647386 7 
647402 13 
647410 3 
647414 25 
647426 17 
647433 2 
647441 3 
647448 1 
647458 1 
647601 113 
647854 2 
648425 13 
648447 13 
648509 1 
648795 1 
648931 11 
648975 8 
648985 2 
649054 10 
649101 1 
649123 55 
649512 3 
649573 37 
649644 5 
649763 109 
649933 105 
649956 2 
649961 52 
650072 28 
650101 21 
650114 42 
650121 1 
650126 1 
650129 3 
650172 34 
650176 1 
650208 49 
650219 5 
650224 2 
650230 1 
650238 3 
650242 4 
650261 3 
650265 24 
650275 1 
650405 1 
650413 6 
650442 2 
650467 1 
650569 3 
650576 3 
650591 38 
650598 6 
650605 8 
650747 216 
650936 103 
650943 5 
651125 42 
651134 2 
651141 19 
651151 3 
651161 604 
651168 9 
651173 22 
651186 14 
651192 13 
651213 144 
651231 8 
651236 1 
651239 3 
651249 18 
651254 125 
651263 67 
651266 12 
651272 13 
651278 20 
651282 32 
651555 52 
651622 252 
651627 14 
651678 1 
651920 161 
651965 115 
651979 18 
651992 78 
652066 20 
652088 11 
652240 62 
652457 3 
652646 11 
652811 1 
652852 5 
652872 5 
652974 100 
653001 1 
653148 8 
653169 8 
653177 14 
653197 61 
653203 7 
653228 24 
653231 4 
653240 2 
653249 2 
653262 91 
653273 156 
653277 1 
653281 5 
653373 1 
653435 1 
653447 2 
653458 143 
653470 1 
653625 8 
653772 1 
653799 1 
653803 1 
653834 27 
653990 4 
654093 19 
654121 27 
654457 2 
654471 1 
654720 14 
655016 9 
655084 22 
655092 26 
655303 1 
655438 11 
655507 26 
655600 1 
655755 59 
655782 10 
656041 3 
656158 42 
656389 7 
656488 13 
656769 3 
657507 64 
657626 23 
657674 53 
657719 8 
657723 25 
657729 32 
657734 47 
657748 96 
657810 32 
658112 1 
658277 5 
658356 2 
658367 9 
658381 55 
658403 2 
658432 2 
658435 5 
658574 1 
658608 1 
658678 9 
658786 9 
659150 14 
659159 10 
659229 26 
659282 6 
659346 5 
659577 82 
660181 1 
660192 46 
660440 32 
660549 10 
660635 9 
660704 28 
660812 1 
661031 22 
661120 15 
661190 12 
661349 23 
661380 1 
661416 41 
661476 2 
661512 9 
661531 87 
661575 4 
661751 39 
661941 20 
661975 97 
662046 33 
662076 19 
662087 3 
662113 13 
662227 3 
662262 2 
662277 26 
662300 26 
662345 4 
662360 20 
662387 2 
662390 5 
662411 8 
662421 65 
662452 20 
662482 3 
662491 9 
662499 43 
662507 7 
662511 2 
662518 23 
662532 3 
662543 1 
662549 8 
662553 15 
662561 7 
662590 1 
662647 18 
662666 11 
662670 3 
662673 18 
662686 8 
662703 2 
662781 1 
662791 1 
662800 118 
662810 19 
662819 5 
662833 1 
662841 37 
662849 13 
662852 132 
662865 9 
662873 233 
662882 31 
662885 52 
663002 12 
663024 114 
663040 2 
663205 7 
663221 49 
663234 32 
663365 87 
663471 176 
663555 4 
663685 11 
663689 101 
663796 11 
663831 221 
663845 42 
663850 40 
664082 9 
664114 26 
664262 7 
664373 1 
664441 8 
664590 20 
664773 88 
664781 47 
664806 3 
664828 37 
664838 164 
664847 1 
664883 103 
664887 2 
664890 3 
664980 26 
664996 9 
665044 3 
665069 65 
665086 14 
665098 13 
665202 1 
665224 32 
665262 16 
665560 34 
665571 1 
665577 19 
665588 3 
665724 3 
665737 54 
666015 5 
666022 11 
666174 28 
666183 56 
666194 38 
666336 2 
666360 2 
666369 7 
666378 81 
666388 7 
666469 45 
666515 189 
666519 2 
666523 252 
666538 69 
666543 1 
666556 26 
666560 23 
666569 329 
666582 27 
666606 1 
666612 193 
666633 43 
666659 2 
666784 26 
666805 13 
666816 1 
666821 15 
666830 3 
666858 19 
667029 1 
667048 4 
667137 10 
667194 17 
667220 5 
667274 29 
667279 13 
667324 49 
667332 3 
667336 3 
667351 31 
667371 7 
667384 3 
667399 90 
667406 24 
667570 8 
667581 41 
667700 33 
667711 1 
667751 135 
667773 4 
667779 7 
667802 62 
667817 1 
667842 1 
667850 36 
667862 9 
667870 31 
667891 30 
667900 5 
667953 4 
667971 65 
668017 28 
668031 78 
668039 2 
668061 3 
668076 60 
668095 177 
668104 215 
668119 128 
668133 3 
668149 37 
668158 249 
668188 211 
668204 34 
668234 22 
668244 3 
668258 8 
668265 165 
668294 24 
668298 77 
668324 1 
668340 26 
668344 2 
668369 1 
668389 10 
668422 50 
668451 17 
668465 3 
668470 1 
668478 9 
668489 43 
668503 5 
668520 48 
668525 4 
668537 157 
668560 74 
668566 7 
668573 4 
668597 60 
668618 6 
668622 233 
668633 75 
668646 2 
668689 62 
668700 4 
668704 1 
668726 10 
668744 5 
668747 2 
668814 1 
668818 1 
668821 1 
668825 9 
668829 49 
668833 100 
668838 90 
668842 39 
668851 4 
668855 3 
668866 14 
668871 103 
668879 1 
668898 6 
668906 4 
668914 1 
668955 77 
668970 80 
668989 9 
668995 1 
669006 1 
669019 19 
669023 1 
669035 3 
669076 1 
669083 6 
669089 2 
669092 49 
669123 14 
669130 1 
669136 1 
669159 42 
669235 1 
669238 1 
669243 24 
669350 79 
669357 4 
669416 64 
669454 26 
669476 3 
669836 115 
669875 13 
669879 4 
669990 10 
669998 1 
670142 2 
670186 7 
670199 1 
670341 72 
670368 3 
670382 1 
670391 13 
670404 30 
670429 19 
670437 16 
670454 7 
670524 4 
670642 4 
670835 1 
670968 16 
671094 8 
671421 10 
672033 1 
672403 5 
672884 92 
672892 69 
672981 12 
673044 4 
673211 57 
673427 11 
673449 1 
673666 29 
673813 1 
673996 49 
674089 1 
674270 8 
674458 27 
674506 1 
674548 34 
674684 6 
674714 3 
674761 45 
674807 2 
674844 17 
674847 4 
674854 7 
674870 5 
674879 50 
675049 58 
675223 11 
675227 2 
675248 32 
675259 6 
675423 11 
675439 145 
675468 34 
675506 42 
675575 1 
675587 38 
675763 31 
675968 101 
676129 5 
676151 1 
676181 12 
676230 1 
676272 1 
676327 1 
676333 55 
676374 1 
676390 5 
676502 37 
676546 11 
676728 34 
676807 1 
677145 98 
677268 35 
677690 21 
677707 2 
677734 39 
677849 6 
677947 11 
678218 102 
678284 5 
678352 2 
678558 4 
678657 88 
678962 208 
679088 11 
679131 107 
679135 13 
679144 97 
679154 28 
679258 31 
679317 52 
679323 10 
679394 55 
679405 50 
679411 8 
679416 1 
679436 2 
679448 6 
679454 1 
679552 2 
679563 2 
679602 1 
679612 1 
679616 1 
679790 13 
679876 3 
679888 1 
679961 11 
680100 40 
680112 11 
680118 65 
680124 1 
680186 76 
680189 11 
680197 13 
680203 15 
680211 3 
680218 10 
680221 21 
680225 1 
680231 64 
680246 28 
680250 70 
680260 114 
680276 38 
680286 138 
680290 21 
680293 14 
680298 3 
680321 1 
680444 7 
680469 3 
680476 1 
680481 1 
680484 10 
680500 4 
680523 8 
680545 2 
680569 87 
680606 1 
680621 8 
680632 1 
680635 4 
680638 11 
681984 240 
682020 4 
682030 40 
682039 17 
682107 2 
682112 10 
682115 71 
682125 2 
682128 1 
682170 3 
682188 12 
682203 12 
682296 42 
682302 5 
682358 7 
682462 5 
682503 14 
682515 12 
682566 29 
682606 1 
682675 61 
682696 4 
682830 3 
683000 8 
683161 1 
683175 2 
683179 6 
683231 8 
683235 5 
683250 15 
683289 196 
683301 33 
683354 40 
683441 25 
683445 17 
683457 30 
683489 21 
683581 11 
683625 10 
683628 2 
683652 13 
683747 35 
683837 28 
683961 4 
684051 31 
684158 32 
684178 110 
684328 5 
684430 6 
684437 42 
684462 5 
684466 182 
684634 1 
684685 1 
684713 3 
684782 36 
684808 34 
684816 12 
684861 2 
684891 6 
684909 1 
685374 1 
686665 43 
686670 22 
686673 1 
686676 2 
686703 4 
686741 30 
686748 44 
686753 70 
686760 25 
686774 71 
686799 44 
686817 50 
686932 48 
686966 16 
687141 36 
687231 56 
687237 78 
687329 1 
687452 181 
687463 8 
687519 17 
687551 32 
687578 1 
687581 4 
687738 11 
687812 1 
687821 5 
687996 9 
688033 64 
688299 10 
688500 9 
688701 32 
688926 78 
689049 82 
689205 25 
689239 4 
689289 30 
689297 38 
689371 15 
689724 11 
689862 26 
689869 13 
689919 45 
689948 38 
689952 2 
690081 80 
690107 62 
690185 4 
690264 4 
690284 66 
691771 4 
691788 3 
691806 27 
691852 5 
691855 24 
691867 1 
691870 16 
691879 38 
691882 5 
691888 8 
691905 3 
691910 7 
692327 1 
694609 15 
694637 1 
694647 1 
694860 2 
695031 14 
695069 6 
695433 2 
695515 9 
695659 1 
695665 1 
695697 17 
695743 14 
695855 15 
695864 2 
695927 2 
696094 1 
696185 42 
696530 28 
696812 1 
696987 1 
697216 4 
697262 1 
697292 1 
697304 2 
697331 71 
697345 1 
697462 19 
697468 6 
697484 226 
697504 65 
697512 15 
697533 12 
697549 116 
697561 115 
697601 3 
697684 80 
697699 56 
697721 64 
697807 4 
697821 8 
697844 8 
697989 1 
698010 133 
698014 1 
698028 2 
698033 71 
698048 2 
698104 6 
698109 5 
698113 2 
698116 1 
698127 1 
698134 1 
698137 4 
698178 4 
698201 28 
698220 51 
698223 5 
698226 12 
698290 8 
698300 2 
698324 1 
698328 2 
698334 1 
698392 8 
698420 162 
698645 14 
698665 12 
698675 101 
698704 36 
698721 12 
698730 52 
698799 1 
698820 35 
698825 34 
698831 81 
698836 2 
698856 4 
698859 15 
698863 5 
698872 3 
698887 28 
698898 2 
698908 48 
698912 8 
698923 1 
698927 3 
698930 4 
698974 37 
698998 3 
699006 12 
699014 1 
699022 52 
699042 69 
699050 2 
699061 10 
699066 9 
699093 23 
699099 18 
699121 42 
699124 14 
699131 20 
699139 8 
699145 1 
699177 1 
699193 44 
699217 1 
699258 40 
699269 11 
699322 17 
699332 81 
699381 56 
699389 3 
699398 3 
699412 91 
699594 39 
699602 143 
699758 241 
699772 1 
699797 16 
699947 43 
699958 19 
699962 6 
699979 15 
700119 14 
700162 4 
700190 4 
700218 5 
700231 1 
700251 5 
700563 1 
700571 42 
700575 1 
700637 43 
700641 2 
700656 8 
700689 2 
700717 49 
700946 133 
700954 136 
700986 65 
701082 120 
701132 168 
701138 30 
701170 9 
701183 18 
701188 2 
701205 14 
701219 1 
701229 48 
701318 68 
701472 46 
701489 35 
701492 23 
701510 50 
701515 76 
701660 26 
701725 1 
701880 5 
701996 1 
702080 1 
702167 31 
702205 1 
702218 24 
702224 60 
702230 14 
702244 4 
702253 1 
702258 179 
702261 1 
702266 3 
702279 263 
702286 8 
702295 13 
702316 4 
702326 1 
702344 235 
702348 143 
702355 38 
702358 51 
702369 200 
702377 131 
702386 2 
702390 99 
702408 68 
702453 37 
702464 1 
702565 1 
702587 136 
702606 173 
702609 1 
702614 4 
702625 57 
702791 132 
702806 473 
702827 1 
702854 1 
702868 76 
703120 3 
703208 14 
703245 28 
703365 27 
703386 39 
703454 13 
703458 9 
703530 1 
703743 6 
703774 24 
703890 8 
703898 71 
703907 116 
703944 61 
703982 37 
704074 5 
704144 1 
704158 160 
704164 70 
704172 4 
704181 74 
704202 2 
704221 1 
704239 2 
704265 180 
704282 1 
704288 31 
704294 21 
704311 59 
704315 9 
704321 2 
704353 1 
704361 6 
704373 4 
704399 2 
704404 1 
704416 5 
704457 7 
704473 5 
704493 3 
704756 64 
704775 12 
704792 113 
704803 12 
704850 53 
704962 12 
704989 42 
705000 2 
705019 22 
705044 6 
705177 171 
705291 5 
705317 150 
705336 1 
705341 9 
705384 29 
705415 19 
705431 1 
705486 3 
705506 4 
706868 57 
706874 27 
706934 5 
706938 6 
706953 42 
707111 3 
707241 7 
707248 22 
707262 70 
707305 8 
707323 21 
707473 16 
707606 18 
707666 18 
707692 6 
707849 4 
707953 3 
708076 5 
708142 47 
708351 8 
709233 34 
709713 3 
709776 3 
710276 69 
710417 16 
710638 1 
710740 3 
710790 102 
710931 35 
711065 97 
711068 1 
711446 17 
711452 41 
711465 42 
711472 260 
711489 13 
711493 91 
711506 48 
711517 83 
711525 316 
711551 1 
711699 2 
711712 45 
711814 3 
711828 14 
711833 5 
711852 1 
711856 1 
712044 1 
712087 1 
712593 1 
712602 1 
712966 1 
714535 5 
714558 49 
714564 1 
714571 15 
714576 1 
714593 16 
714602 16 
714629 27 
714633 3 
714643 2 
714649 6 
714656 17 
714660 13 
714673 2 
714802 1 
714832 52 
714839 21 
715043 59 
715188 17 
715265 3 
715282 1 
715326 13 
715334 6 
715421 61 
715469 18 
715486 7 
715624 5 
715723 16 
715731 4 
716013 29 
716091 1 
716408 11 
716415 8 
716555 1 
716584 21 
716588 2 
716610 2 
716654 4 
716664 29 
716678 7 
716694 11 
716708 3 
716735 65 
716861 40 
716881 5 
717042 1 
717861 4 
717867 19 
717874 1 
717882 8 
717893 126 
717902 4 
718011 1 
718016 2 
718123 1 
718211 2 
718214 5 
718219 1 
718231 1 
718234 1 
718237 50 
718242 76 
718246 75 
718253 145 
718271 47 
718291 22 
718297 141 
718303 1 
718315 23 
718322 7 
718329 56 
718339 356 
718344 36 
718352 68 
718367 27 
718376 4 
718396 25 
718471 23 
718499 5 
718504 2 
718511 2 
718521 98 
718533 55 
718570 3 
718581 6 
718600 2 
719055 14 
719072 5 
719099 129 
719139 116 
719149 110 
719225 14 
719259 2 
719277 1 
719284 68 
719426 22 
719576 5 
720122 21 
720127 6 
720148 66 
720156 1 
720186 3 
720219 4 
720292 17 
720298 5 
720302 2 
720305 4 
720314 8 
720414 33 
720462 1 
720494 74 
720503 33 
720511 8 
720518 24 
720673 37 
720762 77 
720771 1 
720848 8 
720854 115 
720888 7 
720992 10 
720996 1 
721013 12 
721032 76 
721163 1 
721190 96 
721197 60 
721201 5 
721204 10 
721215 30 
721235 1 
721240 52 
721286 1 
721289 1 
721296 20 
721305 36 
721317 1 
721350 27 
721947 1 
721990 44 
722257 1 
722302 38 
722318 1 
722325 5 
722337 4 
722415 1 
722489 7 
722497 13 
722530 8 
722537 5 
722564 11 
722570 9 
722582 1 
723041 53 
723044 1 
723053 1 
723073 41 
723083 19 
723106 3 
723146 269 
723157 214 
723163 13 
723176 10 
723183 17 
723212 8 
723629 99 
724301 18 
724312 16 
724331 1 
724334 35 
724343 30 
724349 1 
724367 22 
724376 13 
724383 14 
724388 11 
724392 5 
724434 1 
724437 2 
724578 25 
724682 1 
724926 25 
725001 1 
725242 1 
725476 1 
725602 1 
725662 27 
725689 186 
725857 23 
726551 19 
726571 2 
726640 2 
726768 49 
726815 2 
726949 45 
726957 1 
727101 48 
727109 3 
727118 5 
727121 26 
727159 81 
727165 3 
727168 29 
727174 128 
727186 1 
727245 81 
727271 20 
727275 72 
727358 20 
728164 1 
728181 13 
728186 205 
728192 4 
728202 13 
728205 21 
728211 11 
728216 3 
728220 14 
728259 109 
728297 2 
728309 36 
728314 1 
728342 19 
728478 21 
728481 2 
728490 87 
728495 3 
728516 5 
728526 8 
728699 56 
728715 232 
728720 79 
728727 116 
728735 33 
728783 7 
728786 20 
728794 2 
728804 1 
728811 18 
728833 2 
728844 4 
729838 79 
729868 24 
730009 43 
730034 3 
730041 3 
730207 3 
730218 12 
730222 36 
730225 3 
730234 205 
730240 14 
730246 3 
730252 32 
730261 7 
730287 28 
730303 9 
730427 1 
730444 7 
730454 120 
730476 1 
730495 1 
730813 14 
731030 112 
731090 1 
731132 30 
731173 1 
731206 39 
731215 5 
731261 2 
731328 1 
731509 20 
731580 1 
731628 3 
731670 2 
731732 3 
731743 2 
731822 1 
732237 17 
732357 51 
732513 20 
732576 8 
732830 6 
732897 12 
732934 24 
732946 91 
732960 6 
732969 44 
733087 50 
733506 11 
733691 1 
734046 1 
734167 8 
734298 1 
734362 8 
734366 18 
734454 7 
734549 14 
734674 49 
734707 1 
734725 22 
734730 30 
734738 7 
734755 54 
734770 49 
734788 10 
734854 30 
734923 54 
734947 18 
735109 35 
735224 67 
735262 7 
735319 13 
735413 36 
735428 11 
735470 5 
735573 61 
735600 5 
735953 1 
735957 68 
736063 8 
736074 17 
736085 3 
736091 24 
736095 14 
736102 292 
736112 80 
736133 20 
736141 55 
736150 234 
736156 5 
736160 63 
736182 5 
736248 2 
736361 3 
736369 58 
736389 1 
736408 11 
736499 109 
736537 6 
736581 14 
736763 160 
736863 9 
736929 3 
737069 15 
737235 25 
737396 1 
737400 5 
737540 61 
737714 2 
737722 61 
737864 1 
737912 1 
737933 5 
738051 1 
738226 75 
738233 1 
738236 10 
738246 12 
738404 18 
738428 71 
738434 39 
738440 89 
738470 7 
738493 30 
738501 36 
739542 175 
739677 2 
739685 4 
739697 7 
739738 4 
739744 179 
739768 16 
739784 16 
739953 127 
740121 25 
740248 28 
740755 29 
740858 103 
740889 10 
740894 11 
740948 6 
740963 5 
740973 4 
740994 83 
741066 20 
741138 4 
741159 10 
741170 108 
741175 2 
741178 13 
741191 41 
741212 6 
741216 2 
741231 18 
741235 33 
741239 18 
741246 15 
741257 31 
741274 2 
741284 7 
741645 33 
741673 26 
741693 19 
741722 1 
741740 67 
741746 114 
741749 25 
741760 184 
741794 128 
741797 270 
741823 142 
741922 116 
741958 30 
742081 2 
742102 10 
742238 170 
742251 1 
742429 3 
742438 13 
742504 9 
742552 49 
742632 22 
742642 3 
742652 1 
742657 2 
742661 36 
742672 11 
742678 1 
742702 8 
742706 1 
742719 5 
742726 155 
742876 2 
742882 36 
742896 68 
742905 13 
742924 4 
742929 41 
743055 3 
743107 30 
743115 20 
743289 12 
743329 480 
743418 8 
743601 26 
743625 28 
743836 1 
743913 7 
743939 18 
743963 2 
744133 2 
744187 3 
744280 62 
744301 65 
744320 13 
744451 14 
744483 5 
744544 24 
744549 1 
744553 85 
744662 27 
744674 3 
744682 61 
744692 2 
744702 86 
744714 88 
744761 1 
744775 4 
744781 4 
744789 25 
744918 21 
744944 45 
745103 6 
745290 11 
745871 152 
745908 25 
745941 1 
745962 3 
746074 3 
746127 83 
746209 124 
746266 32 
746521 23 
746745 7 
747351 9 
747475 81 
747479 40 
747508 123 
747546 56 
747685 19 
747719 77 
747801 116 
747835 17 
747845 2 
747852 39 
747857 27 
747865 75 
747880 46 
747914 46 
747928 28 
747943 1 
748045 12 
748073 40 
748091 3 
748225 14 
748383 7 
748411 2 
748465 135 
748967 5 
749219 4 
749273 3 
749280 11 
749309 2 
749418 5 
749426 1 
749432 1 
749451 3 
749459 38 
749462 10 
749466 28 
749481 44 
749499 13 
749818 4 
750147 6 
750179 27 
750343 18 
750359 28 
750872 2 
750983 2 
750996 1 
751008 14 
751152 18 
751159 94 
751282 3 
751699 3 
751732 3 
751887 44 
752026 63 
752108 78 
752384 3 
752535 4 
752710 9 
752875 1 
753002 6 
753154 26 
753794 8 
754115 1 
754348 1 
754850 19 
755688 1 
755753 14 
756053 9 
756119 3 
756212 12 
756569 23 
756722 1 
756895 9 
756942 2 
757108 2 
757223 20 
757234 39 
757261 2 
757302 5 
757305 4 
757320 2 
757323 23 
757329 16 
757512 1 
757517 1 
757526 5 
757532 11 
757535 7 
757653 5 
757676 31 
757727 29 
757733 47 
757873 9 
757978 1 
758011 1 
758061 33 
758064 30 
758137 235 
758358 36 
758568 1 
759032 19 
759061 4 
759219 14 
759372 6 
759377 51 
759390 16 
759544 15 
759662 146 
759825 40 
759830 10 
759916 1 
759970 3 
760021 42 
760033 139 
760113 13 
760142 15 
760186 28 
760209 23 
760218 11 
760231 1 
760238 7 
760241 14 
760249 12 
760258 4 
760268 7 
760383 35 
760464 24 
760566 1 
760881 9 
760918 38 
760921 1 
760932 87 
760937 44 
760951 58 
760957 95 
760979 1 
760988 10 
760997 9 
761112 2 
761151 109 
761162 37 
761179 8 
761185 14 
761190 6 
761199 1 
761211 8 
761326 2 
761369 15 
761449 2 
761510 3 
761575 9 
761701 7 
761824 109 
762209 11 
762240 47 
762320 11 
762379 67 
762520 2 
762590 10 
762640 33 
762710 1 
762739 1 
762854 32 
763303 83 
763350 1 
763417 2 
763478 18 
763492 1 
763502 21 
763531 28 
763944 8 
764009 7 
764051 3 
764127 13 
764131 79 
764179 3 
764229 5 
764257 24 
764291 1 
764429 4 
764440 18 
764765 3 
764794 22 
764822 7 
764832 3 
764840 31 
764846 8 
764852 20 
764869 3 
764888 44 
765054 11 
765073 4 
765237 78 
765240 11 
765367 1 
765396 24 
765512 4 
765524 70 
765533 1 
765651 102 
765887 1 
765908 88 
765952 3 
766044 9 
766081 26 
766090 6 
766123 1 
766349 1 
766355 10 
766527 1 
766577 5 
766655 3 
767139 2 
767270 25 
767290 10 
767341 13 
767375 14 
767501 9 
767521 22 
767552 9 
767689 55 
767692 134 
767699 4 
767710 144 
767718 64 
767722 147 
767726 27 
767737 6 
767748 35 
767755 250 
767769 20 
767773 1 
767788 28 
767802 1 
767844 189 
768069 3 
768076 9 
768140 30 
768168 3 
768306 3 
768475 74 
768528 7 
768686 3 
768705 20 
768729 5 
768742 12 
768878 2 
768898 2 
769388 27 
769471 7 
769615 1 
769832 12 
770116 3 
770136 6 
770144 117 
770233 15 
770461 8 
770606 264 
770618 431 
770631 36 
770639 11 
770650 29 
770658 64 
770666 781 
770675 9 
770681 134 
770692 51 
770704 50 
770715 64 
770724 78 
770791 43 
770799 47 
770804 14 
770814 185 
770830 2 
770838 46 
770847 194 
770953 35 
771082 14 
771092 2 
771113 7 
771116 5 
771122 21 
771128 51 
771132 97 
771142 37 
771147 27 
771188 46 
771313 5 
771377 72 
771423 2 
771470 18 
771475 1 
771758 64 
771911 182 
771949 2 
771976 3 
772002 23 
772131 2 
772138 28 
772189 12 
772194 155 
772209 64 
772248 1 
772294 4 
772311 1 
772333 12 
772347 1 
772469 13 
772559 21 
772664 33 
772952 66 
773082 2 
773102 126 
773108 7 
773123 8 
773177 3 
773197 74 
773208 8 
773222 159 
773247 3 
773290 12 
773310 18 
773334 4 
773389 80 
773412 16 
773423 13 
773448 40 
773458 41 
773487 18 
773501 124 
773529 2 
773541 56 
773553 297 
773573 1 
773587 5 
773600 8 
773606 204 
773618 26 
773622 5 
773661 2 
773681 8 
773684 79 
773693 3 
773700 9 
773718 1 
773744 1 
773762 8 
773769 2 
773883 3 
773956 1 
774267 38 
774351 9 
774388 12 
774494 13 
774563 328 
774573 6 
774619 51 
774661 22 
774746 111 
775028 35 
775222 14 
775226 32 
775275 12 
775285 17 
775384 7 
775427 11 
775465 8 
775691 180 
775714 8 
775763 14 
775785 7 
775958 63 
776047 14 
776077 6 
776101 4 
776147 37 
776155 2 
776161 5 
776315 11 
776318 17 
776331 38 
776335 3 
776351 4 
776356 3 
776369 4 
776392 7 
776397 10 
776400 8 
776404 6 
776424 1 
776447 3 
776450 5 
776463 245 
776472 28 
776481 7 
776605 6 
776653 4 
776826 6 
776835 5 
776994 13 
777111 105 
777124 91 
777162 90 
777261 40 
777299 3 
777354 1 
777446 26 
777597 9 
777775 16 
777783 15 
777935 35 
777949 7 
777964 44 
778005 18 
778031 6 
778105 11 
778204 1 
778216 4 
778297 14 
778337 1 
778442 14 
778589 1 
778669 1 
778681 9 
778983 47 
779354 1 
779495 4 
779527 15 
779550 5 
779557 9 
779571 3 
779575 3 
779606 3 
779610 3 
779625 14 
779813 1 
780284 84 
780478 14 
781787 12 
781904 15 
781932 5 
781967 4 
782099 1 
782208 18 
782414 1 
782423 39 
782498 24 
782507 4 
782523 15 
782526 1 
782529 113 
782537 1 
782578 5 
782879 3 
782909 1 
783004 8 
783026 4 
783040 138 
783184 29 
783187 1 
783349 13 
783370 1 
783390 2 
783633 8 
783636 28 
783744 150 
783762 3 
783875 102 
783892 1 
783898 129 
783911 101 
783955 26 
784054 1 
784086 24 
784096 5 
784111 60 
784117 50 
784136 2 
784209 20 
784222 190 
784253 160 
784265 3 
784272 1 
784281 15 
784285 3 
784294 5 
784297 77 
784317 10 
784336 39 
784348 1 
784351 20 
784360 84 
784370 13 
784388 14 
784391 12 
784457 46 
784505 49 
784509 1 
784656 1 
784664 1 
784678 132 
784707 61 
784730 1 
784733 6 
784771 10 
784791 3 
784813 12 
784825 20 
784951 3 
784962 10 
784972 3 
784998 1 
785001 2 
785021 6 
785340 52 
785343 43 
785359 11 
785424 50 
785556 1 
785580 3 
785753 11 
785773 4 
785833 4 
785854 3 
785875 4 
785887 3 
785891 5 
785913 1 
785923 6 
785928 9 
785937 1 
786062 2 
786121 5 
786269 34 
786314 4 
786333 46 
786372 2 
786401 15 
786469 1 
786475 1 
786489 1 
786517 15 
786521 3 
786534 1 
786548 11 
786557 1 
786705 9 
786720 59 
786791 9 
786796 38 
786907 45 
786910 107 
786931 1 
786942 23 
786960 9 
786995 75 
787020 1 
787026 4 
787154 50 
787197 78 
787392 10 
787503 7 
787522 3 
787635 220 
787653 6 
787810 40 
788052 26 
788224 121 
788280 51 
788443 1 
788449 39 
788599 11 
788611 8 
788616 47 
788649 12 
788697 12 
788709 3 
788719 7 
788741 58 
788755 1 
788782 16 
788786 111 
788794 22 
788812 75 
788818 4 
788822 47 
788827 11 
788837 9 
788842 4 
788862 102 
788869 16 
788876 12 
788886 19 
788889 108 
788898 39 
788904 8 
788907 43 
788923 427 
788929 35 
789048 16 
789060 7 
789068 15 
789255 13 
789318 1 
789410 11 
789434 4 
789451 9 
789536 3 
789627 23 
789740 68 
789893 18 
789906 1 
790276 37 
790387 7 
790558 42 
790578 2 
790673 2 
790796 2 
790936 33 
791062 50 
791178 161 
791257 1 
791433 56 
791464 9 
791496 1 
791499 38 
791529 8 
791566 29 
791820 6 
791940 6 
791976 1 
791993 2 
792140 3 
792148 27 
792167 16 
792177 1 
792186 3 
792196 1 
792218 6 
792222 20 
792229 59 
792241 76 
792249 1 
792260 59 
792267 20 
792276 7 
792315 30 
792324 44 
792329 223 
792368 1 
792374 2 
792391 20 
792589 19 
792635 2 
792654 32 
792678 5 
792684 84 
792704 2 
792754 44 
792764 15 
792775 43 
792924 68 
792940 2 
792951 13 
792969 2 
792981 1 
793063 91 
793103 36 
793122 12 
793141 13 
793251 175 
793344 53 
793413 1 
793605 12 
793662 1 
793738 16 
793783 112 
793795 1 
793846 64 
793851 14 
794358 152 
794521 5 
794566 28 
794652 3 
794816 6 
794930 13 
795047 1 
795104 1 
795161 6 
795252 5 
795280 44 
795387 9 
795503 16 
795513 32 
795654 8 
795743 28 
795834 2 
795859 2 
795882 2 
795919 7 
796012 63 
796021 7 
796026 41 
796073 45 
796130 1 
796136 24 
796271 5 
796298 111 
796377 2 
796414 6 
796504 1 
796566 1 
796571 7 
796756 2 
796907 8 
797081 124 
797242 1 
797251 3 
797333 375 
797397 55 
797431 1 
797494 10 
797560 120 
797614 7 
797623 4 
797664 11 
797685 89 
797704 9 
797771 81 
797890 26 
797989 1 
798020 136 
798116 7 
798170 2 
798179 145 
798189 54 
798245 62 
798269 37 
798358 12 
798403 2 
798454 54 
798795 18 
798872 3 
798902 27 
798918 7 
798950 164 
798975 30 
798986 31 
799044 4 
799112 5 
799122 5 
799139 215 
799157 1 
799173 28 
799188 50 
799224 93 
799340 3 
799442 2 
799484 5 
799490 11 
799511 10 
799670 83 
799689 18 
799695 100 
799707 61 
799717 67 
799737 37 
799760 1 
799775 1 
799831 4 
799844 9 
799867 148 
799937 1 
799974 21 
800000 4 
800030 2 
800036 12 
800045 16 
800081 6 
800130 11 
800165 2 
800177 12 
800229 2 
800234 2 
800246 3 
800250 93 
800255 2 
800262 11 
800284 3 
800289 1 
800306 12 
800312 1 
800328 4 
800331 3 
800334 2 
800346 21 
800353 23 
800368 3 
800396 3 
800401 2 
800408 1 
800415 1 
800418 1 
800440 166 
800448 1 
800453 1 
800467 34 
800475 3 
800483 17 
800505 24 
800624 2 
800753 2 
800773 45 
800785 2 
800909 3 
800941 2 
800951 10 
801004 2 
801054 12 
801064 11 
801079 4 
801103 40 
801109 24 
801112 12 
801126 3 
801138 15 
801164 41 
801173 8 
801204 1 
801220 18 
801319 109 
801620 1 
801770 16 
801902 10 
801939 9 
802019 8 
802062 11 
802093 8 
802146 11 
802224 9 
802232 7 
802242 20 
802255 1 
802279 24 
802440 4 
802465 4 
802489 5 
802497 12 
802549 2 
802666 5 
802733 1 
802751 1 
802887 45 
802902 15 
803110 9 
803221 29 
803465 17 
803547 7 
803746 30 
803755 64 
804467 24 
804489 25 
804592 62 
804621 6 
804734 31 
804774 6 
804780 5 
804801 4 
804825 5 
804846 1 
804913 6 
804919 53 
804948 12 
804956 16 
804970 3 
805007 11 
805011 15 
805014 5 
805019 32 
805024 8 
805040 19 
805051 3 
805059 272 
805067 9 
805072 21 
805082 162 
805149 1 
805231 138 
805237 53 
805256 9 
805598 13 
806206 2 
806252 37 
806692 26 
807206 14 
807211 17 
807216 11 
807231 34 
807234 11 
807246 4 
807249 1 
807261 44 
807311 1 
807333 16 
807337 3 
807353 29 
807384 30 
807507 7 
807934 6 
807976 1 
808116 37 
808235 1 
808279 1 
808332 1 
808689 32 
808699 8 
808702 26 
808709 12 
808715 37 
808719 4 
808736 1 
808786 2 
809240 2 
809381 1 
809455 50 
809568 3 
809778 10 
809895 30 
810195 4 
810203 2 
810209 4 
810230 20 
810241 76 
812666 1 
813019 1 
variableStep chrom=chrIII
378 153 
408 203 
418 1 
478 31 
482 116 
746 1 
779 15 
809 18 
812 8 
982 10 
992 5 
1084 3 
1089 1 
1097 1 
1123 31 
1361 1 
2150 15 
2475 1 
2613 2 
2860 1 
2971 79 
3507 4 
3625 25 
4119 4 
4357 12 
4811 5 
6056 1 
6214 2 
6263 125 
6858 1 
7719 95 
8767 3 
9059 1 
9218 6 
10204 17 
11147 2 
11461 17 
12211 2 
14676 4 
14707 10 
14726 7 
14736 83 
14762 4 
14771 3 
14779 3 
15107 1 
15168 10 
15304 5 
15376 3 
15395 6 
15727 60 
15737 21 
16459 60 
16967 2 
16977 4 
17034 89 
17039 8 
17051 7 
17083 22 
17094 12 
17117 2 
17128 263 
17142 45 
17151 4 
17159 3 
17166 131 
17180 1 
17185 8 
17197 10 
17207 1 
17210 38 
17224 103 
17229 1 
17232 16 
17370 25 
17553 43 
17558 9 
17579 6 
17736 9 
17747 6 
18033 4 
18386 46 
18480 3 
18670 25 
18734 6 
18738 2 
18795 8 
18813 3 
18900 1 
18923 1 
18957 6 
19131 2 
19309 9 
19474 2 
19699 34 
19719 88 
19726 1 
19789 22 
19902 1 
19959 3 
20014 13 
20029 1 
20039 6 
20099 62 
20128 2 
20168 2 
20177 12 
20230 1 
20480 26 
20860 7 
21081 1 
21405 8 
21600 4 
21690 3 
22017 65 
22156 5 
22192 58 
22202 70 
22208 28 
22211 3 
22217 118 
22224 1 
22229 85 
22242 1 
22247 7 
22270 2 
22275 5 
22288 3 
22296 80 
22303 61 
22412 99 
22453 8 
22501 3 
22565 139 
23403 65 
23416 2 
23430 9 
23444 14 
23451 62 
23473 6 
23490 35 
23522 20 
23526 37 
23530 8 
23557 91 
23896 3 
23985 7 
24064 2 
24071 99 
24086 7 
24089 1 
24115 32 
24137 3 
24324 187 
24363 27 
24367 94 
24376 10 
24380 38 
24388 253 
24400 224 
24412 12 
24423 90 
24430 63 
24437 38 
24444 8 
24456 15 
24483 14 
24625 64 
24664 3 
24676 2 
24687 32 
24699 6 
24702 39 
24710 1 
24713 8 
24720 42 
24729 27 
24753 1 
24767 108 
24849 9 
24870 7 
24875 1 
24889 13 
24896 1 
24907 2 
25097 9 
25355 75 
25375 10 
25418 3 
25532 6 
25539 53 
25557 156 
25677 1 
25701 18 
25881 51 
25923 18 
26056 1 
26331 4 
26403 71 
26504 1 
26561 17 
26729 30 
26737 8 
26759 3 
26813 35 
26859 8 
26904 4 
27051 5 
27065 1 
27079 1 
27203 8 
27212 10 
27220 1 
27235 65 
27240 5 
27243 30 
27252 35 
27384 37 
27387 1 
27407 85 
27413 35 
27419 94 
27428 10 
27434 16 
27446 32 
27454 19 
27459 1 
27464 30 
27479 62 
27491 71 
27496 3 
27500 5 
27540 69 
27549 12 
27647 96 
27652 3 
27690 2 
27736 2 
27758 16 
27797 3 
27809 16 
27812 13 
27822 48 
27846 8 
27851 45 
27869 79 
27879 14 
27889 15 
27912 12 
28150 112 
28210 65 
28242 1 
28366 6 
28518 46 
28795 16 
28802 2 
28823 4 
28826 1 
28837 4 
28954 4 
28970 9 
28980 1 
29015 3 
29037 2 
29146 82 
29150 15 
29188 208 
29196 2 
29200 1 
29208 2 
29232 1 
29240 1 
29254 47 
29259 1 
29266 73 
29270 4 
29274 28 
29277 57 
29475 3 
29486 3 
29609 64 
29613 2 
29624 1 
29660 1 
29769 1 
29775 30 
29815 1 
29826 34 
29958 179 
30025 1 
30061 76 
30229 2 
30343 22 
30352 2 
30373 22 
30486 1 
30503 1 
30509 14 
30520 68 
30530 60 
30536 1 
30543 2 
30546 2 
30551 1 
30560 1 
30596 1 
30618 7 
30626 62 
30643 1 
30651 13 
30671 74 
30684 292 
30708 14 
30764 33 
30814 5 
30826 45 
30832 32 
30837 1 
30841 8 
30855 1 
30910 3 
30983 1 
31028 1 
31042 1 
31052 29 
31075 1 
31164 26 
31172 2 
31179 18 
31200 5 
31240 49 
31250 39 
31258 47 
31266 62 
31304 2 
31310 7 
31331 33 
31339 117 
31351 8 
31355 4 
31362 57 
31369 2 
31385 69 
31526 8 
32752 4 
33753 1 
33892 23 
33943 38 
33950 111 
34027 2 
34061 4 
34158 1 
34192 8 
34924 30 
34940 55 
35318 2 
35431 28 
35443 7 
35456 24 
35469 9 
35490 38 
35493 4 
35521 29 
35526 1 
35539 4 
35546 3 
35554 3 
35661 15 
35666 18 
35717 93 
35731 25 
35741 81 
35841 38 
35848 39 
35856 15 
35870 7 
36011 96 
36026 3 
36037 14 
36170 1 
36191 1 
36197 14 
36200 2 
36364 10 
36482 104 
36488 2 
36504 252 
36510 16 
36649 22 
36820 21 
36861 139 
36900 4 
36925 62 
37060 4 
37074 111 
37100 22 
37107 2 
37203 1 
37211 65 
37237 7 
37254 63 
37282 212 
37288 105 
37374 20 
37439 13 
37445 4 
37534 11 
37565 300 
37606 5 
37623 11 
37658 5 
37706 2 
37729 1 
37758 1 
37886 2 
38099 35 
38248 16 
38394 54 
38400 2 
38442 14 
38547 211 
38566 16 
38573 4 
38726 4 
38742 7 
38750 23 
38760 89 
38765 21 
38799 1 
38832 8 
38909 36 
38916 1 
38919 73 
38925 12 
38931 6 
38939 42 
38945 12 
38953 37 
38972 38 
39002 64 
39007 23 
39016 2 
39028 79 
39044 4 
39092 2 
39125 17 
39133 15 
39136 15 
39140 5 
39174 49 
39191 22 
39196 40 
39202 1 
39207 10 
39214 11 
39294 21 
39317 55 
39323 57 
39357 18 
39385 74 
39461 8 
39497 17 
39524 8 
39536 10 
39544 12 
39553 4 
39563 27 
39569 26 
39594 8 
39601 9 
39624 2 
39627 13 
39634 6 
39642 13 
39728 1 
39780 23 
39784 4 
39875 3 
39903 50 
39908 13 
39920 4 
39925 12 
40132 68 
40145 7 
40169 80 
40295 15 
40317 8 
40344 48 
40354 7 
40359 8 
40418 22 
40425 32 
40441 2 
40456 8 
40475 7 
40600 11 
40619 6 
40628 1 
40633 2 
40641 4 
40654 1 
40657 2 
40660 1 
40731 5 
40742 43 
40785 31 
40793 14 
40800 116 
40807 2 
40814 66 
40820 1 
40829 159 
40838 8 
40842 12 
40854 31 
40862 24 
40865 52 
40877 13 
40893 4 
40900 2 
40910 40 
40916 263 
40930 23 
40938 1 
40952 97 
40955 14 
40960 13 
40965 36 
40971 6 
40975 36 
40995 11 
41005 16 
41023 16 
41049 12 
41053 37 
41057 9 
41060 4 
41065 16 
41068 3 
41079 8 
41095 202 
41116 70 
41131 75 
41150 17 
41158 44 
41170 1 
41173 13 
41182 3 
41195 27 
41201 1 
41213 2 
41216 46 
41224 1 
41278 3 
41286 9 
41302 10 
41335 144 
41346 13 
41356 1 
41441 7 
41461 6 
41476 1 
41495 14 
41599 92 
41635 2 
41692 33 
41775 9 
41975 1 
42034 2 
42048 413 
42058 85 
42084 1 
42171 22 
42187 79 
42203 30 
42223 89 
42251 3 
42265 2 
42280 116 
42368 42 
42452 2 
42516 61 
42523 2 
42534 46 
42545 46 
42612 18 
42624 20 
42679 16 
42736 14 
42743 1 
42761 318 
42853 18 
42858 11 
42868 1 
42879 2 
42900 3 
42948 1 
43039 37 
43052 28 
43062 1 
43088 2 
43093 37 
43188 192 
43197 141 
43206 16 
43242 31 
43250 39 
43254 209 
43277 43 
43292 111 
43333 1 
43366 82 
43374 462 
43398 62 
43413 7 
43443 205 
43457 212 
43462 1 
43599 3 
43612 4 
43626 4 
43668 1 
43747 201 
43762 1 
43777 1 
43805 7 
43815 3 
43963 63 
44127 163 
44141 13 
44180 15 
44279 97 
44297 5 
44310 108 
44334 18 
44463 35 
44471 14 
44496 8 
44500 22 
44503 31 
44509 22 
44514 5 
44519 125 
44525 13 
44534 18 
44539 4 
44542 1 
44581 8 
44588 35 
44599 2 
44610 1 
44766 8 
44797 82 
44905 5 
44917 29 
44924 4 
44937 1 
45007 6 
45056 60 
45194 3 
45209 103 
45220 1 
45276 60 
45313 34 
45409 1 
45442 17 
45459 3 
45539 29 
45714 3 
45852 69 
46031 62 
46044 1 
46300 1 
46309 2 
46330 10 
46504 2 
46682 4 
46809 6 
46945 3 
46950 1 
46983 10 
46987 2 
46991 3 
47001 52 
47007 25 
47011 11 
47014 19 
47018 1 
47023 16 
47030 278 
47074 142 
47078 18 
47086 333 
47092 9 
47096 7 
47100 172 
47117 27 
47120 5 
47287 298 
47319 1 
47326 4 
47329 1 
47354 1 
47402 75 
47411 3 
47420 1 
47431 21 
47448 40 
47453 152 
47459 345 
47467 1 
47488 35 
47493 3 
47618 1 
47628 38 
47651 13 
47660 10 
47666 41 
47792 16 
47804 5 
47807 8 
47839 4 
47949 3 
47974 1 
47984 2 
48042 4 
48094 1 
48112 9 
48124 22 
48147 55 
48155 4 
48164 17 
48258 12 
48281 3 
48293 3 
48300 4 
48310 8 
48347 6 
48473 24 
48484 3 
48492 2 
48496 70 
48540 13 
48546 7 
48555 341 
48559 6 
48582 29 
48741 1 
49684 2 
50239 15 
50250 115 
50276 2 
50312 47 
50333 1 
50340 5 
50346 4 
50350 8 
50355 4 
50364 2 
50373 6 
50380 10 
50385 6 
50390 3 
50394 4 
50403 21 
50412 3 
50418 10 
50422 4 
50431 20 
50436 4 
50440 1 
50444 6 
50448 9 
50505 2 
50516 2 
50525 28 
50528 8 
50533 5 
50536 1 
50553 1 
50558 18 
50561 17 
50567 7 
50572 16 
50614 12 
50626 13 
50634 22 
50645 1 
50657 1 
50663 2 
50669 30 
50683 2 
50689 49 
50694 9 
50697 9 
50701 52 
50706 19 
50724 12 
50738 21 
50748 71 
50751 77 
50761 543 
50769 153 
50772 4 
50779 16 
50782 296 
50834 1 
50838 9 
50842 18 
50847 33 
50851 1 
50865 20 
50870 6 
50901 47 
50916 47 
50927 10 
50932 9 
50942 44 
50945 30 
50948 11 
50978 48 
51007 77 
51015 243 
51026 47 
51032 93 
51068 49 
51075 82 
51086 98 
51100 25 
51115 66 
51129 3 
51159 144 
51183 23 
51190 214 
51199 82 
51226 21 
51230 1 
51237 335 
51243 57 
51297 9 
51308 76 
51335 4 
51338 2 
51370 332 
51396 1 
51422 29 
51428 1 
51438 132 
51459 1 
51485 10 
51492 5 
51503 12 
51511 78 
51537 93 
51600 25 
51642 31 
51648 73 
51663 4 
51767 70 
51825 13 
51836 11 
51839 3 
51851 58 
51884 9 
51907 179 
51926 60 
51932 1 
51944 45 
52010 9 
52015 10 
52018 38 
52029 203 
52047 24 
52054 28 
52107 6 
52115 6 
52118 5 
52126 49 
52161 7 
52166 1 
52230 79 
52244 52 
52248 4 
52256 36 
52264 38 
52270 51 
52275 8 
52282 1 
52288 91 
52297 3 
52317 6 
52337 19 
52376 28 
52380 67 
52417 2 
52423 3 
52433 21 
52440 39 
52443 1 
52448 72 
52464 48 
52471 1 
52475 45 
52482 32 
52490 113 
52496 21 
52499 1 
52503 4 
52540 7 
52550 56 
52557 114 
52562 44 
52569 3 
52572 1 
52575 19 
52588 5 
52612 41 
52721 5 
52746 167 
52767 1 
52770 23 
52815 46 
52883 1 
52905 28 
52908 18 
52919 137 
52934 5 
52946 1 
52963 15 
53025 6 
53033 4 
53063 1 
53071 102 
53077 46 
53180 3 
53199 2 
53213 5 
53230 53 
53236 1 
53262 43 
53322 2 
53362 16 
53370 114 
53400 2 
53406 19 
53472 25 
53493 1 
53498 15 
53520 34 
53528 3 
53532 8 
53541 18 
53545 86 
53605 9 
53608 4 
53621 11 
53654 40 
53681 9 
53699 5 
53703 6 
53712 2 
53721 5 
53798 24 
53845 10 
53869 3 
53875 143 
53883 11 
53916 3 
53949 135 
53989 1 
54041 36 
54125 34 
54145 63 
54175 24 
54224 24 
54270 39 
54280 5 
54306 114 
54316 85 
54323 24 
54336 30 
54466 108 
54473 44 
54521 20 
54535 16 
54577 40 
54603 2 
54707 3 
54727 3 
54740 13 
54750 140 
54777 20 
54785 2 
54808 165 
54836 1 
54849 37 
54868 1 
54884 3 
54892 268 
54909 4 
54994 1 
55021 5 
55044 43 
55104 163 
55109 4 
55123 2 
55129 59 
55149 4 
55212 1 
55237 44 
55251 4 
55269 2 
55285 404 
55298 3 
55343 1 
55378 4 
55413 30 
55434 9 
55445 55 
55453 11 
55460 14 
55560 7 
55577 127 
55617 26 
55622 13 
55630 2 
55667 1 
55694 4 
55767 4 
55794 13 
55915 89 
55946 18 
56077 273 
56102 42 
56114 5 
56118 1 
56261 95 
56281 4 
56291 12 
56378 6 
56439 6 
56551 14 
56569 36 
56587 33 
56593 6 
56597 17 
56605 47 
56618 5 
56624 24 
56631 43 
56639 211 
56657 117 
56668 24 
56675 20 
56681 22 
56687 9 
56696 39 
56723 3 
56734 42 
56744 1 
56748 112 
56759 3 
56763 16 
56768 4 
56772 13 
56790 49 
56830 1 
56834 130 
56867 46 
56874 72 
56880 2 
56906 7 
56923 1 
57097 3 
57110 220 
57124 2 
57192 1 
57258 3 
57293 1 
57298 1 
57365 29 
57373 1 
57495 12 
57576 3 
57649 7 
57680 1 
57693 29 
57731 12 
57741 59 
57837 5 
57898 55 
57919 8 
57932 3 
57969 63 
57990 25 
58001 7 
58012 18 
58106 48 
58124 58 
58142 9 
58156 187 
58165 53 
58185 1 
58291 10 
58312 3 
58321 5 
58438 3 
58467 17 
58471 182 
58478 61 
58498 9 
58529 6 
58621 1 
58640 408 
58673 98 
58772 59 
58793 34 
58802 2 
58809 130 
58819 70 
58823 31 
58834 916 
58902 126 
58912 450 
58919 117 
58924 71 
58931 24 
58945 32 
58949 8 
58952 1 
58955 84 
58959 61 
58969 83 
58978 56 
58989 37 
58997 1 
59056 9 
59065 10 
59087 9 
59099 65 
59113 84 
59126 12 
59134 16 
59157 6 
59164 46 
59192 3 
59228 51 
59268 105 
59274 81 
59284 50 
59309 61 
59322 2 
59374 18 
59379 1 
59395 158 
59408 95 
59413 189 
59421 30 
59427 26 
59431 17 
59443 490 
59475 144 
59492 66 
59591 1 
59598 1 
59627 3 
59651 187 
59675 34 
59680 6 
59706 7 
59787 30 
59795 1 
59826 1 
59845 34 
59865 20 
59895 18 
59935 84 
59959 7 
59964 16 
60041 1 
60091 3 
60109 6 
60129 70 
60160 45 
60167 2 
60180 19 
60212 28 
60244 17 
60259 140 
60272 1 
60297 40 
60396 49 
60415 4 
60428 8 
60434 42 
60441 220 
60451 2 
60460 1 
60487 13 
60493 32 
60505 113 
60513 210 
60530 35 
60550 1 
60566 17 
60572 14 
60583 2 
60589 45 
60592 78 
60633 3 
60661 87 
60666 1 
60689 77 
60694 285 
60706 3 
60711 7 
60717 41 
60728 34 
60747 23 
60779 1 
60783 6 
60786 2 
60812 3 
60932 18 
60959 6 
61026 64 
61108 115 
61130 1 
61232 115 
61242 11 
61248 1 
61256 1 
61262 50 
61279 1 
61293 1 
61298 20 
61304 3 
61310 124 
61319 35 
61328 15 
61348 22 
61357 146 
61362 1 
61368 17 
61377 6 
61380 17 
61394 1 
61400 4 
61411 68 
61425 2 
61429 121 
61451 3 
61461 6 
61470 120 
61480 810 
61486 12 
61494 4 
61502 15 
61513 136 
61543 46 
61549 41 
61563 89 
61567 11 
61575 194 
61583 11 
61589 17 
61718 11 
61726 140 
61738 6 
61745 157 
61751 29 
61760 44 
61780 1 
61853 22 
61883 19 
61892 73 
61921 55 
61935 12 
61938 16 
61954 15 
61975 1 
61998 124 
62015 55 
62023 73 
62050 263 
62059 16 
62076 4 
62118 25 
62133 18 
62148 23 
62168 5 
62179 21 
62183 3 
62201 72 
62213 1 
62230 214 
62236 31 
62248 14 
62306 34 
62338 114 
62358 5 
62378 147 
62411 15 
62422 45 
62444 123 
62504 4 
62513 15 
62521 93 
62540 104 
62586 340 
62606 88 
62615 2 
62624 15 
62661 5 
62670 8 
62746 4 
62752 76 
62756 1 
62798 2 
62823 1 
62831 2 
62958 59 
62968 2 
62997 20 
63092 24 
63107 9 
63122 11 
63142 12 
63147 32 
63258 5 
63263 2 
63268 65 
63272 9 
63281 12 
63286 35 
63294 81 
63300 3 
63303 12 
63307 1 
63311 23 
63315 2 
63322 294 
63331 89 
63336 170 
63345 81 
63353 60 
63357 1 
63366 2 
63371 22 
63375 10 
63379 93 
63390 61 
63402 1 
63407 50 
63410 5 
63516 1 
63520 51 
63549 100 
63556 107 
63565 4 
63606 1 
63673 1 
63676 2 
63680 324 
63698 165 
63732 1 
63754 13 
63773 4 
63845 240 
63871 10 
63887 2 
63899 20 
63981 92 
64017 98 
64024 6 
64036 18 
64046 92 
64052 89 
64073 1 
64083 1 
64178 3 
64188 123 
64199 64 
64209 16 
64213 7 
64217 21 
64384 46 
64450 202 
64496 10 
64543 3 
64551 8 
64582 1 
64606 1 
64641 4 
64658 50 
64689 2 
64703 14 
64928 4 
65615 1 
65633 34 
65638 42 
65641 2 
65647 75 
65652 126 
65661 1 
65664 18 
65676 110 
65682 86 
65741 2 
65755 36 
65767 2 
65772 4 
65776 76 
65780 1 
65787 3 
65879 2 
65882 21 
65891 1 
65911 2 
65915 38 
65922 1 
66008 17 
66063 34 
66075 96 
66102 75 
66105 20 
66108 14 
66123 26 
66130 4 
66137 38 
66147 52 
66277 1 
66435 23 
66443 4 
66455 38 
66462 35 
66587 1 
66591 66 
66599 9 
66652 1 
66682 1 
66693 1 
66756 5 
66773 1 
66818 16 
66842 18 
66853 15 
66918 28 
66984 78 
67069 9 
67162 14 
67169 8 
67306 23 
67316 3 
67353 136 
67368 6 
67407 27 
67458 8 
67477 2 
67552 81 
67593 2 
67671 2 
67799 162 
67837 25 
67847 85 
67856 6 
67928 72 
67967 8 
68058 3 
68126 3 
68134 25 
68185 54 
68231 102 
68263 4 
68270 4 
68289 32 
68314 12 
68323 155 
68332 12 
68355 1 
68366 192 
68380 23 
68392 22 
68403 2 
68421 118 
68428 187 
68438 14 
68449 23 
68460 3 
68464 36 
68472 203 
68479 16 
68483 6 
68489 71 
68496 131 
68502 27 
68508 858 
68522 4 
68526 35 
68540 8 
68545 14 
68548 1 
68553 1 
68567 51 
68577 6 
68583 1 
68591 148 
68596 59 
68611 304 
68628 213 
68642 262 
68654 11 
68658 39 
68665 58 
68673 8 
68682 186 
68690 1 
68694 25 
68699 19 
68705 29 
68716 269 
68727 20 
68733 8 
68743 63 
68752 144 
68762 64 
68768 3 
68771 18 
68777 1 
68782 12 
68788 235 
68797 39 
68808 26 
68814 18 
68823 115 
68833 102 
68836 73 
68844 1 
68850 109 
68860 56 
68878 97 
68887 36 
68896 9 
68901 2 
68913 3 
68925 2 
68941 8 
68946 35 
68949 171 
68996 5 
69014 19 
69017 1 
69021 1 
69030 5 
69042 10 
69106 2 
69158 18 
69165 16 
69179 26 
69215 39 
69293 66 
69312 1 
69324 355 
69343 142 
69359 33 
69368 54 
69372 3 
69446 1 
69477 105 
69498 129 
69513 142 
69529 11 
69536 73 
69664 63 
69680 54 
69705 188 
69743 75 
69809 63 
69826 5 
69835 1 
69842 56 
69855 80 
69858 123 
69868 22 
69924 3 
69956 57 
69974 260 
69984 365 
69994 97 
69999 372 
70007 387 
70015 363 
70029 235 
70037 26 
70040 261 
70048 384 
70054 38 
70062 119 
70074 495 
70086 255 
70109 15 
70123 62 
70240 425 
70256 94 
70273 61 
70434 1 
70442 154 
70598 126 
70611 28 
70715 28 
70732 48 
70765 2 
70772 5 
70780 166 
70841 140 
70881 18 
70888 116 
70897 26 
70980 95 
71027 1 
71038 5 
71054 6 
71057 1 
71182 38 
71201 7 
71206 1 
71210 3 
71216 171 
71222 1 
71230 6 
71359 1 
71365 29 
71380 9 
71415 21 
71424 2 
71517 2 
71523 1 
71528 6 
71539 72 
71545 3 
71550 255 
71557 191 
71568 112 
71573 3 
71581 223 
71593 250 
71605 113 
71622 1 
71627 15 
71648 1 
71660 2 
71664 153 
71673 198 
71679 43 
71686 30 
71753 7 
71778 116 
71806 10 
71820 22 
71835 13 
71954 4 
71968 8 
71981 31 
71985 28 
71991 34 
72011 2 
72111 2 
72117 3 
72130 6 
72159 1 
72165 217 
72174 9 
72177 2 
72242 19 
72265 1 
72277 27 
72318 22 
72325 100 
72331 59 
72338 29 
72345 1 
72350 65 
72370 25 
72477 88 
72482 10 
72486 12 
72534 7 
72630 23 
72650 8 
72660 11 
72663 10 
72671 40 
72682 13 
72707 18 
72715 23 
72726 48 
72768 1 
72778 1 
72795 115 
72822 48 
72835 22 
72852 39 
72895 18 
72997 16 
73029 38 
73091 17 
73116 7 
73147 16 
73154 37 
73162 1 
73173 19 
73182 2 
73203 5 
73209 3 
73213 88 
73219 1 
73223 1 
73253 1 
73260 2 
73285 20 
73321 1 
73349 25 
73382 2 
73391 7 
73415 5 
73450 8 
73463 6 
73468 4 
73550 2 
73559 10 
73580 6 
73586 6 
73594 4 
73598 6 
73610 21 
73617 4 
73620 2 
73627 5 
73643 3 
73723 1 
73753 13 
73775 40 
73806 2 
73810 2 
73879 1 
73914 2 
73940 1 
73945 34 
73952 23 
73967 400 
74072 21 
74080 3 
74084 2 
74090 70 
74094 27 
74104 37 
74115 78 
74122 131 
74132 67 
74137 50 
74145 12 
74153 73 
74161 4 
74167 7 
74175 105 
74185 5 
74190 34 
74194 4 
74197 1 
74205 3 
74219 113 
74238 95 
74249 4 
74257 32 
74373 12 
74379 32 
74383 11 
74393 9 
74402 8 
74407 7 
74413 25 
74435 13 
74487 19 
74527 15 
74536 15 
74539 2 
74544 20 
74548 18 
74559 29 
74562 29 
74568 23 
74573 5 
74582 57 
74587 4 
74590 2 
74596 4 
74612 19 
74616 4 
74620 160 
74624 49 
74627 1 
74645 65 
74653 7 
74712 15 
74745 6 
74748 7 
74756 224 
74759 2 
74876 1 
74912 4 
74922 94 
74929 15 
74945 8 
74948 2 
74964 8 
74980 36 
74990 49 
75085 3 
75091 151 
75097 11 
75100 9 
75107 12 
75127 155 
75140 147 
75166 13 
75235 100 
75248 122 
75257 83 
75267 19 
75277 76 
75288 53 
75303 25 
75312 190 
75388 12 
75398 15 
75429 15 
75435 41 
75446 19 
75453 5 
75470 3 
75483 34 
75489 146 
75502 221 
75518 82 
75534 28 
75542 491 
75560 89 
75580 53 
75612 9 
75644 17 
75656 9 
75683 1 
75713 2 
75716 5 
75724 4 
75732 2 
75735 1 
75743 21 
75750 25 
75759 2 
75776 14 
75781 2 
75789 5 
75793 2 
75828 26 
75834 4 
75838 15 
75841 29 
75848 6 
75853 17 
75861 24 
75873 344 
75882 272 
75891 15 
75902 10 
75913 163 
75923 13 
75931 38 
75939 35 
75948 12 
75952 36 
75956 132 
75963 23 
75969 15 
75977 5 
75982 17 
76010 1 
76097 4 
76116 9 
76130 13 
76136 6 
76145 11 
76155 1 
76167 5 
76267 104 
76273 149 
76282 4 
76319 154 
76332 33 
76357 30 
76438 2 
76456 9 
76463 1 
76468 89 
76478 76 
76527 11 
76531 66 
76573 110 
76582 75 
76624 3 
76630 3 
76639 92 
76648 70 
76693 1 
76738 17 
76751 11 
76807 189 
76817 129 
76840 447 
76849 12 
76907 1 
76957 4 
77019 259 
77026 1 
77063 31 
77077 26 
77081 5 
77086 1 
77130 215 
77146 8 
77214 1 
77250 10 
77283 1 
77303 3 
77344 14 
77365 55 
77385 3 
77406 8 
77429 47 
77448 1 
77472 112 
77478 17 
77500 1 
77521 25 
77528 131 
77537 1 
77567 11 
77583 4 
77591 87 
77602 4 
77605 2 
77611 69 
77619 4 
77635 43 
77644 123 
77654 16 
77669 11 
77679 2 
77702 7 
77709 1 
77748 46 
77775 396 
77787 17 
77790 123 
77793 124 
77802 4 
77808 3 
77840 1 
77855 6 
77886 2 
77912 1 
77936 4 
77971 1 
77986 1 
77994 35 
78008 194 
78023 71 
78029 21 
78033 73 
78037 14 
78042 12 
78048 16 
78058 32 
78063 15 
78072 18 
78083 20 
78090 10 
78096 91 
78104 20 
78113 21 
78117 19 
78125 307 
78147 364 
78158 77 
78166 144 
78174 125 
78187 15 
78192 138 
78198 80 
78213 112 
78225 54 
78240 103 
78253 244 
78260 4 
78272 143 
78295 618 
78314 488 
78322 26 
78332 321 
78337 1 
78346 398 
78356 292 
78371 615 
78388 408 
78400 25 
78408 1 
78411 39 
78416 6 
78426 4 
78447 1 
78453 1 
78470 12 
78501 35 
78509 47 
78516 3 
78562 7 
78570 1 
78573 10 
78591 18 
78597 6 
78613 3 
78618 48 
78625 18 
78643 5 
78651 40 
78655 107 
78660 44 
78681 22 
78688 13 
78693 1 
78702 1 
78705 1 
78726 2 
78729 6 
78778 13 
78793 11 
78819 5 
78847 72 
78851 6 
78888 2 
78895 46 
78899 137 
78906 38 
78915 1 
78928 66 
78937 48 
78945 188 
78948 7 
78959 2 
78967 6 
78978 6 
78989 7 
78993 1 
78998 94 
79013 715 
79022 64 
79031 128 
79036 27 
79039 48 
79049 5 
79061 31 
79066 1 
79069 20 
79074 3 
79077 38 
79087 81 
79099 3 
79135 186 
79154 14 
79165 8 
79173 67 
79179 306 
79191 200 
79200 33 
79209 17 
79217 106 
79220 31 
79240 116 
79253 7 
79256 1 
79264 4 
79272 19 
79292 1 
79325 8 
79355 6 
79359 4 
79367 49 
79373 1 
79379 135 
79384 190 
79401 24 
79414 26 
79441 60 
79458 4 
79485 48 
79506 30 
79519 43 
79540 7 
79546 27 
79561 57 
79593 141 
79600 4 
79607 1 
79610 7 
79639 6 
79646 1 
79657 49 
79678 2 
79693 67 
79707 31 
79718 28 
79726 2 
79730 98 
79766 7 
79772 47 
79801 83 
79830 2 
79838 2 
79853 69 
79884 291 
79894 2 
79904 13 
79916 27 
79921 4 
79926 23 
79949 125 
79956 9 
80006 110 
80013 4 
80064 177 
80084 24 
80142 58 
80175 76 
80181 38 
80190 8 
80193 101 
80198 27 
80236 47 
80255 2 
80270 32 
80275 5 
80343 6 
80367 49 
80392 1 
80398 2 
80417 106 
80421 35 
80431 28 
80454 14 
80468 2 
80486 1 
80526 130 
80545 2 
80549 37 
80553 2 
80559 49 
80563 3 
80566 5 
80572 4 
80583 7 
80603 1 
80625 2 
80636 2 
80646 8 
80678 43 
80687 78 
80697 45 
80701 1 
80709 19 
80732 41 
80739 8 
80751 4 
80754 1 
80759 1 
80793 28 
80968 11 
80994 2 
81040 8 
81052 1 
81060 3 
81068 2 
81143 40 
81180 14 
81199 2 
81210 6 
81261 132 
81266 52 
81310 1 
81339 4 
81354 7 
81371 70 
81374 28 
81410 55 
81437 9 
81442 19 
81484 12 
81488 13 
81509 5 
81522 113 
81526 85 
81530 2 
81539 4 
81577 42 
81580 22 
81589 10 
81625 4 
81700 12 
81706 27 
81711 11 
81721 77 
81728 10 
81732 12 
81744 26 
81753 115 
81763 93 
81773 323 
81782 5 
81792 310 
81805 80 
81811 26 
81819 42 
81826 41 
81832 143 
81850 64 
81860 10 
81865 97 
81871 12 
81874 3 
81887 5 
81890 1 
81898 26 
81909 16 
81924 148 
81929 29 
81967 6 
81999 9 
82007 8 
82013 79 
82026 44 
82029 1 
82040 1 
82043 203 
82058 37 
82070 142 
82081 34 
82086 1 
82090 6 
82096 17 
82102 3 
82131 3 
82146 18 
82157 219 
82173 162 
82189 56 
82204 25 
82208 1 
82215 53 
82219 2 
82230 427 
82251 10 
82343 10 
82378 3 
82383 1 
82391 2 
82395 2 
82398 2 
82406 32 
82417 5 
82423 11 
82431 8 
82434 1 
82439 9 
82442 2 
82449 1 
82480 1 
82497 3 
82511 2 
82593 84 
82602 11 
82610 51 
82638 15 
82643 1 
82646 6 
82655 5 
82668 13 
82769 1 
82983 3 
82991 21 
83008 21 
83022 36 
83026 17 
83030 13 
83042 6 
83046 1 
83141 84 
83165 1 
83171 5 
83195 4 
83244 9 
83258 70 
83262 30 
83322 9 
83334 156 
83347 11 
83357 77 
83364 8 
83368 233 
83377 27 
83383 42 
83409 18 
83427 36 
83449 7 
83459 52 
83467 3 
83470 12 
83478 10 
83510 5 
83520 42 
83529 1 
83533 21 
83543 5 
83549 62 
83559 59 
83563 3 
83569 71 
83581 21 
83594 86 
83600 4 
83604 78 
83613 3 
83619 4 
83624 41 
83645 7 
83654 138 
83660 1 
83664 1 
83676 4 
83684 36 
83692 273 
83695 4 
83698 21 
83706 318 
83722 2 
83728 1 
83734 87 
83738 19 
83747 305 
83759 2 
83764 20 
83767 11 
83775 88 
83785 149 
83793 18 
83810 2 
83869 77 
83900 2 
83903 57 
83925 14 
83930 7 
83936 2 
83941 11 
83946 91 
83955 6 
83960 59 
83967 15 
83989 3 
83998 2 
84015 5 
84031 1 
84062 2 
84097 3 
84101 23 
84109 8 
84118 1 
84121 42 
84128 42 
84138 29 
84145 1 
84149 14 
84152 3 
84159 1 
84171 1 
84204 11 
84233 1 
84246 9 
84262 4 
84269 45 
84355 1 
84592 2 
84605 1 
84662 26 
84673 96 
84682 1 
84687 94 
84695 9 
84698 1 
84722 7 
84728 7 
84770 110 
84779 53 
84790 315 
84799 3 
85098 2 
86237 1 
92495 111 
92500 85 
92505 2 
92509 129 
92516 119 
92524 188 
92534 331 
92545 188 
92590 1 
92593 5 
92603 162 
92612 62 
92622 86 
92659 20 
92663 33 
92667 62 
92672 83 
92675 4 
92690 78 
92695 156 
92704 24 
92709 3 
92714 3 
92722 24 
92735 1 
93647 1 
94279 1 
94374 33 
94391 8 
94397 30 
94413 213 
94432 327 
94454 132 
94462 66 
94498 4 
94503 6 
94510 86 
94516 70 
94523 11 
94532 74 
94539 20 
94543 8 
94552 2 
94561 1 
94623 76 
94640 26 
94653 235 
94660 5 
94680 12 
94690 52 
94701 1 
94706 2 
94800 55 
94808 94 
94813 120 
94829 14 
94835 11 
95004 10 
95303 4 
95453 34 
95492 3 
95613 49 
95618 2 
95784 1 
95791 8 
95798 5 
95815 1061 
95827 185 
95834 87 
95847 32 
95852 2 
95857 296 
95867 639 
95888 1149 
95911 110 
95926 65 
95930 37 
95945 3 
95956 154 
95964 259 
95980 248 
95988 37 
95992 5 
95995 76 
96001 32 
96005 66 
96041 136 
96045 6 
96055 31 
96060 2 
96063 8 
96078 3 
96085 109 
96094 410 
96106 76 
96115 120 
96128 477 
96138 65 
96150 28 
96156 66 
96160 1 
96170 86 
96178 22 
96224 70 
96242 15 
96263 513 
96277 33 
96283 48 
96291 73 
96296 2 
96304 40 
96327 71 
96340 2 
96421 198 
96436 5 
96448 94 
96465 214 
96471 40 
96477 72 
96488 45 
96491 84 
96500 141 
96508 28 
96622 7 
96634 19 
96641 26 
96659 10 
96693 9 
96769 86 
96793 88 
96800 9 
96805 16 
96817 4 
96835 1 
96844 18 
96877 48 
96930 81 
96934 72 
96942 1 
96946 3 
96952 82 
96964 2 
96969 4 
96977 1 
96991 233 
96997 22 
97068 93 
97094 145 
97098 62 
97118 1 
97129 4 
97147 10 
97157 1 
97161 3 
97171 202 
97178 8 
97197 260 
97235 23 
97254 24 
97266 6 
97274 3 
97281 89 
97287 106 
97290 250 
97301 21 
97312 150 
97332 2 
97348 2 
97358 8 
97373 1 
97383 34 
97404 25 
97407 4 
97415 10 
97418 8 
97443 46 
97447 9 
97451 9 
97464 2 
97468 6 
97476 7 
97480 21 
97490 7 
97495 7 
97513 21 
97527 34 
97536 6 
97574 3 
97583 22 
97626 1 
97637 48 
97647 20 
97654 8 
97658 4 
97661 69 
97672 1 
97688 15 
97693 55 
97698 7 
97702 37 
97710 1 
97715 63 
97727 42 
97745 3 
97757 3 
97801 38 
97807 316 
97814 2 
97820 6 
97827 2 
97842 1 
97852 24 
97894 35 
97953 15 
97960 1 
97967 23 
97986 9 
97998 1 
98004 41 
98037 220 
98047 80 
98058 56 
98063 40 
98076 24 
98090 6 
98095 1 
98116 11 
98130 85 
98139 99 
98148 149 
98160 5 
98166 227 
98174 77 
98177 1 
98180 6 
98184 18 
98195 274 
98223 69 
98228 7 
98234 487 
98242 3 
98245 22 
98249 55 
98257 63 
98263 90 
98310 62 
98332 9 
98335 7 
98346 1 
98352 49 
98373 137 
98394 132 
98413 33 
98418 26 
98425 2 
98433 129 
98450 62 
98458 27 
98463 211 
98479 5 
98509 35 
98536 132 
98542 164 
98587 6 
98592 17 
98622 1 
98649 8 
98658 60 
98661 6 
98671 36 
98682 32 
98689 1 
98693 16 
98702 80 
98708 48 
98714 18 
98721 57 
98732 41 
98737 1 
98745 42 
98754 2 
98762 37 
98768 2 
98773 4 
98778 68 
98789 3 
98793 38 
98800 39 
98808 28 
98811 51 
98814 20 
98826 5 
98835 36 
98852 4 
98857 22 
98867 204 
98882 339 
98897 22 
98908 8 
98911 52 
98918 97 
98922 44 
98928 117 
98933 36 
98938 58 
98945 185 
98950 34 
98955 3 
98962 12 
98969 40 
98977 2 
98981 25 
98989 43 
98992 16 
99023 8 
99027 8 
99038 18 
99043 39 
99052 2 
99057 16 
99065 17 
99086 7 
99095 44 
99107 24 
99118 122 
99126 38 
99136 1 
99151 231 
99162 3 
99165 13 
99182 2 
99190 86 
99197 360 
99205 42 
99218 8 
99227 41 
99250 55 
99256 202 
99264 21 
99267 2 
99293 2 
99297 167 
99338 1 
99357 5 
99384 1 
99390 2 
99414 7 
99418 9 
99431 8 
99436 20 
99444 81 
99491 1 
99507 19 
99519 8 
99523 98 
99554 1 
99574 2 
99608 36 
99634 34 
99706 27 
99720 36 
99786 1 
99796 1 
99811 48 
99839 6 
99850 8 
99856 5 
99860 3 
99893 4 
99912 1 
99916 14 
99931 8 
99956 26 
99971 4 
100003 9 
100009 3 
100032 1 
100072 125 
100110 1 
100115 1 
100118 4 
100123 7 
100135 1 
100150 12 
100162 55 
100173 19 
100181 56 
100191 13 
100195 7 
100201 193 
100211 186 
100217 24 
100221 10 
100230 3 
100259 5 
100271 14 
100295 41 
100311 9 
100358 1 
100379 12 
100386 11 
100407 43 
100416 1 
100421 1 
100433 1 
100437 7 
100445 6 
100458 9 
100479 73 
100492 11 
100536 39 
100539 97 
100544 3 
100555 58 
100586 6 
100589 1 
100597 178 
100600 5 
100607 1 
100611 54 
100616 27 
100623 7 
100627 2 
100632 43 
100635 7 
100642 1 
100660 1 
100696 61 
100727 3 
100738 2 
100742 10 
100752 20 
100762 41 
100787 32 
100800 115 
100816 127 
100831 265 
100854 95 
100863 219 
100877 29 
100885 2 
100893 2 
100914 25 
100921 37 
100929 34 
100951 27 
100955 5 
100959 25 
100972 287 
100977 12 
100988 448 
101002 131 
101014 50 
101027 51 
101043 236 
101051 3 
101054 3 
101073 31 
101084 14 
101093 5 
101124 3 
101135 68 
101144 5 
101151 6 
101159 345 
101174 35 
101178 23 
101182 6 
101194 39 
101200 30 
101228 19 
101231 3 
101236 1 
101244 93 
101265 2 
101273 66 
101281 7 
101285 3 
101289 2 
101293 1 
101305 21 
101309 5 
101320 24 
101324 7 
101334 2 
101365 4 
101427 1 
101433 1 
101443 69 
101461 6 
101470 35 
101487 38 
101498 160 
101502 10 
101518 77 
101521 1 
101540 16 
101545 3 
101610 3 
101626 16 
101633 4 
101637 3 
101645 9 
101650 15 
101657 28 
101664 34 
101670 3 
101687 2 
101690 4 
101696 31 
101704 10 
101710 1 
101721 1 
101729 6 
101762 1 
101770 3 
101812 27 
101822 12 
101831 28 
101839 15 
101846 14 
101849 1 
101854 2 
101861 2 
101867 24 
101878 5 
101900 20 
101915 124 
101933 106 
101942 39 
101945 1 
101948 25 
101956 52 
101965 3 
101969 25 
101974 1 
101977 1 
101983 71 
101993 17 
101997 34 
102003 29 
102009 34 
102027 1 
102033 271 
102041 1 
102052 3 
102067 6 
102086 2 
102097 82 
102105 1 
102114 7 
102119 223 
102125 1 
102133 1 
102145 22 
102155 5 
102173 1 
102178 34 
102183 48 
102187 31 
102193 5 
102198 12 
102201 4 
102215 11 
102230 6 
102237 20 
102240 3 
102250 58 
102261 54 
102266 5 
102278 53 
102295 14 
102306 15 
102310 5 
102315 70 
102324 155 
102328 10 
102334 2 
102346 18 
102354 3 
102372 5 
102391 4 
102420 103 
102426 266 
102450 5 
102454 3 
102467 16 
102476 8 
102492 2 
102528 4 
102537 362 
102563 12 
102627 6 
102634 7 
102653 15 
102681 1 
102684 2 
102687 2 
102698 3 
102763 33 
102771 15 
102776 3 
102779 1 
102788 3 
102796 30 
102810 113 
102816 34 
102826 55 
102832 97 
102854 10 
102903 1 
102916 28 
102921 13 
102925 29 
102929 22 
102940 2 
102949 177 
102964 6 
102971 22 
102975 3 
102982 1 
102987 14 
103032 2 
103039 7 
103047 4 
103060 2 
103076 4 
103088 13 
103096 2 
103110 77 
103113 2 
103118 214 
103122 66 
103128 3 
103133 4 
103157 19 
103220 119 
103223 16 
103226 168 
103235 54 
103241 19 
103246 152 
103254 9 
103257 34 
103264 90 
103274 307 
103285 154 
103339 3 
103350 76 
103378 296 
103392 114 
103396 5 
103404 38 
103429 2944 
103451 60 
103455 53 
103460 35 
103467 104 
103476 1086 
103484 642 
103512 101 
103535 668 
103551 68 
103563 344 
103575 111 
103593 226 
103656 27 
103659 7 
103664 3 
103673 9 
103677 57 
103681 254 
103688 8 
103695 82 
103700 11 
103703 37 
103710 30 
103715 34 
103727 189 
103736 1 
103740 1 
103743 29 
103748 11 
103753 55 
103763 31 
103829 32 
103832 1 
103846 28 
103855 12 
103858 65 
103864 5 
103882 17 
103890 43 
103899 51 
103904 76 
103912 4 
103917 23 
103926 36 
103936 11 
103946 4 
103950 26 
103992 3 
103997 21 
104008 14 
104012 50 
104027 145 
104033 7 
104044 12 
104055 7 
104059 25 
104113 147 
104123 41 
104138 3 
104148 5 
104153 4 
104179 43 
104191 48 
104194 1 
104213 202 
104220 9 
104228 32 
104237 10 
104267 6 
104271 14 
104276 1 
104299 52 
104310 156 
104319 160 
104327 2 
104337 113 
104345 8 
104349 36 
104359 455 
104375 646 
104412 4232 
104452 2414 
104485 456 
104511 13 
104526 568 
104534 245 
104544 158 
104554 50 
104559 1 
104562 14 
104565 3 
104570 19 
104574 100 
104578 5 
104584 8 
104628 1 
104660 4 
104670 1 
104678 3 
104682 7 
104689 3 
104692 21 
104697 30 
104709 13 
104715 25 
104720 57 
104728 140 
104736 102 
104832 1 
104839 5 
104857 30 
104864 74 
104873 4 
104894 2 
104902 115 
104918 9 
104922 7 
104941 13 
104959 32 
104975 11 
104984 21 
104994 14 
105001 12 
105005 32 
105010 1 
105033 99 
105073 1 
105105 37 
105113 4 
105120 22 
105136 1 
105143 65 
105151 10 
105159 1 
105168 306 
105175 1 
105182 33 
105187 7 
105262 13 
105268 18 
105278 21 
105282 15 
105296 7 
105317 47 
105320 17 
105403 75 
105419 73 
105431 50 
105435 115 
105441 65 
105449 169 
105457 6 
105460 3 
105470 355 
105484 149 
105498 8 
105505 3 
105527 40 
105557 3 
105561 3 
105592 469 
105601 348 
105606 12 
105627 3054 
105655 158 
105662 44 
105689 2703 
105721 75 
105731 429 
105741 26 
105752 16 
105755 1 
105760 6 
105763 1 
105767 8 
105793 24 
105825 1 
105837 6 
105856 2 
105874 3 
105880 8 
105883 11 
105889 6 
105892 13 
105897 6 
105901 51 
105906 3 
105915 8 
105927 5 
105942 4 
106014 25 
106035 229 
106048 8 
106058 37 
106074 3 
106172 1 
106198 49 
106218 6 
106231 1 
106237 6 
106249 1 
106253 75 
106258 154 
106262 7 
106388 4 
106394 4 
106406 3 
106515 70 
106524 23 
106533 6 
106539 5 
106551 9 
106559 28 
106571 10 
106574 88 
106578 59 
106581 116 
106693 96 
106701 29 
106707 6 
106744 1 
106765 16 
106852 1 
106864 116 
106870 1 
106876 3 
106880 28 
106896 1985 
106943 1608 
106975 934 
106993 1 
106997 57 
107006 56 
107290 54 
107315 2 
107398 5 
107411 13 
107429 74 
107444 180 
107455 1 
107459 2 
107464 1 
107471 6 
107479 166 
107487 102 
107500 69 
107517 246 
107525 44 
107544 15 
107552 5 
107573 1 
107610 1 
107620 61 
107624 1 
107636 5 
107639 6 
107646 1 
107667 135 
107672 13 
107678 5 
107688 57 
107693 80 
107698 1 
107701 1 
107709 1 
107715 37 
107722 30 
107747 163 
107750 115 
107789 143 
107794 641 
107817 331 
107827 9 
107832 11 
107837 12 
107858 1413 
107881 736 
107900 1 
107915 87 
107934 412 
107964 1101 
107992 116 
108011 3 
108018 15 
108057 4 
108080 140 
108086 11 
108096 172 
108114 23 
108120 2 
108130 234 
108139 293 
108150 14 
108153 18 
108158 1 
108162 130 
108169 31 
108233 103 
108262 1 
108274 67 
108278 1 
108284 14 
108288 1 
108303 1 
108311 2 
108316 55 
108335 8 
108343 5 
108363 1 
108376 22 
108387 196 
108392 2 
108397 9 
108404 19 
108412 20 
108426 12 
108435 44 
108445 13 
108448 13 
108458 48 
108463 82 
108469 1 
108481 1 
108509 53 
108541 10 
108550 6 
108557 50 
108574 16 
108582 153 
108595 3 
108602 75 
108608 1 
108615 39 
108621 14 
108633 46 
108714 222 
108726 48 
108733 105 
108745 520 
108756 22 
108761 44 
108767 11 
108775 21 
108789 22 
108795 1 
108819 1 
108883 9 
108887 2 
108891 3 
108900 19 
108905 1 
108916 459 
108929 65 
108946 843 
108957 84 
108963 59 
108969 306 
108989 1531 
109016 11 
109021 554 
109030 59 
109036 34 
109045 3 
109050 44 
109068 23 
109076 8 
109083 4 
109098 14 
109104 121 
109127 34 
109133 12 
109136 18 
109144 7 
109152 272 
109157 58 
109160 75 
109164 106 
109168 37 
109172 49 
109179 77 
109185 7 
109191 17 
109194 59 
109206 51 
109216 4 
109300 1 
109322 11 
109328 4 
109379 9 
109385 4 
109440 16 
109467 21 
109485 5 
109505 3 
109516 18 
109535 19 
109559 5 
109612 1 
109630 4 
109672 3 
109692 130 
109719 1 
109783 3 
109789 2 
109803 12 
109817 11 
109832 6 
109839 4 
109883 1 
109905 2 
109966 1 
109977 1 
109996 1 
110006 3 
110071 61 
110075 15 
110084 12 
110095 7 
110110 1 
110122 3 
110157 4 
110163 86 
110178 1 
110200 1 
110233 26 
110249 1 
110255 74 
110273 1 
110299 1 
110305 1 
110333 2 
110341 31 
110351 32 
110366 10 
110371 11 
110377 2 
110391 1 
110400 79 
110407 7 
110424 16 
110445 40 
110493 3 
110501 1 
110509 12 
110525 22 
110574 1 
110583 1 
110608 4 
110625 2 
110638 2 
110654 9 
110672 1 
110678 1 
110683 249 
110689 3 
110692 4 
110696 59 
110706 2 
110711 1 
110718 1 
110730 4 
110739 9 
110744 6 
110753 3 
110776 1 
110781 7 
110793 7 
110799 21 
110812 2 
110821 2 
110825 5 
110830 8 
110834 1 
110843 17 
110855 1 
110860 2 
110869 3 
110874 3 
110881 15 
110886 2 
110889 9 
110895 2 
110899 1 
110907 1 
110914 1 
110924 23 
110948 6 
110960 11 
110977 2 
110991 6 
110995 2 
111009 5 
111012 2 
111016 25 
111025 3 
111028 1 
111032 1 
111044 8 
111054 3 
111059 37 
111068 24 
111077 5 
111098 4 
111130 8 
111163 3 
111171 1 
111174 69 
111182 2 
111192 22 
111205 85 
111221 1 
111227 43 
111238 210 
111244 86 
111253 12 
111270 35 
111283 2 
111342 82 
111346 80 
111352 172 
111364 773 
111377 223 
111402 1057 
111418 80 
111428 239 
111438 1 
111441 41 
111446 1 
111449 3 
111507 1 
111511 37 
111515 96 
111534 758 
111552 620 
111580 240 
111585 2 
111590 2 
111596 8 
111612 4 
111621 32 
111627 2 
111697 11 
111701 2 
111708 334 
111716 546 
111726 254 
111733 66 
111755 4719 
111787 1 
111790 1 
111813 3521 
111863 99 
111873 159 
111882 68 
111887 11 
111896 10 
111900 17 
111919 6 
111953 2 
111976 1 
111995 8 
112002 36 
112012 16 
112022 1 
112026 61 
112032 3 
112035 9 
112038 2 
112044 3 
112048 1 
112052 14 
112058 24 
112067 2 
112076 3 
112100 8 
112112 8 
112120 3 
112123 5 
112129 2 
112139 12 
112151 3 
112154 8 
112161 3 
112164 14 
112170 3 
112174 15 
112185 46 
112194 25 
112199 6 
112207 10 
112210 5 
112215 18 
112224 5 
112228 3 
112238 2 
112242 7 
112253 4 
112257 9 
112305 14 
112311 3 
112329 2 
112341 1 
112344 2 
112350 6 
112359 16 
112367 9 
112373 3 
112377 2 
112385 8 
112394 4 
112408 22 
112415 8 
112421 17 
112427 4 
112439 37 
112444 2 
112456 1 
112472 1 
112484 3 
112491 4 
112494 1 
112497 1 
112504 13 
112508 3 
112515 3 
112519 2 
112537 39 
112545 1 
112551 60 
112559 104 
112565 59 
112573 15 
112582 12 
112586 1 
112589 173 
112601 22 
112652 2 
112656 6 
112664 36 
112691 40 
112696 7 
112714 153 
112735 26 
112741 15 
112747 51 
112751 15 
112761 80 
112768 150 
112774 19 
112778 28 
112781 22 
112789 116 
112803 5 
112810 29 
112814 1 
112827 72 
112886 1 
112935 3 
112944 6 
112947 103 
112956 7 
112970 2 
112976 1 
112980 1 
112987 230 
113003 1 
113022 45 
113032 1 
113093 19 
113100 9 
113110 5 
113115 1 
113123 40 
113130 59 
113138 51 
113146 1 
113150 5 
113170 6 
113181 1 
113256 4 
113261 12 
113275 2 
113281 5 
113288 11 
113296 5 
113300 12 
113309 5 
113314 4 
113323 11 
113328 1 
113336 1 
113340 2 
113343 1 
113367 3 
113374 3 
113387 3 
113393 6 
113414 3 
113425 7 
113435 3 
113461 4 
113468 15 
113496 17 
113500 15 
113505 17 
113511 5 
113515 4 
113538 31 
113544 3 
113558 2 
113561 10 
113574 149 
113579 1 
113583 1 
113593 23 
113598 5 
113603 246 
113611 54 
113616 1 
113619 84 
113627 3 
113630 535 
113635 1 
113638 2 
113645 11 
113648 2 
113652 7 
113658 2 
113666 15 
113700 34 
113733 16 
113774 1 
113803 230 
113809 6 
113814 2 
113823 1 
113835 35 
113840 6 
113862 14 
113873 11 
113879 12 
113919 15 
113932 510 
113948 29 
113953 11 
113956 3 
113961 6 
113970 92 
113979 4 
113985 24 
114014 12 
114032 17 
114043 5 
114065 6 
114078 166 
114087 100 
114098 35 
114105 18 
114119 1 
114128 13 
114139 156 
114147 44 
114163 21 
114170 4 
114181 3 
114191 17 
114217 25 
114230 36 
114240 6 
114265 2113 
114291 380 
114305 88 
114316 1 
114326 740 
114352 3108 
114373 543 
114528 7 
114536 208 
114548 99 
114558 42 
114568 16 
114576 5 
114580 49 
114585 17 
114588 52 
114593 2 
114604 14 
114612 1 
114617 120 
114631 7 
114636 1 
114641 2 
114663 701 
114671 24 
114677 2 
114680 20 
114702 2 
114709 144 
114714 56 
114720 29 
114729 168 
114738 213 
114750 95 
114759 572 
114775 88 
114786 460 
114799 286 
114833 2 
114837 30 
114845 32 
114853 7 
114885 421 
114892 327 
114900 13 
114906 18 
114914 23 
114921 81 
114926 18 
114932 2 
114937 18 
114943 22 
114955 326 
114968 86 
114982 19 
114986 5 
114994 348 
115000 52 
115004 79 
115018 198 
115023 54 
115040 48 
115044 98 
115068 19 
115080 7 
115085 232 
115099 146 
115104 1 
115107 189 
115114 14 
115124 869 
115139 1 
115142 2 
115147 2 
115168 55 
115180 11 
115225 130 
115232 4 
115247 302 
115262 402 
115275 5 
115280 112 
115294 15 
115302 151 
115312 60 
115320 1 
115326 6 
115334 16 
115375 9 
115386 1 
115401 137 
115407 11 
115412 17 
115418 6 
115427 1 
115430 9 
115436 15 
115441 2 
115448 15 
115457 282 
115465 78 
115469 36 
115475 44 
115481 95 
115511 4 
115517 60 
115525 19 
115550 2 
115560 10 
115574 1 
115577 3 
115586 432 
115601 503 
115611 55 
115634 96 
115641 1 
115645 34 
115656 5 
115668 51 
115671 1 
115713 94 
115725 6 
115736 16 
115741 7 
115746 3 
115749 146 
115759 183 
115767 54 
115770 2 
115792 107 
115809 1 
115819 10 
115854 9 
115873 179 
115880 6 
115910 186 
115921 258 
115934 6 
115942 6 
115945 1 
115951 49 
115960 8 
115963 11 
115985 28 
116002 9 
116020 2 
116029 1 
116036 158 
116042 2 
116050 170 
116062 55 
116075 11 
116080 31 
116088 37 
116091 21 
116099 218 
116105 207 
116112 13 
116115 9 
116118 34 
116122 17 
116126 91 
116134 207 
116140 5 
116147 35 
116174 1 
116181 93 
116185 34 
116198 32 
116202 56 
116210 5 
116219 572 
116226 9 
116230 87 
116248 1927 
116322 12683 
116387 207 
116447 1 
116450 1 
116460 1 
116470 24 
116479 1 
116490 1 
116495 41 
116507 3 
116514 27 
116529 91 
116535 35 
116541 59 
116550 27 
116560 39 
116565 1 
116572 23 
116577 7 
116586 34 
116594 20 
116601 4 
116632 3 
116643 15 
116652 10 
116661 31 
116673 25 
116680 36 
116687 77 
116696 47 
116701 11 
116705 23 
116710 121 
116718 18 
116724 3 
116727 1 
116734 9 
116742 92 
116749 26 
116755 87 
116761 8 
116771 6 
116774 2 
116778 1 
116789 14 
116797 52 
116801 11 
116806 6 
116814 133 
116821 6 
116827 7 
116843 2 
116847 3 
116857 213 
116865 5 
116872 4 
116909 1 
116917 10 
116920 1 
116926 21 
116931 51 
116936 5 
116945 320 
116951 93 
116960 19 
116963 15 
116966 1 
116971 35 
116976 37 
116979 13 
116983 21 
116995 251 
117004 95 
117018 51 
117027 19 
117037 19 
117042 2 
117045 22 
117055 11 
117080 6 
117098 95 
117109 125 
117121 3 
117126 8 
117131 18 
117135 265 
117142 174 
117149 53 
117158 147 
117167 7 
117172 144 
117179 312 
117196 135 
117205 15 
117212 11 
117222 9 
117237 1 
117271 1 
117293 19 
117307 1 
117316 136 
117324 1 
117345 43 
117356 30 
117361 1 
117367 8 
117379 1 
117385 2 
117389 22 
117397 1 
117404 5 
117410 30 
117426 87 
117436 5 
117451 5 
117460 15 
117467 7 
117476 31 
118407 63 
118422 1 
118428 6 
118469 2801 
118505 93 
118513 177 
118520 113 
118547 4377 
118585 246 
118596 64 
118606 61 
118627 89 
118691 414 
118706 5 
118719 23 
118727 6 
118735 24 
118745 60 
118749 6 
118772 1 
118822 21 
118833 3 
118862 54 
118865 46 
118879 21 
118884 52 
118900 17 
118908 7 
118912 132 
118918 25 
118928 67 
118986 2 
118994 221 
119008 394 
119024 124 
119033 1 
119041 24 
119047 241 
119054 69 
119063 188 
119074 398 
119092 680 
119127 29 
119166 11 
119185 65 
119209 1 
119215 9 
119223 12 
119234 2 
119242 9 
119248 7 
119253 14 
119264 76 
119274 1 
119277 3 
119280 4 
119285 13 
119290 18 
119302 50 
119338 3 
119342 2 
119353 5 
119356 13 
119363 2 
119369 2 
119372 4 
119376 2 
119413 2 
119428 1 
119433 16 
119438 6 
119475 2 
119499 3 
119516 14 
119557 5 
119582 12 
119594 1 
119635 106 
119654 6 
119683 1 
119696 8 
119721 46 
119729 169 
119733 16 
119740 1 
119744 6 
119756 23 
119763 1 
119827 12 
119855 77 
119866 1 
119889 1 
119893 1 
119928 135 
119958 60 
119968 79 
119973 14 
119993 43 
120004 1 
120014 1 
120020 1 
120032 53 
120043 53 
120058 31 
120063 1 
120068 14 
120071 1 
120076 46 
120082 36 
120091 116 
120114 18 
120120 27 
120124 8 
120145 47 
120162 4 
120167 13 
120209 14 
120217 2 
120229 19 
120235 9 
120243 5 
120250 1 
120258 4 
120265 3 
120288 6 
120356 4 
120360 2 
120365 2 
120380 5 
120389 10 
120396 6 
120412 2 
120415 1 
120424 1 
120428 7 
120434 8 
120441 1 
120445 7 
120458 2 
120465 1 
120475 3 
120479 1 
120490 1 
120527 2 
120537 6 
120545 1 
120548 5 
120556 1 
120560 3 
120564 1 
120571 2 
120574 7 
120582 5 
120587 6 
120594 8 
120597 4 
120603 10 
120613 37 
120622 5 
120626 1 
120635 4 
120652 1 
120657 12 
120664 19 
120671 1 
120677 35 
120686 16 
120697 22 
120706 1 
120716 35 
120732 21 
120749 1 
120758 3 
120769 3 
120778 6 
120793 8 
120813 3 
120830 2 
120840 7 
120845 14 
120859 20 
120871 1 
120879 3 
120885 2 
120903 10 
120909 9 
120914 21 
120922 371 
120933 126 
120938 189 
120943 35 
120951 109 
120975 10 
120985 5 
120989 5 
120992 5 
121004 68 
121010 3 
121018 23 
121023 295 
121036 17 
121041 130 
121049 46 
121060 16 
121066 1 
121073 98 
121079 141 
121090 7 
121095 1 
121108 165 
121115 71 
121119 42 
121137 538 
121151 11 
121160 151 
121185 3 
121190 1 
121196 171 
121201 49 
121204 2 
121208 15 
121213 200 
121225 6 
121243 1 
121264 14 
121271 54 
121278 8 
121292 4 
121303 5 
121309 110 
121325 7 
121331 1 
121349 53 
121370 4 
121378 237 
121396 211 
121420 193 
121425 12 
121431 7 
121446 21 
121452 58 
121473 235 
121491 7 
121496 123 
121508 5 
121522 77 
121529 89 
121534 2 
121541 5 
121544 6 
121555 9 
121584 12 
121594 33 
121600 54 
121621 89 
121627 7 
121648 1 
121657 139 
121678 122 
121702 80 
121731 58 
121736 2 
121740 28 
121762 57 
121765 74 
121788 15 
121804 11 
121818 3 
121837 6 
121868 7 
121875 41 
121902 4 
121966 9 
121976 24 
121991 13 
122006 74 
122018 173 
122033 8 
122041 1 
122079 1 
122086 2 
122092 173 
122113 18 
122119 6 
122125 48 
122133 173 
122139 9 
122148 20 
122157 51 
122188 48 
122227 2 
122245 18 
122261 10 
122280 119 
122285 2 
122291 41 
122343 9 
122352 51 
122361 3 
122369 4 
122382 67 
122388 5 
122396 84 
122403 88 
122415 68 
122420 69 
122426 236 
122434 13 
122439 23 
122442 17 
122446 3 
122460 205 
122468 13 
122472 15 
122476 54 
122492 3 
122497 1 
122506 98 
122522 55 
122529 7 
122535 23 
122545 44 
122553 459 
122565 732 
122575 16 
122584 235 
122597 133 
122624 1750 
122647 244 
122663 5 
122667 86 
122676 107 
122699 1114 
122726 223 
122737 217 
122776 2081 
122828 1323 
122856 36 
122869 256 
122880 45 
122883 54 
122909 2687 
122963 1516 
122983 742 
122991 13 
123003 277 
123013 27 
123029 1113 
123052 409 
123059 65 
123066 68 
123069 171 
123090 1391 
123107 1623 
123124 2 
123127 9 
123134 124 
123153 293 
123170 922 
123184 405 
123193 201 
123201 31 
123205 77 
123214 622 
123228 2 
123232 176 
123238 28 
123242 4 
123254 370 
123265 129 
123272 197 
123280 65 
123284 256 
123297 395 
123308 32 
123315 242 
123325 30 
123330 8 
123334 6 
123337 177 
123340 92 
123346 83 
123352 74 
123361 72 
123372 61 
123378 7 
123384 490 
123401 1435 
123420 274 
123437 53 
123443 19 
123448 26 
123451 30 
123466 515 
123479 141 
123527 5566 
123572 26 
123575 1 
123579 5 
123582 5 
123585 3 
123597 5 
123606 109 
123615 1 
123621 207 
123634 380 
123646 71 
123663 74 
123668 62 
123675 138 
123684 108 
123744 9658 
123805 470 
123812 2 
123816 14 
123823 28 
123831 108 
123835 69 
123853 1583 
123870 227 
123880 33 
123886 10 
123889 34 
123897 104 
123928 3 
123947 3002 
123992 339 
124010 1543 
124030 54 
124041 231 
124049 5 
124057 84 
124064 12 
124070 6 
124074 24 
124078 1 
124094 1 
124141 115 
124170 31 
124198 23 
124264 1 
124324 1 
124338 13 
124342 1 
124347 17 
124353 20 
124364 9 
124375 5 
124379 2 
124386 1 
124397 8 
124490 1 
124494 187 
124502 1 
124507 2 
124514 1 
124523 136 
124530 1 
124550 14 
124557 41 
124561 2 
124572 1 
124576 1 
124585 17 
124651 107 
124658 6 
124663 129 
124675 83 
124680 4 
124685 122 
124694 126 
124702 44 
124708 273 
124716 11 
124720 12 
124729 8 
124744 2 
124749 27 
124759 13 
124796 13 
124804 1 
124833 22 
124842 39 
124847 47 
124863 76 
124866 162 
124891 169 
124900 14 
124904 20 
124908 4 
124918 273 
124966 13 
125009 10 
125013 43 
125018 55 
125023 100 
125033 67 
125048 308 
125058 10 
125081 2556 
125108 1459 
125121 27 
125157 4181 
125183 31 
125194 1696 
125216 265 
125228 130 
125262 7 
125274 1072 
125297 630 
125310 449 
125323 843 
125334 413 
125350 439 
125364 212 
125377 509 
125389 66 
125393 36 
125401 80 
125409 42 
125417 71 
125424 24 
125429 28 
125479 1582 
125497 105 
125501 117 
125508 63 
125517 98 
125535 774 
125553 11 
125564 484 
125581 1013 
125594 46 
125606 146 
125615 2 
125618 8 
125628 3 
125641 219 
125653 166 
125663 205 
125689 40 
125699 1 
125703 4 
125707 26 
125726 944 
125741 21 
125749 37 
125758 133 
125765 17 
125771 152 
125779 9 
125782 2 
125785 1 
125789 1 
125793 15 
125798 5 
125803 28 
125811 3 
125819 145 
125822 4 
125828 108 
125836 14 
125840 1 
125843 20 
125849 48 
125855 31 
125866 216 
125874 5 
125878 23 
125890 79 
125903 49 
125911 1 
125914 20 
125922 16 
125928 11 
125948 37 
125958 104 
125962 3 
125965 8 
125970 4 
125982 26 
126021 2 
126030 2 
126035 138 
126046 2 
126061 1 
126081 1 
126086 22 
126097 3 
126116 13 
126151 164 
126157 26 
126170 167 
126177 1 
126188 62 
126196 23 
126204 26 
126210 8 
126217 14 
126257 1 
126272 1 
126289 3 
126354 21 
126357 1 
126362 146 
126369 93 
126376 282 
126382 192 
126399 120 
126404 61 
126413 1193 
126435 579 
126447 82 
126453 12 
126463 2 
126466 15 
126477 6 
126486 221 
126490 3 
126494 3 
126502 6 
126505 7 
126509 2 
126523 137 
126534 50 
126572 3 
126578 27 
126594 89 
126599 1 
126603 10 
126609 29 
126623 1 
126630 1 
126633 3 
126637 23 
126646 3 
126649 121 
126673 67 
126681 190 
126703 68 
126713 14 
126742 9 
126748 87 
126754 7 
126757 2 
126765 381 
126769 20 
126773 144 
126781 11 
126818 9 
126837 2 
126862 26 
126875 68 
126882 83 
126886 34 
126892 1 
126898 7 
126902 12 
126917 78 
126922 39 
126926 8 
126932 97 
126949 9 
126957 53 
126964 13 
126987 3 
126993 9 
127006 13 
127014 30 
127022 13 
127027 15 
127038 32 
127044 18 
127053 60 
127064 227 
127078 213 
127086 32 
127094 57 
127104 129 
127114 6 
127121 1 
127125 9 
127129 4 
127135 6 
127152 36 
127157 15 
127206 1 
127218 13 
127242 71 
127248 14 
127255 135 
127262 401 
127274 45 
127286 8 
127294 3 
127313 2 
127323 95 
127329 13 
127368 37 
127375 35 
127383 53 
127391 156 
127409 242 
127431 577 
127448 71 
127459 304 
127470 112 
127477 124 
127483 188 
127490 97 
127497 12 
127503 36 
127511 18 
127516 12 
127520 1 
127527 1 
127532 13 
127546 12 
127561 9 
127567 186 
127586 25 
127596 664 
127611 124 
127643 1602 
127688 7 
127705 42 
127714 1 
127738 1 
127770 25 
127780 50 
127801 101 
127826 159 
127854 154 
127865 1 
127883 45 
127936 5885 
128002 14 
128010 3 
128014 4 
128018 7 
128021 9 
128024 3 
128028 22 
128037 24 
128050 2 
128075 5 
128089 4 
128104 2 
128154 9 
128161 29 
128171 7 
128175 16 
128191 9 
128260 53 
128275 14 
128315 1 
128318 15 
128323 5 
128333 1 
128337 3 
128340 38 
128381 4 
128404 159 
128418 1 
128454 167 
128463 12 
128474 27 
128482 1 
128485 4 
128592 146 
128625 77 
128640 1 
128646 413 
128688 90 
128745 1 
128763 6 
128781 1 
128789 7 
128793 135 
128816 4 
128826 29 
128877 11 
128887 2 
128953 7 
128962 44 
128970 4 
129040 2 
129062 14 
129128 4 
129287 75 
129367 25 
129381 50 
129387 18 
129442 3 
129462 1 
129538 26 
129600 2 
129633 5 
129636 16 
129660 2 
129700 40 
129760 16 
129767 2 
129849 13 
129856 50 
129859 1 
129867 61 
129875 4 
129917 2 
129939 6 
129950 43 
129959 32 
129965 232 
130008 101 
130052 1 
130120 2 
130123 17 
130126 5 
130154 8 
130162 3 
130190 91 
130194 1 
130238 34 
130266 280 
130273 4 
130285 15 
130302 9 
130312 45 
130359 44 
130372 26 
130382 7 
130402 2 
130405 21 
130412 84 
130420 64 
130432 49 
130437 1 
130440 1 
130445 2 
130461 361 
130471 14 
130502 13 
130515 1 
130582 1 
130612 1 
130637 1 
130647 38 
130651 125 
130673 1 
130679 214 
130693 3 
130706 1 
130762 10 
130768 16 
130779 2 
130813 4 
130822 4 
130831 11 
130838 10 
130843 22 
130936 27 
130959 14 
130975 9 
131013 64 
131016 1 
131111 9 
131148 222 
131241 7 
131253 4 
131281 37 
131296 71 
131321 9 
131390 7 
131416 17 
131457 27 
131472 60 
131480 89 
131491 1 
131498 1 
131507 20 
131583 1 
131597 241 
131615 69 
131623 599 
131636 91 
131647 598 
131655 199 
131666 953 
131680 13 
131684 9 
131689 119 
131702 399 
131718 1785 
131734 484 
131740 2 
131747 137 
131757 292 
131765 51 
131774 129 
131799 43 
131812 274 
131821 3 
131832 6 
131897 1 
131910 11 
131928 1 
132001 5 
132015 1 
132029 58 
132040 2 
132062 5 
132065 1 
132079 9 
132090 7 
132100 21 
132108 19 
132111 1 
132117 12 
132122 20 
132152 1 
132159 2 
132220 3 
132238 19 
132258 309 
132271 1 
132280 1 
132285 187 
132296 192 
132308 40 
132317 284 
132323 31 
132328 1 
132337 10 
132345 1 
132349 111 
132360 150 
132401 1 
132412 29 
132445 347 
132460 31 
132469 160 
132511 6 
132527 5 
132554 58 
132583 188 
132626 29 
132642 43 
132646 12 
132668 4 
132801 7 
132831 20 
132836 52 
132846 113 
132852 22 
132861 1 
132864 6 
132873 5 
132904 156 
132949 25 
132968 19 
132976 292 
132983 8 
132991 3 
133007 17 
133012 4 
133054 32 
133069 9 
133077 161 
133109 4 
133133 2 
133148 4 
133157 26 
133166 5 
133169 1 
133186 3 
133189 14 
133204 2 
133240 2 
133248 1 
133275 43 
133293 1 
133311 16 
133317 72 
133324 14 
133328 94 
133334 48 
133344 40 
133348 25 
133352 1 
133357 20 
133366 75 
133371 2 
133396 21 
133411 140 
133423 2 
133433 84 
133448 17 
133462 3 
133467 28 
133482 59 
133488 58 
133496 67 
133500 4 
133505 304 
133512 26 
133522 45 
133529 2 
133539 14 
133546 51 
133552 29 
133564 127 
133583 3 
133586 54 
133591 23 
133596 206 
133604 5 
133608 137 
133623 111 
133628 24 
133633 34 
133637 22 
133643 3 
133648 4 
133655 229 
133672 48 
133681 17 
133708 261 
133722 5 
133744 5 
133754 12 
133793 10 
133808 167 
133830 184 
133847 15 
133853 340 
133868 7 
133882 202 
133890 3 
133901 10 
133945 2 
133973 5 
133978 21 
134003 49 
134006 39 
134015 45 
134022 1 
134028 45 
134037 11 
134051 138 
134054 27 
134142 13 
134174 54 
134184 19 
134190 28 
134195 3 
134215 17 
134245 11 
134254 1 
134278 6 
134330 71 
134344 1 
134347 13 
134360 44 
134363 21 
134369 2 
134380 71 
134388 10 
134391 22 
134414 4 
134425 23 
134440 43 
134445 26 
134468 4 
134473 1 
134482 69 
134502 9 
134530 3 
134545 1 
134553 112 
134563 130 
134582 19 
134614 113 
134693 78 
134697 30 
134736 2 
134750 22 
134781 3 
134790 6 
134821 49 
134824 1 
134849 1 
134876 1 
134885 15 
134932 6 
134963 1 
134981 9 
134987 13 
135066 12 
135104 8 
135126 7 
135129 21 
135194 2 
135209 20 
135243 2 
135251 14 
135408 106 
135418 81 
135422 65 
135428 12 
135451 76 
135456 35 
135506 1 
135527 7 
135553 6 
135556 33 
135563 10 
135572 122 
135585 75 
135609 19 
135618 11 
135638 2 
135645 32 
135700 54 
135707 227 
135780 150 
135786 104 
135793 6 
135895 45 
135944 1 
135953 38 
135978 3 
135984 3 
136008 34 
136060 5 
136104 59 
136110 85 
136122 69 
136132 43 
136142 3 
136155 11 
136161 31 
136169 5 
136223 44 
136229 91 
136381 124 
136389 3 
136403 139 
136426 3 
136520 4 
136530 86 
136540 1 
136552 1 
136563 14 
136573 64 
136587 414 
136595 329 
136604 13 
136612 50 
136711 1 
136718 4 
136735 140 
136768 88 
136867 1 
136874 1 
136885 2 
136892 2 
136905 2 
136908 1 
136916 3 
136923 4 
136980 3 
136997 2 
137002 2 
137021 4 
137030 4 
137039 1 
137043 16 
137050 16 
137054 6 
137058 16 
137064 47 
137082 173 
137094 42 
137098 24 
137103 103 
137112 19 
137117 157 
137126 63 
137137 383 
137151 252 
137166 225 
137177 5 
137210 69 
137213 38 
137218 3 
137221 2 
137252 150 
137260 14 
137267 1 
137302 21 
137308 73 
137314 48 
137328 492 
137339 406 
137346 114 
137352 552 
137369 17 
137374 60 
137383 717 
137391 150 
137397 1 
137402 2 
137408 3 
137415 444 
137435 126 
137442 3 
137454 224 
137459 1 
137463 10 
137477 264 
137489 33 
137505 2093 
137542 1103 
137568 2 
137576 785 
137585 21 
137594 106 
137607 165 
137616 13 
137621 13 
137624 73 
137627 5 
137635 121 
137647 106 
137678 1 
138990 2 
139009 3 
139015 90 
139047 44 
139053 1 
139059 98 
139100 2 
139109 16 
139115 2 
139128 1 
139131 11 
139134 2 
139137 5 
139140 2 
139143 37 
139167 10 
139170 15 
139181 65 
139187 2 
139192 12 
139206 134 
139213 1 
139220 91 
139224 102 
139229 346 
139236 34 
139249 1 
139252 23 
139255 37 
139269 201 
139277 1 
139295 1 
139301 5 
139374 6 
139417 196 
139421 29 
139443 38 
139451 71 
139455 136 
139459 64 
139480 55 
139562 136 
139580 71 
139620 13 
139628 8 
139653 4 
139656 54 
139733 134 
139745 85 
139753 75 
139777 38 
139785 1 
139800 12 
139805 16 
139833 8 
139838 4 
139854 125 
139920 64 
139960 1 
139967 7 
139973 17 
139976 34 
139979 6 
139982 51 
139993 2 
140003 12 
140010 179 
140016 32 
140035 4 
140076 17 
140084 19 
140105 15 
140125 16 
140139 3 
140148 1 
140158 18 
140170 6 
140180 13 
140189 47 
140199 38 
140208 37 
140217 1 
140230 1 
140292 1 
140356 1 
140360 76 
140394 2 
140495 19 
140537 19 
140547 2 
140556 1 
140560 6 
140568 72 
140577 7 
140635 5 
140673 24 
140682 4 
140810 8 
140814 24 
140826 5 
140834 21 
140853 1 
140859 2 
140871 1 
140885 2 
140889 14 
140900 43 
140910 5 
140951 14 
140981 53 
140987 56 
140992 169 
140998 2 
141008 1 
141013 88 
141017 65 
141023 5 
141029 30 
141037 21 
141045 1 
141050 32 
141058 87 
141070 548 
141080 139 
141087 62 
141094 32 
141102 121 
141147 27 
141181 24 
141185 1 
141196 84 
141221 1 
141256 14 
141266 15 
141271 3 
141281 477 
141300 1 
141313 7 
141363 28 
141380 37 
141414 29 
141423 55 
141436 1 
141447 3 
141450 12 
141456 81 
141469 32 
141487 5 
141533 2 
141554 15 
141559 2 
141574 16 
141598 4 
141660 9 
141681 4 
141685 2 
141694 1 
141831 6 
141853 108 
141861 10 
141884 89 
141893 57 
141905 76 
141914 13 
141926 21 
141943 27 
142027 11 
142032 3 
142040 37 
142044 13 
142050 2 
142061 58 
142069 7 
142074 2 
142082 2 
142090 38 
142097 68 
142106 205 
142132 12 
142197 79 
142210 16 
142226 17 
142230 8 
142235 14 
142240 30 
142244 1 
142247 28 
142255 5 
142260 1 
142270 1 
142281 114 
142286 1 
142291 62 
142310 1 
142364 4 
142385 2 
142418 17 
142424 4 
142427 5 
142431 1 
142537 11 
142542 11 
142569 3 
142575 3 
142579 2 
142590 1 
142600 3 
142606 102 
142615 171 
142623 175 
142641 1 
142647 1 
142658 1 
142666 6 
142675 4 
142685 66 
142691 3 
142743 9 
142765 146 
142770 1 
142832 93 
142843 299 
142857 70 
142977 5 
143021 2 
143026 3 
143047 1 
143142 39 
143145 56 
143161 74 
143174 9 
143266 98 
143270 2 
143289 1 
143316 23 
143419 9 
143432 3 
143449 50 
143459 226 
143484 2245 
143507 99 
143524 132 
143536 1 
143551 409 
143571 367 
143581 213 
143600 11 
143650 87 
143723 2 
143726 14 
143739 7 
143770 7 
143856 6 
143863 3 
143897 9 
143933 15 
144037 5 
144044 64 
144049 34 
144089 39 
144102 46 
144114 2 
144124 16 
144152 206 
144175 28 
144181 60 
144187 64 
144235 4 
144240 1 
144244 51 
144254 1 
144279 5 
144283 4 
144286 17 
144296 3 
144306 12 
144317 9 
144336 12 
144377 19 
144385 21 
144397 36 
144417 1 
144420 4 
144423 18 
144434 22 
144464 62 
144468 16 
144495 12 
144523 11 
144528 39 
144544 19 
144552 3 
144598 2 
144622 31 
144645 2 
144653 26 
144684 20 
144692 10 
144704 67 
144717 22 
144730 6 
144761 65 
144767 1 
144784 13 
144792 25 
144803 177 
144809 161 
144851 22 
144875 2 
144891 114 
144916 13 
144956 10 
144988 15 
144993 1 
145005 2 
145026 5 
145102 2 
145205 15 
145214 331 
145262 58 
145335 99 
145343 24 
145397 1 
145426 1 
145559 133 
145653 262 
145671 11 
145695 195 
145702 1 
145722 4 
145730 22 
145777 7 
145788 3 
145805 8 
145820 1 
145855 9 
145869 16 
145900 4 
146022 1 
146173 2 
146180 1 
146217 131 
146384 12 
146389 1 
146407 47 
146420 1 
146449 1 
146472 1 
146481 32 
146486 3 
146592 4 
146620 1 
146650 43 
146655 10 
146665 7 
146697 16 
146743 12 
146769 22 
146864 2 
146933 24 
146936 26 
146942 10 
146946 107 
146954 1 
146957 2 
146976 79 
146986 36 
147006 24 
147012 12 
147025 19 
147034 1 
147045 57 
147057 41 
147082 19 
147092 139 
147097 219 
147112 1 
147116 3 
147122 58 
147127 91 
147133 1 
147136 1 
147140 61 
147146 4 
147150 114 
147159 1 
147169 55 
147178 172 
147187 53 
147191 9 
147200 9 
147205 3 
147209 1 
147235 2 
147239 74 
147246 1 
147269 1 
147284 2 
147288 21 
147311 157 
147333 16 
147345 5 
147356 23 
147361 35 
147369 42 
147376 49 
147380 4 
147394 46 
147408 29 
147425 51 
147516 1 
147533 37 
147545 2 
147551 2 
147554 15 
147572 14 
147632 4 
147692 28 
147699 1 
147702 64 
147710 27 
147713 13 
147723 64 
147728 29 
147735 66 
147745 36 
147753 106 
147760 31 
147768 46 
147773 7 
147776 12 
147788 1 
147796 1 
147805 104 
147818 2 
147826 9 
147837 67 
147845 87 
147855 22 
147867 85 
147880 37 
147899 54 
147928 10 
148037 143 
148052 2 
148081 5 
148137 4 
148189 32 
148198 1 
148260 24 
148294 27 
148300 1 
148331 147 
148343 116 
148352 33 
148365 41 
148423 35 
148511 10 
148514 205 
148528 22 
148554 21 
148613 123 
151749 17 
151776 4 
151801 5 
151808 78 
151812 3 
151816 128 
151819 15 
151823 126 
151827 6 
151843 1 
151853 164 
151861 181 
151866 4 
151874 85 
151882 223 
151887 128 
151893 152 
151903 1 
151911 27 
151918 1 
151928 96 
151951 39 
151978 2 
151982 3 
151986 103 
151995 8 
152018 75 
152046 35 
152054 7 
152058 11 
152061 1 
152064 29 
152072 55 
152076 50 
152108 55 
152146 73 
152162 88 
152221 4 
152226 17 
152232 31 
152240 49 
152243 12 
152248 4 
152254 11 
152272 14 
152283 2 
152288 3 
152354 1 
152363 3 
152387 1 
152418 10 
152428 57 
152435 299 
152524 15 
152577 36 
152594 53 
152601 2 
152605 119 
152613 43 
152617 248 
152624 10 
152628 90 
152632 36 
152636 1 
152652 2 
152661 1 
152666 9 
152675 7 
152681 3 
152686 126 
152694 195 
152699 38 
152713 2 
152755 11 
152760 34 
152767 16 
152811 8 
152839 64 
152842 46 
152867 12 
152884 48 
152903 1 
152913 12 
152938 97 
152942 13 
152950 390 
152996 198 
153006 20 
153039 121 
153062 6 
153102 9 
153116 6 
153122 29 
153138 84 
153167 1 
153201 1 
153212 45 
153223 5 
153258 1 
153285 5 
153305 2 
153398 4 
153442 31 
153460 1 
153525 6 
153529 1 
153541 13 
153549 92 
153562 110 
153578 7 
153581 231 
153592 10 
153614 1 
153620 1 
153632 74 
153636 4 
153676 128 
153682 2 
153710 69 
153713 127 
153718 33 
153728 118 
153748 18 
153752 414 
153770 73 
153778 35 
153804 15 
153811 20 
153841 5 
153881 11 
153888 9 
153957 86 
153977 4 
153987 1 
154008 46 
154018 16 
154021 1 
154044 3 
154096 87 
154104 2 
154120 33 
154151 2 
154185 8 
154207 51 
154237 1 
154297 30 
154324 5 
154330 27 
154367 33 
154375 54 
154382 41 
154391 45 
154411 8 
154444 410 
154457 34 
154464 33 
154498 1 
154576 34 
154584 23 
154591 2 
154610 30 
154617 96 
154632 1 
154639 2 
154647 98 
154657 3 
154669 82 
154680 1 
154703 3 
154751 23 
154767 12 
154773 47 
154818 43 
154824 59 
154842 14 
154906 172 
154920 4 
154935 11 
154957 193 
154973 11 
154977 21 
155068 254 
155077 1 
155113 97 
155121 27 
155133 88 
155144 25 
155148 39 
155153 585 
155162 4 
155177 144 
155184 213 
155189 1 
155197 3 
155227 5 
155236 84 
155248 9 
155259 10 
155279 121 
155283 3 
155524 1 
155566 15 
155639 5 
155742 72 
155752 13 
155770 4 
155841 3 
155848 56 
155855 29 
155877 123 
155952 1 
155979 2 
155990 1 
155994 4 
156012 6 
156057 3 
156069 4 
156087 2 
156098 1 
156122 1 
156128 133 
156154 9 
156165 157 
156211 42 
156306 315 
156329 20 
156367 225 
156397 49 
156420 238 
156440 16 
156487 29 
156520 1 
156538 20 
156596 7 
156623 19 
156641 8 
156656 5 
156670 5 
156676 63 
156682 29 
156688 2 
156730 9 
156738 19 
156777 116 
156821 44 
156834 163 
156847 37 
156863 20 
156887 44 
156909 1 
156920 82 
156930 5 
156993 2 
157001 10 
157022 228 
157043 17 
157053 3 
157102 102 
157139 2 
157143 6 
157149 44 
157157 13 
157174 1 
157177 1 
157202 3 
157213 3 
157240 15 
157257 12 
157296 5 
157303 68 
157322 60 
157325 15 
157352 43 
157355 52 
157360 22 
157369 108 
157381 27 
157385 81 
157391 2 
157398 3 
157404 73 
157416 22 
157432 4 
157441 250 
157446 2 
157449 2 
157459 13 
157479 4 
157507 1 
157551 269 
157565 164 
157579 43 
157587 1 
157604 73 
157631 89 
157637 2 
157642 200 
157665 85 
157669 2 
157681 18 
157692 1 
157697 18 
157701 4 
157719 103 
157723 52 
157729 9 
157733 6 
157757 22 
157762 24 
157768 4 
157774 21 
157783 320 
157798 1 
157804 3 
157812 108 
157820 12 
157824 67 
157830 34 
157839 5 
157851 3 
157856 15 
157862 6 
157867 53 
157872 9 
157878 36 
157892 9 
157896 109 
157913 13 
157916 81 
157921 101 
157929 273 
157949 26 
157953 52 
157957 12 
157963 23 
157977 15 
157980 16 
157986 87 
157989 18 
157993 3 
158002 1 
158005 2 
158016 49 
158035 126 
158044 44 
158062 8 
158065 20 
158075 7 
158089 3 
158098 70 
158113 10 
158117 4 
158147 45 
158177 79 
158197 3 
158200 8 
158205 59 
158214 23 
158226 17 
158235 48 
158245 13 
158254 6 
158257 106 
158266 50 
158271 44 
158281 2 
158290 76 
158294 6 
158302 37 
158308 25 
158322 26 
158327 1 
158337 97 
158343 1 
158376 3 
158380 84 
158391 20 
158403 72 
158455 43 
158466 45 
158474 9 
158480 92 
158502 13 
158505 32 
158512 111 
158518 85 
158553 1 
158568 1 
158675 92 
158696 52 
158706 5 
158720 14 
158730 1 
158736 11 
158838 25 
158847 5 
158854 3 
158865 3 
158873 5 
158884 5 
158887 23 
158979 2 
158984 55 
159004 20 
159013 58 
159020 7 
159024 66 
159031 15 
159116 4 
159127 23 
159143 12 
159153 6 
159158 1 
159162 111 
159170 1 
159195 355 
159208 123 
159214 23 
159217 138 
159238 70 
159254 55 
159262 3 
159269 94 
159274 36 
159277 4 
159285 11 
159297 15 
159304 9 
159316 9 
159345 1 
159406 21 
159434 6 
159452 357 
159466 1 
159481 7 
159489 204 
159510 34 
159520 3 
159534 32 
159572 65 
159575 8 
159599 101 
159603 17 
159612 3 
159620 4 
159636 55 
159639 9 
159678 19 
159718 2 
159757 42 
159778 19 
159783 78 
159791 53 
159818 8 
159829 1 
159838 79 
159873 10 
159922 1 
159990 175 
160012 25 
160138 4 
160150 1 
160166 1 
160199 4 
160297 77 
160315 54 
160322 1 
160334 6 
160347 5 
160358 2 
160371 5 
160394 6 
160409 7 
160456 3 
160469 1 
160472 4 
160479 40 
160489 26 
160498 32 
160507 58 
160514 6 
160523 2 
160530 62 
160540 40 
160547 32 
160555 55 
160562 22 
160570 35 
160579 94 
160591 66 
160598 14 
160623 2 
160635 3 
160663 10 
160710 20 
160727 3 
160738 3 
160746 2 
160757 14 
160761 54 
160780 5 
160800 1 
160919 45 
160952 12 
160965 1 
161109 2 
161239 6 
161279 6 
161304 10 
161312 6 
161426 1 
161481 2 
161584 1 
161606 2 
161626 2 
161630 5 
161640 10 
161790 7 
161798 12 
161803 1 
161855 45 
161884 7 
161904 35 
161944 69 
161950 1 
162078 37 
162084 1 
162106 5 
162170 49 
162226 2 
162238 1 
162268 37 
162277 1 
162283 12 
162290 2 
162299 185 
162310 4 
162321 2 
162329 7 
162340 78 
162363 1 
162498 1 
162501 24 
162530 13 
162544 1 
162590 13 
162650 1 
162679 19 
162688 9 
162713 4 
162777 2 
162813 6 
162829 101 
162859 33 
162916 1 
162925 7 
162949 31 
163018 1 
163021 1 
163057 5 
163092 3 
163095 3 
163188 18 
163196 1 
163201 11 
163208 10 
163217 2 
163223 5 
163235 2 
163240 11 
163245 15 
163262 14 
163269 6 
163294 4 
163297 3 
163303 7 
163306 6 
163323 11 
163326 24 
163331 14 
163340 7 
163350 9 
163353 9 
163366 11 
163373 2 
163376 3 
163381 4 
163390 1 
163394 2 
163423 1 
163437 4 
163448 7 
163454 6 
163466 51 
163471 43 
163480 29 
163486 1 
163489 2 
163494 68 
163510 40 
163516 116 
163543 28 
163564 27 
163604 28 
163612 48 
163621 16 
163629 55 
163633 1 
163680 2 
163691 12 
163697 8 
163704 815 
163711 9 
163716 5 
163721 44 
163728 1 
163731 25 
163736 1 
163745 120 
163769 120 
163776 31 
163781 13 
163789 507 
163800 98 
163806 32 
163811 1 
163815 11 
163820 8 
163826 14 
163833 15 
163841 160 
163849 235 
163862 89 
163874 1 
163878 13 
163885 208 
163892 12 
163900 38 
163909 55 
163928 3 
163932 23 
163937 24 
163958 267 
163977 62 
163984 7 
163988 5 
163992 1 
163996 22 
164026 3 
164030 53 
164048 14 
164077 1 
164099 2 
164103 58 
164111 1 
164116 6 
164125 7 
164128 2 
164152 20 
164231 1 
164234 2 
164237 13 
164265 4 
164271 26 
164280 233 
164290 268 
164305 118 
164318 197 
164335 22 
164345 5 
164352 1 
164357 28 
164361 25 
164367 20 
164371 67 
164375 20 
164378 3 
164381 81 
164390 2 
164399 2 
164405 93 
164451 47 
164493 37 
164499 7 
164507 27 
164517 60 
164524 9 
164533 10 
164540 27 
164554 1 
164557 7 
164626 3 
164637 3 
164652 7 
164676 5 
164715 6 
164811 5 
164814 24 
164846 33 
165012 18 
165069 3 
165288 27 
165297 187 
165314 17 
165357 2 
165486 3 
165651 6 
165665 50 
165766 5 
165787 1 
165795 13 
165903 12 
165927 6 
165930 49 
165946 29 
165970 10 
165976 69 
166133 2 
166207 37 
166237 8 
166247 5 
166251 196 
166262 24 
166270 5 
166300 19 
166416 68 
166425 36 
166435 31 
166439 3 
166443 12 
166493 2 
166497 124 
166505 657 
166513 128 
166533 238 
166542 276 
166557 14 
166560 1 
166570 27 
166605 8 
166646 5 
166663 12 
166681 19 
166692 8 
166706 6 
166720 8 
166723 16 
166727 7 
166731 2 
166734 3 
166744 38 
166752 4 
166755 12 
166762 7 
166769 15 
166784 3 
166876 36 
166882 12 
166912 3 
166920 89 
166936 11 
167097 13 
167333 3 
167359 19 
167523 1 
167563 198 
167571 2 
167722 106 
167858 38 
167881 4 
168002 3 
168012 37 
168018 12 
168025 5 
168033 39 
168043 5 
168049 7 
168063 75 
168072 39 
168076 2 
168082 6 
168097 2 
168114 3 
168209 169 
168221 27 
168226 105 
168236 228 
168243 309 
168259 405 
168283 4 
168288 2 
168293 3 
168335 149 
168360 13 
168369 97 
168376 1 
168396 3 
168401 149 
168441 144 
168445 7 
168458 25 
168465 8 
168584 4 
168633 46 
168636 39 
168875 1 
168940 10 
168961 5 
169027 11 
169038 1 
169042 8 
169060 4 
169076 2 
169099 2 
169166 3 
169192 3 
169201 6 
169469 27 
169480 84 
169485 21 
169500 91 
169503 94 
169509 1 
169524 1 
169527 2 
169551 2 
169594 3 
169607 8 
169659 10 
169736 7 
169756 58 
169762 34 
169776 83 
169797 7 
169805 3 
169844 382 
169899 17 
169907 133 
169922 121 
169935 1 
169939 9 
169951 177 
169956 20 
169965 28 
169977 1 
169981 123 
169990 7 
169996 445 
170006 76 
170011 5 
170016 36 
170020 2 
170024 1 
170027 74 
170036 1 
170040 2 
170055 43 
170156 45 
170161 43 
170171 64 
170178 1 
170199 206 
170210 25 
170220 58 
170235 2 
170260 23 
170404 5 
170555 1 
170558 3 
170569 47 
170618 31 
170698 11 
170708 78 
170714 7 
170791 1 
170812 2 
170841 9 
170877 6 
170881 5 
170889 3 
170897 31 
170918 4 
170926 101 
170940 13 
171003 1 
171007 52 
171026 21 
171052 29 
171070 44 
171074 38 
171095 3 
171243 60 
171313 1 
171574 47 
171707 1 
171725 6 
171729 7 
171757 11 
171829 11 
171916 13 
171937 1 
172017 47 
172081 1 
172162 1 
172166 2 
172178 30 
172222 1 
172226 1 
172251 22 
172362 1 
172366 41 
172370 28 
172384 4 
172441 13 
172489 28 
172503 7 
172511 56 
172536 3 
172545 31 
172555 66 
172564 89 
172573 2 
172582 94 
172616 1 
172627 324 
172641 109 
172650 134 
172656 1 
172669 2 
172673 3 
172683 3 
172720 28 
172819 41 
172848 2 
172859 3 
173162 23 
173357 23 
173497 1 
173512 7 
173515 9 
173521 4 
173527 289 
173541 5 
173546 14 
173550 18 
173558 1 
173564 18 
173567 12 
173572 12 
173581 57 
173588 102 
173601 91 
173622 23 
173649 14 
173670 1 
173676 1 
173699 21 
173708 12 
173759 1 
173795 8 
173811 49 
173834 1 
173847 1 
173913 18 
173935 4 
173958 28 
173962 4 
173977 15 
174092 1 
174112 24 
174129 176 
174134 10 
174140 2 
174163 12 
174298 1 
174338 23 
174350 5 
174365 107 
174376 1 
174517 3 
174591 1 
174640 169 
174656 2 
174782 4 
174823 11 
174853 1 
174886 27 
174893 4 
174932 6 
174949 5 
174962 2 
175004 7 
175090 1 
175100 66 
175141 118 
175236 26 
175253 87 
175286 51 
175309 8 
175321 9 
175335 1 
175524 104 
175571 82 
175593 6 
175603 155 
175612 143 
175619 307 
175632 35 
175638 10 
175768 5 
176128 13 
176153 29 
176214 47 
176255 1 
176356 1 
176382 159 
176387 44 
176391 49 
176398 121 
176406 8 
176412 19 
176482 125 
176530 5 
176546 5 
176553 194 
176566 49 
176575 9 
176581 1 
176585 42 
176592 125 
176599 4 
176606 129 
176613 191 
176621 12 
176653 1 
176659 35 
176665 11 
176675 32 
176679 22 
176689 20 
176695 1 
176713 54 
176716 1 
176772 11 
176855 7 
176906 16 
176916 29 
176944 16 
176955 23 
176963 30 
176980 30 
176985 42 
177003 6 
177012 188 
177020 9 
177029 27 
177035 54 
177042 26 
177054 18 
177063 10 
177151 1 
177160 69 
177166 13 
177217 37 
177228 15 
177353 5 
177363 1 
177369 2 
177372 13 
177380 10 
177409 9 
177420 4 
177424 3 
177434 15 
177445 5 
177453 1 
177480 5 
177496 42 
177597 16 
177615 48 
177650 73 
177765 2 
177802 8 
177814 8 
177827 50 
177992 22 
178123 1 
178137 15 
178271 7 
178274 2 
178282 1 
178285 1 
178292 27 
178302 4 
178309 3 
178313 4 
178320 2 
178324 4 
178328 13 
178333 4 
178336 2 
178342 2 
178349 9 
178355 14 
178367 48 
178374 52 
178382 1 
178387 18 
178391 6 
178401 7 
178406 4 
178410 7 
178413 4 
178416 11 
178421 24 
178431 20 
178437 1 
178440 6 
178503 1 
178538 13 
178546 22 
178558 37 
178564 4 
178573 7 
178579 1 
178805 8 
178813 46 
178819 1 
178832 93 
178839 19 
178842 28 
178847 2 
178855 1 
178873 121 
178889 120 
178929 96 
178945 3 
178948 146 
178954 11 
178962 11 
178967 13 
178996 1 
179005 69 
179170 4 
179261 5 
179273 36 
179280 2 
179284 56 
179289 11 
179293 21 
179298 8 
179322 17 
179327 1 
179332 1 
179335 4 
179343 7 
179347 16 
179355 30 
179364 60 
179369 9 
179393 7 
179485 2 
179494 15 
179503 14 
179516 1 
179523 1 
179529 3 
179549 5 
179683 16 
179697 12 
179834 5 
179862 15 
179944 1 
180633 68 
180770 17 
180791 2 
181207 11 
181238 14 
181293 5 
181382 27 
181458 7 
181685 16 
181761 132 
182056 8 
182264 104 
182328 1 
182396 36 
182515 61 
182861 46 
182908 23 
182945 1 
182999 3 
183443 10 
183484 2 
183499 35 
183546 39 
183572 4 
183579 84 
183583 3 
183628 46 
183690 1 
183742 4 
183762 26 
183794 1 
183798 7 
183875 14 
183891 4 
183929 7 
183941 93 
183954 3 
183958 64 
183980 4 
183988 1 
183998 7 
184009 5 
184012 6 
184018 6 
184040 14 
184069 2 
184083 6 
184107 29 
184157 2 
184180 1 
184207 6 
184232 9 
184252 19 
184263 3 
184279 2 
184328 20 
184370 2 
184542 2 
184577 1 
184584 5 
184590 11 
184611 1 
184616 51 
184632 11 
184637 21 
184643 73 
184713 11 
184732 1 
184755 81 
184766 13 
184831 49 
184902 27 
184926 8 
184934 7 
184957 89 
184985 32 
184995 3 
185082 2 
185161 3 
185185 29 
185214 1 
185218 5 
185229 17 
185249 1 
185252 1 
185275 25 
185452 13 
185624 5 
185870 84 
185895 64 
185903 28 
185929 16 
185933 64 
186075 23 
186085 1 
186089 22 
186094 4 
186098 14 
186104 3 
186108 14 
186115 10 
186120 99 
186126 50 
186168 1 
186179 61 
186184 20 
186190 131 
186197 22 
186201 4 
186206 8 
186213 27 
186216 9 
186227 41 
186272 3 
186278 1 
186414 3 
186428 2 
186437 2 
186701 10 
186729 102 
186876 29 
187045 5 
187172 4 
187180 1 
187200 1 
187213 25 
187242 11 
187413 13 
187815 5 
188176 22 
188199 16 
188229 2 
188345 46 
188373 1 
188441 2 
188602 5 
188770 56 
188845 35 
189059 3 
189095 17 
189129 23 
189222 40 
189383 1 
189394 4 
189439 1 
189656 28 
189663 29 
189666 6 
189688 1 
189748 8 
189867 1 
189966 122 
190087 3 
190106 40 
190111 2 
190127 24 
190145 7 
190164 16 
190183 18 
190213 11 
190229 28 
190240 3 
190358 77 
190410 15 
190423 1 
190432 35 
190440 18 
190443 27 
190449 51 
190455 52 
190460 162 
190469 114 
190477 3 
190486 14 
190493 31 
190505 58 
190526 37 
190539 3 
190658 4 
190688 6 
190817 3 
190850 10 
191270 96 
191347 1 
191428 8 
191540 1 
191551 4 
191564 2 
191593 1 
191741 2 
191750 3 
191762 2 
191768 4 
191806 1 
191829 9 
192753 3 
193062 55 
193080 36 
193091 1 
193098 266 
193105 68 
193170 8 
193173 6 
193179 136 
193191 15 
193211 15 
193222 50 
193243 221 
193257 6 
193265 12 
193270 69 
193280 12 
193331 4 
193352 5 
193397 28 
193402 56 
193423 14 
193437 153 
193451 19 
193479 13 
193536 38 
193548 61 
193555 1 
193558 31 
193567 60 
193576 5 
193588 91 
193596 3 
193607 2 
193771 2 
193781 21 
193839 4 
194072 25 
194125 1 
194178 8 
194220 176 
194231 8 
194273 1 
194292 94 
194303 4 
194306 9 
194328 6 
194347 218 
194355 28 
194362 7 
194372 41 
194383 8 
194400 35 
194411 85 
194435 17 
194497 44 
194522 117 
194531 176 
194539 3 
194554 33 
194591 77 
194604 7 
194701 11 
194713 366 
194719 3 
194723 20 
194745 2 
194777 34 
194835 34 
194858 8 
194913 15 
194957 12 
194975 2 
195000 9 
195099 1 
195108 36 
195137 9 
195145 52 
195158 207 
195253 1 
195267 65 
195271 13 
195274 17 
195309 16 
195322 31 
195372 1 
195404 109 
195424 29 
195458 5 
195486 55 
195566 67 
195616 1 
195627 4 
195657 17 
195671 17 
195696 24 
195818 15 
195834 7 
196524 12 
196532 13 
196585 6 
196622 1 
196749 1 
196919 94 
196958 2 
197058 214 
197071 127 
197080 8 
197088 1 
197166 1 
197214 3 
197226 1 
197240 12 
197257 6 
197270 14 
197292 48 
197306 1 
197312 17 
197326 31 
197337 19 
197349 10 
197356 1 
197361 15 
197365 33 
197368 10 
197373 16 
197376 26 
197380 8 
197391 7 
197406 4 
197417 5 
197453 24 
197484 2 
197504 7 
197521 20 
197530 5 
197570 7 
197574 26 
197586 55 
197671 1 
197702 29 
197708 89 
197715 8 
197740 13 
197744 1 
197834 1 
197887 10 
197898 1 
197905 2 
197915 4 
197971 7 
198117 14 
198184 19 
198287 3 
198437 1 
198449 5 
198509 6 
198710 7 
198725 6 
199366 2 
199373 96 
199388 5 
199426 32 
199519 3 
199523 4 
199557 2 
199567 1 
201235 117 
201254 2 
201282 4 
201378 584 
201421 2 
201438 67 
201547 7 
201564 25 
201572 5 
201622 1 
201626 9 
201630 17 
205141 1 
205445 60 
205481 171 
205487 36 
205493 68 
205498 4 
205503 24 
205511 1 
205514 66 
205570 31 
205624 12 
205640 4 
205698 13 
205710 9 
205716 7 
205722 4 
205761 2 
205767 1 
205772 1 
205792 1 
205800 1 
205873 34 
205925 1 
205946 3 
205950 1 
205969 1 
206094 2 
206122 9 
206231 21 
206358 297 
206377 27 
206459 195 
206523 1 
206531 24 
206539 66 
206566 25 
206573 18 
206679 1 
206682 47 
206716 59 
206727 37 
206739 2 
206743 86 
206749 205 
206758 171 
206778 2 
206782 1 
206792 43 
206800 339 
206816 38 
206841 7 
207789 1 
207960 6 
207981 32 
207987 44 
207993 219 
208002 8 
208011 117 
208027 144 
208035 6 
208051 2 
208064 488 
208081 8 
208085 1 
208093 101 
208116 3 
208129 4 
208135 40 
208269 3 
208375 1 
208400 3 
208407 183 
208415 24 
208419 103 
208427 5 
208438 2 
208508 16 
208527 138 
208546 17 
208549 7 
208557 1 
208691 49 
208695 1 
208698 6 
208703 29 
208708 1 
208721 1 
208727 12 
208744 30 
208750 1 
208777 1 
208803 13 
208810 1 
208843 27 
208865 25 
208870 6 
208876 169 
208885 1 
208903 1 
208928 5 
208937 5 
208968 3 
208978 4 
208998 41 
209002 21 
209007 11 
209010 27 
209018 8 
209027 77 
209040 23 
209073 283 
209110 15 
209114 45 
209118 10 
209138 60 
209141 2 
209159 9 
209164 164 
209183 1 
209187 28 
209198 35 
209218 4 
209226 22 
209230 173 
209335 3 
209380 10 
209384 1 
209407 45 
209511 2 
209541 97 
209562 5 
209566 79 
209572 67 
209581 149 
209590 12 
209598 37 
209629 1 
209660 10 
209673 249 
209708 1 
209740 6 
209762 30 
209768 2 
209776 3 
209787 213 
209807 25 
209812 5 
209824 35 
209832 46 
209838 3 
209842 6 
209849 5 
209884 11 
209936 10 
209952 2 
209987 4 
210014 9 
210088 1 
210114 2 
210124 6 
210149 6 
210187 55 
210267 1 
210284 1 
210346 4 
210459 1 
210482 64 
210490 1 
210496 106 
210503 23 
210508 1 
210538 76 
210542 2 
210546 4 
210550 10 
210558 32 
210563 23 
210569 76 
210574 111 
210584 87 
210599 3 
210606 18 
210620 29 
210665 3 
210728 15 
210748 8 
210858 2 
210861 4 
210895 20 
210926 15 
210954 1 
211277 9 
211630 14 
211636 40 
211655 4 
211666 52 
211673 83 
211681 1 
211689 89 
211699 119 
211712 221 
211721 20 
211745 38 
211752 106 
211762 20 
211767 104 
211775 265 
211782 211 
211795 208 
211804 32 
211815 40 
211834 10 
211848 146 
211981 67 
211987 88 
211996 3 
212014 40 
212018 92 
212134 1 
212142 44 
212158 2 
212161 13 
212169 65 
212174 1 
212181 149 
212296 71 
212307 20 
212311 2 
212322 150 
212334 493 
212346 131 
212352 27 
212360 192 
212379 56 
212415 41 
212467 167 
212508 30 
212539 53 
212547 149 
212656 28 
212661 12 
212664 1 
212675 171 
212719 10 
212724 37 
212743 7 
212751 8 
212784 3 
212802 1 
212846 105 
212880 42 
212887 58 
212893 53 
212938 6 
212956 33 
213015 30 
213051 10 
213121 7 
213161 12 
213220 17 
213224 2 
213227 6 
213246 13 
213298 45 
213376 13 
213381 3 
213397 110 
213402 3 
213411 1 
213420 10 
213428 27 
213558 15 
213718 1 
213743 1 
213751 5 
213763 1 
213770 214 
213888 6 
213898 3 
213910 18 
213923 28 
213929 93 
213938 1 
213969 5 
213972 78 
213980 1 
213993 11 
214004 7 
214017 1 
214024 1 
214036 14 
214054 2 
214173 1 
214195 113 
214209 135 
214338 24 
214345 48 
214348 1 
214357 35 
214386 26 
214498 4 
214503 30 
214512 170 
214533 42 
214646 5 
214656 38 
214673 6 
214676 24 
214679 24 
214828 16 
214836 17 
214846 4 
214851 8 
214856 13 
214861 87 
214867 2 
214870 5 
214878 42 
214901 2 
214912 9 
214920 145 
214936 12 
214948 8 
216273 2 
216427 3 
216433 10 
216459 19 
216469 1 
216480 23 
216483 75 
216513 8 
216521 32 
216528 1 
216532 28 
216539 40 
216542 218 
216552 14 
216568 56 
216572 110 
216577 3 
216583 2 
216593 7 
216602 11 
216608 7 
216613 5 
216619 41 
216644 3 
217092 109 
217123 25 
217272 16 
217381 9 
217674 9 
217821 82 
217868 27 
218046 11 
218105 2 
218195 50 
218224 6 
218341 2 
218371 1 
218392 43 
218455 143 
218466 134 
218475 36 
218481 12 
218484 4 
218495 1 
218511 20 
219961 94 
219968 1 
220012 3 
220066 85 
220139 2 
220152 31 
220158 31 
220162 5 
220168 52 
220190 59 
220193 41 
220201 16 
220205 6 
220209 53 
220215 8 
220235 35 
220254 65 
220263 189 
220275 10 
220283 162 
220290 29 
220298 7 
220419 29 
220422 1 
220441 6 
220444 37 
220492 8 
220581 20 
220980 1 
223302 1 
223311 15 
223315 3 
223325 155 
223332 146 
223360 2 
223366 29 
223416 2 
223433 10 
223437 65 
223446 211 
223452 122 
223470 6 
223478 13 
223490 256 
223565 6 
223590 6 
223618 102 
223627 49 
223667 8 
223676 10 
223688 1 
223740 17 
223922 11 
223926 1 
223960 13 
223972 16 
223982 3 
224005 1 
224013 1 
224115 2 
224127 282 
224134 56 
224149 8 
224275 1 
224287 14 
224296 8 
224314 1 
224325 230 
224330 35 
224337 185 
224361 29 
224378 37 
224382 120 
224385 1 
224389 1 
224392 2 
224395 1 
224440 94 
224454 20 
224505 121 
224512 23 
224518 143 
224556 1 
224564 23 
224623 1 
224673 1 
224686 26 
224807 12 
224810 2 
224814 1 
224817 41 
224822 3 
224837 32 
224844 1 
224848 24 
224859 10 
224879 41 
224882 19 
224895 2 
224901 56 
224912 1 
224929 73 
224932 1 
224959 4 
225137 4 
225174 31 
225198 3 
225217 9 
225225 1 
225233 57 
225249 28 
225252 8 
225257 14 
225263 13 
225267 21 
225273 2 
225292 3 
225316 112 
225328 14 
225344 384 
225359 19 
225371 8 
225377 6 
225404 51 
225416 47 
225424 88 
225431 4 
225437 181 
225446 87 
225451 19 
225455 4 
225463 143 
225468 96 
225476 64 
225480 10 
225484 31 
225487 1 
225498 21 
225508 21 
225519 6 
225522 1 
225529 10 
225540 9 
225551 1 
225555 21 
225566 8 
225602 2 
225607 1 
225701 129 
225739 12 
225766 1 
225769 14 
225780 17 
225942 1 
225960 49 
225969 70 
225982 9 
225992 13 
226002 15 
226018 21 
226021 10 
226045 13 
226057 51 
226061 18 
226065 16 
226070 125 
226079 8 
226089 15 
226096 69 
226104 7 
226109 78 
226113 13 
226121 12 
226133 4 
226138 5 
226142 10 
226145 9 
226186 4 
226189 36 
226227 1 
226230 2 
226242 7 
226245 4 
226248 25 
226254 46 
226262 5 
226265 1 
226269 91 
226282 304 
226295 386 
226310 31 
226313 4 
226329 1 
226337 28 
226347 2 
226353 19 
226382 6 
226385 22 
226445 4 
226471 41 
226498 22 
226567 1 
226586 23 
226619 100 
226627 3 
226638 3 
226644 155 
226664 42 
226670 7 
226686 15 
226691 9 
226711 3 
226751 3 
226784 14 
226795 6 
226846 7 
226861 6 
226882 4 
226916 8 
226959 2 
226980 1 
227033 155 
227047 1 
227057 89 
227066 66 
227098 67 
227108 1 
227143 91 
227174 25 
227277 13 
227347 281 
227411 3 
227438 6 
227442 3 
227472 3 
227505 14 
227522 8 
227576 34 
227598 8 
227605 33 
227612 30 
227628 1 
227643 34 
227664 4 
227676 58 
227679 10 
227687 18 
227715 21 
227787 37 
227805 178 
227814 1 
227825 8 
227834 6 
227848 1312 
227866 90 
227872 21 
227878 24 
227944 122 
228055 4 
228064 45 
228087 20 
228091 4 
228108 62 
228119 24 
228141 76 
228155 3 
228162 285 
228167 132 
228172 150 
228177 35 
228182 124 
228186 368 
228201 107 
228208 201 
228214 101 
228252 73 
228262 286 
228270 1031 
228291 110 
228302 11 
228429 9 
228461 30 
228596 2 
228617 30 
228766 4 
228777 6 
228794 2 
228805 33 
228811 2 
228822 8 
228835 3 
228839 59 
228846 79 
228854 14 
228912 4 
228977 14 
228984 2 
228991 3 
229000 2 
229003 2 
229021 151 
229029 8 
229034 137 
229042 25 
229051 14 
229059 3 
229069 93 
229183 20 
229203 16 
229212 3 
229216 1 
229224 5 
229240 15 
229244 27 
229256 25 
229315 21 
229325 53 
229475 53 
229517 118 
229522 27 
229551 6 
229565 1 
229571 25 
229691 36 
229748 6 
229797 22 
229818 117 
229836 39 
229844 5 
229849 45 
229857 264 
229876 15 
229910 4 
229916 106 
229923 52 
229929 21 
229936 8 
230048 2 
230083 1 
230106 1 
230137 27 
230205 70 
230262 27 
230277 2 
230425 98 
230453 13 
230620 4 
230783 3 
230796 11 
230809 1 
230872 3 
231071 5 
231152 21 
231164 1 
231189 1 
231207 1 
231335 56 
231353 24 
231362 5 
231366 28 
231369 21 
231374 122 
231377 51 
231382 14 
231399 2 
231408 7 
231413 22 
231417 67 
231427 332 
231453 1 
231459 2 
231580 11 
231614 8 
231818 3 
231923 153 
232125 13 
232273 1 
232656 15 
232752 2 
232838 1 
232898 10 
232914 47 
232938 2 
233052 2 
233222 28 
233266 32 
233480 28 
233533 2 
233549 12 
233567 240 
233581 18 
233593 35 
233608 13 
233612 5 
233626 68 
233728 7 
233757 2 
233941 2 
233974 10 
234104 75 
234325 7 
234368 5 
234420 1 
234471 4 
234530 10 
234560 3 
234716 6 
234771 9 
234783 3 
234949 1 
235018 3 
235041 63 
235147 21 
235233 59 
235244 38 
235412 39 
235477 1 
235526 1 
235736 56 
235764 35 
235775 25 
235825 1 
235853 89 
235961 11 
236134 2 
236141 5 
236171 3 
236275 88 
236285 9 
236299 23 
236311 2 
236337 13 
236378 17 
236445 50 
236448 22 
236457 6 
236464 69 
236471 15 
236477 23 
236484 3 
236489 195 
236503 257 
236512 70 
236533 1 
236575 8 
236650 99 
236656 59 
236664 57 
236675 33 
236688 22 
236697 19 
236706 1 
236722 28 
236736 35 
236739 22 
236758 25 
236802 21 
236817 36 
236823 8 
236834 176 
236841 34 
236861 58 
236870 47 
236880 14 
236890 331 
236903 107 
236912 72 
236925 156 
236933 106 
236945 17 
236957 1 
236993 63 
237001 4 
237009 59 
237023 279 
237037 230 
237045 28 
237125 22 
237173 1 
237201 3 
237341 4 
237345 18 
237355 54 
237407 14 
237532 59 
237543 36 
237573 78 
237637 14 
237717 14 
237802 135 
237869 1 
237884 1 
237972 45 
238039 15 
238062 26 
238152 8 
238170 40 
238185 3 
238201 3 
238219 88 
238232 2 
238242 7 
238313 2 
238360 17 
238364 2 
238393 116 
238416 3 
238500 4 
238509 3 
238543 1 
238659 77 
238671 1 
238684 3 
238687 1 
238697 3 
238702 74 
238707 48 
238715 61 
238724 17 
238728 55 
238739 23 
238746 45 
238752 96 
238761 48 
238807 198 
238815 67 
238822 8 
238842 41 
238850 8 
238858 7 
238861 27 
238871 8 
238887 7 
238890 1 
238895 41 
238935 1 
239049 3 
239083 90 
239209 3 
239374 207 
239403 1 
239407 29 
239724 8 
239811 33 
239910 2 
239928 7 
239961 1 
239967 36 
239999 10 
240288 11 
240291 1 
240404 1 
240430 70 
240435 5 
240555 16 
240582 45 
240607 1 
240615 12 
240621 108 
240626 99 
240633 271 
240641 139 
240650 147 
240655 103 
240661 129 
240701 22 
240709 1 
240714 10 
240721 10 
240743 3 
240750 2 
240779 1 
240967 1 
242383 27 
242392 8 
242406 10 
242412 25 
242415 17 
242423 3 
242427 19 
242436 41 
242483 9 
242499 6 
242505 4 
242511 1 
242519 10 
242524 2 
242527 1 
242531 14 
242538 27 
242543 4 
242548 3 
242553 103 
242685 76 
242691 10 
242695 53 
242710 4 
242734 14 
242841 21 
242852 24 
242861 29 
242883 9 
242893 30 
242944 8 
243032 2 
243038 25 
243048 2 
243052 25 
243058 41 
243062 156 
243071 8 
243188 1 
243485 6 
243517 15 
243568 94 
243669 43 
243729 226 
243782 7 
243863 65 
243939 6 
244054 2 
244125 25 
244131 9 
244190 7 
244255 83 
244275 239 
244314 1 
244373 30 
244462 6 
244466 24 
244708 83 
244849 1 
244954 2 
244962 1 
245077 39 
245138 2 
245141 1 
245149 2 
245366 1 
245415 3 
245454 262 
245610 52 
245759 8 
246156 27 
246182 3 
246316 158 
246397 7 
246504 1 
246524 2 
246590 33 
246636 1 
246650 9 
246671 50 
246686 1 
246693 11 
246698 76 
246704 1 
246709 62 
246713 58 
246725 64 
246730 113 
246807 2 
246816 9 
246824 8 
246859 5 
246865 15 
246879 39 
246892 112 
246905 220 
246911 4 
246918 19 
246923 2 
246931 1 
246976 3 
247069 43 
247089 109 
247095 2 
247235 21 
247262 15 
247298 59 
247402 115 
247488 4 
247547 68 
247556 65 
247566 88 
247591 5 
247687 32 
247764 3 
247910 13 
247957 15 
248033 43 
248181 14 
248241 16 
248356 125 
248434 7 
248516 7 
248526 113 
248540 36 
248550 176 
248651 4 
248684 61 
248693 7 
248813 13 
248857 3 
248870 6 
248880 5 
248910 29 
248933 118 
248939 3 
248943 120 
249083 12 
249092 5 
249108 1 
249116 324 
249253 69 
249289 31 
249403 2 
249418 13 
249421 34 
249559 62 
249564 167 
249600 8 
249729 62 
249741 7 
249777 17 
249860 2 
249888 34 
249891 4 
249908 28 
249913 16 
250066 1 
250071 8 
250077 149 
250092 260 
250099 77 
250114 52 
250120 8 
250138 10 
250162 18 
250296 1 
250372 2 
250446 18 
250479 1 
251117 44 
251444 7 
251609 6 
252052 5 
252089 20 
252163 1 
252244 1 
252289 22 
252388 2 
252535 9 
252684 11 
252710 2 
252715 1 
252757 5 
252765 90 
252772 45 
252776 101 
252780 47 
252789 132 
252804 40 
252811 5 
252838 8 
252931 39 
252938 64 
252961 14 
252994 6 
253115 48 
253122 9 
253139 190 
253161 2 
253279 5 
253309 1 
253371 1 
253417 1 
253456 66 
253462 5 
253480 1 
253502 60 
253588 12 
253593 1 
253604 1 
253617 43 
253754 54 
253792 16 
253883 1 
253935 96 
254066 12 
254239 5 
254244 2 
254247 1 
254260 2 
254275 162 
254284 62 
254310 24 
254313 59 
254324 1 
254348 2 
254462 13 
254829 8 
254966 13 
255950 1 
256209 14 
256957 2 
256960 2 
257464 3 
257493 61 
257819 8 
257839 39 
257854 1 
258046 38 
258201 33 
258259 2 
258327 2 
258345 1 
258371 18 
258510 18 
258515 4 
258542 1 
258607 2 
258657 7 
258666 7 
258685 206 
258689 1 
258703 66 
258713 45 
258724 70 
258729 12 
258734 13 
258781 2 
258790 53 
258798 268 
258809 300 
258815 16 
258824 1 
258828 54 
258836 112 
259146 18 
259158 138 
259297 6 
259414 13 
259442 98 
259450 4 
259456 120 
259476 105 
259484 89 
259499 35 
259519 256 
259525 93 
259533 59 
259539 51 
259569 1 
259654 4 
259801 250 
259845 3 
259852 27 
259914 59 
260014 1 
260164 67 
260197 14 
260345 34 
261270 2 
262365 3 
262485 1 
262496 10 
262517 5 
262525 6 
262687 1 
262707 6 
262714 4 
262717 5 
262722 6 
262747 5 
262753 2 
262760 3 
262765 4 
262859 2 
262913 5 
262919 1 
262925 1 
262940 2 
262946 5 
262966 1 
263140 3 
263159 1 
263226 3 
263233 1 
263238 1 
263242 30 
263245 1 
263261 7 
263283 1 
263286 10 
263291 2 
263302 49 
263317 34 
263331 80 
263435 1 
263438 21 
263456 8 
263485 1 
263621 73 
263624 16 
263682 1 
263693 16 
263850 63 
263894 4 
263950 19 
263963 12 
263975 38 
264021 2 
264048 20 
264138 9 
264148 31 
264181 2 
264207 38 
264288 13 
264365 40 
264392 20 
264506 1 
264517 2 
264520 3 
264523 31 
264530 18 
264534 2 
264539 17 
264554 142 
264573 21 
264581 3 
264589 46 
264596 6 
264601 10 
264620 21 
264638 6 
264725 1 
264735 7 
264870 14 
264886 2 
264906 22 
264917 154 
264929 8 
264941 23 
264946 20 
264954 3 
264965 118 
264978 28 
264987 244 
265010 1 
265014 1 
265160 69 
265167 6 
265171 108 
265466 13 
265481 23 
265543 1 
265677 2 
265776 1 
265978 37 
266109 5 
266206 15 
266221 30 
266242 51 
266247 64 
266260 15 
266275 1 
266279 65 
266287 11 
266308 6 
266344 6 
266348 2 
266356 289 
266363 5 
266368 138 
266392 12 
266511 5 
266532 2 
266548 5 
266684 4 
266702 28 
266815 39 
266828 18 
266844 6 
266856 1 
266980 1 
266986 27 
266989 1 
266994 10 
266998 55 
267009 46 
267016 44 
267026 1 
267029 2 
267033 78 
267038 1 
267044 1 
267048 57 
267058 2 
267061 32 
267070 276 
267075 5 
267081 5 
267086 4 
267089 13 
267097 7 
267106 15 
267261 1 
267272 129 
267292 85 
267426 23 
267437 1 
267588 15 
267730 1 
267749 1 
268528 9 
268542 12 
268582 46 
268597 20 
268813 27 
268935 49 
269245 35 
269288 3 
269382 41 
269401 1 
269435 3 
269441 21 
269478 67 
269749 17 
269889 23 
269930 11 
269941 22 
269953 10 
269971 1 
269993 8 
270101 2 
270112 4 
270133 6 
271010 1 
271282 3 
271369 59 
271495 3 
271505 56 
271547 2 
271677 1 
271731 7 
271879 86 
271895 4 
271911 200 
271934 16 
272009 13 
272078 1 
272090 56 
272203 10 
272217 1 
272262 1 
272319 11 
272380 5 
272457 27 
272528 3 
272629 67 
272722 2 
272906 2 
272928 10 
272940 2 
272944 3 
272948 15 
272954 9 
272960 33 
272965 4 
272976 96 
272982 6 
272987 18 
273008 106 
273014 17 
273147 57 
273195 55 
273348 23 
273650 12 
273991 11 
274142 335 
274157 31 
274166 369 
274174 32 
274222 19 
274234 30 
274239 41 
274242 30 
274255 110 
274263 21 
274269 62 
274272 10 
274275 50 
274287 113 
274337 2 
274435 22 
274448 519 
274498 62 
274596 5 
274752 93 
274798 184 
274896 79 
274974 22 
275083 40 
275197 30 
275395 23 
275398 13 
275444 19 
275664 157 
275841 1 
275907 8 
275938 54 
276008 18 
276099 32 
276142 44 
276271 204 
276417 214 
276515 430 
276706 1 
276896 13 
276978 3 
277044 49 
277054 7 
277118 12 
277178 46 
277190 44 
277198 53 
277202 1 
277218 18 
277224 4 
277378 1 
277438 1 
277489 16 
277538 68 
277857 12 
278035 117 
278047 2 
278075 4 
278117 1 
278194 46 
278325 16 
278422 30 
278609 85 
278641 98 
278943 8 
278998 52 
279021 1 
279158 61 
279220 81 
279227 2 
279409 154 
279428 26 
279542 1 
279573 13 
279578 6 
279583 4 
279615 17 
279731 49 
279751 11 
279879 2 
279884 44 
279893 13 
279903 20 
279914 1 
279917 1 
279974 2 
279999 14 
280008 146 
280016 3 
280029 1 
280040 447 
280047 1 
280194 2 
280300 22 
280382 2 
280410 14 
280554 27 
281161 1 
282244 11 
284393 1 
284604 3 
286370 2 
286373 1 
286381 11 
286397 125 
286501 6 
286521 4 
286536 2 
286541 5 
286550 22 
286559 25 
286570 12 
286577 1 
286581 9 
286598 1 
286634 48 
286645 7 
286657 35 
286665 63 
286678 37 
286812 73 
286850 1 
287173 2 
287335 4 
287604 1 
287843 6 
287847 3 
287898 1 
287972 4 
287982 13 
288002 13 
288014 37 
288019 18 
288035 60 
288040 72 
288055 12 
288171 32 
288270 45 
288645 3 
288997 1 
289012 9 
289155 62 
289194 27 
289318 2 
289333 5 
289344 3 
289350 29 
289355 8 
289360 24 
289363 31 
289368 6 
289378 19 
289421 31 
289431 93 
289437 15 
289455 11 
289491 57 
289518 3 
289711 2 
289798 2 
289808 8 
289840 1 
289961 73 
290151 24 
290213 36 
290254 1 
290400 2 
290461 1 
290539 1 
290560 15 
290567 34 
290792 1 
290877 82 
291046 9 
291056 62 
291241 4 
291250 30 
291262 5 
291318 5 
291330 2 
291595 8 
291779 5 
292037 36 
292062 1 
292093 2 
292231 31 
292346 1 
292409 14 
292450 22 
292587 4 
292597 22 
292800 1 
293669 40 
293678 17 
293690 59 
293707 8 
293713 5 
293718 88 
293750 5 
293757 8 
293760 158 
293795 1 
293810 53 
293841 1 
293956 9 
293969 2 
293972 11 
293987 2 
293990 11 
294022 27 
294119 13 
294150 3 
294169 7 
294270 3 
294283 4 
294292 3 
294304 1 
294308 1 
294315 1 
294344 23 
294350 17 
294354 14 
294358 6 
294362 14 
294368 4 
294380 2 
294385 1 
294409 30 
294414 2 
294419 20 
294450 13 
294459 21 
294846 85 
294876 1 
294882 3 
295084 3 
295473 5 
295567 3 
295575 74 
295583 79 
295591 34 
295600 7 
295607 1 
295611 7 
295617 86 
295625 28 
295631 49 
295638 14 
295642 110 
295645 27 
295649 2 
295654 71 
295667 3 
295695 11 
295722 1 
295767 193 
295793 132 
295819 17 
295845 3 
295997 14 
296007 8 
296032 1 
296039 1 
296353 22 
296415 9 
296559 2 
296648 2 
296663 4 
296770 9 
296953 4 
297113 15 
297235 6 
297728 16 
297884 6 
297923 49 
297934 9 
297951 48 
297967 5 
298073 111 
298079 103 
298107 89 
298133 7 
298183 30 
298214 4 
298251 8 
298281 16 
298286 13 
298407 11 
298426 1 
298429 3 
298432 25 
298450 6 
298459 18 
298546 9 
298564 6 
298567 24 
298574 1 
298586 6 
298612 1 
298627 2 
298648 4 
298654 18 
298781 5 
298815 45 
298922 5 
298927 79 
298944 4 
299036 1 
299039 2 
299057 1 
299065 7 
299136 126 
299167 159 
299185 1 
299206 140 
299212 1 
299285 13 
299364 38 
299371 4 
299385 138 
299428 3 
299457 2 
299460 2 
299473 17 
299498 108 
299511 2 
299569 24 
299629 1 
299662 2 
299778 84 
299792 56 
299849 86 
299853 80 
299874 124 
299884 28 
299889 124 
299892 1 
299922 76 
300242 72 
300249 36 
300270 1 
300274 1 
300330 62 
300586 3 
300683 8 
300745 3 
300969 5 
301219 18 
301291 1 
301369 1 
301507 62 
301562 68 
302236 10 
302460 56 
302479 3 
302521 10 
302569 1 
302617 4 
302681 1 
302867 74 
303043 6 
303091 2 
303113 75 
303118 3 
303125 55 
303162 2 
303232 1 
303277 98 
303390 2 
303551 46 
303569 27 
303586 116 
303613 2 
303658 56 
303663 7 
303674 11 
303691 3 
303695 97 
303710 319 
303719 3 
303723 15 
303730 20 
303733 1 
303740 37 
303781 13 
303802 2 
303819 4 
303842 2 
303846 1 
303854 21 
303937 1 
303947 9 
303975 1 
303981 2 
304006 94 
304026 14 
304044 2 
304129 7 
304197 13 
304205 1 
304236 3 
304242 1 
304275 3 
304297 45 
304363 10 
304381 1 
304412 1 
304686 16 
304727 57 
304987 4 
305028 29 
305078 25 
305332 73 
305390 39 
305394 198 
305414 8 
305698 1 
305713 120 
305737 18 
305741 2 
305754 18 
305783 7 
305809 1 
305817 1 
305922 5 
305996 12 
306030 18 
306184 1 
306203 1 
306350 9 
306358 37 
306405 1 
306567 1 
306578 15 
306701 4 
306877 1 
306920 31 
307405 6 
307427 11 
307431 39 
307644 19 
307860 61 
307889 7 
307969 3 
307974 1 
307984 28 
308046 3 
308167 16 
308220 1 
308374 185 
308468 32 
308504 20 
308515 6 
308571 4 
308578 2 
308641 68 
308698 141 
308729 14 
308783 2 
308815 18 
308834 3 
308837 110 
308843 91 
308857 3 
308863 5 
308866 14 
308874 48 
308882 4 
308887 26 
308895 15 
308899 53 
308911 2 
308914 6 
308924 6 
308929 11 
308933 17 
308936 3 
308947 12 
309150 22 
309545 14 
309649 45 
309704 7 
309710 16 
309722 35 
309773 64 
309808 1 
309979 74 
310003 110 
310024 6 
310027 174 
310046 2 
310079 3 
310092 3 
310096 1 
310099 1 
310114 1 
310120 20 
310236 81 
310245 39 
310249 3 
310253 1 
310257 74 
310263 12 
310270 28 
310306 4 
310314 96 
310320 5 
310323 194 
310328 4 
310336 9 
310458 4 
310505 1 
310544 11 
310635 13 
310707 4 
310726 2 
310757 2 
310779 17 
310787 4 
310803 35 
310820 40 
310868 7 
310876 132 
310886 84 
310895 5 
310907 5 
311036 4 
311050 5 
311072 3 
311079 1 
311091 3 
311215 56 
311252 144 
311258 47 
311340 19 
311526 1 
311529 2 
311708 13 
311714 2 
312056 46 
312197 92 
312405 36 
312550 1 
312897 113 
313023 33 
313102 62 
313171 55 
313183 4 
313603 1 
313656 15 
313663 41 
313672 1 
313682 1 
313696 1 
313712 1 
313751 5 
313759 13 
313805 6 
313860 14 
313881 5 
313919 30 
313999 22 
314053 12 
314103 9 
314265 70 
314369 2 
314432 47 
314472 82 
314573 18 
314638 26 
314760 3 
314767 6 
314780 2 
314829 16 
314867 1 
315208 15 
315311 24 
315619 8 
315630 3 
315648 1 
315658 2 
315795 4 
315897 5 
316015 100 
316025 1 
316062 5 
316068 2 
316136 4 
316379 2 
316388 1 
316391 1 
316395 1 
316401 292 
316413 510 
316481 61 
variableStep chrom=chrIV
186 24 
198 105 
254 195 
269 2 
656 1 
663 2 
678 13 
681 1 
1681 4 
1689 16 
1749 22 
1753 36 
1758 202 
1781 8 
1794 10 
1820 5 
2604 3 
3620 22 
3863 16 
3920 36 
3935 148 
4115 34 
4152 24 
4157 3 
4207 14 
4216 1 
4244 2 
5343 1 
5364 215 
5533 93 
5619 1 
5674 13 
5681 20 
5692 228 
5697 73 
5709 191 
5720 239 
7722 118 
7743 81 
7798 93 
9373 66 
9449 2 
9508 1 
10987 76 
11783 12 
11850 15 
13969 24 
14977 1 
14988 1 
16482 1 
16532 30 
16855 27 
17034 113 
17040 62 
17159 10 
17188 1 
17248 3 
17330 18 
17346 1 
17349 10 
17446 10 
17460 3 
17470 17 
17492 40 
17543 46 
17582 1 
17719 6 
17727 5 
17745 210 
17760 2 
17771 116 
17777 369 
17807 13 
17818 2 
17959 164 
17975 3 
17983 1 
17988 1 
18010 2 
18044 212 
18065 1 
18156 1 
18237 45 
18429 82 
18448 94 
18489 30 
18772 18 
18937 31 
18970 15 
18989 1 
18998 70 
19019 62 
19030 1 
19066 254 
19124 27 
19134 28 
19148 57 
19199 172 
19211 19 
19295 44 
19311 83 
19335 35 
19342 32 
19357 68 
19407 337 
19423 46 
19605 5 
19631 3 
19758 1 
19771 1 
19777 153 
19800 135 
19820 40 
19925 3 
19940 60 
19970 59 
19978 26 
19981 57 
19988 288 
19992 3 
20000 29 
20021 3 
20026 1 
20078 152 
20085 50 
20097 104 
20104 54 
20118 52 
20269 14 
20276 23 
20310 129 
20326 132 
20457 26 
20507 14 
20731 1 
20805 6 
20911 1 
20945 3 
21081 29 
21092 6 
21097 2 
21188 3 
21343 2 
21379 14 
21403 5 
21441 5 
21740 22 
21856 48 
21906 20 
21985 20 
22093 25 
22107 160 
22120 262 
22132 20 
22140 4 
22151 5 
22162 2 
22175 1 
22185 2 
22300 64 
22315 4 
22447 1 
22459 18 
22499 9 
22507 44 
22521 19 
22526 21 
22533 32 
22537 5 
22540 2 
22553 62 
22558 67 
22581 2 
22588 4 
22596 5 
22744 29 
22757 2 
22975 1 
22992 75 
23084 47 
23119 6 
23131 1 
23311 2 
23344 13 
23475 102 
23495 11 
23517 33 
23684 1 
23957 2 
23978 22 
24041 1 
24196 8 
24256 58 
24287 22 
24322 18 
24385 34 
24539 9 
24683 3 
24693 2 
25111 21 
25123 8 
25178 52 
25290 102 
25384 20 
25432 3 
25576 2 
25979 2 
25997 1 
26148 134 
26196 4 
26339 4 
26577 28 
26712 7 
26822 6 
26957 219 
27055 15 
27124 1 
27209 7 
27265 1 
27298 1 
27433 34 
27611 35 
27845 4 
27851 3 
28320 11 
28390 5 
28562 1 
28710 30 
28866 76 
28886 21 
28897 5 
28913 1 
28982 1 
29290 1 
29422 6 
29436 6 
29503 10 
29531 153 
29547 10 
29599 14 
29606 33 
29699 2 
29856 20 
29867 9 
29872 42 
29879 4 
30065 85 
30263 1 
30315 8 
30323 28 
30330 2 
30344 2 
30351 3 
30358 103 
30365 1 
30513 109 
30523 37 
30528 1 
30534 1 
30538 1 
30544 120 
30572 1 
30580 95 
30587 167 
30782 10 
30801 1 
31072 1 
31077 14 
31083 2 
31281 22 
31427 37 
31759 2 
31767 10 
31773 1 
31785 2 
31879 4 
31904 8 
31925 1 
32076 10 
32113 5 
32136 1 
32155 18 
32161 46 
32176 38 
32187 2 
32198 9 
32203 24 
32208 16 
32211 73 
32215 16 
32223 7 
32232 6 
32384 49 
32533 5 
32548 20 
32598 3 
32631 35 
32878 6 
32911 7 
33030 3 
33208 1 
33338 12 
33402 1 
33408 134 
33945 1 
34056 1 
34082 87 
34097 61 
34114 12 
34121 25 
34166 3 
34183 55 
34190 39 
34199 78 
34206 1 
34211 104 
34409 4 
34544 61 
34560 15 
35009 83 
35051 58 
35081 17 
35251 4 
35256 24 
35335 5 
35365 2 
35390 1 
35450 3 
35507 1 
35694 17 
35801 59 
35963 19 
36044 9 
36050 1 
36162 111 
36166 6 
36177 1 
36183 133 
36274 340 
36347 13 
36462 1 
36473 25 
36539 4 
36621 3 
36629 20 
36645 18 
36654 1 
36660 10 
36668 4 
36676 16 
36679 2 
36692 9 
36704 1 
36707 8 
36731 24 
36810 61 
36885 7 
36908 8 
37080 14 
37558 9 
37635 1 
37912 33 
37926 11 
37952 26 
37991 1 
37994 80 
38008 40 
38015 3 
38180 313 
38187 3 
38261 1 
38274 5 
38288 6 
38305 58 
38312 1 
38327 15 
38330 6 
38334 144 
38341 8 
38345 75 
38386 12 
38395 81 
38407 31 
38414 5 
38418 2 
38421 279 
38429 2 
38432 14 
38453 1 
38959 1 
39018 1 
39021 1 
39106 1 
39186 1 
39258 1 
39331 1 
39410 38 
39424 60 
39568 14 
39576 109 
39606 40 
40023 72 
40075 64 
40092 2 
40427 9 
40471 4 
40571 2 
41275 1 
41307 56 
41325 1 
41446 11 
41616 2 
41753 3 
41957 1 
42032 6 
42044 2 
42058 4 
42206 4 
42226 1 
42280 29 
42330 126 
42371 6 
42387 1 
42403 138 
42412 87 
42417 18 
42429 120 
42438 31 
42448 12 
42454 8 
42571 1 
42581 8 
42586 36 
42598 71 
42606 6 
42620 13 
42627 135 
42634 1 
42650 5 
42813 1 
42819 10 
42847 20 
42945 51 
42970 6 
42974 3 
42989 50 
42997 10 
43063 17 
43135 2 
43148 59 
43233 21 
43246 66 
43253 66 
43412 6 
43435 1 
43602 33 
43635 10 
43752 19 
43758 64 
43776 8 
43791 5 
43851 26 
43879 3 
43915 7 
43943 104 
43950 3 
43971 1 
43980 2 
43988 6 
43991 1 
44109 12 
44126 6 
44133 2 
44412 1 
44469 66 
44496 6 
45199 1 
45272 108 
45469 8 
45474 81 
45487 49 
45838 2 
46023 4 
46035 32 
46047 1 
46061 1 
46067 3 
46077 1 
46113 7 
46162 3 
46176 2 
46189 4 
46277 4 
46284 3 
46289 4 
46325 3 
46346 12 
46368 3 
46372 38 
46390 3 
46402 27 
46423 1 
46448 1 
46472 19 
46476 1 
46492 2 
46507 8 
46513 50 
46618 1 
46663 2 
46692 12 
46798 86 
46835 4 
46868 2 
47000 4 
47032 10 
47052 34 
47196 3 
47209 53 
47213 9 
47361 1 
47404 10 
47569 2 
47691 69 
47694 5 
47704 22 
47800 5 
47837 15 
47845 3 
47879 7 
47889 90 
47899 7 
47905 66 
47910 4 
47921 78 
47928 17 
47936 3 
47939 21 
47947 6 
47960 1 
47970 8 
47984 8 
47987 25 
47993 55 
48008 4 
48012 13 
48187 2 
48317 24 
48328 91 
48488 4 
48566 65 
48620 1 
48662 1 
48681 3 
48998 41 
49008 3 
49039 101 
49137 2 
49172 22 
49324 13 
49332 3 
49368 106 
49380 2 
49387 4 
49392 5 
49398 83 
49431 100 
49441 174 
49460 1 
49475 4 
49567 104 
49612 17 
49623 29 
49749 20 
49757 143 
49766 1 
49778 11 
49792 97 
49805 11 
49816 30 
49825 77 
49859 12 
49869 83 
49879 226 
49989 1 
50160 54 
50217 4 
50220 18 
50370 10 
50548 2 
50577 113 
50704 1 
50725 1 
50736 360 
50744 155 
50799 4 
50803 50 
50919 6 
50930 8 
51124 4 
51136 12 
51271 2 
51487 8 
51604 60 
51889 1 
51912 94 
52065 10 
52083 17 
52182 12 
52222 18 
52236 8 
52240 1 
52250 6 
52253 15 
52259 158 
52270 3 
52275 4 
52283 10 
52319 28 
52322 1 
52348 57 
52355 1 
52363 12 
52369 121 
52422 1 
52525 1 
52546 64 
52565 3 
52710 26 
52797 4 
53425 18 
53430 21 
53458 69 
53609 8 
54075 1 
54164 43 
54190 12 
54244 10 
54332 6 
54747 191 
54889 1 
54902 7 
54987 1 
54998 1 
55004 8 
55182 2 
55419 116 
55599 15 
55754 8 
55975 7 
55978 34 
56116 1 
56254 24 
56273 1 
56426 97 
56566 2 
56743 40 
56760 49 
56765 56 
56773 2 
56777 9 
56782 39 
56794 1 
56801 1 
56850 4 
56913 9 
56917 1 
56924 20 
56954 37 
56967 4 
56973 11 
56978 1 
56987 2 
57213 2 
57347 77 
57383 2 
57409 45 
57417 12 
57484 7 
57504 105 
57570 2 
57639 3 
57724 1 
57832 2 
58007 6 
58075 1 
58180 3 
58210 5 
58315 21 
58497 4 
58616 1 
58649 4 
58786 2 
58807 83 
58822 1 
58861 10 
58900 4 
58947 6 
59059 34 
59133 7 
59456 76 
59530 3 
59625 3 
59640 20 
59706 5 
59782 14 
59825 8 
59964 44 
59991 11 
60230 1 
60238 57 
60245 21 
60307 1 
60316 4 
60330 21 
60421 2 
60451 1 
60787 3 
60999 33 
61015 2 
61154 1 
61358 46 
61382 1 
61419 8 
61425 1 
61526 2 
61680 1 
61844 170 
61849 1 
61852 20 
61909 35 
61946 3 
61957 7 
61965 25 
61968 1 
61985 2 
61994 13 
62004 8 
62012 1 
62020 33 
62025 20 
62032 28 
62047 38 
62051 13 
62059 63 
62064 8 
62079 81 
62082 27 
62086 4 
62097 2 
62102 13 
62111 14 
62125 107 
62132 9 
62138 2 
62165 62 
62170 12 
62183 6 
62191 59 
62203 65 
62227 15 
62263 17 
62272 116 
62282 284 
62286 54 
62295 29 
62306 189 
62322 4 
62335 623 
62358 21 
62364 115 
62385 118 
62394 110 
62399 7 
62408 90 
62413 30 
62740 7 
62748 52 
62779 19 
62833 38 
62847 146 
62862 36 
62913 2 
62923 8 
62927 30 
62930 4 
62955 19 
65067 8 
65102 111 
65109 167 
65152 3 
65217 4 
65700 12 
65711 1 
65842 1 
65864 9 
65885 3 
65895 64 
65903 273 
65919 2 
65929 213 
65950 51 
65962 6 
65968 5 
65981 1 
65995 41 
66015 1 
66025 33 
66048 8 
66071 77 
66096 6 
66108 12 
66117 19 
66152 170 
66203 3 
66245 79 
66253 19 
66257 4 
66352 1 
66380 1 
66392 6 
66407 7 
66417 12 
66425 43 
66455 1 
66573 47 
66596 2 
66605 152 
66656 3 
66955 4 
67010 74 
67026 4 
67049 77 
67084 22 
67123 1 
67237 44 
67322 24 
67344 3 
67349 2 
67379 98 
67408 2 
67549 4 
67698 34 
67780 1 
67828 20 
67839 7 
67872 2 
67877 2 
67942 29 
68791 2 
68804 2 
68812 93 
68820 111 
68831 10 
68841 93 
68847 2 
68851 45 
68882 4 
68908 72 
68917 35 
68922 106 
68926 124 
68936 78 
68946 7 
68949 27 
68954 1 
68961 81 
68964 1 
68971 1 
69107 17 
69112 11 
69247 23 
69269 1 
69281 283 
69408 74 
69438 3 
69450 16 
69466 3 
69487 7 
69558 10 
69653 19 
69663 27 
69674 33 
69678 13 
69800 66 
69813 10 
69886 9 
69923 3 
70121 1 
70134 11 
70150 1 
70199 56 
70212 1 
70334 2 
70350 7 
70371 68 
70381 1 
70386 89 
70393 45 
70398 16 
70405 11 
70411 1 
70416 30 
70435 7 
70440 60 
70446 3 
70452 11 
70459 6 
70467 30 
70473 48 
70476 93 
70603 31 
70614 2 
70641 13 
70791 4 
70803 6 
70902 4 
70916 1 
70973 3 
71042 45 
71063 1 
71183 2 
71199 27 
71343 4 
71442 70 
71872 49 
72024 1 
72059 4 
72092 56 
72112 130 
72361 19 
72415 14 
72664 2 
73240 10 
73249 3 
73372 112 
73392 7 
73398 10 
73407 347 
73435 11 
73441 38 
73506 60 
73513 130 
73521 186 
73526 168 
73532 2 
73538 226 
73549 2 
73816 7 
73983 7 
74008 123 
74021 1 
74150 5 
74157 45 
74173 46 
74178 1 
74189 65 
74197 6 
74200 5 
74206 6 
74209 2 
74212 3 
74221 5 
74229 44 
74236 9 
74243 1 
74249 4 
74294 13 
74301 3 
74309 5 
74317 36 
74331 102 
74344 5 
74376 11 
74390 16 
74681 16 
74834 34 
74854 1 
74878 73 
75034 14 
75176 11 
75341 21 
75375 18 
75396 44 
75414 65 
75485 26 
75538 14 
75633 62 
75705 123 
75743 5 
75767 51 
75774 64 
75871 58 
75996 18 
76128 17 
76244 1 
76269 9 
76291 103 
76302 41 
76305 24 
76318 1 
76328 130 
76333 2 
76351 45 
76388 9 
76420 11 
76575 130 
76589 4 
76694 36 
76705 13 
76756 4 
76762 6 
76773 15 
76782 16 
76796 11 
76808 40 
76811 24 
76814 8 
76875 26 
76896 46 
76917 3 
76935 5 
76946 2 
77029 115 
77035 1 
77039 12 
77052 354 
77063 66 
77080 43 
77128 1 
77157 28 
77165 68 
77180 5 
77219 35 
77285 1 
77294 1 
77359 125 
77370 4 
77437 2 
77624 80 
77655 5 
77780 7 
77849 1 
77857 11 
78000 8 
78005 193 
78024 88 
78045 32 
78057 12 
78115 26 
78123 13 
78221 6 
78237 1 
78269 63 
78272 36 
78277 16 
78306 7 
78312 6 
78316 108 
78334 2 
78974 9 
78990 8 
79025 8 
79036 6 
79117 5 
79128 3 
79202 1 
79321 5 
79396 1 
79413 6 
79454 2 
79480 73 
79488 1 
79573 50 
79587 41 
79596 13 
79603 313 
79645 2 
79651 5 
79661 186 
79679 1 
79690 54 
79700 17 
79705 10 
79713 8 
79721 2 
79750 15 
80037 1 
80184 109 
80227 1 
80370 11 
80380 3 
80498 1 
80515 6 
80520 14 
80544 58 
80580 16 
80590 11 
80600 81 
80607 15 
80612 23 
80618 16 
80621 2 
80628 1 
80632 25 
80635 7 
80647 6 
80658 8 
80661 5 
80713 10 
81159 12 
81163 28 
81316 1 
81321 36 
81445 120 
81451 60 
81464 95 
81640 15 
81662 1 
81813 1 
81884 21 
81901 10 
81914 26 
81918 1 
81926 55 
82052 21 
82060 16 
82063 5 
82093 138 
82226 2 
82246 183 
82270 49 
82298 4 
82305 2 
82327 11 
82356 8 
82364 17 
82381 15 
82409 3 
82439 5 
82452 59 
82457 94 
82466 26 
82472 3 
82475 66 
82486 111 
82491 2 
82499 11 
82506 3 
82509 37 
82520 12 
82523 1 
82526 57 
82531 1 
82534 2 
82541 7 
82549 3 
82656 17 
82701 4 
82831 1 
82895 25 
82922 6 
82959 20 
82968 18 
83021 2 
83033 15 
83125 54 
83134 10 
83177 97 
83199 30 
83304 4 
83331 151 
83429 1 
83446 26 
83475 148 
83482 64 
83488 25 
83548 16 
83551 8 
83661 35 
83674 30 
83817 55 
83827 2 
83838 168 
83843 27 
83846 1 
83852 1 
83860 7 
83869 191 
83877 2 
83890 35 
83901 3 
83909 169 
83942 2 
83972 11 
84026 8 
84057 3 
84075 4 
84081 5 
84113 1 
84230 1 
84240 5 
84421 12 
84429 3 
84461 11 
84568 1 
84624 40 
84777 33 
84936 3 
85008 1 
85014 29 
85021 102 
85214 36 
85320 5 
85351 1 
85373 1 
85381 1 
85425 32 
85509 5 
85536 50 
85584 1 
85603 28 
85670 8 
85684 50 
85873 4 
85877 2 
85891 25 
85904 52 
85913 18 
85935 201 
86029 1 
86032 14 
86055 8 
86069 16 
86073 4 
86078 20 
86097 4 
86108 4 
86146 15 
86165 2 
86175 1 
86477 1 
87262 15 
87272 49 
87282 119 
87285 114 
87291 13 
87302 5 
87309 65 
87313 82 
87324 1 
87376 3 
87384 3 
87419 6 
87424 85 
87440 4 
87448 2 
87465 48 
87472 3 
87878 1 
87888 2 
87891 3 
88036 7 
88050 4 
88062 1 
88067 4 
88074 1 
88086 10 
88095 1 
88132 13 
88135 23 
88140 1 
88155 9 
88169 57 
88178 35 
88184 55 
88189 11 
88222 74 
88334 7 
88345 35 
88366 4 
88532 1 
89900 2 
89903 14 
89911 3 
89940 30 
89946 109 
89954 167 
89967 12 
89975 7 
89985 38 
89988 27 
90030 66 
90040 6 
90187 3 
90311 74 
90322 70 
90340 1 
90409 1 
90557 1 
90731 40 
90910 2 
91340 11 
91350 15 
91411 1 
91721 1 
91980 64 
92009 4 
92169 13 
92247 8 
92282 19 
92332 3 
92470 68 
93428 1 
93672 2 
93841 7 
93901 106 
93917 2 
93955 73 
94013 21 
94057 1 
94062 19 
94086 3 
94119 19 
94127 1 
94131 5 
94135 1 
94143 43 
94150 2 
94179 1 
94183 3 
94191 2 
94197 8 
94222 5 
94233 27 
94242 13 
94246 1 
94279 1 
94284 1 
94305 4 
94318 13 
94330 10 
94335 7 
94342 13 
94359 3 
94365 1 
94377 20 
94390 3 
94407 17 
94412 4 
94419 8 
94422 17 
94427 2 
94453 61 
94458 3 
94472 2 
94480 5 
94493 2 
94512 23 
94544 1 
94562 1 
94591 130 
94622 13 
94858 2 
94868 66 
94938 48 
94991 35 
95088 87 
95143 572 
95162 57 
95275 169 
95406 14 
95431 65 
95448 86 
95547 4 
95629 1 
95632 18 
95649 5 
95813 18 
95824 1 
95866 1 
95876 3 
95887 6 
95966 14 
96001 4 
96020 1 
96220 19 
96242 4 
96275 77 
96349 6 
96531 16 
96549 3 
96708 1 
96760 2 
96910 8 
97349 29 
97370 1 
97526 25 
97680 65 
97704 15 
97724 181 
98128 1 
98150 2 
98154 2 
98170 18 
98181 18 
98186 34 
98197 27 
98203 9 
98207 16 
98263 1 
98347 47 
98357 1 
98362 37 
98370 13 
98375 28 
98381 6 
98393 6 
98402 2 
98609 1 
99333 2 
99346 33 
99351 3 
99360 49 
99378 193 
99394 304 
99400 9 
99403 2 
99434 34 
99444 81 
99467 8 
99474 1 
99650 13 
99776 2 
99779 12 
99789 166 
99942 33 
99962 1 
99981 46 
100110 39 
100118 81 
100137 5 
100187 152 
100190 40 
100220 6 
100252 1 
100304 8 
100317 3 
100374 52 
100594 1 
100714 40 
100728 6 
100761 30 
100769 97 
100822 5 
100922 13 
100936 67 
100945 42 
100971 140 
100988 1 
101129 7 
101137 99 
101152 27 
101161 171 
101174 98 
101183 70 
101206 31 
101211 10 
101223 5 
101235 1 
101248 77 
101257 9 
101418 11 
101433 26 
101493 104 
101508 6 
101583 69 
101828 1 
101887 1 
101925 2 
101971 6 
102057 1 
102280 1 
102606 2 
102792 1 
102931 38 
102939 99 
103098 3 
103114 2 
103127 5 
103264 3 
103286 17 
103337 1 
103444 3 
103479 3 
103483 85 
103491 25 
103496 67 
103503 77 
103508 16 
103514 236 
103521 18 
103533 38 
103540 13 
103554 2 
103573 6 
103584 8 
103596 1 
103680 23 
103692 10 
103720 3 
103734 1 
103853 11 
103907 2 
104029 3 
104124 48 
104147 39 
104164 9 
104270 26 
104281 15 
104324 6 
104335 2 
104356 14 
104377 26 
104402 15 
104507 2 
104515 31 
104536 30 
104671 16 
104700 7 
104719 12 
104733 2 
104756 67 
104780 2 
104783 43 
104791 56 
104802 1 
104807 19 
104810 4 
104823 6 
104850 12 
104855 10 
104858 36 
104875 9 
104889 38 
105000 38 
105012 1 
105046 82 
105050 54 
105060 2 
105178 6 
105212 22 
105224 89 
105229 3 
105281 3 
105311 19 
105394 3 
105434 1 
105514 2 
105606 2 
105725 19 
105770 16 
105815 23 
105912 117 
106037 1 
106064 2 
106079 71 
106148 285 
106158 25 
106180 34 
106238 7 
106251 47 
106288 24 
106308 4 
106378 12 
106385 146 
106395 80 
106407 1 
106477 10 
106538 28 
106557 143 
106575 10 
106579 26 
106586 30 
106593 12 
106600 4 
106606 41 
106619 20 
106626 28 
106636 1 
106657 10 
106661 44 
106679 2 
106691 28 
106701 172 
106709 7 
106713 3 
106825 14 
106845 8 
106849 330 
106859 34 
106878 1 
106882 6 
106888 153 
106892 18 
106902 1 
106922 2 
106932 154 
106949 43 
106959 27 
106988 1 
106993 24 
107001 17 
107006 10 
107017 31 
107026 1 
107036 65 
107045 3 
107056 21 
107072 33 
111017 50 
111208 33 
111225 51 
111234 28 
111242 75 
111247 122 
111260 35 
111266 8 
111270 114 
111273 3 
111281 3 
111284 1 
111293 174 
111296 19 
111300 116 
111312 177 
111321 103 
111353 9 
111477 23 
111529 4 
112085 6 
112185 2 
112448 1 
112488 10 
112584 5 
112660 61 
113272 4 
113283 13 
113296 1 
113302 35 
113712 38 
113729 5 
113891 5 
113912 1 
113920 1 
113927 1 
113941 1 
114078 9 
114432 1 
114449 117 
114461 238 
114474 67 
114504 25 
114514 21 
114521 108 
114525 1 
114530 118 
114549 3 
114683 2 
115774 20 
115815 1 
115846 24 
115853 39 
115956 55 
115995 297 
116006 4 
116013 2 
116019 11 
116037 2 
116041 1 
116046 11 
116118 9 
116124 5 
116143 48 
116151 3 
116158 2 
116188 1 
116196 28 
116211 32 
116333 36 
116506 14 
116518 25 
116522 8 
116678 67 
116686 1 
116823 14 
116969 1 
116977 3 
117148 24 
117164 1 
117298 12 
117306 3 
117314 1 
117322 30 
117336 4 
117425 28 
117430 1 
117505 40 
117511 3 
117517 3 
117524 2 
117530 1 
117535 6 
117543 1 
117571 4 
117598 42 
117795 5 
118592 43 
118699 3 
118713 91 
118725 1 
118749 8 
118838 1 
118867 16 
118904 7 
119023 2 
119053 61 
119106 51 
119246 217 
119282 17 
119310 94 
119445 2 
119449 18 
119460 17 
119468 1 
119497 27 
119638 84 
119832 5 
119905 3 
120204 116 
120253 183 
120587 2 
121438 104 
121690 40 
121813 26 
121819 23 
121878 30 
121902 89 
121907 23 
121926 10 
121932 3 
121943 2 
121947 2 
121953 2 
121976 20 
122089 1 
122104 2 
122283 8 
122292 2 
122459 7 
122652 16 
122661 1 
122813 6 
122912 4 
122922 21 
122985 9 
123075 2 
123113 10 
123120 27 
123177 1 
123222 47 
123230 8 
123267 8 
123425 1 
123435 83 
123511 6 
123596 18 
123603 36 
123610 24 
123614 17 
123693 2 
123739 7 
123746 13 
123777 1 
123903 3 
123924 1 
123928 24 
123979 31 
123982 1 
124127 64 
124147 1 
124185 4 
124395 11 
124644 1 
124786 1 
124830 1 
124887 11 
125022 6 
125169 1 
125186 3 
125214 25 
125226 95 
125234 21 
125237 2 
125240 1 
125247 31 
125268 5 
125506 17 
125525 3 
125530 9 
125537 1 
125541 4 
125544 5 
125565 3 
125674 8 
125702 4 
125738 8 
125871 16 
126166 169 
126491 4 
126515 13 
126596 27 
126607 1 
126632 9 
126659 8 
126662 9 
127870 1 
129191 2 
129813 3 
130032 8 
130039 2 
130076 9 
130098 2 
130117 7 
130162 3 
130215 5 
130329 1 
130352 23 
130532 16 
130540 53 
130553 7 
130565 194 
130574 2 
130579 8 
130587 215 
130597 291 
130608 10 
130617 104 
130649 14 
130662 66 
130669 5 
130691 43 
130700 1 
130706 22 
130712 19 
130819 38 
130827 78 
130833 7 
130849 196 
130856 2 
130869 185 
130885 3 
131023 56 
131041 66 
131047 37 
131176 1 
131184 66 
131234 2 
131258 20 
131291 13 
131481 1 
131499 2 
131657 82 
131766 22 
131792 1 
131813 4 
131850 3 
131893 42 
131953 55 
131973 746 
131984 45 
131990 18 
132000 56 
132005 1 
132011 29 
132017 222 
132027 506 
132042 120 
132050 6 
132056 1 
132073 177 
132081 25 
132084 35 
132090 43 
132133 32 
132137 9 
132218 4 
132228 13 
132239 34 
132258 1 
132273 49 
132319 2 
132345 27 
132377 42 
132381 1 
132397 10 
132403 42 
132408 2 
132451 11 
132479 12 
132559 10 
132573 1 
132581 20 
132588 1 
132594 4 
132605 2 
132623 2 
132641 183 
132660 1 
132704 26 
132707 12 
132712 8 
132742 5 
132750 42 
132754 62 
132759 48 
132777 37 
132788 62 
132805 90 
132818 19 
132826 11 
132829 2 
132833 61 
132838 64 
132845 113 
132854 15 
132865 3 
132877 15 
132890 78 
132906 27 
132938 45 
132945 57 
132955 7 
132958 4 
132972 14 
132979 39 
132986 135 
133028 5 
133033 31 
133050 1 
133054 57 
133062 68 
133065 11 
133069 5 
133077 4 
133080 4 
133084 1 
133089 43 
133094 1 
133100 166 
133108 82 
133118 50 
133126 2 
133136 4 
133156 1 
133165 167 
133171 5 
133176 286 
133179 12 
133184 4 
133187 1 
133193 75 
133200 31 
133212 3 
133220 13 
133243 84 
133270 9 
133287 3 
133299 4 
133303 2 
133310 9 
133326 1 
133333 25 
133337 1 
133342 3 
133352 93 
133361 15 
133502 157 
133609 11 
133620 196 
133659 1 
133662 6 
133748 11 
134316 60 
134382 39 
134466 3 
134492 5 
134604 1 
134607 1 
134627 7 
134719 36 
134777 1 
134786 6 
134791 11 
134797 40 
134818 43 
134822 20 
134828 11 
134839 3 
134853 3 
134859 37 
134876 9 
134879 1 
134892 7 
134915 8 
134918 1 
134940 25 
134945 1 
134949 17 
134956 6 
134962 3 
134968 8 
134975 5 
134981 4 
134985 1 
134998 26 
135004 5 
135010 3 
135015 4 
135026 3 
135033 15 
135041 21 
135047 1 
135050 2 
135054 9 
135094 6 
135105 18 
135127 12 
135162 1 
135220 1 
135231 3 
135252 6 
135274 8 
135286 3 
135308 29 
135311 66 
135483 1 
135538 11 
135541 4 
135574 12 
135601 14 
135608 7 
135615 7 
135621 19 
135629 5 
135632 11 
135639 29 
135651 12 
135658 121 
135667 6 
135674 4 
135680 2 
135686 2 
135700 2 
135715 1 
135756 2 
135857 4 
135865 8 
135987 1 
136046 1 
136213 47 
136377 5 
136413 18 
136497 16 
136850 1 
137027 1 
137293 10 
137331 2 
137561 3 
137581 5 
137839 3 
137868 2 
137883 1 
137908 223 
137932 25 
137937 1 
137944 25 
137949 13 
137963 463 
137978 47 
137987 86 
138017 1 
138034 92 
138172 59 
138189 13 
138224 12 
138544 1 
138653 2 
138666 11 
138724 1 
138783 4 
138863 121 
138875 103 
139026 9 
139220 1 
139271 2 
139323 4 
139346 7 
139376 10 
139379 2 
139383 5 
139388 1 
139392 2 
139398 26 
139403 1 
139415 13 
139437 5 
139447 15 
139458 22 
139577 1 
139803 19 
139848 24 
139852 2 
139906 7 
139911 1 
139914 13 
139919 90 
139922 26 
139937 37 
139940 33 
139948 24 
140011 26 
140063 12 
140101 35 
140107 3 
140122 3 
140134 55 
140140 43 
140156 31 
140194 4 
140413 12 
140424 108 
140443 38 
140484 56 
140560 31 
140618 20 
140626 9 
140756 139 
140772 13 
140786 17 
140790 11 
140814 18 
140917 26 
140946 35 
140956 7 
140975 1 
140995 85 
141019 1 
141025 17 
141034 2 
141042 34 
141066 3 
141112 182 
141299 6 
141347 32 
141475 1 
141482 62 
141516 30 
141525 7 
141539 5 
141578 12 
141643 53 
141684 4 
141794 2 
141825 5 
141833 3 
141841 1 
141844 51 
141864 205 
141870 5 
141873 2 
141879 14 
141882 72 
141886 5 
141894 42 
141898 2 
141904 29 
141918 4 
141926 108 
141943 2 
142055 73 
142088 13 
142105 35 
142114 20 
142264 2 
142549 29 
142585 2 
142611 22 
142751 1 
142849 66 
142867 29 
142942 1 
142958 4 
142988 1 
143351 33 
143805 10 
143813 4 
143855 2 
143965 4 
143991 2 
144016 6 
144029 13 
144075 13 
144159 6 
144184 3 
144330 3 
144357 11 
144392 3 
144455 13 
144702 9 
144835 368 
144907 1 
144914 5 
144923 3 
145040 12 
145095 1 
145105 42 
145219 40 
145258 16 
145269 8 
145397 2 
145472 4 
145569 1 
145580 10 
145584 37 
145605 77 
145609 456 
145615 40 
145619 68 
145625 1 
145630 94 
145678 2 
145684 25 
145695 105 
145721 3 
145943 13 
146009 352 
146030 3 
146037 27 
146186 7 
146196 1 
146256 4 
146401 185 
146446 85 
146477 1 
146521 2 
146528 86 
146579 4 
146634 4 
146784 5 
146879 3 
146891 1 
146906 13 
146933 43 
146941 59 
146960 40 
146985 17 
146991 13 
147002 2 
147025 145 
147046 5 
147153 1 
147191 6 
147234 22 
147271 32 
147305 33 
147394 78 
147400 1 
147429 203 
147441 99 
147486 1 
147569 1 
147578 1 
147611 130 
147683 2 
147690 9 
147705 4 
147744 26 
147750 69 
147761 13 
147776 1 
147779 3 
147784 1 
147803 2 
147845 6 
147854 5 
147868 1 
147885 1 
147889 7 
147899 20 
147913 281 
147925 24 
147942 1 
148014 63 
148017 2 
148023 46 
148035 4 
148041 8 
148053 9 
148082 28 
148090 2 
148094 34 
148105 14 
148113 84 
148118 12 
148125 70 
148292 1 
148302 29 
148401 19 
148407 15 
148454 1 
148473 52 
148518 136 
148637 3 
148670 1 
148728 64 
148846 3 
148851 21 
148863 24 
148902 1 
148944 16 
148947 3 
149216 190 
149221 2 
149224 2 
149233 124 
149265 81 
149270 209 
149279 43 
149286 5 
149294 65 
149302 6 
149305 2 
149322 40 
149332 12 
149355 3 
149359 256 
149436 1 
149439 6 
149493 2 
149629 1 
149781 1 
149853 377 
149926 5 
149962 4 
150046 4 
150056 1 
150061 66 
150161 2 
150202 1 
150220 22 
150226 7 
150232 2 
150241 58 
150258 15 
150269 10 
150312 15 
150321 31 
150397 43 
150406 20 
150534 5 
150538 138 
150593 9 
150707 1 
150783 56 
150943 4 
150952 24 
151027 7 
151077 6 
151085 23 
151177 3 
151188 1 
151231 2 
151337 3 
151375 2 
151859 96 
151919 12 
151930 71 
152094 36 
152174 52 
152197 99 
152383 1 
152590 43 
152633 28 
152859 7 
152900 37 
152924 2 
153266 1 
153517 107 
153727 64 
154022 4 
154051 10 
154103 28 
154257 5 
154443 4 
154448 90 
154549 131 
154913 1 
155090 14 
155369 49 
155693 28 
155787 24 
155856 2 
155918 1 
156004 2 
156023 4 
156037 19 
156042 4 
156048 12 
156052 12 
156065 10 
156072 5 
156149 39 
156154 77 
156158 9 
156172 5 
156192 3 
156198 2 
156203 16 
156213 4 
156244 107 
156249 8 
156254 96 
156267 3 
156270 1 
156275 1 
156416 65 
156427 1 
156435 77 
156445 235 
156612 2 
156623 9 
156750 6 
156795 1 
156800 10 
156889 20 
157068 34 
157078 7 
157183 1 
157317 287 
157490 10 
157642 4 
157653 11 
157720 111 
157724 2 
157727 11 
157899 2 
157904 2 
157919 14 
157938 33 
157951 8 
157956 3 
157964 3 
157967 11 
157994 4 
158012 28 
158016 7 
158030 19 
158035 13 
158061 6 
158121 3 
158504 5 
158544 23 
158617 4 
158765 6 
158770 9 
158799 12 
158805 68 
158814 4 
158820 119 
158825 12 
158845 16 
158851 2 
158880 7 
158884 15 
158897 496 
158908 23 
158914 14 
158935 12 
159048 178 
159165 25 
159277 1 
159311 18 
159316 4 
159320 43 
159336 1 
159343 44 
159362 5 
159373 40 
159387 17 
159394 5 
159426 6 
159443 1 
159455 14 
159483 7 
159499 17 
159505 5 
159511 257 
159609 1 
159643 12 
159659 20 
159662 35 
159826 105 
159938 100 
159970 104 
160153 15 
160169 76 
160435 18 
160577 27 
160781 72 
160883 2 
160909 8 
161190 11 
161652 1 
161717 2 
161751 1 
161773 3 
161803 198 
161822 8 
161959 219 
161970 13 
161979 23 
162255 14 
162506 1 
162635 5 
162660 7 
162848 41 
162866 2 
162875 3 
162878 67 
162945 3 
163219 92 
163250 1 
163258 5 
163271 2 
163286 12 
163302 634 
163319 5 
163327 12 
163338 31 
163351 1 
163707 1 
164082 2 
164106 7 
164113 6 
164134 7 
164142 70 
164150 15 
164154 15 
164178 28 
164187 13 
164195 28 
164200 20 
164219 22 
164239 1 
164760 10 
164796 3 
164865 35 
164891 25 
164934 3 
164941 42 
164974 9 
165019 4 
167139 54 
167156 1 
167165 126 
167181 37 
167307 2 
167332 53 
167340 6 
167346 215 
167366 4 
167377 4 
167404 1 
167410 34 
167424 43 
167430 64 
167449 48 
167567 10 
167579 124 
167589 26 
167629 35 
167650 25 
167657 85 
167671 20 
167773 14 
167786 220 
167801 25 
167860 521 
167867 33 
167985 62 
167994 7 
168028 132 
168270 2 
168474 3 
168705 2 
168799 5 
169091 16 
169114 38 
169154 23 
169277 35 
169452 39 
169476 1 
169479 34 
169490 257 
169611 13 
169685 11 
169688 13 
169701 34 
169720 2 
169729 38 
169734 13 
169763 1 
169942 3 
170376 31 
170491 106 
171499 4 
172074 7 
172155 7 
172228 9 
172238 837 
172255 5 
172258 52 
172266 45 
172291 1 
172360 7 
172363 60 
172369 19 
172377 338 
172392 40 
172398 75 
172402 85 
172438 139 
172537 85 
172558 168 
172567 18 
172572 1 
172582 6 
172595 218 
172645 6 
172747 25 
172839 69 
172983 78 
173034 1 
173047 23 
173081 15 
173258 6 
173386 14 
173572 58 
173605 25 
173652 2 
173666 39 
173687 44 
173719 2 
173758 10 
173800 3 
173822 1 
173919 6 
174099 4 
174116 1 
174123 4 
174129 14 
174146 5 
174181 12 
174184 1 
174263 2 
174269 2 
174458 7 
174467 4 
174470 9 
174483 9 
174661 5 
174665 11 
174679 7 
174696 383 
174709 49 
174718 81 
174726 40 
174739 132 
174757 20 
174793 2 
174914 41 
175128 27 
175329 1 
175357 103 
175401 112 
175429 5 
175463 3 
175476 60 
175486 3 
175495 34 
175626 91 
175646 28 
175669 21 
175672 44 
175752 20 
175792 134 
175796 2 
175822 26 
175855 78 
175914 2 
176053 1 
176078 4 
176136 342 
176182 1 
176259 12 
176271 24 
176308 1 
176397 96 
176404 9 
176410 5 
176425 28 
176441 26 
176448 174 
176457 24 
176469 70 
176477 123 
176516 3 
176522 106 
176525 34 
176531 152 
176536 55 
176543 260 
176558 92 
176563 1 
176569 4 
176578 8 
176586 3 
176591 37 
176597 10 
176785 22 
176804 15 
176839 26 
176929 329 
176934 85 
176955 24 
177236 15 
177301 16 
177543 2 
177644 63 
177782 10 
178078 6 
178203 63 
178212 32 
178218 4 
178243 24 
178246 2 
178270 60 
178398 86 
178420 113 
178568 41 
178571 58 
178604 107 
178705 30 
178735 17 
178751 31 
178759 90 
178803 1 
178930 31 
179233 474 
179245 164 
179279 7 
179284 1 
179320 56 
179724 36 
179735 33 
179742 68 
179891 20 
179909 37 
179919 12 
179932 1 
179954 34 
179965 15 
179975 10 
179982 20 
180015 1 
180026 21 
180081 1 
180131 1 
180167 4 
180170 6 
180259 4 
180316 1 
180321 22 
180335 1 
180417 1 
180484 8 
180816 9 
180872 142 
181125 1 
181134 15 
181156 5 
181167 1 
183091 2 
183096 41 
183106 18 
183144 5 
183169 2 
183209 8 
183244 3 
183767 2 
184720 3 
184723 1 
184750 16 
184762 18 
184770 11 
184773 3 
184776 4 
184799 4 
184833 43 
184845 192 
184850 3 
184872 9 
184879 1 
184980 10 
185222 13 
185571 1 
185960 3 
185994 14 
186260 3 
187043 134 
187241 26 
187420 53 
187576 39 
187592 1 
187622 7 
187656 43 
187677 78 
187694 31 
187754 1 
187911 1 
188014 3 
188055 4 
188182 3 
188222 2 
188233 196 
188253 34 
188283 67 
188307 58 
188447 2 
189983 1 
190470 2 
190533 13 
190679 10 
190686 68 
190693 3 
190697 32 
190701 3 
190705 4 
190708 7 
190786 107 
190791 35 
190802 3 
190806 68 
190816 4 
190824 16 
190840 4 
192269 9 
192360 1 
192411 13 
192429 32 
192439 149 
192447 8 
192450 11 
192460 4 
192471 14 
192478 2 
192510 53 
192541 10 
192555 7 
192597 2 
192660 4 
192704 31 
192724 3 
192757 1 
192847 12 
193157 8 
193395 25 
193548 1 
193627 1 
193684 1 
193736 21 
193877 1 
193915 1 
194113 22 
194341 1 
194437 7 
194449 17 
194479 4 
194496 107 
194514 6 
194524 11 
194558 15 
194756 1 
195543 80 
195587 100 
195665 4 
198329 103 
198338 4 
198352 20 
198466 9 
198508 41 
198522 3 
198526 7 
198555 1 
198565 1 
198579 104 
198590 1 
198600 28 
198604 15 
198620 11 
198623 7 
198633 37 
198737 4 
198741 15 
198746 10 
198772 20 
198775 1 
198813 12 
198829 64 
198926 144 
198937 26 
198966 1 
198970 8 
199076 50 
199105 71 
199119 9 
199133 68 
199141 1 
199148 1 
199233 10 
199298 1 
199425 18 
199463 42 
199470 8 
199525 4 
199630 19 
199640 4 
199768 58 
199788 13 
199804 1 
199818 10 
199823 36 
199826 7 
199874 18 
199878 25 
199881 4 
199886 39 
199901 2 
199905 9 
199916 13 
199919 3 
200275 9 
201617 6 
201625 11 
201644 1 
201796 20 
201817 5 
201821 2 
201875 9 
202029 41 
202059 1 
202066 6 
202132 12 
202236 41 
202325 42 
202331 1 
202340 34 
202442 37 
202461 1 
202464 13 
202471 15 
202491 1 
202499 2 
202510 50 
202517 14 
202521 4 
202593 28 
202660 19 
202672 8 
202678 1 
202682 5 
202686 35 
202689 16 
202705 51 
202714 3 
202718 247 
202745 50 
202756 2 
202764 1 
202771 3 
202912 41 
202942 87 
202951 2 
202955 27 
205064 1 
205077 1 
205144 25 
205240 1 
205257 7 
205292 1 
205300 1 
205352 1 
205362 1 
205428 7 
205494 77 
206973 1 
210722 13 
210829 7 
210832 3 
211042 53 
211102 1 
211107 140 
211147 6 
211168 5 
211174 64 
211187 255 
211200 191 
211217 1 
211228 12 
211297 16 
211307 97 
211310 1 
211315 41 
211321 8 
211329 12 
211341 39 
212080 4 
212097 12 
212105 2 
212119 3 
212123 8 
212130 2 
212137 14 
212157 34 
212167 3 
212179 372 
212190 155 
212198 138 
212210 133 
212248 38 
212252 2 
212359 4 
212373 23 
212378 1 
212381 1 
212425 13 
212520 20 
212641 28 
212710 2 
212769 1 
212776 15 
212789 71 
212798 1 
212803 97 
212828 72 
212834 2 
212847 102 
212858 1 
212864 96 
212901 57 
212907 5 
212912 2 
212916 7 
212920 118 
212926 8 
212936 196 
212943 54 
212946 8 
212961 90 
212969 4 
212977 9 
212986 113 
212990 5 
213000 1 
213008 30 
213024 50 
213032 3 
213044 10 
213047 2 
213052 70 
213058 35 
213064 7 
213071 229 
213105 19 
213126 4 
213143 1 
213173 2 
213247 1 
213282 4 
213286 41 
213320 10 
213338 19 
213644 5 
213715 2 
213757 8 
213796 6 
213821 42 
214188 1 
214223 12 
214256 14 
214559 3 
214563 165 
214640 11 
214658 438 
214933 11 
214952 4 
214993 38 
215074 1 
215095 9 
215099 4 
215222 8 
215242 11 
215273 1 
215281 47 
215294 156 
215297 61 
215347 3 
215426 29 
215611 9 
215620 36 
215641 5 
215707 3 
215772 199 
215790 42 
215794 126 
215799 76 
215806 4 
215812 5 
215815 90 
215819 1 
215826 54 
215838 98 
215847 4 
215854 25 
215920 1086 
215930 20 
215937 325 
215950 217 
215961 104 
215972 73 
215978 30 
215987 137 
215992 2 
215996 22 
216002 113 
216008 4 
216115 66 
216144 1 
216151 153 
216239 9 
216333 2 
216340 11 
216344 2 
216379 4 
216386 8 
216441 4 
216483 5 
216536 10 
216541 3 
216585 36 
216598 129 
216601 4 
216663 13 
216847 139 
216907 6 
216928 37 
217083 31 
217197 2 
217241 37 
217251 1 
217254 11 
217257 33 
217264 54 
217274 23 
217279 11 
217286 1 
217289 72 
217327 12 
217335 72 
217356 65 
217365 4 
217369 25 
217374 88 
217383 35 
217396 1 
217409 1 
217445 35 
217454 23 
217477 15 
217480 82 
217489 13 
217512 32 
217523 2 
217529 16 
217532 8 
217551 62 
217556 44 
217564 2 
217581 22 
217677 32 
217846 3 
217854 1 
217895 15 
218313 1 
218512 17 
218533 1 
218541 19 
218549 7 
218553 68 
218635 1 
218903 16 
219059 3 
219095 12 
219233 20 
219250 16 
219260 7 
219313 84 
219317 4 
219329 4 
219335 9 
219371 1 
219398 72 
219409 1 
219446 45 
219451 5 
219466 24 
219498 6 
219520 1 
219530 3 
219561 3 
219629 1 
219654 16 
219691 1 
219699 129 
219709 24 
219823 1 
219893 14 
219911 10 
219948 39 
220092 2 
220188 4 
220253 1 
220371 45 
221132 1 
221135 5 
221310 1 
221315 1 
221367 2 
221404 1 
221429 1 
221443 1 
221450 1 
221455 1 
221491 3 
221494 1 
221646 1 
221650 6 
221720 7 
221797 9 
221826 24 
221839 1 
221880 3 
221895 5 
221903 15 
221916 30 
221934 37 
221940 62 
221953 20 
221958 227 
221961 5 
221964 55 
221971 112 
221982 3 
221994 11 
222008 2 
222018 4 
222029 16 
222035 6 
222048 7 
222055 4 
222060 10 
222064 6 
222067 13 
222079 5 
222094 5 
222121 43 
222147 1 
222183 6 
222210 3 
222213 10 
222222 25 
222229 19 
222241 94 
222248 34 
222255 12 
222275 69 
222278 3 
222304 27 
222310 1 
222333 5 
222361 5 
222367 76 
222403 167 
222421 2 
222426 82 
222433 83 
222455 7 
222590 56 
222610 6 
222620 6 
222966 63 
223074 172 
223259 22 
223273 4 
223403 88 
223520 5 
223527 11 
223802 63 
223826 12 
223832 5 
223838 5 
223845 10 
223852 1 
223862 51 
223868 9 
223871 1 
223875 13 
223879 62 
223924 13 
223932 21 
223936 35 
223945 18 
223952 1 
223957 10 
223961 11 
223964 1 
223974 25 
223987 33 
224006 5 
224013 15 
224156 19 
224201 82 
225007 5 
226420 2 
226453 12 
226467 1 
226604 7 
226767 2 
226949 14 
226960 10 
226973 1 
226977 3 
226985 12 
226991 17 
227012 9 
227015 11 
227020 82 
227032 2 
227041 254 
227058 40 
227065 154 
227074 66 
227079 4 
227082 14 
227086 30 
227094 189 
227112 1 
227117 1 
227120 8 
227125 1 
227128 7 
227131 21 
227138 208 
227148 8 
227162 37 
227167 22 
227173 15 
227181 29 
227193 1 
227198 16 
227221 4 
227239 50 
227267 2 
227275 4 
227279 7 
227366 3 
227388 1 
227393 7 
227463 1 
227485 50 
227618 1 
227773 8 
227779 46 
227846 21 
228054 15 
228298 22 
228314 2 
228432 1 
228441 301 
228452 163 
228478 12 
228686 9 
228710 96 
228715 8 
228745 39 
228760 3 
228856 3 
228877 7 
228884 6 
228889 56 
228902 1 
228920 10 
228933 111 
228945 47 
228953 6 
228961 58 
229012 1 
229020 1 
229031 177 
229045 9 
229051 7 
229056 36 
229063 15 
229067 6 
229071 23 
229077 2 
229081 14 
229094 34 
229102 3 
229111 8 
229119 3 
229165 7 
229168 51 
229217 8 
229250 60 
229323 7 
229359 28 
229454 18 
229530 22 
229555 6 
229558 40 
229564 12 
229573 15 
229577 3 
229580 4 
229586 12 
229591 5 
229595 2 
229599 3 
229604 2 
229615 14 
229677 5 
229687 9 
229728 1 
229734 1 
229742 5 
229747 1 
229753 3 
229756 1 
229759 5 
229771 7 
229779 1 
229784 6 
229794 1 
229814 3 
229818 2 
229927 1 
229945 12 
230057 75 
230137 1 
230445 2 
230580 166 
230614 42 
230693 64 
230697 1 
230702 11 
230709 2 
230718 3 
230721 2 
230725 2 
230785 2 
230801 29 
230807 662 
230834 186 
230842 115 
230861 14 
230876 9 
230884 7 
230897 164 
230910 2 
230914 8 
230918 67 
230935 1 
230989 4 
231004 68 
231017 36 
231021 5 
231025 74 
231035 17 
231054 5 
231070 62 
231145 4 
231249 1 
231364 5 
231577 1 
231580 10 
231589 3 
231608 28 
231750 1 
232104 1 
232109 1 
232143 2 
232162 8 
232179 2 
232191 5 
232252 17 
232331 2 
232356 39 
232384 326 
232396 150 
232402 1 
232407 4 
232417 80 
232421 4 
232429 86 
232436 21 
232440 536 
232490 12 
232498 69 
232513 406 
232532 83 
232575 67 
232609 6 
232660 6 
232680 1 
232689 24 
232692 2 
232715 11 
232740 3 
232885 4 
233013 7 
233164 3 
233318 1 
233354 3 
233490 45 
233561 2 
233610 1 
233652 1 
233706 179 
233953 3 
233977 1 
234002 7 
234005 4 
234146 61 
234154 2 
234165 147 
234173 3 
234185 19 
234194 1 
234197 195 
234207 2 
234232 16 
234240 2 
234244 3 
234267 14 
234274 21 
234300 23 
234365 43 
234380 1 
234386 14 
234407 1 
234413 33 
234438 135 
234445 163 
234450 76 
234467 124 
234478 37 
234492 103 
234504 14 
234511 21 
234514 5 
234525 264 
234543 11 
234546 107 
234557 45 
234569 146 
234578 63 
234592 125 
234601 3 
234628 5 
234634 338 
234642 25 
234664 1 
234667 9 
234698 10 
234720 22 
234723 43 
234826 1 
234831 9 
234858 2 
234872 68 
234906 15 
235026 7 
235058 1 
235095 1 
235188 3 
235207 22 
235249 80 
235387 2 
235420 20 
235450 5 
235458 20 
235558 7 
235574 74 
235598 26 
235611 5 
235614 22 
235618 1 
235636 99 
235655 50 
235686 2 
235701 17 
235709 87 
235722 12 
235761 37 
235765 15 
235769 21 
235789 5 
235800 1 
235898 1 
235932 6 
235941 35 
236009 1 
236028 5 
236070 1 
236105 8 
236110 1 
236113 2 
236116 7 
238727 3 
238741 44 
238746 81 
238758 202 
238772 49 
238783 24 
238788 30 
238794 1 
238803 198 
238810 6 
238827 169 
238831 19 
238849 66 
238855 82 
238864 35 
238868 12 
238873 230 
238877 1 
238887 144 
238893 90 
239019 5 
239059 7 
239068 2 
239099 12 
239115 24 
239152 2 
239323 20 
239326 1 
239427 8 
239447 1 
239450 3 
239454 29 
239497 1 
239632 38 
239653 17 
239676 20 
239712 92 
239759 69 
239785 64 
239795 43 
239824 17 
239831 20 
239854 62 
239865 117 
239891 57 
239905 41 
239909 1 
239915 1 
239927 69 
239930 19 
239938 1 
239945 7 
239960 1 
239968 1 
239981 6 
239986 19 
239997 1 
240001 232 
240008 113 
240014 122 
240033 18 
240049 84 
240053 1 
240060 88 
240070 126 
240076 9 
240083 11 
240096 1 
240099 1 
240104 42 
240110 15 
240119 4 
240127 124 
240132 52 
240151 5 
240156 4 
240176 72 
240248 14 
240272 1 
240293 11 
240331 1 
240341 94 
240358 19 
240504 6 
240550 51 
240788 16 
240937 105 
240982 44 
240990 1 
240994 376 
241003 3 
241010 2 
241035 1 
241038 214 
241050 25 
241213 103 
241236 15 
241241 5 
241249 37 
241261 10 
241266 28 
241271 1 
241282 2 
241286 11 
241292 74 
241302 76 
241312 83 
241343 51 
241356 3 
241374 107 
241377 3 
241384 81 
241392 2 
241492 2 
241517 3 
241542 41 
241592 176 
241601 10 
241662 97 
241673 17 
241696 39 
241707 24 
241720 25 
241757 31 
241765 1 
241945 6 
241951 12 
242075 21 
242083 29 
242088 2 
242103 6 
242119 52 
242128 238 
242139 16 
242144 21 
242151 131 
242188 12 
242196 36 
242221 43 
242233 59 
242259 70 
242263 23 
242268 18 
242285 12 
242337 43 
242364 153 
242424 1 
242792 1 
242942 42 
243059 1 
243087 3 
243266 1 
243578 39 
243625 7 
243815 39 
243916 1 
244105 3 
244139 127 
244242 9 
244352 115 
244486 3 
244625 117 
244643 41 
244676 75 
244785 1 
244788 1 
244794 1 
245074 3 
245166 10 
245285 1 
245300 28 
245309 55 
245333 5 
245384 67 
245403 1 
245448 48 
245466 145 
245473 30 
245489 23 
245500 130 
245533 224 
245582 58 
245654 26 
245661 54 
245666 43 
245671 37 
245682 77 
245691 19 
245720 29 
245729 34 
245751 17 
245754 1 
245758 3 
245763 533 
245768 1 
245775 709 
245786 232 
245797 41 
245852 30 
246228 29 
246451 31 
246465 16 
246497 6 
246533 3 
246556 36 
246564 2 
246576 3 
246668 9 
246768 28 
246888 2 
246896 60 
246912 66 
246916 46 
246938 19 
246944 60 
247049 53 
247062 23 
247077 54 
247118 2 
247168 3 
247325 5 
247365 1 
247484 34 
247498 17 
247663 2 
247706 383 
247732 161 
247865 34 
247877 28 
247998 3 
248029 1 
248035 1 
248043 10 
248052 3 
248057 12 
248062 1 
248066 16 
248071 15 
248086 218 
248098 139 
248108 22 
248116 2 
248124 15 
248133 1 
248136 39 
248145 1 
248150 11
[truncated: 2,335,054 more chars]
