# Supplementary material for: Functional mapping of yeast genomes by saturated transposition
Source: eLife. 2017 May 8;6:e23570. doi: 10.7554/eLife.23570 (PMC5466422; doi:10.7554/eLife.23570)
Supplement: Supplementary file 1. — Processed dataset - Dpl1del.wig Processed dataset - Mmm1Del_Vps13D716H.wig Processed dataset - Psd2Del_Dpl1del.wig Processed dataset - V13D716H.wig Processed dataset - WildType1.wig Processed dataset - WildType2.wig Processed dataset - WT_plus_rapamycin.wig Processed dataset - Yen1on.wig summaries of the number of transposon and number of reads per gene, for all genes in each library (in the TXT format). Processed dataset - Dpl1del_pergene.txt Processed dataset - Mmm1Del_Vps13D716H_pergene.txt Processed dataset - Psd2Del_Dpl1del_pergene.txt Processed dataset - V13D716H_pergene.txt Processed dataset - WildType1_pergene.txt Processed dataset - WildType2_pergene.txt Processed dataset - WT_plus_rapamycin_pergene.txt Processed dataset - Yen1on_pergene.txt DOI: http://dx.doi.org/10.7554/eLife.23570.023 [file elife-23570-supp1.zip › Processed Dataset/Processed dataset - WildType1_pergene.txt]

gene_name	number_of_transposon_per_gene	number_of_read_pergene
YAL069W	11	949
YAL068W-A	3	8
PAU8	3	50
YAL067W-A	5	50
SEO1	37	3190
YAL066W	10	359
YAL065C	8	555
YAL064W-B	5	69
TDA8	7	245
YAL064W	6	103
YAL063C-A	5	61
FLO9	43	3028
GDH3	114	15277
BDH2	64	7440
BDH1	45	2516
YAL059C-A	16	721
ECM1	17	1048
CNE1	59	5730
YAL056C-A	17	1685
GPB2	101	9182
PEX22	24	1418
ACS1	83	4960
FLC2	64	2945
OAF1	81	3701
AIM2	23	1508
GEM1	76	2996
YAL047W-A	21	909
SPC72	4	292
AIM1	8	141
YAL045C	8	299
YAL044W-A	10	617
GCV3	29	2590
PTA1	14	279
YAL042C-A	26	2304
ERV46	79	8303
CDC24	8	283
CLN3	19	621
CYC3	87	13064
CDC19	2	1
YAL037C-B	2	1
YAL037C-A	11	818
YAL037W	36	1668
RBG1	57	2924
FUN12	13	185
YAL034C-B	22	2601
MTW1	11	105
FUN19	59	2105
POP5	7	33
PRP45	49	5522
YAL031W-A	13	970
GIP4	71	4333
SNC1	16	630
MYO4	148	8306
FRT2	75	3511
SAW1	34	1471
YAL026C-A	14	407
DRS2	92	2236
MAK16	1	0
LTE1	35	719
PMT2	80	5806
FUN26	70	7592
CCR4	72	3826
ATS1	60	7109
YAL019W-A	38	8272
FUN30	73	3144
LDS1	39	1195
PSK1	128	8810
YAL016C-B	17	150
YAL016C-A	7	440
TPD3	1	0
NTG1	81	10843
SYN8	46	4529
DEP1	60	1679
CYS3	13	109
SWC3	78	3138
MDM10	13	181
SPO7	40	1294
FUN14	42	5312
ERP2	48	5002
SSA1	69	4611
YAL004W	15	667
EFB1	1	0
VPS8	193	17281
TFC3	10	270
NUP60	144	18508
ERP1	57	13432
SWD1	78	8153
RFA1	4	155
SEN34	5	69
BUD14	137	8865
ADE1	0	0
KIN3	59	2654
CDC15	7	629
YAR019W-A	16	3042
PAU7	13	226
YAR023C	42	4715
UIP3	33	2041
YAR028W	39	2474
YAR029W	3	2
YAR030C	12	707
PRM9	27	1701
MST28	36	1117
YAT1	189	28770
YAR035C-A	11	89
SWH1	102	5874
YAR047C	7	45
FLO1	80	4780
YAR053W	4	96
YAR060C	0	0
YAR064W	13	239
YAR066W	0	0
YAR068W	0	0
YAR069C	0	0
YAR070C	1	0
PHO11	2	3
IMD1	12	976
YAR075W	5	57
YBL113C	8	12
YBL113W-A	2	2
YBL112C	0	0
YBL111C	1	0
YBL109W	13	491
PAU9	0	0
YBL108W	16	657
YBL107W-A	1	0
MIX23	14	403
SRO77	46	2239
PKC1	5	5
SEA4	67	4377
RTG3	17	662
SFT2	7	234
ECM21	57	4898
YBL100W-C	11	172
YBL100C	3	5
ATP1	5	22
BNA4	36	1879
BRN1	4	70
YBL096C	22	589
YBL095W	24	1061
YBL094C	6	14
ROX3	7	120
RPL32	0	0
SCS22	8	276
MAP2	40	2013
MRP21	8	88
AVT5	41	1633
TEL1	102	4415
RPL23A	22	748
YBL086C	18	261
BOI1	67	3372
CDC27	7	206
YBL083C	9	269
ALG3	29	1166
YBL081W	16	712
PET112	38	1207
NUP170	25	2593
ATG8	1	0
YBL077W	10	1771
ILS1	1	0
SSA3	76	3618
AAR2	20	686
YBL073W	12	1041
RPS8A	6	25
YBL071C-B	3	89
KTI11	10	443
YBL071C	6	117
YBL070C	3	32
AST1	15	1010
YBL068W-A	2	60
PRS4	14	813
UBP13	26	1062
SEF1	63	3223
YBL065W	19	1440
PRX1	28	1318
KIP1	71	6233
YBL062W	9	266
SKT5	40	1006
YEL1	41	2060
CMC2	4	41
YBL059W	15	647
SHP1	29	1520
PTH2	27	1516
PTC3	26	1810
YBL055C	33	2274
TOD6	40	1986
YBL053W	7	100
SAS3	80	2741
PIN4	32	1518
SEC17	0	0
MOH1	13	376
RRT1	8	34
EDE1	75	4384
PSY4	37	2225
COR1	24	659
YBL044W	33	6197
ECM13	32	765
FUI1	55	2762
PRE7	0	0
ERD2	3	6
YBL039W-B	3	283
URA7	55	4914
YBL039C-A	2	1
MRPL16	28	772
APL3	60	2537
YBL036C	21	1462
POL12	6	80
STU1	32	1044
RIB1	6	39
HEK2	35	2077
SHE1	27	1143
PET9	1	0
YBL029C-A	10	122
YBL029W	46	4629
YBL028C	9	689
RPL19B	14	145
LSM2	1	0
RRN10	3	14
NCL1	60	3714
MCM2	5	12
PIM1	75	3143
HAP3	15	251
RFT1	5	148
APN2	80	6012
POP8	10	73
PEP1	138	7154
FUS3	69	4891
ACH1	96	6779
RRN6	26	1057
FMT1	80	37165
YBL012C	27	2670
SCT1	123	9924
YBL010C	38	3327
ALK2	113	12838
YBL008W-A	15	317
HIR1	127	7311
SLA1	61	2263
LDB7	26	2053
YBL006W-A	11	349
PDR3	164	9980
UTP20	10	230
HTA2	33	3166
HTB2	42	8392
ECM15	29	7766
NTH2	211	30042
RER2	9	503
COQ1	122	11890
GPI18	5	91
RCR1	64	15013
UGA2	117	17127
DSF2	146	27184
FLR1	123	11102
HHF1	11	235
HHT1	30	1157
IPP1	12	421
YBR012C	20	469
YBR013C	39	2546
GRX7	20	1717
MNN2	69	6021
YBR016W	24	1804
KAP104	10	464
GAL7	2	1
GAL10	26	1163
GAL1	5	23
FUR4	53	3152
POA1	22	1667
CHS3	55	2813
SCO2	33	1609
OLA1	49	2492
ETR1	27	1084
YBR027C	15	1820
YPK3	62	1317
CDS1	0	0
RKM3	26	1271
RPL4A	6	105
YBR032W	23	1783
EDS1	100	4643
HMT1	31	1785
PDX3	15	558
CSG2	19	555
SCO1	34	1541
CHS2	25	829
ATP3	9	142
FIG1	7	365
FAT1	48	1294
CST26	44	859
QDR3	36	1239
TCM62	46	1752
GIP1	42	1641
ZTA1	32	1202
FMP23	24	1718
RPS11B	12	266
REB1	3	14
REG2	36	1509
YBR051W	9	140
RFS1	19	653
YBR053C	32	1494
YRO2	26	951
PRP6	16	1562
YBR056W	29	1979
YBR056W-A	15	557
YBR056C-B	12	467
MUM2	23	1224
UBP14	29	975
TSC3	1	0
AKL1	49	3161
ORC2	12	211
TRM7	16	871
YBR062C	11	773
YBR063C	21	701
YBR064W	4	101
ECM2	42	1046
NRG2	15	769
TIP1	6	36
BAP2	32	1287
TAT1	12	60
ALG14	1	0
YBR071W	34	1575
HSP26	8	38
YBR072C-A	16	1518
RDH54	53	2260
PFF1	52	2812
ECM8	27	1498
YBR076C-A	14	847
SLM4	20	346
ECM33	39	2309
RPG1	10	207
SEC18	4	132
SPT7	30	929
UBC4	9	538
TEC1	27	727
MIS1	53	4359
RPL19A	22	1533
AAC3	13	723
YBR085C-A	5	176
IST2	36	719
RFC5	1	0
POL30	0	0
YBR089W	1	0
NHP6B	22	505
YBR090C	31	489
TIM12	0	0
PHO3	22	1097
PHO5	18	612
PBY1	38	1299
RXT2	12	95
YBR096W	10	111
VPS15	22	538
MMS4	39	1156
YBR099C	12	520
FES1	7	235
EXO84	21	784
SIF2	14	967
YBR103C-A	16	933
YMC2	37	1213
VID24	21	1141
PHO88	11	706
IML3	14	201
AIM3	57	3367
CMD1	0	0
YBR109W-A	18	1977
ALG1	0	0
YSA1	15	534
SUS1	4	64
CYC8	8	104
YBR113W	3	14
RAD16	37	2583
LYS2	40	1296
YBR116C	19	643
TKL2	37	1966
TEF2	2	6
MUD1	14	274
CBP6	5	15
GRS1	0	0
YBR121C-A	0	0
MRPL36	10	418
TFC1	5	78
YBR124W	12	745
PTC4	24	1303
TPS1	11	147
YBR126W-A	23	1142
YBR126W-B	16	827
VMA2	7	244
ATG14	26	1418
OPY1	14	373
SHE3	9	321
CCZ1	12	84
YBR131C-A	0	0
AGP2	22	604
HSL7	45	2317
YBR134W	19	1447
CKS1	1	0
MEC1	9	97
YBR137W	16	218
YBR138C	31	1555
YBR139W	31	855
IRA1	27	525
BMT2	19	470
YBR141W-A	1	0
MAK5	3	15
SUP45	0	0
YBR144C	12	2411
ADH5	17	1223
MRPS9	10	213
RTC2	14	675
YSW1	35	1446
ARA1	18	986
TBS1	34	1206
APD1	13	379
SPP381	14	173
RIB7	1	0
RPB5	1	0
CNS1	2	1
SLI15	6	46
ICS2	13	435
AMN1	31	1369
IFA38	4	5
CDC28	0	0
CSH1	7	25
TOS1	24	1660
YSY6	2	1
EXO5	23	647
ARL1	6	97
UBS1	6	192
TYR1	10	92
POP7	0	0
PEX32	17	269
SSE2	17	310
NPL4	9	707
SEC66	9	253
SMY2	28	727
UMP1	7	51
YBR174C	6	723
SWD3	8	154
ECM31	17	438
EHT1	24	667
YBR178W	19	259
FZO1	14	252
DTR1	23	474
RPS6B	5	53
SMP1	22	632
YBR182C-A	3	14
YPC1	20	663
YBR184W	22	729
MBA1	7	74
PCH2	29	3143
GDT1	8	206
NTC20	11	267
RPS9B	4	3
YBR190W	19	552
RPL21A	7	24
YBR191W-A	0	0
RIM2	7	57
MED8	1	0
AIM4	8	131
MSI1	18	1120
PGI1	0	0
YBR196C-A	20	348
YBR196C-B	11	473
YBR197C	56	8561
TAF5	0	0
KTR4	11	532
BEM1	9	532
YBR200W-A	0	0
DER1	7	140
YBR201C-A	5	253
MCM7	7	130
COS111	27	1573
LDH1	16	680
KTR3	19	643
YBR206W	7	38
FTH1	27	939
DUR1
YBR209W	34	1246
ERV15	5	79
AME1	3	47
NGR1	16	308
MET8	38	2622
SDS24	21	1044
HPC2	21	464
YBP1	25	1008
ATG12	5	27
PYC2	43	1815
YBR219C	47	2541
YBR220C	45	2500
PDB1	15	525
YBR221W-A	11	1726
PCS60	78	5394
TDP1	45	3257
YBR223W-A	5	765
YBR224W	25	1838
YBR225W	19	164
YBR226C	3	7
MCX1	15	581
SLX1	14	519
ROT2	22	376
OM14	3	3
YBR230W-A	10	300
SWC5	24	709
YBR232C	10	85
PBP2	31	336
DAD3	0	0
ARC40	0	0
VHC1	48	2488
ABD1	1	0
PRP5	1	0
YBR238C	20	664
ERT1	60	3088
THI2	45	2880
YBR241C	55	3690
YBR242W	14	989
ALG7	2	4
GPX2	7	376
ISW1	48	1349
RRT2	13	636
ENP1	2	1
HIS7	32	807
ARO4	14	312
SPO23	32	958
MRPS5	11	380
DUT1	1	0
SRB6	5	44
TRS20	0	0
MTC4	13	512
YBR255C-A	6	363
RIB5	5	54
POP4	0	0
SHG1	8	79
YBR259W	27	1245
RGD1	18	787
TAE1	13	467
MIC12	4	30
SHM1	21	903
YPT10	10	144
TSC10	1	0
REI1	19	604
SLM6	6	227
MRPL37	5	100
FMP21	8	150
BIT2	17	549
EFM2	13	677
HSM3	13	340
UBX7	12	196
CHK1	15	584
RIF1	26	762
PPS1	34	1653
YBR277C	13	124
DPB3	8	187
PAF1	6	14
SAF1	23	726
DUG2	30	838
MRPL27	8	54
SSH1	14	442
YBR284W	62	3642
YBR285W	2	5
APE3	32	1317
YBR287W	23	1179
APM3	16	286
SNF5	26	591
BSD2	8	203
CTP1	47	4521
YBR292C	9	76
VBA2	24	1615
SUL1	28	982
PCA1	57	2426
PHO89	31	1860
YBR296C-A	5	8
MAL33	30	1684
MAL31	25	1165
YBR298C-A	15	381
MAL32	8	486
YBR300C	2	5
PAU24	3	15
COS2	0	0
YCL076W	1	0
GEX1	9	90
VBA3	1	0
YCL068C	1	0
HMLALPHA2	0	0
HMLALPHA1	0	0
YCL065W	0	0
CHA1	3	9
VAC17	21	700
MRC1	18	443
KRR1	1	0
FYV5	14	633
ADF1	7	241
MIC10	11	360
PRD1	29	1402
PEX34	15	188
KAR4	15	457
SPB1	10	37
PBN1	9	165
LRE1	37	3444
APA1	15	701
YCL049C	31	1126
YCL048W-A	4	196
SPS22	36	2705
POF1	15	502
EMC1	45	2093
YCL046W	5	14
MGR1	35	2120
PDI1	6	58
YCL041C	27	298
YCL042W	33	1138
GLK1	96	8437
GID7	77	5482
ATG22	54	1804
SRO9	42	3300
GFD2	81	6362
GRX1	8	267
LSB5	67	8111
MXR2	17	472
STE50	36	2601
RRP7	0	0
HIS4	73	2559
BIK1	66	5283
RNQ1	28	2397
FUS1	60	4368
HBN1	20	276
FRM2	31	1278
AGP1	90	7611
YCL023C	25	2326
KCC4	218	16483
YCL022C	42	3995
YCL021W-A	36	3565
LEU2	0	0
NFS1	1	0
DCC1	26	1082
BUD3	333	31516
YCL012C	36	1411
GBP2	96	5236
SGF29	76	10013
ILV6	73	6848
STP22	62	3863
YCL007C	6	189
VMA9	6	84
LDB16	50	7397
PGS1	86	4499
YCL002C	52	7483
RER1	30	185
YCL001W-A	6	11
YCL001W-B	24	2159
YCR001W	25	3059
CDC10	9	14
MRPL32	51	3246
YCP4	44	1995
CIT2	114	14268
YCR006C	27	14518
YCR007C	57	5177
SAT4	88	7133
RVS161	19	171
ADY2	57	4761
ADP1	152	12781
PGK1	1	0
YCR013C	5	122
POL4	78	5171
YCR015C	41	4342
YCR016W	48	1826
CWH43	114	8084
SRD1	18	914
YCR018C-A	10	1217
MAK32	55	6399
PET18	51	3472
MAK31	11	300
HTL1	0	0
HSP30	48	3721
YCR022C	35	2786
YCR023C	82	4875
SLM5	37	1301
YCR024C-B	14	736
PMP1	6	19
YCR025C	39	3668
NPP1	95	4887
RHB1	8	170
FEN2	32	916
RIM1	3	2
SYP1	47	2055
RPS14A	25	1497
BPH1	148	8254
SNT1	46	3241
ELO2	8	115
RRP43	1	0
RBK1	31	1843
PHO87	59	3938
BUD5	7	93
YCR038W-A	2	4
MATALPHA2	0	0
MATALPHA1	0	0
YCR041W	3	216
TAF2	11	690
YCR043C	17	890
PER1	1	0
RRT12	61	3908
YCR045W-A	21	1052
IMG1	20	1142
BUD23	16	317
YCR047W-A	6	80
YCR049C	14	704
ARE1	65	4234
YCR050C	9	340
YCR051W	18	1588
RSC6	4	69
THR4	18	681
CTR86	11	354
PWP2	7	354
YIH1	32	1995
TAH1	14	872
YCR061W	115	8428
YCR064C	16	4024
BUD31	10	66
HCM1	49	3739
RAD18	16	215
SED4	64	2540
ATG15	66	2968
CPR4	16	736
IMG2	14	567
RSA4	0	0
SSK22	75	3357
SOL2	27	1268
ERS1	12	536
YCR075W-A	3	5
FUB1	19	913
PAT1	20	607
PTC6	31	979
SRB8	40	765
YCR081C-A	3	27
AHC2	12	158
TRX3	7	323
TUP1	4	18
YCR085W	8	21
CSM1	18	909
YCR087W	9	292
YCR087C-A	7	272
ABP1	41	2629
FIG2	43	2167
YCR090C	11	287
KIN82	37	2129
MSH3	42	2398
CDC39	14	245
CDC50	18	540
OCA4	9	270
YCR095W-A	6	104
HMRA2	0	0
HMRA1	8	118
YCR097W-A	1	0
GIT1	19	355
YCR099C	3	11
YCR100C	8	386
YCR101C	8	227
YCR102C	20	1073
YCR102W-A	0	0
PAU3	4	22
ADH7	39	2112
RDS1	16	996
AAD3	12	232
YCR108C	9	337
COS7	1	0
YDL247W-A	0	0
MPH2	2	3
SOR2	0	0
HXT15	3	5
THI13	10	393
AAD4	26	1089
YDL242W	17	1147
YDL241W	5	60
YDL240C-A	12	256
LRG1	56	2016
ADY3	24	659
GUD1	28	3098
AIM6	11	498
PHO13	10	415
YPD1	2	71
GYP7	34	867
MFG1	16	684
OST4	0	0
BRE4	39	1445
PTP1	27	720
SSB1	11	139
YDL228C	4	19
HO	41	2153
GCS1	8	111
SHS1	15	697
WHI4	16	727
HBT1	58	3411
FMP45	7	193
YDL221W	37	6140
CDC13	38	4793
DTD1	1	0
YDL218W	19	646
TIM22	0	0
RRI1	22	767
GDH2	44	3227
PRR2	37	2291
NOP6	14	421
SHR3	3	7
YDL211C	41	1931
UGA4	41	1175
CWC2	0	0
NHP2	4	27
GLE1	8	459
YDL206W	32	1147
HEM3	0	0
RTN2	19	480
ACK1	25	996
MRPL11	11	237
TRM8	17	674
MGT1	12	311
YDL199C	21	978
GGC1	23	516
ASF2	45	1585
YDL196W	18	1544
SEC31	2	1
SNF3	20	719
NUS1	0	0
ARF1	11	462
RPL35A	6	12
UFD2	26	530
RBS1	11	709
PPH22	21	881
YDL187C	6	23
YDL186W	11	254
YDL185C-A	2	7
VMA1	1	0
RPL41A	0	0
YDL183C	29	2114
LYS20	22	1301
INH1	6	68
YDL180W	15	496
PCL9	6	54
DLD2	55	1445
YDL177C	11	301
YDL176W	30	1050
AIR2	27	808
DLD1	43	2803
PAR32	24	696
YDL172C	10	139
GLT1	90	3989
UGA3	29	878
UGX2	14	734
SFA1	18	1409
NRP1	32	1482
FAP7	2	19
CDC36	2	1
CDC9	12	423
YDL163W	10	365
YDL162C	22	3856
ENT1	14	414
MHF2	2	3
DHH1	9	323
YDL159W-A	7	155
STE7	28	1734
YDL159C-B	1	0
YDL158C	6	248
YDL157C	2	1
CMR1	47	2414
CLB3	15	568
MSH5	46	2258
SAS10	2	3
YDL152W	12	1178
BUD30	2	10
RPC53	2	10
ATG9	15	476
NOP14	10	345
RPN5	3	27
LDB17	13	169
COP1	8	128
YDL144C	33	2247
CCT4	0	0
CRD1	32	2436
BPL1	4	109
RPO21	4	31
SCM3	1	0
RGT2	50	3739
ARF2	16	585
RPL35B	5	53
RDI1	16	846
PPH21	19	1309
RPL41B	0	0
SRF1	17	1093
CDC53	5	23
LYS21	19	789
STF1	6	74
RPP1B	10	426
YDL129W	14	265
VCX1	22	979
PCL2	45	2256
CDC48	5	18
HNT1	16	576
YDL124W	23	846
SNA4	19	1016
UBP1	34	1430
YDL121C	12	971
YFH1	0	0
YDL119C	17	883
YDL118W	4	190
CYK3	42	966
NUP84	10	162
IWR1	15	304
YDL114W-A	0	0
YDL114W	22	625
ATG20	29	1779
TRM3	67	3533
RRP42	1	0
TMA17	9	254
YDL109C	62	3079
KIN28	2	3
MSS2	27	1166
PHO2	31	1586
NSE4	1	0
QRI7	24	843
QRI1	1	0
POL3	6	106
DUN1	21	368
GET3	15	568
BUG1	25	1790
SNU23	4	18
RPN6	1	0
OPI6	13	942
PMT1	43	3252
YDL094C	21	1526
PMT5	60	3837
SRP14	6	1141
UBX3	23	1069
RAM1	2	10
NUR1	35	988
ASM4	23	1074
LUC7	9	34
YDL086W	45	2726
YDL086C-A	29	1288
YDL085C-A	10	412
NDE2	38	2033
SUB2	1	0
RPS16B	13	346
RPL13A	15	405
RPP1A	7	68
THI3	37	1668
MRK1	46	2570
MDH3	13	358
VAM6	23	149
RXT3	17	262
RPL31A	1	0
BRE1	18	480
YDL073W	44	1536
YET3	17	683
YDL071C	20	747
BDF2	29	751
CBS1	13	273
YDL068W	6	15
COX9	8	266
IDP1	29	2090
PEX19	28	1392
UBC9	0	0
SYO1	29	799
YDL062W	8	144
RPS29B	6	31
TSR1	3	15
RAD59	21	718
USO1	33	739
YDL057W	26	1657
MBP1	49	2996
PSA1	4	19
MCH1	63	5608
PBP4	17	360
SLC1	40	3455
LHP1	28	980
YDL050C	10	402
KNH1	42	2292
STP4	49	2453
SIT4	6	94
NPC2	22	752
MRP10	4	44
FAD1	1	0
MTF2	25	716
PRP11	3	24
SIR2	65	2989
YDL041W	20	1381
NAT1	46	1656
PRM7	25	1236
BSC1	26	835
PUS9	37	1677
GPR1	43	1109
YDL034W	10	67
SLM3	46	3180
YDL032W	8	90
DBP10	9	11
PRP9	3	4
ARP2	0	0
MPS1	9	141
YDL027C	24	1513
YDL026W	4	26
RTK1	30	992
YDL025W-A	1	0
DIA3	51	3928
YDL022C-A	19	680
YDL023C	13	441
GPD1	57	3841
GPM2	52	2170
RPN4	61	2288
OSH2	131	15868
ERP3	23	807
CDC7	7	65
YDL016C	12	160
TSC13	0	0
NOP1	0	0
SLX5	28	458
YDL012C	27	1852
YDL011C	20	1240
GRX6	40	1697
YDL009C	12	159
APC11	13	1082
YDL007C-A	15	581
RPT2	2	1
PTC1	20	959
MED2	42	1056
ATP16	21	563
MCD1	8	644
NHP10	58	7221
RMD1	119	31161
NTH1	226	28878
YRB1	3	5
RCR2	54	4570
YDR003W-A	6	209
RAD57	69	2232
MAF1	42	1993
SOK1	86	4082
TRP1	51	3726
YDR008C	29	3480
GAL3	95	5998
YDR010C	26	19009
SNQ2	173	11307
RPL4B	22	419
PSF1	1	0
RAD61	58	1713
HED1	25	1166
YDR015C	11	689
DAD1	3	12
KCS1	65	3076
YDR018C	90	8474
GCV1	73	5114
DAS2	32	2912
FAL1	1	0
ATG31	16	695
SES1	4	99
FYV1	23	2883
RPS11A	13	206
NSI1	59	3988
VPS54	26	1029
REG1	46	1564
YDR029W	8	50
RAD28	37	2742
MIX14	2	20
PST2	25	897
MRH1	27	1426
LYS14	23	868
YDR034C-A	7	44
YDR034W-B	3	2
ARO3	27	874
EHD3	43	2116
KRS1	3	5
ENA5	27	1818
ENA2	0	0
ENA1	16	744
RSM10	11	330
YDR042C	6	13
NRG1	18	536
HEM13	0	0
RPC11	2	1
BAP3	34	2325
HEM12	2	1
YDR048C	11	235
VMS1	20	401
TPI1	0	0
DET1	30	2082
DBF4	1	0
YDR053W	0	0
CDC34	3	2
PST1	26	1538
YDR056C	19	523
YOS9	37	2554
TGL2	17	459
UBC5	19	904
MAK21	11	492
YDR061W	30	1438
LCB2	2	1
AIM7	9	265
RPS13	0	0
RRG1	17	530
RTR2	20	696
OCA6	14	322
DOS2	13	145
DOA4	1	0
FMP16	2	6
PAA1	10	227
IPT1	44	4968
SNF11	21	778
TPS2	7	239
PPH3	10	465
RAD55	26	878
SED1	9	419
SHU2	18	779
PET100	8	85
TFB5	3	39
VPS41	18	179
PDC2	7	10
STN1	5	160
RRP8	15	483
TVP23	15	914
AFR1	25	851
SSS1	0	0
RRP1	1	0
SLU7	8	58
YDR089W	61	3825
YDR090C	13	758
RLI1	0	0
UBC13	21	820
DNF2	173	13333
YDR094W	38	5157
YDR095C	26	1733
GIS1	33	1775
MSH6	43	1641
GRX3	16	1226
BMH2	40	2007
TVP15	16	1300
ARX1	30	902
YDR102C	14	546
STE5	26	775
SPO71	34	1533
TMS1	29	1892
ARP10	19	351
TMN2	25	608
TRS85	23	1501
YDR109C	33	1058
FOB1	32	1642
ALT2	44	1660
IRC2	16	775
PDS1	9	88
YDR114C	11	639
YDR115W	3	8
MRPL1	16	813
TMA64	12	132
APC4	17	1619
YDR118W-A	4	224
VBA4	42	2305
COX26	11	263
TRM1	15	465
DPB4	9	203
KIN1	28	1488
INO2	9	113
YDR124W	13	415
ECM18	18	413
SWF1	23	408
ARO1	22	472
MTC5	56	3946
SAC6	7	21
FIN1	11	176
YDR131C	22	1044
YDR132C	21	1425
YDR133C	1	0
YCF1	22	445
VPS61	24	1460
RGP1	5	55
HPR1	10	163
RUB1	2	22
MTQ2	7	90
DOP1	2	1
PEX7	15	487
SAN1	44	1739
MKC7	25	1021
TAF12	4	6
SWI5	43	890
EKI1	21	1077
KGD2	19	926
YDR149C	5	7
NUM1	46	1169
CTH1	15	150
GIR2	6	327
ENT5	13	89
YDR154C	2	1
CPR1	7	228
RPA14	13	204
YDR157W	18	1566
HOM2	10	289
SAC3	16	190
SSY1	1	0
YDR161W	7	106
NBP2	4	40
CWC15	17	753
SEC1	5	21
TRM82	21	640
SEC5	29	574
TAF10	3	2
CDC37	2	3
STB3	6	207
YDR169C-A	4	130
SEC7	9	321
HSP42	16	379
SUP35	2	1
ARG82	2	1
HMO1	25	837
RSM24	19	468
NGG1	12	421
UBC1	2	11
SDH4	10	323
CSN9	7	131
YDR179W-A	6	28
SCC2	3	3
SAS4	15	722
CDC1	1	0
YDR182W-A	5	131
PLP1	13	787
YDR183C-A	4	37
ATC1	7	229
UPS3	10	782
YDR186C	46	1167
YDR187C	14	607
CCT6	3	2
SLY1	1	0
RVB1	0	0
HST4	24	833
NUP42	25	400
YDR193W	9	126
MSS116	11	194
YDR194W-A	1	0
REF2	18	457
CAB5	2	1
CBS2	13	302
RKM2	24	1017
YDR199W	3	3
VPS64	12	375
SPC19	1	0
RAV2	10	273
YDR203W	5	87
COQ4	15	316
MSC2	21	849
EBS1	40	1825
UME6	40	1207
MSS4	8	294
YDR209C	1	0
YDR210W	1	0
GCD6	2	1
TCP1	0	0
UPC2	51	2683
AHA1	23	1110
YDR215C	35	4306
ADR1	32	1165
RAD9	11	367
SPR28	12	582
MFB1	7	52
YDR220C	6	133
GTB1	42	3798
YDR222W	11	384
CRF1	22	957
HTB1	1	0
HTA1	2	9
ADK1	10	168
SIR4	28	646
PCF11	1	0
IVY1	21	608
YDR230W	14	879
COX20	18	1162
HEM1	3	2
RTN1	8	85
LYS4	62	2535
PRP42	1	0
FMN1	4	35
MRPL7	9	277
SEC26	2	1
YDR239C	49	1466
SNU56	4	9
BUD26	10	239
AMD2	19	916
PRP28	1	0
PEX5	31	1589
MNN10	2	1
TRS23	3	82
YDR246W-A	27	2937
VHS1	29	1328
YDR248C	18	417
YDR249C	20	405
YDR250C	14	1170
PAM1	32	1089
BTT1	5	30
MET32	8	197
CHL4	11	81
RMD5	14	732
CTA1	58	3359
RKM4	7	212
HSP78	35	2050
YAP6	21	1129
SWM1	32	2908
EXG2	40	2941
YDR262W	10	49
DIN7	29	986
AKR1	11	223
PEX10	8	338
HEL2	34	1343
CIA1	1	0
MSW1	15	558
YDR269C	0	0
CCC2	22	488
YDR271C	5	182
GLO2	9	264
DON1	13	378
YDR274C	37	5494
BSC2	15	642
PMP3	2	1
MTH1	21	903
YDR278C	5	94
RNH202	15	405
RRP45	1	0
PHM6	3	5
YDR282C	17	223
GCN2	46	1272
DPP1	17	478
ZIP1	26	631
YDR286C	3	39
INM2	12	329
NSE3	2	17
RTT103	2	2
YDR290W	2	25
HRQ1	34	2179
SRP101	4	4
SSD1	31	2179
DPL1	23	1483
HDA2	15	195
MHR1	5	247
SUR2	14	290
ATP5	4	59
BFR2	0	0
PRO1	1	0
CFT1	0	0
GPI11	0	0
RSC3	1	0
CPR5	9	241
HNT2	10	353
YDR306C	15	500
PMT7	17	980
SRB7	1	0
GIC2	14	314
SUM1	18	1204
TFB1	4	103
SSF2	26	982
PIB1	14	629
RAD34	20	644
IPK1	3	50
OMS1	21	196
HIM1	15	407
MCM21	4	37
YFT2	5	58
SWA2	29	707
DAD4	0	0
YDR320W-B	8	668
ASP1	11	235
MRPL35	11	157
TIM11	0	0
PEP7	14	514
UTP4	3	8
YCG1	3	33
YSP2	47	1260
YDR327W	5	312
SKP1	2	93
PEX3	20	783
UBX5	16	364
GPI8	2	9
IRC3	17	203
RQC1	18	477
SWR1	32	824
MSN5	18	444
YDR336W	16	393
MRPS28	6	132
YDR338C	42	2977
FCF1	1	0
YDR340W	7	188
YDR341C	1	0
HXT7	2	15
HXT6	1	0
YDR344C	26	1188
HXT3	20	479
SVF1	27	1256
MRP1	18	704
PAL1	43	1529
YPS7	21	523
ATP22	6	199
SBE2	15	199
YPQ2	12	480
TRR1	2	16
TRP4	9	275
YDR354C-A	1	0
YDR355C	0	0
SPC110	2	11
CNL1	23	254
GGA1	25	987
EAF1	13	485
OPI7	2	1
BCP1	0	0
TFC6	3	73
ESC2	18	786
SEM1	2	4
CDC40	5	58
ESF1	6	44
YDR366C	8	61
KEI1	3	12
YPR1	15	164
XRS2	29	1016
DXO1	24	680
CTS2	23	1480
YDR371C-A	0	0
VPS74	3	86
FRQ1	1	0
PHO92	16	359
WIP1	0	0
BCS1	20	368
ARH1	1	0
ATP17	5	9
LSM6	1	0
RGA2	41	1721
SDH6	5	328
ARO10	25	687
YRA1	4	30
YDR381C-A	2	1
RPP2B	3	2
NKP1	13	307
ATO3	21	1104
EFT2	2	7
MUS81	23	977
YDR387C	20	886
RVS167	19	595
SAC7	35	842
UBA2	7	661
YDR391C	9	230
SPT3	7	136
SHE9	25	632
RPT3	0	0
SXM1	24	657
YDR396W	6	138
NCB2	5	130
UTP5	6	16
HPT1	7	224
URH1	12	335
YDR401W	17	353
DIT2	23	558
DIT1	30	883
RPB7	0	0
MRP20	32	752
PDR15	147	9187
YDR406W-A	3	2
TRS120	3	50
ADE8	2	9
SIZ1	29	1232
STE14	12	337
DFM1	16	975
RRP17	1	0
YDR413C	0	0
ERD1	20	449
YDR415C	13	332
SYF1	15	146
YDR417C	3	22
RPL12B	2	6
RAD30	34	1119
HKR1	41	1775
ARO80	37	1822
SIP1	23	1107
CAD1	25	1176
DYN2	7	87
SNX41	13	382
YDR426C	4	20
RPN9	0	0
BNA7	5	38
TIF35	1	0
CYM1	41	2499
YDR431W	12	1152
NPL3	1	0
YDR433W	1	0
GPI17	2	3
PPM1	11	402
PPZ2	25	800
GPI19	5	16
THI74	15	377
LRS4	7	75
DOT1	19	719
APT2	15	670
YDR442W	9	311
SSN2	45	1322
YDR444W	31	1541
YDR445C	10	132
ECM11	11	142
RPS17B	8	401
ADA2	8	542
UTP6	0	0
RPS18A	8	23
YHP1	18	675
PPN1	46	2003
TSA2	17	1672
GUK1	1	0
YDR455C	11	121
NHX1	28	303
TOM1	67	4650
HEH2	22	800
PFA5	14	627
TFB3	1	0
MFA1	4	86
YDR461C-A	3	20
MRPL28	4	5
STP1	6	42
SPP41	16	276
YDR464C-A	1	0
RMT2	17	994
PKH3	20	662
YDR467C	6	191
TLG1	8	70
SDC1	3	15
UGO1	3	21
RPL27B	16	837
TRS31	1	0
PRP3	5	139
JIP4	42	1534
YDR476C	29	1770
SNF1	3	16
SNM1	0	0
PEX29	26	848
DIG2	29	1441
PHO8	40	2297
CWC21	27	2436
KRE2	11	216
VPS52	3	10
VPS72	21	437
VPS60	8	213
RIB3	0	0
PAC11	48	1621
SLD5	0	0
PKH1	57	4917
YDR491C	21	1984
IZH1	21	1083
MZM1	6	330
RSM28	6	34
VPS3	15	324
PUF6	14	240
ITR1	17	478
SEC20	8	625
LCD1	2	2
RPL37B	7	51
PLM2	18	448
SAM2	19	758
LPP1	10	1235
SPG3	3	9
PSP1	14	139
GMC1	55	3993
GIN4	40	1518
GNP1	17	578
YDR509W	4	13
SMT3	0	0
YDR510C-A	3	79
SDH7	8	417
EMI1	31	2103
GRX2	8	74
YDR514C	29	795
SLF1	3	4
EMI2	19	1000
GRH1	24	1796
EUG1	27	1399
FPR2	8	175
URC2	31	1148
YDR521W	5	36
SPS2	11	413
SPS1	32	1607
AGE1	15	300
YDR524W-C	2	127
YDR524C-B	3	28
YDR524C-A	8	336
API2	19	631
SNA2	18	2569
YDR526C	1	0
RBA50	5	70
HLR1	22	574
QCR7	9	670
APA2	17	1090
CAB1	1	0
KRE28	4	6
HSP31	15	679
FIT1	18	858
YDR535C	25	913
STL1	34	2019
YDR537C	4	65
PAD1	6	164
FDC1	14	945
IRC4	6	18
YDR541C	23	1113
PAU10	0	0
YDR543C	3	3
YDR544C	3	37
YRF1-1	0	0
YDR545C-A	0	0
YEL077C	41	947
YEL077W-A	7	27
YEL076C-A	0	0
YEL076C	0	0
YEL075W-A	0	0
YEL075C	0	0
YEL074W	17	2529
YEL073C	14	972
RMD6	12	709
DLD3	44	2580
DSF1	25	1337
HXT13	31	2131
YEL068C	8	368
YEL067C	31	3894
HPA3	15	846
SIT1	51	2410
AVT2	26	2742
CAN1	20	386
NPR2	14	105
CIN8	29	767
PRB1	45	2290
SOM1	29	669
HHY1	27	1216
PCM1	3	28
YEL057C	22	800
HAT2	26	1157
POL5	6	32
RPL12A	11	297
YEL053W-A	10	271
MAK10	37	1904
AFG1	22	927
VMA8	1	0
YEL050W-A	3	14
RML2	35	964
PAU2	6	45
TCA17	1	0
FRD1	31	1098
GLY1	4	20
YEL045C	28	2193
IES6	11	96
YEL043W	65	5001
GDA1	40	2986
YEF1	37	2473
UTR2	39	2341
CYC7	9	271
UTR4	30	1421
RAD23	25	1300
ANP1	26	914
UTR5	39	6722
YEL034C-A	6	142
HYP2	4	119
MTC7	24	3272
MCM3	1	0
YEL032C-A	0	0
SPF1	92	4750
YEL030C-A	5	248
ECM10	61	2355
BUD16	18	315
YEL028W	11	257
VMA3	0	0
SNU13	0	0
YEL025C	104	6085
RIP1	15	721
YEL023C	107	5807
GEA2	144	9109
URA3	13	171300
YEL020C-B	0	0
TIM9	3	5
YEL020C	90	6412
MMS21	13	1627
YEL018C-A	22	795
EAF5	48	2159
PMP2	5	62
GTT3	71	3117
NPP2	76	5475
EDC3	87	7522
YEL014C	22	2123
VAC8	60	1577
UBC8	53	4126
GLC3	140	18049
YEL010W	26	1666
YEL009C-A	32	2046
GCN4	49	3721
YEL008W	19	27254
YEL008C-A	2	97
MIT1	42	1956
YEA6	90	8779
VAB2	56	4271
YEA4	95	7904
GIM4	35	4182
WBP1	8	73
IRC22	47	9642
MNN1	191	31573
NOP16	37	1025
PMI40	4	4
FMP52	68	12654
YND1	153	29057
NUG1	18	280
YER006C-A	25	1402
PAC2	91	9281
TMA20	43	4017
SEC3	115	6572
NTF2	0	0
YER010C	43	3141
TIR1	31	1292
PRE1	5	22
PRP22	20	1411
HEM14	39	1316
BUD25	49	3552
FAA2	91	4603
BIM1	51	5256
AFG3	79	3168
SPC25	5	48
ISC1	111	7651
SBH2	11	249
GPA2	75	4175
RPN3	9	835
SRB4	14	176
PRO3	2	1
YER023C-A	0	0
YAT2	104	7396
GCD11	1	0
CHO1	2	105
GAL83	39	2318
MIG3	66	2626
SMB1	12	340
CHZ1	4	3
YPT31	19	1014
FIR1	63	3462
ZRG8	75	3348
YER034W	35	8224
EDC2	38	4772
ARB1	17	122
PHM8	27	1156
KRE29	9	158
YER038W-A	10	298
HVG1	23	1054
YER039C-A	4	407
GLN3	40	1228
YEN1	58	3505
MXR1	24	1980
SAH1	2	1
ERG28	4	25
MEI4	42	2689
ACA1	37	1693
SPO73	17	1911
YER046W-A	13	321
SAP1	42	2796
CAJ1	20	1154
ISD11	3	56
TPA1	34	1358
RSM18	12	146
JHD1	45	1900
HOM3	29	1319
PIC2	28	1519
YER053C-A	2	5
GIP2	61	4118
HIS1	32	1461
FCY2	36	1466
RPL34A	13	224
HMF1	9	1121
PET117	7	446
PCL6	31	1360
FCY21	43	1492
FCY22	47	1803
CEM1	23	1763
GPP2	14	430
THO1	20	584
VHR2	31	1591
ICL1	48	4862
RRT13	11	192
YER066C-A	6	8
RGI1	9	269
YER067C-A	6	203
MOT2	16	734
YER068C-A	17	960
ARG5
RNR1	32	738
TDA2	1	0
VTC1	17	509
ALD5	30	1475
RPS24A	7	21
YOS1	1	0
PTP3	50	2391
YER076C	31	1448
YER076W-A	6	74
YER077C	31	1389
ICP55	43	2317
YER078W-A	15	64
YER079W	13	427
YER079C-A	8	396
AIM9	23	613
SER3	25	798
UTP7	3	7
GET2	8	173
YER084W	26	2412
YER084W-A	6	27
YER085C	6	27
ILV1	1	0
AIM10	33	1193
YER087C-A	13	528
SBH1	5	157
DOT6	60	5703
YER088C-A	38	2251
YER088W-B	15	2182
PTC2	83	7841
TRP2	29	1095
YER090C-A	1	0
MET6	28	471
YER091C-A	24	2038
IES5	20	875
TSC11	25	613
AIM11	13	202
PUP3	0	0
RAD51	9	70
SHC1	23	1152
YER097W	21	520
UBP9	38	1173
PRS2	17	571
UBC6	15	310
AST2	22	1204
RPS8B	7	158
SSA4	30	1368
RTT105	19	505
NUP157	68	2979
MAM1	20	726
GLE2	1	0
YER107W-A	2	2
FLO8	29	542
KAP123	25	692
SWI4	31	907
LSM4	0	0
TMN3	30	1132
BOI2	57	2711
SPR6	14	1034
SLX8	15	295
RPL23B	6	190
SHO1	14	326
AVT6	32	2726
YER119C-A	17	1822
SCS2	14	499
YER121W	6	55
GLO3	26	1667
YCK3	10	145
DSE1	21	927
RSP5	1	0
NSA2	0	0
LCP5	1	0
VFA1	13	816
SAK1	46	3238
COM2	31	1285
RPS26B	6	29
PMD1	90	4584
GLC7	1	0
YER133W-A	2	10
YER134C	9	123
YER135C	15	342
GDI1	1	0
YER137C	14	918
YER137W-A	9	514
YER138W-A	0	0
RTR1	7	216
EMP65	28	1998
COX15	13	486
MAG1	22	871
DDI1	23	1658
UBP5	46	2638
FTR1	36	1726
YER145C-A	12	173
LSM5	6	10
SCC4	15	368
YER147C-A	3	29
SPT15	1	0
YER148W-A	8	261
PEA2	21	934
SPI1	14	249
UBP3	16	733
YER152C	42	2262
YER152W-A	18	814
PET122	28	1346
OXA1	30	1480
BEM2	36	971
YER156C	10	299
COG3	23	266
YER158C	27	766
YER158W-A	5	14
BUR6	7	73
SPT2	14	540
RAD4	15	610
GCG1	9	436
CHD1	37	746
PAB1	3	99
YER165C-A	4	7
DNF1	84	3713
BCK2	28	952
CCA1	2	1
RPH1	36	1791
ADK2	17	899
RAD3	7	94
BRR2	10	71
YER172C-A	4	28
RAD24	19	669
GRX4	16	630
TMT1	21	1343
YER175W-A	3	16
ECM32	110	7589
BMH1	14	1135
PDA1	15	430
DMC1	39	2093
ISC10	10	117
SLO1	3	35
YER181C	5	216
FMP10	15	312
FAU1	14	641
TOG1	47	2328
PUG1	21	1214
YER186C	30	796
YER187W	11	330
YER188W	12	584
YER188C-A	16	734
YER189W	0	0
YRF1-2	17	539
YER190C-A	0	0
YER190C-B	0	0
YFL068W	0	0
YFL067W	0	0
YFL066C	4	134
YFL065C	1	0
YFL064C	1	0
YFL063W	9	127
COS4	7	64
DDI2	0	0
SNO3	4	37
SNZ3	5	93
THI5	10	204
AAD16	17	606
AAD6	12	552
AGP3	41	2563
YFL054C	47	2614
DAK2	46	1341
YFL052W	24	1703
YFL051C	8	243
ALR2	62	3445
SWP82	22	1160
EMP47	13	493
RGD2	42	1046
FMP32	27	1565
SEC53	0	0
OTU1	19	1296
YFL042C	47	2974
YFL041W-A	3	10
FET5	45	2643
YFL040W	53	1949
ACT1	0	0
YPT1	0	0
TUB2	1	0
RPO41	59	1971
MOB2	15	570
RPL22B	22	490
YFL034W	79	4591
RIM15	90	7943
YFL032W	15	255
HAC1	38	1178
YFL031C-A	3	7
AGX1	65	5045
CAK1	0	0
CAF16	27	1671
GYP8	44	2518
STE2	41	2069
BST1	97	3972
EPL1	17	170
BUD27	83	3375
FRS2	0	0
YFL021C-A	73	7142
GAT1	102	7811
PAU5	8	69
YFL019C	0	0
LPD1	65	4032
SMX2	1	0
GNA1	2	11
MDJ1	74	5229
YFL015W-A	25	1291
YFL015C	44	5075
HSP12	18	257
YFL013W-A	67	23941
IES1	122	30211
YFL012W-A	27	5332
YFL012W	20	1843
HXT10	107	6500
AUA1	18	798
WWM1	35	2361
CDC4	7	96
SMC1	2	1
BLM10	259	17410
SEC4	1	0
VTC2	122	7981
MSH4	198	19652
SPB4	14	222
DEG1	106	10595
LOC1	31	290
NIC96	69	4452
YPI1	3	23
RPN11	5	101
SAD1	4	89
YFR006W	124	12410
YFH7	74	7044
FAR7	19	994
[truncated: 4,604 more rows]
