# Supplementary material for: Functional mapping of yeast genomes by saturated transposition
Source: eLife. 2017 May 8;6:e23570. doi: 10.7554/eLife.23570 (PMC5466422; doi:10.7554/eLife.23570)
Supplement: Supplementary file 1. — Processed dataset - Dpl1del.wig Processed dataset - Mmm1Del_Vps13D716H.wig Processed dataset - Psd2Del_Dpl1del.wig Processed dataset - V13D716H.wig Processed dataset - WildType1.wig Processed dataset - WildType2.wig Processed dataset - WT_plus_rapamycin.wig Processed dataset - Yen1on.wig summaries of the number of transposon and number of reads per gene, for all genes in each library (in the TXT format). Processed dataset - Dpl1del_pergene.txt Processed dataset - Mmm1Del_Vps13D716H_pergene.txt Processed dataset - Psd2Del_Dpl1del_pergene.txt Processed dataset - V13D716H_pergene.txt Processed dataset - WildType1_pergene.txt Processed dataset - WildType2_pergene.txt Processed dataset - WT_plus_rapamycin_pergene.txt Processed dataset - Yen1on_pergene.txt DOI: http://dx.doi.org/10.7554/eLife.23570.023 [file elife-23570-supp1.zip › Processed Dataset/Processed dataset - Psd2Del_Dpl1del.wig]

track type=wiggle_0 name="AgnesPsd2Dpl1-25Feb2016_S1_L001_R1_001 trimmed (Reads)NEWanalysis.bam"
variableStep chrom=chrI
80 23 
95 109 
101 1 
111 171 
119 2 
166 62 
173 88 
184 38 
192 20 
195 3 
198 69 
206 26 
243 1 
294 1 
300 6 
306 1 
380 32 
451 4 
493 141 
500 1 
506 6 
510 11 
515 61 
553 10 
574 1 
579 21 
583 82 
601 42 
622 2 
700 2 
709 21 
724 6 
784 4 
790 6 
801 2 
810 15 
825 18 
986 1 
1107 43 
1231 7 
1256 102 
1476 35 
1487 2 
1516 30 
1520 5 
1525 1 
1528 25 
1614 4 
1951 1 
2100 35 
2151 37 
2252 9 
2325 19 
2426 1 
2459 35 
2466 37 
2474 2 
2477 9 
2483 60 
2494 29 
2552 10 
2560 15 
2575 1 
2595 2 
2598 1 
2624 1 
2640 7 
2672 7 
2692 4 
2762 6 
2769 3 
2811 2 
2903 4 
2921 2 
2972 1 
3012 7 
3082 11 
3276 3 
3327 1 
3378 1 
3422 15 
3469 7 
3506 8 
3592 39 
3619 1 
3631 3 
3669 11 
3681 1 
3782 34 
3897 7 
3968 5 
3978 3 
4052 8 
4077 39 
4138 10 
4395 3 
4399 2 
4408 2 
4555 4 
4652 20 
4671 1 
4749 3 
4931 10 
4969 8 
5021 1 
5129 2 
5206 2 
5266 3 
5372 2 
5381 3 
5393 7 
5418 8 
5499 8 
5537 58 
5572 1 
5580 1 
5597 1 
5637 23 
5669 9 
5845 2 
5861 7 
5864 3 
5869 10 
5876 9 
5881 10 
5907 5 
5910 44 
5918 3 
5924 2 
5938 7 
5963 33 
6010 8 
6025 7 
6046 1 
6052 26 
6063 2 
6172 4 
6176 15 
6184 35 
6201 2 
6217 7 
6226 46 
6361 3 
6364 1 
6370 32 
6376 18 
6379 1 
6382 174 
6385 39 
6389 34 
6392 110 
6404 256 
6411 1 
6414 63 
6422 14 
6428 35 
6458 25 
6464 1 
6471 2 
6483 160 
6493 5 
6497 1 
6516 6 
6526 12 
6530 5 
6553 1 
6564 35 
6661 6 
6689 2 
6710 2 
6718 21 
6865 12 
6873 15 
6882 67 
6896 18 
6905 7 
6920 25 
6931 13 
6939 2 
6956 40 
7021 2 
7052 5 
7058 1 
7079 1 
7103 10 
7113 7 
7145 2 
7252 3 
7377 3 
7446 2 
7482 6 
7514 4 
7564 9 
7584 1 
7603 27 
7607 16 
7721 17 
7727 14 
7733 10 
7739 18 
7746 4 
7751 4 
7755 25 
7768 3 
7835 32 
7859 8 
7956 7 
7990 15 
7993 17 
7998 17 
8004 22 
8015 9 
8032 3 
8036 58 
8049 87 
8080 162 
8094 44 
8212 47 
8231 1 
8241 11 
8359 89 
8368 4 
8372 28 
8388 1 
8516 8 
8519 4 
8561 1 
8575 13 
8586 9 
8718 1 
8736 4 
8755 49 
8806 28 
8910 103 
8917 50 
8929 51 
8943 64 
8946 22 
8983 14 
9045 21 
9068 9 
9085 7 
9102 6 
9117 1 
9135 14 
9211 1 
9217 5 
9222 52 
9231 2 
9239 8 
9242 18 
9250 118 
9258 33 
9267 1 
9274 65 
9284 12 
9294 4 
9298 21 
9303 109 
9309 5 
9314 58 
9319 2 
9322 7 
9329 71 
9332 4 
9337 49 
9346 3 
9353 1 
9385 20 
9388 1 
9395 19 
9398 1 
9402 16 
9411 13 
9424 3 
9460 16 
9465 14 
9488 80 
9495 1 
9512 5 
9519 4 
9524 2 
9527 3 
9532 5 
9549 136 
9560 28 
9574 1 
9611 34 
9629 17 
9663 4 
9669 34 
9674 10 
9687 7 
9694 43 
9701 4 
9707 5 
9714 4 
9721 110 
9727 66 
9735 24 
9739 12 
9756 30 
9764 12 
9778 6 
9899 7 
9910 1 
9924 1 
9931 1 
9937 35 
9975 44 
10007 8 
10046 14 
10049 116 
10071 70 
10082 1 
10085 4 
10093 27 
10112 16 
10123 20 
10133 4 
10144 118 
10152 52 
10273 1 
10284 1 
10290 19 
10295 74 
10300 2 
10304 70 
10320 85 
10326 18 
10330 1 
10361 5 
10431 3 
10440 80 
10473 1 
10487 5 
10494 7 
10497 42 
10525 15 
10529 24 
10540 5 
10578 13 
10600 17 
10655 53 
10669 9 
10679 8 
10710 1 
10745 1 
10748 3 
10756 4 
10761 22 
10825 12 
10835 3 
10844 6 
10950 22 
10958 6 
10975 1 
10994 52 
11016 3 
11024 1 
11040 49 
11045 4 
11171 1 
11176 14 
11189 1 
11192 1 
11200 7 
11205 1 
11208 9 
11212 11 
11216 2 
11223 9 
11232 1 
11240 14 
11245 12 
11250 10 
11253 1 
11266 2 
11270 1 
11275 5 
11278 10 
11284 5 
11380 6 
11393 2 
11418 5 
11430 2 
11481 2 
11490 15 
11561 7 
11579 6 
11619 9 
11638 5 
11722 6 
11733 5 
11759 28 
11773 10 
11819 2 
11916 28 
11971 20 
12036 5 
12084 9 
12171 1 
12349 12 
12573 14 
12624 2 
12688 2 
12725 1 
12735 2 
12739 3 
12783 4 
12840 3 
12963 1 
13188 2 
13390 2 
13468 67 
13515 8 
13629 4 
13639 8 
14085 1 
14242 1 
14256 9 
14277 11 
14407 2 
14526 8 
14545 5 
14567 4 
14577 1 
14594 34 
14613 45 
14646 1 
14707 7 
14718 11 
14749 55 
14755 7 
14766 19 
14778 1 
14800 38 
14809 6 
14817 40 
14825 11 
14831 8 
14840 19 
14848 40 
14858 18 
14867 5 
14871 5 
14892 16 
14903 9 
14928 3 
14941 2 
14946 4 
14967 37 
15092 3 
15095 2 
15100 1 
15162 6 
15166 13 
15181 38 
15295 8 
15337 19 
15372 2 
15378 6 
15413 2 
15467 4 
15481 1 
15530 3 
15580 23 
15589 8 
15827 45 
15850 8 
15915 11 
15946 12 
15958 1 
16005 37 
16011 5 
16017 1 
16044 1 
16057 27 
16090 58 
16146 3 
16176 6 
16185 15 
16189 27 
16223 4 
16308 11 
16314 13 
16321 15 
16324 1 
16396 5 
16445 1 
16456 1 
16484 51 
16498 10 
16518 20 
16523 1 
16530 1 
16557 13 
16568 1 
16572 15 
16577 46 
16632 33 
16656 11 
16679 2 
16686 3 
16690 1 
16700 3 
16846 34 
16863 3 
16880 4 
16893 106 
16897 2 
16903 2 
16907 13 
16945 1 
16961 3 
16964 1 
17033 12 
17048 5 
17065 11 
17272 9 
17282 1 
17307 1 
17459 3 
17464 10 
17476 1 
17505 2 
17541 3 
17547 2 
17550 7 
17554 4 
17568 4 
17646 4 
17676 2 
17811 1 
17835 6 
17867 17 
17871 9 
17876 6 
17879 8 
17889 37 
17900 4 
17904 4 
17915 12 
17921 13 
17927 5 
17930 5 
17937 13 
17961 43 
17964 29 
17971 8 
17975 42 
17987 1 
17994 27 
18008 23 
18130 12 
18350 18 
18434 8 
18438 1 
18447 1 
18454 63 
18458 18 
18466 1 
18475 37 
18499 25 
18502 3 
18506 44 
18647 5 
18651 2 
18661 18 
18665 1 
18671 15 
18767 6 
18815 2 
18825 117 
18954 1 
18962 1 
18966 76 
18971 1 
19064 10 
19089 36 
19101 3 
19135 2 
19138 3 
19158 24 
19165 92 
19176 1 
19179 4 
19182 11 
19188 11 
19200 7 
19305 6 
19331 44 
19356 2 
19359 2 
19380 1 
19395 26 
19481 1 
19492 40 
19504 2 
19514 6 
19528 4 
19555 2 
19564 18 
19572 24 
19602 1 
19668 6 
19691 1 
19712 9 
19719 1 
19750 1 
19762 3 
19780 5 
19797 3 
19834 5 
19880 13 
19899 10 
19962 15 
19984 12 
20007 9 
20029 23 
20037 1 
20055 4 
20060 1 
20076 16 
20081 2 
20095 13 
20111 24 
20115 5 
20126 22 
20130 5 
20140 1 
20161 4 
20164 9 
20170 30 
20196 3 
20224 3 
20238 5 
20273 2 
20295 27 
20303 109 
20326 26 
20502 19 
20590 16 
20598 1 
20601 35 
20605 49 
20611 39 
20629 64 
20635 3 
20658 37 
20670 11 
20676 29 
20683 19 
20687 13 
20705 36 
20719 3 
20744 32 
20756 7 
20776 7 
20837 5 
20880 3 
20908 14 
20918 15 
20937 54 
20947 58 
20955 6 
20963 1 
20969 11 
20975 1 
20987 15 
20991 39 
21025 16 
21052 46 
21119 12 
21135 5 
21162 3 
21195 6 
21201 36 
21237 1 
21314 7 
21318 4 
21369 1 
21461 1 
21464 42 
21471 126 
21485 28 
21497 22 
21623 1 
21655 1 
21674 4 
21815 12 
21824 6 
21841 44 
21867 1 
21937 13 
21944 47 
21981 2 
21985 3 
21999 1 
22028 5 
22153 5 
22157 2 
22176 2 
22305 9 
22315 19 
22452 3 
22495 24 
22502 16 
22507 12 
22572 35 
22664 2 
22671 1 
22677 3 
22680 12 
22692 10 
22697 23 
22704 3 
22914 4 
22978 9 
23047 1 
23069 18 
23092 40 
23097 8 
23133 2 
23149 1 
23152 1 
23215 18 
23259 13 
23281 1 
23290 2 
23297 23 
23310 2 
23316 1 
23328 3 
23332 9 
23335 3 
23345 11 
23349 4 
23365 3 
23372 5 
23455 38 
23515 59 
23524 1 
23661 50 
23672 17 
23702 77 
23706 50 
23711 15 
23749 5 
23766 16 
23769 34 
23817 6 
23841 51 
23869 16 
23876 7 
23883 87 
23892 43 
23908 30 
23922 18 
24390 61 
24416 1 
24421 1 
24426 66 
24447 19 
24459 23 
24462 2 
24465 23 
24469 1 
24474 3 
24480 19 
24606 8 
24756 10 
24760 14 
24768 78 
24777 36 
24784 52 
24802 68 
24809 93 
24819 2 
24823 2 
24829 2 
24835 37 
24841 52 
24845 94 
24859 84 
24865 44 
24874 18 
24975 3 
24989 10 
24997 37 
25004 12 
25013 99 
25021 23 
25036 6 
25053 5 
25059 33 
25088 3 
25108 1 
25116 2 
25144 1 
25155 7 
25168 4 
25176 2 
25188 2 
25203 1 
25206 26 
25345 10 
25669 1 
25866 75 
25878 37 
25886 1 
27232 12 
27250 18 
27265 1 
27390 3 
27521 21 
27535 2 
27538 1 
27558 1 
27579 1 
27674 1 
27722 11 
27913 6 
28020 10 
28026 5 
28051 9 
28087 26 
28092 10 
28223 2 
28246 1 
28249 15 
28378 1 
28442 61 
28459 17 
28467 52 
28474 14 
28478 7 
28540 11 
28561 2 
28567 6 
28572 1 
28609 21 
28625 3 
28674 2 
28679 1 
28700 7 
28717 21 
28725 6 
28738 25 
28818 66 
28857 3 
28860 18 
28865 82 
28872 51 
28880 14 
28890 10 
28894 4 
28899 52 
28907 86 
28915 3 
28930 12 
29042 5 
29046 11 
29049 25 
29056 102 
29063 19 
29075 29 
29079 1 
29147 16 
29182 13 
29189 20 
29199 18 
29205 3 
29227 1 
29232 14 
29239 146 
29261 6 
29305 6 
29317 43 
29323 8 
29342 22 
29348 4 
29365 15 
29376 18 
29400 1 
29421 7 
29427 10 
29431 16 
29439 3 
29459 4 
29479 7 
29547 4 
29567 7 
29573 12 
29583 8 
29599 6 
29602 4 
29611 2 
29621 4 
29726 55 
29739 130 
29753 10 
29785 11 
29792 19 
29802 255 
29812 1 
29818 22 
29832 2 
29840 66 
29850 1 
29874 2 
29887 7 
29895 3 
29901 129 
29908 64 
29914 7 
29919 1 
29926 33 
29933 75 
29955 48 
29961 23 
29971 1 
29976 35 
29981 78 
30002 6 
30008 31 
30018 4 
30027 36 
30043 1 
30052 1 
30057 1 
30060 7 
30065 3 
30071 14 
30082 1 
30109 3 
30119 22 
30127 29 
30146 11 
30165 9 
30172 17 
30177 11 
30184 22 
30225 7 
30230 7 
30239 1 
30293 2 
30308 17 
30314 1 
30325 8 
30330 3 
30344 22 
30352 2 
30358 2 
30383 12 
30453 3 
30460 1 
30482 24 
30511 17 
30533 7 
30551 26 
30574 41 
30677 70 
30736 8 
30760 12 
30792 6 
30800 28 
30804 5 
30819 11 
30852 8 
30869 3 
30895 1 
30917 14 
30969 2 
30977 2 
30980 1 
30996 4 
31021 5 
31028 7 
31061 1 
31066 11 
31076 1 
31082 14 
31105 2 
31122 1 
31128 3 
31134 4 
31142 14 
31149 16 
31155 5 
31158 9 
31162 1 
31177 1 
31213 6 
31217 6 
31222 26 
31226 38 
31231 29 
31238 7 
31242 11 
31250 16 
31262 20 
31267 27 
31281 1 
31286 21 
31291 3 
31299 50 
31304 22 
31317 42 
31322 5 
31335 2 
31343 1 
31378 2 
31390 65 
31410 1 
31418 27 
31426 26 
31432 1 
31439 2 
31450 56 
31473 9 
31484 29 
31494 19 
31500 17 
31510 17 
31524 11 
31531 4 
31571 2 
31577 3 
31592 1 
31608 40 
31618 4 
31628 5 
31649 5 
31669 15 
31673 105 
31683 69 
31695 13 
31706 9 
31718 10 
31722 22 
31729 62 
31738 1 
31746 32 
31755 83 
31763 2 
31768 35 
31773 110 
31780 2 
31784 118 
31792 37 
31805 92 
31814 86 
31828 2 
31836 2 
31853 75 
31856 24 
31870 198 
31878 5 
31886 7 
31890 32 
31894 142 
31901 118 
31910 62 
31933 9 
31950 31 
31996 45 
32016 144 
32026 5 
32030 4 
32038 5 
32043 37 
32048 31 
32054 18 
32058 5 
32061 1 
32067 11 
32078 1 
32083 3 
32110 24 
32123 5 
32147 20 
32158 23 
32169 1 
32173 1 
32177 1 
32200 39 
32210 2 
32220 20 
32236 1 
32256 85 
32264 3 
32281 7 
32290 1 
32298 67 
32307 12 
32323 14 
32327 38 
32334 82 
32340 5 
32352 53 
32367 5 
32370 8 
32379 15 
32387 9 
32403 2 
32417 8 
32423 5 
32443 24 
32460 124 
32480 20 
32507 47 
32517 3 
32521 138 
32527 25 
32536 3 
32545 5 
32557 111 
32583 111 
32590 3 
32600 67 
32610 3 
32617 60 
32623 14 
32630 41 
32636 103 
32641 25 
32644 26 
32649 32 
32657 86 
32668 94 
32674 29 
32685 1 
32691 5 
32697 20 
32701 87 
32704 11 
32713 27 
32716 91 
32719 17 
32724 17 
32734 30 
32743 27 
32751 72 
32760 46 
32766 1 
32769 17 
32790 1 
32798 1 
32804 85 
32809 3 
32818 47 
32825 127 
32832 35 
32839 38 
32845 14 
32851 16 
32859 55 
32865 210 
32872 36 
32877 102 
32887 93 
32892 1 
32900 12 
32910 2 
32922 164 
32929 9 
32932 28 
32936 46 
32951 57 
32968 18 
32987 440 
32999 57 
33012 3 
33015 101 
33022 27 
33031 238 
33039 3 
33044 31 
33050 12 
33053 7 
33060 101 
33071 4 
33085 12 
33102 8 
33105 5 
33116 5 
33129 226 
33160 241 
33176 212 
33183 2 
33188 3 
33193 27 
33196 1 
33199 61 
33204 4 
33218 5 
33221 1 
33228 51 
33237 67 
33245 5 
33256 36 
33260 88 
33267 1 
33282 10 
33286 2 
33302 6 
33305 9 
33310 1 
33316 5 
33321 9 
33329 19 
33332 8 
33340 6 
33364 4 
33378 18 
33382 17 
33395 5 
33441 3 
33450 2 
33463 37 
33479 14 
33491 13 
33496 73 
33509 7 
33513 1 
33516 12 
33531 4 
33554 6 
33579 80 
33589 27 
33595 1 
33626 2 
33642 29 
33648 13 
33669 1 
33679 170 
33690 14 
33695 4 
33705 50 
33723 18 
33736 1 
33775 54 
33786 1 
33808 102 
33829 6 
33839 40 
33859 9 
33867 72 
33874 152 
33882 1 
33894 9 
33904 11 
33955 4 
33980 4 
34001 8 
34026 16 
34040 2 
34043 2 
34048 3 
34062 66 
34074 61 
34089 6 
34093 32 
34099 23 
34103 15 
34107 10 
34111 12 
34116 57 
34134 8 
34154 8 
34165 30 
34200 2 
34219 15 
34224 2 
34231 21 
34301 4 
34333 1 
34355 19 
34365 13 
34373 9 
34379 24 
34390 1 
34434 1 
34440 61 
34447 13 
34456 13 
34467 19 
34498 14 
34517 1 
34524 9 
34541 20 
34546 5 
34560 80 
34571 27 
34578 2 
34585 149 
34593 77 
34599 7 
34608 1 
34615 1 
34653 3 
34717 1 
34720 5 
34727 15 
34736 2 
34753 15 
34773 10 
34799 1 
34804 11 
34810 58 
34815 49 
34820 1 
34825 29 
34835 105 
34843 94 
34851 43 
34863 17 
34868 5 
34880 49 
34885 10 
34890 11 
34897 2 
34901 2 
34907 22 
34913 7 
34919 4 
34931 32 
34945 67 
34955 68 
34966 3 
34969 1 
34975 28 
34982 17 
34986 20 
35010 9 
35021 5 
35026 31 
35036 8 
35039 7 
35047 9 
35053 4 
35062 2 
35070 9 
35094 8 
35105 28 
35109 2 
35155 1 
35182 2 
35281 1 
35290 1 
35299 96 
35321 15 
35326 1 
35347 6 
35369 3 
35372 1 
35394 1 
35431 2 
35444 34 
35448 1 
35459 25 
35463 47 
35473 26 
35478 117 
35485 16 
35510 29 
35543 2 
35570 3 
35585 2 
35596 19 
35603 32 
35620 3 
35676 16 
35685 74 
35705 7 
35726 11 
35733 6 
35739 1 
35743 12 
35764 24 
35769 14 
35772 18 
35795 34 
35841 12 
35850 22 
35857 12 
35879 29 
35882 2 
35888 4 
35893 6 
35912 1 
35934 18 
36035 186 
36038 24 
36045 1 
36049 3 
36057 122 
36066 16 
36072 1 
36079 1 
36097 4 
36109 92 
36123 23 
36157 2 
36192 7 
36218 61 
36232 117 
36241 29 
36246 2 
36265 1 
36273 11 
36289 35 
36297 4 
36372 14 
36387 3 
36390 9 
36401 10 
36404 10 
36410 57 
36426 2 
36440 9 
36447 110 
36452 50 
36461 60 
36469 11 
36486 109 
36498 81 
36507 71 
36515 13 
36523 27 
36533 1 
36544 1 
36548 25 
36564 13 
36605 7 
36612 1 
36632 5 
36635 1 
36644 5 
36658 7 
36662 51 
36668 1 
36679 5 
36695 8 
36713 62 
36940 6 
36953 25 
37002 12 
37028 5 
37034 30 
37099 8 
37113 12 
37122 16 
37133 3 
37136 1 
37168 82 
37176 9 
37243 6 
37264 3 
37274 81 
37278 15 
37284 11 
37290 13 
37300 40 
37310 5 
37314 4 
37318 5 
37327 7 
37333 10 
37341 11 
37346 10 
37351 13 
37369 40 
37377 1 
37382 2 
37385 4 
37394 28 
37411 19 
37417 47 
37425 12 
37432 7 
37437 8 
37514 22 
37523 13 
37526 1 
37534 106 
37540 38 
37547 18 
37550 9 
37563 1 
37567 14 
37576 19 
37589 6 
37597 26 
37665 2 
37722 1 
37731 33 
37737 3 
37740 5 
37748 29 
37757 18 
37843 8 
37874 20 
37888 10 
37900 4 
37907 68 
37919 1 
37926 11 
37935 5 
38058 25 
38077 2 
38091 2 
38112 1 
38123 1 
38133 3 
38192 9 
38207 1 
38231 7 
38363 31 
38381 7 
38384 46 
38388 1 
38404 11 
38418 18 
38431 10 
38438 14 
38475 17 
38513 61 
38517 3 
38528 21 
38536 19 
38564 55 
38700 8 
38711 9 
38715 7 
38756 32 
38762 1 
38778 2 
38826 10 
38847 22 
38883 7 
38888 36 
38891 1 
38896 1 
38903 3 
38924 3 
38931 32 
39027 1 
39031 12 
39034 1 
39037 30 
39040 2 
39046 7 
39051 10 
39064 125 
39076 6 
39094 1 
39137 11 
39143 3 
39154 3 
39165 118 
39173 269 
39185 82 
39191 113 
39195 25 
39202 106 
39219 12 
39301 77 
39308 2 
39316 3 
39322 7 
39353 12 
39362 2 
39460 24 
39465 56 
39478 52 
39488 13 
39514 15 
39567 1 
39648 6 
39664 8 
39677 16 
39699 19 
39706 22 
39742 6 
39759 7 
39769 1 
39774 13 
39815 14 
39835 9 
39849 19 
39873 9 
39907 1 
39954 6 
39957 3 
39984 16 
39990 5 
40000 52 
40015 93 
40030 166 
40051 20 
40068 10 
40072 6 
40081 8 
40158 25 
40176 1 
40182 22 
40187 41 
40191 8 
40242 107 
40268 10 
40299 16 
40334 4 
40346 42 
40353 11 
40358 2 
40361 4 
40370 19 
40388 13 
40399 13 
40404 3 
40411 1 
40422 11 
40426 27 
40444 89 
40451 24 
40454 14 
40476 9 
40480 54 
40506 14 
40536 4 
40555 18 
40561 1 
40574 32 
40583 37 
40594 20 
40701 84 
40707 81 
40721 64 
40731 47 
40739 1 
40818 17 
40842 4 
40854 112 
40876 27 
40883 30 
40888 12 
40893 95 
40900 11 
40903 2 
40925 2 
40941 2 
40970 27 
40975 71 
40980 21 
40983 11 
40988 7 
41063 38 
41071 7 
41079 1 
41082 4 
41097 18 
41100 4 
41129 23 
41142 50 
41146 27 
41162 3 
41172 158 
41180 5 
41186 112 
41193 6 
41239 13 
41260 29 
41288 5 
41321 46 
41325 20 
41343 11 
41368 2 
41390 11 
41394 39 
41437 23 
41444 2 
41454 43 
41476 4 
41490 4 
41502 2 
41546 1 
41550 29 
41581 1 
41613 4 
41620 6 
41625 10 
41659 1 
41664 6 
41669 17 
41674 7 
41689 29 
41702 8 
41708 12 
41805 5 
41814 15 
41830 1 
41854 3 
41884 89 
41906 15 
41938 11 
41973 7 
41978 13 
41982 4 
41987 9 
41993 20 
41996 1 
41999 2 
42010 6 
42013 14 
42018 33 
42022 8 
42031 15 
42039 13 
42046 2 
42050 1 
42057 22 
42068 11 
42073 9 
42079 21 
42113 307 
42122 252 
42135 42 
42143 10 
42234 4 
42248 1 
42252 36 
42270 71 
42283 20 
42299 7 
42305 6 
42313 20 
42323 67 
42348 18 
42352 1 
42366 3 
42432 10 
42438 1 
42441 1 
42459 27 
42465 7 
42479 11 
42485 4 
42499 76 
42549 2 
42586 2 
42603 1 
42611 37 
42618 1 
42624 11 
42647 61 
42663 23 
42681 41 
42743 78 
42797 24 
42807 16 
42811 7 
42815 17 
42823 2 
42826 7 
42829 1 
42867 1 
42951 1 
42964 3 
42990 17 
43019 4 
43022 30 
43033 17 
43042 14 
43052 46 
43060 47 
43066 1 
43074 3 
43114 3 
43133 14 
43142 1 
43156 130 
43159 10 
43167 124 
43173 1 
43188 45 
43194 2 
43200 51 
43212 12 
43298 9 
43324 13 
43344 3 
43349 43 
43359 17 
43375 2 
43378 2 
43383 85 
43387 1 
43402 138 
43433 11 
43443 1 
43460 4 
43472 37 
43480 48 
43485 2 
43491 2 
43506 2 
43514 1 
43542 7 
43560 19 
43568 2 
43572 8 
43580 35 
43586 10 
43595 2 
43611 14 
43614 4 
43617 14 
43623 1 
43627 2 
43633 43 
43636 5 
43665 61 
43675 28 
43683 20 
43688 31 
43697 2 
43703 5 
43710 10 
43723 6 
43742 17 
43745 6 
43750 14 
43753 5 
43807 1 
43817 3 
43838 8 
43848 6 
43857 40 
43860 18 
43885 1 
43889 6 
43909 17 
43925 6 
43947 80 
43984 1 
43995 11 
44021 60 
44027 4 
44037 30 
44047 1 
44061 55 
44103 3 
44116 6 
44125 41 
44170 20 
44212 18 
44226 60 
44230 11 
44235 1 
44353 9 
44360 5 
44363 2 
44366 13 
44374 6 
44384 70 
44389 24 
44406 4 
44411 72 
44415 33 
44418 1 
44492 24 
44522 1 
44548 32 
44560 5 
44569 51 
44626 26 
44639 1 
44670 32 
44688 47 
44709 35 
44750 2 
44756 1 
44794 31 
44804 15 
44813 35 
44840 6 
44857 50 
44861 28 
44873 16 
44880 8 
44892 3 
44922 6 
44934 27 
44940 2 
44995 1 
45000 1 
45009 52 
45016 6 
45025 63 
45038 2 
45069 6 
45072 15 
45081 7 
45087 5 
45092 41 
45097 45 
45109 70 
45113 4 
45120 11 
45131 33 
45139 3 
45147 16 
45155 9 
45163 12 
45168 5 
45174 1 
45181 27 
45189 3 
45196 138 
45203 29 
45210 25 
45219 111 
45232 42 
45240 50 
45254 4 
45258 4 
45261 4 
45264 8 
45282 5 
45288 29 
45293 63 
45306 102 
45313 13 
45335 6 
45343 31 
45349 19 
45353 40 
45372 860 
45396 373 
45410 45 
45423 209 
45462 4 
45470 4 
45494 7 
45500 13 
45515 3 
45527 10 
45537 7 
45544 85 
45581 463 
45591 34 
45595 92 
45603 25 
45610 122 
45620 88 
45628 9 
45635 1 
45651 3 
45655 21 
45666 90 
45676 1 
45680 1 
45691 1 
45695 10 
45698 3 
45701 20 
45706 34 
45715 14 
45720 7 
45725 15 
45736 6 
45739 1 
45743 1 
45750 5 
45759 33 
45863 22 
45869 9 
45881 3 
45905 7 
45919 3 
45948 18 
45974 10 
46022 4 
46034 6 
46038 46 
46046 55 
46051 47 
46062 7 
46072 13 
46083 17 
46086 44 
46093 7 
46098 1 
46115 98 
46126 8 
46129 15 
46203 45 
46208 19 
46213 1 
46227 17 
46232 92 
46240 6 
46257 3 
46345 4 
46349 59 
46352 5 
46367 15 
46392 1 
46406 3 
46431 7 
46490 1 
46521 1 
46591 23 
46595 11 
46611 49 
46619 2 
46674 67 
46701 1 
46704 1 
46727 1 
46730 13 
46792 4 
46813 16 
46818 1 
46826 1 
46858 2 
46867 12 
46971 1 
46975 14 
47000 13 
47014 1 
47073 5 
47114 5 
47120 3 
47139 1 
47182 2 
47246 1 
47249 32 
47272 3 
47292 19 
47331 42 
47396 39 
47418 13 
47445 30 
47485 15 
47645 6 
47649 6 
47702 2 
47750 3 
47762 1 
47771 1 
47823 54 
47840 2 
47872 9 
47897 8 
47901 5 
47908 5 
47951 76 
47962 103 
47979 1 
48000 5 
48016 1 
48067 16 
48073 3 
48105 6 
48132 18 
48152 32 
48157 15 
48161 60 
48168 2 
48172 11 
48182 109 
48203 6 
48226 3 
48264 1 
48279 6 
48287 3 
48290 2 
48295 8 
48302 22 
48310 2 
48316 46 
48322 43 
48326 14 
48332 1 
48336 39 
48345 52 
48353 12 
48387 5 
48397 45 
48405 59 
48413 9 
48416 80 
48426 109 
48439 47 
48446 4 
48449 46 
48461 7 
48468 3 
48472 8 
48480 6 
48493 17 
48504 17 
48511 2 
48515 14 
48525 7 
48595 15 
48610 3 
48619 6 
48639 233 
48652 70 
48657 19 
48660 13 
48663 43 
48673 22 
48692 142 
48701 6 
48709 19 
48727 2 
48766 96 
48777 2 
48819 20 
48825 1 
48832 105 
48844 5 
48849 69 
48862 50 
48865 1 
48891 33 
48956 16 
48976 2 
49028 4 
49040 1 
49125 2 
49245 11 
49296 9 
49310 6 
49317 3 
49320 4 
49332 12 
49353 8 
49420 7 
49471 5 
49499 1 
49522 48 
49531 5 
49556 1 
49628 61 
49731 9 
49741 62 
49765 151 
49825 3 
49900 26 
49952 10 
50024 16 
50030 37 
50046 1 
50077 17 
50116 8 
50175 19 
50206 4 
50225 8 
50231 2 
50278 13 
50282 11 
50293 7 
50302 12 
50384 31 
50405 2 
50415 1 
50419 69 
50427 7 
50490 10 
50505 5 
50524 60 
50626 18 
50644 7 
50734 13 
50743 9 
50776 6 
50781 1 
50798 5 
50830 3 
50840 5 
50851 1 
50866 1 
50869 4 
50930 2 
50947 5 
50952 14 
50970 47 
50983 54 
51032 6 
51041 28 
51069 18 
51083 1 
51142 1 
51155 7 
51186 2 
51193 1 
51342 2 
51345 23 
51435 1 
51455 5 
51494 2 
51507 1 
51510 12 
51556 55 
51565 12 
51630 4 
51639 1 
51679 1 
51696 21 
51699 8 
51728 1 
51733 1 
51738 16 
51807 1 
51879 55 
51928 9 
51966 11 
51974 3 
51978 3 
52005 1 
52144 36 
52158 10 
52164 29 
52178 30 
52189 3 
52200 21 
52203 11 
52215 4 
52232 25 
52260 1 
52289 19 
52301 8 
52322 28 
52330 1 
52335 2 
52339 1 
52346 48 
52351 3 
52356 25 
52362 73 
52378 61 
52397 4 
52483 4 
52488 36 
52494 30 
52500 50 
52507 69 
52529 29 
52543 14 
52548 12 
52639 3 
52650 4 
52659 14 
52666 25 
52670 1 
52673 2 
52684 23 
52688 20 
52692 10 
52696 19 
52700 4 
52706 78 
52716 10 
52720 4 
52742 258 
52758 90 
52766 24 
52775 43 
52786 37 
52794 2 
52797 1 
52801 2 
52808 4 
52819 13 
52828 12 
52943 1 
52957 35 
52967 15 
52984 2 
52995 32 
53091 10 
53099 1 
53114 6 
53118 9 
53123 25 
53137 35 
53158 19 
53169 12 
53172 12 
53194 3 
53266 8 
53300 16 
53311 34 
53317 8 
53324 16 
53329 10 
53333 44 
53338 3 
53353 3 
53359 41 
53381 2 
53391 12 
53399 12 
53402 1 
53437 5 
53445 39 
53460 3 
53466 9 
53478 4 
53482 6 
53487 14 
53493 4 
53509 2 
53513 5 
53517 5 
53521 12 
53525 31 
53536 46 
53547 36 
53554 37 
53566 2 
53570 13 
53573 6 
53629 3 
53640 5 
53651 6 
53659 7 
53663 39 
53672 16 
53688 2 
53697 1 
53707 1 
53710 6 
53737 1 
53745 17 
53785 19 
53802 3 
53805 17 
53821 3 
53826 6 
53831 19 
53839 3 
53842 28 
53861 8 
53905 5 
53955 1 
53960 20 
53986 19 
53990 4 
53995 20 
53999 19 
54120 60 
54186 13 
54278 18 
54356 4 
54370 16 
54374 9 
54399 1 
54415 18 
54455 1 
54480 10 
54510 1 
54519 2 
54570 1 
54643 5 
54658 15 
54673 78 
54677 5 
54686 155 
54722 33 
54793 5 
54800 31 
54816 61 
54850 4 
54858 12 
54867 8 
54873 86 
54881 1 
54890 48 
54906 6 
54940 1 
54995 10 
56732 54 
56740 53 
56748 27 
56757 143 
56766 32 
56839 32 
56906 21 
56912 55 
56915 1 
56921 90 
56935 3 
56940 18 
56946 22 
56957 56 
56965 31 
56973 2 
56976 24 
56984 2 
56987 25 
57083 20 
57091 31 
57119 24 
57131 9 
57141 2 
57211 2 
57215 1 
57249 35 
57265 1 
57272 14 
57291 27 
57307 51 
57326 28 
57372 4 
57411 9 
57423 6 
57431 82 
57440 40 
57447 1 
57453 72 
57462 55 
57470 22 
57484 96 
57493 4 
57498 4 
57509 1 
57517 77 
57524 4 
57619 4 
57630 6 
57649 25 
57655 8 
57667 3 
57674 47 
57682 2 
57747 51 
57762 7 
57776 2 
57794 12 
57813 15 
57820 75 
57830 78 
57834 3 
57855 4 
57859 4 
57875 1 
57899 27 
57956 4 
57969 38 
57974 8 
57993 65 
57999 1 
58004 3 
58009 1 
58051 65 
58092 5 
58119 69 
58124 56 
58152 51 
58155 2 
58158 16 
58173 76 
58185 9 
58188 3 
58196 14 
58204 19 
58210 38 
58219 1 
58290 83 
58293 34 
58305 4 
58313 12 
58319 14 
58329 16 
58332 42 
58341 71 
58349 149 
58359 12 
58362 2 
58379 13 
58385 63 
58396 18 
58453 7 
58483 22 
58494 56 
58500 64 
58517 150 
58528 70 
58556 48 
58587 10 
58595 5 
58606 830 
58627 3 
58631 19 
58655 18 
58664 6 
58736 4 
58760 4 
59426 1 
59498 96 
59504 1 
59511 15 
59526 10 
59538 10 
59543 51 
59546 1 
59549 5 
59552 1 
59558 13 
59581 26 
60976 8 
61078 13 
61086 2 
61089 3 
61103 133 
61111 160 
61120 51 
61136 655 
61148 8 
61154 213 
61186 7 
61194 6 
61203 558 
61219 771 
61236 148 
61247 26 
61256 146 
61267 211 
61293 20 
61301 35 
61341 2 
61358 8 
61369 2 
61373 80 
61382 192 
61394 7 
61402 59 
61409 23 
61415 27 
61418 18 
61423 11 
61426 44 
61430 48 
61445 105 
61448 1 
61476 34 
61506 2 
61519 96 
61525 14 
61552 11 
61571 36 
61574 66 
61586 86 
61594 56 
61601 39 
61619 195 
61650 1 
61665 23 
61672 152 
61689 127 
61692 9 
61706 22 
61759 6 
61845 48 
61881 15 
61887 29 
61895 3 
61898 100 
61907 243 
61917 26 
61937 13 
61948 3 
61961 1 
61976 3 
62003 30 
62008 17 
62064 3 
62067 9 
62073 69 
62079 2 
62083 55 
62088 265 
62096 1 
62107 10 
62112 54 
62120 9 
62127 15 
62141 28 
62150 69 
62158 34 
62171 6 
62176 37 
62181 8 
62196 9 
62204 49 
62224 1 
62231 4 
62239 31 
62250 126 
62258 21 
62261 12 
62267 19 
62275 135 
62280 8 
62286 13 
62299 107 
62313 24 
62334 1 
62339 19 
62343 66 
62366 4 
62372 14 
62378 88 
62381 31 
62387 56 
62393 15 
62403 1 
62411 42 
62417 117 
62421 1 
62425 8 
62433 328 
62442 2 
62449 23 
62456 36 
62466 63 
62469 3 
62473 3 
62477 48 
62485 81 
62501 52 
62510 20 
62534 4 
62539 1 
62600 42 
62608 14 
62614 2 
62627 144 
62636 1 
62641 190 
62650 1 
62655 2 
62682 48 
62693 87 
62699 57 
62703 11 
62709 137 
62716 3 
62730 13 
62734 8 
62737 22 
62750 86 
62757 1 
62802 2 
62873 46 
62879 1 
62884 19 
62890 15 
62900 4 
62907 4 
65375 4 
65384 16 
65398 1 
65403 12 
65409 6 
65426 4 
65432 10 
65440 3 
65457 19 
65466 7 
65474 8 
65518 3 
65548 2 
65568 29 
65576 22 
65587 18 
65605 6 
65627 1 
65631 6 
65647 1 
65671 12 
65681 2 
65731 4 
65796 8 
65808 11 
65833 7 
65890 4 
65976 1 
65992 12 
66000 16 
66008 51 
66059 13 
66081 10 
66088 1 
66091 7 
66111 11 
66130 2 
66162 6 
66183 27 
66215 147 
66241 10 
66267 2 
66398 5 
66409 7 
66538 3 
66762 8 
66771 1 
67265 3 
67292 7 
67298 2 
67437 1 
67545 18 
67570 10 
67590 1 
67646 18 
67727 8 
67768 18 
67776 2 
67797 8 
67846 2 
67875 5 
67883 4 
67922 1 
67938 4 
67945 7 
67954 2 
67960 12 
67964 1 
67968 33 
67972 9 
67976 1 
67993 30 
68017 335 
68036 19 
68048 3 
68066 12 
68073 21 
68109 2 
68119 40 
68140 39 
68148 17 
68161 58 
68184 570 
68219 706 
68241 292 
68253 39 
68261 7 
68266 99 
68278 72 
68286 114 
68304 462 
68329 212 
68338 181 
68348 60 
68354 12 
68358 143 
68365 16 
68369 87 
68380 314 
68391 316 
68399 143 
68403 14 
68411 7 
68455 11 
68463 44 
68480 84 
68493 2 
68501 18 
68509 79 
68513 1 
68518 42 
68529 7 
68533 25 
68540 17 
68545 2 
68550 31 
68592 1 
68597 38 
68604 97 
68613 143 
68620 15 
68626 91 
68636 2 
68640 15 
68664 772 
68704 56 
68717 59 
68723 11 
68733 5 
68741 1 
68744 1 
68747 13 
68751 18 
68757 4 
68761 15 
68768 8 
68771 19 
68774 5 
68779 58 
68785 16 
68797 257 
68808 41 
68824 282 
68839 72 
68858 194 
68867 101 
68875 30 
68883 139 
68897 135 
68904 55 
68912 132 
68928 291 
68939 24 
68945 53 
68951 11 
68955 27 
68960 65 
68964 110 
68971 67 
68975 34 
68983 304 
69016 1086 
69045 29 
69051 63 
69060 82 
69066 26 
69069 75 
69076 66 
69086 83 
69092 11 
69101 226 
69111 109 
69124 540 
69139 22 
69147 20 
69155 156 
69164 20 
69169 29 
69177 194 
69181 40 
69186 204 
69199 36 
69206 33 
69215 317 
69228 17 
69231 32 
69239 81 
69249 101 
69255 13 
69259 1 
69264 42 
69270 2 
69281 10 
69291 18 
69299 13 
69305 16 
69313 47 
69317 56 
69335 30 
69339 12 
69343 63 
69347 118 
69359 136 
69368 22 
69376 34 
69379 17 
69385 35 
69398 411 
69410 56 
69420 24 
69423 16 
69428 22 
69431 31 
69434 1 
69448 2 
69458 50 
69468 1 
69473 8 
69479 240 
69487 14 
69505 11 
69534 5 
69542 12 
69558 39 
69565 31 
69571 59 
69582 14 
69590 83 
69598 56 
69603 187 
69624 330 
69637 42 
69642 216 
69653 227 
69662 115 
69677 6 
69685 40 
69690 34 
69694 1 
69699 73 
69723 1 
69728 96 
69734 57 
69740 31 
69749 106 
69758 9 
69765 1 
69770 1 
69775 33 
69783 5 
69786 1 
69789 4 
69798 3 
69805 3 
69846 24 
69861 63 
69876 8 
69885 116 
69896 75 
69904 2 
69910 11 
69918 94 
69926 35 
69931 4 
69935 20 
69941 10 
69947 5 
69953 2 
69959 2 
69970 46 
69974 2 
69979 6 
69982 1 
69985 9 
69991 30 
69998 12 
70002 64 
70005 80 
70014 19 
70023 62 
70039 1 
70046 56 
70051 3 
70055 1 
70061 3 
70070 11 
70093 115 
70100 17 
70111 159 
70122 53 
70127 1 
70136 2 
70144 6 
70152 3 
70158 167 
70171 68 
70200 70 
70206 88 
70215 184 
70227 136 
70236 66 
70246 123 
70251 76 
70260 49 
70268 47 
70274 8 
70279 11 
70289 3 
70298 274 
70305 29 
70309 14 
70317 1 
70321 31 
70326 48 
70330 3 
70338 224 
70345 20 
70350 6 
70359 95 
70362 28 
70366 123 
70374 5 
70378 1 
70384 72 
70389 30 
70394 21 
70398 16 
70406 23 
70416 40 
70422 7 
70425 6 
70431 19 
70458 912 
70481 46 
70491 68 
70496 5 
70499 4 
70503 47 
70513 38 
70518 9 
70521 11 
70524 15 
70532 49 
70535 31 
70543 17 
70547 51 
70551 17 
70555 30 
70563 36 
70585 1 
70590 37 
70599 7 
70608 6 
70612 28 
70619 38 
70629 5 
70632 14 
70636 37 
70642 15 
70659 3 
70662 19 
70666 38 
70675 96 
70714 1 
70720 3 
70723 25 
70731 24 
70736 3 
70741 1 
70745 19 
70754 7 
70761 2 
70765 13 
70771 16 
70780 23 
70783 47 
70790 93 
70796 3 
70801 6 
70812 35 
70821 40 
70826 6 
70831 5 
70839 3 
70845 49 
70852 1 
70855 9 
70880 22 
70886 3 
70899 78 
70903 11 
70906 9 
70970 3 
70983 127 
70996 205 
71013 215 
71024 19 
71029 4 
71034 1 
71038 4 
71046 56 
71053 136 
71057 2 
71063 11 
71076 20 
71083 111 
71088 5 
71092 2 
71095 8 
71099 11 
71107 90 
71164 8 
71172 1 
71178 18 
71185 42 
71197 5 
71202 3 
71214 417 
71227 42 
71233 92 
71243 12 
71248 62 
71254 44 
71264 193 
71272 34 
71276 134 
71281 38 
71298 14 
71319 59 
71329 154 
71337 21 
71340 9 
71346 38 
71353 4 
71359 4 
71365 2 
71373 73 
71379 74 
71384 177 
71400 538 
71419 315 
71440 36 
71454 71 
71471 511 
71490 107 
71499 66 
71510 445 
71522 110 
71548 46 
71563 338 
71579 8 
71585 4 
71597 6 
71603 48 
71613 44 
71623 105 
71638 28 
71644 21 
71647 1 
71651 3 
71660 2 
71664 8 
71673 2 
71679 35 
71685 20 
71694 21 
71703 5 
71712 1 
71722 3 
71729 1 
72307 1 
73276 1 
73373 17 
73390 4 
73394 20 
73403 8 
73406 12 
73410 12 
73414 10 
73452 1 
73455 39 
73463 7 
73472 3 
73476 79 
73484 119 
73490 35 
73505 17 
73511 152 
73514 11 
73522 18 
73530 1 
73537 1 
73542 6 
73547 82 
73557 1 
73562 92 
73576 31 
73588 11 
73596 2 
73606 32 
73667 1 
73677 3 
73688 1 
73695 29 
73701 71 
73716 131 
73722 21 
73728 161 
73741 142 
73750 7 
73761 23 
73765 1 
73772 1 
73775 2 
73781 43 
73791 51 
73796 18 
73802 1 
73805 1 
73817 2 
73821 1 
73830 1 
73834 2 
73842 57 
73866 2 
73874 14 
73898 1 
73904 2 
73917 10 
73940 1 
73944 1 
73948 1 
73951 4 
73960 7 
73963 3 
73966 4 
73970 23 
73979 5 
73993 5 
74013 21 
74051 3 
74080 4 
74098 8 
74102 2 
74107 9 
74111 1 
74117 17 
74132 4 
74160 4 
74166 9 
74171 14 
74176 8 
74183 7 
74249 4 
74256 6 
74260 40 
74294 22 
74310 83 
74327 4 
74334 1 
74345 5 
74361 38 
74376 11 
74381 1 
74385 2 
74418 13 
74426 2 
74442 1 
74448 1 
74453 1 
74503 6 
74517 3 
74520 6 
74569 46 
74587 1 
74594 41 
74598 73 
74611 23 
74620 119 
74625 27 
74630 38 
74634 16 
74642 14 
74649 52 
74652 57 
74661 25 
74672 153 
74677 40 
74680 10 
74683 80 
74691 44 
74703 4 
74719 7 
74731 14 
74745 9 
74797 1 
74827 2 
74836 28 
74842 35 
74871 4 
74875 3 
74884 5 
74888 5 
74892 2 
74896 8 
74907 10 
74911 1 
74915 6 
74940 10 
74957 9 
74966 4 
74980 3 
75043 1 
75049 1 
75060 35 
75069 26 
75078 6 
75083 54 
75089 5 
75096 1 
75105 1 
75115 7 
75229 47 
75234 3 
75239 38 
75250 3 
75270 16 
75292 110 
75351 8 
75364 79 
75377 2 
75389 28 
75395 10 
75398 42 
75402 45 
75411 194 
75423 95 
75427 12 
75513 3 
75521 3 
75543 14 
75564 30 
75574 2 
75586 28 
75709 4 
75723 5 
75731 39 
75744 63 
75751 46 
75784 10 
75806 40 
75869 1 
75874 7 
75891 6 
75898 4 
75925 34 
75935 10 
76054 3 
76058 19 
76064 29 
76073 9 
76082 35 
76092 1 
76111 12 
76170 3 
76179 10 
76215 71 
76222 26 
76231 91 
76241 6 
76245 60 
76253 26 
76264 177 
76274 68 
76279 7 
76287 1 
76296 6 
76309 4 
76325 60 
76332 5 
76337 6 
76343 9 
76352 5 
76356 53 
76368 17 
76387 16 
76390 7 
76803 5 
79365 12 
79368 6 
79414 21 
79426 1 
79430 44 
79442 3 
79500 6 
79530 5 
79538 24 
79543 40 
79550 40 
79554 1 
79558 4 
79561 21 
79567 5 
79571 122 
79584 433 
79600 41 
79606 22 
79609 45 
79621 9 
79632 232 
79642 137 
79646 117 
79656 35 
79664 5 
79668 15 
79671 128 
80464 14 
80469 3 
80473 52 
80480 1 
80483 21 
80489 3 
80496 5 
80504 24 
80510 53 
80519 5 
80524 30 
80534 12 
80542 25 
80551 9 
80605 2 
80612 21 
80616 16 
80623 8 
80633 4 
80639 8 
80647 2 
80682 1 
80730 3 
80824 28 
80842 9 
80849 10 
80852 45 
80893 48 
80903 1 
80935 47 
80940 106 
80969 2 
80975 8 
81010 3 
81018 25 
81033 1 
81040 30 
81043 2 
81051 1 
81061 1 
81087 3 
81094 112 
81178 1 
81185 29 
81226 7 
81232 6 
81241 89 
81290 4 
81311 2 
81316 17 
81328 7 
81336 5 
81351 19 
81359 14 
81379 9 
81393 11 
81403 4 
81477 68 
81492 4 
81507 48 
81511 1 
81514 4 
81517 33 
81530 3 
81533 5 
81539 3 
81550 1 
81555 2 
81574 7 
81615 2 
81619 18 
81633 4 
81636 34 
81662 1 
81674 11 
81680 113 
81690 56 
81693 2 
81708 10 
81712 17 
81725 4 
81742 4 
81804 19 
81825 34 
81836 50 
81843 13 
81846 57 
81861 32 
81884 5 
81897 51 
81906 4 
81910 67 
81917 1 
81930 5 
81942 31 
81959 1 
81964 12 
81972 1 
81977 37 
81985 6 
81997 436 
82013 274 
82019 1 
82022 18 
82031 195 
82044 9 
82050 11 
82053 48 
82065 397 
82079 553 
82098 44 
82140 401 
82152 75 
82158 31 
82165 184 
82176 32 
82185 30 
82193 20 
82196 1 
82203 24 
82207 19 
82215 1 
82223 43 
82228 4 
82248 1 
82251 2 
82272 3 
82284 32 
82295 13 
82305 25 
82311 9 
82326 22 
82344 62 
82362 10 
82368 66 
82436 4 
82441 5 
82445 19 
82454 37 
82461 7 
82466 78 
82480 1 
82492 5 
82539 3 
82557 13 
82565 7 
82571 2 
82583 38 
82592 32 
82596 17 
82600 48 
82608 2 
82613 16 
82620 50 
82627 51 
82638 2 
82646 16 
82657 111 
82671 106 
82681 45 
82688 2 
82702 6 
83145 1 
83154 2 
83162 5 
83172 1 
83204 1 
83216 2 
83250 2 
83298 4 
83308 3 
83326 87 
83333 166 
83341 4 
83344 2 
83349 5 
83353 21 
83374 1 
83377 55 
83392 29 
83415 3 
83436 10 
83460 45 
83470 37 
83481 1 
83485 18 
83488 7 
83497 72 
83500 6 
83508 5 
83512 2 
83521 22 
83533 49 
83537 13 
83542 41 
83564 1 
83612 51 
83624 14 
83638 6 
83648 45 
83656 29 
83664 48 
83669 27 
83675 8 
83679 2 
83690 2 
83707 127 
83717 38 
83722 133 
83731 23 
83791 11 
83797 28 
83826 38 
83837 40 
83840 1 
83846 20 
83852 33 
83857 21 
83864 26 
83869 34 
83877 112 
83896 36 
83904 28 
83914 1 
83921 2 
83925 2 
83929 1 
83974 64 
83990 15 
84007 43 
84018 1 
84024 12 
84034 11 
84067 1 
84521 2 
84526 4 
84535 8 
84538 9 
84544 135 
84556 316 
84566 86 
84574 104 
84615 198 
84622 34 
84625 14 
84639 11 
84654 13 
84665 20 
84729 5 
84746 69 
84763 1 
84767 3 
84776 2 
84784 7 
84792 76 
84828 4 
84844 49 
84898 3 
84913 34 
84918 52 
84934 1 
84942 51 
84950 15 
84955 102 
84969 174 
84982 55 
84991 32 
85002 446 
85033 57 
85045 62 
85076 54 
85094 5 
85119 18 
85137 13 
85141 2 
85144 18 
85156 14 
85159 7 
85208 47 
85214 4 
85239 92 
85258 3 
85267 9 
85280 9 
85305 20 
85336 5 
85346 4 
85395 2 
85453 23 
85466 1 
85487 37 
85506 3 
85529 233 
85535 8 
85568 48 
85571 1 
85581 1 
85634 13 
85641 14 
85646 52 
85661 3 
85664 14 
85669 7 
85682 6 
85691 14 
85726 3 
85735 1 
85784 3 
85820 2 
85947 3 
86001 9 
86054 2 
86096 4 
86110 2 
86163 1 
86166 3 
86197 1 
86282 22 
86286 2 
86289 4 
86303 39 
86349 3 
86428 12 
86487 2 
86500 57 
86524 2 
86561 29 
86593 6 
86601 17 
86617 1 
86628 9 
86632 1 
86639 4 
86731 4 
86741 4 
86750 7 
86766 5 
86770 5 
86782 8 
86785 9 
86796 72 
86807 4 
86907 40 
86939 10 
86943 2 
86952 30 
86966 2 
86980 21 
86989 3 
87096 88 
87103 1 
87111 1 
87117 99 
87125 57 
87135 217 
87148 188 
87190 94 
87195 51 
87203 72 
87210 3 
87216 25 
87224 1 
87229 23 
87238 2 
87247 55 
87251 8 
87256 5 
87264 13 
87270 10 
87289 1 
87296 1 
87302 4 
87367 9 
87372 19 
87375 35 
87379 6 
87383 30 
87386 23 
87389 19 
87395 56 
87404 169 
87409 27 
87413 1 
87417 5 
87422 7 
87425 46 
87429 30 
87440 3 
87447 32 
87512 14 
87516 13 
87530 11 
87540 18 
87548 1 
87561 16 
87572 3 
87579 1 
87588 11 
87594 86 
87597 3 
87601 1 
87604 5 
87608 3 
87616 26 
87624 9 
87631 130 
87650 4 
87696 30 
87708 2 
87725 46 
87731 34 
87740 16 
87744 5 
87774 3 
87788 6 
87797 9 
87829 13 
87836 12 
87880 5 
87898 11 
87909 8 
87928 1 
87949 3 
87957 1 
87983 38 
87994 2 
88025 4 
88052 1 
88057 15 
88062 8 
88072 37 
88079 4 
88085 4 
88096 42 
88099 19 
88108 4 
88113 7 
88119 8 
88131 25 
88149 57 
88189 19 
88229 11 
88250 9 
88256 5 
88266 12 
88274 111 
88285 12 
88314 6 
88318 5 
88324 1 
88363 2 
88398 11 
88413 7 
88418 4 
88423 33 
88432 66 
88455 46 
88481 14 
88528 7 
88551 1 
88591 1 
88604 14 
88609 4 
88618 2 
88629 5 
88638 35 
88649 1 
88658 1 
88681 42 
88694 7 
88702 11 
88711 19 
88718 14 
88742 21 
88750 16 
88755 7 
88837 37 
88840 1 
88848 1 
88859 9 
88863 8 
88869 3 
88873 6 
88878 2 
88932 2 
88981 2 
88995 4 
89001 3 
89005 6 
89022 5 
89029 12 
89040 2 
89044 8 
89111 1 
89188 1 
89192 6 
89197 61 
89283 2 
89327 64 
89344 13 
89371 19 
89415 18 
89447 18 
89452 43 
89473 20 
89529 9 
89536 1 
89589 18 
89688 4 
89700 8 
89724 5 
89729 26 
89747 10 
89832 159 
89872 1 
89885 21 
89894 2 
89919 3 
89929 2 
89932 1 
89950 8 
89956 48 
89976 11 
90005 1 
90066 4 
90104 5 
90113 17 
90122 1 
90204 7 
90246 3 
90277 30 
90288 2 
90330 2 
90364 2 
90385 1 
90421 5 
90446 7 
90505 1 
90561 1 
90567 45 
90578 13 
90585 32 
90589 20 
90596 9 
90608 12 
90624 63 
90629 37 
90634 7 
90650 10 
90695 15 
90739 20 
90755 4 
90759 24 
90783 11 
90793 46 
90843 21 
90848 48 
90854 5 
90862 41 
90879 12 
90887 25 
90908 1 
90921 1 
90978 1 
91011 21 
91024 2 
91033 93 
91045 1 
91054 152 
91057 80 
91073 5 
91083 7 
91097 7 
91220 2 
91223 5 
91244 4 
91248 37 
91252 11 
91294 1 
91304 29 
91312 3 
91332 10 
91357 8 
91362 44 
91375 28 
91380 17 
91383 20 
91388 32 
91395 6 
91400 9 
91403 3 
91406 13 
91410 15 
91418 2 
91492 13 
91533 10 
91541 102 
91546 80 
91552 26 
91560 4 
91609 45 
91693 46 
91728 18 
91741 4 
91811 1 
91820 43 
91826 6 
91833 55 
91842 5 
91850 1 
91856 33 
91863 10 
91874 12 
91891 113 
91901 72 
91905 1 
91911 70 
91915 45 
91929 9 
92009 22 
92027 8 
92037 45 
92044 36 
92058 45 
92067 5 
92138 2 
92144 41 
92152 21 
92168 40 
92179 40 
92184 18 
92194 43 
92216 61 
92225 35 
92234 11 
92237 41 
92270 2 
92318 6 
92327 3 
92333 37 
92344 4 
92354 42 
92369 188 
92379 5 
92387 90 
92395 2 
92402 8 
92409 15 
92475 5 
92515 7 
92523 17 
92535 6 
92543 22 
92558 133 
92578 10 
92584 7 
92603 7 
92613 5 
92623 4 
92631 4 
92636 6 
92644 3 
92656 2 
92718 1 
92728 2 
92772 18 
92780 36 
92788 29 
92797 55 
92807 6 
92812 45 
92822 144 
92832 188 
92839 9 
92842 6 
92848 2 
92853 5 
92863 13 
92880 1 
92885 7 
92891 2 
92901 3 
92955 25 
92985 64 
92993 7 
92996 14 
93004 3 
93009 19 
93019 117 
93024 4 
93034 36 
93051 18 
93150 19 
93161 1 
93186 6 
93190 28 
93197 30 
93209 5 
93248 15 
93274 20 
93299 7 
93302 15 
93311 9 
93325 5 
93328 18 
93344 5 
93357 31 
93367 91 
93415 38 
93444 21 
93452 2 
93466 55 
93479 12 
93483 1 
93502 31 
93566 56 
93583 2 
93587 2 
93602 19 
93605 10 
93616 73 
93630 138 
93641 26 
93651 64 
93655 71 
93666 7 
93674 5 
93679 19 
93684 12 
93687 21 
93696 3 
93736 38 
93744 9 
93748 3 
93788 24 
93831 1 
93834 31 
93840 10 
93864 13 
93886 1 
93924 11 
93942 51 
93961 24 
93970 18 
93978 39 
93989 11 
93999 9 
94005 50 
94041 6 
94134 2 
94141 2 
94177 5 
94185 3 
94206 2 
94212 1 
94296 4 
94306 19 
94311 3 
94319 3 
94355 23 
94361 2 
94368 2 
94372 15 
94401 2 
94406 2 
94415 1 
94432 11 
94445 8 
94463 1 
94475 32 
94484 1 
94493 39 
94500 1 
94506 5 
94514 5 
94519 3 
94525 105 
94532 107 
94538 50 
94543 9 
94547 153 
94565 255 
94584 297 
94595 42 
94604 31 
94610 11 
94613 3 
94621 1 
94628 6 
94636 48 
94641 21 
94666 12 
94671 37 
94699 8 
94704 11 
94716 24 
94722 3 
94726 9 
94729 1 
94737 4 
94740 6 
94743 3 
94747 7 
94761 20 
94765 16 
94769 13 
94780 15 
94785 5 
94788 51 
94810 2 
94819 5 
94823 39 
94848 4 
94912 59 
94916 16 
94919 20 
94924 13 
94933 2 
94944 13 
94956 8 
94964 19 
95031 8 
95043 16 
95047 4 
95052 134 
95057 83 
95065 122 
95069 2 
95074 15 
95081 11 
95086 124 
95092 11 
95102 11 
95110 8 
95123 5 
95140 14 
95234 4 
95240 18 
95255 9 
95265 1 
95280 24 
95288 54 
95301 41 
95309 21 
95312 10 
95316 4 
95320 7 
95382 1 
95409 2 
95415 5 
95426 6 
95432 14 
95442 19 
95445 21 
95456 36 
95460 25 
95478 10 
95494 14 
95509 1 
95557 3 
95605 16 
95619 6 
95630 13 
95639 1 
95644 7 
95650 10 
95717 26 
95769 1 
95779 1 
95784 32 
95798 6 
95803 2 
95852 2 
95921 1 
95940 19 
95998 4 
96137 5 
96150 4 
96311 1 
96782 4 
96846 5 
96853 10 
96890 1 
96902 5 
96917 4 
97173 33 
97247 9 
97261 7 
97417 2 
97534 8 
97860 1 
97963 16 
98077 3 
98086 1 
98331 1 
98388 24 
98506 20 
98549 5 
98552 12 
98563 11 
98922 2 
98975 2 
98984 8 
99034 1 
99098 4 
99155 2 
99167 1 
99296 1 
99310 3 
99338 16 
99342 5 
99346 2 
99350 3 
99515 5 
99518 3 
99607 2 
99615 6 
99647 3 
99669 1 
99685 2 
99694 68 
99699 27 
99703 1 
99754 2 
99781 46 
99787 33 
99798 6 
99813 8 
99816 26 
99822 103 
99844 679 
99862 61 
99899 6 
99907 66 
99917 239 
99926 4 
99931 59 
99937 153 
99944 5 
99948 7 
99958 74 
99962 1 
99967 74 
100016 2 
100043 14 
100059 9 
100063 7 
100070 4 
100079 2 
100091 8 
100103 1 
100110 1 
100120 2 
100141 1 
100176 2 
100205 5 
100210 8 
100224 3 
100235 5 
100262 28 
100399 8 
100425 1 
100428 5 
100540 2 
101022 1 
101177 15 
101180 1 
101187 115 
101198 1 
101201 1 
101209 32 
101215 9 
101224 149 
101241 153 
101267 18 
101271 45 
101278 19 
101311 6 
101330 29 
101336 78 
101352 160 
101368 42 
101375 1 
101381 41 
101396 2 
101401 15 
101436 3 
101469 8 
101481 9 
101492 62 
101498 9 
101504 130 
101525 18 
101534 26 
101542 40 
101551 61 
101561 26 
101570 8 
102091 2 
102546 2 
102591 5 
102604 62 
102624 1 
102780 7 
102843 4 
102924 6 
102938 2 
102942 1 
102952 45 
102980 6 
102992 9 
102997 2 
103003 2 
103017 24 
103028 1 
103353 2 
103630 3 
103808 6 
103877 2 
104137 30 
104196 17 
104206 2 
104248 10 
104419 3 
104738 3 
104850 11 
105101 7 
105200 23 
105450 1 
105659 2 
105977 11 
105982 3 
105998 2 
106004 2 
106010 6 
106019 34 
106037 68 
106052 41 
106055 14 
106061 147 
106070 98 
106078 19 
106086 27 
106099 24 
106110 55 
106115 86 
106120 20 
106134 145 
106163 8 
106246 4 
106262 1 
106280 43 
106285 37 
106295 20 
106299 12 
106305 33 
106343 37 
106381 10 
106428 28 
106452 27 
106470 35 
106473 29 
106481 28 
106494 6 
106583 31 
106591 2 
106597 61 
106600 35 
106622 2 
106661 21 
106702 1 
106759 3 
106767 8 
106779 47 
106786 1 
106795 12 
106860 2 
106871 1 
106926 1 
106943 8 
106954 2 
106966 39 
106972 49 
106980 18 
107041 1 
107044 10 
107048 9 
107087 5 
107092 1 
107098 31 
107129 6 
107132 18 
107150 4 
107192 2 
107202 4 
107265 1 
107354 2 
107368 10 
107399 5 
107408 67 
107420 13 
107503 6 
107601 1 
107690 2 
107742 1 
107850 7 
107992 14 
108001 5 
108009 1 
108024 17 
108046 21 
108053 25 
108058 39 
108064 56 
108069 23 
108073 18 
108087 61 
108096 4 
108108 17 
108114 15 
108138 6 
108155 1 
108171 31 
108181 29 
108200 1 
108213 3 
108221 1 
108227 17 
108230 3 
108270 2 
108342 1 
108356 7 
108376 2 
108391 1 
108394 72 
108455 7 
108500 2 
108504 7 
108507 2 
108522 94 
108530 90 
108540 43 
108547 12 
108618 30 
108627 10 
108636 1 
108664 3 
108676 13 
108692 32 
108698 62 
108711 25 
108720 97 
108739 82 
108747 12 
108750 1 
108756 6 
108773 507 
108795 6 
108812 10 
108819 17 
108825 5 
108830 5 
108835 55 
108841 4 
108849 52 
108861 22 
108867 63 
108878 8 
108883 2 
108888 2 
108914 5 
108970 14 
108985 16 
108999 2 
109006 3 
109016 11 
109032 2 
109045 9 
109052 6 
109057 9 
109069 4 
109080 8 
109096 5 
109145 3 
109150 1 
109160 1 
109171 46 
109184 5 
109187 65 
109195 6 
109200 24 
109207 34 
109227 25 
109232 3 
109236 14 
109244 1 
109251 3 
109259 40 
109265 113 
109273 2 
109277 50 
109281 5 
109294 11 
109301 7 
109304 7 
109328 1 
109331 33 
109340 13 
109347 37 
109358 6 
109413 10 
109433 18 
109443 7 
109451 3 
109458 87 
109470 5 
109476 9 
109483 26 
109489 25 
109500 82 
109515 17 
109528 24 
109533 3 
109543 2 
109557 29 
109562 11 
109591 58 
109601 3 
109609 1 
109618 18 
109647 6 
109651 51 
109655 45 
109666 9 
109670 82 
109683 158 
109702 29 
109707 8 
109719 60 
109734 13 
109786 5 
109797 64 
109834 55 
109928 3 
109952 7 
109982 7 
109991 1 
110001 103 
110004 17 
110019 14 
110024 9 
110040 53 
110090 3 
110103 9 
110138 6 
110141 6 
110153 52 
110159 87 
110163 55 
110171 1 
110174 19 
110183 33 
110232 2 
110288 1 
110294 25 
110299 116 
110302 16 
110307 57 
110316 1 
110340 2 
110347 9 
110368 2 
110378 14 
110386 33 
110405 6 
110436 4 
110446 2 
110449 12 
110458 36 
110470 20 
110479 172 
110489 139 
110502 161 
110514 21 
110520 5 
110528 30 
110542 7 
110550 18 
110554 9 
110564 76 
110578 109 
110588 3 
110593 17 
110599 40 
110613 15 
110620 4 
110624 1 
110634 1 
110665 2 
110669 10 
110683 1 
110687 4 
110692 8 
110739 137 
110750 3 
110757 28 
110764 2 
110804 1 
110808 2 
110812 1 
110819 1 
110858 11 
110871 71 
110906 2 
110930 18 
110936 28 
110991 3 
111091 3 
111095 6 
111145 1 
111160 1 
111180 1 
111223 20 
111309 7 
111332 7 
111457 1 
111564 13 
111630 5 
111699 16 
111752 5 
111860 16 
111920 3 
111988 1 
112027 4 
112415 1 
112448 3 
112469 1 
112483 14 
112502 48 
112507 9 
112511 31 
112601 1 
112610 3 
112640 10 
112655 11 
112722 7 
112762 10 
112909 2 
112919 34 
112927 1 
112932 4 
112938 4 
112941 21 
112944 3 
112952 2 
112971 39 
113060 7 
113070 1 
113095 5 
113127 2 
113162 5 
113182 5 
113190 2 
113199 1 
113211 28 
113221 4 
113237 1 
113248 29 
113253 4 
113259 41 
113267 105 
113273 33 
113279 3 
113283 3 
113296 3 
113322 3 
113369 4 
113377 2 
113398 1 
113401 20 
113405 38 
113412 62 
113418 55 
113426 124 
113443 346 
113457 21 
113467 8 
113473 219 
113479 190 
113484 21 
113500 480 
113516 220 
113523 66 
113530 2 
113534 22 
113543 54 
113550 22 
113553 2 
113558 3 
113562 32 
113572 167 
113579 7 
113589 4 
113600 3 
113616 4 
113665 15 
113670 10 
113676 30 
113692 171 
113702 44 
113712 54 
113719 15 
113747 1 
113789 1 
113803 2 
113816 8 
113832 57 
113839 29 
113846 17 
113851 117 
113863 4 
113871 15 
113885 55 
113944 9 
113966 18 
113978 1 
113990 342 
114005 3 
114010 64 
114019 36 
114027 20 
114031 6 
114062 4 
114071 84 
114074 36 
114083 31 
114090 10 
114093 12 
114100 2 
114107 45 
114140 9 
114151 17 
114157 1 
114162 58 
114165 77 
114179 49 
114197 2 
114201 4 
114288 53 
114294 3 
114299 56 
114302 2 
114316 7 
114328 4 
114333 37 
114336 25 
114342 28 
114348 66 
114356 54 
114361 65 
114371 6 
114381 44 
114414 18 
114417 15 
114441 4 
114448 80 
114470 5 
114475 30 
114480 78 
114485 13 
114489 104 
114499 69 
114503 7 
114507 15 
114511 18 
114517 62 
114522 6 
114527 31 
114586 2 
114625 107 
114636 9 
114646 52 
114652 6 
114657 1 
114665 34 
114674 237 
114691 175 
114704 652 
114719 30 
114728 9 
114733 2 
114741 79 
114749 50 
114759 119 
114769 221 
114773 39 
114778 1 
114783 70 
114789 68 
114792 24 
114809 113 
114816 49 
114850 36 
114899 55 
114906 85 
114926 12 
114932 7 
114938 21 
114947 76 
114954 232 
114964 39 
114984 39 
115083 14 
115099 36 
115114 5 
115123 2 
115126 95 
115134 11 
115142 43 
115231 5 
115291 6 
115300 10 
115303 4 
115329 9 
115353 40 
115404 2 
115429 3 
115440 2 
115450 11 
115457 260 
115465 33 
115485 1 
115558 2 
115582 108 
115590 35 
115594 4 
115612 15 
115642 6 
115655 39 
115715 114 
115749 6 
115754 27 
115786 19 
115856 1 
115899 10 
115908 6 
115912 6 
115922 35 
116050 1 
116085 9 
116107 11 
116172 5 
116200 32 
116209 6 
116218 2 
116358 126 
116363 55 
116377 1 
116383 18 
116386 4 
116395 3 
116417 5 
116485 8 
116498 27 
116501 8 
116515 15 
116520 5 
116529 71 
116589 5 
116675 16 
116786 7 
116799 6 
116805 1 
116810 5 
116875 64 
116878 4 
116888 13 
116930 4 
116962 6 
116970 4 
116997 2 
117114 5 
117150 4 
117158 1 
117218 57 
117304 1 
117539 9 
117592 7 
117598 6 
117609 5 
117621 10 
117658 13 
117676 10 
117693 5 
117717 9 
117726 4 
117733 2 
117737 11 
117745 3 
117773 2 
117801 22 
117846 1 
117853 9 
117881 5 
117902 2 
117915 8 
117927 6 
117934 1 
117938 1 
117963 1 
117990 1 
118017 96 
118026 1 
118102 1 
118176 7 
118186 13 
118201 22 
118213 2 
118218 19 
118258 56 
118263 34 
118279 2 
118301 13 
118308 12 
118335 19 
118341 3 
118350 14 
118359 3 
118364 10 
118372 1 
118375 1 
118386 67 
118400 4 
118409 3 
118419 6 
118422 5 
118425 54 
118434 125 
118444 4 
118452 1 
118460 5 
118469 1 
118480 18 
118505 2 
118508 6 
118512 3 
118576 12 
118588 3 
118603 1 
118616 6 
118619 1 
118624 1 
118630 6 
118650 12 
118667 12 
118671 13 
118678 3 
118690 2 
118714 1 
118731 4 
118760 91 
118789 61 
118796 1 
118806 8 
118815 5 
118821 28 
118829 38 
118838 11 
118842 17 
118846 31 
118854 26 
118861 13 
118868 10 
118879 1 
118886 20 
118910 1 
118944 1 
118979 9 
118991 4 
118996 5 
119006 13 
119014 47 
119059 26 
119154 26 
119163 12 
119168 47 
119192 18 
119211 8 
119284 36 
119347 1 
119353 15 
119367 12 
119377 3 
119385 1 
119397 1 
119478 18 
119494 3 
119497 1 
119520 8 
119525 3 
119528 8 
119541 1 
119545 1 
119558 7 
119656 1 
119663 6 
119669 1 
119677 5 
119683 17 
119688 125 
119694 1 
119697 1 
119703 1 
119709 65 
119729 3 
119742 1 
119747 25 
119796 244 
119809 173 
119820 19 
119824 11 
119830 9 
119835 5 
119838 90 
119847 168 
119852 1 
119857 116 
119861 5 
119864 7 
119922 34 
119988 28 
119997 23 
120000 1 
120011 27 
120014 1 
120018 57 
120023 63 
120033 3 
120044 2 
120106 17 
120136 1 
120160 16 
120165 2 
120195 1 
120198 2 
120230 10 
120311 8 
120323 5 
120343 43 
120361 12 
120390 3 
120445 54 
120464 80 
120479 8 
120486 13 
120536 35 
120598 10 
120601 78 
120619 1 
120625 15 
120638 18 
120651 2 
120667 3 
120737 3 
120799 19 
120896 1 
120929 10 
120937 31 
120975 5 
121008 17 
121088 10 
121192 1 
121201 2 
121315 1 
121324 17 
121348 26 
121386 15 
121425 2 
121483 77 
121521 44 
121526 63 
121538 33 
121546 53 
121564 8 
121601 2 
121665 1 
121713 1 
121725 1 
121756 5 
121776 31 
121783 7 
121845 14 
121920 13 
121962 13 
121978 7 
121997 4 
122011 4 
122035 17 
122042 17 
122052 19 
122060 3 
122067 9 
122119 6 
122164 1 
122182 7 
122293 1 
122341 46 
122465 9 
122489 64 
122515 1 
122556 3 
122577 8 
122643 3 
122649 23 
122741 4 
122744 4 
122765 5 
122842 3 
122851 11 
122888 4 
122905 14 
122943 1 
122977 8 
122984 11 
123003 10 
123016 13 
123030 37 
123035 10 
123043 6 
123075 17 
123119 8 
123177 1 
123205 3 
123211 29 
123229 3 
123258 18 
123352 27 
123359 5 
123405 79 
123427 29 
123434 18 
123438 89 
123449 1 
123452 16 
123457 13 
123461 8 
123489 10 
123539 1 
123549 25 
123573 18 
123581 63 
123596 27 
123634 152 
123665 83 
123678 83 
123684 21 
123719 5 
123751 15 
123759 7 
123770 13 
123777 8 
123809 3 
123886 42 
123894 12 
123897 5 
123901 287 
123905 23 
123909 4 
123918 141 
123928 8 
123941 31 
123976 12 
123984 2 
124034 12 
124038 22 
124045 58 
124050 1 
124063 17 
124071 92 
124077 42 
124081 4 
124088 16 
124099 11 
124108 4 
124119 4 
124124 1 
124132 12 
124140 8 
124148 27 
124156 16 
124163 1 
124215 7 
124242 47 
124250 10 
124255 5 
124266 18 
124276 8 
124298 11 
124307 33 
124365 2 
124389 2 
124397 3 
124403 6 
124409 16 
124412 2 
124434 4 
124446 22 
124452 12 
124456 15 
124462 14 
124467 8 
124472 5 
124478 5 
124488 8 
124491 22 
124499 6 
124502 5 
124520 3 
124535 154 
124543 6 
124557 7 
124571 1 
124613 1 
124622 7 
124625 6 
124637 13 
124640 17 
124646 325 
124664 453 
124695 49 
124705 163 
124736 1531 
124761 352 
124777 340 
124788 448 
124795 70 
124804 4 
124808 7 
126757 10 
126764 12 
126790 2 
126797 4 
126805 2 
126825 4 
126828 4 
126838 9 
126846 2 
126852 8 
126858 8 
126865 3 
126868 7 
126878 2 
126892 57 
126899 51 
126902 49 
126911 1 
126914 1 
126919 9 
126931 71 
126938 1 
126942 9 
126945 10 
126949 40 
126960 5 
127009 2 
127016 10 
127067 3 
127092 16 
127097 58 
127142 14 
127206 18 
127212 154 
127226 54 
127248 2 
127252 122 
127258 54 
127265 2 
127269 34 
127273 36 
127276 84 
127283 82 
127289 35 
127308 13 
127315 277 
127326 26 
127389 5 
127399 12 
127411 71 
127422 44 
127425 4 
127436 49 
127450 10 
127467 8 
127470 10 
127481 39 
127500 2 
127556 2 
127576 45 
127580 20 
127584 9 
127591 22 
127597 1 
127603 4 
127614 5 
127618 20 
127623 12 
127626 29 
127632 15 
127637 52 
127650 24 
127656 133 
127662 47 
127672 157 
127688 7 
127750 69 
127760 89 
127785 8 
127792 2 
127795 33 
127811 11 
127817 66 
127827 25 
127833 1 
127864 2 
127876 14 
127880 8 
127900 4 
127927 5 
127933 14 
127953 4 
127972 482 
127989 4 
128004 1 
128024 3 
128049 11 
128053 5 
128065 7 
128069 1 
128083 33 
128123 2 
128132 82 
128146 25 
128157 23 
128167 76 
128175 61 
128215 5 
128225 8 
128233 1 
128313 2 
128317 1 
128325 19 
128344 2 
128377 9 
128409 96 
128431 4 
128434 2 
128438 3 
128458 14 
128473 7 
128490 116 
128509 32 
128545 2 
128566 20 
128595 73 
128601 1 
128606 10 
128620 28 
128624 5 
128628 1 
128699 11 
128706 4 
128744 3 
128747 4 
128750 1 
128754 15 
128761 43 
128766 19 
128774 22 
128777 7 
128785 17 
128791 128 
128839 2 
128871 70 
128891 131 
128901 51 
128912 6 
128921 138 
128935 117 
128944 11 
128948 75 
128953 9 
128958 23 
128977 1 
129062 37 
129074 26 
129077 23 
129086 8 
129094 9 
129100 124 
129116 361 
129127 74 
129131 5 
129139 336 
129149 26 
129154 4 
129157 1 
129160 4 
129164 29 
129171 51 
129178 15 
129182 11 
129186 20 
129191 15 
129199 40 
129212 66 
129219 11 
129226 1 
129231 1 
129234 77 
129240 15 
129288 25 
129330 2 
129341 6 
129347 39 
129350 1 
129354 16 
129360 2 
129367 14 
129374 26 
129384 122 
129406 1 
129409 2 
129414 2 
129442 4 
129484 13 
129508 50 
129516 8 
129520 4 
129531 5 
129540 12 
129546 22 
129552 5 
129558 2 
129564 7 
129571 25 
129578 3 
129581 12 
129592 1 
129611 4 
129680 9 
129705 14 
129711 26 
129718 19 
129724 7 
129758 12 
129779 15 
130073 5 
130079 9 
130085 50 
130088 1 
130092 20 
130101 2 
130143 10 
130165 5 
130171 82 
130175 3 
130182 1 
130185 10 
130188 43 
130196 95 
130202 5 
130206 1 
130212 4 
130219 16 
130222 7 
130230 10 
130237 26 
130244 45 
130252 15 
130259 9 
130263 8 
130277 8 
130325 1 
130332 6 
130340 12 
130345 19 
130350 2 
130356 9 
130361 9 
130368 19 
130376 15 
130384 9 
130393 43 
130409 6 
130415 31 
130420 35 
130447 34 
130466 3 
130482 3 
130494 33 
130500 4 
130505 3 
130513 2 
130526 37 
130547 505 
130571 17 
130574 13 
130598 1 
130609 29 
130614 2 
130624 39 
130627 1 
130632 47 
130640 71 
130657 32 
130668 368 
130693 619 
130726 59 
130746 1 
130753 1 
131522 1 
132009 1 
132029 25 
132033 109 
132045 9 
132050 27 
132056 30 
132065 89 
132074 19 
132081 15 
132088 9 
132102 1 
132116 85 
132137 566 
132148 27 
132159 2 
132165 6 
132170 77 
132179 93 
132192 24 
132278 1 
132304 100 
132316 10 
132321 30 
132328 18 
132331 20 
132334 14 
132341 132 
132349 33 
132361 63 
132370 2 
132443 20 
132456 3 
132475 18 
132496 2 
132519 10 
132526 25 
132554 3 
132589 2 
132600 13 
132630 4 
132641 2 
132646 5 
132662 4 
132675 1 
132678 14 
132683 5 
132689 2 
132785 9 
132788 15 
132792 4 
132799 15 
132810 4 
132830 6 
132837 6 
132873 10 
132913 1 
132916 20 
132933 10 
132945 20 
133020 10 
133054 1 
133069 8 
133088 41 
133116 115 
133123 27 
133131 1 
133143 5 
133168 15 
133215 16 
133255 9 
133263 1 
133266 3 
133269 22 
133273 21 
133293 16 
133304 14 
133307 2 
133320 16 
133336 82 
133339 36 
133344 22 
133347 2 
133365 5 
133384 14 
133421 6 
133433 9 
133439 11 
133464 6 
133468 2 
133502 1 
133512 6 
133518 52 
133587 3 
133593 1 
133606 4 
133619 1 
133635 7 
133646 6 
133656 11 
133723 12 
133727 1 
133755 1 
133760 3 
133767 3 
133771 8 
133818 5 
133823 11 
133831 4 
133845 11 
133848 7 
133852 30 
133860 2 
133865 9 
133870 25 
133890 13 
133893 4 
133902 35 
133949 1 
133954 1 
133960 4 
133966 69 
133977 51 
134011 3 
134019 7 
134030 1 
134050 5 
134078 3 
134081 5 
134086 20 
134092 17 
134096 12 
134124 62 
134169 1 
134187 5 
134201 2 
134261 4 
134419 2 
134509 1 
134723 3 
134769 1 
134783 2 
134814 6 
135391 2 
135430 2 
135605 1 
135706 18 
135716 6 
135723 7 
135728 4 
135734 181 
135742 2 
135745 12 
135756 240 
135765 58 
135772 11 
135779 80 
135785 6 
135790 16 
135805 324 
135823 3 
135828 9 
135834 16 
135887 24 
135916 4 
135932 59 
135938 3 
135942 1 
135947 15 
135954 5 
135957 8 
135961 36 
135966 1 
135970 8 
135980 7 
135983 12 
135987 2 
135995 17 
136010 1 
136029 1 
136073 1 
136080 2 
136104 1 
136112 1 
136121 2 
136161 1 
136168 1 
136233 10 
136243 13 
136253 25 
136272 3 
136304 26 
136427 5 
136435 2 
136438 3 
136445 1 
136456 67 
136465 6 
136476 2 
136487 2 
136495 1 
136523 2 
136554 4 
136572 1 
136587 32 
136594 1 
136597 1 
136606 4 
136609 3 
136613 13 
136620 8 
136625 1 
136638 1 
136646 12 
136655 5 
136675 1 
136679 12 
136683 3 
136687 2 
136697 1 
136701 3 
136728 4 
136731 2 
136743 39 
136754 7 
136762 1 
136765 16 
136773 43 
136778 14 
136781 1 
136785 2 
136793 54 
136801 47 
136810 121 
136822 1 
136827 44 
136837 67 
136848 12 
136855 35 
136867 78 
136873 7 
136877 17 
136886 8 
136899 1 
136926 11 
136932 9 
136938 17 
136963 1 
136975 2 
136989 74 
136996 2 
137001 23 
137010 220 
137020 97 
137028 41 
137036 41 
137044 48 
137055 38 
137064 18 
137067 9 
137074 35 
137078 8 
137085 19 
137095 121 
137125 1 
137129 4 
137134 30 
137141 5 
137145 42 
137149 16 
137152 12 
137156 80 
137164 219 
137172 40 
137180 40 
137189 9 
137192 14 
137195 15 
137198 6 
137208 83 
137222 1 
137239 1 
137256 8 
137265 62 
137273 11 
137276 32 
137282 8 
137287 13 
137296 106 
137304 2 
137312 80 
137326 24 
137330 1 
137336 16 
137341 83 
137344 18 
137348 39 
137359 196 
137365 30 
137377 3 
137384 1 
137390 79 
137395 8 
137398 2 
137401 6 
137405 38 
137408 2 
137416 6 
137424 2 
137431 145 
137437 234 
137445 79 
137474 5 
137485 10 
137489 4 
137499 12 
137502 16 
137514 20 
137521 8 
137526 35 
137535 57 
137543 10 
137548 6 
137552 79 
137561 5 
137578 19 
137583 2 
137586 9 
137591 65 
137599 25 
137609 41 
137617 2 
137633 39 
137661 471 
137686 36 
137691 3 
137694 11 
137697 18 
137701 2 
137705 8 
137710 3 
137720 101 
137731 28 
137739 4 
137745 8 
137749 10 
137753 7 
137759 23 
137762 42 
137770 5 
137773 1 
137783 1 
137792 7 
137796 9 
137799 6 
137804 4 
137808 13 
137832 1 
137854 15 
137861 5 
137876 16 
137911 16 
137932 92 
137937 1 
137940 40 
137949 83 
137953 4 
137957 6 
137977 15 
137984 105 
137995 96 
138000 1 
138009 28 
138017 144 
138039 2 
138083 1 
138090 30 
138106 16 
138112 133 
138119 47 
138130 41 
138133 9 
138138 3 
138158 7 
138161 6 
138166 59 
138169 8 
138181 34 
138195 7 
138205 4 
138245 64 
138252 15 
138256 1 
138264 8 
138269 20 
138273 7 
138283 284 
138299 46 
138312 139 
138322 22 
138325 12 
138337 20 
138343 29 
138406 1 
138427 9 
138433 12 
138437 13 
138442 6 
138446 65 
138452 177 
138461 244 
138473 125 
138493 1570 
138508 11 
138538 2575 
138563 357 
138591 598 
138603 35 
138612 1 
138630 3 
138673 5 
138685 1 
138710 57 
138726 24 
138732 5 
138738 7 
138747 12 
138755 58 
138763 79 
138770 25 
138781 1 
138857 1 
138860 9 
138870 32 
138874 10 
138881 26 
138886 13 
138894 96 
138899 2 
138902 2 
138907 6 
138912 123 
138916 18 
138921 3 
138929 13 
138932 15 
138939 1 
138951 11 
138955 20 
139033 40 
139043 155 
139052 54 
139058 24 
139080 1548 
139100 17 
139103 1 
139113 33 
139119 18 
139124 41 
139129 14 
139133 9 
139141 17 
139146 21 
139165 12 
139174 105 
139182 5 
139185 6 
139189 5 
139193 104 
139212 628 
139229 3 
139240 3 
139247 2 
139301 1858 
139337 23 
139344 131 
139349 1 
139354 22 
139371 14 
139383 120 
139399 88 
139414 33 
139422 4 
139432 3 
139443 2 
139449 1 
139452 2 
139457 17 
139460 7 
139470 4 
139476 3 
139481 5 
139489 136 
139497 20 
139503 63 
139513 28 
139521 37 
139525 16 
139529 27 
139537 10 
139549 45 
139556 17 
139570 15 
139576 5 
139582 45 
139593 6 
139597 87 
139600 4 
139611 1 
139621 8 
139627 20 
139630 4 
139633 19 
139639 2 
139644 42 
139656 21 
139660 9 
139664 24 
139675 1 
139684 87 
139691 86 
139698 1 
139704 3 
139729 3 
139737 58 
139754 39 
139757 10 
139762 34 
139768 61 
139775 23 
139782 2 
139806 26 
139816 8 
139829 9 
140122 1 
140131 53 
140160 1 
140165 12 
140206 15 
140210 6 
140410 2 
140415 4 
140418 1 
140436 1 
140460 10 
140464 6 
140467 13 
140472 4 
140504 12 
140602 7 
140635 3 
140656 53 
140664 2 
140676 53 
140702 2 
141209 22 
141215 1 
141250 37 
141258 18 
141263 10 
141270 5 
141280 14 
141289 1 
141308 77 
141322 5 
141339 18 
141365 8 
141384 19 
141393 11 
141403 10 
141408 11 
141417 6 
141424 5 
141447 38 
141458 11 
141463 39 
141469 40 
141475 3 
141484 18 
141493 45 
141501 30 
141508 40 
141515 18 
141518 2 
141523 34 
141527 10 
141533 1 
141542 222 
141567 885 
141596 29 
141600 14 
141608 19 
141614 2 
141619 40 
141628 22 
141637 34 
141645 29 
141675 869 
141706 8 
141733 926 
141771 181 
141787 130 
141804 149 
141816 65 
141826 6 
141836 4 
141849 14 
141856 1 
141861 25 
141869 5 
141876 9 
141879 5 
141882 13 
141888 1 
141899 5 
141908 379 
141972 2390 
142014 24 
142021 1 
142031 526 
142048 173 
142064 1096 
142096 15 
142100 27 
142104 53 
142126 58 
142862 35 
143174 3 
143185 6 
143191 4 
143198 11 
143207 16 
143212 7 
143220 31 
143224 10 
143233 23 
143241 2 
143245 39 
143252 3 
143255 12 
143263 10 
143267 1 
143276 1 
143286 8 
143311 2 
143325 2 
143328 5 
143350 3 
143353 3 
143357 7 
143362 1 
143368 1 
143378 27 
143390 113 
143424 1278 
143448 1 
143454 21 
143464 186 
143476 480 
143488 314 
143499 21 
143503 66 
143509 329 
143559 1350 
143609 910 
143645 26 
143652 30 
143657 6 
143661 22 
143665 3 
143672 7 
143676 20 
143679 1 
143688 92 
143700 9 
143709 6 
143714 38 
143723 19 
143728 10 
143732 37 
143740 92 
143757 5 
143768 28 
143771 2 
143846 11 
143856 4 
143867 1 
143875 5 
143886 41 
143891 23 
143897 7 
143913 2 
143917 3 
143923 5 
143937 4 
143981 6 
144009 8 
144035 2 
144057 1 
144065 1 
144069 13 
144085 1 
144145 8 
144168 34 
144182 15 
144187 7 
144197 1 
144201 50 
144209 8 
144216 4 
144230 8 
144235 13 
144244 3 
144252 1 
144259 2 
144295 6 
144328 11 
144336 4 
144351 4 
144355 2 
144359 10 
144368 9 
144378 47 
144388 24 
144395 1 
144400 7 
144414 21 
144448 21 
144470 11 
144477 9 
144489 5 
144511 11 
144520 33 
144523 15 
144530 3 
144557 7 
144614 10 
144638 19 
144648 7 
144709 2 
144718 36 
144734 28 
144781 20 
144800 11 
144815 17 
144821 13 
144890 1 
144946 10 
144950 4 
144964 1 
144979 1 
144983 19 
144988 8 
145007 5 
145015 5 
145018 9 
145026 1 
145052 9 
145060 3 
145094 1 
145100 2 
145107 4 
145113 1 
145132 8 
145144 14 
145166 9 
145189 3 
145243 2 
145275 55 
145286 34 
145321 1 
145409 95 
145414 7 
145450 15 
145470 13 
145474 11 
145535 1 
145571 3 
145581 4 
145622 2 
145648 7 
145675 1 
145690 47 
145719 1 
145760 3 
145812 2 
145854 4 
145863 4 
145876 7 
145905 3 
145909 100 
145919 68 
145942 12 
145961 14 
146011 1 
146019 4 
146046 3 
146050 8 
146056 1 
146146 7 
146174 1 
146215 6 
146238 1 
146275 7 
146284 1 
146365 1 
146386 2 
146412 1 
146445 5 
146470 1 
146493 48 
146505 3 
146523 1 
146536 2 
146547 13 
146552 2 
146578 1 
146586 88 
146594 1 
146597 4 
146615 2 
146655 1 
146682 1 
146707 2 
146713 4 
146780 3 
146871 1 
146877 4 
146884 2 
146896 4 
146912 55 
146919 2 
146930 62 
146940 1 
146981 3 
147005 4 
147034 10 
147040 7 
147044 2 
147062 11 
147076 63 
147095 2 
147107 1 
147114 11 
147193 40 
147201 2 
147239 18 
147254 6 
147270 122 
147289 1717 
147305 150 
147312 126 
147335 1233 
147354 102 
147372 886 
147400 7 
147411 145 
147418 54 
147432 45 
147438 16 
147444 2 
147449 5 
147455 107 
147464 64 
147476 186 
147481 36 
147487 35 
147498 28 
147506 303 
147521 857 
147538 7 
147542 1 
147545 7 
147551 58 
147564 92 
147574 33 
147586 241 
147600 7 
147605 2 
147608 27 
147616 13 
147629 34 
147632 33 
147635 2 
147640 4 
147790 1 
148732 7 
149456 1 
151171 1 
151184 9 
151192 105 
151250 3906 
151311 123 
151325 107 
151341 3 
151344 1 
151369 21 
151384 3 
151390 18 
151408 1 
151429 62 
151433 6 
151444 30 
151449 3 
151453 8 
151618 3 
151636 2 
151639 1 
151652 58 
151687 1 
151692 2 
151695 39 
151713 10 
151742 50 
151747 13 
151755 24 
151768 14 
151771 5 
151780 86 
151790 30 
151794 24 
151810 21 
151819 35 
151870 31 
151874 16 
151882 20 
151887 1 
151890 16 
151896 44 
151900 5 
151905 75 
151914 278 
151919 13 
151934 137 
151944 10 
151952 8 
151959 38 
152041 52 
152052 166 
152068 760 
152084 235 
152092 2 
152096 3 
152105 117 
152125 1 
152129 10 
152136 36 
152146 7 
152172 348 
152209 39 
152219 7 
152259 1 
152295 2 
152320 1 
152325 21 
152330 8 
152338 125 
152348 3 
152361 55 
152368 13 
152373 23 
152387 7 
152391 39 
152397 1 
152405 1 
152464 4 
152488 117 
152493 21 
152500 127 
152503 1 
152507 15 
152514 107 
152523 2 
152527 2 
152532 305 
152542 56 
152552 135 
152561 4 
152564 132 
152600 20 
152639 17 
152646 34 
152655 1 
152659 46 
152665 10 
152686 1000 
152713 156 
152720 34 
152724 18 
152732 97 
152743 11 
152746 7 
152752 12 
152760 49 
152767 57 
152775 48 
152781 26 
152789 72 
152813 2 
152822 20 
152830 94 
152842 33 
152845 1 
152851 80 
152860 35 
152867 3 
152882 18 
152888 20 
152893 30 
152906 12 
152911 7 
152914 120 
152921 3 
152925 46 
152969 8 
152977 4 
152980 17 
152988 20 
153000 184 
153007 12 
153015 3 
153020 39 
153026 1 
153030 2 
153035 4 
153044 83 
153051 27 
153059 21 
153067 41 
153075 17 
153085 78 
153093 1 
153096 3 
153118 1 
153129 50 
153141 4 
153151 38 
153161 15 
153171 16 
153176 28 
153182 15 
153191 33 
153199 55 
153218 85 
153238 33 
153259 4 
153264 13 
153270 22 
153277 6 
153285 3 
153291 6 
153296 1 
153299 2 
153312 17 
153315 5 
153323 91 
153335 22 
153341 6 
153345 23 
153350 5 
153356 4 
153360 14 
153368 68 
153376 2 
153382 16 
153387 1 
153393 11 
153399 6 
153411 1 
153415 37 
153436 68 
153447 74 
153454 5 
153459 1 
153484 31 
153492 56 
153507 162 
153511 15 
153517 36 
153524 8 
153528 1 
153532 5 
153542 9 
153549 103 
153555 33 
153565 48 
153568 15 
153575 9 
153579 1 
153589 2 
153593 3 
153601 8 
153606 24 
153610 15 
153617 2 
153621 3 
153635 3 
153638 1 
153641 1 
153653 10 
153662 5 
153677 1 
153680 13 
153688 1 
153693 15 
153700 98 
153707 4 
153712 64 
153716 2 
153721 14 
153727 22 
153732 26 
153742 101 
153750 1 
153756 6 
153767 14 
153780 2 
153786 3 
153799 22 
153807 141 
153815 11 
153821 3 
153825 54 
153832 6 
153841 3 
153856 80 
153868 119 
153877 74 
153881 7 
153891 21 
153896 19 
153902 60 
153917 168 
153937 36 
153947 20 
153957 14 
153961 32 
153965 7 
153972 55 
153987 3 
153991 15 
153995 1 
154000 1 
154005 44 
154012 33 
154017 10 
154024 1 
154028 31 
154038 22 
154044 11 
154048 5 
154052 6 
154064 3 
154084 7 
154096 26 
154100 33 
154107 72 
154117 90 
154125 23 
154129 35 
154137 5 
154141 53 
154147 38 
154161 61 
154188 13 
154193 122 
154201 14 
154209 69 
154214 162 
154231 4 
154238 2 
154242 27 
154255 12 
154258 33 
154270 25 
154277 74 
154293 3 
154296 3 
154302 2 
154307 43 
154313 40 
154323 2 
154335 176 
154354 50 
154371 3 
154390 666 
154403 2 
154421 876 
154450 478 
154463 38 
154469 57 
154473 76 
154477 68 
154484 127 
154490 14 
154493 12 
154499 22 
154509 3 
154550 7 
154557 1 
154560 20 
154568 9 
154571 16 
154575 7 
154584 154 
154596 270 
154621 1191 
154653 82 
154660 7 
154725 1 
154745 10 
154759 19 
154766 101 
154801 1515 
154838 403 
154879 966 
154913 70 
154921 1 
154926 23 
154933 15 
154939 124 
154948 33 
155002 6 
155024 3 
155048 39 
155059 42 
155068 45 
155073 7 
155079 148 
155084 8 
155093 20 
155097 5 
155103 31 
155194 2 
155202 50 
155225 10 
155231 3 
155238 1 
155246 53 
155251 5 
155256 8 
155272 9 
155279 6 
155325 3 
155368 8 
155374 1 
155387 76 
155394 19 
155401 109 
155407 18 
155412 22 
155418 3 
155421 37 
155427 139 
155443 7 
155451 2 
155510 3 
155533 7 
155538 3 
155547 17 
155563 5 
155568 5 
155580 7 
155602 2 
155606 25 
155611 12 
155620 16 
155632 4 
155652 7 
155696 24 
155703 50 
155727 2 
155734 1 
155752 2 
155763 6 
155779 8 
155811 5 
155821 2 
155859 2 
155880 1 
155893 5 
155910 4 
155917 2 
155926 4 
155936 23 
156017 8 
156020 1 
156036 3 
156053 8 
156057 6 
156061 2 
156161 3 
156164 2 
156172 1 
156184 5 
156205 27 
156211 33 
156230 15 
156237 20 
156240 1 
156244 13 
156250 33 
156253 6 
156261 6 
156264 4 
156287 62 
156314 1 
156325 76 
156331 16 
156338 13 
156348 4 
156355 31 
156358 35 
156371 29 
156399 2 
156402 4 
156409 168 
156418 36 
156425 8 
156437 58 
156445 29 
156450 72 
156473 25 
156483 48 
156500 77 
156508 5 
156514 52 
156522 37 
156525 1 
156532 45 
156552 74 
156560 1 
156566 1 
156588 1 
156596 20 
156603 4 
156607 24 
156613 8 
156628 12 
156635 11 
156639 86 
156648 1 
156661 23 
156666 6 
156673 12 
156686 2 
156690 36 
156694 20 
156705 43 
156710 2 
156717 83 
156725 33 
156730 89 
156735 1 
156746 80 
156761 21 
156771 34 
156784 1 
156793 5 
157115 3 
158692 20 
158699 21 
158723 1400 
158750 144 
158765 695 
158783 48 
158787 43 
158815 2002 
158853 195 
158863 14 
158871 1 
158879 1 
159508 21 
159676 1 
159778 6 
159785 42 
159788 62 
159791 10 
159802 19 
159806 7 
159831 18 
159835 1 
159843 2 
159858 2 
159869 23 
159895 3 
159899 20 
159905 17 
159911 6 
159915 37 
159923 7 
159927 54 
159936 90 
159947 26 
159955 2 
159964 211 
159983 10 
159990 124 
159999 5 
160003 14 
160012 2 
160021 257 
160030 4 
160033 11 
160044 88 
160056 50 
160070 4 
160075 11 
160082 8 
160086 28 
160092 6 
160100 1 
160105 1 
160111 1 
160118 2 
160143 45 
160148 2 
160157 57 
160162 18 
160168 5 
160173 18 
160179 53 
160185 87 
160190 77 
160193 27 
160201 14 
160212 5 
160218 1 
160221 8 
160224 4 
160230 7 
160242 44 
160246 1 
160274 51 
160292 5 
160301 5 
160309 1 
161293 3 
161311 5 
161343 24 
161363 15 
161370 108 
161377 30 
163972 26 
163996 1 
164031 40 
164037 16 
164045 6 
164049 10 
166089 1 
166098 12 
166113 1 
166123 3 
166129 56 
166134 14 
166157 5 
166160 7 
166168 190 
166175 11 
166179 38 
166196 822 
166237 6 
166242 1 
166254 1 
166257 4 
166281 5 
166286 4 
166290 6 
166301 9 
166312 4 
166315 2 
166320 1 
166324 2 
166329 1 
166346 12 
166349 27 
166368 1204 
166395 77 
166405 1 
166410 12 
166416 3 
166420 92 
166426 2 
166429 2 
166437 2 
166443 26 
166489 21 
166498 16 
166501 19 
166504 3 
166509 12 
166524 23 
166538 122 
166547 23 
166551 13 
166564 28 
166570 21 
166579 3 
166585 2 
166591 21 
166598 6 
166665 24 
166690 66 
166701 8 
166706 89 
166718 45 
166726 74 
166734 17 
166739 3 
166746 20 
166749 68 
166768 7 
166773 12 
166776 1 
166810 1 
166814 4 
166821 1 
166844 6 
166856 26 
166868 46 
166874 52 
166899 14 
166905 12 
166910 34 
166916 59 
166920 7 
166928 8 
166939 22 
166950 80 
166957 9 
166999 14 
167020 6 
167026 15 
167054 1 
167062 10 
167071 18 
167074 15 
167091 16 
167099 54 
167137 21 
167161 2 
167169 11 
167179 203 
167185 16 
167205 10 
167213 12 
167224 3 
167227 38 
167240 38 
167247 40 
167250 2 
167256 39 
167265 29 
167276 5 
167284 3 
167292 57 
167297 4 
167303 30 
167314 14 
167354 12 
167371 1 
167396 17 
167402 1 
167410 10 
167456 12 
167465 9 
167471 1 
167481 11 
167496 18 
167499 11 
167505 3 
167531 1 
167552 5 
167569 5 
167576 2 
167647 1 
167651 1 
167656 9 
167711 34 
167716 13 
167736 1 
167756 33 
167763 19 
167767 3 
167772 101 
167781 2 
167784 11 
167789 2 
167793 12 
167824 7 
167875 1 
167899 17 
167906 4 
167916 12 
167937 26 
168022 14 
168030 164 
168052 8 
168056 8 
168059 4 
168069 1 
168075 5 
168079 44 
168083 28 
168088 9 
168102 5 
168106 1 
168119 59 
168194 4 
168198 5 
168202 6 
168206 28 
168214 10 
168220 6 
168224 10 
168227 8 
168233 165 
168241 4 
168245 45 
168250 11 
168255 54 
168262 2 
168298 12 
168324 2 
168361 25 
168367 5 
168383 3 
168400 31 
168406 3 
168411 8 
168415 51 
168439 21 
168442 30 
168533 42 
168542 2 
168551 2 
168557 14 
168560 1 
168568 3 
168573 18 
168581 20 
168586 5 
168688 29 
168692 10 
168698 55 
168707 12 
168717 15 
168727 65 
168731 9 
168738 7 
168751 1 
168754 11 
168772 3 
168831 47 
168845 1 
168854 48 
168867 181 
168879 7 
168883 99 
168891 63 
168897 78 
168905 29 
168912 13 
168917 53 
168928 81 
169019 52 
169023 58 
169033 28 
169039 25 
169043 215 
169050 50 
169054 120 
169062 1 
169065 1 
169071 1 
169079 16 
169092 742 
169106 210 
169117 430 
169126 85 
169138 26 
169146 6 
169152 60 
169158 55 
169163 51 
169167 87 
169198 1987 
169235 4 
169240 9 
169247 10 
169253 21 
169272 41 
169339 8 
169359 39 
170277 2 
170285 2 
170289 1 
170299 11 
170309 8 
170353 3 
170359 2 
170367 2 
170413 2 
170428 27 
170445 2 
170458 1 
170463 3 
170467 4 
170470 5 
170494 2 
170523 6 
170533 4 
170602 3 
170609 13 
170618 1 
170623 14 
170645 12 
170653 1 
170676 15 
170707 5 
170739 32 
170745 4 
170759 18 
170767 4 
170772 23 
170775 33 
170783 30 
170786 20 
170793 2 
170800 2 
170812 3 
170817 15 
170827 1 
170835 43 
170848 112 
170858 45 
170865 1 
170868 4 
170881 3 
170887 3 
170959 10 
170990 9 
171027 84 
171038 36 
171044 1 
171057 7 
171062 4 
171125 9 
171133 12 
171137 5 
171140 4 
171148 9 
171153 6 
171157 7 
171187 6 
171200 2 
171213 2 
171216 2 
171220 12 
171233 7 
171258 16 
171264 1 
171304 20 
171310 121 
171318 11 
171344 61 
171358 5 
171377 4 
171381 6 
171404 15 
171431 13 
171436 9 
171439 1 
171447 8 
171453 4 
171474 2 
171479 9 
171483 10 
171490 1 
171498 2 
171504 7 
171543 8 
171563 1 
171574 8 
171581 23 
171590 4 
171595 21 
171607 14 
171622 3 
171631 64 
171646 182 
171654 54 
171661 94 
171673 13 
171684 1 
171687 71 
171744 10 
171769 48 
171772 1 
171782 30 
171788 34 
171799 165 
171810 204 
171819 71 
171827 52 
171838 2 
171841 238 
171849 21 
171856 13 
171864 22 
171888 37 
171899 21 
171918 2 
171949 32 
171959 3 
171984 30 
171988 188 
172000 257 
172007 31 
172016 10 
172024 24 
172033 59 
172043 160 
172049 7 
172053 12 
172056 15 
172066 37 
172076 3 
172160 16 
172170 2 
172179 6 
172193 9 
172202 27 
172216 20 
172227 3 
172238 9 
172244 23 
172259 8 
172314 25 
172355 73 
172360 12 
172365 1 
172370 7 
172401 8 
172405 11 
172941 1 
175147 2 
175154 3 
175161 2 
175166 10 
175173 50 
175186 109 
175196 177 
175211 138 
175225 349 
175237 39 
175243 63 
175251 153 
175255 7 
175270 694 
175281 32 
175286 52 
175295 237 
175303 1 
175306 12 
175309 14 
175313 54 
175321 1 
175326 15 
175332 5 
175336 5 
175339 1 
175360 7 
175398 17 
175404 11 
175410 2 
175415 4 
175421 56 
175433 43 
175438 14 
175442 96 
175450 108 
175457 20 
175463 178 
175472 44 
175481 28 
175493 61 
175519 46 
175571 7 
175578 8 
175590 12 
175598 10 
175606 28 
175609 10 
175612 12 
175615 57 
175631 4 
175634 29 
175640 9 
175667 1 
175679 3 
175740 10 
175746 53 
175766 23 
175793 6 
175829 10 
175906 42 
175916 9 
175926 16 
175932 2 
175935 22 
175940 65 
175948 15 
175956 17 
175959 58 
176055 138 
176089 15 
176100 9 
176108 3 
176121 18 
176127 15 
176131 34 
176196 66 
176210 11 
176218 6 
176225 7 
176250 1 
176257 13 
176271 48 
176279 14 
176283 14 
176290 3 
176293 29 
176312 4 
176319 3 
176325 37 
176353 1 
176381 4 
176428 3 
176457 4 
176465 6 
176473 5 
176483 19 
176505 4 
176508 3 
176539 1 
176552 6 
176558 8 
176569 10 
176601 15 
176605 1 
176613 17 
176627 83 
176641 42 
176647 34 
176655 138 
176664 61 
176677 5 
176684 2 
176696 2 
176702 7 
176785 9 
176788 5 
176791 39 
176802 25 
176814 2 
176821 22 
176840 4 
176846 17 
176853 24 
176860 63 
176877 7 
176889 9 
176900 14 
176944 28 
176947 21 
176953 30 
176959 61 
176962 38 
176968 79 
176974 20 
176977 3 
176985 51 
176988 6 
176991 10 
176998 13 
177003 40 
177014 16 
177056 33 
177062 6 
177065 4 
177079 7 
177110 22 
177121 80 
177131 31 
177138 7 
177145 11 
177151 2 
177159 3 
177173 1 
177187 18 
177216 8 
177227 15 
177230 32 
177239 212 
177252 21 
177259 53 
177263 1 
177267 1 
177270 1 
177282 1 
177285 1 
177290 25 
177295 5 
177307 152 
177324 36 
177331 13 
177336 9 
177345 58 
177360 415 
177371 2 
177376 37 
177382 1 
177387 46 
177393 24 
177401 33 
177407 10 
177429 547 
177446 1 
177451 60 
177462 190 
177474 7 
177482 52 
177493 19 
177508 363 
177519 35 
177528 133 
177547 85 
177558 42 
177562 4 
177567 46 
177573 15 
177578 5 
177593 240 
177608 51 
177618 236 
177627 47 
177639 135 
177648 19 
177659 46 
177666 16 
177675 107 
177690 29 
177697 95 
177703 4 
177707 36 
177716 1 
177728 96 
177740 3 
177749 68 
177759 38 
177767 28 
177775 87 
177780 1 
177785 33 
177797 147 
177808 71 
177815 25 
177822 33 
177829 90 
177833 4 
177838 28 
177853 152 
177864 9 
177872 1 
177881 24 
177886 1 
177890 8 
177894 8 
177900 12 
177904 5 
177939 7 
177946 8 
177966 18 
177972 1 
177987 7 
177995 17 
178004 44 
178016 4 
178019 42 
178025 1 
178028 20 
178033 120 
178040 11 
178043 38 
178047 5 
178067 51 
178075 2 
178081 93 
178090 27 
178107 13 
178114 15 
178117 58 
178131 10 
178134 9 
178139 50 
178144 93 
178152 4 
178155 2 
178162 190 
178171 3 
178175 11 
178181 18 
178200 4 
178211 5 
178219 3 
178234 154 
178238 1 
178255 32 
178262 9 
178296 2 
178300 10 
178310 7 
178315 3 
178324 30 
178353 22 
178365 22 
178382 23 
178387 8 
178390 152 
178394 6 
178402 3 
178434 30 
178452 9 
178474 38 
178481 7 
178497 1 
178507 31 
178513 12 
178525 1 
178529 20 
178558 9 
178581 3 
178615 70 
178622 27 
178716 3 
178737 7 
178741 16 
178763 3 
178784 3 
178792 64 
178798 5 
178840 40 
178863 31 
178903 23 
178955 1 
178963 1 
178971 5 
178981 32 
178984 4 
179015 1 
179036 13 
179041 2 
179083 14 
179090 44 
179096 13 
179099 13 
179112 88 
179129 32 
179133 1 
179149 3 
179155 10 
179160 32 
179178 19 
179191 28 
179195 18 
179205 28 
179211 52 
179223 1 
179259 1 
179265 1 
179279 58 
179287 88 
179296 6 
179301 10 
179313 84 
179328 1 
179336 3 
179349 1 
179365 11 
179382 7 
179386 15 
179417 1 
179420 7 
179427 38 
179432 21 
179437 21 
179442 24 
179446 5 
179451 82 
179462 173 
179475 80 
179482 71 
179488 1 
179498 15 
179501 22 
179505 59 
179511 250 
179521 152 
179526 103 
179556 24 
179565 2 
179580 1 
179591 6 
179600 57 
179606 5 
179610 18 
179624 25 
179641 2 
179655 12 
179661 83 
179673 3 
179677 21 
179689 242 
179702 105 
179707 161 
179723 2 
179738 4 
179742 87 
179758 2 
179761 34 
179782 84 
179799 32 
179806 4 
179817 27 
179822 26 
179828 21 
179832 1 
179839 34 
179846 25 
179852 51 
179859 83 
179931 22 
179942 50 
179953 38 
179956 11 
179964 20 
180002 4 
180053 1 
180066 1 
180074 10 
180089 55 
180094 80 
180102 12 
180109 85 
180114 113 
180137 1526 
180168 80 
180182 851 
180200 52 
180204 2 
180218 1 
180239 13 
180268 1 
180295 3 
180301 13 
180306 4 
180310 3 
180317 9 
180339 7 
180343 1 
180349 12 
180353 7 
180360 30 
180367 27 
180379 205 
180407 17 
180413 35 
180468 4 
180489 7 
180497 12 
180507 27 
180516 123 
180524 12 
180537 2 
180548 80 
180561 6 
180564 13 
180567 4 
180576 1 
180609 9 
180629 1 
180666 17 
180670 12 
180681 104 
180690 46 
180695 7 
180699 45 
180705 33 
180710 1 
180716 94 
180732 45 
180737 3 
180758 4 
180761 6 
180822 12 
180828 24 
180834 59 
180839 20 
180842 1 
180847 13 
180850 1 
180857 44 
180864 42 
180868 96 
180872 2 
180877 18 
180881 17 
180888 93 
180895 85 
180900 8 
180906 35 
180914 20 
180920 39 
180926 35 
180930 17 
180938 3 
180944 1 
180949 3 
180958 5 
180961 10 
181006 3 
181010 16 
181015 11 
181033 89 
181042 25 
181045 63 
181058 230 
181064 1 
181077 15 
181123 1 
181127 65 
181132 2 
181140 57 
181149 1 
181153 9 
181158 12 
181168 145 
181175 25 
181203 1886 
181227 30 
181234 1 
181254 23 
181282 371 
181308 420 
181323 1 
181328 92 
181336 1 
181340 75 
181349 25 
181353 1 
181356 44 
181391 35 
181399 11 
181404 63 
181422 25 
181425 16 
181433 4 
181436 1 
181440 95 
181456 4 
181467 3 
181476 42 
181479 6 
181488 27 
181492 56 
181497 54 
181503 29 
181509 22 
181513 2 
181518 24 
181542 2 
181573 58 
181577 41 
181581 1 
181584 48 
181592 199 
181596 3 
181601 73 
181612 20 
181616 33 
181627 15 
181638 2 
181654 7 
181670 66 
181684 2 
181733 101 
181752 2 
181756 5 
181760 3 
181764 38 
181777 33 
181784 6 
181790 90 
181798 388 
181816 144 
181819 1 
181823 19 
181829 2 
181847 69 
181856 1 
181860 17 
181890 1 
181928 12 
181938 2 
181950 33 
181956 31 
181961 184 
181969 1 
181973 15 
181981 10 
181999 63 
182007 13 
182012 6 
182025 5 
182042 4 
182089 2 
182103 139 
182109 76 
182116 13 
182121 1 
182127 47 
182136 43 
182145 129 
182155 219 
182166 136 
182177 111 
182228 1 
182277 22 
182285 63 
182295 14 
182303 119 
182311 110 
182324 71 
182347 395 
182368 39 
182375 52 
182381 38 
182392 2 
182399 100 
182408 16 
182422 31 
182457 22 
182461 10 
182473 112 
182480 10 
182484 56 
182495 104 
182504 39 
182535 3 
182540 1 
182545 7 
182551 16 
182558 11 
182565 89 
182573 6 
182580 3 
182587 49 
182592 69 
182602 135 
182615 64 
182645 6 
182654 1 
182671 23 
182677 9 
182682 3 
182686 7 
182693 8 
182894 1 
182920 2 
182984 1 
182994 2 
183012 1 
183026 4 
183042 1 
183058 2 
183158 2 
183182 2 
183189 3 
183193 6 
183202 2 
183205 15 
183208 7 
183211 10 
183214 17 
183220 5 
183223 2 
183226 4 
183231 10 
183239 1 
183243 30 
183264 4 
183275 9 
183336 1 
183341 16 
183368 2 
183385 1 
183389 19 
183396 43 
183400 1 
183411 2 
183519 12 
183528 12 
183533 20 
183538 1 
183541 4 
183550 63 
183558 137 
183584 810 
183610 93 
183617 4 
183620 2 
183643 22 
183653 27 
183667 5 
183680 4 
183686 7 
183763 3 
183812 64 
183819 179 
183832 13 
183838 10 
183855 15 
183859 36 
183931 17 
183938 15 
183943 36 
183978 4 
183984 11 
184008 31 
184019 55 
184068 1 
184078 47 
184085 51 
184096 8 
184124 9 
184127 3 
184138 3 
184148 13 
184185 4 
184192 1 
184206 16 
184223 1 
184232 67 
184252 40 
184261 1 
184293 1 
184313 1 
184332 17 
184446 3 
184473 20 
184479 14 
184491 1 
184495 3 
184507 30 
184532 6 
184537 34 
184547 12 
184569 33 
184576 26 
184580 3 
184585 4 
184597 12 
184603 16 
184631 3 
184664 46 
184681 171 
184691 216 
184700 95 
184713 75 
184724 1 
184734 199 
184744 26 
184747 10 
184757 250 
184768 166 
184778 95 
184788 37 
184798 71 
184807 27 
184820 15 
184823 57 
184829 48 
184841 12 
184863 3 
184915 16 
184936 58 
184940 32 
184946 182 
184954 9 
184973 2 
184985 3 
185012 144 
185019 1 
185078 2 
185098 115 
185115 2 
185123 1 
185153 12 
185172 136 
185250 12 
185255 19 
185259 78 
185268 104 
185283 12 
185287 61 
185301 5 
185309 32 
185319 23 
185324 18 
185337 39 
185406 38 
185410 63 
185421 6 
185425 3 
185434 13 
185443 26 
185449 14 
185464 29 
185468 68 
185595 38 
185600 48 
185603 19 
185629 11 
185667 52 
185766 2 
185774 2 
185780 1 
185793 90 
185805 8 
185819 23 
185822 32 
185827 14 
185830 17 
185875 4 
185879 52 
185887 8 
186017 55 
186023 14 
186042 24 
186047 7 
186053 8 
186061 12 
186064 6 
186068 1 
186118 2 
186184 102 
186200 3 
186204 1 
186218 5 
186223 46 
186226 20 
186232 12 
186237 3 
186241 58 
186251 53 
186266 51 
186349 6 
186358 3 
186361 10 
186460 6 
186468 1 
186537 23 
186541 2 
186547 6 
186561 7 
186589 1 
186593 4 
186696 9 
186707 124 
186726 1 
186737 4 
186843 50 
186850 34 
186894 5 
186899 15 
186910 4 
186924 48 
186944 24 
186949 23 
186970 68 
187020 4 
187023 3 
187059 4 
187067 5 
187080 4 
187084 3 
187089 14 
187103 5 
187115 33 
187129 88 
187148 6 
187154 6 
187261 4 
187272 1 
187285 30 
187289 3 
187295 30 
187301 31 
187346 1 
187357 15 
187361 2 
187375 47 
187404 55 
187421 144 
187441 2 
187445 4 
187478 377 
187703 45 
187743 1 
187765 49 
187770 3 
187784 4 
187805 1 
187830 5 
187836 7 
187846 5 
187879 11 
187883 5 
187903 40 
187907 51 
187910 43 
187913 26 
187922 188 
187930 4 
187933 3 
187938 44 
187941 18 
187947 87 
187961 177 
187967 43 
187971 9 
187980 310 
187997 47 
188005 29 
188014 53 
188018 26 
188025 20 
188033 1 
188038 17 
188061 1 
188131 55 
188160 45 
188168 5 
188175 22 
188195 51 
188199 36 
188210 23 
188218 5 
188221 1 
188225 19 
188350 7 
188359 24 
188362 10 
188376 17 
188393 15 
188401 21 
188647 3 
188663 6 
188671 1 
188680 2 
188691 145 
188700 12 
188710 2 
188713 9 
188725 69 
188730 13 
188748 1 
188751 9 
188757 5 
188763 22 
188775 143 
188785 13 
188792 7 
188806 34 
188815 24 
188821 57 
188829 72 
188835 19 
188842 55 
188845 4 
188848 10 
188856 12 
188859 4 
188876 13 
188883 9 
188892 7 
188915 83 
188921 1 
188925 16 
188930 5 
188935 3 
188939 1 
188952 34 
188962 19 
188965 6 
188971 15 
188980 8 
188994 16 
189052 27 
189060 5 
189066 103 
189073 9 
189079 19 
189086 4 
189089 13 
189097 97 
189109 229 
189117 299 
189155 1 
189181 1 
189191 1 
189198 1 
189326 2 
189329 4 
189335 18 
189343 21 
189358 6 
189409 2 
189447 2 
189451 26 
189464 1 
189468 2 
189472 17 
189487 2 
189494 105 
189502 7 
189505 16 
189511 36 
189537 40 
189549 12 
189558 1 
189571 1 
189578 2 
189582 7 
189585 3 
189594 2 
189602 7 
189632 6 
189654 19 
189659 1 
189687 12 
189691 3 
189696 3 
189705 2 
189737 34 
189744 11 
189751 140 
189769 929 
189787 36 
189793 2 
189799 29 
189805 93 
189811 159 
189821 2 
189833 6 
189838 9 
189852 7 
189856 11 
189864 17 
189882 201 
189885 10 
189891 80 
189897 33 
189905 21 
189912 74 
189921 112 
189930 3 
189944 24 
189950 176 
189957 277 
189969 44 
189973 2 
189980 92 
190011 581 
190039 277 
190065 46 
190084 292 
190106 158 
190138 362 
190157 174 
190174 81 
190192 7 
190209 13 
190222 136 
190234 44 
190249 136 
190266 13 
190275 30 
190281 19 
190285 8 
190289 1 
190294 1 
190301 1 
190313 9 
190320 2 
190328 5 
190336 6 
190339 11 
190350 1 
190355 4 
190359 6 
190366 1 
190377 12 
190383 11 
190387 3 
190390 33 
190397 13 
190404 38 
190408 6 
190411 6 
190416 9 
190422 13 
190426 8 
190432 42 
190441 32 
190455 16 
190477 4 
190482 2 
190487 29 
190490 2 
190496 48 
190508 51 
190516 30 
190522 23 
190526 6 
190532 48 
190543 103 
190551 8 
190562 2 
190567 14 
190570 4 
190574 4 
190583 33 
190586 16 
190590 18 
190598 31 
190608 19 
190619 106 
190630 2 
190643 62 
190648 16 
190656 51 
190669 21 
190681 32 
190693 1 
190700 46 
190707 41 
190722 47 
190733 24 
190760 14 
190777 27 
190798 61 
190806 19 
190823 15 
190832 34 
190846 34 
190860 1 
190864 2 
190889 1 
190900 45 
190910 53 
190918 19 
190925 123 
190937 232 
190947 3 
190960 3 
190964 5 
190969 54 
190977 34 
190981 5 
190986 39 
190999 72 
191031 1 
191036 31 
191056 34 
191076 4 
191083 100 
191091 36 
191095 38 
191103 1 
191106 37 
191110 1 
191114 259 
191118 2 
191123 76 
191126 2 
191144 33 
191165 58 
191171 22 
191222 2 
191226 11 
191229 10 
191243 20 
191247 42 
191251 1 
191255 137 
191265 90 
191276 2 
191280 15 
191285 22 
191292 27 
191303 11 
191306 59 
191310 2 
191317 91 
191321 9 
191324 3 
191331 12 
191340 12 
191346 68 
191355 21 
191364 86 
191368 16 
191374 52 
191381 13 
191392 5 
191400 1 
191409 71 
191416 8 
191423 81 
191428 20 
191434 3 
191439 5 
191449 87 
191454 14 
191468 14 
191476 3 
191482 145 
191491 1 
191499 1 
191504 1 
191517 280 
191525 6 
191531 13 
191541 163 
191551 49 
191558 52 
191564 8 
191571 198 
191584 95 
191594 99 
191599 46 
191624 57 
191629 21 
191644 236 
191672 26 
191676 93 
191687 79 
191692 11 
191698 7 
191706 47 
191715 26 
191725 88 
191739 23 
191746 30 
191760 52 
191767 117 
191774 1 
191777 23 
191785 1 
191792 12 
191800 4 
191808 10 
191811 16 
191818 42 
191823 3 
191826 3 
191832 4 
191836 16 
191845 20 
191853 6 
191864 32 
191877 20 
191881 38 
191887 60 
191896 13 
191901 4 
191906 33 
191925 60 
191936 107 
191939 54 
191947 100 
191954 6 
191958 59 
191963 22 
191967 184 
191976 41 
191998 224 
192011 96 
192018 84 
192029 306 
192044 694 
192064 92 
192072 1 
192076 111 
192083 6 
192097 62 
192114 3 
192118 168 
192122 9 
192128 50 
192132 1 
192137 45 
192141 153 
192150 166 
192162 216 
192169 72 
192174 55 
192181 10 
192200 144 
192215 9 
192223 21 
192228 46 
192236 17 
192240 16 
192244 38 
192255 1 
192263 1 
192303 2 
192310 1 
192313 4 
192319 2 
192323 3 
192326 5 
192330 9 
192341 10 
192345 2 
192356 9 
192363 4 
192368 22 
192375 9 
192380 12 
192386 6 
192390 9 
192394 18 
192397 2 
192400 3 
192405 6 
192412 32 
192421 7 
192424 15 
192435 146 
192453 315 
192472 4 
192494 12 
192498 7 
192506 15 
192509 1 
192518 86 
192533 87 
192540 45 
192544 1 
192587 331 
192599 2 
192651 26 
192680 80 
192688 18 
192701 9 
192709 62 
192719 31 
192752 33 
192761 33 
192854 4 
192861 26 
192873 1 
192877 87 
192885 18 
192911 6 
192918 1 
192922 58 
192926 1 
192965 3 
193009 13 
193027 14 
193050 102 
193061 9 
193070 78 
193079 23 
193090 2 
193138 62 
193183 18 
193191 2 
193351 7 
193365 3 
193380 22 
193400 28 
193408 46 
193425 10 
193532 27 
193667 1 
193700 5 
193735 3 
193747 25 
193757 5 
193768 3 
193781 38 
193784 54 
193793 7 
193799 3 
193812 9 
193837 43 
193861 15 
193902 4 
193946 1 
193975 26 
194000 8 
194021 17 
194057 2 
194131 115 
194136 1 
194149 21 
194159 1 
194168 44 
194200 2 
194262 1 
194278 1 
194289 37 
194585 104 
194622 209 
194634 11 
194656 20 
194709 27 
194750 50 
194761 22 
194775 86 
194786 3 
194798 1 
194805 1 
194816 116 
194828 5 
194837 12 
194864 17 
194976 18 
195037 12 
195148 14 
195191 1 
195212 10 
195222 20 
195241 14 
195285 1 
195315 13 
195327 7 
195337 23 
195344 3 
195391 12 
195435 1 
195481 2 
195488 5 
195564 2 
195584 1 
195637 5 
195646 6 
195672 21 
195701 4 
195738 51 
195759 31 
195781 46 
195784 1 
195789 117 
195800 1 
195804 33 
195808 14 
195825 98 
195844 6 
195855 9 
195894 3 
195906 1 
195914 12 
195935 8 
195971 13 
195982 9 
195988 8 
195993 196 
196001 16 
196009 14 
196013 3 
196017 56 
196024 1 
196028 11 
196055 8 
196060 23 
196066 45 
196078 24 
196090 2 
196133 3 
196171 4 
196185 7 
196202 13 
196207 8 
196214 11 
196223 50 
196235 7 
196239 27 
196338 3 
196347 21 
196350 6 
196355 31 
196387 3 
196392 7 
196401 34 
196406 28 
196416 41 
196423 19 
196429 5 
196435 1 
196439 35 
196448 12 
196460 1 
196482 11 
196502 8 
196513 59 
196517 38 
196520 1 
196551 1 
196555 27 
196599 75 
196622 5 
196652 24 
196675 11 
196687 3 
196693 28 
196736 18 
196742 54 
196759 6 
196763 4 
196769 33 
196776 1 
196803 14 
196809 28 
196825 4 
196852 39 
196858 5 
196885 24 
196906 44 
196929 93 
196939 1 
196964 6 
197021 2 
197035 2 
197039 9 
197044 22 
197063 21 
197082 78 
197094 58 
197100 30 
197106 42 
197119 80 
197127 21 
197131 10 
197141 44 
197146 5 
197149 79 
197155 3 
197161 7 
197173 61 
197182 9 
197188 79 
197213 8 
197281 36 
197286 5 
197332 9 
197342 1 
197375 11 
197402 21 
197411 21 
197426 7 
197452 8 
197460 2 
197463 1 
197745 25 
197826 25 
197838 17 
197883 1 
197906 35 
197913 4 
197918 14 
197942 23 
197948 60 
197952 17 
198064 108 
198077 5 
198081 72 
198085 1 
198090 34 
198102 2 
198114 34 
198123 35 
198126 17 
198143 21 
198168 30 
198175 12 
198180 81 
198186 2 
198241 121 
198259 25 
198270 2 
198288 3 
198296 1 
198311 1 
198323 3 
198329 8 
198335 16 
198355 7 
198358 4 
198406 13 
198444 2 
198467 18 
198472 31 
198476 90 
198482 8 
198491 2 
198530 37 
198544 47 
198553 3 
198580 4 
198649 3 
198658 2 
198661 48 
198666 11 
198676 37 
198681 124 
198687 3 
198690 10 
198694 11 
198698 25 
198703 27 
198714 11 
198726 281 
198735 76 
198748 8 
198751 74 
198759 18 
198763 8 
198770 10 
198775 50 
198785 219 
198801 6 
198807 177 
198827 44 
198831 58 
198838 4 
198846 3 
198853 50 
198862 46 
198875 39 
198887 21 
198923 125 
198927 5 
198932 23 
198938 8 
198942 5 
198952 71 
198967 183 
198984 9 
198992 14 
198998 14 
199023 14 
199026 9 
199030 11 
199034 4 
199040 4 
199050 33 
199057 14 
199061 19 
199066 17 
199072 16 
199081 63 
199086 5 
199097 216 
199113 256 
199127 58 
199133 18 
199139 34 
199150 1 
199160 37 
199167 148 
199174 6 
199177 3 
199183 122 
199190 2 
199197 7 
199201 12 
199211 43 
199219 19 
199229 16 
199243 4 
199255 10 
199268 3 
199286 13 
199295 22 
199308 9 
199422 13 
199431 87 
199456 8 
199470 1 
199484 91 
199506 56 
199517 3 
199555 39 
199572 9 
199579 1 
199615 7 
199622 30 
199626 39 
199636 16 
199646 20 
199686 1 
199699 15 
199704 8 
199724 13 
199727 19 
199742 2 
199748 5 
199763 135 
199772 12 
199786 4 
199792 12 
199798 1 
199804 22 
199837 17 
199897 2 
199905 32 
199933 2 
199940 4 
199950 8 
199957 1 
199969 1 
199977 11 
199993 3 
200007 1 
200015 1 
200121 1 
200141 14 
200144 1 
200172 4 
200177 25 
200192 9 
200230 9 
200268 1 
200276 2 
200281 12 
200292 10 
200295 6 
200319 8 
200331 1 
200406 32 
200428 45 
200441 5 
200449 24 
200454 3 
200461 98 
200475 334 
200489 8 
200498 441 
200544 43 
200553 230 
200563 86 
200570 22 
200576 119 
200593 46 
200600 2 
200609 32 
200614 1 
200620 2 
200643 1 
200729 15 
200733 58 
200757 2 
200776 25 
200779 2 
200782 11 
200793 6 
200859 16 
200906 20 
200916 5 
200929 5 
200947 1 
200953 8 
201009 5 
201036 3 
201042 65 
201061 5 
201086 21 
201165 1 
201193 14 
201204 5 
201207 1 
201214 19 
201223 42 
201249 8 
201330 5 
201355 2 
201385 4 
201419 2 
201455 5 
201534 45 
201626 4 
201762 43 
201814 28 
201831 17 
201862 21 
201870 22 
201875 23 
201895 1 
201928 13 
201932 4 
201965 5 
202038 5 
202105 1 
202199 3 
202214 1 
202238 48 
202378 1 
202390 6 
202416 53 
202420 13 
202425 46 
202430 9 
202437 26 
202473 26 
202476 1 
202482 21 
202504 2 
202512 1 
202522 8 
202548 5 
202576 144 
202584 21 
202588 3 
202593 22 
202602 63 
202619 16 
202634 2 
202649 70 
202659 4 
202668 3 
202678 19 
202697 10 
202709 30 
202715 42 
202724 1 
202731 1 
202735 6 
202788 51 
202804 1 
202807 8 
202862 14 
202871 23 
202894 8 
202898 6 
202902 1 
202906 1 
202915 14 
202924 10 
202934 3 
202981 2 
203047 6 
203057 9 
203070 24 
203089 18 
203223 18 
203231 4 
203267 1 
203347 1 
203378 44 
203386 6 
203413 1 
203419 38 
203454 2 
203564 4 
203588 2 
203703 5 
203835 30 
203841 2 
203851 56 
203865 36 
203878 8 
203907 1 
203915 1 
203932 25 
203988 1 
203994 1 
204043 15 
204087 28 
204117 28 
204129 22 
204137 67 
204170 5 
204174 11 
204194 51 
205890 15 
206068 12 
206079 29 
206323 61 
206331 36 
206447 30 
206591 5 
206608 1 
206637 2 
206654 4 
206731 1 
206742 5 
206803 1 
206807 8 
206817 1 
206821 7 
206856 1 
206876 2 
206889 35 
206900 1 
206919 4 
206922 24 
207059 60 
207070 23 
207075 1 
207100 17 
207168 6 
207187 49 
207206 1 
207210 1 
207234 11 
207242 17 
207263 5 
207317 9 
207335 35 
207345 5 
207349 2 
207372 8 
207394 16 
207403 5 
207515 22 
207550 1 
207556 1 
207566 10 
207583 10 
207616 6 
207623 17 
207662 30 
207688 8 
207703 4 
207720 10 
207732 8 
207739 6 
207753 1 
207762 38 
207773 40 
207777 1 
207785 49 
207788 66 
207812 43 
207815 63 
207826 36 
207849 18 
207858 41 
207877 39 
207920 44 
207947 36 
207955 57 
207962 18 
207975 55 
207995 8 
208053 38 
208065 2 
208068 25 
208077 1 
208081 1 
208095 40 
208108 13 
208113 1 
208116 3 
208121 6 
208124 8 
208136 79 
208140 14 
208143 2 
208147 1 
208155 1 
208158 11 
208173 195 
208199 3 
208204 13 
208210 3 
208332 6 
208336 12 
208341 24 
208364 6 
208470 2 
208490 1 
208493 21 
208536 1 
208543 1 
208546 1 
208553 1 
208556 2 
208578 1 
208640 8 
208652 1 
208656 21 
208667 11 
208693 2 
208696 9 
208700 25 
208710 6 
208716 7 
208722 1 
208733 47 
208738 14 
208745 105 
208779 1 
208788 9 
208874 67 
208879 4 
208882 2 
208904 6 
209087 5 
209121 3 
209209 5 
209259 1 
209293 1 
209310 21 
209315 5 
209321 6 
209336 9 
209342 2 
209346 7 
209352 2 
209358 6 
209378 2 
209390 7 
209464 3 
209500 2 
209503 15 
209510 8 
209516 17 
209519 1 
209557 1 
209625 3 
209664 2 
209675 9 
209685 7 
209724 5 
209754 1 
209804 61 
209978 2 
209982 2 
209994 18 
210005 5 
210101 6 
210112 15 
210162 63 
210188 8 
210193 2 
210199 44 
210202 13 
210208 83 
210219 7 
210265 5 
210302 1 
210326 15 
210358 6 
210362 1 
210365 2 
210375 6 
210396 11 
210409 8 
210427 30 
210430 1 
210436 6 
210449 15 
210540 10 
210546 18 
210555 61 
210562 20 
210571 38 
210584 5 
210590 15 
210596 115 
210616 5 
210635 11 
210640 25 
210653 2 
210744 3 
210749 47 
210762 31 
210775 16 
210783 1 
210804 1 
210904 4 
211024 5 
211039 1 
211044 22 
211050 10 
211070 2 
211076 16 
211079 4 
211107 22 
211112 11 
211117 2 
211122 7 
211128 2 
211132 10 
211136 1 
212138 10 
212152 1 
212157 32 
212168 4 
212212 1 
212266 5 
213662 46 
215981 24 
216048 2 
216088 4 
219208 2 
219529 13 
219564 32 
219662 15 
220220 15 
220228 3 
220233 146 
220241 11 
220245 4 
220252 5 
220256 3 
220260 14 
220265 32 
220269 1 
220276 18 
220282 1 
220289 22 
220295 7 
220303 1 
220310 5 
220313 13 
220318 2 
220329 43 
220333 24 
220353 2 
220363 4 
220414 2 
220422 2 
220561 12 
220581 33 
220617 3 
221928 1 
222237 3 
222260 111 
222589 38 
222605 34 
222943 1 
222947 1 
222951 1 
223026 1 
223051 1 
223063 5 
223170 4 
223179 1 
223742 5 
224787 18 
224814 1 
224826 3 
224860 6 
225106 8 
225113 1 
225135 22 
226455 37 
226460 2 
226471 35 
226488 1 
226501 24 
226846 20 
226862 2 
226967 4 
226988 22 
226998 43 
227009 1 
227041 9 
227115 1 
227135 1 
227141 85 
227167 4 
227292 12 
227301 3 
227319 27 
227324 3 
227338 27 
227344 10 
227350 1 
227360 209 
227367 24 
227375 3 
227383 40 
227394 41 
227405 120 
227410 4 
227414 38 
227437 4 
227440 1 
227447 27 
227597 12 
227776 5 
227798 5 
228221 14 
228246 11 
228390 9 
228471 53 
228931 31 
228939 1 
229103 56 
229248 11 
229251 9 
229271 16 
229281 8 
229312 11 
229421 1 
229437 2 
229441 8 
229456 2 
229462 17 
229494 1 
229616 19 
229636 5 
229690 6 
229696 6 
229703 1 
229707 37 
229715 14 
229721 16 
229730 47 
229865 4 
229874 12 
230072 80 
230097 79 
230104 15 
variableStep chrom=chrII
58 9 
63 9 
68 2 
76 23 
80 10 
107 1 
111 2 
119 5 
127 18 
136 53 
143 19 
147 5 
155 16 
160 5 
164 6 
172 14 
184 22 
187 4 
192 56 
453 27 
1139 8 
1699 16 
1726 1 
1745 3 
1765 3 
1799 1 
1835 1 
1894 1 
2026 1 
4986 1 
4992 1 
5817 1 
5823 26 
5832 6 
5843 10 
5850 8 
5889 3 
5928 5 
5940 88 
5952 71 
5957 24 
5972 101 
5987 53 
5994 4 
6005 5 
6038 25 
6078 11 
6086 9 
6094 10 
6110 1 
6259 36 
6293 40 
6320 1 
6517 5 
6524 10 
6593 1 
6617 2 
6838 1 
6881 1 
6933 1 
7060 9 
7216 2 
7254 7 
7297 1 
7300 6 
7305 32 
7329 9 
8255 6 
8258 12 
8276 10 
8287 12 
8294 29 
8310 40 
8323 5 
8339 37 
8343 40 
8364 64 
8373 19 
8379 1 
8388 46 
8392 2 
8398 40 
8412 74 
8419 19 
8423 6 
8443 10 
8558 8 
8564 18 
8573 1 
8641 1 
8700 5 
8708 17 
8744 27 
8980 1 
9352 1 
9383 4 
9501 1 
9621 4 
9650 6 
9678 55 
9684 49 
9691 18 
9700 10 
9706 6 
9709 2 
9720 25 
9727 31 
9752 12 
9843 21 
9854 2 
9864 5 
9870 6 
9874 38 
9880 13 
9891 4 
9935 1 
10027 3 
10039 3 
10079 2 
10085 1 
10091 1 
10193 12 
10224 17 
10232 20 
10238 1 
10243 32 
10261 11 
10267 54 
10281 1 
10307 4 
10331 14 
10392 1 
10398 11 
10435 1 
10535 1 
10543 3 
10546 23 
10556 50 
10566 5 
10572 49 
10581 6 
10591 43 
10596 33 
10604 15 
10608 11 
10615 136 
10622 28 
10626 1 
10629 5 
10635 72 
10645 97 
10652 3 
10657 26 
10663 26 
10668 47 
10681 3 
10687 47 
10691 1 
10697 16 
10705 127 
10716 37 
10744 11 
10851 172 
10872 6 
10881 141 
10931 25 
10973 46 
11046 39 
11050 17 
11055 3 
11066 44 
11324 6 
11344 8 
11356 8 
11367 14 
11372 12 
11376 10 
11385 3 
11388 7 
11394 3 
11416 25 
11421 265 
11431 27 
11439 14 
11458 3 
11461 34 
11465 4 
11505 1 
11539 10 
11546 4 
11598 2 
11620 10 
11628 43 
11638 7 
11801 35 
11812 8 
11837 13 
11864 18 
11943 2 
11963 52 
11967 6 
12092 2 
12175 1 
12273 12 
12280 26 
12311 16 
12405 14 
12421 3 
12568 34 
12739 2 
12751 2 
12758 10 
12936 35 
12986 1 
12998 1 
13153 1 
13218 19 
13227 2 
13309 10 
13359 14 
13446 39 
13727 13 
13748 32 
13768 5 
13775 13 
13838 12 
13854 6 
13863 27 
13950 4 
14001 1 
14017 16 
14023 31 
14031 9 
14035 1 
14044 2 
14047 2 
14052 1 
14063 6 
14074 10 
14085 8 
14089 1 
14107 2 
14119 10 
14136 27 
14161 4 
14165 1 
14214 2 
14248 32 
15334 1 
17354 3 
17461 12 
17484 17 
17789 5 
17831 5 
17834 9 
17952 6 
17957 2 
17966 1 
18004 9 
18011 208 
18026 7 
18037 13 
18049 2 
18058 12 
18066 23 
18073 13 
18077 16 
18090 93 
18096 14 
18102 7 
18113 2 
18116 8 
18119 17 
18128 12 
18138 19 
18174 5 
18228 78 
18296 45 
18303 73 
18417 13 
18430 2 
18436 3 
18471 27 
18543 1 
18558 82 
18584 39 
18600 101 
18605 2 
18608 20 
18617 14 
18633 15 
18650 26 
18656 29 
18687 3 
18690 5 
18784 12 
18796 22 
18802 28 
18809 25 
18818 326 
18856 11 
18901 81 
18995 1 
19035 5 
19051 1 
19063 101 
19092 47 
19103 11 
19267 8 
19270 15 
19428 3 
19466 20 
19515 2 
19524 64 
19840 24 
19977 36 
20025 4 
20040 155 
20160 17 
20183 13 
20340 51 
20343 8 
20488 10 
20677 166 
20703 2 
20781 12 
20814 73 
20839 53 
20846 44 
20860 41 
20866 133 
20877 35 
20895 1 
20974 54 
20998 32 
21050 10 
21127 18 
21165 19 
21169 72 
21298 8 
21320 11 
21324 6 
21329 2 
21333 60 
21342 117 
21350 282 
21366 262 
21378 26 
21401 37 
21410 212 
21418 118 
21423 37 
21429 186 
21440 53 
21447 25 
21453 10 
21468 2 
21562 21 
21595 20 
21605 79 
21614 1 
21620 39 
21641 1 
21748 20 
21899 1 
21904 2 
21919 2 
21927 7 
21944 2 
21948 7 
21961 6 
21969 2 
21976 89 
21985 28 
21991 4 
21996 4 
22005 13 
22026 14 
22036 1 
22070 20 
22093 3 
22103 29 
22107 1 
22160 13 
22194 1 
22198 1 
22259 1 
22416 5 
22679 1 
22692 22 
22725 3 
22776 3 
22823 2 
22830 2 
22873 16 
22892 37 
22898 2 
22987 58 
23003 5 
23011 5 
23178 1 
23223 5 
23285 14 
23320 22 
23323 2 
23332 2 
23500 3 
23507 6 
23511 6 
23640 3 
23646 28 
23650 7 
23666 2 
23714 5 
23734 7 
23797 18 
23824 15 
23833 16 
23836 2 
23848 2 
23861 25 
23868 22 
23874 1 
23883 3 
23891 6 
23920 89 
23928 73 
23931 24 
23936 16 
23945 30 
23951 38 
23959 89 
23970 49 
23977 14 
24106 28 
24114 6 
24139 2 
24171 17 
24276 6 
24283 2 
24292 5 
24297 4 
24376 2 
24394 1 
24416 5 
24420 1 
24440 1 
24451 1 
24462 1 
24483 1 
24489 2 
24509 4 
24527 2 
24558 2 
24609 2 
24619 44 
24637 3 
24651 3 
24711 1 
24722 4 
24740 16 
24750 2 
24765 1 
24777 4 
24959 4 
24972 1 
24997 6 
25020 10 
25064 1 
25069 2 
25072 7 
25102 84 
25115 27 
25130 6 
25138 2 
25143 3 
25164 67 
25279 50 
25298 10 
25302 2 
25305 4 
25321 37 
25324 2 
25382 158 
25413 96 
25521 65 
25594 31 
25614 96 
25624 1 
25682 54 
25741 6 
25988 2 
26050 11 
26058 8 
26134 13 
26257 5 
26299 12 
26335 4 
26453 1 
26532 4 
26587 1 
26590 13 
26747 2 
26811 3 
26855 3 
26901 15 
26915 12 
26955 21 
26965 5 
27016 1 
27200 22 
27269 4 
27330 1 
27850 6 
27886 1 
27889 4 
27909 1 
28037 11 
28063 14 
28071 21 
28111 6 
28152 1 
28217 80 
28238 56 
28249 3 
28286 7 
28298 50 
28304 6 
28309 1 
28314 10 
28335 10 
28338 12 
28345 16 
28349 11 
28368 5 
28388 15 
28398 115 
28407 33 
28419 89 
28426 6 
28435 40 
28439 2 
28442 2 
28456 8 
28470 19 
28478 28 
28495 50 
28504 65 
28510 8 
28536 190 
28545 2 
28550 1 
28557 5 
28562 1 
28567 10 
28574 21 
28593 1 
28596 2 
28612 32 
28630 69 
28648 9 
28656 5 
28659 1 
28666 77 
28678 10 
28684 59 
28691 26 
28706 1 
28710 78 
28716 5 
28720 23 
28725 34 
28731 22 
28741 2 
28751 76 
28762 35 
28779 3 
28791 2 
28794 5 
28803 124 
28811 2 
28819 18 
28826 32 
28829 9 
28837 130 
28845 11 
28853 151 
28862 374 
28875 113 
28879 4 
28889 483 
28903 84 
28910 6 
28926 6 
28934 11 
28943 24 
28947 23 
28960 253 
28971 1 
28974 47 
28978 13 
28986 11 
28990 14 
28995 22 
29002 15 
29007 45 
29013 37 
29021 22 
29024 7 
29032 20 
29035 5 
29048 39 
29051 28 
29055 51 
29072 29 
29090 4 
29132 37 
29167 2 
29171 3 
29174 6 
29195 19 
29202 1 
29242 6 
29246 3 
29250 8 
29263 4 
29272 2 
29292 1 
29300 9 
29316 33 
29325 17 
29340 20 
29346 12 
29351 6 
29355 45 
29363 43 
29367 8 
29373 53 
29383 164 
29391 64 
29396 15 
29403 1 
29406 41 
29416 18 
29428 190 
29436 16 
29440 149 
29445 1 
29449 146 
29490 18 
29508 23 
29512 12 
29521 5 
29530 59 
29540 87 
29546 2 
29551 5 
29560 42 
29670 34 
29696 16 
30021 1 
30479 1 
31492 70 
31501 1 
31985 20 
32043 39 
32125 4 
32770 1 
32791 1 
32830 2 
33892 2 
33949 9 
34273 1 
34315 1 
34568 8 
34588 1 
34609 1 
34635 1 
34653 1 
35100 15 
35174 1 
35553 3 
35594 3 
35613 17 
35747 11 
35750 4 
35758 6 
35761 12 
35764 8 
35771 1 
35790 5 
35802 5 
36155 5 
36236 1 
36268 47 
36285 26 
36288 44 
36291 32 
36295 6 
36301 2 
36305 1 
36310 229 
36315 37 
36323 114 
36333 30 
36340 53 
36447 10 
36452 120 
36462 25 
36465 1 
36473 4 
36504 68 
36520 20 
36528 204 
36536 60 
36560 25 
36570 247 
36579 70 
36607 10 
36625 191 
36635 6 
36641 1 
36645 1 
36651 6 
36666 119 
36677 12 
36683 15 
36690 6 
36695 51 
36702 8 
36729 11 
36736 18 
36860 59 
36866 36 
36872 1 
36890 26 
36897 2 
36913 27 
37001 2 
38726 1 
38733 2 
38781 1 
38873 7 
38931 5 
38934 1 
38952 1 
38958 10 
38980 15 
38983 1 
38986 13 
38993 17 
38996 1 
39007 25 
39027 4 
39030 4 
39034 7 
39044 3 
39057 20 
39074 15 
39083 30 
39095 71 
39104 52 
39251 10 
39259 89 
39265 66 
39400 2 
39411 21 
39565 18 
39578 3 
39597 29 
39601 22 
39619 7 
39630 13 
39691 7 
39718 63 
39745 17 
39858 6 
39861 9 
39901 1 
39906 2 
39942 12 
39949 34 
39962 29 
39965 1 
39969 6 
39977 22 
39982 24 
39985 40 
39991 7 
40057 33 
40064 45 
40084 7 
40090 1 
40097 15 
40115 5 
40132 4 
40151 11 
40158 73 
40163 8 
40220 1 
40239 20 
40273 49 
40324 35 
40441 49 
40465 18 
40472 25 
40488 22 
40586 5 
40600 4 
40612 1 
40616 8 
40625 17 
40629 9 
40668 67 
40679 25 
40687 34 
40700 115 
40707 133 
40720 178 
40749 58 
43055 13 
43068 19 
43072 13 
43077 1 
43080 1 
43086 2 
43095 139 
43101 44 
43131 8 
43153 41 
43165 29 
43171 6 
43184 41 
43193 14 
43198 1 
43202 1 
43206 36 
43219 2 
43231 16 
43238 12 
43254 1 
43366 3 
43434 81 
43455 1 
43475 3 
43537 1 
43572 11 
43584 85 
43606 32 
43705 77 
43730 45 
43740 80 
43807 4 
43833 4 
43837 2 
43899 5 
43904 6 
44046 114 
44104 6 
44189 5 
44207 5 
44210 8 
44231 8 
44259 25 
44341 45 
44355 73 
44359 11 
44392 1 
44418 13 
44506 3 
44594 57 
44683 1 
45026 154 
45034 1 
45041 46 
45047 11 
45053 41 
45064 61 
45073 3 
45080 6 
45089 82 
45102 167 
45109 4 
45115 66 
45122 15 
45126 65 
45141 190 
45158 24 
45215 26 
45227 6 
45233 1 
45252 2 
45255 2 
45262 13 
45293 2 
45297 1 
45300 3 
45305 9 
45325 8 
45341 3 
45349 6 
45352 1 
45362 16 
45381 12 
45505 2 
46478 3 
46483 4 
46490 13 
46523 3 
46530 51 
46534 1 
46551 11 
46562 1 
46572 2 
46578 1 
46670 6 
46675 5 
46681 5 
46684 3 
46687 7 
46707 8 
46725 18 
46742 2 
46745 74 
46750 90 
46810 38 
46860 2 
46870 3 
46876 11 
46887 1 
47024 4 
47045 38 
47049 2 
47058 4 
47070 8 
47087 3 
47096 39 
47176 14 
47185 42 
47190 13 
47199 15 
47204 3 
47211 8 
47214 14 
47221 66 
47228 54 
47241 65 
47254 9 
47257 20 
47261 2 
47266 16 
47275 10 
47290 14 
47300 3 
47305 27 
47308 146 
47313 5 
47317 15 
47328 11 
47333 8 
47342 48 
47452 2 
47465 62 
47477 1 
47489 194 
47494 43 
47540 15 
47581 1 
47600 1 
47640 5 
47643 22 
47663 1 
47677 54 
47767 10 
47780 13 
47790 59 
47802 250 
47810 22 
47820 9 
47829 22 
47838 25 
47894 3 
47914 1 
47946 1 
47958 4 
47972 10 
48084 5 
48103 2 
48135 5 
48147 28 
48167 5 
48171 224 
48195 1 
48249 93 
48376 1 
48491 6 
48518 56 
48528 24 
48629 15 
48666 1 
48674 2 
48685 8 
48691 28 
48696 1 
48703 3 
48714 3 
48720 10 
48727 15 
48735 6 
48750 37 
48753 27 
48758 2 
48764 13 
48767 1 
48774 7 
48777 1 
48791 2 
48802 3 
48806 1 
48825 1 
48893 3 
48931 6 
48946 1 
48952 34 
49121 36 
49305 2 
49372 29 
49417 1 
49420 4 
49433 19 
49461 9 
49469 13 
49478 49 
49486 7 
49492 40 
49497 7 
49508 36 
49516 12 
49529 26 
49539 2 
49642 1 
49654 4 
49670 3 
49684 20 
49687 4 
49706 11 
49711 2 
49714 3 
49720 22 
49729 9 
49747 2 
49819 2 
49847 20 
49870 17 
49883 46 
49889 4 
49899 28 
49966 35 
50044 2 
50128 2 
50135 7 
50151 48 
50160 2 
50223 24 
50245 13 
50254 3 
50257 5 
50390 40 
50408 17 
50435 4 
50440 1 
50449 17 
50452 3 
50480 2 
50525 4 
50546 2 
50592 13 
50600 10 
50637 4 
50646 37 
50735 29 
50773 1 
50794 89 
50799 2 
50804 13 
50824 8 
50830 1 
50839 31 
50846 8 
50860 20 
50884 6 
50889 4 
50893 9 
50904 10 
50962 18 
50983 3 
50986 4 
50996 24 
51012 81 
51041 19 
51051 5 
51177 16 
51180 2 
51203 20 
51236 2 
51250 5 
51264 1 
51286 17 
51323 50 
51333 10 
51358 72 
51361 1 
51374 9 
51382 2 
51388 8 
51424 4 
51439 25 
51460 8 
51491 31 
51512 7 
51546 16 
51570 34 
51574 6 
51585 23 
51592 15 
51619 1 
51623 45 
51632 16 
51636 40 
51662 3 
51685 2 
51707 1 
51736 3 
51770 3 
51790 34 
51836 24 
51848 6 
51851 22 
51902 1 
52024 8 
52028 19 
52061 1 
52076 20 
52087 17 
52112 1 
52211 2 
52215 6 
52229 17 
52252 34 
52316 10 
52349 2 
52375 9 
52387 7 
52399 65 
52410 11 
52426 39 
52438 15 
52567 27 
52620 1 
52675 7 
52785 10 
52789 1 
52858 10 
52881 11 
52909 41 
52951 4 
53095 8 
53132 8 
53210 1 
53250 6 
53297 54 
53415 2 
53527 1 
53566 1 
53710 3 
53733 1 
53848 8 
53879 5 
53983 41 
54035 5 
54174 11 
54273 3 
54279 28 
54322 29 
54447 13 
54456 36 
54492 5 
54507 28 
54511 6 
54552 11 
54583 8 
54704 20 
54786 7 
54836 4 
54917 1 
55085 3 
55179 3 
55214 6 
55218 4 
55312 3 
55333 1 
55382 6 
55477 2 
55498 1 
55568 4 
55792 9 
55805 38 
55967 35 
56196 1 
56286 6 
56379 29 
56393 2 
56543 2 
56743 48 
56979 1 
57033 1 
57281 5 
57291 3 
57641 2 
57681 104 
57711 11 
57811 33 
57821 48 
57942 1 
57993 8 
58285 1 
58310 11 
58352 10 
58412 1 
58440 1 
58451 57 
58461 25 
58759 6 
58920 19 
58950 147 
59170 11 
59263 1 
59272 4 
59354 16 
59384 7 
59400 17 
59453 35 
59461 26 
59475 48 
59484 39 
59498 14 
59517 31 
59580 1 
59591 19 
59595 6 
59598 4 
59610 3 
59613 2 
59621 6 
59624 28 
59630 35 
59638 1 
59654 91 
59685 3 
59689 7 
59717 12 
59763 59 
59818 3 
59829 2 
59851 2 
59860 3 
59880 8 
59889 8 
59930 13 
59971 1 
59978 1 
59981 1 
59987 1 
59994 17 
60001 1 
60034 11 
60059 2 
60065 2 
60071 18 
60077 2 
60084 74 
60108 16 
60195 16 
60313 4 
60341 3 
60347 8 
60352 2 
60366 2 
60374 31 
60411 1 
60477 6 
60488 4 
60491 4 
60497 6 
60508 12 
60661 4 
60691 1 
60769 11 
60794 16 
60814 4 
60822 15 
60827 21 
60832 59 
60837 21 
60847 5 
60853 2 
60856 18 
60859 4 
60869 44 
60880 137 
60891 66 
60899 4 
60909 2 
60918 15 
60927 2 
60933 6 
60958 1 
60967 5 
60970 34 
60982 39 
60985 36 
60998 5 
61005 1 
61020 12 
61032 58 
61092 21 
61109 80 
61121 116 
61130 127 
61143 1 
61149 2 
61160 109 
61166 30 
61175 31 
61180 25 
61183 27 
61190 2 
61254 7 
61279 5 
61285 16 
61298 1 
61301 14 
61306 6 
61312 18 
61324 2 
61342 4 
61438 3 
61444 25 
61451 19 
61478 1 
61504 1 
61508 41 
61580 4 
61687 2 
61778 5 
61794 2 
61803 1 
61945 20 
62016 5 
62022 2 
62055 6 
62073 3 
62176 3 
62474 2 
62527 4 
62544 13 
62565 1 
62678 4 
62684 3 
62695 14 
62701 3 
62717 62 
62726 36 
62737 18 
62742 27 
62749 14 
62752 3 
62756 14 
62791 25 
62820 1 
62831 3 
62839 7 
62847 2 
62970 1 
63106 2 
63127 6 
63189 2 
63266 7 
63278 10 
63302 5 
63310 2 
63313 12 
63323 13 
63359 11 
63389 10 
63396 2 
63430 19 
63495 6 
63507 9 
63519 28 
63540 70 
63556 132 
63570 5 
63574 30 
63582 54 
63596 125 
63604 80 
63615 234 
63620 11 
63623 2 
63628 1 
63654 16 
63691 18 
63702 1 
63705 5 
63719 44 
63730 1 
63774 8 
63851 62 
63905 9 
63963 1 
63988 6 
63995 7 
64003 5 
64127 10 
64138 1 
64174 6 
64177 1 
64185 6 
64320 9 
64329 32 
64338 15 
64355 5 
64358 2 
64529 3 
64612 5 
64640 3 
64714 2 
64760 1 
64785 7 
64963 16 
65309 4 
65317 9 
65343 1 
65447 2 
65593 4 
65648 5 
65651 15 
65679 10 
65687 2 
65698 4 
65715 11 
65740 3 
65764 2 
65845 1 
65865 8 
65872 2 
65877 7 
65893 12 
65906 28 
65943 17 
65950 1 
65964 3 
66043 2 
66050 12 
66113 62 
66126 13 
66165 1 
66180 155 
66216 42 
66228 88 
66243 39 
66253 21 
66351 6 
66367 30 
66394 10 
66397 8 
66407 3 
66410 25 
66421 3 
66426 10 
66431 30 
66437 4 
66445 115 
66465 11 
66472 10 
66488 6 
66491 7 
66498 30 
66501 1 
66512 15 
66517 2 
66528 33 
66548 3 
66558 1 
66588 15 
66592 6 
66673 6 
66695 6 
66714 36 
66756 38 
66813 53 
66891 4 
66957 2 
66969 36 
67016 13 
67058 1 
67109 1 
67140 31 
67172 12 
67194 9 
67228 8 
67233 4 
67252 1 
67425 1 
69529 1 
69576 22 
69585 43 
69589 1 
69597 3 
69601 1 
69609 255 
69614 12 
69618 10 
69667 48 
69674 3 
69688 49 
69702 17 
69713 4 
69720 1 
69836 7 
69840 1 
69861 8 
69864 30 
69874 1 
69878 1 
70009 4 
70016 13 
70031 1 
70148 2 
70186 23 
70215 41 
70304 1 
70338 15 
70343 4 
70387 1 
70394 31 
70528 6 
70534 85 
70537 3 
70542 5 
70585 10 
70712 33 
70762 4 
70821 1 
70847 3 
70850 1 
70858 3 
70868 5 
71002 23 
71018 29 
71027 18 
71046 36 
71165 1 
71190 2 
71200 10 
71203 38 
71208 24 
71214 2 
71218 50 
71236 2 
71275 70 
71283 13 
71294 37 
71403 9 
71408 6 
71411 12 
71416 9 
71427 17 
71432 9 
71436 120 
71449 7 
71456 1 
71474 10 
71479 15 
71483 2 
71487 15 
71493 7 
71497 12 
71503 13 
71515 5 
71523 6 
71546 68 
71660 95 
71701 6 
71710 37 
71839 25 
71844 32 
71850 24 
71856 13 
71871 81 
71998 25 
72013 5 
72019 25 
72031 35 
72040 41 
72051 26 
72061 1 
72103 10 
72177 1 
72308 7 
72331 5 
72344 3 
72379 2 
72382 1 
72391 13 
72492 4 
72515 7 
72708 40 
72715 2 
72773 5 
72874 3 
72983 22 
73053 13 
73058 51 
73067 1 
73083 1 
73182 43 
73339 81 
73380 36 
73578 6 
73615 3 
73737 22 
73754 36 
73760 31 
73771 16 
73782 25 
73884 275 
73954 118 
74043 3 
74093 6 
74105 1 
74242 1 
74338 1 
74409 4 
74415 1 
74419 8 
74555 13 
74587 5 
74594 2 
74598 32 
74609 10 
74627 6 
74637 26 
74649 36 
74737 2 
74743 3 
74750 2 
74755 18 
74766 23 
74777 1 
74782 20 
74794 30 
74802 18 
74809 37 
74814 4 
74818 3 
74842 5 
74877 2 
74905 2 
74951 2 
74964 12 
74968 4 
74996 17 
75011 4 
75026 50 
75039 16 
75047 5 
75050 10 
75053 26 
75063 11 
75094 53 
75102 26 
75116 10 
75133 93 
75152 39 
75156 114 
75174 46 
75178 159 
75291 66 
75294 25 
75298 8 
75310 27 
75317 6 
75324 34 
75331 1 
75341 3 
75349 17 
75353 7 
75363 11 
75434 3 
75482 210 
76650 1 
77024 2 
77679 1 
78166 17 
78174 1 
78184 21 
78268 12 
78284 46 
78368 54 
78463 1 
78556 8 
78589 9 
78671 4 
78697 9 
78726 4 
78761 20 
78816 1 
78919 7 
79046 1 
79055 1 
79079 25 
79098 77 
79104 8 
79210 74 
79229 3 
79371 10 
79390 2 
79608 1 
79631 4 
79736 1 
79740 24 
79744 14 
79748 12 
79751 65 
79774 8 
79811 1 
79815 2 
79822 33 
79831 80 
79837 2 
79841 71 
79845 5 
79853 2 
79881 2 
79977 3 
79985 5 
80010 9 
80036 2 
80048 22 
80156 1 
80172 5 
80176 1 
80184 1 
80189 3 
80217 3 
80492 16 
80643 7 
80671 1 
80674 3 
80695 12 
80753 7 
80764 16 
80786 6 
80799 37 
80803 2 
80807 5 
80814 6 
80820 5 
80826 2 
80829 25 
80834 3 
80838 35 
80842 7 
80851 40 
80859 3 
80862 5 
80871 2 
80900 45 
80907 7 
80919 4 
80922 93 
80929 209 
80938 50 
80946 2 
80958 1 
80981 18 
82425 1 
84306 6 
84313 1 
84321 6 
84334 4 
84341 28 
84350 26 
84358 9 
84363 121 
84369 29 
84377 19 
84386 69 
84391 3 
84399 9 
84455 12 
84461 25 
84467 68 
84473 108 
84480 109 
84505 42 
84510 158 
84514 9 
84522 83 
84530 305 
84537 8 
84542 98 
84547 3 
84553 53 
84557 1 
84564 13 
84574 16 
84579 2 
84584 1 
84589 74 
84603 101 
84610 26 
84616 23 
84624 6 
84643 6 
84652 14 
84660 10 
84664 3 
84668 3 
84672 39 
84676 6 
84680 6 
84691 9 
84694 1 
84697 13 
84709 13 
84726 5 
84740 1 
84749 36 
84755 16 
84759 1 
84763 19 
84766 15 
84793 2 
84801 1 
84834 37 
84857 4 
84860 2 
84893 14 
84964 1 
84994 18 
85005 27 
85056 32 
85082 11 
85150 10 
85259 3 
85277 9 
85355 2 
85366 7 
85475 3 
85532 2 
85581 25 
85615 2 
85640 9 
85769 18 
85812 43 
85899 26 
85952 70 
85975 82 
86048 7 
86066 2 
86136 113 
86144 11 
86196 9 
86232 35 
86298 2 
86309 4 
86314 26 
86335 6 
86341 2 
86429 22 
86444 9 
86450 13 
86460 2 
86467 1 
86478 24 
86492 20 
86501 14 
86507 25 
86520 57 
86525 13 
86556 1 
86560 23 
86566 28 
86579 42 
86584 4 
86587 1 
86599 75 
86612 13 
86618 21 
86622 3 
86628 6 
86632 6 
86646 52 
86652 95 
86662 26 
86667 17 
86670 78 
86683 6 
86725 44 
86733 1 
86736 15 
86740 18 
86744 1 
86749 2 
86752 18 
86755 9 
86761 2 
86768 43 
86773 60 
86780 55 
86793 75 
86804 16 
86809 17 
86814 2 
86820 36 
86828 101 
86836 29 
86841 10 
86850 32 
86859 4 
86875 39 
86878 5 
86913 2 
87788 6 
87796 16 
87844 5 
87852 60 
87859 3 
87862 9 
87865 1 
87873 7 
87879 16 
87916 37 
87919 49 
87924 70 
87929 26 
87945 195 
87961 140 
87976 122 
87993 27 
88000 49 
88006 29 
88022 7 
88026 40 
88051 1 
88055 43 
88075 57 
88095 54 
88106 9 
88146 19 
88154 3 
88162 1 
88166 1 
88172 4 
88178 7 
88196 3 
88207 5 
88215 5 
88225 23 
88229 8 
88291 2 
88297 17 
88305 34 
88313 61 
88322 5 
88326 10 
88331 4 
88339 10 
88343 15 
88353 12 
88357 7 
88380 6 
88388 1 
88394 4 
88400 5 
88408 14 
88462 7 
88994 7 
89034 36 
89049 1 
89261 2 
89287 1 
89359 4 
89491 4 
89497 2 
89511 20 
89518 1 
89523 9 
89529 5 
89535 6 
89541 5 
89546 2 
89549 3 
89558 5 
89561 1 
89578 21 
89587 3 
89591 2 
89606 5 
89610 2 
89626 2 
89637 6 
89648 4 
89661 1 
89666 5 
89669 1 
89687 3 
89694 9 
89704 7 
89709 13 
89715 4 
89718 2 
89733 11 
89737 2 
89744 26 
89760 2 
89763 1 
89840 5 
89844 5 
89850 30 
89856 9 
89862 87 
89868 71 
89876 118 
89885 191 
89898 179 
89905 10 
89919 75 
89926 87 
89936 18 
89942 1 
89946 5 
89952 33 
89955 10 
89962 5 
89980 4 
90086 2 
90137 4 
90289 13 
90378 5 
90438 2 
90441 1 
90445 3 
90453 11 
90463 15 
90473 1 
90482 70 
90488 14 
90491 6 
90510 18 
90515 2 
90521 4 
90526 26 
90531 4 
90537 9 
90542 12 
90553 149 
90558 1 
90565 31 
90578 3 
90586 81 
90594 3 
90597 1 
90601 5 
90604 2 
90608 2 
90633 35 
90636 2 
90645 22 
90659 145 
90668 1 
90746 1 
90764 25 
90791 1 
90795 2 
90820 14 
90832 18 
90843 69 
90918 21 
90963 9 
90999 6 
91008 5 
91086 1 
91094 35 
91131 68 
91170 3 
91241 12 
91265 28 
91276 3 
91305 29 
91384 2 
91405 20 
91439 4 
91451 14 
91562 3 
91582 7 
91587 7 
91612 6 
91616 1 
91620 37 
91631 2 
91777 4 
91872 9 
91888 1 
91901 3 
91917 24 
91923 33 
91942 7 
92046 39 
92069 25 
92092 2 
92220 8 
92242 7 
92245 37 
92250 6 
92255 1 
92261 24 
92268 2 
92271 31 
92283 3 
92294 10 
92306 2 
92312 32 
92316 89 
92319 19 
92328 94 
92338 3 
92343 4 
92352 4 
92356 1 
92370 8 
92485 3 
92513 4 
92519 1 
92547 1 
92842 4 
92933 5 
92970 13 
92992 9 
93001 1 
93263 6 
93280 55 
93409 1 
93421 67 
93432 69 
93450 4 
93484 37 
93489 3 
93498 6 
93509 19 
93515 75 
93520 39 
93529 1 
93546 2 
93555 4 
93560 8 
93668 3 
93714 6 
93717 19 
93721 1 
93741 40 
93748 1 
93779 1 
93888 96 
93918 12 
94042 11 
94404 1 
94482 7 
94488 9 
94500 2 
94591 4 
94704 3 
94737 4 
94808 5 
95000 1 
95040 3 
95044 5 
95075 2 
95085 9 
95131 6 
95165 12 
95173 18 
95176 4 
95187 60 
95223 7 
95235 8 
95322 26 
95345 1 
95376 68 
95505 80 
95536 1 
95606 4 
95609 16 
95618 23 
95826 5 
95836 2 
95878 1 
95978 2 
95982 1 
95995 31 
96000 3 
96018 6 
96022 2 
96158 33 
96164 7 
96182 96 
96188 58 
96196 1 
96204 1 
96211 7 
96215 4 
96221 4 
96226 77 
96229 9 
96234 143 
96240 6 
96246 41 
96252 30 
96261 50 
96270 343 
96279 126 
96286 112 
96302 5 
96309 49 
96315 11 
96325 55 
96329 1 
96337 82 
96373 104 
96376 9 
96383 51 
96405 1 
96436 1 
96443 2 
96460 38 
96486 7 
96489 2 
96511 3 
96519 1 
96533 4 
96577 4 
96587 26 
96688 4 
96720 9 
96813 5 
96829 9 
96832 4 
96844 5 
96882 4 
96973 1 
96997 3 
97102 22 
97155 3 
97360 3 
97386 31 
97430 3 
97459 14 
97539 1 
97617 6 
97708 2 
97759 30 
97774 21 
97777 24 
97810 16 
97821 16 
97978 1 
97989 36 
97993 13 
98058 7 
98080 8 
98119 6 
98138 19 
98151 10 
98174 5 
98183 8 
98262 2 
98306 20 
98315 3 
98352 5 
98429 8 
98491 2 
98502 6 
98510 1 
98559 1 
98599 6 
98602 3 
98628 1 
98758 1 
98762 3 
98875 30 
98950 8 
99093 50 
99107 1 
99203 4 
99220 16 
99255 49 
99275 49 
99316 7 
99407 4 
99411 2 
99421 7 
99534 4 
99564 2 
99568 11 
99717 1 
99733 22 
99884 3 
99915 26 
100009 48 
100033 13 
100051 60 
100144 1 
100149 31 
100152 13 
100163 71 
100167 90 
100181 37 
100197 44 
100202 6 
100212 13 
100224 114 
100227 17 
100237 83 
100243 1 
100248 4 
100293 15 
100298 27 
100307 51 
100321 36 
100328 9 
100332 30 
100338 1 
100366 22 
100378 2 
100381 3 
100435 28 
100462 2 
100471 19 
100483 4 
100501 25 
100506 3 
100510 1 
100520 3 
100526 7 
100539 5 
100580 12 
100644 2 
100697 62 
100775 6 
100794 14 
100849 8 
100861 22 
100890 2 
100893 6 
100909 3 
100923 1 
100929 2 
100934 3 
100944 13 
100994 100 
101084 3 
101197 50 
101202 19 
101212 78 
101224 7 
101229 3 
101232 33 
101259 19 
101268 117 
101275 3 
101285 26 
101292 12 
101295 5 
101305 9 
101402 2 
101410 6 
101421 7 
101436 3 
101439 6 
101443 3 
101452 1 
101466 10 
101473 6 
101548 1 
101573 8 
101586 3 
101591 1 
101700 10 
101723 1 
101732 8 
101739 5 
101755 156 
101772 7 
101776 17 
101786 19 
101790 5 
101797 5 
101805 8 
101812 79 
101816 2 
101822 16 
101827 2 
101830 13 
101834 42 
101842 77 
101845 48 
101853 1 
101970 119 
101991 119 
101997 48 
102006 47 
102010 25 
102017 71 
102021 37 
102045 18 
102111 7 
102157 1 
102288 13 
102306 34 
102331 2 
102335 11 
102344 28 
102357 16 
102365 23 
102457 1 
102460 52 
102563 4 
102620 28 
102648 6 
102665 45 
102693 8 
102738 19 
102839 128 
102852 2 
102868 54 
103154 59 
103318 12 
103358 2 
103403 3 
103423 7 
103441 7 
103506 8 
103586 3 
103614 5 
103636 4 
103684 5 
103749 16 
103813 8 
103904 50 
103916 1 
103965 19 
103977 2 
104093 84 
104097 133 
104102 22 
104105 61 
104112 20 
104128 27 
104136 8 
104139 73 
104149 33 
104159 106 
104170 132 
104176 22 
104186 212 
104198 3 
104234 11 
104300 59 
104334 9 
104448 15 
104509 9 
104539 48 
104545 7 
104603 55 
104648 91 
104684 10 
104841 14 
104864 10 
104884 2 
104893 3 
105002 9 
105017 11 
105050 1 
105070 2 
105103 9 
105191 11 
105210 3 
105220 6 
105223 16 
105239 31 
105290 12 
105299 7 
105321 77 
105374 47 
105418 1 
105454 1 
105539 13 
105558 16 
105681 2 
105724 28 
105763 14 
105773 8 
105812 7 
105919 15 
105983 1 
106016 76 
106019 1 
106064 66 
106176 24 
106286 14 
106342 2 
106384 1 
106449 4 
106678 1 
106705 6 
106797 2 
106822 8 
106837 5 
106844 33 
106878 2 
106954 1 
106991 36 
106996 4 
107004 57 
107015 23 
107026 8 
107031 1 
107036 33 
107045 51 
107056 6 
107176 2 
107180 1 
107184 7 
107197 4 
107202 2 
107213 1 
107216 4 
107222 2 
107233 3 
107237 1 
107371 10 
107506 1 
107541 91 
107549 4 
107553 47 
107559 17 
107564 5 
107577 43 
107583 1 
107588 60 
107594 26 
107601 122 
107611 6 
107622 102 
107654 1 
107663 17 
107820 152 
107833 22 
107840 11 
107852 1 
107864 12 
107872 7 
107878 41 
107884 2 
107902 17 
108007 9 
108022 1 
108036 20 
108042 2 
108055 169 
108073 1 
108081 20 
108149 27 
108152 4 
108174 10 
108196 102 
108209 13 
108213 9 
108308 19 
108351 16 
108368 7 
108388 26 
108396 66 
108404 10 
108408 3 
108414 40 
108427 5 
108446 6 
108459 13 
108462 16 
108490 4 
108522 2 
108577 87 
108621 6 
108649 108 
108691 4 
108726 15 
108735 9 
108762 5 
108847 1 
108861 7 
108869 1 
108874 4 
108984 51 
109005 1 
109009 21 
109030 54 
109053 64 
109209 16 
109216 22 
109231 46 
109243 77 
109255 4 
109400 1 
109562 5 
109605 2 
109698 51 
109735 6 
109756 20 
109882 1 
109924 45 
110021 4 
110064 4 
110067 2 
110077 3 
110093 1 
110129 6 
110189 2 
110249 5 
110254 1 
110258 6 
110287 3 
110377 20 
110397 58 
110412 53 
110434 12 
110440 1 
110575 126 
110583 9 
110587 8 
110591 1 
110597 15 
110601 14 
110607 21 
110613 50 
110622 49 
110642 21 
110647 12 
110653 9 
110664 57 
110791 3 
110814 4 
110822 6 
110842 4 
110858 1 
110899 12 
110923 5 
110929 49 
110963 25 
110976 3 
111061 9 
111087 1 
111232 6 
111246 10 
111256 9 
111260 1 
111271 117 
111281 35 
111285 7 
111320 70 
111331 25 
111335 18 
111348 6 
111355 44 
111367 24 
111373 16 
111383 10 
111391 6 
111395 5 
111399 9 
111463 1 
111538 23 
111544 11 
111712 1 
111938 49 
111974 6 
111983 22 
112194 5 
112310 7 
112325 1 
112372 2 
112382 4 
112387 4 
112404 5 
112421 15 
112424 15 
112428 41 
112434 21 
112476 94 
112496 5 
112540 3 
112620 10 
112657 13 
112667 1 
112747 7 
112765 3 
112779 46 
112809 1 
112855 10 
112898 1 
112943 57 
112984 55 
113002 42 
113039 41 
113063 1 
113099 25 
113128 11 
113156 1 
113164 32 
113170 1 
113175 6 
113183 59 
113193 6 
113287 6 
113292 19 
113303 16 
113308 116 
113318 114 
113328 102 
113333 29 
113340 83 
113347 64 
113351 43 
113359 6 
113460 24 
113483 23 
113486 37 
113495 13 
113510 244 
113525 2 
113531 78 
113555 4 
113576 55 
113587 49 
113594 8 
113601 98 
113604 20 
113609 3 
113613 14 
113619 41 
113630 22 
113637 1 
113656 48 
113765 2 
113794 5 
113801 7 
113818 11 
113915 14 
113920 2 
113928 7 
113946 50 
113958 4 
113972 2 
113976 1 
114001 27 
114082 19 
114087 5 
114125 15 
114240 6 
114270 3 
114305 4 
114431 7 
114437 21 
114560 3 
114611 2 
114787 22 
114855 17 
114890 4 
114897 4 
114900 19 
114906 24 
114936 2 
114984 1 
115047 1 
115051 4 
115061 2 
115071 56 
115080 6 
115083 11 
115096 18 
115100 46 
115173 1 
115229 2 
115242 10 
115263 6 
115293 2 
115336 1 
115354 2 
115375 4 
115393 23 
115416 22 
115428 1 
115457 15 
115463 15 
115470 57 
115498 1 
115514 46 
115523 1 
115530 1 
115600 2 
115610 5 
115621 1 
115639 21 
115644 40 
115716 29 
115726 13 
115732 3 
115738 73 
115745 4 
115748 7 
115773 23 
115782 1 
115788 2 
115800 72 
115815 4 
115886 47 
115939 8 
115958 33 
116040 29 
116062 77 
116094 4 
116172 6 
116176 4 
116207 7 
116211 2 
116248 3 
116289 1 
116396 27 
116541 82 
116554 2 
116567 19 
116575 36 
116582 30 
116588 24 
116622 52 
116718 4 
116750 3 
116756 3 
116782 12 
116893 2 
116900 36 
116916 31 
116926 14 
116933 3 
116936 9 
116948 1 
116951 2 
116961 122 
116998 56 
117003 1 
117009 1 
117032 40 
117056 1 
117063 14 
117067 46 
117071 5 
117079 61 
117085 19 
117090 2 
117093 3 
117129 1 
117138 12 
117173 1 
117201 6 
117215 14 
117225 1 
117233 2 
117240 1 
117250 22 
117267 24 
117277 25 
117285 48 
117294 8 
117313 18 
117319 5 
117328 23 
117334 10 
117344 48 
117352 4 
117357 4 
117364 37 
117373 4 
117380 35 
117393 9 
117397 6 
117408 3 
117515 16 
117522 3 
117529 22 
117543 31 
117561 31 
117571 1 
117594 1 
117597 23 
117698 1 
117708 13 
117753 3 
117758 20 
117890 5 
117996 3 
118011 75 
118039 46 
118046 73 
118052 180 
118060 2 
118066 44 
118075 17 
118086 22 
118182 4 
118230 3 
118246 7 
118253 30 
118285 51 
118369 47 
118376 7 
118393 64 
118413 10 
118423 23 
118440 26 
118470 1 
118548 1 
118556 1 
118573 14 
118611 3 
118616 5 
118632 4 
118652 8 
118664 3 
118667 26 
118682 9 
118693 20 
118697 43 
118703 13 
118713 57 
118722 51 
118731 17 
118737 2 
118763 1 
118774 21 
118778 23 
118784 17 
118787 7 
118791 6 
118843 3 
118878 1 
118888 10 
118892 30 
118922 14 
118929 2 
119020 11 
119195 3 
119202 142 
119217 6 
119230 1 
119234 4 
119250 7 
119258 7 
119265 3 
119354 2 
119361 2 
119394 1 
119397 1 
119407 8 
119413 1 
119423 5 
119479 9 
119490 1 
119493 24 
119528 21 
119561 23 
119587 56 
119637 4 
119655 15 
119738 26 
119858 1 
119885 12 
119927 5 
120000 1 
120034 2 
120059 3 
120067 9 
120070 1 
120084 7 
120108 47 
120144 14 
120158 7 
120174 8 
120177 5 
120182 1 
120234 10 
120245 8 
120261 14 
120270 2 
120336 2 
120372 1 
120384 1 
120435 1 
120508 15 
120574 3 
120587 1 
120591 2 
120598 26 
120647 10 
120670 5 
120682 1 
120712 1 
120728 1 
120785 2 
120798 7 
120813 6 
120826 1 
120839 5 
120870 5 
120885 3 
120903 5 
120936 6 
120942 1 
120945 32 
120955 1 
120991 4 
120998 2 
121008 23 
121018 1 
121090 3 
121094 2 
121130 4 
121149 22 
121188 32 
121191 2 
121200 10 
121219 90 
121227 13 
121235 10 
121244 106 
121257 26 
121263 78 
121276 10 
121288 6 
121294 29 
121301 94 
121314 10 
121320 13 
121327 1 
121332 2 
121341 4 
121354 23 
121379 1 
121427 2 
121436 6 
121440 61 
121468 1 
121515 90 
121546 9 
121551 6 
121555 25 
121566 33 
121571 4 
121576 8 
121581 6 
121588 11 
121597 18 
121600 4 
121604 5 
121627 3 
121645 16 
121649 19 
121652 2 
121656 20 
121672 2 
121682 66 
121689 11 
121700 1 
121765 5 
121814 3 
121840 22 
121845 52 
121852 4 
121855 6 
121861 4 
121873 13 
121883 41 
121895 1 
121908 1 
122014 2 
122025 41 
122032 11 
122046 8 
122059 1 
122158 16 
122161 2 
122166 15 
122174 2 
122192 50 
122196 8 
122205 10 
122213 65 
122241 8 
122247 8 
122251 13 
122254 20 
122259 81 
122270 191 
122279 30 
122284 19 
122289 41 
122298 47 
122303 3 
122307 66 
122313 8 
122320 12 
122362 6 
122369 4 
122460 24 
122469 22 
122486 1 
122489 1 
122497 5 
122577 2 
122636 2 
122646 1 
122651 8 
122669 15 
122682 3 
122691 4 
122747 32 
122782 45 
122786 54 
122798 4 
122807 15 
122814 1 
122822 1 
122865 8 
122893 2 
122979 56 
122982 7 
122993 38 
123079 2 
123085 25 
123089 38 
123097 17 
123103 36 
123115 2 
123158 3 
123199 34 
123222 10 
123324 2 
123343 19 
123414 38 
123557 2 
123572 1 
123579 79 
123584 38 
123602 24 
123618 32 
123649 19 
123717 1 
123732 8 
123740 1 
123770 29 
123777 3 
123811 1 
123877 3 
123917 15 
123922 1 
123933 10 
123945 18 
123967 1 
124022 52 
124058 29 
124252 3 
124342 7 
124364 9 
124506 1 
124509 1 
124523 6 
124527 45 
124668 3 
124673 2 
124676 1 
124682 4 
124719 2 
124817 1 
124830 10 
124843 3 
124851 2 
124854 1 
124860 14 
124867 32 
124874 15 
124879 12 
124887 3 
124891 14 
124901 7 
124905 8 
124911 6 
124916 3 
124967 10 
124980 5 
124984 14 
124990 51 
125000 53 
125006 22 
125017 89 
125028 1 
125034 23 
125039 4 
126125 26 
126133 3 
126144 7 
126148 23 
126154 2 
126159 5 
126168 4 
126173 7 
126177 21 
126182 2 
126213 24 
126236 4 
126243 3 
126249 24 
126278 1 
126289 1 
126292 1 
126301 1 
126308 8 
126316 21 
126321 6 
126329 74 
126335 3 
126341 2 
126346 6 
126354 7 
126363 16 
126370 11 
126374 38 
126379 7 
126382 1 
126388 20 
126395 7 
126432 7 
126436 6 
126441 8 
126444 8 
126451 8 
126457 2 
126467 1 
126475 4 
126481 4 
126486 3 
126489 19 
126498 185 
126504 5 
126509 9 
126516 18 
126525 118 
126532 8 
126537 6 
126557 5 
126583 3 
126594 8 
126600 34 
126608 9 
126626 7 
126630 4 
126634 52 
126644 25 
126652 15 
126659 1 
126662 11 
126667 32 
126675 43 
126681 10 
126703 7 
126711 16 
126717 6 
126722 22 
126728 2 
126734 11 
126747 14 
126776 5 
126779 1 
126818 8 
126823 2 
126828 1 
126849 5 
126874 1 
126883 1 
126896 1 
126964 16 
127024 49 
127135 22 
127148 39 
127165 2 
127180 10 
127228 4 
127270 8 
127383 9 
127494 1 
127509 7 
127542 6 
127589 1 
127603 2 
127609 11 
127616 6 
127629 18 
127638 7 
127654 2 
127663 5 
127675 85 
127684 17 
127695 113 
127705 27 
127729 57 
127831 4 
127845 2 
127853 5 
127869 27 
127876 9 
127892 30 
127895 14 
127902 84 
127992 6 
127998 125 
128136 26 
128158 44 
128188 32 
128198 10 
128202 34 
128221 1 
128252 14 
128257 11 
128260 30 
128298 9 
128330 97 
128339 3 
128393 1 
128414 55 
128466 26 
128516 1 
128570 23 
128573 1 
128584 11 
128598 5 
128602 13 
128762 2 
128843 1 
128935 2 
128944 26 
128980 100 
128997 63 
129001 24 
129005 16 
129019 27 
129032 3 
129055 2 
129161 1 
129370 6 
129536 5 
129559 17 
129574 12 
129683 4 
130204 7 
130245 64 
130254 2 
130258 2 
130347 1 
130431 1 
130434 12 
131070 33 
131145 8 
131232 2 
131391 22 
131406 7 
131576 26 
131604 19 
131653 2 
131681 27 
131704 9 
131711 32 
131715 7 
131769 10 
131821 1 
131860 9 
131865 19 
131871 3 
131893 18 
131898 111 
131902 3 
131913 13 
131922 14 
131926 6 
131930 1 
132009 37 
132057 1 
132073 32 
132080 8 
132179 3 
132188 21 
132200 2 
132208 2 
132215 97 
132221 9 
132229 247 
132246 182 
132252 34 
132261 75 
132268 214 
132277 82 
132285 264 
132303 10 
132327 13 
132336 26 
132347 2 
132352 2 
132357 11 
132363 12 
132370 20 
132376 85 
132388 12 
132406 23 
132416 21 
132461 10 
132481 16 
132491 5 
132517 3 
132522 1 
132532 23 
132540 8 
132546 20 
132552 47 
132556 6 
132564 22 
132578 20 
132591 1 
132707 72 
132711 23 
132717 18 
132729 2 
132740 1 
132798 44 
132862 26 
132880 18 
132902 10 
132965 16 
133018 2 
133060 10 
133071 26 
133083 37 
133145 10 
133163 18 
133200 8 
133214 42 
133228 14 
133247 16 
133264 28 
133307 23 
133316 4 
133332 15 
133339 13 
133343 1 
133361 15 
133381 22 
133390 54 
133436 17 
133451 5 
133501 21 
133517 1 
133568 22 
133572 56 
133588 20 
133593 37 
133619 12 
133623 5 
133627 59 
133660 6 
133688 94 
133692 28 
133700 3 
133709 22 
133749 12 
133792 6 
133808 3 
133880 5 
133890 1 
133913 12 
133967 1 
133977 3 
133981 4 
133999 1 
134008 2 
134015 19 
134116 2 
134133 1 
134210 4 
134251 4 
134302 8 
134362 14 
134369 11 
134373 24 
134438 36 
134449 1 
134496 6 
134509 3 
134622 5 
134640 3 
134650 26 
134658 10 
134721 106 
134732 1 
134804 21 
134810 4 
134864 3 
135016 1 
135048 1 
135122 14 
135170 4 
135226 18 
135259 1 
135324 3 
135345 1 
135364 1 
135374 6 
135380 22 
135406 5 
135415 3 
135478 1 
135530 1 
135537 1 
135548 23 
135552 3 
135559 24 
135568 2 
135582 2 
135587 2 
135619 2 
135648 10 
135659 2 
135665 4 
135684 1 
135701 2 
135709 33 
135717 3 
135722 32 
135726 3 
135734 56 
135743 57 
135755 120 
135764 94 
135771 20 
135779 2 
135783 8 
135801 472 
135814 245 
135822 134 
135832 94 
135842 17 
135848 57 
135856 59 
135864 18 
135873 18 
135948 7 
135954 2 
135958 23 
135965 111 
135971 101 
136001 4 
136011 89 
136023 107 
136030 4 
136033 10 
136042 337 
136056 31 
136062 114 
136072 26 
136097 340 
136105 184 
136116 97 
136122 3 
136135 5 
136145 1 
136157 14 
136163 24 
136168 3 
136171 20 
136176 7 
136183 33 
136192 58 
136213 23 
136223 1 
136233 18 
136242 22 
136250 34 
136262 11 
136268 19 
136275 15 
136278 3 
136281 5 
136286 12 
136295 54 
136299 1 
136303 9 
136308 190 
136317 71 
136325 141 
136328 1 
136331 8 
136335 69 
136341 40 
136349 23 
136357 65 
136361 20 
136368 125 
136379 62 
136388 61 
136407 70 
136413 5 
136416 8 
136425 21 
136429 4 
136435 21 
136439 1 
136444 27 
136450 12 
136453 36 
136463 1 
136487 11 
136506 1 
136540 22 
136552 15 
136575 15 
136581 15 
136617 13 
136649 3 
136686 10 
136698 1 
136763 3 
136784 4 
136811 1 
136816 4 
136931 4 
136943 1 
137030 8 
137066 3 
137114 35 
137180 1 
137187 4 
137192 18 
137198 12 
137222 89 
137231 14 
137266 28 
137276 31 
137292 8 
137311 1 
137330 2 
137333 1 
137344 3 
137405 1 
137413 18 
137482 2 
137512 11 
137580 3 
137693 3 
137699 3 
137759 1 
137771 4 
137780 52 
137789 10 
137794 1 
137797 9 
137802 17 
137811 240 
137822 173 
137830 6 
137838 57 
137857 4 
137865 9 
137873 61 
137952 20 
137991 49 
138001 13 
138012 9 
138025 12 
138034 10 
138045 75 
138053 2 
138061 4 
138075 75 
138082 29 
138089 31 
138098 12 
138110 2 
138123 5 
138126 10 
138160 1 
138248 2 
138252 10 
138257 1 
138313 1 
138328 16 
138348 19 
138357 3 
138402 5 
138409 1 
138453 15 
138459 4 
138480 11 
138493 10 
138571 10 
138583 8 
138642 42 
138656 10 
138659 30 
138664 3 
138679 1 
138696 12 
138712 74 
138723 44 
138727 4 
138746 6 
138750 25 
138768 49 
138803 35 
138850 6 
138872 61 
138883 57 
138904 7 
138959 37 
139019 6 
139052 7 
139055 9 
139081 5 
139098 35 
139101 25 
139150 1 
139192 6 
139217 4 
139251 4 
139289 2 
139317 26 
139362 7 
139386 8 
139413 12 
139448 12 
139527 2 
139530 92 
139538 3 
139660 4 
139674 155 
139697 1 
139700 17 
139703 3 
139725 1 
139801 28 
139808 24 
139817 18 
139843 33 
139866 56 
139877 86 
139887 8 
139899 44 
139906 108 
139921 10 
139931 48 
139936 29 
139941 149 
139970 21 
139979 3 
139984 25 
139993 14 
140003 3 
140011 40 
140016 5 
140023 2 
140064 7 
140073 6 
140139 1 
140142 6 
140160 24 
140167 6 
140188 2 
140191 6 
140194 5 
140197 6 
140201 10 
140213 2 
140218 17 
140221 2 
140246 27 
140250 1 
140273 1 
140281 25 
140291 2 
140301 2 
140315 7 
140347 1 
140377 75 
140383 3 
140389 71 
140398 4 
140407 15 
140411 1 
140417 124 
140424 58 
140427 2 
140432 30 
140467 58 
140516 116 
140520 166 
140525 49 
140530 186 
140535 61 
140539 5 
140543 3 
140555 124 
140562 33 
140575 140 
140584 88 
140592 5 
140597 41 
140601 39 
140605 54 
140613 280 
140636 32 
140646 17 
140650 12 
140657 3 
140678 76 
140688 1 
140697 68 
140744 42 
140750 22 
140756 6 
140764 110 
140799 11 
140804 18 
140807 14 
140813 120 
140822 20 
140830 43 
140834 62 
140840 3 
140845 4 
140849 3 
140856 1 
140867 123 
140880 70 
140888 62 
140899 72 
140983 7 
140986 47 
140991 47 
140999 26 
141002 10 
141008 2 
141014 17 
141022 101 
141033 18 
141038 119 
141048 33 
141062 17 
141072 117 
141082 72 
141085 1 
141090 21 
141125 150 
141133 28 
141136 23 
141143 24 
141148 7 
141153 12 
141162 56 
141172 8 
141175 20 
141181 1 
141189 32 
141210 17 
141987 2 
142017 1 
142050 1 
142056 1 
142064 8 
142083 16 
142100 4 
142108 1 
142122 4 
142131 9 
142137 6 
142143 7 
142233 28 
142904 59 
142910 34 
142922 1 
142925 11 
142929 56 
142939 93 
142947 28 
142959 3 
142963 85 
142984 20 
142990 61 
142997 87 
143029 84 
143047 3 
143054 30 
143064 9 
143101 32 
143108 10 
143129 9 
143150 1 
143155 1 
143160 40 
143165 83 
143177 9 
143190 13 
143201 15 
143212 3 
143229 3 
143232 30 
143240 10 
143246 92 
143257 98 
143265 6 
143273 33 
143309 7 
143318 1 
143375 1 
143383 2 
143387 12 
143406 27 
143419 1 
143428 2 
143432 1 
143440 15 
143459 3 
143531 10 
143534 6 
143543 6 
143549 55 
143554 7 
143578 1 
143670 6 
143698 7 
143710 3 
143717 2 
143723 19 
143726 3 
143730 11 
143751 3 
143757 1 
143762 3 
143766 3 
143769 2 
143786 1 
143804 19 
143949 1 
143953 3 
143965 8 
143973 7 
143996 2 
144003 1 
144044 11 
144085 2 
144114 71 
144118 2 
144125 10 
144179 16 
144190 3 
144258 13 
144267 2 
144301 20 
144328 32 
144373 1 
144404 5 
144440 22 
144453 132 
144469 2 
144477 27 
144500 21 
144512 21 
144524 18 
144552 12 
144560 2 
144563 22 
144571 4 
144575 2 
144578 17 
144582 15 
144601 13 
144607 1 
144688 7 
144708 2 
144721 8 
144729 2 
144769 9 
144845 42 
144854 1 
144867 18 
144883 19 
145136 10 
145171 11 
145177 50 
145195 9 
145202 27 
145221 1 
145301 5 
145315 55 
145327 1 
145332 47 
145348 15 
145354 37 
145374 7 
145491 14 
145495 5 
145508 3 
145515 1 
145519 4 
145532 52 
145548 79 
145551 1 
145668 42 
145681 64 
145685 3 
145693 54 
145704 63 
145804 11 
145817 1 
145828 5 
145832 13 
145840 3 
145847 29 
145853 6 
145859 19 
145869 30 
145880 24 
145885 2 
145889 7 
145895 1 
145993 9 
146001 3 
146034 21 
146052 303 
146071 2 
146078 29 
146082 23 
146090 2 
146097 2 
146114 68 
146405 12 
146418 3 
146424 2 
146441 2 
146444 12 
146451 2 
146466 19 
146532 7 
146559 5 
146573 11 
146586 15 
146595 7 
146618 5 
146621 7 
146758 1 
146762 6 
146778 4 
146783 58 
146789 66 
146810 15 
146816 44 
146821 7 
146829 32 
146911 1 
146925 4 
146964 107 
146969 129 
146979 40 
146990 91 
146998 72 
147007 138 
147016 7 
147019 35 
147027 171 
147032 121 
147039 21 
147046 200 
147061 5 
147070 5 
147083 18 
147091 28 
147095 20 
147100 58 
147103 8 
147138 21 
147156 6 
147202 3 
147205 11 
147251 14 
147259 82 
147269 115 
147279 22 
147403 9 
147410 16 
147421 32 
147424 20 
147431 31 
147440 101 
147455 24 
147467 17 
147470 7 
147504 11 
147546 1 
147555 1 
147573 30 
147579 26 
147607 4 
147614 1 
147653 1 
147688 3 
147728 21 
147731 6 
147753 42 
147848 20 
148041 4 
148047 9 
148095 5 
148149 35 
148181 6 
148189 1 
148234 14 
148291 3 
148321 2 
148344 1 
148358 10 
148364 13 
148372 96 
148382 17 
148419 3 
148529 1 
148608 6 
148611 6 
148642 4 
148679 58 
148684 1 
148697 3 
148738 5 
148913 2 
148934 4 
148976 6 
148990 43 
149047 17 
149096 1 
149107 2 
149226 1 
149257 13 
149261 70 
149266 8 
149306 62 
149366 1 
149390 5 
149447 21 
149530 1 
149581 9 
149621 9 
149713 2 
149720 36 
149755 21 
149785 18 
149826 3 
149834 7 
149846 27 
149869 2 
149886 60 
149891 19 
149905 26 
149909 5 
149945 2 
149956 21 
149979 2 
149987 1 
149993 9 
150001 33 
150107 1 
150115 6 
150176 9 
150182 32 
150192 38 
150198 29 
150217 1 
150229 9 
150234 7 
150244 4 
150266 35 
150349 2 
150359 9 
150393 1 
150422 10 
150433 1 
150437 10 
150445 8 
150465 1 
150510 15 
150544 77 
150568 2 
150594 95 
150599 1 
150604 1 
150616 1 
150619 18 
150723 16 
150765 19 
150786 8 
150799 25 
150805 7 
150808 33 
150908 28 
150916 8 
150923 11 
150929 13 
150947 20 
150971 5 
151060 3 
151090 36 
151118 3 
151121 53 
151138 11 
151146 66 
151157 14 
151191 5 
151238 68 
151243 9 
151248 47 
151254 1 
151258 30 
151270 112 
151275 39 
151306 961 
151328 26 
151333 4 
151339 5 
151370 23 
151386 62 
151402 135 
151412 33 
151415 102 
151423 23 
151427 78 
151434 3 
151447 3 
151454 20 
153216 3 
153282 34 
153295 1 
153472 12 
153552 5 
153563 3 
153569 1 
153572 1 
153575 1 
153578 4 
153583 70 
153629 3 
153722 3 
153725 25 
153740 4 
153745 85 
153754 27 
153758 7 
153766 88 
153771 2 
153779 389 
153789 54 
153795 2 
153803 8 
153816 1 
153832 1 
153841 4 
153851 1 
153868 3 
153873 26 
153879 4 
153890 12 
154044 34 
154050 10 
154054 6 
154069 3 
154075 23 
154078 16 
154084 36 
154090 23 
154131 28 
154168 4 
154207 5 
154217 8 
154220 1 
154225 4 
154228 31 
154734 92 
154744 6 
154972 2 
155216 15 
155387 1 
157781 50 
157807 16 
158026 1 
158133 21 
158142 91 
158167 8 
158177 9 
158192 74 
158297 1 
158305 13 
158309 4 
158315 2 
158322 2 
158327 33 
158333 6 
158336 2 
158341 2 
158345 5 
158351 7 
158488 2 
158492 1 
158509 7 
158513 10 
158520 87 
158531 2 
158541 130 
158550 217 
158560 20 
158596 43 
158605 8 
158624 70 
158632 39 
158638 15 
158645 17 
158650 2 
158654 46 
158663 1 
158666 17 
158672 6 
158701 12 
158737 1 
159711 1 
159727 21 
159733 17 
159738 4 
159756 134 
159770 20 
159776 36 
159800 216 
159816 52 
159823 45 
159828 1 
159838 12 
159846 1 
159849 1 
159864 4 
159907 1 
159918 2 
159992 27 
160007 572 
160021 52 
160039 422 
160068 190 
160078 30 
160085 2 
160182 1 
160186 1 
160196 1 
160208 19 
160214 88 
160217 6 
160223 3 
160228 7 
160236 7 
160239 37 
160246 65 
160253 22 
160257 5 
160263 31 
160270 79 
160273 1 
160301 76 
160309 10 
160358 2 
160362 13 
160390 78 
160419 24 
160431 6 
160547 56 
160555 8 
160565 17 
160576 106 
160584 81 
160598 13 
160706 11 
160724 28 
160753 1 
160856 9 
160860 2 
160914 5 
161156 2 
161176 14 
161220 15 
161225 1 
161332 6 
161335 2 
161358 5 
161369 23 
161385 3 
161392 53 
161508 26 
161517 55 
161529 64 
161536 1 
161539 15 
161542 2 
161545 22 
161551 61 
161560 93 
161581 376 
161592 38 
161609 75 
161617 19 
161624 13 
161628 17 
161634 157 
161646 7 
161651 14 
161745 4 
161783 2 
161808 1 
161812 17 
161819 1 
161822 23 
161830 4 
161986 2 
161997 30 
162003 6 
162014 12 
162018 29 
162023 31 
162026 1 
162037 2 
162137 4 
162146 1 
162155 27 
162171 4 
162178 23 
162183 3 
162198 31 
162202 33 
162214 23 
162278 4 
162292 33 
162322 2 
162334 28 
162354 1 
162365 10 
162508 4 
162518 3 
162522 1 
162533 2 
162540 6 
162551 13 
162587 1 
162645 5 
162666 1 
162674 26 
162686 12 
162691 26 
162694 3 
162703 77 
162717 9 
162735 23 
162742 11 
162752 4 
162757 2 
162771 9 
162776 1 
162783 3 
162787 1 
162795 3 
162807 7 
162818 4 
162836 3 
162840 6 
162850 14 
162882 7 
162894 1 
162899 14 
162926 1 
162929 5 
162945 1 
163015 39 
163070 29 
164034 3 
164089 9 
164110 2 
164119 32 
164134 1 
164148 5 
164171 4 
164182 17 
164202 13 
164213 3 
164216 11 
164221 9 
164225 1 
164243 4 
164249 2 
164254 4 
164257 35 
164264 160 
164277 55 
164280 1 
164292 126 
164311 11 
164323 25 
164326 1 
164334 156 
164344 479 
164354 16 
164379 2 
164382 1 
164385 72 
164403 478 
164425 15 
164431 15 
164439 68 
164451 18 
164460 11 
164463 6 
164484 5 
164490 9 
164548 7 
164555 1 
164566 5 
164594 14 
164598 15 
164610 21 
164613 21 
164617 3 
164627 10 
164638 4 
164657 4 
164682 1 
164685 1 
164688 1 
164693 18 
164699 2 
164707 70 
164719 126 
164725 21 
164731 150 
164743 32 
164752 1 
164773 5 
164793 1 
164805 25 
164824 1 
164827 32 
164836 4 
164844 1 
164848 26 
164855 2 
164861 1 
164866 52 
164872 60 
164881 70 
164895 6 
164899 17 
164906 6 
164909 39 
164912 36 
164919 67 
164924 11 
164931 20 
164938 233 
164955 217 
164970 23 
164976 58 
165034 5 
165056 7 
165068 17 
165074 8 
165082 67 
165101 18 
165107 20 
165116 73 
165126 24 
165129 11 
165133 19 
165137 30 
165144 5 
165152 2 
165159 32 
165164 16 
165189 21 
165208 21 
165211 9 
165219 1 
165224 19 
165244 2 
165250 16 
165283 3 
165292 21 
165315 8 
165324 1 
165335 40 
165338 32 
165381 8 
165393 4 
165397 4 
165407 26 
165415 6 
165422 22 
165425 2 
165428 3 
165433 25 
165441 3 
165448 1 
165457 16 
165460 2 
165467 35 
165480 10 
165491 7 
165511 6 
165525 9 
165533 4 
165536 2 
165559 10 
165566 4 
165569 1 
165576 35 
165587 29 
165593 2 
165600 4 
165623 7 
165628 15 
165648 2 
165654 10 
165662 10 
165694 3 
165697 13 
165706 42 
165718 2 
165725 2 
165729 14 
165737 63 
165747 18 
165774 3 
165777 4 
165782 1 
165826 2 
165859 44 
165863 3 
165873 13 
165880 24 
165890 1 
165949 2 
166420 12 
166438 18 
166449 43 
166459 131 
166506 32 
166509 33 
166512 31 
166533 6 
166536 20 
166606 17 
166610 30 
166618 42 
166622 8 
166651 16 
166668 54 
166673 70 
166693 23 
166724 80 
166739 64 
166753 6 
166762 19 
166765 19 
166776 8 
166782 4 
166787 24 
166806 110 
166820 39 
166825 29 
166832 37 
166838 1 
166849 73 
166856 20 
166869 3 
166872 7 
166881 6 
166889 4 
166898 28 
166905 15 
166913 3 
166918 1 
166924 37 
166928 34 
166939 3 
166954 89 
166960 83 
166964 5 
166968 36 
166972 3 
166978 16 
166987 241 
166995 57 
167003 14 
167011 102 
167019 9 
167022 2 
167028 131 
167035 67 
167040 5 
167044 1 
167052 88 
167061 13 
167072 70 
167082 87 
167094 40 
167099 40 
167125 741 
167152 50 
167158 82 
167166 75 
167172 33 
167177 1 
167180 48 
167189 33 
167196 4 
167216 3 
167219 1 
167224 6 
167230 9 
167255 1 
167272 28 
167295 26 
167307 57 
167318 7 
167331 4 
167337 6 
167344 4 
167351 2 
167369 4 
167372 3 
167379 10 
167383 2 
167389 3 
167403 14 
167407 2 
167458 5 
167468 8 
167480 21 
167492 7 
167500 3 
167504 19 
167512 32 
167517 83 
167530 23 
167534 21 
167561 26 
167590 69 
167593 3 
167596 4 
167602 80 
167634 56 
167643 1 
167676 1 
167688 25 
167700 11 
167717 18 
167727 144 
167737 62 
167749 360 
167756 39 
167761 56 
167773 13 
167776 1 
167794 8 
167808 1 
167846 5 
167864 6 
167869 4 
167872 5 
167875 5 
167882 71 
167888 52 
167891 2 
167894 9 
167906 233 
167922 19 
167933 126 
167943 8 
167946 3 
167963 416 
167976 136 
167988 12 
168007 250 
168055 1 
168082 1 
168089 1 
168096 13 
168099 3 
168104 5 
168111 12 
168118 59 
168126 2 
168130 6 
168138 3 
168142 9 
168148 12 
168165 9 
168169 7 
168176 7 
168185 3 
168194 4 
168199 19 
168206 35 
168211 8 
168228 9 
168248 1 
168258 1 
168262 2 
168274 9 
168283 1 
168286 7 
168290 51 
168294 63 
168309 43 
168317 2 
168320 4 
168325 14 
168338 4 
168343 2 
168347 1 
168350 4 
168359 46 
168367 1 
168436 1 
168531 2 
168536 11 
168539 1 
168564 6 
168572 4 
168678 1 
168686 5 
168689 3 
168740 1 
168823 7 
168832 19 
169084 8 
169127 1 
169206 2 
169289 4 
169317 1 
169396 3 
169489 2 
169493 13 
169497 1 
169500 4 
169504 6 
169511 3 
169514 1 
169517 11 
169523 1 
169606 2 
169625 1 
169628 20 
169633 3 
169637 8 
169656 14 
169660 3 
169673 37 
169680 229 
169694 39 
169701 68 
169751 23 
169786 1 
169805 1 
169811 5 
169815 52 
169871 5 
169879 28 
169929 23 
169940 1 
169961 9 
169970 1 
169983 24 
169997 14 
170001 27 
170005 14 
170015 6 
170018 1 
170022 1 
170025 3 
170033 16 
170037 2 
170041 1 
170045 37 
170058 5 
170068 20 
170075 8 
170081 2 
170087 6 
170091 2 
170095 3 
170168 11 
170180 2 
170195 5 
170207 2 
170212 19 
170216 21 
170222 1 
170226 24 
170231 9 
170234 2 
170245 11 
170262 9 
170265 28 
170270 11 
170281 23 
170290 1 
170380 1 
170392 1 
170405 1 
170408 3 
170411 1 
170419 3 
170430 9 
170435 3 
170438 9 
170447 290 
170468 9 
170474 31 
170480 7 
170483 8 
170491 47 
170494 5 
170500 4 
170506 5 
170516 174 
170535 304 
170566 14 
171014 1 
171018 2 
171114 1 
171119 15 
171128 2 
171140 33 
171155 1 
171163 11 
171196 58 
171245 57 
171257 4 
171262 6 
171275 73 
171294 6 
171297 1 
171301 1 
171305 12 
171313 5 
171320 194 
171326 10 
171335 126 
171344 7 
171350 18 
171364 5 
171379 32 
171398 41 
171418 3 
171450 8 
171808 1 
171855 3 
171924 30 
171953 30 
171961 22 
171972 1 
171975 4 
172001 34 
172014 1 
172021 8 
172025 3 
172037 29 
172044 12 
172080 6 
172086 3 
172114 2 
172118 20 
172123 67 
172128 27 
172133 1 
172136 29 
172141 22 
172145 36 
172152 13 
172157 2 
172161 2 
172181 3 
172189 2 
172202 5 
172261 68 
172277 18 
172287 1 
172299 6 
172302 6 
172310 21 
172316 15 
172323 11 
172330 57 
172342 100 
172379 1 
172384 32 
172393 158 
172402 5 
172419 21 
172433 98 
172449 63 
172457 8 
172462 21 
172469 8 
172474 15 
172479 37 
172511 31 
172594 5 
172614 53 
172626 1 
172631 41 
172647 48 
172761 15 
172797 16 
172862 1 
172955 75 
172963 10 
172977 12 
172989 1 
173057 3 
173081 16 
173097 16 
173102 14 
173135 30 
173244 33 
173345 2 
173411 20 
173424 3 
173456 5 
173462 9 
173487 2 
173495 7 
173551 20 
173592 14 
173638 10 
173678 1 
173687 1 
173717 6 
173725 8 
173739 3 
173758 1 
173772 45 
173781 5 
173789 4 
173792 30 
173801 33 
173810 2 
173840 3 
173844 3 
173963 14 
173968 4 
173984 3 
174002 7 
174005 2 
174039 45 
174091 3 
174125 4 
174165 5 
174176 1 
174245 12 
174268 61 
174337 1 
174343 50 
174354 31 
174379 3 
174441 9 
174472 117 
174479 6 
174485 113 
174495 10 
174504 7 
174525 5 
174530 3 
174535 23 
174549 66 
174557 40 
174563 27 
174571 34 
174583 28 
174633 12 
174663 1 
174668 6 
174677 7 
174690 10 
174701 16 
174731 4 
174734 2 
174739 43 
174768 2 
174782 4 
174795 2 
174799 9 
174821 12 
174836 12 
174893 1 
174902 3 
174911 1 
174917 12 
174933 4 
174941 15 
174944 4 
174950 6 
174958 9 
175323 1 
176306 8 
177605 1 
177609 1 
177617 5 
177623 3 
177628 3 
177635 10 
177644 9 
177670 3 
177673 2 
177680 20 
177687 9 
177692 5 
177700 2 
177713 1 
177720 2 
177725 8 
177733 3 
177737 3 
177744 28 
177752 21 
177760 16 
177766 5 
177776 2 
177902 14 
177908 32 
177915 1 
177920 19 
177928 1 
177934 1 
177938 13 
177994 1 
178088 1 
178118 2 
178126 18 
178136 1 
178171 25 
178209 5 
178236 34 
178250 2 
178258 5 
178266 75 
178271 1 
178274 1 
178285 32 
178309 3 
178318 13 
178333 2 
178350 7 
178355 16 
178410 21 
178422 16 
178430 53 
178441 4 
178465 11 
178468 2 
178472 1 
178476 42 
178484 56 
178492 1 
178495 7 
178600 1 
178608 1 
178612 5 
178622 11 
178630 4 
178642 20 
178653 3 
178656 16 
178701 1 
178718 7 
178738 4 
178759 8 
178775 1 
178780 17 
178786 17 
178790 6 
178826 22 
178842 4 
178861 1 
178877 12 
178883 1 
178916 1 
178952 19 
178981 5 
179070 56 
179080 79 
179115 1 
179128 7 
179160 1 
179271 16 
179295 10 
179299 4 
179341 2 
179344 3 
179396 6 
179410 6 
179478 3 
179629 28 
179721 11 
179885 18 
179900 5 
179972 1 
180038 2 
180104 4 
180140 1 
180236 1 
180374 2 
180448 1 
180633 4 
180647 11 
180680 5 
180814 7 
180821 3 
180838 17 
180925 1 
180936 4 
180940 4 
180960 8 
181095 15 
181132 43 
181147 42 
181232 1 
181237 22 
181246 20 
181259 4 
181278 4 
181314 17 
181367 5 
181400 19 
181411 15 
181414 22 
181423 20 
181432 57 
181443 2 
181447 10 
181468 390 
181483 4 
181488 9 
181517 6 
181523 10 
181533 17 
181547 36 
181552 6 
181563 1 
181567 3 
181573 7 
181582 16 
181592 17 
181667 10 
181686 15 
181692 3 
181709 76 
181724 15 
181729 1 
181767 10 
181776 3 
181797 19 
181833 6 
181836 4 
181848 1 
181867 3 
181943 18 
181958 23 
181963 24 
181971 9 
181975 68 
181986 5 
181993 6 
181997 13 
182024 1 
182086 7 
182090 3 
182109 7 
182115 15 
182128 5 
182137 49 
182143 5 
182147 85 
182151 5 
182158 53 
182162 14 
182175 339 
182190 235 
182206 385 
182219 11 
182229 219 
182248 482 
182265 277 
182277 57 
182283 30 
182293 11 
182303 21 
182317 9 
182326 11 
182343 9 
182365 3 
184058 18 
184065 1 
184078 10 
184082 9 
184086 56 
184090 1 
184095 1 
184102 3 
184117 1 
184121 2 
184143 1 
184164 3 
184169 6 
184198 1 
184217 13 
184220 9 
184233 18 
184236 4 
184241 68 
184249 9 
184256 83 
184269 26 
184284 76 
184295 36 
184300 18 
184313 14 
184318 2 
184321 1 
184324 61 
184333 3 
184343 1 
184350 1 
184380 1 
184385 37 
184431 1 
184436 5 
184457 4 
184476 2 
184504 1 
184512 4 
184530 2 
184552 14 
184563 73 
184570 17 
184587 18 
184599 16 
184623 1 
184629 195 
184641 64 
184651 1 
184659 11 
184668 12 
184681 1 
184690 20 
184698 16 
184703 8 
184794 6 
184822 20 
184826 5 
184835 13 
184843 1 
184854 34 
184871 1 
184890 1 
184894 69 
184917 46 
184923 25 
184926 2 
184932 63 
184953 7 
184964 2 
184989 15 
184994 252 
185003 19 
185006 121 
185014 141 
185031 21 
185037 39 
185043 5 
185060 13 
185087 8 
185092 1 
185098 1 
185157 18 
185163 1 
185167 79 
185173 11 
185181 38 
185184 1 
185189 4 
185198 21 
185203 37 
185211 3 
185218 23 
185225 25 
185233 33 
185239 1 
185247 4 
185250 1 
185287 4 
185325 2 
185335 3 
185340 1 
185351 3 
185369 7 
185397 7 
185407 4 
185413 3 
185436 9 
185478 23 
185505 5 
185508 2 
185512 2 
185515 8 
185533 2 
185602 34 
185616 38 
185626 57 
185635 30 
185639 32 
185646 2 
185661 37 
185665 8 
185670 49 
185678 136 
185696 4 
185703 29 
185707 29 
185718 13 
185730 25 
185737 1 
185746 1 
185749 10 
185757 21 
185769 48 
185774 24 
185779 2 
185782 5 
185826 5 
185833 133 
185838 1 
185853 32 
185860 1 
185863 1 
185867 3 
185877 48 
185887 11 
185896 17 
185913 62 
185929 32 
185963 102 
185998 5 
186004 21 
186035 34 
186046 16 
186053 17 
186058 19 
186061 11 
186066 21 
186080 10 
186093 1 
186517 35 
186528 39 
186534 15 
186542 53 
186563 433 
186585 2 
186589 3 
186593 14 
186601 237 
186606 79 
186609 274 
186628 7 
186632 19 
186638 10 
186647 398 
186658 625 
186672 196 
186679 94 
186685 247 
186694 1 
186697 96 
186703 102 
186709 20 
186717 9 
186723 2 
186729 3 
186759 31 
186787 3 
186806 36 
186812 4 
186817 2 
186823 51 
186831 130 
186840 170 
186849 10 
186857 205 
186867 52 
186877 54 
186886 13 
186890 35 
186932 2 
186940 9 
186982 1 
186994 1 
187028 7 
187037 16 
187042 62 
187048 62 
187054 1 
187059 26 
187064 3 
187067 26 
187147 19 
187165 1 
187195 34 
187205 15 
187213 3 
187220 31 
187238 7 
187253 50 
187287 1 
187335 17 
187341 8 
187371 4 
187384 15 
187487 59 
187587 13 
187722 3 
187763 8 
187768 2 
187773 10 
187780 30 
187784 13 
187799 4 
187883 8 
187911 4 
187955 52 
187973 1 
188029 5 
188082 14 
188097 39 
188122 32 
188147 6 
188158 3 
188209 3 
188224 1 
188251 13 
188257 4 
188277 12 
188342 27 
188345 1 
188353 13 
188467 13 
188478 1 
188554 10 
188628 21 
188635 4 
188648 14 
188780 1 
188846 67 
188885 42 
188889 64 
188903 4 
189069 1 
189074 9 
189110 28 
189117 13 
189227 3 
189252 1 
189274 39 
189290 48 
189316 1 
189326 15 
189382 4 
189429 12 
189503 102 
189539 38 
189562 39 
189573 7 
189581 5 
189584 10 
189644 9 
189721 9 
189743 1 
189749 9 
189755 17 
189783 31 
189798 1 
189816 18 
189925 40 
189970 155 
189980 51 
190034 5 
190055 23 
190060 4 
190156 5 
190210 1 
190254 52 
190270 2 
190273 11 
190372 2 
190389 29 
190400 107 
190409 1 
190416 12 
190470 6 
190556 3 
190563 1 
190634 5 
190650 7 
190661 3 
190703 11 
190780 52 
190797 6 
190822 7 
190826 6 
190863 12 
190870 17 
190946 14 
190951 21 
190960 1 
190982 4 
191043 4 
191082 10 
191119 1 
191143 20 
191175 1 
191288 54 
191303 49 
191314 4 
191366 4 
191465 13 
191473 9 
191477 3 
191488 3 
191501 12 
191510 5 
191594 16 
191607 11 
191616 22 
191620 7 
191730 14 
191747 27 
191751 1 
191765 115 
191774 3 
191779 16 
191786 47 
191792 1 
191801 86 
191810 1 
191815 3 
191826 8 
191831 18 
191837 269 
191851 748 
191866 6 
191869 21 
191873 75 
191892 424 
191911 22 
191917 7 
191925 9 
191932 23 
191935 50 
191941 39 
191946 55 
191950 118 
191972 18 
191979 3 
191984 46 
191988 66 
192007 41 
192019 17 
192022 10 
192025 1 
192029 81 
192036 2 
192046 40 
192053 41 
192056 5 
192061 10 
192066 20 
192074 4 
192086 30 
192100 9 
192117 22 
192126 2 
192135 6 
192151 2 
192155 5 
192164 24 
192167 6 
192170 2 
192182 4 
192187 16 
192194 4 
192219 1 
192246 21 
192255 47 
192263 9 
192270 5 
192278 34 
192283 3 
192294 28 
192302 10 
192309 22 
192315 1 
192319 10 
192326 14 
192329 10 
192338 11 
192342 3 
192350 52 
192363 18 
192380 2 
192412 11 
192437 5 
192450 4 
192453 1 
192474 90 
192486 26 
192512 3 
192519 88 
192541 2 
192549 12 
192598 26 
192609 3 
192613 3 
192622 1 
192634 1 
192638 1 
192654 25 
192661 1 
192750 2 
192753 4 
192817 2 
192873 2 
192889 3 
192900 10 
192908 13 
192914 44 
192919 4 
192924 56 
192929 8 
192932 12 
192944 58 
192950 1 
192954 54 
192959 8 
192965 67 
192979 37 
192986 54 
193015 1 
193052 67 
193059 95 
193068 6 
193071 4 
193081 62 
193085 1 
193089 42 
193093 43 
193101 2 
193120 284 
193146 291 
193158 96 
193168 1 
193174 10 
193179 25 
193183 6 
193190 3 
193197 118 
193211 259 
193227 64 
193235 24 
193241 28 
193244 3 
193251 65 
193259 55 
193264 10 
193269 3 
193275 6 
193279 1 
193293 1 
193302 92 
193321 9 
193341 2 
193349 7 
193360 70 
193368 95 
193377 35 
193385 62 
193390 8 
193394 112 
193401 19 
193405 34 
193412 58 
193420 5 
193425 97 
193431 8 
193451 12 
193462 1 
193470 13 
193490 13 
193506 21 
193518 3 
193526 17 
193532 2 
193538 4 
193544 69 
193554 3 
193558 20 
193561 5 
193576 217 
193593 222 
193612 75 
193617 9 
193628 2 
193635 5 
193646 102 
193662 425 
193680 27 
193683 1 
193704 24 
193712 141 
193727 25 
193742 208 
193767 134 
193776 121 
193782 24 
193790 91 
193796 94 
193801 54 
193813 31 
193844 390 
193863 47 
193875 46 
193895 216 
193908 53 
193918 111 
193928 74 
193937 2 
193942 33 
193948 4 
193951 3 
193961 28 
193965 1 
193970 37 
193983 3 
193987 23 
193994 48 
194000 12 
194006 8 
194011 46 
194020 63 
194032 40 
194043 40 
194052 38 
194058 16 
194063 10 
194067 3 
194071 11 
194075 2 
194079 8 
194083 4 
194110 19 
194118 77 
194124 5 
194146 11 
194160 6 
194188 2 
194197 4 
194208 5 
194223 7 
194231 15 
194235 1 
194239 2 
194251 28 
194260 101 
194269 69 
194274 5 
194279 5 
194289 5 
194309 14 
194319 125 
194341 8 
194417 79 
194450 8 
194459 22 
194468 16 
194479 1 
194486 1 
194509 7 
194536 1 
194589 18 
194596 54 
194616 44 
194630 6 
194640 37 
194666 2 
194692 5 
194696 1 
194728 3 
194736 3 
194747 3 
194758 9 
194762 15 
194781 6 
194823 6 
194826 6 
194833 2 
194836 15 
194907 3 
194918 4 
194929 10 
194943 5 
194950 12 
194965 2 
194982 41 
195001 4 
195009 21 
195040 30 
195068 46 
195079 8 
195085 24 
195090 7 
195106 5 
195143 1 
195151 8 
195178 6 
195202 5 
195220 1 
195226 78 
195235 57 
195242 22 
195308 1 
195360 2 
195372 6 
195382 134 
195386 34 
195408 13 
195464 48 
195495 1 
195516 7 
195520 14 
195571 10 
195608 17 
195640 67 
195644 3 
195652 4 
195656 1 
195677 60 
195682 18 
195692 9 
195700 50 
195755 28 
195772 2 
195791 19 
195796 18 
195801 2 
195813 20 
195816 13 
195830 1 
195836 2 
195841 20 
195852 4 
195860 2 
195875 1 
195909 3 
195920 3 
195925 83 
195932 2 
195942 2 
195950 38 
195954 16 
195959 42 
195974 81 
195984 4 
196000 72 
196006 9 
196011 3 
196016 23 
196023 73 
196037 10 
196041 3 
196047 4 
196059 151 
196063 60 
196068 29 
196071 3 
196074 13 
196091 1 
196096 2 
196099 81 
196108 6 
196117 1 
196121 60 
196150 180 
196162 79 
196190 275 
196201 11 
196206 30 
196219 53 
196225 7 
196237 455 
196262 485 
196294 874 
196317 409 
196329 1 
196343 2 
196378 3 
196385 83 
196394 14 
196418 26 
196426 14 
196434 11 
196440 55 
196461 6 
196475 9 
196478 2 
196484 6 
196494 37 
196498 19 
196502 35 
196541 1 
196549 109 
196571 15 
196586 17 
196595 120 
196605 4 
196609 4 
196613 5 
196617 15 
196625 32 
196635 89 
196641 4 
196644 46 
196657 51 
196667 58 
196672 2 
196675 2 
196686 1 
196698 1 
196702 1 
196721 3 
196735 6 
196789 17 
196798 6 
196805 9 
196815 79 
196822 8 
196828 4 
196832 7 
196839 47 
196850 158 
196861 12 
196871 4 
196927 6 
196940 13 
196944 15 
196951 7 
196962 35 
196979 5 
196983 12 
196988 29 
196998 32 
197004 10 
197010 9 
197018 14 
197025 6 
197030 57 
197037 1 
197052 47 
197068 1 
197079 16 
197085 1 
197092 26 
197103 34 
197127 49 
197178 13 
197186 50 
197204 12 
197210 8 
197218 114 
197225 95 
197234 24 
197239 2 
197242 5 
197252 48 
197260 1 
197270 36 
197280 8 
197293 79 
197308 1 
197343 3 
197347 11 
197351 10 
197354 48 
197358 1 
197362 21 
197366 161 
197375 67 
197378 72 
197382 123 
197388 27 
197391 89 
197399 103 
197409 39 
197424 256 
197447 58 
197457 32 
197467 65 
197491 4 
197504 209 
197516 4 
197520 11 
197527 4 
197536 22 
197593 1404 
197616 2 
197662 93 
197671 97 
197675 7 
197685 19 
197689 12 
197697 1 
197718 1 
197734 1 
197742 3 
197760 16 
197765 3 
197771 2 
197776 23 
197787 4 
197791 8 
197794 1 
197798 1 
197803 1 
197835 1 
197937 9 
197953 1 
197962 9 
197980 39 
198010 4 
198015 6 
198023 3 
198036 1 
198043 1 
198048 1 
198087 11 
198092 12 
198109 10 
198116 77 
198138 1 
198145 1 
198151 12 
198158 7 
198163 22 
198166 4 
198189 4 
198196 5 
198199 3 
198207 50 
198217 13 
198224 38 
198229 18 
198254 11 
198258 2 
198279 1 
198318 2 
198339 3 
198344 5 
198348 1 
198355 106 
198374 2 
198382 11 
198397 9 
198402 16 
198406 104 
198415 62 
198426 70 
198441 26 
198450 116 
198462 26 
198470 43 
198477 16 
198485 7 
198493 32 
198500 2 
198510 26 
198535 9 
198574 1 
198616 4 
198626 23 
198635 3 
198638 5 
198649 6 
198658 2 
198670 2 
198689 2 
198735 4 
198743 3 
198751 10 
198767 74 
198775 1 
198779 26 
198790 30 
198797 5 
198801 34 
198805 2 
198811 151 
198818 29 
198822 261 
198833 59 
198841 51 
198848 81 
198852 8 
198856 38 
198870 234 
198883 32 
198886 16 
198891 9 
198895 4 
198904 1 
198911 4 
198998 14 
199010 7 
199013 3 
199021 85 
199028 1 
199035 1 
199040 46 
199050 25 
199053 18 
199057 14 
199068 5 
199074 23 
199103 22 
199114 12 
199120 7 
199136 40 
199152 4 
199161 16 
199167 1 
199173 3 
199180 46 
199191 10 
199201 12 
199209 23 
199223 14 
199227 55 
199245 4 
199269 23 
199275 2 
199335 3 
199342 1 
199360 77 
199372 2 
199393 2 
201661 17 
201788 4 
201796 46 
201827 916 
201852 173 
201901 869 
201924 65 
201947 1330 
201967 53 
201978 161 
201987 21 
201998 9 
202015 419 
202030 2 
202036 127 
202046 84 
202055 14 
202067 1 
202105 3 
202114 4 
202124 79 
202132 115 
202141 44 
202149 39 
202155 9 
202165 45 
202173 13 
202179 65 
202187 7 
202220 11 
202227 2 
202234 11 
202248 26 
202259 18 
202264 5 
202272 28 
202277 9 
202284 17 
202290 31 
202295 1 
202306 21 
202327 992 
202373 2880 
202410 290 
202425 366 
202435 12 
202458 45 
202463 180 
202473 376 
202494 94 
202517 2647 
202556 950 
202574 85 
202580 30 
202587 127 
202624 16 
202674 6 
202696 46 
202700 15 
202712 149 
202719 1 
202730 5 
202734 78 
202738 21 
202747 397 
202763 62 
202799 25 
202810 9 
202832 50 
202846 1 
202850 1 
202856 18 
202861 14 
202864 26 
202867 44 
202871 7 
202875 8 
202878 97 
202882 2 
202886 43 
202890 15 
202908 121 
202922 75 
202928 10 
202935 52 
202944 101 
202947 53 
202950 32 
202966 231 
202977 18 
202982 58 
202988 30 
202992 8 
202996 24 
203001 12 
203004 8 
203010 19 
203020 3 
203023 11 
203069 9 
203085 3 
203103 3 
203107 17 
203112 29 
203118 25 
203154 1796 
203189 22 
203192 6 
203195 18 
203203 107 
203217 17 
203228 217 
203238 201 
203247 147 
203258 37 
203270 1 
203296 506 
203328 1995 
203367 64 
203376 17 
203381 22 
203392 276 
203405 50 
203417 50 
203423 9 
203439 278 
203462 39 
203466 2 
203471 3 
203476 10 
203491 4 
203497 4 
203505 22 
203516 3 
203522 1 
203542 16 
203547 70 
203559 23 
203569 5 
203574 157 
203580 7 
203586 10 
203593 7 
203599 41 
203605 15 
203610 32 
203613 50 
203621 5 
203625 16 
203661 30 
203702 21 
203729 91 
203736 56 
203742 6 
203745 136 
203759 7 
203766 4 
203769 17 
203775 1 
203779 30 
203785 2 
203790 4 
203795 1 
203807 72 
203843 1 
203877 141 
203892 104 
203900 3 
203907 30 
203918 36 
203926 1 
203937 20 
203940 7 
203947 17 
203951 1 
203956 1 
203966 7 
203970 20 
203979 3 
203982 16 
203994 71 
203997 11 
204005 28 
204010 23 
204060 3 
204078 75 
204089 22 
204095 10 
204103 3 
204107 18 
204114 19 
204123 3 
204153 30 
204165 1 
204200 1 
204203 15 
204226 6 
204240 5 
204249 23 
204275 1 
204283 6 
204288 2 
204296 14 
204301 68 
204310 100 
204318 2 
204326 80 
204339 9 
204350 1 
204367 18 
204370 12 
204380 4 
204385 19 
204398 14 
204408 54 
204424 27 
204440 39 
204445 2 
204455 17 
204458 19 
204479 21 
204504 12 
204517 1 
204530 22 
204554 9 
204559 5 
204577 32 
204605 26 
204609 2 
204614 36 
204624 35 
204632 7 
204635 22 
204638 4 
204641 1 
204657 50 
204672 40 
204677 11 
204700 63 
204731 2 
204742 27 
204748 49 
204763 8 
204787 3 
204798 1 
204801 24 
204857 27 
204862 1 
204868 2 
204874 16 
204894 19 
204908 21 
204912 2 
204928 66 
204968 5 
204983 10 
205002 1 
205007 49 
205043 1 
205046 39 
205073 13 
205095 27 
205138 19 
205154 27 
205236 1 
205243 4 
205261 13 
205287 51 
205370 13 
205415 3 
205429 6 
205455 18 
205462 7 
205465 19 
205469 11 
205477 1 
205491 3 
205501 51 
205562 7 
205597 9 
205600 27 
205611 176 
205627 92 
205634 107 
205644 35 
205651 6 
205658 1 
205662 7 
205678 2 
205683 3 
205693 41 
205705 20 
205711 41 
205715 10 
205719 2 
205723 9 
205734 12 
205737 6 
205749 40 
205810 2 
205821 4 
205839 1 
205842 1 
205848 2 
205858 3 
205880 1 
205884 4 
205897 1 
205907 2 
205938 2 
205942 1 
205969 1 
206012 2 
206035 9 
206038 46 
206046 3 
206062 10 
206091 20 
206094 28 
206097 6 
206107 21 
206112 3 
206116 33 
206120 3 
206151 5 
206154 4 
206161 12 
206165 1 
206181 1 
206189 1 
206197 7 
206204 1 
206242 3 
206245 4 
206249 2 
206283 9 
206287 1 
206338 16 
206349 54 
206372 26 
206387 2 
206431 9 
206435 4 
206444 10 
206459 36 
206463 56 
206467 113 
206473 19 
206480 65 
206493 6 
206500 45 
206611 25 
206621 1 
206626 11 
206647 6 
206651 5 
206661 33 
206664 9 
206675 14 
206682 10 
206698 7 
206776 2 
206783 9 
206787 39 
206798 36 
206806 30 
206814 56 
206824 1 
206827 158 
206837 79 
206842 106 
206853 7 
206859 58 
206873 5 
206883 30 
206933 8 
206950 2 
206969 21 
206980 119 
206992 87 
207006 167 
207016 130 
207048 171 
207063 23 
207079 313 
207101 67 
207109 72 
207114 10 
207117 19 
207124 15 
207128 41 
207131 4 
207141 23 
207156 14 
207253 7 
207266 53 
207272 113 
207278 85 
207282 114 
207286 20 
207294 12 
207300 20 
207303 21 
207313 36 
207317 45 
207325 37 
207353 59 
207398 5 
207424 10 
207436 34 
207444 1 
207452 29 
207475 4 
207601 73 
207609 6 
207612 9 
207620 9 
207628 7 
207649 32 
207752 41 
207757 5 
207772 14 
207777 37 
207789 11 
207814 32 
207821 13 
207935 28 
207968 22 
207974 118 
207987 10 
208030 28 
208102 67 
208112 28 
208116 41 
208128 8 
208145 9 
208161 51 
208264 3 
208287 12 
208312 29 
208333 18 
208355 6 
208384 14 
208394 154 
208414 25 
208442 2 
208449 2 
208468 2 
208471 32 
208476 6 
208500 1 
208506 22 
208537 75 
208543 1 
208583 9 
208589 3 
208606 8 
208618 1 
208622 6 
208659 12 
208666 7 
208676 25 
208683 31 
208689 33 
208713 142 
208735 6 
208741 27 
208748 2 
208756 8 
208762 15 
208785 2 
208789 7 
208792 18 
208810 3 
208823 13 
208835 20 
208838 7 
208843 6 
208854 28 
208866 16 
208878 6 
208885 2 
208888 16 
208894 6 
208897 12 
208902 1 
208905 19 
208918 26 
208923 6 
208927 3 
208945 119 
208958 16 
208966 4 
208978 8 
208988 15 
208993 2 
209001 31 
209008 10 
209013 16 
209019 5 
209023 64 
209036 434 
209046 105 
209053 34 
209056 149 
209066 72 
209072 14 
209077 65 
209083 19 
209089 57 
209099 44 
209110 119 
209118 135 
209127 51 
209137 15 
209159 61 
209170 30 
209176 338 
209181 3 
209195 23 
209206 10 
209212 48 
209237 12 
209244 1 
209265 52 
209275 17 
209290 1 
209297 1 
209302 39 
209306 54 
209316 1 
209319 3 
209330 15 
209336 8 
209400 3 
209422 2 
209432 23 
209439 8 
209442 4 
209447 14 
209461 7 
209464 6 
209472 5 
209482 55 
209487 24 
209496 87 
209506 69 
209513 44 
209521 86 
209539 13 
209542 9 
209546 7 
209550 7 
209558 85 
209566 3 
209569 24 
209590 2 
209603 2 
209627 1 
209634 14 
209649 1 
209676 7 
209693 1 
209696 9 
209702 3 
209708 4 
209728 14 
209732 29 
209746 40 
209749 5 
209767 2 
209803 5 
209829 40 
209836 1 
209839 1 
209855 112 
209868 1 
209881 30 
209885 1 
209898 65 
209907 1 
209929 1 
209970 8 
209974 31 
209979 40 
209990 28 
209995 9 
210003 4 
210016 14 
210021 14 
210025 10 
210030 41 
210037 51 
210042 1 
210059 10 
210073 75 
210149 36 
210196 6 
210216 1 
210229 2 
210242 3 
210264 3 
210280 44 
210325 17 
210350 1 
210363 19 
210368 15 
210372 5 
210383 88 
210388 5 
210405 2 
210414 1 
210425 3 
210471 10 
210483 4 
210490 5 
210501 3 
210511 7 
210515 2 
210518 17 
210523 4 
210526 4 
210531 2 
210540 12 
210546 7 
210559 19 
210563 6 
210567 10 
210573 10 
210582 5 
210587 6 
210592 1 
210603 29 
210613 12 
210634 1 
210698 6 
210730 9 
210740 46 
210747 9 
210753 22 
210763 2 
210771 1 
210784 126 
210787 2 
210841 6 
210880 1 
210933 1 
210976 4 
211045 1 
211053 62 
211084 1 
211093 4 
211208 1 
211248 3 
211276 26 
211280 8 
211289 6 
211332 29 
211374 4 
211403 6 
211420 15 
211423 6 
211432 5 
211444 60 
211449 14 
211453 1 
211471 3 
211518 6 
211522 1 
211537 4 
211570 8 
211577 2 
211585 7 
211589 81 
211618 8 
211650 49 
211667 19 
211727 22 
211738 18 
211804 9 
211825 4 
211840 35 
211852 8 
211856 14 
211862 4 
211886 11 
211915 12 
211921 1 
211924 21 
211934 5 
211937 66 
211959 6 
211970 2 
211989 35 
212048 1 
212058 10 
212076 29 
212080 29 
212084 5 
212094 7 
212148 45 
212215 12 
212223 1 
212240 23 
212251 2 
212256 9 
212260 2 
212269 58 
212278 16 
212284 15 
212289 88 
212297 8 
212303 7 
212310 3 
212321 6 
212327 3 
212348 1 
212360 24 
212374 1 
212420 1 
212429 3 
212448 125 
212476 6 
212479 35 
212482 7 
212485 3 
212502 11 
212509 2 
212512 1 
212515 5 
212554 11 
212564 12 
212580 2 
212603 1 
212655 9 
212667 3 
212686 16 
212701 2 
212706 26 
212713 19 
212719 15 
212727 1 
212736 1 
212739 33 
212750 3 
212762 14 
212790 17 
212796 4 
212813 24 
212828 21 
212857 2 
212873 28 
212876 53 
212951 11 
212972 4 
212999 67 
213008 24 
213013 34 
213043 6 
213056 6 
213066 5 
213075 72 
213130 13 
213209 54 
213214 6 
213365 2 
213375 2 
213395 2 
213436 24 
213462 6 
213513 2 
213517 19 
213572 2 
213720 31 
213810 7 
213947 20 
214164 3 
214182 9 
214268 5 
214369 1 
214472 8 
214622 1 
214929 4 
215040 1 
215367 1 
215399 5 
215710 10 
215966 6 
215985 3 
216408 7 
216414 10 
216418 9 
216423 32 
216429 56 
216434 22 
216439 5 
216442 4 
216450 323 
216467 252 
216485 243 
216495 126 
216508 257 
216517 33 
216521 73 
216525 83 
216534 118 
216574 166 
216584 60 
216602 13 
216607 7 
216621 37 
216640 3 
216647 1 
216657 61 
216662 21 
216688 17 
216697 113 
216705 60 
216712 104 
216720 35 
216726 28 
216737 155 
216748 27 
216754 4 
216762 29 
216766 24 
216772 3 
216777 42 
216788 6 
216799 28 
216812 94 
216831 1 
216836 9 
216852 10 
216868 1 
216875 6 
216879 4 
216883 8 
216892 3 
216900 14 
216908 7 
216969 1 
216972 17 
216981 21 
216987 1 
216991 3 
216995 2 
217001 5 
217047 1 
217078 45 
217109 18 
217112 11 
217120 5 
217130 105 
217137 3 
217141 9 
217153 84 
217157 2 
217164 188 
217178 19 
217191 351 
217206 110 
217229 524 
217264 230 
217276 1 
217284 1 
217301 217 
217312 76 
217326 90 
217334 2 
217338 16 
217348 2 
217354 9 
217364 1 
217394 68 
217401 16 
217414 7 
217424 78 
217431 1 
217438 2 
217450 1 
217456 3 
217466 624 
217478 6 
217482 1 
217489 5 
217493 49 
217513 14 
217524 11 
217550 26 
217554 30 
217573 15 
217596 43 
217604 49 
217621 5 
217626 3 
217630 39 
217634 31 
217641 51 
217644 3 
217648 1 
217654 53 
217663 146 
217675 41 
217680 68 
217686 7 
217689 3 
217709 103 
217715 10 
217724 21 
217796 14 
217799 13 
217811 1 
217817 43 
217829 28 
217842 23 
217848 1 
217851 5 
217857 1 
217863 24 
217883 2 
217886 2 
217933 2 
217967 10 
217982 3 
217991 3 
218003 1 
218008 2 
218021 2 
218026 14 
218045 7 
218125 75 
218137 21 
218148 1 
218151 2 
218155 8 
218160 116 
218166 2 
218171 5 
218175 2 
218193 20 
218235 3 
218255 29 
218279 7 
218282 10 
218293 11 
218305 4 
218321 32 
218344 1 
218369 66 
218376 10 
218402 1 
218421 1 
218426 2 
218433 2 
218439 11 
218444 5 
218454 24 
218485 2 
218511 22 
218525 16 
218565 20 
218579 5 
218587 47 
218600 46 
218630 53 
218636 24 
218646 1 
218654 16 
218668 1 
218675 31 
218681 58 
218699 28 
218704 1 
218710 27 
218715 71 
218722 1 
218732 12 
218754 16 
218760 19 
218777 17 
218801 1 
218847 3 
218853 3 
218856 12 
218870 8 
218876 3 
218883 51 
218886 1 
218892 19 
218897 10 
218905 24 
218909 16 
218917 27 
218936 6 
218941 6 
218990 5 
219018 3 
219043 3 
219048 1 
219072 3 
219094 72 
219110 59 
219134 6 
219139 12 
219145 5 
219156 14 
219162 5 
219226 9 
219234 1 
219257 2 
219307 12 
219327 4 
219382 1 
219409 3 
219424 38 
219442 31 
219448 3 
219470 39 
219563 4 
219569 66 
219610 1 
219614 18 
219617 1 
219637 16 
219658 1 
219698 5 
219735 7 
219739 1 
219744 18 
219770 1 
219774 14 
219796 45 
219801 2 
219806 10 
219809 3 
219815 1 
219823 29 
219839 8 
219850 13 
219868 7 
219883 14 
219888 2 
219897 8 
219901 2 
219928 4 
219942 4 
219971 62 
219979 7 
219984 18 
219988 28 
219997 101 
220003 81 
220011 129 
220020 16 
220029 63 
220035 120 
220049 56 
220057 6 
220083 266 
220093 3 
220100 25 
220107 407 
220125 41 
220154 38 
220164 8 
220177 12 
220180 8 
220195 9 
220203 1 
220207 1 
220215 12 
220233 94 
220238 5 
220256 111 
220261 1 
220271 3 
220279 3 
220283 1 
220291 10 
220326 2 
220333 17 
220345 12 
220362 11 
220368 14 
220371 9 
220377 24 
220385 24 
220388 31 
220405 6 
220421 15 
220426 24 
220429 9 
220435 9 
220443 1 
220446 63 
220450 39 
220458 8 
220463 2 
220481 78 
220492 30 
220501 21 
220518 3 
220523 2 
220540 6 
220549 44 
220558 13 
220566 11 
220571 1 
220579 54 
220591 6 
220595 2 
220602 23 
220609 7 
220614 1 
220626 170 
220641 72 
220649 2 
220656 37 
220661 10 
220677 1 
220682 16 
220702 4 
220708 4 
220713 3 
220726 1 
220734 5 
220745 204 
220767 254 
220782 24 
220790 262 
220801 280 
220807 8 
220812 37 
220824 1 
220831 3 
220867 613 
220904 1 
220907 11 
220910 8 
220915 50 
220923 14 
220929 15 
220932 4 
220941 5 
220945 6 
220949 5 
220952 4 
220956 15 
220974 2 
220980 4 
220996 2 
220999 2 
221011 4 
221021 2 
221026 1 
221049 2 
221053 2 
221069 3 
221076 1 
221084 7 
221291 8 
221296 12 
221302 21 
221308 14 
221318 80 
221330 9 
221336 82 
221347 56 
221352 1 
221432 37 
221439 13 
221448 2 
221466 6 
221474 78 
221482 101 
221500 15 
221510 140 
221517 46 
221525 203 
221537 37 
221559 1 
222165 101 
222236 6 
222635 74 
222731 1 
224740 66 
224778 11 
224789 8 
225289 5 
225292 14 
225315 25 
225336 6 
225376 1 
225395 1 
225504 37 
225515 4 
225538 1 
225546 2 
225552 10 
226267 6 
226301 16 
226312 2 
226329 16 
226336 1 
226877 1 
226913 1 
226923 1 
226935 1 
226938 1 
226946 1 
226957 10 
226965 15 
226971 13 
226983 45 
226988 1 
226991 4 
227006 93 
227016 20 
227020 11 
227064 3 
227087 49 
227093 17 
227098 2 
227107 59 
227115 37 
227121 50 
227126 4 
227129 17 
227139 5 
227149 1 
227164 1 
227173 183 
227189 834 
227210 30 
227213 24 
227225 2 
227237 5 
227265 23 
227279 7 
227288 3 
227293 1 
227296 6 
227299 6 
227302 6 
227309 89 
227360 2645 
227402 66 
227424 59 
227427 20 
227435 302 
227444 400 
227470 969 
227486 166 
227498 18 
227508 361 
227527 118 
227534 4 
227541 4 
227553 44 
227557 18 
227855 1 
235037 1 
235088 1 
235094 12 
235104 4 
235108 5 
235116 135 
235121 17 
235130 120 
235135 3 
235173 1 
235182 4 
235187 39 
235203 6 
235207 2 
235210 2 
235224 7 
235229 1 
235245 1 
235248 1 
235254 15 
235259 10 
235265 3 
235270 3 
235274 2 
235281 8 
235284 1 
235288 18 
235293 5 
235300 1 
235305 9 
235310 8 
235313 2 
235323 18 
235328 3 
235336 6 
235373 6 
235384 1 
235392 1 
235402 1 
235407 1 
235412 3 
235415 8 
235420 67 
235425 25 
235430 21 
235434 1 
235445 1 
235450 1 
235457 19 
235464 5 
235472 46 
235485 49 
235494 3 
235502 1 
235507 22 
235520 6 
235524 57 
235531 38 
235534 16 
235572 10 
235575 42 
235583 20 
235599 4 
235602 4 
235608 16 
235613 13 
235621 9 
235625 22 
235632 151 
235647 88 
235653 10 
235660 5 
235667 23 
235671 1 
235674 2 
235677 2 
235681 8 
235685 1 
235688 1 
235694 5 
235698 5 
235701 4 
235704 34 
235711 1 
235724 3 
235731 1 
235758 2 
235761 11 
235769 13 
235784 1 
235787 2 
235796 29 
235807 1 
235810 1 
235815 11 
235819 9 
235830 196 
235845 16 
235851 49 
235860 28 
235871 53 
235880 17 
235892 2 
235900 101 
235908 3 
235915 19 
235922 8 
235929 109 
235936 58 
235944 180 
235953 42 
235965 366 
235983 551 
235995 88 
236049 5869 
236103 545 
236126 405 
236139 19 
236144 7 
236153 23 
236159 70 
236166 113 
236173 46 
236178 1 
236186 5 
236190 7 
236235 6652 
236305 372 
236324 63 
236333 73 
236343 29 
236352 5 
236362 53 
236395 1 
236400 23 
236419 1 
236426 7 
236438 20 
236477 2122 
236509 1 
236512 13 
236517 1 
236520 20 
236528 17 
236532 10 
236536 3 
236551 2 
236558 19 
236568 6 
236574 15 
236587 5 
236590 13 
236597 28 
236601 11 
236604 5 
236608 29 
236613 6 
236618 97 
236623 11 
236627 42 
236630 2 
236633 10 
236654 596 
236671 485 
236682 92 
236685 33 
236692 88 
236699 118 
236705 48 
236711 30 
236722 4 
236726 49 
236733 12 
236740 114 
236749 12 
236756 76 
236759 2 
236769 309 
236786 21 
236791 30 
236798 11 
236803 25 
236808 106 
236825 51 
236832 338 
236843 110 
236851 102 
236862 121 
236875 148 
236880 30 
236894 120 
236900 150 
236911 14 
236915 107 
236938 1 
236947 64 
236959 145 
237005 1209 
237049 17 
237076 21 
237086 32 
237092 9 
237103 1 
237106 1 
237109 17 
237114 3 
237125 407 
237141 349 
237155 16 
237179 5 
237184 56 
237192 22 
237195 7 
237203 20 
237207 40 
237214 237 
237222 252 
237231 74 
237243 159 
237257 37 
237265 3 
237279 120 
237287 56 
237292 1 
237314 1234 
237349 1116 
237380 25 
237385 48 
237393 119 
237402 139 
237423 344 
237442 126 
237452 10 
237469 1 
237477 87 
237482 29 
237489 196 
237494 1 
237500 42 
237507 280 
237514 60 
237519 160 
237525 35 
237528 91 
237535 130 
237540 197 
237590 3776 
237648 2515 
237690 52 
237694 145 
237730 2048 
237779 207 
237792 38 
237803 66 
237823 543 
237843 16 
237855 370 
237862 14 
237867 26 
237870 11 
237873 69 
237878 119 
237893 146 
237897 33 
237904 151 
237913 79 
237922 6 
237927 164 
237940 226 
237956 195 
237963 119 
237968 35 
237982 9 
237992 1 
237997 2 
238000 5 
238007 93 
238018 175 
238027 158 
238041 747 
238059 19 
238065 2 
238070 5 
238076 4 
238083 68 
238090 65 
238094 49 
238099 133 
238114 10 
238117 71 
238150 1336 
238182 102 
238189 37 
238196 59 
238339 42 
238350 86 
238365 1075 
238381 438 
238396 725 
238407 2 
238417 11 
238426 1 
238446 1273 
238463 241 
238475 231 
238496 11 
238501 22 
238511 48 
238525 5 
238532 92 
238536 4 
238551 31 
238563 14 
238595 1082 
238616 174 
238625 12 
238629 47 
238640 53 
238645 63 
238649 21 
238654 23 
238666 16 
238720 1 
238729 3 
238740 90 
238750 165 
238760 100 
238767 39 
238779 217 
238789 95 
238797 113 
238801 43 
238810 153 
238819 16 
238824 153 
238842 2 
238845 14 
238848 11 
238853 1 
238871 13 
238889 14 
238907 62 
238928 314 
238946 100 
238961 26 
238966 24 
238971 21 
238978 69 
238987 18 
238995 180 
239002 7 
239005 7 
239009 69 
239017 3 
239037 2 
239056 2 
239063 43 
239080 482 
239094 44 
239097 21 
239132 1665 
239167 161 
239178 471 
239194 123 
239200 42 
239205 11 
239214 36 
239221 67 
239227 1 
239241 85 
239248 1 
239253 49 
239260 410 
239272 45 
239280 13 
239291 165 
239303 180 
239312 66 
239316 215 
239324 15 
239334 199 
239343 31 
239346 31 
239360 29 
239373 1 
239378 2 
239383 4 
239387 2 
239396 2 
239399 11 
239405 19 
239410 1 
239414 89 
239418 5 
239423 36 
239430 4 
239440 6 
239444 2 
239449 19 
239454 3 
239461 108 
239468 90 
239482 1 
239485 10 
239496 218 
239507 69 
239524 152 
239553 14 
239561 52 
239570 5 
239581 9 
239585 28 
239593 8 
239597 30 
239605 92 
239615 21 
239623 39 
239631 53 
239643 106 
239649 116 
239654 40 
239665 32 
239691 22 
239714 2 
239717 8 
239730 15 
239737 271 
239745 3 
239749 3 
239759 128 
239768 45 
239776 1 
239787 6 
239807 121 
239817 2 
239829 9 
239849 64 
239865 115 
239885 4 
239890 8 
239910 28 
239916 11 
239925 5 
239929 8 
239934 8 
239944 140 
239952 14 
239955 11 
239960 34 
239965 9 
239969 18 
239975 20 
239982 23 
239990 6 
240005 11 
240009 2 
240016 20 
240021 6 
240037 1 
240049 2 
240059 47 
240068 5 
240077 1 
240083 13 
240093 5 
240110 9 
240119 19 
240130 5 
240141 25 
240153 6 
240161 1 
240174 1 
240182 6 
240194 22 
240201 5 
240213 97 
240219 19 
240223 13 
240231 76 
240240 3 
240243 6 
240249 16 
240257 79 
240262 7 
240273 26 
240295 6 
240299 1 
240309 9 
240314 2 
240317 9 
240320 3 
240328 27 
240339 3 
240347 5 
240359 11 
240371 17 
240379 67 
240384 40 
240389 61 
240393 3 
240400 20 
240409 8 
240415 11 
240420 1 
240425 12 
240432 11 
240442 1 
240448 6 
240461 9 
240466 10 
240472 1 
240484 7 
240489 9 
240497 126 
240507 85 
240515 9 
240519 15 
240531 5 
240539 21 
240550 19 
240562 7 
240571 5 
240579 2 
240628 15 
240631 11 
240635 25 
240640 1 
240645 58 
240649 24 
240657 15 
240668 29 
240674 57 
240693 51 
240698 15 
240715 52 
240719 9 
240723 28 
240733 44 
240751 28 
240756 1 
240759 8 
240765 6 
240771 1 
240795 14 
240809 8 
240815 164 
240822 61 
240836 2 
240840 13 
240844 47 
240853 73 
240858 22 
240864 59 
240870 29 
240880 57 
240915 2 
240918 11 
240939 22 
240945 4 
240951 26 
240958 1 
240961 9 
240974 12 
240982 26 
241017 3 
241038 86 
241086 35 
241109 1 
241119 5 
241130 4 
241133 1 
241141 110 
241150 40 
241159 123 
241165 6 
241172 61 
241179 20 
241187 5 
241229 25 
241239 21 
241269 70 
241281 70 
241303 618 
241333 5 
241344 19 
241398 1 
241425 1 
241429 7 
241441 15 
241450 51 
241458 12 
241500 679 
241543 117 
241551 23 
241556 6 
241562 50 
241580 451 
241596 29 
241604 121 
241612 4 
241618 58 
241624 2 
241627 30 
241631 13 
241641 44 
241648 1 
241654 9 
241661 14 
241673 1 
241727 16 
241739 217 
241744 11 
241751 100 
241762 576 
241779 423 
241793 33 
241806 27 
242086 11 
242119 2 
242270 8 
242280 7 
242284 3 
242572 1 
242580 95 
242588 19 
242593 53 
242602 110 
242626 707 
242641 1 
242672 690 
242699 54 
242730 693 
242758 11 
242763 15 
242766 26 
242774 2 
242778 18 
242786 39 
242792 4 
242795 4 
242880 72 
242892 4 
242899 9 
242904 39 
242911 47 
242914 81 
242922 2 
242927 26 
242935 17 
242941 32 
242947 23 
242956 1 
242961 1 
243026 2 
243032 1 
243038 32 
243043 10 
243053 13 
243057 12 
243063 84 
243072 195 
243078 1 
243085 169 
243098 1 
243102 2 
243114 6 
243121 15 
243208 15 
243219 151 
243222 14 
243228 42 
243234 4 
243246 16 
243255 59 
243263 13 
243269 12 
243275 10 
243283 64 
243288 138 
243319 51 
243332 8 
243349 3 
243358 14 
243380 13 
243389 1 
243398 12 
243401 14 
243406 1 
243410 8 
243414 13 
243429 203 
243438 132 
243442 7 
243447 69 
243456 51 
243465 13 
243484 39 
243487 12 
243495 44 
243502 73 
243512 5 
243526 91 
243529 25 
243532 17 
243542 37 
243547 11 
243552 9 
243559 38 
243564 1 
243574 25 
243583 85 
243593 18 
243599 31 
243604 3 
243607 64 
243618 40 
243623 11 
243626 30 
243630 96 
243636 24 
243639 94 
243643 40 
243649 31 
243654 1 
243671 121 
243688 1 
243697 69 
243711 7 
243716 6 
243725 57 
243748 31 
243756 127 
243766 156 
243781 24 
243792 31 
243798 23 
243802 5 
243811 71 
243820 39 
243827 5 
243832 25 
243838 13 
243846 8 
243850 77 
243854 5 
243857 20 
243861 41 
243872 34 
243880 158 
243896 18 
243902 54 
243907 10 
243912 30 
243916 2 
243919 39 
243927 43 
243937 27 
243944 55 
243957 25 
243964 27 
243967 70 
243970 13 
243973 3 
243978 18 
243981 6 
243984 5 
243987 14 
243999 3 
244003 2 
244011 5 
244014 11 
244020 103 
244025 30 
244032 16 
244042 3 
244053 55 
244067 221 
244076 3 
244079 1 
244086 34 
244095 167 
244104 72 
244126 3 
244132 1 
244140 70 
244151 21 
244173 16 
244178 21 
244183 16 
244189 23 
244210 1 
244215 3 
244218 5 
244221 5 
244227 11 
244244 11 
244252 5 
244258 2 
244274 7 
244281 3 
244285 2 
244288 19 
244294 13 
244301 13 
244305 12 
244312 12 
244319 6 
244329 49 
244334 18 
244339 4 
244355 1 
244360 2 
244364 1 
244369 9 
244736 4 
245665 2 
245673 27 
245683 103 
245687 9 
245692 36 
245697 36 
245711 199 
245730 355 
245747 117 
245752 114 
245759 55 
245766 13 
245777 111 
245792 225 
245810 96 
245828 12 
245833 33 
245843 2 
245851 52 
245858 9 
245873 6 
245878 4 
245894 40 
245899 10 
245906 6 
245933 12 
245942 22 
245956 37 
245965 25 
245976 196 
245981 169 
245988 202 
245996 155 
246007 123 
246017 106 
246035 12 
246040 34 
246047 8 
246057 23 
246066 18 
246070 3 
246076 1 
246082 61 
246099 3 
246105 62 
246112 48 
246123 356 
246142 89 
246151 61 
246156 59 
246165 3 
246169 7 
246179 85 
246183 13 
246192 169 
246200 18 
246205 27 
246209 10 
246212 3 
246216 9 
246227 139 
246248 7 
246252 9 
246260 10 
246267 82 
246277 5 
246287 73 
246291 4 
246297 12 
246306 107 
246321 88 
246334 41 
246340 13 
246346 39 
246355 50 
246359 36 
246365 5 
246374 49 
246381 116 
246387 6 
246403 25 
246416 35 
246420 1 
246425 36 
246434 70 
246440 67 
246447 82 
246457 82 
246466 3 
246469 133 
246476 14 
246481 60 
246491 131 
246512 705 
246532 37 
246536 5 
246541 2 
246544 4 
246565 3 
246576 192 
246586 19 
246590 35 
246612 3 
246620 35 
246641 1 
246661 35 
246669 10 
246675 3 
246685 62 
246699 25 
246704 7 
246718 168 
246758 1075 
246819 2234 
246870 48 
246876 3 
246881 2 
246895 1 
246903 40 
246908 2 
246916 18 
246920 83 
246928 2 
246931 8 
246947 3 
246971 1 
246976 38 
246986 14 
246994 25 
247005 13 
247016 42 
247027 4 
247036 323 
247046 53 
247079 68 
247084 29 
247099 61 
247103 2 
247111 35 
247119 15 
247127 73 
247132 2 
247139 31 
247145 22 
247150 19 
247159 21 
247162 25 
247169 67 
247183 560 
247200 47 
247204 43 
247207 6 
247210 47 
247220 4 
247226 4 
247243 8 
247267 11 
247299 55 
247325 5 
247331 26 
247337 158 
247343 37 
247350 16 
247370 92 
247377 20 
247381 8 
247387 10 
247391 2 
247395 49 
247401 12 
247408 16 
247419 53 
247424 137 
247434 1 
247437 10 
247445 1 
247449 89 
247459 45 
247473 560 
247494 65 
247517 26 
247521 69 
247538 111 
247544 81 
247555 335 
247565 48 
247573 65 
247581 30 
247584 8 
247597 41 
247609 5 
247623 15 
247628 16 
247634 14 
247640 19 
247649 12 
247665 3 
247669 43 
247674 20 
247693 48 
247697 4 
247738 101 
247756 17 
247780 22 
247809 94 
247814 127 
247827 5 
247831 6 
247863 1 
247867 23 
247903 8 
247908 2 
247924 3 
247928 2 
247942 95 
247969 154 
247997 111 
248014 19 
248022 2 
248037 12 
248042 3 
248053 50 
248056 44 
248075 3 
248084 114 
248089 1 
248104 20 
248107 13 
248114 1 
248118 11 
248138 18 
248144 15 
248170 12 
248175 6 
248188 35 
248191 4 
248195 13 
248207 11 
248222 5 
248226 6 
248240 30 
248249 3 
248253 17 
248258 2 
248261 2 
248265 1 
248269 1 
248272 2 
248277 4 
248286 34 
248290 29 
248305 4 
248315 15 
248321 6 
248330 11 
248334 7 
248339 2 
248356 3 
248361 1 
248369 1 
248388 45 
248393 12 
248399 72 
248411 99 
248425 22 
248436 24 
248444 51 
248450 1 
248456 2 
248462 21 
248479 25 
248483 2 
248487 8 
248496 1 
248505 60 
248517 26 
248526 9 
248551 19 
248558 1 
248570 2 
248582 6 
248586 3 
248598 51 
248608 74 
248627 16 
248637 12 
248647 40 
248660 7 
248673 17 
248680 21 
248692 44 
248708 84 
248713 23 
248727 7 
248736 11 
248742 65 
248754 3 
248758 50 
248766 25 
248774 13 
248778 1 
248783 75 
248786 4 
248792 56 
248796 7 
248820 4 
248823 1 
248833 38 
248842 25 
248849 196 
248860 101 
248863 99 
248872 90 
248880 56 
248889 1 
248895 39 
248913 11 
248917 9 
248924 123 
248935 93 
248945 166 
248960 321 
248979 529 
248993 26 
249001 46 
249014 48 
249018 10 
249022 14 
249035 432 
249047 2 
249053 44 
249060 142 
249070 232 
249083 590 
249098 137 
249104 30 
249109 13 
249115 7 
249123 115 
249130 16 
249143 17 
249147 4 
249151 15 
249164 1 
249168 51 
249175 27 
249183 12 
249196 6 
249200 16 
249206 87 
249210 35 
249218 35 
249224 68 
249227 44 
249254 1697 
249283 1377 
249329 2036 
249360 152 
249371 191 
249378 83 
249394 33 
249412 24 
249463 140 
249474 1 
249489 19 
249495 70 
249501 72 
249512 147 
249528 6 
249534 122 
249540 67 
249554 31 
249567 301 
249585 159 
249596 22 
249608 63 
249620 14 
249628 90 
249635 36 
249642 48 
249645 3 
249649 6 
249653 28 
249667 83 
249682 327 
249698 79 
249707 45 
249712 80 
249720 33 
249732 86 
249753 12 
249766 28 
249798 8 
249814 16 
249818 52 
249827 8 
249837 16 
249853 9 
249875 3 
249878 38 
249885 105 
249902 9 
249934 5 
249941 168 
249975 11 
249997 107 
250001 5 
250028 35 
250036 1 
250041 36 
250051 24 
250057 45 
250060 2 
250081 37 
250121 2 
250127 3 
250144 9 
250147 16 
250156 19 
250162 8 
250165 1 
250168 8 
250176 52 
250193 1 
250203 21 
250209 27 
250221 57 
250240 19 
250277 20 
250282 10 
250318 4 
250326 5 
250332 13 
250350 13 
250357 11 
250369 6 
250382 22 
250390 19 
250439 4 
250483 33 
250498 18 
250503 6 
250506 1 
250517 47 
250524 14 
250549 177 
250565 1 
250570 35 
250580 1 
250615 8 
250635 12 
250650 6 
250655 14 
250661 5 
250665 6 
250669 1 
250681 90 
250688 32 
250696 17 
250704 78 
250712 7 
250719 26 
250722 1 
250763 52 
250771 34 
250784 74 
250789 20 
250809 2 
250827 38 
250838 1 
250843 56 
250854 5 
250870 127 
250877 5 
250884 4 
250898 6 
250907 8 
250916 14 
250920 2 
250924 57 
250937 13 
250985 11 
250997 4 
251006 4 
251012 1 
251023 53 
251032 65 
251044 82 
251054 142 
251061 9 
251067 12 
251091 844 
251125 234 
251136 69 
251143 19 
251216 4 
251219 5 
251227 89 
251230 28 
251238 36 
251246 1 
251257 137 
251262 65 
251270 88 
251277 12 
251281 26 
251288 65 
251292 11 
251297 21 
251304 12 
251311 6 
251324 17 
251329 12 
251333 34 
251341 73 
251344 29 
251356 45 
251361 3 
251367 130 
251376 256 
251386 22 
251400 7 
251405 6 
251415 525 
251427 375 
251451 704 
251465 9 
251489 1493 
251520 34 
251528 29 
251559 27 
251568 2 
251579 40 
251584 12 
251616 2 
251624 2 
251629 3 
251648 195 
251661 137 
251668 75 
251680 227 
251695 53 
251709 217 
251721 13 
251728 60 
251738 210 
251751 12 
251778 6 
251799 1 
251803 16 
251808 7 
251823 2 
251831 6 
251838 6 
251843 3 
251852 26 
251868 10 
251883 2 
251888 27 
251915 9 
251932 29 
251950 2 
251966 14 
251969 14 
251974 6 
251982 16 
251999 23 
252002 21 
252013 31 
252027 1 
252043 10 
252052 12 
252060 1 
252076 16 
252085 1 
252095 13 
252098 1 
252106 19 
252114 13 
252139 1 
252147 1 
252153 16 
252166 9 
252170 5 
252184 41 
252198 6 
252212 84 
252223 20 
252228 5 
252236 10 
252245 34 
252309 7 
252313 2 
252317 3 
252320 47 
252344 3 
252354 4 
252367 41 
252372 16 
252419 47 
252436 47 
252440 52 
252455 14 
252466 100 
252486 1 
252496 28 
252499 67 
252508 15 
252517 14 
252522 14 
252527 35 
252533 12 
252547 14 
252559 119 
252565 8 
252568 9 
252579 39 
252601 6 
252604 19 
252611 89 
252629 75 
252656 12 
252674 31 
252690 1 
252694 21 
252700 16 
252704 54 
252712 56 
252719 36 
252738 268 
252749 102 
252758 28 
252763 41 
252772 59 
252779 7 
252789 38 
252799 99 
252814 25 
252822 21 
252846 42 
252854 4 
252869 14 
252876 31 
252883 7 
252891 3 
252900 14 
252924 3 
252929 53 
252939 10 
252943 9 
252963 4 
252972 8 
252978 1 
252990 16 
252997 11 
253008 27 
253020 19 
253027 14 
253037 3 
253044 40 
253047 6 
253052 39 
253058 12 
253068 1 
253071 21 
253081 4 
253095 4 
253102 3 
253107 16 
253113 30 
253126 6 
253145 3 
253152 1 
253157 12 
253160 5 
253168 15 
253177 7 
253199 18 
253208 3 
253222 20 
253227 6 
253266 12 
253291 18 
253295 13 
253306 11 
253327 25 
253337 4 
253341 17 
253345 3 
253355 59 
253360 13 
253371 2 
253397 3 
253404 3 
253408 35 
253413 27 
253444 43 
253449 12 
253457 2 
253462 27 
253465 40 
253473 15 
253479 2 
253488 49 
253494 80 
253505 12 
253512 52 
253517 11 
253536 8 
253540 46 
253554 1 
253578 105 
253584 33 
253598 3 
253612 1 
253616 42 
253625 68 
253630 41 
253638 31 
253644 1 
253648 10 
253687 26 
253704 12 
253710 25 
253716 44 
253720 31 
253736 73 
253739 13 
253745 31 
253756 2 
253760 17 
253766 3 
253795 5 
253816 116 
253829 7 
253837 17 
253882 1 
253915 80 
253920 1 
253939 14 
253943 3 
253952 32 
253956 3 
253960 16 
253964 111 
253974 69 
254006 5 
254019 19 
254048 1 
254057 34 
254062 10 
254093 7 
254099 10 
254103 8 
254108 161 
254119 38 
254126 29 
254131 22 
254137 19 
254142 39 
254147 29 
254153 18 
254156 13 
254161 27 
254166 1 
254169 16 
254178 33 
254190 5 
254194 1 
254200 2 
254220 9 
254235 47 
254242 6 
254247 25 
254256 3 
254264 107 
254270 7 
254278 195 
254292 33 
254295 6 
254300 3 
254303 3 
254306 4 
254316 6 
254368 16 
254381 4 
254392 8 
254395 72 
254409 1 
254415 21 
254420 16 
254428 2 
254437 71 
254447 83 
254452 11 
254458 7 
254472 22 
254503 412 
254538 136 
254554 101 
254564 14 
254571 64 
254582 124 
254600 98 
254614 119 
254621 9 
254626 158 
254634 17 
254641 96 
254651 15 
254655 7 
254659 56 
254666 31 
254671 4 
254674 7 
254679 1 
254682 7 
254687 13 
254713 29 
254721 4 
254727 119 
254731 9 
254738 12 
254742 11 
254756 3 
254765 65 
254778 3 
255018 47211 
255178 1 
255192 152 
255199 4 
255206 18 
255219 1 
255230 4 
255234 17 
255243 35 
255249 9 
255254 19 
255270 1 
255273 8 
255276 5 
255279 27 
255304 2 
255308 33 
255321 16 
255351 8 
255357 11 
255362 3 
255381 7 
255385 6 
255402 2 
255457 1 
255467 1 
255488 3 
255499 1 
255503 2 
255633 4 
255657 1 
255661 38 
255669 49 
255673 13 
255690 6 
255695 34 
255701 1 
255713 4 
255721 1 
255734 4 
255739 14 
255748 12 
255752 1 
255756 2 
255761 5 
255768 8 
255782 2 
255797 3 
255802 5 
255808 2 
255813 39 
255821 29 
255825 9 
255831 21 
255835 4 
255840 17 
255845 10 
255851 20 
255867 190 
255886 40 
255895 51 
255907 93 
255920 40 
255930 33 
255935 2 
255939 3 
255947 3 
255950 23 
255957 2 
255968 1 
255982 1 
256002 5 
256007 36 
256014 672 
256023 42 
256030 39 
256053 55 
256066 1 
256078 6 
256087 1 
256091 15 
256099 65 
256104 1 
256108 3 
256111 5 
256115 4 
256122 26 
256129 2 
256133 3 
256141 147 
256152 139 
256165 190 
256180 3 
256184 2 
256187 4 
256194 67 
256203 146 
256210 7 
256213 6 
256218 10 
256223 4 
256231 5 
256236 7 
256239 2 
256242 5 
256248 55 
256256 11 
256260 23 
256264 51 
256269 6 
256278 39 
256295 4 
256312 12 
256317 5 
256322 4 
256333 12 
256365 4 
256372 11 
256376 11 
256386 8 
256395 15 
256403 37 
256411 3 
256427 10 
256436 5 
256442 2 
256451 1 
256459 9 
256466 3 
256479 24 
256518 2 
256537 2 
256544 76 
256566 28 
256576 36 
256590 10 
256595 14 
256600 102 
256610 7 
256622 100 
256637 16 
256650 30 
256657 11 
256663 120 
256692 12 
256696 1 
256708 10 
256716 34 
256720 17 
256756 67 
256766 33 
256774 3 
256781 1 
256786 27 
256812 9 
256821 2 
256825 6 
256828 2 
256840 3 
256845 17 
256856 32 
256868 16 
256876 2 
256880 46 
256886 5 
256895 85 
256906 24 
256927 221 
256956 349 
256969 1 
256975 6 
256981 2 
256986 1 
256991 87 
256994 2 
257002 34 
257005 4 
257011 2 
257016 15 
257022 14 
257025 10 
257034 1 
257040 2 
257072 1 
257093 10 
257123 10 
257148 27 
257155 22 
257159 1 
257166 8 
257185 25 
257190 6 
257205 2 
257213 7 
257216 3 
257991 18 
258008 42 
258020 32 
258025 4 
258028 18 
258037 1 
258042 16 
258046 25 
258052 1 
258056 28 
258064 33 
258067 194 
258082 424 
258100 510 
258113 107 
258131 1 
258135 90 
258141 8 
258170 61 
258187 585 
258202 119 
258213 240 
258224 196 
258235 326 
258245 154 
258251 3 
258260 75 
258272 65 
258276 1 
258280 9 
258297 15 
258308 3 
258316 4 
258334 1 
258375 1 
258381 19 
258390 13 
258395 1 
258401 37 
258406 9 
258415 8 
258420 4 
258427 64 
258431 29 
258438 31 
258445 32 
258450 1 
258477 13 
258515 15 
258520 2 
258524 1 
258540 1 
258548 28 
258558 42 
258586 1 
258672 3 
258686 4 
258692 5 
258695 1 
258702 28 
258708 10 
258718 31 
258726 11 
258738 8 
258747 9 
258764 26 
258770 6 
258787 2 
258795 1 
258839 29 
258845 1 
258879 1 
258890 13 
258910 3 
258917 1 
258936 2 
258953 24 
259036 1 
259103 1 
259114 10 
259122 38 
259131 19 
259138 37 
259150 1 
259189 12 
259194 3 
259237 2 
259245 2 
259251 8 
259254 14 
259268 17 
259273 7 
259282 51 
259291 5 
259295 2 
259300 3 
259304 1 
259316 12 
259320 2 
259329 20 
259340 2 
259366 11 
259384 1 
259398 1 
259408 23 
259434 11 
259442 16 
259452 1 
259458 10 
259466 1 
259469 1 
259477 5 
259499 2 
259516 9 
259556 1 
259566 2 
259594 7 
259604 1 
260468 2 
260507 99 
260514 51 
260521 54 
260527 86 
260537 3 
260541 1 
260546 1 
260549 3 
260554 39 
260563 1 
260566 259 
260574 40 
260580 19 
260585 2 
260591 3 
260594 1 
260597 5 
260601 26 
260610 18 
261342 1 
263199 22 
263241 156 
263249 13 
263277 8 
263380 1 
265313 1 
265432 1 
265447 3 
265459 8 
265495 6 
265505 1 
265530 3 
265545 22 
265553 1 
265564 4 
265589 5 
265598 2 
265615 8 
265631 36 
265642 1 
265670 29 
265684 22 
265689 36 
265694 5 
265711 8 
265720 96 
265730 32 
265744 2 
265748 4 
265753 12 
265766 5 
265775 15 
265779 27 
265783 6 
265787 3 
265792 10 
265800 136 
265835 40 
265840 75 
265851 11 
265855 11 
265860 50 
265866 17 
265870 31 
265877 80 
265885 40 
265891 1 
265894 8 
265898 8 
265903 8 
265906 4 
265914 12 
265917 1 
265921 42 
265926 1 
265930 4 
265937 5 
265966 2 
265972 31 
265980 8 
265987 21 
265996 45 
266007 51 
266013 5 
266016 2 
266022 38 
266042 10 
266051 27 
266059 23 
266068 224 
266079 159 
266089 16 
266092 1 
266095 7 
266101 42 
266107 17 
266117 63 
266125 20 
266130 6 
266133 18 
266136 12 
266141 37 
266145 37 
266152 5 
266158 6 
266169 26 
266174 14 
266178 23 
266202 1 
266220 5 
266246 7 
266253 23 
266256 1 
266259 29 
266267 63 
266276 10 
266286 272 
266300 26 
266313 39 
266327 11 
266360 29 
266363 1 
266369 6 
266402 81 
266408 4 
266413 40 
266423 53 
266436 3 
266463 10 
266467 1 
266477 136 
266481 2 
266493 49 
266503 48 
266513 48 
266523 20 
266526 7 
266532 4 
266551 8 
266569 4 
266609 2 
266635 43 
266638 10 
266650 32 
266658 102 
266669 29 
266680 5 
266698 5 
266706 4 
266752 5 
266780 27 
266800 10 
266811 31 
266828 45 
266882 5 
266893 3 
266910 4 
266922 9 
266933 26 
266937 5 
266943 4 
266997 35 
267024 5 
267037 8 
267069 5 
267097 28 
267111 3 
267137 21 
267168 15 
267205 95 
267215 5 
267224 21 
267237 2 
267244 7 
267252 39 
267267 28 
267272 7 
267280 11 
267283 1 
267288 65 
267298 2 
267311 10 
267325 2 
267328 1 
267355 4 
267383 4 
267388 3 
267394 16 
267399 1 
267405 3 
267416 3 
267423 13 
267432 10 
267436 6 
267454 205 
267467 9 
267472 46 
267483 11 
267490 9 
267506 110 
267517 15 
267523 27 
267537 111 
267547 18 
267554 8 
267562 22 
267568 13 
267571 11 
267586 2 
267676 9 
267681 11 
267688 4 
267693 65 
267702 8 
267706 1 
267713 7 
267717 70 
267724 1 
267728 2 
267735 2 
267756 4 
267769 11 
267815 42 
267883 5 
267887 9 
267891 27 
267917 16 
267925 2 
267937 3 
268004 4 
268011 8 
268064 2 
268170 7 
268233 1 
268238 1 
268269 1 
268345 1 
268349 12 
268359 23 
268378 7 
268439 30 
268447 17 
268455 12 
268469 5 
268488 10 
268496 1 
268504 22 
268523 13 
268527 35 
268565 2 
268568 1 
268574 3 
268605 16 
268632 20 
268647 1 
268669 51 
268747 14 
268768 2 
268800 6 
268804 40 
268826 77 
268835 49 
268840 6 
268894 12 
268903 116 
268911 4 
268964 11 
268972 3 
268977 48 
268997 67 
269008 4 
269040 30 
269046 8 
269107 20 
269111 45 
269131 66 
269141 7 
269152 13 
269160 39 
269246 39 
269277 70 
269286 53 
269295 51 
269305 69 
269315 23 
269327 8 
269330 50 
269385 11 
269393 12 
269424 6 
269434 4 
269439 9 
269448 1 
269456 98 
269465 92 
269471 8 
269475 30 
269479 39 
269487 53 
269492 38 
269500 53 
269506 42 
269509 4 
269530 3 
269583 8 
269617 12 
269629 16 
269635 48 
269648 52 
269654 26 
269660 82 
269692 954 
269716 5 
269733 120 
269738 2 
269744 27 
269748 3 
269757 475 
269771 11 
269778 24 
269784 1 
269791 27 
269798 2 
269813 9 
269817 10 
269830 1 
269867 7 
269887 7 
269900 1 
269906 123 
269913 15 
269916 36 
269923 25 
269935 109 
269956 4 
269959 32 
269976 8 
269981 24 
269984 7 
269991 10 
270001 4 
270013 49 
270022 76 
270027 11 
270034 45 
270043 66 
270051 116 
270061 47 
270071 10 
270077 9 
270085 58 
270101 484 
270134 601 
270150 40 
270158 6 
270174 224 
270189 38 
270194 15 
270197 3 
270201 76 
270212 21 
270218 1 
270233 12 
270254 13 
270292 9 
270302 17 
270313 46 
270320 57 
270327 2 
270332 36 
270337 27 
270344 2 
270354 42 
270365 37 
270374 54 
270377 6 
270392 5 
270401 2 
270435 1 
270443 16 
270451 11 
270458 1 
270477 41 
270483 7 
270488 12 
270494 82 
270500 2 
270503 1 
270507 3 
270510 31 
270514 5 
270518 13 
270522 96 
270539 3 
270543 30 
270549 6 
270568 10 
270574 2 
270591 54 
270607 21 
270615 21 
270620 16 
270632 1 
270636 30 
270649 176 
270660 1 
270683 70 
270697 180 
270721 133 
270736 2 
270744 3 
270763 1 
270778 5 
270786 14 
270797 5 
270806 25 
270816 2 
270821 3 
270830 3 
270838 22 
270845 17 
270856 1 
270860 8 
270872 21 
270883 57 
270892 189 
270907 51 
270924 215 
270936 12 
270959 13 
270962 2 
270965 23 
270974 50 
270980 14 
271010 8 
271044 4 
271047 2 
271067 2 
271070 3 
271084 26 
271231 2 
271396 1 
273762 4 
273771 124 
273776 13 
273782 44 
273791 3 
273796 81 
273805 1 
273808 8 
273822 241 
273831 21 
273835 57 
273841 80 
273854 5 
273897 2 
273918 1094 
273940 88 
273944 29 
273947 13 
273958 173 
273964 91 
273967 4 
273990 21 
273997 2 
274001 63 
274006 2 
274028 2 
274034 4 
274040 3 
274055 5 
274064 14 
274070 22 
274086 5 
274090 16 
274108 17 
274115 7 
274122 1 
274132 1 
274140 22 
274145 4 
274152 9 
274159 32 
274166 11 
274171 40 
274177 17 
274180 1 
274188 18 
274198 28 
274209 60 
274216 4 
274221 9 
274250 11 
274259 1 
274269 4 
274277 1 
274288 2 
274296 2 
274307 1 
274311 6 
274321 6 
274324 6 
274340 12 
274348 27 
274369 11 
274378 47 
274387 22 
274390 7 
274395 2 
274405 2 
274410 9 
274423 81 
274432 13 
275734 48 
275743 8 
275752 2 
275757 3 
275772 2 
275775 20 
275779 1 
275782 5 
275791 26 
275798 50 
275805 54 
275821 25 
275828 46 
275835 70 
275854 24 
275860 3 
275863 1 
275874 5 
275880 16 
275894 228 
275910 20 
275919 19 
275929 5 
275933 5 
275940 68 
275948 97 
275959 130 
275968 28 
275975 21 
275982 2 
275994 180 
276005 81 
276023 292 
276040 12 
276044 6 
276048 2 
276058 9 
276064 2 
276070 36 
276081 16 
276084 1 
276087 1 
276092 4 
276096 7 
276103 26 
276122 7 
276128 43 
276137 18 
276140 1 
276143 8 
276146 193 
276160 2 
276167 6 
276174 1 
276180 100 
276189 55 
276198 5 
276201 5 
276204 1 
276208 1 
276215 50 
276222 1 
276225 55 
276230 43 
276241 16 
276249 13 
276253 5 
276256 5 
276277 14 
276349 4 
276390 7 
276418 1 
276435 1 
276468 6 
276478 1 
276494 3 
276514 16 
276529 8 
276680 1 
276685 23 
276699 26 
276708 1 
276714 26 
276724 9 
276747 49 
276772 8 
276976 80 
277179 15 
277258 29 
277698 3 
278584 1 
278597 3565 
278713 62183 
278875 407 
278901 2136 
278922 505 
278934 948 
278952 277 
278961 87 
278967 34 
278976 68 
278982 12 
278998 567 
279017 36 
279413 1 
280324 7 
280604 42 
280623 26 
280635 8 
280644 3 
280650 16 
280663 2 
280672 20 
280686 1 
280689 13 
280698 76 
280705 12 
280722 11 
280730 4 
280737 2 
280741 1 
280745 15 
280754 45 
280758 1 
280764 3 
280767 30 
280772 24 
280775 1 
280778 9 
280783 7 
280789 6 
280803 17 
280806 1 
280819 39 
280824 27 
280829 1 
280838 102 
280846 20 
280862 10 
280872 4 
280881 3 
280894 22 
280903 76 
280913 168 
280922 7 
280925 2 
280929 29 
280933 32 
280945 5 
280960 296 
280976 80 
280986 35 
280994 2 
281012 3 
281023 103 
281052 30 
281078 1 
281083 12 
281087 9 
281095 114 
281105 44 
281111 8 
281118 25 
281126 29 
281135 35 
281154 63 
281161 44 
281172 42 
281185 37 
281191 7 
281199 13 
281211 12 
281219 2 
281222 18 
281250 16 
281263 1 
281273 10 
281284 2 
281307 10 
281338 38 
281375 2 
281383 1 
281388 3 
281400 2 
281419 8 
281423 3 
281427 5 
281437 35 
281444 2 
281447 1 
281464 8 
281516 3 
281565 5 
281575 18 
281578 30 
281594 5 
281597 4 
281605 3 
281639 4 
281721 13 
281750 1 
281775 10 
281780 4 
281786 5 
281798 6 
281810 45 
281848 2 
281869 1 
281874 9 
281885 2 
281950 1 
282081 11 
282087 1 
282133 42 
282138 39 
282218 113 
282232 22 
282251 37 
282265 10 
282295 95 
282312 20 
282356 4 
282403 11 
282411 4 
282423 16 
282429 1 
282438 43 
282444 9 
282474 4 
282483 26 
282491 11 
282495 3 
282499 1 
282504 7 
282514 3 
282522 18 
282525 26 
282528 47 
282545 4 
282557 7 
282578 7 
282584 5 
282593 5 
282639 2 
282642 3 
282645 2 
282654 12 
282681 16 
282688 2 
282700 2 
282713 36 
282726 7 
282730 13 
282736 7 
282749 22 
282811 2 
282823 1 
282829 1 
282839 27 
282849 2 
282857 3 
282860 11 
282877 21 
282886 2 
282889 2 
282894 7 
282897 4 
282915 2 
282930 4 
282939 3 
282947 47 
282967 12 
282997 1 
283001 3 
283006 6 
283017 5 
283020 3 
283026 4 
283033 5 
283040 10 
283053 6 
283058 1 
283062 2 
283066 12 
283087 1 
283095 3 
283105 15 
283112 3 
283156 6 
283211 11 
283229 2 
283232 5 
283259 1 
283276 47 
283357 1 
283384 2 
283420 2 
283447 5 
283503 2 
283522 14 
283532 1 
283552 66 
283566 6 
283571 26 
283579 34 
283586 6 
283591 32 
283602 39 
283612 92 
283620 37 
283626 59 
283633 3 
283641 87 
283657 96 
283667 4 
283672 4 
283692 10 
283701 44 
283750 2 
283771 36 
283797 1 
283814 34 
283827 2 
283834 7 
283840 14 
283854 46 
283868 5 
283895 52 
283920 1 
283928 9 
283932 24 
283951 12 
283970 2 
283989 39 
283997 27 
284012 3 
284048 3 
284053 5 
284059 7 
284078 2 
284086 12 
284091 55 
284123 14 
284133 55 
284172 40 
284183 31 
284190 16 
284194 73 
284199 119 
284214 199 
284221 3 
284226 19 
284247 8 
284256 2 
284259 1 
284265 4 
284268 2 
284273 3 
284330 16 
284334 5 
284338 33 
284347 35 
284374 7 
284378 40 
284382 1 
284392 48 
284400 4 
284464 4 
284518 26 
284540 16 
284563 6 
284571 12 
284583 3 
284601 5 
284609 6 
284619 1 
284676 2 
284753 1 
284759 17 
284779 2 
284785 44 
284825 11 
284924 22 
285119 4 
285126 5 
285165 1 
285258 39 
285430 3 
285460 11 
285553 5 
285562 6 
285585 2 
285613 3 
285681 2 
285717 1 
285748 2 
285791 1 
285831 3 
285871 2 
286093 17 
286267 5 
286324 65 
286329 4 
286332 12 
286502 7 
286535 28 
286580 3 
286612 4 
286642 1 
286672 2 
286681 20 
286801 22 
286934 22 
287092 1 
287100 1 
287114 8 
287181 2 
287206 6 
287241 1 
287289 1 
287378 3 
287417 6 
287421 1 
287440 2 
287445 1 
287458 1 
287461 1 
287563 3 
287572 8 
287584 4 
287595 1 
287622 2 
287765 1 
287771 17 
287774 6 
287780 1 
287789 13 
287802 6 
287826 55 
287833 6 
287847 2 
287951 4 
287958 33 
287972 1 
287980 3 
288104 1 
288110 5 
288124 45 
288133 50 
288139 1 
288143 16 
288182 250 
288232 469 
288255 20 
288261 6 
288268 5 
288272 15 
288336 14 
288382 11 
288386 25 
288391 84 
288397 3 
288415 6 
288474 21 
288498 36 
288501 26 
288506 3 
288510 1 
288513 2 
288522 49 
288529 1 
288538 28 
288543 6 
288547 6 
288551 199 
288560 98 
288571 32 
288575 1 
288579 6 
288583 3 
288588 1 
288594 1 
288605 73 
288611 2 
288618 6 
288631 1 
288640 19 
288694 4 
288725 5 
288738 19 
288742 1 
288752 18 
288763 5 
288774 2 
288786 9 
288813 3 
288833 1 
288887 6 
288923 2 
288957 1 
288971 2 
288978 7 
289023 17 
289034 31 
289039 9 
289045 19 
289049 17 
289058 11 
289063 32 
289067 1 
289070 64 
289093 2 
289110 22 
289113 12 
289171 3 
289179 13 
289184 1 
289206 31 
289211 52 
289219 23 
289226 31 
289232 10 
289236 6 
289251 7 
289255 39 
289277 26 
289295 1 
289304 1 
289311 42 
289324 9 
289328 74 
289336 19 
289354 72 
289376 4 
289454 5 
289458 9 
289472 7 
289476 6 
289480 51 
289490 12 
289497 22 
289502 2 
289522 9 
289531 1 
289545 19 
289594 5 
289610 1 
289628 29 
289649 4 
289652 13 
289659 12 
289686 2 
289690 1 
289706 9 
289781 2 
289784 9 
289806 36 
289815 11 
289861 1 
289899 17 
289917 30 
289921 2 
289950 24 
290027 3 
290060 2 
290072 15 
290085 33 
290090 15 
290106 40 
290111 21 
290125 58 
290133 7 
290157 235 
290165 22 
290169 4 
290181 1 
290217 1 
290255 2 
290287 13 
290298 43 
290308 18 
290316 90 
290325 3 
290329 1 
290334 1 
290344 4 
290349 97 
290353 16 
290364 9 
290376 36 
290387 62 
290397 22 
290408 22 
290414 1 
290421 15 
290471 5 
290501 8 
290528 1 
290542 28 
290553 1 
290556 3 
290564 8 
290570 13 
290574 21 
290583 3 
290607 1 
290615 14 
290623 4 
290630 43 
290635 7 
290641 6 
290645 2 
290684 2 
290690 2 
290699 10 
290711 6 
290749 7 
290763 18 
290768 4 
290843 2 
290894 13 
290939 1 
290967 13 
290975 4 
290990 1 
291028 19 
291081 14 
291091 4 
291138 3 
291184 13 
291294 50 
291323 1 
291345 7 
291365 1 
291392 2 
291499 2 
291522 1 
291526 1 
291529 12 
291536 1 
291544 1 
291656 22 
291677 10 
291696 5 
291702 1 
291705 11 
291746 2 
291769 12 
291788 7 
291817 2 
291885 6 
291894 1 
291956 3 
291965 7 
291968 45 
291975 18 
291979 32 
291983 1 
291989 12 
291996 14 
292005 44 
292017 129 
292026 6 
292035 75 
292043 18 
292047 11 
292055 77 
292072 200 
292083 12 
292133 2 
292140 4 
292148 2 
292151 5 
292168 34 
292176 5 
292184 83 
292197 57 
292206 5 
292210 23 
292214 1 
292221 36 
292235 2 
292239 11 
292243 1 
292257 4 
292264 16 
292270 1 
292307 1 
292316 13 
292325 4 
292337 1 
292362 7 
292369 83 
292378 43 
292383 6 
292386 16 
292393 13 
292401 6 
292411 37 
292414 3 
292419 5 
292422 41 
292436 47 
292445 24 
292449 6 
292454 1 
292464 3 
292468 6 
292589 26 
292594 7 
292597 114 
292605 3 
292624 4 
292627 2 
292632 3 
292657 17 
292756 20 
292766 10 
292777 1 
292781 50 
292791 41 
292798 29 
292816 1 
292821 18 
292843 1 
292916 12 
292946 13 
292965 7 
293028 5 
293069 20 
293090 2 
293251 38 
293263 3 
293290 1 
293306 14 
293344 1 
293408 1 
293443 4 
293462 7 
293497 1 
293592 6 
293600 7 
293640 1 
293643 1 
293669 18 
293713 9 
293739 31 
293747 42 
293759 54 
293767 85 
293786 1 
293820 28 
293842 8 
293884 20 
293918 9 
293926 12 
293944 5 
293948 1 
293951 1 
293962 7 
293972 6 
294000 1 
294012 1 
294072 1 
294078 4 
294087 1 
294100 1 
294114 2 
294121 16 
294131 134 
294144 185 
294151 19 
294163 3 
294173 2 
294176 4 
294182 30 
294188 9 
294192 24 
294197 3 
294203 8 
294214 17 
294233 1 
294243 3 
294289 1 
294347 7 
294379 117 
294390 2 
294417 1 
294477 7 
294486 6 
294515 7 
294528 34 
294532 3 
294536 3 
294542 82 
294549 2 
294559 7 
294593 7 
294611 14 
294617 5 
294674 1 
294700 13 
294739 1 
294758 2 
294764 18 
294767 54 
294781 2 
294787 4 
294798 8 
294803 2 
294808 4 
294811 13 
294815 9 
294827 1 
294835 11 
294852 2 
294914 4 
294945 33 
294973 25 
295000 1 
295028 5 
295032 1 
295042 11 
295050 19 
295067 1 
295135 12 
295179 3 
295187 35 
295207 13 
295219 82 
295230 3 
295236 1 
295239 4 
295248 2 
295258 8 
295266 85 
295293 1 
295301 21 
295383 15 
295403 1 
295428 8 
295488 3 
295532 1 
295568 4 
295584 2 
295589 29 
295670 1 
295680 23 
295683 1 
295687 1 
295703 1 
295706 3 
295709 1 
295713 6 
295725 27 
295738 2 
295743 73 
295748 21 
295754 3 
295766 1 
295769 5 
295794 1 
295803 1 
295806 1 
295898 5 
295904 18 
295910 34 
295930 34 
295946 14 
295960 17 
295968 17 
295971 16 
295975 79 
296055 41 
296060 25 
296103 16 
296106 8 
296115 5 
296148 9 
296156 68 
296175 5 
296194 114 
296200 11 
296205 2 
296212 16 
296217 24 
296262 1 
296310 3 
296344 3 
296348 2 
296354 10 
296367 1 
296370 1 
296375 6 
296405 1 
296411 1 
297797 24 
297833 20 
297846 133 
297855 1 
297867 82 
297874 3 
297879 1 
297885 57 
297894 2 
297897 2 
297902 3 
297907 8 
297915 1 
297923 2 
297943 1 
297946 1 
297951 34 
297961 3 
297967 302 
297975 141 
297980 20 
297989 188 
297994 2 
297999 42 
298002 4 
298007 2 
298010 7 
298017 33 
298060 18 
298100 84 
298107 50 
298111 3 
298115 3 
298122 13 
298145 26 
298148 21 
298153 24 
298156 100 
298164 12 
298182 1 
298189 57 
298195 1 
298199 1 
298203 15 
298206 35 
298209 44 
298212 26 
298218 44 
298226 7 
298229 15 
298313 3 
298334 1 
298341 3 
298352 1 
298357 7 
298364 4 
298368 1 
298377 2 
298509 16 
298524 18 
298543 3 
298597 1 
298620 8 
298648 3 
298933 32 
299005 69 
299126 5 
299225 2 
299312 73 
299321 3 
299373 1 
299467 14 
299492 28 
299537 16 
299561 38 
299565 91 
299598 11 
299610 6 
299619 4 
299642 7 
299720 13 
299762 29 
299774 12 
299777 6 
299781 41 
299789 4 
299815 2 
299932 2 
299942 133 
299953 131 
299960 29 
299966 5 
299975 28 
300007 2 
300065 11 
300075 1 
300079 22 
300092 13 
300099 19 
300104 14 
300110 1 
300125 1 
300148 2 
300194 3 
300208 6 
300231 4 
300235 3 
300240 36 
300249 52 
300265 2 
301165 1 
301248 1 
301259 3 
301262 6 
301367 4 
301426 1 
301436 15 
301440 58 
301449 27 
301454 36 
301463 51 
301470 79 
301475 17 
301479 4 
301483 2 
301487 9 
301491 4 
301507 12 
301513 1 
301516 15 
301533 4 
301538 12 
301545 28 
301578 17 
301593 2 
301602 52 
301607 19 
301620 12 
301625 20 
301630 2 
301638 24 
301643 48 
301655 227 
301673 156 
301682 28 
301691 3 
301694 3 
301697 2 
301702 11 
301706 21 
301710 30 
301714 18 
301718 83 
301726 141 
301736 72 
301743 57 
301748 6 
301756 3 
301760 1 
301768 5 
301773 26 
301781 1 
301788 30 
301792 3 
301815 4 
301891 30 
301898 4 
301910 27 
301920 2 
301989 34 
302012 32 
302071 30 
302098 4 
302101 50 
302115 15 
302122 15 
302126 5 
302142 1 
302184 7 
302216 3 
302233 9 
302238 15 
302253 30 
302277 1 
302309 69 
302394 1 
302410 8 
302419 23 
302432 43 
302440 6 
302445 165 
302451 37 
302462 38 
302469 23 
302472 9 
302475 15 
302493 23 
302534 73 
302580 3 
302651 19 
302671 33 
302725 3 
302738 2 
302741 39 
302782 19 
302786 17 
302791 8 
302804 2 
302818 21 
302823 8 
302833 36 
302855 3 
302858 37 
302878 19 
302896 10 
302904 3 
302908 6 
302937 61 
302986 16 
302999 6 
303023 42 
303028 37 
303040 2 
303075 39 
303082 64 
303143 1 
303167 4 
303175 1 
303183 41 
303197 110 
303208 2 
303215 42 
303227 21 
303249 9 
303309 30 
303327 14 
303352 10 
303453 5 
303481 4 
303486 9 
303505 2 
303513 5 
303523 4 
303528 2 
303547 8 
303571 3 
303579 4 
303618 10 
303638 2 
303657 11 
303661 7 
303665 3 
303673 2 
303677 6 
303694 1 
303709 13 
303717 1 
303720 2 
303727 45 
303731 41 
303738 9 
303742 34 
303752 104 
303759 4 
303764 2 
303771 30 
303778 1 
303783 2 
303786 33 
303789 21 
303795 50 
303806 189 
303816 1 
303822 6 
303832 23 
303836 59 
303844 5 
303848 1 
303862 2 
303869 3 
303878 73 
303888 2 
303915 10 
303929 26 
303943 2 
303958 7 
303973 16 
303987 56 
303999 2 
304040 10 
304045 4 
304101 35 
304110 14 
304125 25 
304128 8 
304135 17 
304143 44 
304154 4 
304158 23 
304167 21 
304177 46 
304243 2 
304260 4 
304283 1 
304288 9 
304292 11 
304297 47 
304308 123 
304312 10 
304317 155 
304330 2 
304352 2 
304368 617 
304384 29 
304393 129 
304400 2 
304403 2 
304407 41 
304426 19 
304439 4 
304442 2 
304451 1 
304482 1 
304507 3 
304510 18 
304528 63 
304531 1 
304536 11 
304540 88 
304550 63 
304563 1 
304572 4 
304575 18 
304578 19 
304586 24 
304596 3 
304600 6 
304608 14 
304612 1 
304626 9 
304694 3 
304720 57 
304735 118 
304784 40 
304863 21 
304976 17 
305049 23 
305068 12 
305122 61 
305126 36 
305174 1 
305177 10 
305203 3 
305213 1 
305254 12 
305361 1 
305369 23 
305375 92 
305389 3 
305437 1 
305453 7 
305462 12 
305479 29 
305505 28 
305513 1 
305571 18 
305706 3 
305710 2 
305755 13 
305785 1 
305855 2 
305863 51 
305892 2 
305896 3 
305901 2 
305978 1 
306000 29 
306018 23 
306041 123 
306052 194 
306060 13 
306075 58 
306081 2 
306084 5 
306088 1 
306093 3 
306098 24 
306106 8 
306110 28 
306118 8 
306132 2 
306142 29 
306154 50 
306165 1 
306173 11 
306177 25 
306187 20 
306198 22 
306208 36 
306216 56 
306226 4 
306231 2 
306239 29 
306256 5 
306335 4 
306454 3 
306476 22 
306671 8 
306687 11 
306711 1 
306717 56 
306865 2 
306980 5 
306986 1 
306994 20 
307005 11 
307012 2 
307018 6 
307022 4 
307026 12 
307032 1 
307040 13 
307050 176 
307054 120 
307058 12 
307065 255 
307093 9 
307098 24 
307102 29 
307115 273 
307124 80 
307130 14 
307135 2 
307140 1 
307144 1 
307150 10 
307155 40 
307171 31 
307186 2 
307195 2 
307210 2 
307227 3 
307233 9 
307263 16 
307266 1 
307283 1 
307300 2 
307326 9 
307340 7 
307357 12 
307362 5 
307369 6 
307373 1 
307377 42 
307380 24 
307389 88 
307399 95 
307405 21 
307414 54 
307420 9 
307424 6 
307431 18 
307443 1 
307456 32 
307462 22 
307469 22 
307473 4 
307477 22 
307485 10 
307490 3 
307502 345 
307524 59 
307528 1 
307532 27 
307548 114 
307553 2 
307556 13 
307603 2 
307676 20 
307680 2 
307695 13 
307713 20 
307732 1 
307745 58 
307776 15 
307845 48 
307852 17 
307899 75 
307908 9 
307951 31 
307958 1 
307966 6 
308009 2 
308026 11 
308040 22 
308052 22 
308055 3 
308078 3 
308104 37 
308112 109 
308118 54 
308129 5 
308132 19 
308137 93 
308152 3 
308156 37 
308164 1 
308171 13 
308177 8 
308189 33 
308195 33 
308205 12 
308213 267 
308226 1 
308230 24 
308238 4 
308244 17 
308359 11 
308373 12 
308399 1 
308407 1 
308414 2 
308427 1 
308440 7 
308481 13 
308519 3 
308526 1 
308533 3 
308550 5 
308557 15 
308562 7 
308691 7 
308695 14 
308698 13 
308703 33 
308720 11 
308730 5 
308737 38 
308768 49 
308779 215 
308795 71 
308803 31 
308809 106 
308822 116 
308833 50 
308845 1 
308853 5 
308859 4 
308863 17 
308866 5 
308872 14 
308885 9 
309011 2 
309018 2 
309044 1 
309619 11 
309938 2 
310059 2 
310350 2 
310374 1 
310394 24 
310397 33 
310406 174 
310413 12 
310432 441 
310446 40 
310462 63 
310480 35 
310495 3 
310505 231 
310516 27 
310525 139 
310535 18 
310539 41 
310547 16 
310550 31 
310558 7 
310562 8 
310572 20 
310575 13 
310647 22 
310677 32 
310691 10 
310703 16 
310710 7 
310714 2 
310718 2 
310723 1 
310740 7 
310835 6 
310839 85 
310847 13 
310855 3 
310863 114 
311009 77 
311016 2 
311034 4 
311039 1 
311144 2 
311158 4 
311196 17 
311202 3 
311206 1 
311287 3 
311323 7 
311331 53 
311334 18 
311349 28 
311360 31 
311368 48 
311387 1 
311400 57 
311446 1 
311484 40 
311490 5 
311495 13 
311503 39 
311509 3 
311522 165 
311537 12 
311541 5 
311550 125 
311569 22 
311592 7 
311621 15 
311677 7 
311708 10 
311715 22 
311720 3 
311724 1 
311728 1 
311732 2 
311735 7 
311739 6 
311744 1 
311769 1 
311854 1 
311864 13 
311885 2 
311899 9 
311923 2 
312041 22 
312045 1 
312066 1 
312231 1 
312373 13 
312398 1 
312429 1 
312579 3 
312588 5 
312729 103 
312821 2 
312838 5 
312878 1 
312922 21 
312930 91 
313066 22 
313098 17 
313117 7 
313170 17 
313242 2 
313425 3 
313494 1 
313576 5 
313863 21 
313923 38 
313957 43 
314053 26 
314082 41 
314141 6 
314199 5 
314233 19 
314242 4 
314269 27 
314287 1 
314296 7 
314306 25 
314324 27 
314449 5 
314477 12 
314485 12 
314508 5 
314639 1 
314711 9 
314715 39 
314765 30 
314770 10 
314797 9 
314802 2 
314821 53 
314827 1 
314835 9 
314843 2 
314858 32 
314874 13 
314892 11 
314925 1 
314949 1 
314958 8 
314965 3 
314972 24 
314982 32 
314988 33 
314995 3 
314999 99 
315004 9 
315010 2 
315015 4 
315019 1 
315031 1 
315052 3 
315102 1 
315123 7 
315138 22 
315154 3 
315158 1 
315167 7 
315177 3 
315185 2 
315189 4 
315196 1 
315201 3 
315205 3 
315220 4 
315227 3 
315239 1 
315300 4 
315326 7 
315333 4 
315344 7 
315348 30 
315360 6 
315416 6 
315430 3 
315434 12 
315439 13 
315450 36 
315461 6 
315474 3 
315480 1 
315483 3 
315597 1 
315977 12 
316225 1 
316391 7 
316479 6 
316634 8 
316651 3 
316659 3 
316683 3 
316702 44 
316713 11 
316720 22 
316727 70 
316744 1 
316751 1 
316761 4 
316789 1 
316794 4 
316919 1 
316992 29 
317032 7 
317069 1 
317077 9 
317082 6 
317087 10 
317095 5 
317103 6 
317110 1 
317113 52 
317119 148 
317125 26 
317262 23 
317328 41 
317331 34 
317339 7 
317368 3 
317373 11 
317425 2 
317504 2 
317570 4 
317585 13 
317695 7 
317702 1 
317712 4 
317885 9 
317892 12 
318036 2 
318047 2 
318065 2 
318069 2 
318074 2 
318082 1 
318090 6 
318095 2 
318099 6 
318106 2 
318110 2 
318113 2 
318117 5 
318121 3 
318124 1 
318127 3 
318132 2 
318140 1 
318158 18 
318163 2 
318168 7 
318172 6 
318178 4 
318184 2 
318204 4 
318207 1 
318339 7 
318356 1 
318368 1 
318371 1 
318423 1 
318595 6 
318620 1 
318672 4 
318676 15 
318686 9 
318964 8 
318991 3 
318996 70 
319000 6 
319031 5 
319049 33 
319147 28 
319188 2 
319191 12 
319199 63 
319204 11 
319217 13 
319226 13 
319231 7 
319258 36 
319268 12 
319281 3 
319292 2 
319295 2 
319361 3 
319382 49 
319410 1 
319415 1 
319466 23 
319469 35 
319475 7 
319552 1 
319564 8 
319581 16 
319612 16 
319630 42 
319637 14 
319643 1 
319647 4 
319654 22 
319701 27 
319710 19 
319718 9 
319721 33 
319751 59 
319761 4 
319812 10 
319832 5 
320052 1 
320079 22 
320115 4 
320205 4 
320209 6 
320239 10 
320258 2 
320279 2 
320283 2 
320307 9 
320322 3 
320336 1 
320342 1 
320368 2 
320472 84 
320481 7 
320573 13 
320580 10 
320590 5 
320597 9 
320651 2 
320667 1 
320688 7 
320751 1 
320756 69 
320774 5 
320794 4 
320825 72 
320836 2 
320866 1 
320876 1 
320891 8 
320898 7 
320913 11 
320918 1 
320922 76 
320933 29 
320942 13 
320953 6 
320957 16 
320981 1 
321000 6 
321005 5 
321088 4 
321099 33 
321124 41 
321131 10 
321142 8 
321150 4 
321161 1 
321166 12 
321185 4 
321190 1 
321214 1 
321217 13 
321234 2 
321288 11 
321300 51 
321312 122 
321319 3 
321352 37 
321358 6 
321367 8 
321384 3 
321400 2 
321403 9 
321481 10 
321486 37 
321496 5 
321510 4 
321522 4 
321525 11 
321532 16 
321539 16 
321568 5 
321624 2 
321644 136 
321673 6 
321679 3 
321693 7 
321715 1 
321723 4 
321733 35 
321744 188 
321755 35 
321767 12 
321774 23 
321779 19 
321785 5 
321798 12 
321806 12 
321906 30 
321912 17 
321926 12 
321934 1 
321941 1 
321946 1 
321954 1 
321961 40 
321964 1 
321975 1 
322064 5 
322086 3 
322092 16 
322098 1 
322101 7 
322105 1 
322120 27 
322126 4 
322149 24 
322156 11 
322162 13 
322172 1 
322225 4 
322260 6 
322274 8 
322281 11 
322295 3 
322425 1 
322433 23 
322454 10 
322477 23 
322488 9 
322600 4 
322608 1 
322781 62 
322814 1 
322995 2 
323005 7 
323010 40 
323064 1 
323160 8 
323220 4 
323272 4 
323308 24 
323317 25 
323335 7 
323435 2 
323496 10 
323501 2 
323521 1 
323596 5 
323628 1 
323643 21 
323676 36 
323790 35 
323797 9 
323804 24 
323817 29 
323829 7 
323834 5 
323838 35 
323849 1 
323866 3 
323891 59 
323942 10 
323970 1 
323974 22 
323978 13 
324001 9 
324082 40 
324103 1 
324112 1 
324117 5 
324129 8 
324138 18 
324143 11 
324153 75 
324173 192 
324191 5 
324197 8 
324201 2 
324207 10 
324215 24 
324219 93 
324229 38 
324242 14 
324251 33 
324260 9 
324268 2 
324273 7 
324285 4 
324292 3 
324312 5 
324333 22 
324410 7 
324428 1 
324449 1 
324465 56 
324575 16 
324582 31 
324598 6 
324609 5 
324614 39 
324648 50 
324712 28 
324732 106 
324750 89 
324785 3 
324790 7 
324845 49 
324912 4 
324923 9 
324926 7 
324933 35 
325070 3 
325102 2 
325141 3 
325217 1 
325230 4 
325239 4 
325259 6 
325272 1 
325281 3 
325285 1 
325290 2 
325299 3 
325370 3 
325385 5 
325392 21 
325397 26 
325401 15 
325409 3 
325460 5 
325468 44 
325651 22 
325667 31 
325689 32 
325773 10 
325781 59 
325803 34 
325825 15 
325828 4 
325849 2 
325860 27 
325874 24 
325934 1 
325977 6 
325983 5 
325994 8 
326001 5 
326050 24 
326096 3 
326139 3 
326166 8 
326170 7 
326175 4 
326181 37 
326184 28 
326190 17 
326196 18 
326205 3 
326209 1 
326215 37 
326221 2 
326225 2 
326228 17 
326235 10 
326240 19 
326246 2 
326249 23 
326253 34 
326259 29 
326268 4 
326273 18 
326280 2 
326286 2 
326293 2 
326296 3 
326302 1 
326306 1 
326316 23 
326322 1 
326401 1 
326408 5 
326458 2 
326507 1 
326532 3 
326544 1 
326556 3 
326567 16 
326594 9 
326610 1 
326620 8 
326692 5 
326712 27 
326719 10 
326732 89 
326737 26 
326740 65 
326747 136 
326753 127 
326759 282 
326768 3 
326772 2 
326776 17 
326784 21 
326818 14 
326837 42 
326847 70 
326853 7 
326857 42 
326865 75 
326910 74 
326916 3 
326925 11 
326930 1 
326933 8 
326939 4 
326951 5 
327075 28 
327078 10 
327103 8 
327114 8 
327127 11 
327134 15 
327183 2 
327267 3 
327278 3 
327288 2 
327303 1 
327309 1 
327319 2 
327329 13 
327424 2 
327449 2 
327457 4 
327460 2 
327494 3 
327584 2 
327597 1 
327614 2 
327645 1 
327662 3 
327816 4 
327835 3 
327853 2 
327891 5 
328041 1 
328061 2 
328072 2 
328152 2 
328174 11 
328209 1 
328227 7 
328236 4 
328367 1 
328377 1 
328455 43 
328488 17 
328623 33 
328701 45 
328713 7 
328717 8 
328736 6 
328760 12 
328834 1 
328869 3 
328880 3 
328887 14 
328956 19 
328964 25 
328971 29 
328977 33 
329005 1 
329010 1 
329022 23 
329066 11 
329148 4 
329154 1 
329165 5 
329184 2 
329192 2 
329210 1 
329221 13 
329238 4 
329246 2 
329270 1 
329385 1 
329401 3 
329543 3 
329553 5 
329628 4 
329701 21 
329718 40 
329721 8 
329726 1 
329748 16 
329757 8 
329792 18 
329796 8 
329802 19 
329807 34 
329823 24 
329879 5 
329916 44 
329930 2 
329956 9 
329964 5 
329971 13 
329980 8 
329987 17 
329993 11 
330156 2 
330175 30 
330198 1 
330278 1 
330281 1 
330286 1 
330289 3 
330319 25 
330327 1 
330347 7 
330355 1 
330361 14 
330369 13 
330376 1 
330388 10 
330409 3 
330414 4 
330417 9 
330423 6 
330431 8 
330443 1 
330494 3 
330515 1 
330569 4 
330746 10 
330759 8 
330766 103 
330775 5 
330843 2 
330869 11 
330876 21 
330902 10 
330948 6 
330958 4 
330983 21 
331025 4 
331057 1 
331093 4 
331119 11 
331122 1 
331213 4 
331232 23 
331241 26 
331245 9 
331272 2 
331294 13 
331322 46 
331356 5 
331377 9 
331405 6 
331414 5 
331432 6 
331436 5 
331440 40 
331449 2 
331452 2 
331540 8 
331562 31 
331571 5 
331574 20 
331581 7 
331591 60 
331599 4 
331603 3 
331612 61 
331621 3 
331628 20 
331633 1 
331647 4 
331660 9 
331664 37 
331667 3 
331672 9 
331678 1 
331681 38 
331684 21 
331688 1 
331693 149 
331699 20 
331703 17 
331708 32 
331712 74 
331720 94 
331730 48 
331733 47 
331740 11 
331747 3 
331752 2 
331756 2 
331779 1 
331786 2 
331793 10 
331806 18 
331846 47 
331863 14 
331884 6 
331893 23 
331901 47 
331905 3 
331909 1 
331926 1 
331929 1 
331932 5 
331938 9 
331945 13 
331950 8 
331959 4 
331994 34 
332057 4 
332060 5 
332069 63 
332073 13 
332076 6 
332092 19 
332097 38 
332109 11 
332133 1 
332173 11 
332223 44 
332258 5 
332273 35 
332276 49 
332281 31 
332290 14 
332299 13 
332318 5 
332339 2 
332418 29 
332427 13 
332435 11 
332441 9 
332446 1 
332454 72 
332466 85 
332474 112 
332486 205 
332498 32 
332506 11 
332516 6 
332525 15 
332530 1 
332583 1 
332590 1 
332599 2 
332619 2 
332630 22 
332640 3 
332658 22 
332681 25 
332685 3 
332695 39 
332706 12 
332713 1 
332723 1 
332744 1 
332749 2 
332755 1 
332786 1 
332879 1 
332912 2 
332916 6 
333044 5 
333209 22 
333289 12 
333391 19 
333431 1 
333440 42 
333710 1 
333716 15 
333725 3 
333767 10 
333880 1 
333887 3 
333894 2 
334016 1 
334048 7 
334054 1 
334059 6 
334065 2 
334069 2 
334081 7 
334088 12 
334092 2 
334097 11 
334101 1 
334104 3 
334110 8 
334116 1 
334122 1 
334147 1 
334151 2 
334158 1 
334170 1 
334277 42 
334292 24 
334297 27 
334318 12 
334327 30 
334342 11 
334441 12 
336888 8 
336896 16 
336899 52 
336906 50 
336917 44 
336923 4 
336930 11 
336942 17 
336945 10 
336948 9 
336954 58 
336963 81 
336982 818 
337011 269 
337029 823 
337048 1 
337057 42 
337068 1 
337086 56 
337131 62 
337137 1 
337141 28 
337160 8 
337163 17 
337171 75 
337177 48 
337188 82 
337193 6 
337196 31 
337207 35 
337212 12 
337313 2 
337324 1 
337337 16 
337342 7 
337348 29 
337355 15 
337367 4 
337373 17 
337443 13 
337474 1 
337477 12 
337480 12 
337485 4 
337493 2 
337503 4 
337509 17 
337522 6 
337534 11 
337542 5 
337545 1 
337553 18 
337563 3 
337585 10 
337671 6 
337704 6 
337721 2 
337738 1 
337741 8 
337752 7 
337776 31 
337891 2 
338034 29 
338047 6 
338068 5 
338082 1 
338085 4 
338116 94 
338125 1 
338136 3 
338251 14 
338266 13 
338272 4 
338280 6 
338289 16 
338294 4 
338298 3 
338317 4 
338364 6 
338410 2 
338480 29 
338489 35 
338495 12 
338498 25 
338506 7 
338511 24 
338517 2 
338523 20 
338533 23 
338545 4 
338555 19 
338568 1 
338576 45 
338581 12 
338586 13 
338595 35 
338606 5 
338614 3 
338618 21 
338629 39 
338635 30 
338649 1 
338652 6 
338657 12 
338707 11 
338744 24 
338778 21 
338788 2 
338793 3 
338796 3 
338806 3 
338811 12 
338819 1 
338823 41 
338828 15 
338880 48 
338917 7 
338925 1 
338953 2 
338957 3 
338976 9 
339028 4 
339046 2 
339104 1 
339111 2 
339116 1 
339147 4 
339163 25 
339186 2 
339217 20 
339227 5 
339233 4 
339241 2 
339244 8 
339249 1 
339258 9 
339269 21 
339302 7 
339307 1 
339320 5 
339324 1 
339328 4 
339341 9 
339354 2 
339359 17 
339365 5 
339368 3 
339375 4 
339378 1 
339382 5 
339387 23 
339403 7 
339406 10 
339419 5 
339432 3 
339437 14 
339449 3 
339453 1 
339471 2 
339475 8 
339478 12 
339482 36 
339489 10 
339494 18 
339503 18 
339511 40 
339519 3 
339523 17 
339527 47 
339535 7 
339540 13 
339549 14 
339558 54 
339567 32 
339577 2 
339581 11 
339588 39 
339598 86 
339607 36 
339615 2 
339629 24 
339636 2 
339659 5 
339723 10 
339734 5 
339738 12 
339741 1 
339744 119 
339762 3 
339765 34 
339772 14 
339775 53 
339778 67 
339910 22 
339926 1 
339930 11 
339940 2 
339955 78 
339980 1 
339999 22 
340112 9 
340125 4 
340171 5 
340265 3 
340275 19 
340280 2 
340288 21 
340292 2 
340295 12 
340366 4 
340414 2 
340450 2 
340462 14 
340467 33 
340514 2 
340522 1 
340600 1 
340628 67 
340647 4 
340656 1 
340671 1 
340751 4 
340796 97 
340803 8 
340809 23 
340819 28 
340828 81 
340836 8 
340841 59 
340851 21 
340858 8 
340886 5 
340891 31 
340898 82 
340913 2 
340920 37 
340927 25 
340931 5 
340943 6 
340955 3 
340958 21 
340964 1 
340971 1 
340974 1 
340980 2 
341013 1 
341045 1 
341049 5 
341069 9 
341104 4 
341144 2 
341152 1 
341165 1 
341169 1 
341195 5 
341207 1 
341243 5 
341250 1 
341261 6 
341272 14 
341275 5 
341282 2 
341297 4 
341305 6 
341308 1 
341320 15 
341325 2 
341332 35 
341340 1 
341357 6 
341365 4 
341368 5 
341376 5 
341380 2 
341391 3 
341401 12 
341414 20 
341420 3 
341431 1 
341471 30 
341482 7 
341490 19 
341499 3 
341509 11 
341512 11 
341521 2 
341535 14 
341543 2 
341557 16 
341561 60 
341568 11 
341571 12 
341574 56 
341586 331 
341593 63 
341598 2 
341606 1 
341613 9 
341616 62 
341627 32 
341631 96 
341651 235 
341661 148 
341671 193 
341685 154 
341711 79 
341722 40 
341734 193 
341747 482 
341761 111 
341767 20 
341775 27 
341781 14 
341785 5 
341791 104 
341794 13 
341798 29 
341809 39 
341826 6 
341844 1 
341854 44 
341859 19 
341869 16 
341874 105 
341878 8 
341882 20 
341894 134 
341915 130 
341936 37 
341941 18 
341952 82 
341959 4 
341968 46 
341977 60 
341985 72 
341993 3 
342010 15 
342043 36 
342059 3 
342067 1 
342074 2 
342078 6 
342082 8 
342085 9 
342097 1 
342104 16 
342110 41 
342118 43 
342135 6 
342141 15 
342152 9 
342155 4 
342167 25 
342182 379 
342195 7 
342214 685 
342232 5 
342241 107 
342253 19 
342257 16 
342270 21 
342275 29 
342281 42 
342289 16 
342299 83 
342307 40 
342317 19 
342321 104 
342327 1 
342331 1 
342339 30 
342344 19 
342353 334 
342361 53 
342370 2 
342374 20 
342379 4 
342382 15 
342387 11 
342394 34 
342405 4 
342410 4 
342434 15 
342437 14 
342456 30 
342461 17 
342476 39 
342480 13 
342493 7 
342511 10 
342524 3 
342532 197 
342539 9 
342547 100 
342556 49 
342567 19 
342580 5 
342585 21 
342588 12 
342598 29 
342604 5 
342609 20 
342616 22 
342620 3 
342647 155 
342658 24 
342705 1 
342709 12 
342753 25 
342783 36 
342799 4 
342808 11 
342922 1 
343185 10 
343191 5 
343257 1 
343325 48 
343348 1 
343368 24 
343425 5 
343447 13 
343456 129 
343467 9 
343500 12 
343517 11 
343544 1 
343550 8 
343583 2 
343623 8 
343691 37 
343787 2 
343906 4 
343944 2 
344001 18 
344010 1 
344038 6 
344047 1 
344087 15 
344100 15 
344109 20 
344119 9 
344150 30 
344183 4 
344188 25 
344196 1 
344202 5 
344209 58 
344212 1 
344254 2 
344270 11 
344314 4 
344320 45 
344334 2 
344375 6 
344385 1 
344405 6 
344484 5 
344500 2 
344528 1 
344532 21 
344542 15 
344546 7 
344550 6 
344554 7 
344566 6 
344571 2 
344586 2 
344590 35 
344593 1 
344611 27 
344636 83 
344647 2 
344668 6 
344673 1 
344680 1 
344683 1 
344729 5 
344779 6 
344784 76 
344804 6 
344812 8 
344844 74 
344855 2 
344861 29 
344864 9 
344869 3 
344891 80 
344906 108 
344917 7 
344955 6 
345263 1 
347323 11 
347332 2 
347339 28 
347347 61 
347381 36 
347388 2 
347391 1 
347403 6 
347407 32 
347413 7 
347425 12 
347438 16 
347446 23 
347483 1 
347491 1 
347496 12 
347503 44 
347519 29 
347528 12 
347533 6 
347541 3 
347548 1 
347590 2 
347604 1 
347641 2 
347656 1 
347659 8 
347671 8 
347714 2 
347721 27 
347737 8 
347748 5 
347760 32 
347767 42 
347776 131 
347782 4 
347788 46 
347798 43 
347803 14 
347812 20 
347885 8 
347925 10 
347934 24 
347966 15 
347969 28 
348113 13 
348116 21 
348219 4 
348269 7 
348275 1 
348285 40 
348303 20 
348410 2 
348416 1 
348422 2 
348440 5 
348446 1 
348449 1 
348499 1 
348586 2 
348604 47 
348614 48 
348647 4 
348686 1 
348717 17 
348815 1 
348844 1 
349015 3 
349031 135 
349038 9 
349086 66 
349089 27 
349094 3 
349143 10 
349155 28 
349188 2 
349210 1 
349215 64 
349220 31 
349237 15 
349339 21 
349347 4 
349364 6 
349368 1 
349387 7 
349403 7 
349420 10 
349443 7 
349505 20 
349512 1 
349515 21 
349521 10 
349533 11 
349536 2 
349569 3 
349575 22 
349581 11 
349585 11 
349594 2 
349739 70 
349764 2 
349773 5 
349789 79 
349820 4 
349865 16 
349873 2 
349877 10 
349906 1 
349910 6 
349919 1 
349929 13 
349935 8 
349940 7 
349951 2 
349976 4 
349984 7 
350004 13 
350031 3 
350056 4 
350063 1 
350066 3 
350077 119 
350081 33 
350085 15 
350096 5 
350105 137 
350119 15 
350125 41 
350131 8 
350139 71 
350149 1 
350167 4 
350175 8 
350181 7 
350199 13 
350240 3 
350255 3 
350259 11 
350278 1 
350305 4 
350319 1 
350323 1 
350415 11 
350422 3 
350446 3 
350491 9 
350515 13 
350573 3 
350580 2 
350584 2 
350604 8 
350612 45 
350618 17 
350631 1 
350635 2 
350659 1 
350670 1 
350694 2 
350710 1 
350716 7 
350743 4 
350746 9 
350763 1 
350766 3 
350793 3 
350796 1 
350804 9 
350807 2 
350812 2 
350819 55 
350841 1 
350846 30 
350852 2 
350865 28 
350921 188 
350931 54 
350936 10 
350942 308 
350950 99 
350955 92 
350963 64 
350972 554 
350984 5 
350988 209 
350996 1 
350999 1 
351008 183 
351017 32 
351026 8 
351054 12 
351079 29 
351104 62 
351121 145 
351130 5 
351194 6 
351203 9 
351216 3 
351286 32 
351290 13 
351310 1 
351321 11 
351334 2 
351340 1 
351355 39 
351376 2 
351384 16 
351390 5 
351495 28 
351512 20 
351522 45 
351527 24 
351530 14 
351537 1 
351554 38 
351558 16 
351564 14 
351568 27 
351596 31 
351600 2 
351627 18 
351662 7 
351669 10 
351677 9 
351702 10 
351705 8 
351726 90 
351743 31 
351789 3 
351851 13 
351879 4 
352003 2 
352011 1 
352029 1 
352046 1 
352053 2 
352059 5 
352063 19 
352108 2 
352113 2 
352117 1 
352197 3 
352224 24 
352254 1 
352273 29 
352300 1 
352362 24 
352413 1 
352417 2 
352429 11 
352448 38 
352595 6 
352602 1 
352606 15 
352634 25 
352678 1 
352756 40 
352762 4 
352771 2 
352790 1 
352884 11 
352906 63 
352952 39 
353081 8 
353093 29 
353221 2 
353235 129 
353395 4 
353400 31 
353414 11 
353417 13 
353420 2 
353427 171 
353438 8 
353442 8 
353456 21 
353469 27 
353482 120 
353498 1 
353511 73 
353518 3 
353526 27 
353531 4 
353540 24 
353555 15 
353630 5 
353634 2 
353649 6 
353682 3 
353689 10 
353714 11 
353718 40 
353854 3 
353867 63 
353915 64 
354020 1 
354068 19 
354151 8 
354154 1 
354173 26 
354736 16 
354777 22 
354837 1 
354994 7 
355003 9 
355410 2 
355552 2 
355795 7 
355809 41 
355947 2 
356045 3 
356050 4 
356063 46 
356074 7 
356078 1 
356087 39 
356093 11 
356100 44 
356105 9 
356108 1 
356113 1 
356129 7 
356159 4 
356165 7 
356168 1 
356175 4 
356183 33 
356193 75 
356312 11 
356319 4 
356330 3 
356338 9 
356341 26 
356457 1 
356600 2 
356620 5 
356628 10 
356640 3 
356650 52 
356661 17 
356665 27 
356673 4 
356678 12 
356684 6 
356687 9 
356692 38 
356699 36 
356709 4 
356741 31 
356750 14 
356756 26 
356764 4 
356773 5 
356778 1 
356785 4 
356796 5 
356808 1 
356811 1 
356821 3 
356860 10 
356906 1 
356912 14 
356928 15 
356943 124 
357012 13 
357067 2 
357084 1 
357087 21 
357095 18 
357102 2 
357110 2 
357119 3 
357137 8 
357140 37 
357146 83 
357170 3 
357182 4 
357234 1 
357262 14 
357278 3 
357304 130 
357321 39 
357327 3 
357332 3 
357442 3 
357449 1 
357489 31 
357542 7 
357583 4 
357634 2 
357789 1 
357915 19 
357955 3 
358140 2 
358241 10 
358309 3 
358377 10 
358514 1 
358528 12 
358584 32 
358651 10 
358894 4 
359083 109 
359118 6 
359140 32 
359373 12 
359625 43 
359870 11 
359963 1 
359990 16 
360050 12 
360114 3 
360139 3 
360161 2 
360169 4 
360222 54 
360225 71 
360338 47 
360350 92 
360357 75 
360364 1 
360368 186 
360374 1 
360380 200 
360386 19 
360391 1 
360395 45 
360408 35 
360435 13 
360455 14 
360462 9 
360497 1 
360505 23 
360514 6 
360518 6 
360525 45 
360532 3 
360559 19 
360568 10 
360576 8 
360579 1 
360583 3 
360591 13 
360601 24 
360608 29 
360614 9 
360618 5 
360623 5 
360627 11 
360660 1 
360959 11 
360969 1 
362182 12 
362273 2 
362320 2 
362365 3 
362468 1 
362617 5 
362626 14 
362634 14 
362637 30 
362645 2 
362648 28 
362659 14 
362664 10 
362668 17 
362679 162 
362686 22 
362689 26 
362692 2 
362700 10 
362744 44 
362749 6 
362755 60 
362758 23 
362761 1 
362775 150 
362785 5 
362789 2 
362793 76 
362802 16 
362809 14 
362815 2 
362829 7 
362834 66 
362852 14 
362919 18 
362942 6 
362949 22 
362958 19 
362965 2 
362970 20 
362976 160 
362989 37 
362992 3 
363001 15 
363127 1 
363257 15 
363308 12 
363317 17 
363368 1 
363421 2 
363442 11 
363445 1 
363489 11 
363617 17 
363623 2 
363686 4 
363780 76 
363947 1 
363961 4 
363977 4 
364044 2 
364053 14 
364090 2 
364095 18 
364101 6 
364144 2 
364158 1 
364206 19 
364212 60 
364234 7 
364247 1 
364265 13 
364272 50 
364295 60 
364305 42 
364311 38 
364316 9 
364322 3 
364357 5 
364454 12 
364466 1 
364469 3 
364487 1 
364545 88 
364651 7 
364664 4 
364690 70 
364722 1 
364731 8 
364749 5 
364797 4 
364850 11 
364892 5 
364900 3 
364910 36 
364931 91 
364936 18 
364985 2 
365035 63 
365058 27 
365065 13 
365070 43 
365087 13 
365721 10 
365738 4 
365750 12 
365758 26 
365762 30 
365771 99 
365776 6 
365787 1 
365813 10 
365818 33 
365822 51 
365826 7 
365842 7 
365867 32 
365900 5 
365950 3 
365990 10 
366019 7 
366025 25 
366040 11 
366045 5 
366139 1 
366157 2 
366171 8 
366180 21 
366287 16 
366302 59 
366310 8 
366325 20 
366337 1 
366347 138 
366356 42 
366377 7 
366469 1 
366493 29 
366500 4 
366623 9 
366631 36 
366639 16 
366648 10 
366651 9 
366660 30 
366667 21 
366671 3 
366677 2 
366689 9 
366695 82 
366703 11 
366708 53 
366715 1 
366727 40 
366735 2 
366739 12 
366742 1 
366753 5 
366845 1 
366864 5 
366884 4 
366896 19 
367012 11 
367018 21 
367056 1 
367060 59 
367065 16 
367109 21 
367183 31 
367250 1 
367260 30 
367353 40 
367378 10 
367390 1 
367444 1 
367487 5 
367502 5 
367611 2 
367834 2 
367940 2 
367961 5 
367967 2 
367970 3 
367983 9 
368007 3 
368095 6 
368129 66 
368158 2 
368278 17 
368286 7 
368295 9 
368300 25 
368309 1 
368318 1 
368329 20 
368335 31 
368340 24 
368346 34 
368351 2 
368360 109 
368368 17 
368374 99 
368382 24 
368390 47 
368394 1 
368401 6 
368410 1 
368416 10 
368419 11 
368422 9 
368425 55 
368437 1 
368441 10 
368461 1 
368514 2 
368562 11 
368597 2 
368603 14 
368611 2 
368629 6 
368722 1 
368725 3 
368773 9 
368787 4 
368791 12 
368805 15 
368823 10 
368858 35 
368884 16 
368895 15 
368939 6 
368952 8 
368963 5 
368994 5 
369011 1 
369037 8 
369082 12 
369090 6 
369100 7 
369107 13 
369119 6 
369122 6 
369128 18 
369135 37 
369148 2 
369154 1 
369177 1 
369195 5 
369206 5 
369221 29 
369230 31 
369240 5 
369257 3 
369277 5 
369280 3 
369374 1 
369388 3 
369433 28 
369443 77 
369455 2 
369485 1 
369489 33 
369570 13 
369582 1 
369602 4 
369611 5 
369619 5 
369708 16 
369713 4 
369719 17 
369728 26 
369731 13 
369739 3 
369746 15 
369754 1 
369760 16 
369768 7 
369774 16 
369779 11 
369784 5 
369813 22 
369820 2 
369854 1 
369861 43 
369881 19 
369885 5 
369892 4 
369903 27 
369916 29 
369923 2 
369931 31 
369940 98 
369969 15 
369980 29 
369995 4 
370098 37 
370115 37 
370121 32 
370143 11 
370243 2 
370256 82 
370271 133 
370366 4 
370392 2 
370395 16 
370435 3 
370442 26 
370450 15 
370455 28 
370490 2 
370494 7 
370502 22 
370516 13 
370526 2 
370539 3 
370693 23 
370698 1 
370719 4 
370793 2 
370845 1 
370863 52 
370869 62 
370875 1 
370886 3 
370892 23 
370902 1 
370905 2 
370914 47 
370918 47 
370938 13 
370945 19 
370958 10 
370964 42 
370976 6 
370987 4 
370998 54 
371008 49 
371014 36 
371018 22 
371021 5 
371025 14 
371035 2 
371039 3 
371043 10 
371052 8 
371061 29 
371069 10 
371078 29 
371083 5 
371091 2 
371097 14 
371106 50 
371114 9 
371120 114 
371131 17 
371142 198 
371151 110 
371159 66 
371167 106 
371176 28 
371183 46 
371189 87 
371196 151 
371206 169 
371211 14 
371220 363 
371235 102 
371242 19 
371248 86 
371254 29 
371257 22 
371261 24 
371269 2 
371274 12 
371280 48 
371296 38 
371305 31 
371313 1 
371324 47 
371336 29 
371344 48 
371353 8 
371356 2 
371359 32 
371362 1 
371367 10 
371370 3 
371374 31 
371387 40 
371393 95 
371398 2 
371424 23 
371430 6 
371450 44 
371510 48 
371515 35 
371542 5 
371578 2 
371585 10 
371599 6 
371638 7 
371645 9 
371656 36 
371664 21 
371690 30 
371700 10 
371707 35 
371719 24 
371745 37 
371749 9 
371752 2 
371758 24 
371764 44 
371769 17 
371774 41 
371780 1 
371787 257 
371812 15 
371822 23 
371826 1 
371841 28 
371848 35 
371877 4 
371881 12 
371916 1 
371949 1 
371952 1 
371969 17 
372013 2 
372058 8 
372088 7 
372109 11 
372113 3 
372171 2 
372196 3 
372204 1 
372270 14 
372290 2 
372302 8 
372459 1 
372501 18 
372511 13 
372519 31 
372589 1 
372604 3 
372608 26 
372614 1 
372650 3 
372676 3 
372685 2 
372693 1 
372738 30 
372757 12 
372778 3 
372914 7 
372932 3 
372946 1 
373003 5 
373031 4 
373052 19 
373056 6 
373067 1 
373070 34 
373087 2 
373100 33 
373106 5 
373110 10 
373140 38 
373148 1 
373154 17 
373157 2 
373163 1 
373189 16 
373210 73 
373230 29 
373238 1 
373252 5 
373264 17 
373270 80 
373277 4 
373305 20 
373319 9 
373327 15 
373338 4 
373347 51 
373356 15 
373366 80 
373379 14 
373396 34 
373407 93 
373417 15 
373423 6 
373430 2 
373441 6 
373450 35 
373477 12 
373484 2 
373491 45 
373502 3 
373522 36 
373533 4 
373543 95 
373551 1 
373557 35 
373563 10 
373573 99 
373592 13 
373611 12 
373616 17 
373622 40 
373647 5 
373653 1 
373668 9 
373690 3 
373742 2 
373754 8 
373765 1 
373787 5 
373800 4 
373803 20 
373819 1 
373830 55 
373841 4 
373845 12 
373853 4 
373897 1 
373942 15 
373946 25 
373953 25 
373970 108 
374111 12 
374335 1 
374408 5 
374419 8 
374422 12 
374766 2 
374852 4 
375310 4 
375446 26 
375604 1 
375615 5 
375644 3 
375750 1 
375772 1 
375794 10 
375808 5 
375822 3 
375834 21 
375841 32 
375849 5 
375859 120 
375862 1 
375907 4 
375911 1 
375917 3 
375922 6 
375931 14 
375938 9 
375944 6 
375949 3 
375952 3 
375958 22 
375961 22 
375970 47 
375977 8 
375984 1 
375987 3 
375993 60 
376001 106 
376007 116 
376022 69 
376027 77 
376032 112 
376040 89 
376045 7 
376048 5 
376054 160 
376065 2 
376069 16 
376079 16 
376092 3 
376103 17 
376114 14 
376121 12 
376129 54 
376136 70 
376146 23 
376155 19 
376167 17 
376172 1 
376186 14 
376194 3 
376212 4 
376246 27 
376256 75 
376264 1 
376285 27 
376303 76 
376306 1 
376316 234 
376328 4 
376334 81 
376341 3 
376352 9 
376356 56 
376361 16 
376364 20 
376369 4 
376436 5 
376449 5 
376459 10 
376480 33 
376525 1 
376540 180 
376548 2 
376554 8 
376568 4 
376572 1 
376602 2 
376650 2 
376658 1 
376718 17 
377019 6 
377118 2 
377656 12 
377713 1 
378397 8 
378471 1 
378489 1 
378525 1 
378571 3 
378577 7 
378584 1 
378614 73 
378624 25 
378628 5 
378638 8 
378647 1 
378651 3 
378664 53 
378676 9 
378693 17 
378703 9 
378710 32 
378716 14 
378720 2 
378773 9 
378777 10 
378781 25 
378788 24 
378794 14 
378802 20 
378811 7 
378816 2 
378825 84 
378829 10 
378833 12 
378842 4 
378855 12 
378861 45 
378864 3 
378867 3 
378873 1 
378882 2 
378889 9 
378901 6 
378909 4 
378915 29 
378924 3 
378938 22 
378943 36 
378948 3 
378967 103 
378975 18 
378983 161 
378988 3 
378997 1 
379001 2 
379013 7 
379017 2 
379021 10 
379031 103 
379035 13 
379040 12 
379044 2 
379049 35 
379054 64 
379060 36 
379063 39 
379071 109 
379081 194 
379097 95 
379105 33 
379113 1 
379118 19 
379137 5 
379145 1 
379156 16 
379169 6 
379193 24 
379213 1 
379219 40 
379960 1 
379980 2 
379991 10 
379994 50 
379999 62 
380002 215 
380012 43 
380016 3 
380022 2 
380029 39 
380037 46 
380041 10 
380044 21 
380048 14 
380053 15 
380058 17 
380066 120 
380071 10 
380085 16 
380092 12 
380098 3 
380102 8 
380106 23 
380110 46 
380118 7 
380125 83 
380145 11 
380155 133 
380165 30 
380173 43 
380182 90 
380190 1 
380195 14 
380201 12 
380209 41 
380219 42 
380225 48 
380253 33 
380286 4 
380305 6 
380316 3 
380328 76 
380336 2 
380339 4 
380346 59 
380351 51 
380362 2 
380366 8 
380371 44 
380375 102 
380381 1 
380386 55 
380390 132 
380396 17 
380399 5 
380416 7 
380421 4 
380430 1 
380447 43 
380453 6 
380506 3 
380534 34 
380561 43 
380569 1 
380573 15 
380583 37 
380586 57 
380600 13 
380607 32 
380610 12 
380620 25 
380624 103 
380661 1 
380699 16 
380728 8 
380739 29 
380758 59 
380777 24 
380791 2 
380805 2 
380830 2 
380892 1 
380900 1 
380905 1 
380913 94 
380932 37 
380945 2 
380948 2 
380952 23 
380955 9 
380972 29 
380977 31 
380985 1 
380994 1 
381001 1 
381004 12 
381009 57 
381025 43 
381039 11 
381047 7 
381058 10 
381065 1 
381068 2 
381072 1 
381075 4 
381080 5 
381083 2 
381089 2 
381106 4 
381117 10 
381127 35 
381132 11 
381137 12 
381140 6 
381145 8 
381172 4 
381184 27 
381204 1 
381209 7 
381212 2 
381216 2 
381219 9 
381222 6 
381226 3 
381230 2 
381233 7 
381237 22 
381242 30 
381248 7 
381254 1 
381263 26 
381271 3 
381288 31 
381315 5 
381319 2 
381343 18 
381351 105 
381357 3 
381371 75 
381375 15 
381380 44 
381416 38 
381427 3 
381444 8 
381451 55 
381455 38 
381458 4 
381464 28 
381467 5 
381475 19 
381487 55 
381491 1 
381500 72 
381510 81 
381513 2 
381518 73 
381524 10 
381529 8 
381533 31 
381541 36 
381596 29 
381608 50 
381624 6 
381635 35 
381643 1 
381650 127 
381654 108 
381669 4 
381683 74 
381688 9 
381693 6 
381704 45 
381709 2 
381712 56 
381717 75 
381724 3 
381729 37 
381734 5 
381751 50 
381762 128 
381771 6 
381782 6 
381790 19 
381793 14 
381798 1 
381802 16 
381805 7 
381812 61 
381833 38 
381837 18 
381848 1 
381852 8 
381888 7 
381900 51 
381904 26 
381907 12 
381916 14 
381923 26 
381936 36 
381943 3 
381988 34 
382030 4 
382072 57 
382081 9 
382101 3 
382148 182 
382180 18 
382250 13 
382265 3 
382287 2 
382369 24 
382387 1 
382395 1 
382489 1 
382498 23 
382501 1 
382544 56 
382569 18 
382624 1 
382631 8 
382669 13 
382711 7 
382720 6 
382758 1 
382794 2 
382807 2 
382817 2 
382828 3 
382838 44 
382846 1 
382860 32 
382880 49 
382884 36 
382888 24 
382891 22 
382898 6 
382918 1 
382924 85 
382930 79 
382946 53 
382955 1 
382964 86 
382969 4 
382973 5 
382981 21 
382985 1 
383000 1 
383011 8 
383018 35 
383022 3 
383028 2 
383031 1 
383041 2 
383048 12 
383064 2 
383074 20 
383081 52 
383094 18 
383116 1 
383119 4 
383157 8 
383243 15 
383443 11 
383466 12 
383568 7 
383578 21 
383583 1 
383610 21 
383614 7 
383618 2 
383723 5 
383727 1 
383746 2 
383762 30 
383766 21 
383786 24 
383794 2 
383813 2 
383914 138 
384010 14 
384050 18 
384077 16 
384171 73 
384179 23 
384257 2 
384260 19 
384329 3 
384339 21 
384441 17 
384448 100 
384472 5 
384525 1 
384686 16 
384703 1 
384727 3 
384775 8 
384866 11 
384884 2 
385118 1 
385128 4 
385174 1 
385181 2 
385225 1 
385316 4 
385479 22 
385544 32 
385636 2 
385651 2 
385655 32 
385741 1 
385775 36 
385785 56 
385807 1 
385814 42 
385897 24 
385971 1 
385976 1 
385980 17 
385988 2 
385991 3 
386012 19 
386112 6 
386120 1 
386124 3 
386132 3 
386136 3 
386139 12 
386142 4 
386148 13 
386157 12 
386165 15 
386174 28 
386186 6 
386196 35 
386205 11 
386211 4 
386231 32 
386242 7 
386251 28 
386260 1 
386264 12 
386353 9 
386388 11 
386395 12 
386428 28 
386436 39 
386449 14 
386486 8 
386575 80 
386589 1 
386682 15 
386712 31 
386718 31 
386722 44 
386727 18 
386747 12 
386752 1 
386756 28 
386760 3 
386767 2 
386772 18 
386776 18 
386784 8 
386790 17 
386833 1 
386896 1 
386902 8 
386939 3 
386978 22 
387022 15 
387063 15 
387102 14 
387184 1 
387191 3 
387229 1 
387245 4 
387397 3 
387579 6 
387654 12 
387733 4 
387748 18 
387795 1 
387806 9 
387810 10 
387837 2 
387950 2 
387999 5 
388007 28 
388111 23 
388220 2 
388262 57 
388279 10 
388351 8 
388368 5 
388373 40 
388379 24 
388415 2 
388459 43 
388510 9 
388756 1 
388838 57 
388852 9 
388878 12 
388904 1 
388970 14 
389112 31 
389148 63 
389204 1 
389236 5 
389254 7 
389267 16 
389272 7 
389276 9 
389283 14 
389294 1 
389306 5 
389315 2 
389342 3 
389388 1 
389434 3 
389508 1 
389588 4 
389616 9 
389654 4 
389708 8 
389750 2 
389836 3 
389844 1 
389876 6 
389886 8 
389890 4 
389906 1 
389909 2 
389919 1 
389922 28 
389931 2 
389937 21 
389945 2 
389952 1 
389967 1 
389979 2 
389986 32 
389995 10 
389998 3 
390007 13 
390029 17 
390035 51 
390040 8 
390046 1 
390051 8 
390059 18 
390078 43 
390086 1 
390098 5 
390225 16 
390229 19 
390232 5 
390235 28 
390250 8 
390266 1 
390279 1 
390368 3 
390525 66 
390541 30 
390555 11 
390561 35 
390567 7 
390574 17 
390580 126 
390585 21 
390588 20 
390629 8 
390634 7 
390659 5 
390694 2 
390720 8 
390750 5 
390760 34 
390770 1 
390774 8 
390777 15 
390800 23 
390815 39 
390843 92 
390853 4 
390867 22 
390878 3 
390882 11 
390888 9 
390916 9 
390923 45 
390927 14 
390985 10 
391001 3 
391006 2 
391017 1 
391043 5 
391060 2 
391077 9 
391082 22 
391105 15 
391118 39 
391122 28 
391147 85 
391154 2 
391165 4 
391204 45 
391228 45 
391237 30 
391243 80 
391260 2 
391264 35 
391302 25 
391307 1 
391324 5 
391424 100 
391435 1 
391465 1 
391473 102 
391478 7 
391509 12 
391525 60 
391538 9 
391541 7 
391555 5 
391567 5 
391574 20 
391578 39 
391588 23 
391599 137 
391608 12 
391627 10 
391631 5 
391642 35 
391653 3 
391659 6 
391673 14 
391680 3 
391688 46 
391693 3 
391702 57 
391710 92 
391724 21 
391728 2 
391747 24 
391751 5 
391756 5 
391762 24 
391765 10 
391788 419 
391797 7 
391810 103 
391822 1 
391826 5 
391830 4 
391834 2 
391845 128 
391852 20 
391865 5 
391868 3 
391876 75 
391883 13 
391888 42 
391900 2 
391919 1 
391930 3 
391934 5 
391938 5 
391947 1 
391954 6 
391965 10 
391977 1 
391992 3 
392011 1 
392014 3 
392020 9 
392023 6 
392030 21 
392036 2 
392045 4 
392055 4 
392059 1 
392062 1 
392076 6 
392088 6 
392114 5 
392118 1 
392128 3 
392179 1 
392213 1 
392258 1 
392281 5 
392291 3 
392313 1 
392319 3 
392325 12 
392333 1 
392349 8 
392356 11 
392380 12 
392387 12 
392396 37 
392402 1 
392428 25 
392438 3 
392492 8 
392515 5 
392530 6 
392541 42 
392561 55 
392586 5 
392595 91 
392606 5 
392630 8 
392656 76 
392660 73 
392667 51 
392676 11 
392679 1 
392693 12 
392697 2 
392702 168 
392705 8 
392736 74 
392739 3 
392751 7 
392758 6 
392781 16 
392792 7 
392800 3 
392810 4 
392816 16 
392821 17 
392862 5 
392933 2 
392948 3 
392952 22 
393054 4 
393062 32 
393073 3 
393156 1 
393193 19 
393218 4 
393228 8 
393234 10 
393242 17 
393248 2 
393254 257 
393262 111 
393284 5 
393288 1 
393291 20 
393300 15 
393313 3 
393317 13 
393323 31 
393327 17 
393335 30 
393340 12 
393361 5 
393381 86 
393393 4 
393403 16 
393410 3 
393414 60 
393418 1 
393422 42 
393425 10 
393431 12 
393443 5 
393477 26 
393572 170 
393606 105 
393615 8 
393644 8 
393666 29 
393689 54 
393731 13 
393900 38 
393912 15 
393918 57 
394038 5 
394054 6 
394093 1 
394145 1 
394191 4 
394195 5 
394212 5 
394245 364 
394259 10 
394342 5 
394358 17 
394479 19 
394510 7 
394550 3 
394553 45 
394569 1 
394805 3 
394814 2 
394838 4 
394850 8 
394976 2 
394984 3 
394995 1 
395006 3 
395021 3 
395064 1 
395076 1 
395110 6 
395137 2 
395202 31 
395210 1 
395213 4 
395228 4 
395243 134 
395252 4 
395270 20 
395325 6 
395336 14 
395362 3 
395373 38 
395382 6 
395394 34 
395403 5 
395508 17 
395582 5 
395604 3 
395620 19 
395665 1 
395783 5 
396105 1 
398333 2 
398338 20 
398345 11 
398353 4 
398358 4 
398362 49 
398375 4 
398380 32 
398387 7 
398390 2 
398395 78 
398404 34 
398412 2 
398428 4 
398438 5 
398446 10 
398454 44 
398468 22 
398474 9 
398491 11 
398495 7 
398500 7 
398523 7 
398621 28 
398638 1 
399108 1 
400894 13 
400916 12 
400924 1 
400952 81 
400957 49 
400966 146 
400970 23 
400977 21 
400982 25 
400989 144 
401024 1 
401030 1 
401040 19 
401057 6 
401062 19 
401066 15 
401071 4 
401074 2 
401079 107 
401089 4 
401099 8 
401107 54 
401119 13 
401125 2 
401134 24 
401279 2 
401297 3 
401322 2 
401417 63 
401428 11 
401439 10 
401447 3 
401481 1 
401500 2 
401512 12 
401520 24 
401536 1 
401585 1 
401590 8 
401605 26 
401630 2 
401655 7 
401672 8 
401757 8 
401802 2 
401834 18 
401859 18 
401952 7 
402156 16 
402483 1 
402840 8 
403074 1 
403136 21 
403208 7 
403237 1 
403594 17 
403731 1 
403814 2 
403866 4 
403878 1 
404123 4 
404135 1 
404145 50 
404204 2 
404778 1 
405282 3 
405412 17 
405417 8 
405435 24 
405441 67 
405452 269 
405468 3 
405509 10 
405518 3 
405525 12 
405531 6 
405535 5 
405539 75 
405544 12 
405552 54 
405556 6 
405632 7 
405650 1 
405677 11 
405750 6 
405758 10 
405792 1 
405802 23 
405810 112 
405814 14 
405819 1 
405849 33 
405854 2 
406011 3 
406015 10 
406020 37 
406038 4 
406041 58 
406047 13 
406055 102 
406063 78 
406070 38 
406077 36 
406084 51 
406115 2 
406131 1 
406152 5 
406183 6 
406216 39 
406233 7 
406256 4 
406263 30 
406288 4 
406291 1 
406296 7 
406313 16 
406318 22 
406325 27 
406330 6 
406349 4 
406359 68 
406365 2 
406389 1 
406417 35 
406430 9 
406458 9 
406472 23 
406492 1 
406503 2 
406574 3 
406582 1 
406585 3 
406591 10 
406615 1 
406626 5 
406776 10 
406870 1 
406937 31 
406954 6 
406995 2 
407093 38 
407104 4 
407112 4 
407211 2 
407224 1 
407247 27 
407271 1 
407277 3 
407283 6 
407287 39 
407297 56 
407304 28 
407308 1 
407312 1 
407316 6 
407336 15 
407350 13 
407355 19 
407359 116 
407362 48 
407368 184 
407374 54 
407382 26 
407387 9 
407391 1 
407396 10 
407410 1 
407432 2 
407441 83 
407448 94 
407457 56 
407466 115 
407477 82 
407480 2 
407493 4 
407497 59 
407503 20 
407508 115 
407514 1 
407517 7 
407521 37 
407528 134 
407539 2 
407544 1 
407547 21 
407578 39 
407611 10 
407647 6 
407659 1 
407676 22 
407693 2 
407696 70 
407701 43 
407709 35 
407736 53 
407780 2 
407796 65 
407861 1 
407865 4 
407873 2 
407938 4 
407950 1 
407965 5 
407973 10 
407979 1 
408000 27 
408007 2 
408012 1 
408015 1 
408020 27 
408037 6 
408062 26 
408072 2 
408077 3 
408080 1 
408083 12 
408102 6 
408133 31 
408159 11 
408167 2 
408178 1 
408188 3 
408195 19 
408204 25 
408211 3 
408223 50 
408240 1 
408254 6 
408281 1 
408353 22 
408364 11 
408382 7 
408388 97 
408400 51 
408426 14 
408439 59 
408447 17 
408472 46 
408479 4 
408592 3 
408595 6 
408604 28 
408609 15 
408621 46 
408630 81 
408640 155 
408651 1 
408654 15 
408658 5 
408661 7 
408666 4 
408673 96 
408682 117 
408691 30 
408699 19 
408705 159 
408716 47 
408725 192 
408739 11 
408742 5 
408746 49 
408759 32 
408772 35 
408781 24 
408808 64 
408815 11 
408818 32 
408821 4 
408826 22 
408829 22 
408832 30 
408837 5 
408841 2 
408846 8 
408850 1 
408858 1 
408862 27 
408874 10 
408884 95 
408902 22 
408906 27 
408919 12 
408924 1 
408938 2 
408943 58 
408952 9 
408961 54 
408995 8 
409001 5 
409034 6 
409101 4 
409107 10 
409125 10 
409251 1 
409266 6 
409283 1 
409289 28 
409308 13 
409315 18 
409321 3 
409328 3 
409337 10 
409346 1 
409352 1 
409363 2 
409369 4 
409375 1 
409450 4 
409465 1 
409492 2 
409521 22 
409528 1 
409531 15 
409537 1 
409545 3 
409552 10 
409556 1 
409561 6 
409567 10 
409588 10 
409595 1 
409644 1 
409688 2 
409698 1 
409751 3 
409842 2 
409903 60 
409988 8 
410047 13 
410100 10 
410135 2 
410169 1 
410195 5 
410246 14 
410454 12 
410457 3 
410514 9 
410563 15 
410620 10 
410624 29 
410637 7 
410644 21 
410649 5 
410725 2 
410767 16 
410773 23 
410778 3 
410793 9 
410812 12 
410817 62 
410826 33 
410837 1 
410841 8 
410847 92 
410850 3 
410862 41 
410866 3 
410872 1 
410886 28 
410900 1 
410916 5 
410926 6 
410934 3 
410940 157 
410949 6 
410953 19 
410956 1 
410967 111 
411092 2 
411100 21 
411115 7 
411146 8 
411316 26 
411329 23 
411340 16 
411343 2 
411352 33 
411364 8 
411502 110 
411517 7 
411683 1 
411770 9 
411797 75 
411843 3 
411963 2 
411966 1 
412006 12 
412121 2 
412153 2 
412156 15 
412170 1 
412174 2 
412288 1 
412339 1 
412530 96 
412774 27 
412841 15 
413027 21 
413051 8 
413067 14 
413084 42 
413093 1 
413118 8 
413123 1 
413261 5 
413306 37 
413318 2 
413324 23 
413340 26 
413367 4 
413379 2 
413454 69 
413462 97 
413470 61 
413484 84 
413496 24 
413559 2 
413590 18 
413594 2 
413602 2 
413610 26 
413634 17 
413640 14 
413649 177 
413656 26 
413664 39 
413668 8 
413672 84 
413680 7 
413684 44 
413690 22 
413698 51 
413702 2 
413710 45 
413747 4 
413766 18 
413814 32 
413822 55 
413836 11 
413844 8 
413852 19 
413866 22 
413910 26 
413918 3 
413940 2 
413985 2 
413992 5 
414003 23 
414007 11 
414018 3 
414026 3 
414031 9 
414035 14 
414038 11 
414067 2 
414079 1 
414090 8 
414104 4 
414111 4 
414315 3 
414333 34 
414345 38 
414408 8 
414425 1 
414501 10 
414598 2 
414641 4 
414697 2 
414888 1 
414894 15 
414970 14 
415013 2 
415155 1 
415181 5 
415200 14 
415307 27 
415332 7 
415337 1 
415340 8 
415354 33 
415365 12 
415375 31 
415383 6 
415387 1 
415393 1 
415398 9 
415404 32 
415408 3 
415413 7 
415416 2 
415420 106 
415431 11 
415444 1 
415455 5 
415467 5 
415471 9 
415490 18 
415494 83 
415515 16 
415532 30 
415552 67 
415564 52 
415569 7 
415573 72 
415595 18 
415602 69 
415613 76 
415618 10 
415626 94 
415629 1 
415632 20 
415637 163 
415716 3 
415725 62 
415735 1 
415739 3 
415789 1 
415959 1 
415970 3 
415977 25 
416034 19 
416123 5 
416142 1 
416204 9 
416262 1 
416296 16 
416369 7 
416445 6 
416452 11 
416457 29 
416465 17 
416477 4 
416490 174 
416608 7 
416636 12 
416651 24 
416675 22 
416761 37 
416793 17 
416816 3 
416991 6 
417018 7 
417136 1 
417178 37 
417287 3 
417306 5 
417346 86 
417349 1 
417461 56 
417490 1 
417628 33 
417682 2 
417765 5 
417823 3 
417864 4 
417868 26 
417994 4 
418094 18 
418148 14 
418175 38 
418182 25 
418194 132 
418200 16 
418205 3 
418214 33 
418219 103 
418230 11 
418242 88 
418249 80 
418254 12 
418260 21 
418265 3 
418273 84 
418290 65 
418306 1 
418318 7 
418341 2 
418355 11 
418367 1 
418378 64 
418391 129 
418438 4 
418466 18 
418479 32 
418484 8 
418490 2 
418501 30 
418517 1 
418564 15 
418574 5 
418581 5 
418589 4 
418597 1 
418686 6 
418732 2 
418736 58 
418743 30 
418751 5 
418754 12 
418773 3 
418780 4 
418788 2 
418799 10 
418812 3 
418827 49 
418877 50 
418902 5 
418921 57 
418937 3 
419067 8 
419078 2 
419087 238 
419207 55 
419210 1 
419242 1 
419249 102 
419254 36 
419259 19 
419268 12 
419277 1 
419284 1 
419290 68 
419296 46 
419300 18 
419310 10 
419319 2 
419327 23 
419335 2 
419342 39 
419349 1 
419355 15 
419359 14 
419367 1 
419375 6 
419379 1 
419384 21 
419387 1 
419393 8 
419398 22 
419406 10 
419411 90 
419419 48 
419427 18 
419433 2 
419440 149 
419449 146 
419454 1 
419458 8 
419462 2 
419469 86 
419478 18 
419484 80 
419492 146 
419499 1 
419506 1 
419510 75 
419514 25 
419523 77 
419531 9 
419536 156 
419540 18 
419543 5 
419548 5 
419565 18 
419569 6 
419575 70 
419615 125 
419621 16 
419626 4 
419633 9 
419647 1 
419651 4 
419664 9 
419671 5 
419683 32 
419689 61 
419695 30 
419699 8 
419703 10 
419711 4 
419716 3 
419737 7 
419745 1 
419773 1 
419782 2 
419795 22 
419811 38 
419822 17 
419826 1 
419837 53 
419840 15 
419848 268 
419864 4 
419870 21 
419874 11 
419879 5 
419885 68 
419892 1 
419897 52 
419912 3 
419922 19 
419929 97 
419934 11 
419937 3 
419941 86 
419948 1 
419960 25 
419971 117 
419980 327 
419988 2 
419993 66 
420003 5 
420007 44 
420015 45 
420025 26 
420047 129 
420073 23 
420084 6 
420096 16 
420116 7 
420122 3 
420218 14 
420224 24 
420232 1 
420243 5 
420259 3 
420274 53 
420277 3 
420284 47 
420331 8 
420376 42 
420407 23 
420421 13 
420441 1 
420485 13 
420504 16 
420521 14 
420575 4 
420593 3 
420613 27 
420621 8 
420627 3 
420636 1 
420675 1 
420678 25 
420691 2 
420794 30 
420824 42 
420844 7 
420861 1 
420864 5 
420880 1 
420994 2 
421117 16 
421233 5 
421268 14 
421369 1 
421377 4 
421401 6 
421416 1 
421421 2 
421434 11 
421468 3 
421475 3 
421510 1 
421516 4 
421593 24 
421638 2 
421650 2 
421706 4 
421743 4 
421748 20 
421752 7 
421768 1 
421795 43 
421819 17 
421930 3 
421996 1 
422152 4 
422164 1 
422170 26 
422278 5 
422556 35 
422659 8 
422795 1 
422958 30 
422970 8 
422973 3 
423006 21 
423028 6 
423101 4 
423109 1 
423119 47 
423142 4 
423148 78 
423153 38 
423159 15 
423162 17 
423167 3 
423171 13 
423180 8 
423187 7 
423190 11 
423203 26 
423218 2 
423233 3 
423250 5 
423260 15 
423278 4 
423296 15 
423302 41 
423312 2 
423320 15 
423324 2 
423327 3 
423335 1 
423338 43 
423347 40 
423353 2 
423362 3 
423371 9 
423380 45 
423384 4 
423388 1 
423391 1 
423402 102 
423410 9 
423415 4 
423422 3 
423428 5 
423433 1 
423449 3 
423454 14 
423462 3 
423468 1 
423490 7 
423515 10 
423518 1 
423587 3 
423616 28 
423628 26 
423638 2 
423641 4 
423656 11 
423660 49 
423672 1 
423682 2 
423691 93 
423703 9 
423718 45 
423732 12 
423746 3 
423761 6 
424968 1 
424980 2 
424992 16 
425897 3 
425914 2 
425933 2 
425936 4 
425940 5 
425961 1 
425980 4 
425986 12 
425999 3 
426008 2 
426019 4 
426024 7 
426041 2 
426054 1 
426080 1 
426167 18 
426197 2 
426267 36 
426322 12 
426343 9 
426346 1 
426358 1 
426393 7 
426497 11 
426505 20 
426515 10 
426556 12 
426564 23 
426569 50 
426576 6 
426579 6 
426582 30 
426589 1 
426594 16 
426634 1 
426645 3 
426670 2 
426688 5 
426704 43 
426710 13 
426729 14 
426762 2 
426787 2 
426802 5 
426823 5 
426830 27 
426836 6 
426845 44 
426856 32 
426864 5 
426871 19 
426892 1 
426898 11 
426904 1 
426916 73 
426931 7 
426934 4 
426943 74 
426959 85 
426975 43 
426981 6 
426985 4 
426998 30 
427005 17 
427020 4 
427027 4 
427051 13 
427057 11 
427064 1 
427068 36 
427080 7 
427089 10 
427097 3 
427104 8 
427111 1 
427117 15 
427124 2 
427132 1 
427142 35 
427539 25 
427550 74 
427557 10 
427562 2 
427567 46 
427574 30 
427582 2 
427590 1 
427594 3 
427602 51 
427606 2 
427646 23 
427653 4 
427672 1 
427677 3 
427684 2 
427692 4 
427796 11 
427807 24 
427812 1 
427825 2 
427834 1 
427847 31 
427862 4 
427872 3 
427888 1 
427997 1 
428011 2 
428046 3 
428066 1 
428135 7 
428174 7 
428322 37 
428361 13 
428381 26 
428401 36 
428453 13 
428505 24 
428547 3 
428565 16 
428664 1 
428689 8 
428754 2 
428904 1 
428936 2 
429049 1 
429052 1 
429078 3 
429104 3 
429142 1 
429200 4 
429203 2 
429219 2 
429233 2 
429253 2 
429288 3 
429301 5 
429306 2 
429312 1 
429315 3 
429324 1 
429327 4 
429338 10 
429346 1 
429352 5 
429376 6 
429381 4 
429392 16 
429396 3 
429411 1 
429418 2 
429426 6 
429430 3 
429456 1 
429506 4 
429510 4 
429666 51 
429698 24 
429710 13 
429717 2 
429738 7 
429887 2 
429940 4 
430016 47 
430055 12 
430141 6 
430154 1 
430157 10 
430193 10 
430303 1 
430537 8 
430565 1 
430627 34 
430736 29 
430776 19 
430824 139 
430884 8 
431047 29 
431092 40 
431096 13 
431111 40 
431114 7 
431124 12 
431128 4 
431189 1 
431204 3 
431240 1 
431268 172 
431288 27 
431294 1 
431304 17 
431311 41 
431324 27 
431333 46 
431340 7 
431344 32 
431354 3 
431363 21 
431368 50 
431372 4 
431378 9 
431395 3 
431407 2 
431428 1 
431447 1 
431455 2 
431467 7 
431476 2 
431506 1 
431527 124 
431537 39 
431542 94 
431552 1 
431556 14 
431563 19 
431566 24 
431571 2 
431574 3 
431584 1 
431588 59 
431603 20 
431613 5 
431620 2 
431627 11 
431634 5 
431652 1 
431689 11 
431719 13 
431722 22 
431804 14 
431807 6 
431822 41 
431830 10 
431833 9 
431837 9 
431843 26 
431849 42 
431853 1 
431856 15 
431860 10 
431870 6 
431893 30 
431902 20 
431910 4 
431917 12 
431924 28 
431930 10 
431935 37 
431947 32 
431953 1 
431967 3 
432015 12 
432088 4 
432098 25 
432144 27 
432159 3 
432162 1 
432272 25 
432277 43 
432310 3 
432323 12 
432365 2 
432412 1 
432465 3 
432571 1 
432607 3 
432771 1 
432797 20 
432871 1 
432911 66 
433202 6 
433242 3 
433258 12 
433358 34 
433462 1 
433534 1 
433579 75 
433656 9 
433726 2 
433732 5 
433887 3 
433922 36 
433939 16 
433972 15 
433980 6 
433984 1 
434159 1 
434169 12 
434181 1 
434193 4 
434209 1 
434237 33 
434241 15 
434246 11 
434252 50 
434265 7 
434270 30 
434281 2 
434288 3 
434324 5 
434427 4 
434460 2 
434495 2 
434553 14 
434608 2 
434617 5 
434761 9 
434939 4 
434967 45 
435381 7 
435405 39 
435455 40 
435573 1 
435595 2 
435606 1 
435617 34 
435738 4 
435751 42 
435764 38 
435770 52 
435776 4 
435785 37 
435799 57 
435807 3 
435812 12 
435816 53 
435836 20 
435841 14 
435853 227 
435860 1 
435863 51 
435867 7 
435874 1 
435882 27 
435888 6 
435899 15 
436043 2 
436055 8 
436069 3 
436073 18 
436090 4 
436100 2 
436108 1 
436121 8 
436234 1 
436241 4 
436244 6 
436268 1 
436591 19 
436617 21 
436758 4 
436763 11 
436769 5 
436786 3 
436792 27 
436801 4 
436809 12 
436818 13 
436841 4 
436844 11 
436854 2 
436867 31 
436876 3 
436879 2 
436897 44 
438575 1 
439274 10 
439515 30 
439638 15 
440002 8 
440091 2 
440195 5 
440254 1 
440643 1 
440822 1 
440848 1 
440882 2 
441003 10 
441037 3 
441141 2 
441172 1 
441193 3 
441199 1 
441212 2 
441350 8 
441356 1 
441363 88 
441369 17 
441374 1 
441391 25 
441400 33 
441404 4 
441409 15 
441420 18 
441428 1 
441436 12 
441454 65 
441465 4 
441471 51 
441479 20 
441495 4 
441567 2 
441588 6 
441611 4 
441620 1 
441628 52 
441653 15 
441657 47 
441771 3 
441825 52 
441833 35 
441839 7 
441973 1 
441976 38 
442011 13 
442050 3 
442124 5 
442383 22 
442413 1 
442450 4 
442690 1 
442799 1 
442809 31 
442848 24 
442856 7 
442863 3 
442923 1 
442942 7 
442951 11 
442999 9 
443045 10 
443081 42 
443095 38 
443108 38 
443113 22 
443128 8 
443194 7 
443201 4 
443257 7 
443266 72 
443276 3 
443292 11 
443311 14 
443330 1 
443358 8 
443364 51 
443372 6 
443377 10 
443483 3 
443493 9 
443656 32 
443706 3 
443805 1 
443809 1 
443818 2 
443822 2 
443865 1 
443874 1 
443877 3 
443969 6 
444030 3 
444329 1 
444458 2 
444589 3 
444600 8 
444730 11 
444746 5 
444769 2 
444777 5 
444787 66 
444793 6 
444803 38 
444816 41 
444822 8 
444825 7 
444837 21 
444841 1 
444848 5 
444852 14 
444856 41 
444862 38 
444872 66 
444908 53 
444918 35 
444925 1 
444931 38 
444934 1 
444938 19 
444942 3 
444948 3 
444961 7 
444976 1 
445022 6 
445025 16 
445086 4 
445099 9 
445276 1 
445755 2 
445758 4 
445853 20 
446280 7 
446735 3 
446865 3 
446909 22 
446958 59 
446963 29 
447040 12 
447060 8 
447064 21 
447073 87 
447078 1 
447095 24 
447102 18 
447254 8 
447404 1 
447412 29 
447416 16 
447419 35 
447428 40 
447431 23 
447441 199 
447450 10 
447465 38 
447470 6 
447474 34 
447485 9 
447492 165 
447502 5 
447517 17 
447529 4 
447544 3 
447618 5 
447686 3 
447695 3 
447723 2 
447743 1 
447986 3 
448014 1 
448313 2 
448323 11 
448399 10 
448831 1 
448891 50 
449047 43 
449153 17 
449181 11 
449187 1 
449201 1 
449207 3 
449216 25 
449219 8 
449308 1 
449367 6 
449373 20 
449385 54 
449392 30 
449415 11 
449425 79 
449434 29 
449441 70 
449449 17 
449454 14 
449457 2 
449461 8 
449465 2 
449474 10 
449477 1 
449492 9 
449497 1 
449501 9 
449504 5 
449513 2 
449600 12 
449608 46 
449647 5 
449660 1 
449687 1 
449775 5 
449793 28 
449809 23 
449837 2 
449861 58 
449952 18 
449959 51 
449991 42 
450000 37 
450008 5 
450032 50 
450044 48 
450050 2 
450145 7 
450151 20 
450180 16 
450187 16 
450201 1 
450217 16 
450269 14 
450336 1 
450355 2 
450388 7 
450403 4 
450414 4 
450419 5 
450443 12 
450493 23 
450522 1 
450543 3 
450549 39 
450565 4 
450570 51 
450574 1 
450578 13 
450584 6 
450590 3 
450593 8 
450610 6 
450616 14 
450627 9 
450646 33 
450678 19 
450739 1 
450748 3 
450751 7 
450804 5 
450807 48 
450811 13 
450837 23 
450851 6 
450942 21 
450964 51 
451009 41 
451033 1 
451078 10 
451166 41 
451330 6 
451369 10 
451375 5 
451403 2 
451406 9 
451417 2 
451452 7 
451455 8 
451458 7 
451471 3 
451481 1 
451490 14 
451555 9 
451607 17 
451683 5 
451772 4 
451809 13 
451816 13 
451823 5 
451865 65 
451883 9 
451917 7 
451934 21 
451949 180 
451954 2 
451960 52 
451981 2 
452011 2 
452014 2 
452071 4 
452084 63 
452089 63 
452106 20 
452114 12 
452123 1 
452131 27 
452141 9 
452147 3 
452179 2 
452186 12 
452192 4 
452195 5 
452205 4 
452208 36 
452215 15 
452226 1 
452232 1 
452298 19 
452302 3 
452308 5 
452312 27 
452321 8 
452336 2 
452342 58 
452346 261 
452351 21 
452358 1 
452365 1 
452388 18 
452397 10 
452427 14 
452452 20 
452461 110 
452472 49 
452481 4 
452499 32 
452508 73 
452517 17 
452536 22 
452546 8 
452549 9 
452556 73 
452566 38 
452572 12 
452576 5 
452582 44 
452588 38 
452592 1 
452601 2 
452746 1 
452767 35 
452898 1 
452914 6 
452940 41 
453079 3 
453087 15 
453093 89 
453101 4 
453188 4 
453249 22 
453270 7 
453290 1 
453293 5 
453298 4 
453414 1 
453452 19 
453464 1 
453467 4 
453475 6 
453491 51 
453498 1 
453509 247 
453520 68 
453526 4 
453529 3 
453535 33 
453544 12 
453547 5 
453551 17 
453587 38 
453661 153 
453712 1 
453721 10 
453724 4 
453952 7 
453976 13 
454009 11 
454054 3 
454079 4 
454105 2 
454196 8 
454218 2 
454243 1 
454260 3 
454269 5 
454501 4 
454595 52 
454601 25 
454613 33 
454618 59 
454621 52 
454630 39 
454634 11 
454658 67 
454666 1 
454676 8 
454683 44 
454686 31 
454689 27 
454696 157 
454703 1 
454707 150 
454720 20 
454728 30 
454734 31 
454745 1 
454760 5 
454763 9 
454864 1 
454909 1 
454931 3 
454945 1 
454960 4 
455126 4 
455211 12 
455225 2 
455284 1 
455297 2 
455379 50 
455385 5 
455421 22 
455491 2 
455497 55 
455561 2 
455580 7 
455600 96 
455664 4 
455705 33 
455770 36 
455823 3 
455880 26 
455883 1 
455917 5 
455954 15 
455968 2 
455996 46 
456048 3 
456055 22 
456068 2 
456077 29 
456096 4 
456192 10 
456204 22 
456249 3 
456255 2 
456287 57 
456324 3 
456369 1 
456430 37 
456488 2 
456495 24 
456506 1 
456529 13 
456746 25 
456999 13 
457138 1 
457157 20 
457212 9 
457281 31 
457403 1 
457428 1 
457470 59 
457536 32 
457557 19 
457585 1 
457615 8 
457735 8 
457757 5 
457764 2 
457776 1 
457926 3 
458431 6 
458450 12 
458457 4 
458462 3 
458465 16 
458473 4 
458484 36 
458493 104 
458506 21 
458510 10 
458522 15 
458548 53 
458554 14 
458565 6 
458577 50 
458582 35 
458587 2 
458602 29 
458611 8 
458614 68 
458625 51 
458629 1 
458678 10 
458689 8 
458698 5 
458704 2 
458711 38 
458723 73 
458733 1 
458746 7 
458759 8 
458770 3 
458779 9 
460203 6 
460220 57 
460234 19 
460240 6 
460294 3 
460345 14 
460361 2 
460366 15 
460383 64 
460388 2 
460396 6 
460503 92 
460529 1 
460535 5 
460538 11 
460543 7 
460548 10 
460553 31 
460563 8 
460567 2 
460581 1 
460586 1 
460596 6 
460601 4 
460614 1 
460718 18 
460727 5 
460733 46 
460745 13 
460762 72 
460774 47 
460784 5 
460789 3 
460803 2 
460830 1 
460855 3 
460919 11 
460943 2 
460962 22 
461003 15 
461018 59 
461097 1 
461120 6 
461146 2 
461154 8 
461400 3 
461475 4 
461478 2 
461488 26 
461572 1 
461597 8 
461600 31 
461603 4 
461622 4 
461631 24 
461655 3 
461667 4 
461682 48 
461788 19 
461796 10 
461799 21 
461806 6 
461814 20 
461818 11 
461829 3 
461937 20 
461946 9 
461953 19 
461957 2 
461966 2 
461973 1 
461987 18 
461990 42 
461998 2 
462006 157 
462010 65 
462015 1 
462019 3 
462025 7 
462028 37 
462034 9 
462037 17 
462054 4 
462058 3 
462066 20 
462072 17 
462089 1 
462116 7 
462251 2 
462272 3 
462496 1 
462572 8 
462649 1 
462657 2 
462679 2 
462686 9 
462710 2 
462728 93 
462734 1 
462790 1 
462977 4 
463044 1 
463212 1 
463215 2 
463312 4 
463447 21 
463563 17 
463892 7 
463920 17 
464105 22 
464110 10 
464127 3 
464222 12 
464391 8 
464447 1 
464475 14 
464761 17 
464779 1 
465835 13 
465842 4 
465850 9 
465900 4 
465968 15 
465975 10 
465988 2 
465993 3 
466000 20 
466013 11 
466018 1 
466025 9 
466037 11 
466046 7 
466051 3 
466061 18 
466072 7 
466092 9 
466110 14 
466118 58 
466126 1 
466130 122 
466150 2 
466155 9 
466162 48 
466171 50 
466179 46 
466201 1 
466218 69 
466222 17 
466230 2 
466241 62 
466251 2 
466264 20 
466268 17 
466277 45 
466289 23 
466298 99 
466309 15 
466316 17 
466323 16 
466346 2 
466353 3 
466361 24 
466370 3 
466378 22 
466391 51 
466401 18 
466409 20 
466417 9 
466423 4 
466429 75 
466438 6 
466466 19 
466474 3 
466479 12 
466504 42 
466511 33 
466515 17 
466519 7 
466523 8 
466529 42 
466573 8 
466577 6 
466588 4 
466594 41 
466598 17 
466602 42 
466608 8 
466613 2 
466616 2 
466625 14 
466669 1 
466800 38 
466820 6 
466828 158 
466838 6 
466873 67 
466884 20 
466920 164 
466925 23 
466932 6 
466941 67 
466989 9 
466994 12 
466998 3 
467002 96 
467011 2 
467017 83 
467024 26 
467033 52 
467059 1 
467092 15 
467097 4 
467115 44 
467125 29 
467133 36 
467145 2 
467281 9 
467302 47 
467311 21 
467314 2 
467329 6 
467334 34 
467455 3 
467492 1 
467655 1 
467669 1 
467673 4 
467748 7 
467776 4 
467820 3 
467834 16 
467933 1 
467945 8 
467968 16 
467978 2 
467999 4 
468035 14 
468157 8 
468214 15 
468385 22 
468451 37 
468529 3 
468883 10 
468907 4 
468985 6 
468994 13 
469012 11 
469058 3 
469071 1 
469377 25 
469421 12 
469427 30 
469430 15 
469575 2 
469636 3 
469739 1 
469792 15 
469831 1 
470025 1 
470385 4 
472428 1 
472468 3 
473088 1 
473173 4 
473249 7 
473403 1 
473427 1 
473695 3 
473762 10 
473941 8 
473949 11 
474040 1 
474056 3 
474061 12 
474069 1 
474073 7 
474084 4 
474088 3 
474095 1 
474101 2 
474105 3 
474109 6 
474113 4 
474120 125 
474126 5 
474131 1 
474171 1 
474175 12 
474181 6 
474186 13 
474192 9 
474216 261 
474235 29 
474240 6 
474252 7 
474262 6 
474265 17 
474269 17 
474277 2 
474284 6 
474288 4 
474411 40 
474426 27 
474462 50 
474470 3 
474473 21 
474508 1 
474546 4 
474554 98 
474577 2 
474619 66 
474648 3 
474652 8 
474787 1 
474888 40 
474970 6 
475006 80 
475083 11 
475109 15 
475119 13 
475145 5 
475224 52 
475269 62 
475530 1 
475614 2 
475625 9 
475647 1 
475698 46 
475715 42 
475761 1 
475813 11 
475822 5 
475949 10 
476047 8 
476054 25 
476063 9 
476068 5 
476097 9 
476107 32 
476115 2 
476157 24 
476172 26 
476210 9 
476214 6 
476254 2 
476263 13 
476309 152 
476319 3 
476337 9 
476345 1 
476356 2 
476368 37 
476394 1 
476409 8 
476417 1 
476453 11 
476479 39 
476482 8 
476507 14 
476514 50 
476536 9 
476570 19 
476590 9 
476594 3 
476611 7 
476621 1 
476625 2 
476630 66 
476638 26 
476641 5 
476645 24 
476649 10 
476653 1 
476659 77 
476663 3 
476671 27 
476675 12 
476683 58 
476693 37 
476699 14 
476709 298 
476716 31 
476721 5 
476728 22 
476734 17 
476737 1 
476742 3 
476751 33 
476757 4 
476790 2 
476816 36 
476819 24 
476825 56 
476838 6 
476845 19 
476852 2 
476855 7 
476861 10 
476865 4 
476879 193 
476898 2 
476906 4 
476913 29 
476920 127 
476924 4 
476932 1 
476936 15 
476953 1 
477002 20 
477022 47 
477052 1 
477078 36 
477108 6 
477118 14 
477126 26 
477132 29 
477138 5 
477143 93 
477148 1 
477156 128 
477164 128 
477170 11 
477176 462 
477280 17 
477303 33 
477307 30 
477317 3 
477342 49 
477356 24 
477362 1 
477365 11 
477368 16 
477391 3 
477398 2 
477403 3 
477412 3 
477418 9 
477434 10 
477438 18 
477442 2 
477453 1 
477461 1 
477472 11 
477481 10 
477488 30 
477493 1 
477508 8 
477530 3 
477541 9 
477545 12 
477553 3 
477577 6 
477598 97 
477602 2 
477625 4 
477634 1 
477649 22 
479063 8 
479098 7 
479143 3 
479148 5 
479154 3 
479163 7 
479175 3 
479191 2 
479194 9 
479199 4 
479206 25 
479220 2 
479240 1 
479243 34 
479248 15 
479254 19 
479258 2 
479261 3 
479292 13 
479407 2 
479414 1 
479425 7 
479433 20 
479463 1 
479579 1 
479587 6 
479627 7 
479783 52 
479832 2 
479843 25 
479886 1 
479894 14 
479930 2 
479938 11 
479970 13 
480086 62 
480151 2 
480166 35 
480225 2 
480289 8 
480303 5 
480323 2 
480328 3 
480335 5 
480415 11 
480502 7 
480678 3 
480688 1 
480691 4 
480711 2 
480856 7 
480985 6 
481005 9 
481008 79 
481023 4 
481033 21 
481042 30 
481051 4 
481055 1 
481063 61 
481076 39 
481098 11 
481116 8 
481124 29 
481132 17 
481141 61 
481147 6 
481154 12 
481157 27 
481167 80 
481177 11 
481209 5 
481349 1 
483416 1 
483453 3 
483491 1 
483548 5 
483560 1 
483565 3 
483573 53 
483581 7 
483585 71 
483613 1 
483622 4 
483659 53 
483662 3 
483668 31 
483674 9 
483678 155 
483686 11 
483691 203 
483702 4 
483757 3 
483811 56 
483831 43 
483851 1 
483864 13 
483867 2 
483871 3 
483882 6 
483891 11 
483899 22 
483979 12 
484013 26 
484023 9 
484060 11 
484232 147 
484527 24 
484564 1 
484580 29 
484589 91 
484598 7 
484601 1 
484609 15 
484613 1 
484619 14 
484622 7 
484628 5 
484653 3 
484658 2 
484662 31 
484665 36 
484669 26 
484674 54 
484682 6 
484690 13 
484693 11 
484709 3 
484714 5 
484890 14 
485019 5 
485043 19 
485095 17 
485170 2 
485198 4 
485207 1 
485215 11 
486774 47 
486789 30 
486796 18 
486800 1 
486807 9 
486812 28 
486828 11 
486831 19 
486841 100 
486845 12 
486851 1 
486856 37 
486860 64 
486864 1 
486872 5 
486920 30 
486951 8 
486957 22 
487042 9 
487073 4 
487112 2 
487156 10 
487198 1 
487208 6 
487224 4 
487238 1 
487268 16 
487279 1 
487301 4 
487365 3 
487373 3 
487440 7 
487545 2 
487556 4 
487580 5 
487597 2 
487629 44 
487701 140 
487740 3 
487900 3 
487958 1 
488072 16 
488086 13 
488096 6 
488247 1 
488279 14 
488397 2 
488437 4 
488445 2 
488448 1 
488459 2 
488467 6 
488549 8 
488563 7 
488574 18 
488580 7 
488605 88 
488613 70 
488624 2 
488638 24 
488654 16 
488666 1 
488674 3 
488684 1 
488696 3 
488700 7 
488707 49 
488717 250 
488727 5 
488730 2 
488750 15 
488758 57 
488783 26 
488796 2 
488883 1 
488917 28 
488921 14 
488983 22 
489038 1 
489053 6 
489115 6 
490338 1 
490417 13 
490480 2 
490487 8 
490496 6 
490524 23 
490539 4 
490549 12 
490557 20 
490562 14 
490568 21 
490573 10 
490580 2 
490592 63 
490595 2 
490612 32 
490617 10 
490622 24 
490629 74 
490637 99 
490643 15 
490667 13 
490681 6 
490684 3 
490689 74 
490697 24 
490704 10 
490708 24 
490716 43 
490721 3 
490731 1 
490741 2 
490744 1 
490753 13 
490763 84 
490776 4 
490781 4 
490788 95 
490796 22 
490800 27 
490808 16 
490816 141 
490822 53 
490827 42 
490833 26 
490842 114 
490853 126 
490861 119 
490870 93 
490879 3 
490882 5 
490887 1 
490893 6 
490902 91 
490915 8 
490922 2 
490932 5 
490943 7 
490961 36 
490979 15 
490982 7 
490996 9 
491021 132 
491028 6 
491040 122 
491051 4 
491061 21 
491068 1 
491074 1 
491079 11 
491082 3 
491113 1 
491120 81 
491129 26 
491139 21 
491144 19 
491156 4 
491162 22 
491168 10 
491172 2 
491178 29 
491186 32 
491198 51 
491204 52 
491209 16 
491256 16 
491283 2 
491292 5 
491305 3 
491326 7 
491339 1 
491361 5 
492860 1 
492895 5 
492903 3 
492919 3 
492926 18 
492930 6 
492937 1 
492946 2 
492951 3 
492970 57 
492985 8 
493003 6 
493010 32 
493019 3 
493022 4 
493034 1 
493042 116 
493048 1 
493064 11 
493079 8 
493086 2 
493091 22 
493123 3 
493129 76 
493147 2 
493187 19 
493212 28 
493218 23 
493228 8 
493236 24 
493255 32 
493262 9 
493337 26 
493357 59 
493402 5 
493572 1 
493729 32 
493766 11 
493820 4 
493827 1 
493841 28 
493849 3 
494017 3 
494071 1 
494161 18 
494169 71 
494192 135 
494205 35 
494208 7 
494215 11 
494227 69 
494239 4 
494251 43 
494271 11 
494274 10 
494427 5 
494431 1 
494469 4 
494597 40 
494788 4 
494920 4 
495043 8 
495062 28 
495093 19 
495237 28 
495242 68 
495396 1 
495406 3 
495410 2 
495414 22 
495419 2 
495424 1 
495431 2 
495438 46 
495447 35 
495450 1 
495489 5 
495501 45 
495510 105 
495518 34 
495522 17 
495529 68 
495533 4 
495537 10 
495561 10 
495853 1 
495857 12 
496027 4 
496155 2 
496163 9 
496745 1 
496763 20 
496816 1 
496942 1 
496957 3 
496968 4 
496980 36 
496984 49 
496991 54 
496996 14 
497003 151 
497009 7 
497014 5 
497045 44 
497052 1 
497059 69 
497063 20 
497068 13 
497076 4 
497083 81 
497103 4 
497120 31 
497129 7 
497231 1 
497914 3 
497924 1 
498096 1 
498255 1 
498688 115 
498871 1 
499041 1 
499145 4 
499209 2 
499291 1 
499376 6 
499381 27 
499499 5 
499515 4 
499704 12 
499820 12 
499852 42 
499890 25 
499907 33 
499978 4 
500211 7 
500225 10 
500411 17 
500543 5 
500607 15 
500643 16 
501084 20 
501088 21 
501132 1 
501144 14 
501152 1 
501156 6 
501162 117 
501185 1 
501255 1 
501269 4 
501287 3 
501293 8 
501315 70 
501329 10 
501334 46 
501344 43 
501442 13 
501467 2 
501474 20 
501486 100 
501537 2 
501570 35 
501582 21 
501591 4 
501610 6 
501633 21 
501645 11 
501653 139 
501660 68 
501686 51 
501698 7 
501706 44 
501709 16 
501742 14 
501745 138 
501754 63 
501759 101 
501765 59 
501772 61 
501789 56 
501796 45 
501800 110 
501805 5 
501811 65 
501819 62 
501936 94 
501954 28 
501960 9 
501964 58 
501986 3 
502134 15 
502142 8 
502253 24 
502256 2 
502266 6 
502272 10 
502291 21 
502315 8 
502330 6 
502347 10 
502350 2 
502353 1 
502377 6 
502473 1 
502479 27 
502484 21 
502487 3 
502490 1 
502494 7 
502512 8 
502520 5 
502527 68 
502539 1 
502544 5 
502559 18 
502570 9 
502596 4 
502625 2 
502697 7 
502845 8 
502909 4 
503033 7 
503064 6 
503075 2 
503215 1 
503310 1 
503342 2 
503363 17 
503402 2 
503421 63 
503441 7 
503453 10 
503569 1 
503590 42 
503595 1 
503621 25 
503629 24 
503736 49 
503805 78 
503814 9 
503903 17 
503930 1 
503965 7 
503977 12 
504083 14 
504103 2 
504114 2 
504264 5 
504291 4 
504303 8 
504461 2 
504470 35 
504479 2 
504483 13 
504489 1 
504495 43 
504505 56 
504513 57 
504524 437 
504542 10 
504550 1 
504564 33 
504604 53 
504612 24 
504687 3 
504693 2 
504700 69 
504714 30 
504728 2 
504731 12 
504734 1 
504742 22 
504750 1 
504753 30 
505212 4 
505215 1 
505505 6 
505516 1 
505521 39 
505531 4 
505536 81 
505543 32 
505552 76 
505560 24 
505563 18 
505572 35 
505580 16 
505583 12 
505586 11 
505591 162 
505597 26 
505604 67 
505613 111 
505623 10 
505628 17 
505646 1 
505817 2 
506336 2 
512413 1 
512605 9 
512732 7 
512768 83 
512776 12 
512788 14 
512796 89 
512799 1 
512802 31 
512806 1 
512810 12 
512818 19 
512822 6 
512827 47 
512830 5 
512845 6 
512871 18 
512876 5 
512885 6 
512891 11 
512896 1 
512899 63 
512907 24 
512912 209 
512917 3 
512931 46 
512944 3 
512956 1 
512959 5 
512985 7 
513067 1 
513078 1 
513150 9 
513180 8 
513231 2 
513235 31 
513241 8 
513259 7 
513275 18 
513280 46 
513304 2 
513315 6 
513328 2 
513368 2 
513406 42 
513420 2 
513433 2 
513496 1 
513577 15 
513690 39 
513808 33 
513938 3 
513956 26 
513973 14 
513984 2 
513995 6 
514030 3 
514056 2 
514060 3 
514198 5 
514201 14 
514244 3 
514251 13 
514263 8 
514400 13 
514403 4 
514414 3 
514463 4 
514467 4 
514565 11 
514582 2 
514592 1 
514643 2 
514775 3 
514841 2 
514953 2 
514960 15 
514964 24 
515155 1 
515246 236 
515297 17 
515308 15 
515332 21 
515435 2 
515439 11 
515459 9 
515462 13 
515469 16 
515473 29 
515477 2 
515483 6 
515491 54 
515502 2 
515510 10 
515549 67 
515555 16 
515560 4 
515564 17 
515568 21 
515576 3 
515579 16 
515587 12 
515591 2 
515597 28 
515615 24 
515627 5 
515630 26 
515730 1 
515794 1 
515802 28 
515807 1 
515822 25 
515931 20 
515936 48 
516227 4 
516242 1 
516297 14 
516348 5 
516415 22 
516425 65 
516471 6 
516522 11 
516751 24 
516769 19 
516780 3 
516825 15 
516837 7 
516891 1 
517085 20 
517099 33 
517123 1 
517259 17 
517366 2 
517378 37 
517479 7 
517489 164 
517874 9 
518082 31 
518255 104 
518706 4 
518957 2 
518963 36 
519170 32 
520240 2 
520436 3 
521947 3 
522617 17 
522669 8 
522715 17 
522842 29 
523003 1 
524046 5 
524762 6 
524803 1 
525249 2 
526105 1 
526420 10 
526640 1 
526647 57 
526712 1 
526743 2 
526791 1 
526859 1 
526961 9 
526971 22 
526976 6 
526984 11 
526990 1 
527003 7 
527010 30 
527017 4 
527021 5 
527046 51 
527050 82 
527060 74 
527065 11 
527077 3 
527082 26 
527086 62 
527090 39 
527104 51 
527109 2 
527132 2 
527233 1 
527245 4 
527262 5 
527294 26 
527467 8 
527582 11 
527880 4 
527908 1 
527920 1 
527944 3 
528090 10 
528093 11 
528098 7 
528102 7 
528110 8 
528119 3 
528124 1 
528130 2 
528138 37 
528146 31 
528155 67 
528167 3 
528190 3 
528194 31 
528201 3 
528204 15 
528210 82 
528222 3 
528229 2 
528248 1 
530532 3 
530583 20 
530686 3 
530708 3 
530779 1 
532250 7 
532270 74 
532279 97 
532288 12 
532300 51 
532311 1 
532316 27 
532323 41 
532328 61 
532332 24 
532336 16 
532353 18 
532362 13 
532402 17 
532420 12 
532432 2 
532436 1 
532441 109 
532446 3 
532449 2 
532454 2 
532461 6 
532500 3 
532631 2 
532648 35 
532754 5 
532759 76 
532790 5 
532820 1 
532844 3 
532867 30 
532930 18 
532954 69 
532984 4 
532998 62 
533096 2 
533107 108 
533114 45 
533151 16 
533167 2 
533174 3 
533243 10 
533286 1 
533301 1 
533306 13 
533323 3 
533344 30 
533348 79 
533366 31 
533405 9 
533425 15 
533444 3 
533455 9 
533462 12 
533471 90 
533481 3 
533486 161 
533490 2 
533493 3 
533496 31 
533499 14 
533503 55 
533516 176 
533521 123 
533528 198 
533565 13 
533573 18 
533583 30 
533589 9 
533600 9 
533605 12 
533610 9 
533616 25 
533626 2 
533636 4 
533663 9 
533737 5 
533743 4 
533764 16 
533767 25 
533771 1 
533787 10 
533808 3 
533845 19 
533944 1 
533957 5 
533980 1 
534075 2 
534131 1 
534158 14 
534192 85 
534291 13 
534375 3 
534390 13 
534424 44 
534544 8 
534685 47 
534689 5 
534718 1 
534725 35 
534807 29 
534850 3 
534858 22 
534871 6 
534890 5 
534898 7 
534983 1 
535014 10 
535031 3 
535043 10 
535048 3 
535052 4 
535064 36 
535074 1 
535106 22 
535111 49 
535120 25 
535125 49 
535131 104 
535141 52 
535159 10 
535171 10 
535181 2 
535322 1 
535454 13 
535474 5 
535536 13 
535689 6 
536085 17 
536095 62 
536110 4 
536239 5 
536273 43 
536281 16 
536284 1 
536289 32 
536295 8 
536302 20 
536307 4 
536326 27 
536332 25 
536336 4 
536341 12 
536346 91 
536352 41 
536378 1 
536381 1 
536387 29 
536397 14 
536406 53 
536415 2 
536423 3 
536545 44 
536590 82 
536711 1 
536758 23 
536816 24 
536877 10 
536917 7 
536948 10 
537017 6 
537123 10 
537140 54 
537162 12 
537174 13 
537182 13 
537195 13 
537359 32 
537367 3 
537378 72 
537384 36 
537457 5 
537515 7 
537528 8 
537546 2 
537557 16 
537563 13 
537578 19 
537588 3 
537594 2 
537597 14 
537605 7 
537613 1 
537629 7 
537637 6 
537643 1 
537651 10 
537659 18 
537668 2 
537677 37 
537686 13 
537820 2 
537833 2 
537857 12 
537968 6 
538056 5 
538060 15 
538136 10 
538176 1 
538199 15 
538208 41 
538298 2 
538371 3 
538418 2 
538441 4 
538456 2 
538500 17 
538520 65 
538610 12 
538617 17 
538627 21 
539064 34 
539185 4 
539201 2 
539205 1 
539248 4 
539284 5 
539368 18 
539382 16 
539402 3 
539406 2 
539417 3 
539439 10 
539460 109 
539528 1 
539571 3 
539596 44 
539618 21 
539626 1 
539760 4 
539770 4 
539776 3 
539798 4 
539803 12 
539812 42 
539818 11 
539830 38 
539839 36 
539849 4 
539865 26 
539868 36 
539878 230 
539902 6 
539914 106 
539923 3 
539932 12 
539937 86 
539986 2 
540013 1 
540034 21 
540058 11 
540085 10 
540093 7 
540199 10 
540235 26 
540330 2 
540376 1 
540587 1 
540663 2 
540835 4 
540854 1 
540895 3 
541081 10 
541091 12 
541145 10 
541161 16 
541191 5 
541208 4 
541217 15 
541224 2 
541228 20 
541346 27 
541359 1 
541660 1 
541663 1 
541846 13 
541996 1 
542334 33 
542362 4 
542663 1 
542693 7 
542764 9 
542879 8 
542923 3 
542929 7 
543087 50 
543126 1 
543129 7 
543140 34 
543323 1 
543381 18 
543423 4 
543438 7 
543458 6 
543746 54 
543762 7 
543890 25 
543913 9 
544039 16 
544043 9 
544186 10 
544243 7 
544258 1 
544348 14 
544372 1 
544383 18 
544401 1 
544410 1 
544534 10 
544544 5 
544550 20 
544555 16 
544559 1 
544566 1 
544571 38 
544576 33 
544580 60 
544586 56 
544590 4 
544597 16 
544604 15 
544610 1 
544624 17 
544630 2 
544641 4 
544710 2 
544777 15 
544795 8 
544804 20 
544809 22 
544815 26 
544821 14 
544825 5 
544830 167 
544837 17 
544844 14 
544850 1 
544853 1 
544871 13 
544882 1 
544893 67 
544926 2 
544983 16 
545010 2 
545013 18 
545056 1 
545060 10 
545065 40 
545070 1 
545152 5 
545225 22 
545240 1 
545351 34 
545355 258 
545393 5 
545397 94 
545454 3 
545526 32 
545534 10 
545562 4 
545681 1 
545686 1 
545876 14 
545915 2 
546020 1 
546025 50 
546030 2 
546062 3 
546065 2 
546073 2 
546183 43 
546187 7 
546202 5 
546211 4 
546216 46 
546227 52 
546274 38 
546287 11 
546290 1 
546300 1 
546316 4 
546326 16 
546443 8 
546448 6 
546470 64 
546485 1 
546503 2 
546586 7 
546619 3 
546628 1 
546635 11 
546658 3 
546669 1 
546802 21 
546878 1 
546983 1 
547101 11 
547157 43 
547198 80 
547225 1 
547242 8 
547245 7 
547252 29 
547259 1 
547268 76 
547277 41 
547290 25 
547294 1 
547302 2 
547308 36 
547314 7 
547319 7 
547333 52 
547340 25 
547346 15 
547356 2 
547364 4 
547370 4 
547379 8 
547384 14 
548187 3 
548207 3 
548273 2 
548281 14 
548304 2 
549116 14 
549130 1 
549138 1 
549154 12 
549160 59 
549165 1 
549168 5 
549201 23 
549211 20 
549220 22 
549229 5 
549257 22 
549263 5 
549274 9 
549278 1 
549285 41 
549289 2 
549384 1 
549463 1 
549523 1 
549549 8 
549553 17 
549558 12 
549562 6 
549581 31 
549588 14 
549595 40 
549603 20 
549608 44 
549614 1 
549618 17 
549643 11 
549649 73 
549654 5 
549658 12 
549669 65 
549672 15 
549677 22 
549683 1 
549700 19 
549704 4 
549708 1 
549712 3 
549718 21 
549734 3 
550896 2 
550995 2 
551122 45 
551141 39 
551150 8 
552938 7 
553255 1 
553265 3 
553271 5 
553274 42 
553288 8 
553291 14 
553298 1 
553314 66 
553326 16 
553346 18 
553361 3 
553369 3 
553398 32 
553411 4 
553418 13 
553535 9 
553578 5 
553586 12 
553608 65 
553671 16 
553676 1 
553691 2 
553704 11 
553711 32 
553730 24 
553755 88 
553764 8 
553848 34 
553900 11 
553914 2 
553996 4 
554050 1 
554069 36 
554138 6 
554199 38 
554227 49 
554273 14 
554311 9 
554323 2 
554352 7 
554359 7 
554386 1 
554415 2 
554428 11 
554437 7 
554480 1 
554492 14 
554498 14 
554504 1 
554510 42 
554518 20 
554522 1 
554569 5 
554606 6 
554613 6 
554620 4 
554634 6 
554645 36 
554662 23 
554673 33 
554750 1 
554758 4 
554762 1 
554785 1 
554831 8 
554838 6 
554843 6 
554846 2 
554864 2 
554918 22 
554931 5 
554951 18 
554973 5 
554989 6 
554995 9 
555008 23 
555013 16 
555016 20 
555027 10 
555030 46 
555033 19 
555039 1 
555044 15 
555052 12 
555055 3 
555061 30 
555069 17 
555074 55 
555083 5 
555086 13 
555089 5 
555095 1 
555146 7 
555154 2 
555160 21 
555165 2 
555175 106 
555193 4 
555237 61 
555257 10 
555266 52 
555297 6 
555307 38 
555310 1 
555313 1 
555318 83 
555326 1 
555340 76 
555355 204 
555367 3 
555377 9 
555384 10 
555388 21 
555398 1 
555404 7 
555421 13 
555428 5 
555439 18 
555448 6 
555459 16 
555468 2 
555487 1 
555496 9 
555509 3 
555539 2 
555562 1 
555567 5 
555583 2 
555600 97 
555604 44 
555614 3 
555637 5 
555644 1 
555652 10 
555655 47 
555659 1 
555664 102 
555688 3 
555701 136 
555707 11 
555724 23 
555752 4 
555775 1 
555786 77 
555799 2 
555803 4 
555807 2 
555810 1 
555818 5 
555828 35 
555834 79 
555842 13 
555850 1 
555859 1 
555873 82 
555878 5 
555893 13 
555906 12 
555919 9 
555923 1 
555936 2 
555939 11 
555944 4 
555947 1 
555955 8 
555984 9 
556053 1 
556083 11 
556103 8 
556107 1 
556118 1 
556212 3 
556220 1 
556228 1 
556244 1 
556337 3 
556364 3 
556435 5 
556501 1 
556510 6 
556531 24 
556543 19 
556582 4 
556588 11 
556621 5 
556641 26 
556652 8 
556703 2 
556746 8 
556813 1 
556941 99 
556954 14 
556981 1 
557156 6 
557185 74 
557205 8 
557306 1 
557340 1 
557360 9 
557375 3 
557387 3 
557390 7 
557398 4 
557435 3 
557443 11 
557494 2 
557502 42 
557679 1 
557698 6 
557711 23 
557747 40 
557914 14 
557937 2 
557957 6 
557976 3 
558021 1 
558050 10 
558098 1 
558175 1 
558290 1 
558321 11 
558356 1 
558384 1 
558491 12 
558504 31 
558507 2 
558511 17 
558525 17 
558536 9 
558541 7 
558549 7 
558583 7 
558595 28 
558604 1 
558608 4 
558611 1 
558616 1 
558621 7 
558633 1 
558786 2 
559521 3 
559772 1 
559776 2 
559805 5 
559811 2 
559822 8 
559825 1 
559836 6 
559847 2 
559858 79 
559868 13 
559880 4 
559883 5 
559897 4 
559901 1 
559905 4 
559912 17 
559918 57 
559921 9 
559927 6 
559955 8 
559963 55 
559968 9 
560988 14 
561005 2 
561049 118 
561056 12 
561061 18 
561066 21 
561075 11 
561084 34 
561089 15 
561136 6 
561149 5 
561165 138 
561175 3 
561187 1 
561210 33 
561213 5 
561218 21 
561222 14 
561288 12 
561303 2 
561309 1 
561330 14 
561345 8 
561359 5 
561372 4 
561394 7 
561406 3 
561422 6 
561443 1 
561458 2 
561463 11 
561474 2 
561477 1 
561482 1 
561504 11 
561516 3 
561526 1 
561533 10 
561545 2 
561552 2 
561564 1 
561585 1 
561687 1 
561724 1 
561744 1 
561794 3 
561976 3 
562018 8 
562046 18 
562138 42 
562171 9 
562307 14 
562323 5 
562332 23 
562343 11 
562391 1 
562473 3 
562501 15 
562508 4 
562530 4 
562537 25 
562549 6 
562585 9 
562647 1 
562657 4 
562705 1 
562846 7 
562861 49 
562943 4 
562970 4 
562989 1 
563050 9 
563074 29 
563085 8 
563089 2 
563096 20 
563099 37 
563102 29 
563109 4 
563113 2 
563117 24 
563153 21 
563179 9 
563206 17 
563262 62 
563308 5 
563311 2 
563335 14 
563350 13 
563446 1 
563458 26 
563560 5 
563626 10 
563637 7 
563646 6 
563658 11 
563710 18 
563717 16 
563785 8 
563791 120 
563799 2 
563814 4 
563824 14 
563911 16 
563934 8 
563979 1 
563995 18 
564012 6 
564015 13 
564022 11 
564064 11 
564079 5 
564091 18 
564118 14 
564206 19 
564232 6 
564278 15 
564382 5 
564407 31 
564411 5 
564423 99 
564430 32 
564436 1 
564450 1 
564506 1 
564612 2 
564721 2 
564762 9 
564778 14 
564783 5 
564791 1 
564902 4 
564915 33 
564919 3 
564925 70 
564938 6 
564941 23 
564949 1 
564967 13 
564975 1 
564987 20 
564997 51 
565009 20 
565017 1 
565030 2 
565067 1 
565102 3 
565112 33 
565120 71 
565126 5 
565133 73 
565138 5 
565151 144 
565162 17 
565175 31 
565182 3 
565189 5 
565198 8 
565201 4 
565204 27 
565342 3 
565350 7 
565445 5 
565457 8 
565465 10 
565471 29 
565479 11 
565485 7 
565506 88 
565550 9 
565558 1 
565567 6 
565573 40 
565578 1 
565581 3 
565593 30 
565603 13 
565606 9 
565610 18 
565630 17 
565644 40 
565712 34 
565715 38 
565736 7 
565795 2 
565827 2 
565925 2 
565957 2 
565960 1 
565976 30 
566150 8 
566164 3 
566588 21 
566593 21 
566640 1 
566811 1 
566978 2 
567022 2 
567085 21 
567130 138 
567167 4 
567170 5 
567185 8 
567235 1 
567336 1 
567380 1 
567387 6 
567433 21 
567523 23 
567537 2 
567578 1 
567697 39 
567764 11 
567774 4 
567784 12 
567887 5 
568025 12 
568066 3 
568261 1 
568269 1 
568403 46 
568432 24 
568512 7 
568546 3 
568550 2 
568561 16 
568580 8 
568589 7 
568597 83 
568610 6 
568634 33 
568653 5 
568665 2 
568671 9 
568675 21 
568684 9 
568691 22 
568706 29 
568713 1 
568717 7 
568722 5 
568730 3 
568735 2 
568738 3 
568754 3 
568771 1 
568887 5 
569091 19 
569180 1 
569207 5 
569250 18 
569402 7 
569413 4 
569793 12 
569835 7 
569838 2 
569877 2 
571250 4 
571258 10 
571275 1 
571279 7 
571293 3 
571297 9 
571301 3 
571304 1 
571308 55 
571318 4 
571324 1 
571353 20 
571363 29 
571372 27 
571378 4 
571381 20 
571385 2 
571395 4 
571401 13 
571420 12 
571938 6 
571944 71 
571954 47 
571963 4 
571972 3 
571984 4 
572011 1 
572118 2 
572132 16 
572143 6 
572167 130 
572197 20 
572217 29 
572344 2 
572361 2 
572367 22 
572426 1 
572516 1 
572584 2 
572592 3 
572628 3 
572764 20 
572775 1 
572779 11 
572881 1 
572924 2 
573158 1 
573176 3 
573183 1 
573194 3 
573286 1 
573295 102 
573306 89 
573443 106 
573460 10 
573481 8 
573502 7 
573631 30 
573641 30 
573664 8 
573672 79 
573685 14 
573690 14 
573736 2 
573743 2 
573768 2 
573776 8 
573790 24 
573806 3 
573854 44 
573890 3 
573968 1 
573976 32 
574007 11 
574022 7 
574043 29 
574072 1 
574099 40 
574141 63 
574185 3 
574220 1 
574269 4 
574361 1 
574480 3 
574626 106 
574634 11 
574767 33 
574964 6 
575038 2 
575123 8 
575380 44 
575400 6 
575484 1 
575488 2 
575639 1 
575675 1 
575899 2 
575939 1 
575962 1 
575988 1 
575992 2 
575996 3 
576016 4 
576071 4 
576079 7 
576108 19 
576113 1 
576125 5 
576128 9 
576132 1 
576144 18 
576153 1 
576156 6 
576162 2 
576168 7 
576172 20 
576175 3 
576180 12 
576218 2 
576224 19 
576229 73 
576251 77 
576261 1 
576275 22 
576284 41 
576294 1 
576319 2 
576324 72 
576337 3 
576344 3 
576389 28 
576549 25 
576556 1 
576613 1 
576639 32 
576664 104 
577964 1 
577975 27 
577988 4 
577996 2 
578059 82 
578121 16 
578143 4 
578152 55 
578161 12 
578165 4 
578169 38 
578177 78 
578184 57 
578187 2 
578201 40 
578246 2 
578249 3 
578256 20 
578261 17 
578265 5 
578273 5 
578282 31 
578289 10 
578294 19 
578301 18 
578306 18 
578315 4 
578320 1 
578326 15 
578332 24 
578347 4 
578452 5 
578478 3 
578504 1 
578849 4 
578966 2 
579004 2 
579007 1 
579044 4 
579065 3 
579085 2 
579090 3 
579147 6 
579172 3 
579179 4 
579285 21 
579639 7 
579895 4 
579918 1 
580303 55 
580371 19 
580418 7 
580690 1 
580727 30 
580897 1 
581018 23 
581024 14 
581206 1 
581217 4 
581307 3 
581331 6 
581357 3 
581371 34 
581404 28 
581468 2 
581475 1 
581483 6 
581493 2 
581500 1 
581508 4 
581516 2 
581519 4 
581528 31 
581536 4 
581542 35 
581550 2 
581581 5 
581595 10 
581604 11 
581610 1 
581614 4 
581620 1 
581628 5 
581634 3 
581647 6 
581654 2 
581657 5 
581793 1 
582221 5 
582227 4 
582234 23 
582251 2 
582254 29 
582258 98 
582268 21 
582271 43 
582279 16 
582318 1 
582328 84 
582339 48 
582345 182 
582357 10 
582362 2 
582408 2 
582485 1 
582515 107 
582523 10 
582531 15 
582547 77 
582669 5 
582834 2 
582943 21 
583302 1 
583312 3 
583381 1 
583446 3 
583508 2 
583512 2 
583517 3 
583528 1 
583546 1 
583550 1 
583554 6 
583565 1 
583581 9 
583607 1 
583717 13 
583729 5 
583749 3 
583944 12 
584059 1 
584070 1 
584084 62 
584110 8 
584120 23 
584150 12 
584306 6 
584449 8 
584454 25 
584513 9 
584597 7 
584601 15 
584608 5 
584625 5 
584639 1 
584674 18 
584677 3 
584758 1 
584775 1 
584914 42 
584944 46 
585011 69 
585046 40 
585066 14 
585079 1 
585245 18 
585261 3 
585265 1 
585302 2 
585394 20 
585433 7 
585568 3 
585730 32 
585747 14 
585761 22 
585768 146 
585842 3 
585855 2 
585862 95 
585915 2 
586082 5 
586101 2 
586109 40 
586112 1 
586158 11 
586234 31 
586254 38 
586262 3 
586266 61 
586272 7 
586282 283 
586294 44 
586301 7 
586316 1 
586367 11 
586380 9 
586398 4 
586405 74 
586412 13 
586417 14 
586423 150 
586436 25 
586439 13 
586446 11 
586478 6 
586486 44 
586494 25 
587014 4 
587148 1 
587420 37 
587478 1 
587691 5 
587697 7 
587721 1 
587838 1 
588107 73 
588253 2 
588429 1 
588440 5 
588469 2 
588475 1 
588584 1 
588608 1 
588938 1 
589057 10 
589207 82 
589214 3 
589219 1 
589224 70 
589232 6 
589235 5 
589244 14 
589249 51 
589255 9 
589259 4 
589267 40 
589274 21 
589314 3 
589317 3 
589326 23 
589330 19 
589335 4 
589345 166 
589357 112 
589364 40 
589378 17 
589386 21 
589394 6 
589399 11 
589408 6 
589426 5 
589442 1 
589509 4 
589522 4 
589529 5 
589533 1 
589542 32 
589545 2 
589552 7 
589595 5 
589612 7 
589617 4 
589621 15 
589637 6 
589647 11 
589679 4 
589749 1 
589784 6 
589825 7 
589939 3 
589982 1 
590127 14 
590131 8 
590397 7 
590746 108 
590765 13 
590794 24 
590816 7 
590947 15 
590964 29 
590969 2 
590976 19 
591013 1 
591131 1 
591136 11 
591145 2 
591231 77 
591234 1 
591237 20 
591254 15 
591279 5 
591315 3 
591319 1 
591333 18 
591348 7 
591374 3 
591388 4 
591397 3 
591402 11 
591408 1 
591418 1 
591423 1 
591435 3 
591442 3 
591455 4 
591512 4 
591519 1 
591541 6 
591544 9 
591572 2 
591589 1 
591656 9 
591717 1 
591752 6 
592680 4 
592834 20 
592841 4 
592864 20 
592897 23 
592907 1 
592910 26 
592921 10 
592928 8 
592933 158 
592940 12 
592948 19 
592953 42 
592962 7 
592969 48 
592975 31 
592982 11 
593026 3 
593029 1 
593033 32 
593042 18 
593113 4 
593119 16 
593129 2 
593141 10 
593157 1 
593171 18 
593178 2 
593181 2 
593207 8 
593308 3 
593329 19 
593339 42 
593350 1 
593396 18 
593404 2 
593470 8 
593610 10 
593625 8 
593661 6 
593763 2 
593793 1 
593839 5 
593846 1 
593884 3 
593944 10 
593969 1 
593974 4 
593985 11 
594031 9 
594038 14 
594060 10 
594064 5 
594069 15 
594079 1 
594085 4 
594089 3 
594106 8 
594110 5 
594118 2 
594139 3 
594144 24 
594187 23 
594313 4 
594327 11 
594394 5 
594416 11 
594420 46 
594426 43 
594437 1 
594451 44 
594495 97 
594559 1 
594583 8 
594616 1 
594627 1 
594719 34 
594750 38 
594754 6 
594803 1 
594820 8 
594899 1 
594903 17 
594929 8 
594937 20 
594944 4 
594952 5 
594955 3 
594964 1 
595061 1 
595101 3 
595108 6 
595125 1 
595129 6 
595136 12 
595151 59 
595162 2 
595205 48 
595229 17 
595240 31 
595249 10 
595252 1 
595257 1 
595264 6 
595287 8 
595291 6 
595308 8 
595351 12 
595376 11 
595384 1 
595398 14 
595412 2 
595576 16 
595583 10 
595586 6 
595591 25 
595610 49 
595619 72 
595626 6 
595630 13 
595651 7 
595665 16 
595674 18 
595683 121 
595693 63 
595701 9 
595705 1 
595709 1 
595712 13 
595718 4 
595723 13 
595730 4 
595769 24 
595786 112 
595794 5 
595799 89 
595806 221 
595817 17 
595825 6 
595833 4 
595846 3 
595872 71 
595878 4 
595881 2 
595888 27 
595894 21 
595899 2 
595905 1 
595918 18 
595926 33 
595934 175 
595973 8 
595978 3 
595984 11 
595987 16 
595998 3 
596022 1 
596027 4 
596039 1 
596122 1 
596135 4 
596139 25 
596147 1 
596153 27 
596161 2 
596267 2 
596332 4 
596371 1 
596396 4 
596510 26 
596521 24 
596605 5 
596631 8 
596642 10 
596704 1 
596717 1 
596738 3 
596782 5 
596842 43 
596941 12 
597002 1 
597076 1 
597191 7 
597203 8 
597220 531 
597245 42 
597250 74 
597260 43 
597269 61 
597280 54 
597289 17 
597316 7 
597360 1 
597467 1 
597498 10 
597502 28 
597638 14 
597646 30 
597791 1 
597796 23 
597837 3 
597966 7 
597989 4 
597993 2 
598002 29 
598025 74 
598160 7 
598168 42 
598189 2 
598320 56 
598346 12 
598349 2 
598460 4 
598515 59 
598523 15 
598560 11 
598563 1 
598567 50 
598572 21 
598582 5 
598588 1 
598604 14 
598623 2 
598693 35 
598721 19 
599039 9 
599079 1 
599189 9 
599284 1 
599339 12 
599350 2 
599377 30 
599415 4 
599493 7 
599616 26 
599664 10 
599842 15 
599871 19 
599983 38 
599987 13 
600020 4 
600023 43 
600031 30 
600036 1 
600040 8 
600057 55 
600069 5 
600075 1 
600082 16 
600090 52 
600097 1 
600116 8 
600127 27 
600297 9 
600310 19 
600378 1 
600423 8 
600427 1 
600431 3 
600457 12 
600471 1 
600474 9 
600485 35 
600601 2 
600675 12 
600698 1 
600705 2 
600935 35 
600994 6 
601162 4 
601168 37 
601171 24 
601191 2 
601199 4 
601203 5 
601260 5 
601313 3 
601323 7 
601402 8 
601493 4 
601509 10 
601525 39 
601544 15 
601570 1 
601603 7 
601629 14 
601649 20 
601712 3 
601827 8 
601877 10 
601905 28 
601922 70 
601970 4 
602047 4 
602065 50 
602097 8 
602136 74 
602180 4 
602197 25 
602210 5 
602213 23 
602231 9 
602243 29 
602249 8 
602253 9 
602259 4 
602263 5 
602267 10 
602271 2 
602276 7 
602285 6 
602289 7 
602296 76 
602302 17 
602310 9 
602314 84 
602322 36 
602327 7 
602333 46 
602338 1 
602342 64 
602348 60 
602353 9 
602361 50 
602365 2 
602408 8 
602412 45 
602416 2 
602419 10 
602423 6 
602431 137 
602437 21 
602441 214 
602450 38 
602461 192 
602493 2 
602496 6 
602508 1 
602519 5 
602523 12 
602541 41 
602594 2 
602613 2 
602647 55 
602655 38 
602666 2 
602708 1 
602755 4 
602786 14 
602869 4 
602980 17 
603005 1 
603021 26 
603024 4 
603133 61 
603172 2 
603262 30 
603329 1 
603382 22 
603413 3 
603540 2 
603560 7 
603564 4 
603570 1 
603636 6 
603661 3 
603688 1 
603697 20 
603711 9 
603725 5 
603738 1 
603770 30 
603808 25 
603818 1 
603851 1 
603882 160 
604023 1 
604037 3 
604050 6 
604056 7 
604061 3 
604074 1 
604096 8 
604153 5 
604187 9 
604199 1 
604213 57 
604226 151 
604237 11 
604241 14 
604245 5 
604249 3 
604259 151 
604269 16 
604373 1 
604380 2 
604395 1 
604398 38 
604403 10 
604411 11 
604904 1 
604979 1 
604985 1 
605252 4 
605425 35 
605604 3 
605651 12 
605673 10 
605680 36 
605686 25 
605693 14 
605733 1 
605738 6 
605849 36 
605854 33 
605868 43 
605875 85 
605889 30 
605895 16 
605940 4 
605968 6 
605973 51 
605980 7 
605983 1 
606004 24 
606026 15 
606042 6 
606049 3 
606053 5 
606110 105 
606133 28 
606145 1 
606173 1 
606202 6 
606214 1 
606588 5 
607146 1 
607159 2 
607217 1 
607301 185 
607329 3 
607334 1 
607345 2 
607354 12 
607364 3 
607371 7 
607375 25 
607382 1 
607387 7 
607401 7 
607406 3 
607420 1 
607423 5 
607452 6 
607462 1 
607490 2 
607605 22 
607615 1 
607620 1 
608072 1 
608396 1 
608556 6 
608826 2 
608835 2 
608901 1 
608932 8 
608945 10 
608971 2 
609068 2 
609076 11 
609091 40 
609095 5 
609103 6 
609131 6 
609792 14 
609799 16 
609807 11 
609814 24 
609826 32 
609837 6 
609848 1 
609854 9 
609867 1 
609873 11 
609881 4 
609916 2 
610048 8 
610057 1 
610065 1 
610172 2 
610182 6 
610187 2 
610218 3 
610232 16 
610243 29 
610252 2 
610262 5 
610387 3 
610420 7 
610445 33 
610464 3 
610540 2 
610572 1 
610588 2 
610621 6 
610644 49 
610705 7 
610764 2 
610772 10 
610810 11 
610854 1 
610912 3 
610924 9 
611080 17 
611107 2 
611118 5 
611197 1 
611243 1 
611275 8 
611489 23 
611602 7 
611627 9 
611653 33 
611851 2 
611910 1 
611969 37 
611972 1 
611981 12 
611986 10 
612023 57 
612032 16 
612037 24 
612040 2 
612112 3 
612172 1 
612190 10 
612208 1 
613948 4 
613965 2 
613978 2 
613982 1 
613991 5 
614011 3 
614015 5 
614020 7 
614032 16 
614043 12 
614052 6 
614056 1 
614059 23 
614063 4 
614070 1 
614073 1 
614083 14 
614086 5 
614096 51 
614106 66 
614115 3 
614118 7 
614126 5 
614136 4 
614140 10 
614152 31 
614156 2 
614159 31 
614164 1 
614168 16 
614172 74 
614183 17 
614192 8 
614199 4 
614203 1 
614209 1 
614288 1 
614292 4 
614297 21 
614302 1 
614311 31 
614316 15 
614323 8 
614330 77 
614340 69 
614352 73 
614362 78 
614370 22 
614387 114 
614401 30 
614416 50 
614448 3 
614451 26 
614468 6 
614516 55 
614520 84 
614523 9 
614533 42 
614549 13 
614553 24 
614557 10 
614564 43 
614571 16 
614574 14 
614580 6 
614584 77 
614590 22 
614605 3 
614615 82 
614623 34 
614632 2 
614644 15 
614648 40 
614656 42 
614659 11 
614664 2 
614668 4 
614677 14 
614689 1 
614709 2 
614714 27 
614780 36 
614803 38 
614811 16 
614821 10 
614847 86 
614856 1 
614860 15 
614868 79 
614893 1 
614903 13 
614914 44 
614930 1 
614955 4 
614958 26 
614963 87 
614983 3 
614987 22 
614997 8 
615008 4 
615015 132 
615027 32 
615040 16 
615044 54 
615056 27 
615062 47 
615073 6 
615081 20 
615088 42 
615092 3 
615096 39 
615106 110 
615112 99 
615125 11 
615200 78 
615210 90 
615215 11 
615219 50 
615227 25 
615236 144 
615247 124 
615255 6 
615302 26 
615327 88 
615338 23 
615343 1 
615347 26 
615351 19 
615359 102 
615367 5 
615373 113 
615378 13 
615381 3 
615396 165 
615405 54 
615412 1 
615417 12 
615420 7 
615424 12 
615430 75 
615434 35 
615440 82 
615448 13 
615489 20 
615492 51 
615500 143 
615525 1 
615532 11 
615540 2 
615544 5 
615548 6 
615554 72 
615561 8 
615567 5 
615581 16 
615604 3 
615624 9 
615635 9 
615642 17 
615648 2 
615667 5 
615677 3 
615681 7 
615685 17 
615723 4 
615744 2 
615760 8 
615766 2 
615833 30 
615858 2 
615875 2 
615882 1 
615892 12 
615897 4 
615910 13 
615913 11 
615919 69 
615924 23 
615932 6 
615937 6 
615944 13 
615956 23 
615962 22 
615967 6 
615971 40 
615976 15 
615984 1 
615999 3 
616005 13 
616009 22 
616022 5 
616030 3 
616035 2 
616098 1 
618608 1 
618611 9 
618619 11 
618629 1 
618632 23 
618636 4 
618645 5 
618661 36 
618664 47 
618669 4 
618672 3 
618729 9 
618736 29 
618741 27 
618752 283 
618771 2 
618776 20 
618790 3 
618794 3 
618807 64 
618848 1 
618882 12 
618959 1 
619042 14 
619170 7 
619258 163 
619281 20 
619290 27 
619299 3 
619435 1 
619578 10 
619693 2 
619813 3 
619819 2 
619863 6 
619996 8 
620143 12 
620194 15 
620290 1 
620320 1 
620335 1 
620361 7 
620435 1 
620443 65 
620457 4 
620482 4 
620491 2 
620502 2 
620524 3 
620592 8 
620612 17 
620637 6 
620650 16 
620658 86 
620663 30 
620668 21 
620671 5 
620681 25 
620684 13 
620694 1 
620704 11 
620716 82 
620730 2 
620745 8 
620752 5 
620756 9 
620760 1 
620766 15 
620772 11 
620776 1 
620793 6 
620799 1 
620809 1 
620914 2 
620921 1 
620938 5 
621025 22 
621093 2 
621124 7 
621290 4 
621763 3 
621782 4 
622228 5 
622289 1 
622453 1 
622572 4 
622579 1 
622726 4 
622790 5 
622822 1 
623103 7 
623152 4 
623157 6 
623270 2 
623277 3 
623285 3 
623288 4 
623295 21 
623313 10 
623318 6 
623335 34 
623341 27 
623350 1 
623353 1 
623356 9 
623363 1 
623369 14 
623382 27 
623389 36 
623397 37 
623405 15 
623408 2 
623417 1 
623554 3 
623575 3 
623699 1 
623924 52 
623927 6 
623932 22 
623937 2 
623946 25 
624194 12 
624198 4 
624208 1 
624214 3 
624221 15 
624240 2 
624375 26 
624408 3 
624452 1 
624544 25 
624603 4 
624687 5 
624737 25 
624766 9 
624778 5 
624803 11 
624916 1 
624928 42 
624941 6 
624980 12 
625014 4 
625035 4 
625136 5 
625176 5 
625211 2 
625218 5 
625224 4 
625232 1 
625239 8 
625257 10 
625263 2 
625276 2 
625292 1 
625296 1 
625307 3 
625318 4 
625334 1 
625342 1 
625364 2 
625368 1 
625380 1 
625394 2 
625429 1 
625437 8 
625447 9 
625457 6 
625464 1 
625479 1 
625486 4 
625490 2 
625497 1 
625516 2 
625536 1 
625574 1 
625586 9 
625592 5 
625595 1 
625604 2 
625618 3 
625624 2 
625634 2 
625638 17 
625646 2 
625652 8 
625663 5 
625669 13 
625698 14 
625724 1 
628176 102 
628182 1 
628190 1 
628193 1 
628206 6 
628209 105 
628217 19 
628224 1 
628238 3 
628275 1 
628285 4 
628297 4 
628302 2 
628376 2 
628443 5 
628484 14 
628490 1 
628494 10 
628511 5 
628520 3 
628531 6 
628549 2 
628590 12 
628593 23 
628599 1 
628609 79 
628621 5 
628662 18 
628693 2 
628749 12 
628755 37 
628759 4 
628769 2 
628773 38 
628779 45 
628782 51 
628787 63 
628790 36 
628795 9 
628798 4 
628801 2 
628811 4 
628845 1 
628850 1 
628857 1 
628887 3 
628892 7 
628898 12 
628915 1 
628922 1 
628933 1 
628968 1 
629005 15 
629079 5 
629084 10 
629119 2 
629445 4 
629708 1 
629723 8 
629741 10 
629798 16 
629876 17 
629969 8 
630059 20 
630109 1 
630120 8 
630227 1 
630317 7 
630422 23 
630684 2 
630746 9 
631062 3 
631111 5 
631212 4 
631284 60 
631345 62 
631523 100 
631567 7 
631578 1 
631661 2 
631672 5 
631754 3 
631767 2 
631781 37 
631791 17 
631836 14 
631846 1 
631853 9 
631894 1 
632028 13 
632043 4 
632090 7 
632128 8 
632131 2 
632167 47 
632171 6 
632224 3 
632232 7 
632270 14 
632334 40 
632471 1 
632575 2 
632596 5 
632601 2 
632646 2 
632654 6 
632773 40 
632782 16 
632792 2 
632804 11 
632913 27 
632922 6 
632942 62 
632954 16 
632977 3 
632981 77 
632997 34 
633093 21 
633119 28 
633126 10 
633129 47 
633135 27 
633151 1 
633159 75 
633164 6 
633276 8 
633299 34 
633364 12 
633441 4 
633445 20 
633451 18 
633456 5 
633463 1 
633466 39 
633471 9 
633474 2 
633480 14 
633484 2 
633489 12 
633498 123 
633503 4 
633507 33 
633514 7 
633519 56 
633533 21 
633540 34 
633546 18 
633551 81 
633564 10 
633572 51 
633592 6 
633654 199 
633715 2 
633767 21 
633887 4 
633895 5 
633898 1 
633901 42 
633927 2 
633945 12 
634030 6 
634035 2 
634047 8 
634069 18 
634073 3 
634160 22 
634165 3 
634171 7 
634212 3 
634226 4 
634260 6 
634267 8 
634336 17 
634367 31 
634380 25 
634384 24 
634399 14 
634460 1 
634532 5 
634542 1 
634571 1 
634577 7 
634602 1 
634606 11 
634735 1 
634741 2 
634744 90 
634751 8 
634756 12 
634767 4 
634775 22 
634858 3 
634900 8 
634913 4 
634918 7 
634928 18 
634932 1 
634953 6 
634961 75 
634971 17 
634977 1 
634981 65 
634988 37 
635002 6 
635012 19 
635022 6 
635034 24 
635072 15 
635088 1 
635130 28 
635229 65 
635353 12 
635356 2 
635367 5 
635380 25 
635385 11 
635392 1 
635403 34 
635418 2 
635484 8 
635513 1 
635520 29 
635549 7 
635552 4 
635582 5 
635587 3 
635617 6 
635665 5 
635701 16 
635771 6 
635851 8 
635906 17 
635913 9 
635918 12 
635939 1 
636037 12 
636161 15 
636271 1 
636284 1 
636333 13 
636359 4 
636396 1 
636479 2 
636493 2 
636538 4 
636596 2 
636614 2 
636618 4 
636632 6 
636647 6 
636658 2 
636685 55 
636705 27 
636731 6 
636741 2 
636744 10 
636748 6 
636762 9 
636765 5 
636781 43 
636787 35 
636812 25 
636842 19 
636964 3 
637010 16 
637041 17 
637118 4 
637134 2 
637212 24 
637281 30 
637329 7 
637337 2 
637355 8 
637365 15 
637407 2 
637470 80 
637473 5 
637631 5 
637852 7 
637918 1 
637972 2 
637997 2 
638072 13 
638162 2 
638194 121 
638255 14 
638370 1 
638544 19 
638572 1 
638589 4 
638715 3 
638773 1 
638784 1 
638862 37 
638886 3 
638931 65 
638952 17 
638956 17 
639206 18 
639214 7 
639256 17 
639260 16 
639299 8 
639317 4 
639443 2 
639461 1 
639489 3 
639783 1 
639836 7 
639865 16 
639985 2 
640012 10 
640030 3 
640081 5 
640168 23 
640354 16 
640387 6 
640467 48 
640544 1 
640561 5 
640689 19 
640744 10 
640788 2 
640805 30 
640927 3 
640937 14 
641097 2 
641108 6 
641122 28 
641151 4 
641204 16 
641265 1 
641471 33 
641519 5 
641642 13 
641663 8 
641684 2 
641711 33 
641733 10 
641775 31 
641797 47 
642000 8 
642027 53 
642098 1 
642204 10 
642247 1 
642280 1 
642321 12 
642389 2 
642400 8 
642421 41 
642433 9 
642497 37 
642513 26 
642524 5 
642539 13 
642545 14 
642550 2 
642582 27 
642594 5 
642614 5 
642620 13 
642627 30 
642662 22 
642669 42 
642678 24 
642687 2 
642691 10 
642695 3 
642703 19 
642708 29 
642714 4 
642719 1 
642728 24 
642732 6 
642735 2 
642740 10 
642743 23 
642752 3 
642765 10 
642784 3 
642787 100 
642795 23 
642824 1 
642830 4 
642838 11 
642854 31 
642860 6 
642868 1 
642877 7 
642881 115 
642886 12 
642896 17 
642900 1 
642912 116 
642920 53 
642923 18 
642978 22 
642983 36 
643038 2 
643135 23 
643141 28 
643145 11 
643150 62 
643159 3 
643163 15 
643170 54 
643179 25 
643189 37 
643195 11 
643215 8 
643248 9 
643259 6 
643269 12 
643325 19 
643332 3 
643337 6 
643344 25 
643353 2 
643356 14 
643377 6 
643382 9 
643407 6 
643445 9 
643740 13 
643821 22 
643936 7 
644016 6 
644073 9 
644242 39 
644278 67 
644366 31 
644414 2 
644432 9 
644528 2 
644557 1 
644564 40 
644568 4 
644573 2 
644594 1 
644631 54 
644726 1 
644823 6 
644827 21 
644861 15 
644873 4 
644908 64 
644913 30 
644933 5 
644975 7 
645003 65 
645010 18 
645037 17 
645053 10 
645058 52 
645081 37 
645090 33 
645094 15 
645105 43 
645118 14 
645168 11 
645180 4 
645245 6 
645248 2 
645251 4 
645256 22 
645261 1 
645266 2 
645271 6 
645276 1 
645290 35 
645296 3 
645350 3 
645372 3 
645384 2 
645405 2 
645411 5 
645414 1 
645431 3 
645439 14 
645447 1 
645451 5 
645455 21 
645459 2 
645465 8 
645474 7 
645483 1 
645487 1 
645539 1 
645796 47 
645915 10 
645935 1 
645949 24 
645957 5 
645961 1 
645964 1 
645982 12 
646015 1 
646032 5 
646133 9 
646149 1 
646189 9 
646231 2 
646345 62 
647262 17 
647274 5 
647277 1 
647287 29 
647297 49 
647305 2 
647308 7 
647345 4 
647348 13 
647355 10 
647363 56 
647367 9 
647380 6 
647383 1 
647386 1 
647389 2 
647398 1 
647404 22 
647425 8 
647430 10 
647435 13 
647439 2 
647445 28 
647586 6 
647774 25 
647861 25 
647869 6 
647909 23 
648041 6 
648267 43 
648317 3 
648329 1 
648354 3 
648357 8 
648477 4 
648804 33 
648886 2 
648947 30 
649066 4 
649134 20 
649246 17 
649394 21 
649402 5 
649423 1 
649468 14 
649555 6 
649586 3 
649796 30 
649811 10 
649878 3 
649945 16 
649956 6 
649964 19 
650091 3 
650103 10 
650109 11 
650128 149 
650137 10 
650140 4 
650156 46 
650164 16 
650172 6 
650179 27 
650194 4 
650208 16 
650212 9 
650216 2 
650228 8 
650235 68 
650259 20 
650263 5 
650270 2 
650273 2 
650349 21 
650388 5 
650391 32 
650409 52 
650427 1 
650445 2 
650558 8 
650575 23 
650598 56 
650606 32 
650613 11 
650640 4 
650646 30 
650652 26 
650695 15 
650703 55 
650710 2 
650736 48 
650752 2 
650766 3 
650771 2 
650777 63 
650797 47 
650801 10 
650834 26 
650922 1 
650930 2 
650959 24 
650976 23 
650990 30 
650994 43 
651002 1 
651051 42 
651076 5 
651141 21 
651144 12 
651151 10 
651158 33 
651164 117 
651168 8 
651172 57 
651188 2 
651193 24 
651203 19 
651208 2 
651214 38 
651222 91 
651239 8 
651244 42 
651253 54 
651257 25 
651262 10 
651269 50 
651278 43 
651285 1 
651290 39 
651303 8 
651306 29 
651315 2 
651331 1 
651336 2 
651458 23 
651496 13 
651652 14 
651731 32 
651854 38 
651994 3 
652085 4 
652191 3 
652254 2 
652259 1 
652436 1 
652615 1 
652660 4 
652684 47 
652690 7 
652741 3 
652772 1 
652810 164 
652897 35 
652956 2 
652974 1 
652990 1 
652996 1 
653023 2 
653084 35 
653152 6 
653170 5 
653184 6 
653191 2 
653199 19 
653207 59 
653231 4 
653241 1 
653251 4 
653255 21 
653267 39 
653273 65 
653329 1 
653584 1 
653594 1 
653635 28 
653761 35 
653803 40 
653917 4 
654439 17 
654735 2 
654909 2 
655238 34 
655266 39 
655367 10 
655379 11 
655398 13 
655418 4 
655423 5 
655436 1 
655442 2 
655460 35 
655481 15 
655625 1 
655630 24 
655768 17 
655939 22 
655991 6 
656034 41 
656053 4 
656259 1 
656272 65 
656538 2 
656872 4 
656974 49 
656980 31 
656983 4 
657040 63 
657160 10 
657183 9 
657305 1 
657333 2 
657336 35 
657497 9 
657514 10 
657565 2 
657613 23 
657655 40 
657668 8 
657675 8 
657714 39 
657720 9 
657723 22 
657727 62 
657738 33 
657746 14 
657750 18 
657759 93 
657765 1 
657769 1 
657773 10 
657777 4 
657914 4 
658082 9 
658113 2 
658215 25 
658282 6 
658353 2 
658365 21 
658398 1 
658404 3 
658424 1 
658450 9 
658576 62 
658618 1 
658628 3 
658668 16 
658681 1 
658728 3 
658735 3 
658748 25 
658923 31 
658938 3 
658953 2 
659010 7 
659035 17 
659107 45 
659117 2 
659208 21 
659225 4 
659416 15 
659639 43 
659760 54 
659803 13 
659807 60 
659824 15 
659933 1 
660043 24 
660047 54 
660065 32 
660075 13 
660165 2 
660324 69 
660436 3 
660514 1 
660680 3 
660696 1 
660732 17 
660753 3 
660790 1 
660868 1 
661061 16 
661098 5 
661383 2 
661388 12 
661451 11 
661456 16 
661502 8 
661545 12 
661549 6 
661751 2 
661765 1 
661853 3 
661881 38 
661964 38 
661967 66 
661980 1 
662016 11 
662024 2 
662030 13 
662099 73 
662162 2 
662239 1 
662296 18 
662300 7 
662320 15 
662338 9 
662344 14 
662348 3 
662357 6 
662362 2 
662370 45 
662383 4 
662392 1 
662402 2 
662408 2 
662433 23 
662474 3 
662478 1 
662482 4 
662485 5 
662490 5 
662498 21 
662504 22 
662510 6 
662515 5 
662526 11 
662533 2 
662537 17 
662540 15 
662549 1 
662552 1 
662557 19 
662583 6 
662588 6 
662594 5 
662617 10 
662625 4 
662643 12 
662647 29 
662652 11 
662655 13 
662661 12 
662670 5 
662677 15 
662686 7 
662696 3 
662708 1 
662772 1 
662779 18 
662789 18 
662795 9 
662800 13 
662804 3 
662809 3 
662822 1 
662830 10 
662833 58 
662841 12 
662848 117 
662853 63 
662858 5 
662867 17 
662873 45 
662900 2 
662999 63 
663039 7 
663049 10 
663084 9 
663088 12 
663165 9 
663172 7 
663191 2 
663231 5 
663312 24 
663326 7 
663350 1 
663395 4 
663398 17 
663411 1 
663448 25 
663461 2 
663520 1 
663526 39 
663550 18 
663631 1 
663788 3 
663863 44 
663900 12 
663922 2 
663981 7 
664031 7 
664078 2 
664123 7 
664171 14 
664201 65 
664205 18 
664208 16 
664222 3 
664235 2 
664280 4 
664331 21 
664338 13 
664392 16 
664435 1 
664445 16 
664452 9 
664498 1 
664578 3 
664586 16 
664593 19 
664604 5 
664621 13 
664676 4 
664720 3 
664759 12 
664765 12 
664769 6 
664772 14 
664775 3 
664789 1 
664806 14 
664811 4 
664830 59 
664840 271 
664853 34 
664869 65 
664890 4 
664921 1 
664926 42 
664956 1 
664974 6 
664995 2 
665004 2 
665007 3 
665014 1 
665039 42 
665042 29 
665051 3 
665067 4 
665073 1 
665078 1 
665086 19 
665095 11 
665114 2 
665122 31 
665144 15 
665158 1 
665249 4 
665253 4 
665256 6 
665299 7 
665404 48 
665635 42 
665671 61 
665715 10 
665724 1 
665801 3 
665858 20 
666171 14 
666343 4 
666462 35 
666500 1 
666512 2 
666517 47 
666525 15 
666528 17 
666537 100 
666543 23 
666549 17 
666557 5 
666560 31 
666564 6 
666568 55 
666572 37 
666576 5 
666579 49 
666584 46 
666589 1 
666597 2 
666600 1 
666604 152 
666609 29 
666619 1 
666622 5 
666627 7 
666630 8 
666633 76 
666643 9 
666651 8 
666660 25 
666787 44 
666811 13 
666837 2 
666915 2 
666942 2 
666958 27 
666983 1 
667038 1 
667097 1 
667101 1 
667108 18 
667119 7 
667138 1 
667171 4 
667177 63 
667189 6 
667209 20 
667277 1 
667292 2 
667324 21 
667335 8 
667379 1 
667382 3 
667391 7 
667499 1 
667553 6 
667572 33 
667578 58 
667656 2 
667662 1 
667718 2 
667754 6 
667763 24 
667789 2 
667812 5 
667817 1 
667830 6 
667842 5 
667863 8 
667872 7 
667880 14 
667883 32 
667888 2 
667894 4 
667899 5 
667905 22 
667910 11 
667919 1 
667923 19 
667930 45 
667941 18 
667961 18 
667966 6 
667979 1 
667984 1 
668019 3 
668026 56 
668050 17 
668053 3 
668061 16 
668064 19 
668072 6 
668080 1 
668083 62 
668097 2 
668103 20 
668108 139 
668116 154 
668137 3 
668156 50 
668161 63 
668178 3 
668215 2 
668254 2 
668264 4 
668271 79 
668280 7 
668288 68 
668292 1 
668324 7 
668337 11 
668343 97 
668350 3 
668358 28 
668367 8 
668383 48 
668402 15 
668443 7 
668449 36 
668461 12 
668469 7 
668489 1 
668492 6 
668497 8 
668503 82 
668511 4 
668520 14 
668524 10 
668536 10 
668541 24 
668549 2 
668561 60 
668568 12 
668575 2 
668586 9 
668594 6 
668599 1 
668603 1 
668624 8 
668634 7 
668637 3 
668654 21 
668679 1 
668687 44 
668697 6 
668704 31 
668718 17 
668725 9 
668733 43 
668742 95 
668749 21 
668814 57 
668826 113 
668839 3 
668842 4 
668848 5 
668855 4 
668860 115 
668867 155 
668885 16 
668890 12 
668896 28 
668921 37 
668929 9 
668938 5 
668948 5 
668967 3 
668989 3 
669006 16 
669013 32 
669023 6 
669028 3 
669034 48 
669044 55 
669050 1 
669086 12 
669129 17 
669133 16 
669138 5 
669150 2 
669158 21 
669166 1 
669212 3 
669222 6 
669248 3 
669255 8 
669281 4 
669309 7 
669359 53 
669376 4 
669380 2 
669400 12 
669445 2 
669448 2 
669484 3 
669488 28 
669491 40 
669518 17 
669523 5 
669551 16 
669603 16 
669618 8 
669745 6 
669773 1 
669790 1 
669825 30 
669831 1 
669837 2 
669850 17 
669890 2 
669992 7 
670003 2 
670035 2 
670070 1 
670165 2 
670173 27 
670189 1 
670321 46 
670348 1 
670367 67 
670377 21 
670384 76 
670393 90 
670400 4 
670403 4 
670410 7 
670415 3 
670418 43 
670423 16 
670434 22 
670453 5 
670463 3 
670479 100 
670579 8 
670599 3 
670612 18 
670623 15 
670686 13 
670947 1 
671005 2 
671091 14 
671149 1 
671157 6 
671271 15 
671275 31 
671289 1 
671427 2 
671570 14 
671659 3 
671773 2 
672059 6 
672110 23 
672178 6 
672346 43 
672411 10 
672435 20 
672457 1 
672509 12 
672544 5 
672619 12 
672634 2 
672728 10 
672837 1 
672865 4 
672888 2 
672928 16 
672971 15 
672993 32 
673105 6 
673192 8 
673195 4 
673204 10 
673265 2 
673271 1 
673279 1 
673287 1 
673487 1 
673519 46 
673606 1 
673616 1 
673689 2 
673809 2 
673863 1 
673887 15 
674019 2 
674030 6 
674050 11 
674340 52 
674621 1 
674655 6 
674658 8 
674695 1 
674730 2 
674763 2 
674807 3 
674811 1 
674839 14 
674850 15 
674853 3 
674861 13 
674871 29 
674891 5 
674902 1 
674915 2 
674941 30 
675058 20 
675082 10 
675215 15 
675223 12 
675229 8 
675234 1 
675240 3 
675245 1 
675253 13 
675256 1 
675269 33 
675275 7 
675425 28 
675435 38 
675454 46 
675472 25 
675477 21 
675560 2 
675576 1 
675613 10 
675649 2 
675656 10 
675718 11 
675731 65 
675789 4 
675797 4 
675813 2 
675954 21 
675965 47 
676001 24 
676034 1 
676107 5 
676111 3 
676132 4 
676140 21 
676180 2 
676289 4 
676309 86 
676343 4 
676485 2 
676490 13 
676572 34 
676648 6 
676826 1 
676890 1 
676941 1 
677120 10 
677176 54 
677210 21 
677329 5 
677380 1 
677419 25 
677531 2 
677563 12 
677649 9 
677734 3 
677944 1 
678044 28 
678190 28 
678221 19 
678431 1 
678556 2 
678762 4 
678955 6 
679098 93 
679145 7 
679260 32 
679281 9 
679286 11 
679308 21 
679311 31 
679315 5 
679327 68 
679332 1 
679374 1 
679394 60 
679409 1 
679413 2 
679418 4 
679428 1 
679564 2 
679569 3 
679573 1 
679580 7 
679601 8 
679618 1 
679639 7 
679770 1 
679780 5 
679890 13 
679936 50 
679942 17 
679945 31 
679949 2 
679954 33 
679970 1 
680083 21 
680098 2 
680112 22 
680117 7 
680150 6 
680153 10 
680163 4 
680170 5 
680174 20 
680180 21 
680186 19 
680192 109 
680199 10 
680212 157 
680224 82 
680233 39 
680242 11 
680248 2 
680252 32 
680260 29 
680265 87 
680275 93 
680284 28 
680287 32 
680293 20 
680302 35 
680307 6 
680321 1 
680327 1 
680363 10 
680443 3 
680479 2 
680484 20 
680500 22 
680504 1 
680531 12 
680534 1 
680566 42 
680578 12 
680620 14 
680630 8 
681787 2 
681928 3 
681963 7 
681967 5 
681975 21 
681979 13 
681987 70 
682018 2 
682030 50 
682040 66 
682051 23 
682095 45 
682100 3 
682109 43 
682117 13 
682120 40 
682126 2 
682134 4 
682168 12 
682172 8 
682178 11 
682187 1 
682199 10 
682211 9 
682223 27 
682251 3 
682289 5 
682300 5 
682313 14 
682338 1 
682352 4 
682488 4 
682523 25 
682609 2 
682656 15 
682663 39 
682677 8 
682800 13 
682823 2 
682847 1 
682854 9 
683001 4 
683041 7 
683142 1 
683157 27 
683169 41 
683175 41 
683185 1 
683195 11 
683200 31 
683210 79 
683216 4 
683232 47 
683240 5 
683276 5 
683283 7 
683307 31 
683332 1 
683424 29 
683427 1 
683438 2 
683449 2 
683460 18 
683464 18 
683471 4 
683478 10 
683486 2 
683516 29 
683529 25 
683626 9 
683638 7 
683648 6 
683794 22 
683810 3 
683818 34 
683961 1 
683982 1 
684037 2 
684117 18 
684120 9 
684138 2 
684146 12 
684162 6 
684170 1 
684280 1 
684286 7 
684297 5 
684313 4 
684318 3 
684332 1 
684335 4 
684354 19 
684417 13 
684429 21 
684444 27 
684467 54 
684481 1 
684500 1 
684616 132 
684637 1 
684646 2 
684659 106 
684671 15 
684682 26 
684776 3 
684792 13 
684797 9 
684823 6 
684838 9 
684855 14 
684861 54 
684868 21 
684872 3 
684882 58 
684911 11 
684919 1 
684922 4 
685409 1 
685436 2 
686657 7 
686673 1 
686683 6 
686700 9 
686703 7 
686717 5 
686722 31 
686745 3 
686751 66 
686759 140 
686768 12 
686773 54 
686831 19 
686915 2 
686929 23 
686939 9 
686953 8 
686960 15 
687099 2 
687103 2 
687116 1 
687266 12 
687285 5 
687295 6 
687387 5 
687444 6 
687473 26 
687602 8 
687708 1 
687732 5 
687736 11 
687780 1 
687788 30 
687809 35 
687820 3 
687825 43 
687846 6 
687987 1 
688246 34 
688254 2 
688287 12 
688426 2 
688441 12 
688474 15 
688492 2 
688729 8 
688735 10 
688752 27 
688842 7 
688875 39 
688937 6 
689078 3 
689111 12 
689153 112 
689258 10 
689469 17 
689498 61 
689609 7 
689637 71 
689732 2 
689739 1 
689749 2 
689807 14 
689889 1 
689911 1 
689941 33 
689948 7 
690011 74 
690067 1 
690196 8 
690291 6 
690300 10 
690310 2 
690320 17 
690330 4 
690376 39 
690390 7 
691375 1 
691777 2 
691785 1 
691792 4 
691806 7 
691812 10 
691815 50 
691854 1 
691866 46 
691870 3 
691876 65 
691882 5 
691888 18 
691900 6 
691910 2 
692375 2 
694606 2 
694662 8 
694883 70 
694901 3 
694949 2 
695049 5 
695098 2 
695175 2 
695187 10 
695241 18 
695312 2 
695320 9 
695389 1 
695471 1 
695552 1 
695565 50 
695568 1 
695642 9 
695708 2 
695718 6 
695874 14 
695883 17 
695916 4 
695921 5 
695927 43 
696060 3 
696117 2 
696122 3 
696294 6 
696371 1 
696379 10 
696434 6 
696482 10 
696546 4 
696677 5 
696682 2 
696778 3 
696952 18 
697027 5 
697177 113 
697187 34 
697333 1 
697357 9 
697460 10 
697470 38 
697479 16 
697488 1 
697515 1 
697527 35 
697539 13 
697551 21 
697578 124 
697604 10 
697666 9 
697780 50 
697787 2 
697810 2 
697822 3 
697829 29 
697832 2 
697838 1 
697919 60 
697937 1 
697992 57 
697999 3 
698008 10 
698022 1 
698031 10 
698036 52 
698041 9 
698047 53 
698072 57 
698101 5 
698104 1 
698111 11 
698121 8 
698125 2 
698145 7 
698151 7 
698160 2 
698166 5 
698181 23 
698191 1 
698201 1 
698216 1 
698222 6 
698242 3 
698264 7 
698287 5 
698295 4 
698302 1 
698306 22 
698312 2 
698326 5 
698420 20 
698496 7 
698518 18 
698547 33 
698552 39 
698595 499 
698645 30 
698664 14 
698685 4 
698693 6 
698722 15 
698730 28 
698733 1 
698741 67 
698750 4 
698771 1 
698777 9 
698783 9 
698791 11 
698799 6 
698802 7 
698833 46 
698851 1 
698862 1 
698877 3 
698881 31 
698888 58 
698891 10 
698898 30 
698906 29 
698914 34 
698920 18 
698924 13 
698942 2 
698947 3 
698953 6 
698966 8 
698970 1 
698980 27 
698991 40 
698998 46 
699009 14 
699014 6 
699020 17 
699027 10 
699031 9 
699044 2 
699050 11 
699054 4 
699062 59 
699067 10 
699080 5 
699084 5 
699090 5 
699093 2 
699099 28 
699104 6 
699107 1 
699112 5 
699122 1 
699129 11 
699143 10 
699168 8 
699182 3 
699185 5 
699200 9 
699228 31 
699242 6 
699296 2 
699324 16 
699351 12 
699391 1 
699400 6 
699425 5 
699428 23 
699441 89 
699466 23 
699482 11 
699543 12 
699591 22 
699613 63 
699625 57 
699701 1 
699726 30 
699763 40 
699766 193 
699881 8 
699893 15 
699899 36 
699940 20 
699945 1 
699960 10 
699979 7 
699998 5 
700110 1 
700118 1 
700145 6 
700199 5 
700208 1 
700211 1 
700215 2 
700218 2 
700223 4 
700231 3 
700270 2 
700569 5 
700665 9 
700777 19 
700785 11 
700788 4 
700919 31 
700927 19 
700945 1 
700960 4 
701031 39 
701038 4 
701061 27 
701137 4 
701151 13 
701162 21 
701177 16 
701213 10 
701235 5 
701342 4 
701359 54 
701374 1 
701379 4 
701415 7 
701452 4 
701485 7 
701496 5 
701499 66 
701510 46 
701516 45 
701532 31 
701577 37 
701681 23 
701728 31 
701814 28 
701850 22 
701862 16 
701870 2 
701941 9 
701946 11 
701968 3 
701990 4 
702016 2 
702035 1 
702049 20 
702076 2 
702130 1 
702166 1 
702182 5 
702189 3 
702194 40 
702201 11 
702205 23 
702213 46 
702228 92 
702240 14 
702246 32 
702250 25 
702253 24 
702260 106 
702276 5 
702280 81 
702291 139 
702296 4 
702299 29 
702304 14 
702312 9 
702318 41 
702324 11 
702345 69 
702351 22 
702356 42 
702360 6 
702365 17 
702368 32 
702376 33 
702380 35 
702386 6 
702393 1 
702411 48 
702426 1 
702437 2 
702441 1 
702446 24 
702450 20 
702489 2 
702535 5 
702579 14 
702586 1 
702589 24 
702598 4 
702607 4 
702614 15 
702632 4 
702692 12 
702733 21 
702745 2 
702752 41 
702755 20 
702774 1 
702913 98 
702919 1 
702997 84 
703027 13 
703041 3 
703091 12 
703100 15 
703122 5 
703188 2 
703212 17 
703223 2 
703259 9 
703343 63 
703359 21 
703390 29 
703393 11 
703405 20 
703426 9 
703444 31 
703474 1 
703485 67 
703522 3 
703559 20 
703581 6 
703607 7 
703610 10 
703622 3 
703629 13 
703732 9 
703740 75 
703763 2 
703776 1 
703787 4 
703792 3 
703822 20 
703844 22 
703849 28 
703898 13 
703913 5 
703924 38 
703936 2 
703946 19 
703956 1 
703973 16 
703997 1 
704017 63 
704038 7 
704093 3 
704121 5 
704133 3 
704141 48 
704174 21 
704180 4 
704183 75 
704189 11 
704199 2 
704202 5 
704213 1 
704232 7 
704237 16 
704246 26 
704251 55 
704254 1 
704257 1 
704265 27 
704268 2 
704276 5 
704288 82 
704305 7 
704316 31 
704320 8 
704324 3 
704350 4 
704359 8 
704365 4 
704368 1 
704378 1 
704385 4 
704394 1 
704426 1 
704485 10 
704555 1 
704601 11 
704681 6 
704809 52 
704964 48 
704985 1 
705013 2 
705024 61 
705036 39 
705048 19 
705080 18 
705366 11 
706824 1 
706832 20 
706841 29 
706855 68 
706871 12 
706875 10 
706897 7 
706906 35 
706921 20 
706926 4 
706929 27 
706938 54 
706947 68 
706957 33 
706961 31 
707117 1 
707177 7 
707187 2 
707218 1 
707230 4 
707245 22 
707251 20 
707260 42 
707269 17 
707282 20 
707306 14 
707312 12 
707323 6 
707409 19 
707417 7 
707437 68 
707441 17 
707459 3 
707479 3 
707499 36 
707588 1 
707602 37 
707609 1 
707614 36 
707621 13 
707628 3 
707642 19 
707647 3 
707655 18 
707778 6 
707812 30 
707828 95 
707925 1 
707964 11 
707982 6 
708062 19 
708107 5 
708123 2 
708294 7 
708323 1 
708329 1 
708343 12 
708612 7 
708675 2 
708702 12 
708855 2 
709030 1 
709126 2 
709460 1 
710402 2 
710409 95 
710422 10 
710587 3 
710606 20 
710753 2 
710817 34 
710820 5 
710920 2 
710948 6 
711084 1 
711299 2 
711392 87 
711419 1 
711439 23 
711443 15 
711448 26 
711454 12 
711461 6 
711471 24 
711482 13 
711491 43 
711497 70 
711506 58 
711517 24 
711520 10 
711524 30 
711530 28 
711537 109 
711542 17 
711545 10 
711556 21 
711560 68 
711684 18 
711695 5 
711719 18 
711863 1 
712008 2 
712042 1 
712203 1 
712369 4 
712388 49 
712495 38 
712534 1 
712543 54 
712712 55 
712770 1 
712788 3 
712792 27 
712817 2 
712832 10 
712955 4 
713002 15 
714504 9 
714529 30 
714537 2 
714549 1 
714553 4 
714561 27 
714568 19 
714573 7 
714578 3 
714594 2 
714601 15 
714633 10 
714646 33 
714662 32 
714668 16 
714680 32 
714738 3 
714807 1 
714814 6 
714823 40 
714839 5 
714847 2 
714850 1 
714860 2 
714877 1 
714890 11 
714963 1 
715054 4 
715133 2 
715166 30 
715185 14 
715190 21 
715227 22 
715345 5 
715362 2 
715377 5 
715380 1 
715400 1 
715414 6 
715441 15 
715561 9 
715638 5 
715735 4 
715917 27 
716235 4 
716274 1 
716283 18 
716287 9 
716392 7 
716413 5 
716427 3 
716434 5 
716573 2 
716578 3 
716594 6 
716597 1 
716601 90 
716615 1 
716654 4 
716658 2 
716671 32 
716675 1 
716682 62 
716692 77 
716718 4 
716724 27 
716750 2 
716863 3 
716893 9 
716919 1 
716932 1 
716947 8 
717020 15 
717062 1 
717185 65 
717205 1 
717215 9 
717227 5 
717380 2 
717455 3 
717493 18 
717580 2 
717839 9 
717847 1 
718035 67 
718041 3 
718053 24 
718056 1 
718088 20 
718131 1 
718180 16 
718183 40 
718218 4 
718223 115 
718232 29 
718239 1 
718244 181 
718249 1 
718257 23 
718278 14 
718292 292 
718304 41 
718326 1 
718329 35 
718333 1 
718338 197 
718349 138 
718367 24 
718374 143 
718382 1 
718393 1 
718399 14 
718431 6 
718469 18 
718476 1 
718482 2 
718491 2 
718494 2 
718498 4 
718520 46 
718581 2 
718593 1 
718599 8 
718654 1 
718693 7 
718758 8 
718789 37 
718821 30 
718839 13 
718863 43 
718874 1 
718882 4 
718900 4 
718907 1 
719002 5 
719046 43 
719052 6 
719060 3 
719072 6 
719077 22 
719082 18 
719086 1 
719115 3 
719127 1 
719131 2 
719135 1 
719143 5 
719151 66 
719180 23 
719205 46 
719254 7 
719281 1 
719295 8 
719308 8 
719413 4 
719420 17 
719424 4 
719450 69 
719610 11 
719662 6 
719774 6 
719857 10 
720047 3 
720058 5 
720097 15 
720278 2 
720282 2 
720294 4 
720307 3 
720328 9 
720334 37 
720414 5 
720463 1 
720476 1 
720500 65 
720516 6 
720616 27 
720627 54 
720669 15 
720696 22 
720782 1 
720813 2 
720822 3 
720826 4 
720829 2 
720835 32 
720844 4 
720849 12 
720853 1 
720866 8 
720878 4 
720882 2 
720888 20 
720903 13 
721003 7 
721010 2 
721020 12 
721025 36 
721033 30 
721039 5 
721045 8 
721062 18 
721167 5 
721176 35 
721179 16 
721183 3 
721191 2 
721196 26 
721205 20 
721215 26 
721224 43 
721234 5 
721253 242 
721275 37 
721282 37 
721290 81 
721301 3 
721322 29 
721331 30 
721619 14 
721640 7 
721671 3 
721795 1 
721828 13 
722271 17 
722302 39 
722318 5 
722323 8 
722338 17 
722433 1 
722458 2 
722463 22 
722468 34 
722485 3 
722492 8 
722496 9 
722500 2 
722508 2 
722511 1 
722518 6 
722528 9 
722533 5 
722536 3 
722556 7 
722566 36 
722570 1 
722574 5 
722577 7 
722582 4 
722593 1 
723044 1 
723059 4 
723076 1 
723085 35 
723091 16 
723095 19 
723103 4 
723139 44 
723143 2 
723147 14 
723154 21 
723157 115 
723168 5 
723173 4 
723183 3 
723190 24 
723209 1 
723298 24 
723332 24 
723335 3 
723386 30 
723640 4 
723656 3 
723664 8 
723682 31 
724311 2 
724314 4 
724319 13 
724329 14 
724338 35 
724345 18 
724360 35 
724371 9 
724383 30 
724387 1 
724393 19 
724401 5 
724424 61 
724537 1 
724565 4 
724576 12 
724674 4 
724759 1 
724876 46 
725017 35 
725031 4 
725055 1 
725193 33 
725204 6 
725219 2 
725225 5 
725365 72 
725476 65 
725524 26 
725551 39 
725566 3 
725671 1 
725680 1 
726166 11 
726171 1 
726287 1 
726417 3 
726483 4 
726494 2 
726511 1 
726531 32 
726572 15 
726624 4 
726646 1 
726654 2 
726679 2 
726759 27 
726776 2 
726788 11 
726814 2 
726838 3 
726859 1 
726967 2 
726982 8 
727009 7 
727096 3 
727110 11 
727117 62 
727120 6 
727125 2 
727129 51 
727137 1 
727148 29 
727153 10 
727156 17 
727161 25 
727165 37 
727173 10 
727178 28 
727193 2 
727248 70 
727268 12 
727272 8 
727399 6 
727410 2 
727422 1 
727434 2 
728156 29 
728178 44 
728183 14 
728187 1 
728192 4 
728203 24 
728210 17 
728213 31 
728222 37 
728277 6 
728283 17 
728297 4 
728301 7 
728315 35 
728344 31 
728399 3 
728481 12 
728498 63 
728502 13 
728507 56 
728518 60 
728537 72 
728547 14 
728670 31 
728691 8 
728698 42 
728705 125 
728715 29 
728720 21 
728727 197 
728736 26 
728768 69 
728779 93 
728787 21 
728793 87 
728799 6 
728804 13 
728810 10 
728834 1 
729741 3 
729835 1 
729844 6 
729847 2 
730033 29 
730041 3 
730058 8 
730086 11 
730201 6 
730213 6 
730219 5 
730227 1 
730236 6 
730247 3 
730257 33 
730266 1 
730269 26 
730298 1 
730303 5 
730308 1 
730313 11 
730331 27 
730335 7 
730339 2 
730402 5 
730435 3 
730444 6 
730468 9 
730478 1 
730481 47 
730490 30 
730505 3 
730508 5 
730608 41 
730664 15 
730668 8 
730677 48 
730773 1 
730786 71 
730949 7 
731048 23 
731151 71 
731165 7 
731187 5 
731204 9 
731375 19 
731442 3 
731570 1 
731612 10 
731708 2 
731739 19 
731776 6 
731850 2 
731855 18 
732060 12 
732194 15 
732252 5 
732356 23 
732370 17 
732510 1 
732545 10 
732566 44 
732586 11 
732600 94 
732768 28 
732824 2 
732861 3 
732866 12 
732915 32 
732938 8 
732951 5 
733087 17 
733110 6 
733411 6 
733484 11 
733506 34 
733800 57 
733978 6 
734048 3 
734322 8 
734352 1 
734360 25 
734372 4 
734538 3 
734678 36 
734686 18 
734691 83 
734704 2 
734710 18 
734717 12 
734727 89 
734736 48 
734740 17 
734755 18 
734766 6 
734770 62 
734778 28 
734788 4 
734791 23 
734806 7 
734809 5 
734902 3 
734913 11 
734934 46 
734962 19 
734973 1 
735085 3 
735098 5 
735221 49 
735261 34 
735273 1 
735297 1 
735303 7 
735412 3 
735416 9 
735420 7 
735440 14 
735563 7 
735570 5 
735573 4 
735581 1 
735584 1 
735587 8 
735593 21 
735601 8 
735611 5 
735638 2 
735662 20 
735665 1 
735743 22 
735942 5 
735949 4 
735956 32 
736083 51 
736088 17 
736096 19 
736105 38 
736114 3 
736120 17 
736123 47 
736133 2 
736143 48 
736147 22 
736154 112 
736162 50 
736181 74 
736190 124 
736200 23 
736210 25 
736213 13 
736226 2 
736305 6 
736328 4 
736334 8 
736341 29 
736345 7 
736357 32 
736378 10 
736526 46 
736724 39 
736786 14 
736817 3 
736848 12 
736854 3 
736896 1 
737016 1 
737030 3 
737057 2 
737079 27 
737089 10 
737117 4 
737195 6 
737257 10 
737325 1 
737355 9 
737374 1 
737395 48 
737443 1 
737610 1 
737627 1 
737716 6 
737720 104 
737847 3 
737881 2 
738035 4 
738085 37 
738098 32 
738199 3 
738205 3 
738214 12 
738229 21 
738235 8 
738241 38 
738246 34 
738258 3 
738263 1 
738371 6 
738376 1 
738395 6 
738399 13 
738413 27 
738418 6 
738423 1 
738436 4 
738445 8 
738456 17 
738461 150 
738488 8 
738496 42 
738503 8 
738511 24 
738534 6 
739513 6 
739516 1 
739529 6 
739538 20 
739564 6 
739666 6 
739681 6 
739696 2 
739699 23 
739709 5 
739725 19 
739729 1 
739739 53 
739747 4 
739752 29 
739775 2 
739800 12 
739804 2 
739813 11 
739943 2 
739976 63 
739986 6 
740078 2 
740123 2 
740601 2 
740659 19 
740672 8 
740795 5 
740866 6 
740953 1 
740981 1 
740990 6 
740994 12 
741118 8 
741123 24 
741126 4 
741139 12 
741142 4 
741156 4 
741163 1 
741178 11 
741186 12 
741190 4 
741195 16 
741204 26 
741212 38 
741216 5 
741222 3 
741231 35 
741237 8 
741250 34 
741258 23 
741265 10 
741294 3 
741298 10 
741578 33 
741617 33 
741685 10 
741713 12 
741717 26 
741724 1 
741729 118 
741741 176 
741748 104 
741761 62 
741770 189 
741783 84 
741805 24 
741823 33 
741869 50 
741921 75 
741981 11 
741988 40 
742007 13 
742046 62 
742124 1 
742152 27 
742157 1 
742221 2 
742271 2 
742283 3 
742288 22 
742298 4 
742309 5 
742387 5 
742463 19 
742530 5 
742603 2 
742618 10 
742622 4 
742626 5 
742643 2 
742651 1 
742662 153 
742665 2 
742679 2 
742686 62 
742699 3 
742718 55 
742727 24 
742731 9 
742736 1 
742812 3 
742842 4 
742854 1 
742864 3 
742867 45 
742875 2 
742889 38 
742902 2 
742916 20 
742924 6 
742942 37 
742950 25 
742966 3 
742980 17 
743190 4 
743195 5 
743278 31 
743282 1 
743286 1 
743326 14 
743439 7 
743624 16 
743799 3 
743824 5 
743836 2 
743839 9 
743904 2 
743946 9 
743952 9 
743985 2 
744068 3 
744110 1 
744120 6 
744132 2 
744273 7 
744285 32 
744294 20 
744455 2 
744473 5 
744478 45 
744490 50 
744498 7 
744520 9 
744530 62 
744549 4 
744674 35 
744681 32 
744686 153 
744706 14 
744710 74 
744718 1 
744735 3 
744740 43 
744751 6 
744756 100 
744768 25 
744772 27 
744785 109 
744795 91 
744811 11 
744817 3 
744823 15 
744912 7 
744947 8 
744980 1 
745079 1 
745104 13 
745127 4 
745256 105 
745264 12 
745295 20 
745429 45 
745623 9 
745790 53 
746082 23 
746087 18 
746120 5 
746127 10 
746183 14 
746194 1 
746205 5 
746208 5 
746432 3 
746453 3 
746462 3 
746533 1 
746558 2 
746568 1 
746571 2 
746748 4 
746970 6 
747171 22 
747343 3 
747492 103 
747511 2 
747514 159 
747543 12 
747653 10 
747669 18 
747676 8 
747679 2 
747684 71 
747725 10 
747749 48 
747834 1 
747852 3 
747858 16 
747868 1 
747887 42 
747896 26 
747903 24 
747917 4 
747925 6 
747947 7 
747957 1 
747964 12 
748019 4 
748039 6 
748060 21 
748116 2 
748233 14 
748241 1 
748264 2 
748369 5 
748394 6 
748445 6 
748453 4 
748466 41 
748567 2 
748604 20 
748610 2 
748624 4 
748703 22 
748891 2 
749027 20 
749050 3 
749058 17 
749063 42 
749067 24 
749083 1 
749088 2 
749094 3 
749109 2 
749112 1 
749117 83 
749133 5 
749137 20 
749215 1 
749232 2 
749246 4 
749408 11 
749418 21 
749425 16 
749430 31 
749437 8 
749444 1 
749450 13 
749453 13 
749456 4 
749459 8 
749466 55 
749471 13 
749477 2 
749481 16 
749488 5 
749493 13 
749499 18 
749535 1 
749715 25 
749813 49 
749855 43 
750015 26 
750152 9 
750220 29 
750507 11 
750766 1 
750989 1 
750998 2 
751136 1 
751146 28 
751355 8 
751676 3 
751836 4 
751840 6 
751894 3 
751961 1 
752407 82 
752485 3 
752596 19 
752599 1 
752642 10 
752714 7 
752870 1 
753267 23 
753591 1 
753654 12 
753720 1 
753829 3 
753992 1 
754123 2 
754538 26 
754721 6 
754738 1 
755528 4 
755601 11 
756406 92 
756704 16 
756709 23 
756769 2 
756785 1 
756885 16 
756899 6 
756904 1 
756913 2 
756939 5 
757038 3 
757089 1 
757176 3 
757224 9 
757255 8 
757264 2 
757274 151 
757281 76 
757292 7 
757301 3 
757309 5 
757315 6 
757318 2 
757323 1 
757327 6 
757336 59 
757345 2 
757395 13 
757465 9 
757509 1 
757514 16 
757623 4 
757633 2 
757670 34 
757680 12 
757683 80 
757703 12 
757720 11 
757756 1 
757779 2 
757826 1 
758072 40 
758110 60 
758171 78 
758214 61 
758343 11 
758379 4 
758436 1 
759024 14 
759087 9 
759284 26 
759289 15 
759405 16 
759419 14 
759548 13 
759617 22 
759641 30 
759669 4 
759712 25 
759825 44 
759842 90 
759849 28 
759991 7 
759994 3 
760005 1 
760023 19 
760158 2 
760165 20 
760178 1 
760186 13 
760206 9 
760226 1 
760231 18 
760238 7 
760242 21 
760246 6 
760257 49 
760264 2 
760274 2 
760279 5 
760309 12 
760330 3 
760342 2 
760354 12 
760386 5 
760396 16 
760402 7 
760407 1 
760416 1 
760433 1 
760449 6 
760518 32 
760563 60 
760570 1 
760634 55 
760759 2 
760878 10 
760899 2 
760915 41 
760921 1 
760925 10 
760936 1 
760946 32 
760955 63 
760963 15 
761021 1 
761050 12 
761059 3 
761110 2 
761119 2 
761133 2 
761143 9 
761148 9 
761156 47 
761163 8 
761168 21 
761174 4 
761177 6 
761182 2 
761188 4 
761545 45 
761575 2 
761678 9 
761755 16 
761824 3 
762007 74 
762027 1 
762159 1 
762368 70 
762422 3 
762546 4 
762673 1 
762679 1 
762735 10 
762851 4 
762881 7 
762884 53 
762895 4 
763139 4 
763312 35 
763320 34 
763333 12 
763478 8 
763485 1 
763620 4 
763800 11 
763827 17 
763953 16 
764035 2 
764047 20 
764092 112 
764150 9 
764241 26 
764257 8 
764263 1 
764302 4 
764344 1 
764476 19 
764519 2 
764607 10 
764718 2 
764735 3 
764743 3 
764764 4 
764772 2 
764790 23 
764793 7 
764814 1 
764823 22 
764827 47 
764833 10 
764840 37 
764844 2 
764851 27 
764855 28 
764861 11 
764869 26 
764877 9 
764911 3 
765039 7 
765054 5 
765231 3 
765354 3 
765373 39 
765607 76 
765688 5 
765720 29 
765782 14 
765857 4 
765873 1 
766001 1 
766034 4 
766079 1 
766131 1 
766146 1 
766212 1 
766349 1 
766374 13 
766657 1 
766732 1 
766841 23 
766959 3 
766977 2 
767009 1 
767017 2 
767024 1 
767124 4 
767153 4 
767159 1 
767192 26 
767201 4 
767211 18 
767295 2 
767331 1 
767425 13 
767582 26 
767661 24 
767670 29 
767688 22 
767692 54 
767697 10 
767704 12 
767712 162 
767715 21 
767723 24 
767737 165 
767746 96 
767754 118 
767767 54 
767773 40 
767787 18 
767790 7 
768062 9 
768070 1 
768081 3 
768085 1 
768131 1 
768141 8 
768145 9 
768152 53 
768158 6 
768167 50 
768339 2 
768346 2 
768349 1 
768386 12 
768528 8 
768673 6 
768710 5 
768717 30 
768833 1 
768858 2 
768872 3 
768882 1 
768944 13 
768956 13 
768962 2 
769226 1 
769303 4 
769318 6 
769422 2 
769617 2 
769685 4 
769765 27 
769967 91 
770144 176 
770152 13 
770255 2 
770302 1 
770430 4 
770449 7 
770462 5 
770515 1 
770591 18 
770594 5 
770605 9 
770609 4 
770614 1 
770619 33 
770629 75 
770634 14 
770638 14 
770654 25 
770663 5 
770667 47 
770672 17 
770676 20 
770681 264 
770689 15 
770693 51 
770706 37 
770715 133 
770722 11 
770725 1 
770797 9 
770800 28 
770803 3 
770808 4 
770812 11 
770817 33 
770828 55 
770873 21 
770965 94 
770991 18 
771002 2 
771006 5 
771053 7 
771057 6 
771087 1 
771113 4 
771120 51 
771131 80 
771147 5 
771155 14 
771163 6 
771171 36 
771176 1 
771193 20 
771200 74 
771288 17 
771324 5 
771333 2 
771348 1 
771352 2 
771373 88 
771383 26 
771388 17 
771449 9 
771487 19 
771507 18 
771527 1 
771583 7 
771603 14 
771633 29 
771642 12 
771690 1 
771715 3 
771723 2 
771747 12 
771779 1 
771833 2 
771899 8 
771911 4 
771934 18 
771940 28 
771964 21 
771986 1 
772013 2 
772115 1 
772273 1 
772290 2 
772352 16 
772412 3 
772457 5 
772596 3 
772750 7 
772797 11 
772802 19 
772911 6 
772982 2 
773027 7 
773035 9 
773063 2 
773067 10 
773111 4 
773116 15 
773135 4 
773177 3 
773188 19 
773203 2 
773206 4 
773235 8 
773256 16 
773259 1 
773266 16 
773283 16 
773301 4 
773313 43 
773320 21 
773358 10 
773366 2 
773395 11 
773420 11 
773431 15 
773439 4 
773458 6 
773463 18 
773468 2 
773482 2 
773495 1 
773509 254 
773516 16 
773536 15 
773540 46 
773543 37 
773566 1 
773591 21 
773598 16 
773603 129 
773606 128 
773611 37 
773616 25 
773621 67 
773635 92 
773665 19 
773670 9 
773675 1 
773680 13 
773690 43 
773698 23 
773701 34 
773723 7 
773737 2 
773764 1 
773780 1 
773796 5 
773850 2 
773952 1 
774345 3 
774486 3 
774505 19 
774512 3 
774517 3 
774530 25 
774536 37 
774547 4 
774552 13 
774559 19 
774563 68 
774605 2 
774612 1 
774616 21 
774661 10 
774743 69 
774856 17 
775045 21 
775104 77 
775259 7 
775324 5 
775381 12 
775450 18 
775513 6 
775653 35 
775672 5 
775773 1 
775830 31 
775840 7 
775855 1 
775862 3 
775879 1 
775949 5 
775957 45 
776002 20 
776010 1 
776046 8 
776120 2 
776136 12 
776151 7 
776161 5 
776175 41 
776190 9 
776203 28 
776296 3 
776319 4 
776334 19 
776347 22 
776368 1 
776403 18 
776410 4 
776415 2 
776420 21 
776446 23 
776455 2 
776469 7 
776481 15 
776488 4 
776496 4 
776510 12 
776645 1 
776648 1 
776761 1 
776765 5 
776815 36 
776834 2 
776842 22 
777004 36 
777023 1 
777026 10 
777104 31 
777134 20 
777197 8 
777301 1 
777444 2 
777452 10 
777567 1 
777592 4 
777634 5 
777692 7 
777696 16 
777718 1 
777731 7 
777777 24 
777784 5 
777818 6 
777833 65 
777879 2 
777899 1 
777949 9 
777962 1 
777967 6 
777986 1 
777992 1 
778009 59 
778015 6 
778032 77 
778045 18 
778093 15 
778096 4 
778109 2 
778226 60 
778267 1 
778347 30 
778369 26 
778437 17 
778446 10 
778457 1 
778471 25 
778488 7 
778505 9 
778508 11 
778659 20 
778732 4 
778900 3 
779000 20 
779376 63 
779392 1 
779401 5 
779405 15 
779499 3 
779544 5 
779547 10 
779557 2 
779576 20 
779595 35 
779599 16 
779610 1 
779616 5 
779623 9 
779630 4 
780274 2 
780278 23 
780281 10 
780320 1 
780458 1 
780771 2 
781748 47 
781773 32 
781891 4 
781896 11 
781914 1 
781919 16 
781954 1 
782001 2 
782049 6 
782066 1 
782074 15 
782163 22 
782223 8 
782252 5 
782264 2 
782268 3 
782275 1 
782282 4 
782393 1 
782417 16 
782422 17 
782433 3 
782472 4 
782475 46 
782481 1 
782495 68 
782500 37 
782516 33 
782524 2 
782528 9 
782536 7 
782549 13 
782556 23 
782572 55 
782642 1 
782689 9 
782692 3 
782700 3 
782756 9 
782886 17 
783032 11 
783044 5 
783192 6 
783376 20 
783443 2 
783479 25 
783485 11 
783489 9 
783499 1 
783507 14 
783522 9 
783537 48 
783560 28 
783569 3 
783615 5 
783671 2 
783745 47 
783812 10 
783818 1 
783823 2 
783837 73 
783843 1 
783861 24 
783868 1 
783873 6 
783877 4 
783882 3 
783891 162 
783898 77 
783904 26 
783908 187 
783914 1 
783938 15 
783946 7 
783950 3 
783953 1 
783958 1 
783965 4 
784015 59 
784045 5 
784060 1 
784067 51 
784075 10 
784099 7 
784119 15 
784123 1 
784180 8 
784198 8 
784244 6 
784253 16 
784261 8 
784276 1 
784281 13 
784285 16 
784288 6 
784291 5 
784297 9 
784302 18 
784306 10 
784310 1 
784317 15 
784322 5 
784325 7 
784336 5 
784339 14 
784342 7 
784345 21 
784354 22 
784360 155 
784370 1 
784374 60 
784381 4 
784402 2 
784505 2 
784513 3 
784517 41 
784521 1 
784617 22 
784685 5 
784696 3 
784707 73 
784712 22 
784730 1 
784733 6 
784762 5 
784768 5 
784775 12 
784783 10 
784790 5 
784804 5 
784920 2 
784932 3 
784939 6 
784948 5 
784962 1 
784968 15 
784975 2 
784979 8 
784995 29 
785006 2 
785025 1 
785112 57 
785123 10 
785135 32 
785140 7 
785184 4 
785285 32 
785302 32 
785308 4 
785343 11 
785354 24 
785357 12 
785361 14 
785380 4 
785385 1 
785391 1 
785396 1 
785527 38 
785564 13 
785569 4 
785584 65 
785683 7 
785749 4 
785822 2 
785833 1 
785836 6 
785843 3 
785880 4 
785917 2 
785926 1 
785954 1 
786043 1 
786046 5 
786085 5 
786096 5 
786101 1 
786121 6 
786167 1 
786195 18 
786242 10 
786271 31 
786294 1 
786312 4 
786351 18 
786361 2 
786385 6 
786437 2 
786442 8 
786445 76 
786450 37 
786460 6 
786467 20 
786496 1 
786506 204 
786514 8 
786517 108 
786526 2 
786529 30 
786535 47 
786548 119 
786558 12 
786578 27 
786581 7 
786598 40 
786675 4 
786686 1 
786756 3 
786763 16 
786877 1 
786891 1 
786894 79 
786905 41 
786920 118 
786934 5 
786941 15 
786947 17 
786953 141 
786964 15 
786999 5 
787003 27 
787011 13 
787027 15 
787061 21 
787071 1 
787155 22 
787181 6 
787204 10 
787314 32 
787320 1 
787332 4 
787504 7 
787522 2 
787579 2 
787629 2 
787633 3 
787639 34 
787811 1 
787933 2 
787985 1 
788003 1 
788036 6 
788137 1 
788221 10 
788283 1 
788439 33 
788536 3 
788564 13 
788573 6 
788592 4 
788599 19 
788617 17 
788633 19 
788656 3 
788736 5 
788740 77 
788745 29 
788777 2 
788786 10 
788796 2 
788801 8 
788805 63 
788812 27 
788816 75 
788822 28 
788826 60 
788832 32 
788837 1 
788848 117 
788861 1 
788864 35 
788869 21 
788888 114 
788897 22 
788923 2 
788926 1 
788929 13 
789011 18 
789030 24 
789067 5 
789150 1 
789172 3 
789232 13 
789280 1 
789345 14 
789384 5 
789412 28 
789421 1 
789426 4 
789494 2 
789546 1 
789581 5 
789729 4 
789773 1 
789796 34 
789866 5 
789903 1 
789948 2 
790067 1 
790208 30 
790353 6 
790396 18 
790419 4 
790434 2 
790702 18 
790781 57 
790809 9 
790986 2 
790993 100 
791000 39 
791008 68 
791055 12 
791080 36 
791407 19 
791418 6 
791458 72 
791494 2 
791517 11 
791520 5 
791589 223 
791615 17 
791640 2 
791646 47 
791653 2 
791791 21 
791819 1 
791833 3 
791841 4 
791846 17 
791875 12 
791933 11 
791976 5 
791998 7 
792028 6 
792067 2 
792121 3 
792130 142 
792138 7 
792147 9 
792170 4 
792183 1 
792197 41 
792206 35 
792212 4 
792218 2 
792223 14 
792234 141 
792239 25 
792246 118 
792249 5 
792263 73 
792271 3 
792315 12 
792321 33 
792325 1 
792353 1 
792356 1 
792366 34 
792378 17 
792466 3 
792511 6 
792549 2 
792589 35 
792593 1 
792598 104 
792606 1 
792639 4 
792642 21 
792648 2 
792654 1 
792657 3 
792675 45 
792679 20 
792693 73 
792705 11 
792712 3 
792738 11 
792747 28 
792754 2 
792761 1 
792924 1 
792934 21 
792939 18 
792960 1 
793068 55 
793089 4 
793105 3 
793243 21 
793249 27 
793276 1 
793406 13 
793445 3 
793469 3 
793547 14 
793566 1 
793696 12 
793772 1 
793795 1 
793812 2 
793815 35 
793819 2 
793829 1 
793863 2 
794107 1 
794110 1 
794214 9 
794362 2 
794374 6 
794527 6 
794588 6 
794596 5 
794672 1 
794743 4 
794749 24 
794806 3 
794829 10 
794834 46 
794920 38 
794956 32 
794990 12 
795020 1 
795084 3 
795104 9 
795339 1 
795352 4 
795439 50 
795447 17 
795470 4 
795477 2 
795480 125 
795485 4 
795491 4 
795504 10 
795518 2 
795530 22 
795550 31 
795679 61 
795766 31 
796023 13 
796065 2 
796088 5 
796136 1 
796178 3 
796189 28 
796193 71 
796201 1 
796205 38 
796239 4 
796380 7 
796386 5 
796395 15 
796415 13 
796429 1 
796432 8 
796564 3 
796575 2 
796578 3 
796641 1 
796645 1 
796701 35 
796737 7 
796765 42 
796820 6 
796835 8 
796845 1 
796917 7 
796929 1 
797064 4 
797109 20 
797146 8 
797154 19 
797158 32 
797164 53 
797189 9 
797212 1 
797317 1 
797332 52 
797361 4 
797426 6 
797482 53 
797516 38 
797542 16 
797573 1 
797579 22 
797644 15 
797651 6 
797656 21 
797712 32 
797837 135 
797986 1 
798100 4 
798172 13 
798190 5 
798235 9 
798256 9 
798274 7 
798323 4 
798340 40 
798361 3 
798369 1 
798439 6 
798453 21 
798458 15 
798466 27 
798535 85 
798565 23 
798609 13 
798634 1 
798657 9 
798692 1 
798707 5 
798727 8 
798759 5 
798764 3 
798782 1 
798865 43 
798875 3 
798944 12 
798958 2 
798966 78 
798970 3 
798980 2 
798986 20 
798994 4 
798997 4 
799007 15 
799049 1 
799052 1 
799056 3 
799063 11 
799106 17 
799116 25 
799126 24 
799144 19 
799155 1 
799168 2 
799175 6 
799179 2 
799211 7 
799233 25 
799241 64 
799302 24 
799320 2 
799351 23 
799356 1 
799548 40 
799568 1 
799624 1 
799664 33 
799679 49 
799688 9 
799706 151 
799726 53 
799740 2 
799743 20 
799757 39 
799773 5 
799792 15 
799818 7 
799839 8 
799847 1 
799878 1 
799911 1 
799950 4 
799977 2 
799998 1 
800006 13 
800009 12 
800020 1 
800040 22 
800047 19 
800056 8 
800066 1 
800071 6 
800119 19 
800135 2 
800143 10 
800149 3 
800154 7 
800158 28 
800165 33 
800171 4 
800176 8 
800183 75 
800194 1 
800204 7 
800228 1 
800234 2 
800238 3 
800242 33 
800247 33 
800253 10 
800257 13 
800264 5 
800268 13 
800281 4 
800286 67 
800299 7 
800308 115 
800316 6 
800319 7 
800325 53 
800333 19 
800339 4 
800342 7 
800346 1 
800356 6 
800363 10 
800369 4 
800382 21 
800386 28 
800390 12 
800401 1 
800404 30 
800429 37 
800436 55 
800453 22 
800457 25 
800468 5 
800590 16 
800633 2 
800699 12 
800726 10 
800856 19 
800889 23 
800904 1 
800924 3 
800966 1 
800984 36 
800996 35 
801018 4 
801064 30 
801078 27 
801083 1 
801098 67 
801109 3 
801115 1 
801120 1 
801125 44 
801129 8 
801132 1 
801148 4 
801168 12 
801175 9 
801182 1 
801208 4 
801303 2 
801342 5 
801356 26 
801392 1 
801404 4 
801410 1 
801425 4 
801522 7 
801609 57 
801696 4 
801955 44 
802068 8 
802072 4 
802137 17 
802166 2 
802216 10 
802225 3 
802276 4 
802299 33 
802434 2 
802437 3 
802448 4 
802480 4 
802498 10 
802527 6 
802539 1 
802611 5 
802653 9 
802666 1 
802821 5 
802895 32 
803015 73 
803030 16 
803034 2 
803181 27 
803474 22 
803500 62 
803517 1 
803625 4 
803841 5 
803953 1 
803983 10 
803993 4 
804068 2 
804133 8 
804150 68 
804411 7 
804422 3 
804469 2 
804494 3 
804591 1 
804606 5 
804612 14 
804764 50 
804776 9 
804780 203 
804783 26 
804788 15 
804891 20 
804907 23 
804921 4 
804926 133 
804932 45 
804938 44 
804942 12 
804946 2 
804950 48 
804954 4 
804961 22 
804980 24 
804984 7 
804988 50 
804999 42 
805008 43 
805012 49 
805019 146 
805028 60 
805042 19 
805045 33 
805059 70 
805067 1 
805073 2 
805076 11 
805080 22 
805085 35 
805224 7 
805230 50 
805238 18 
805250 58 
805291 10 
805539 7 
805564 11 
805583 100 
805586 1 
805766 5 
805787 40 
806195 20 
806727 27 
806917 43 
807019 47 
807026 10 
807082 7 
807154 2 
807205 147 
807210 4 
807218 1 
807237 16 
807261 7 
807294 31 
807298 4 
807307 24 
807312 1 
807321 4 
807328 24 
807333 6 
807336 45 
807469 5 
807475 83 
807480 4 
807485 1 
807496 15 
807745 1 
807798 1 
807806 12 
807831 10 
807940 1 
807959 14 
808010 15 
808114 97 
808141 5 
808147 2 
808151 11 
808155 1 
808287 1 
808311 9 
808320 5 
808374 21 
808497 1 
808505 61 
808511 11 
808514 1 
808521 26 
808623 1 
808652 8 
808677 7 
808699 8 
808708 6 
808713 1 
808718 25 
808725 1 
808729 9 
808912 6 
809212 15 
809326 1 
809369 2 
809420 4 
809744 2 
809762 8 
809770 1 
809780 26 
809819 5 
809822 1 
810216 2 
810232 1 
810362 7 
810529 1 
811339 1 
812656 1 
813013 1 
813019 1 
813024 1 
813033 2 
variableStep chrom=chrIII
377 1 
387 3 
478 40 
484 50 
493 122 
503 40 
511 44 
519 1 
549 74 
746 15 
756 2 
781 38 
793 7 
798 49 
809 159 
819 2 
823 2 
868 10 
963 10 
994 68 
999 28 
1015 13 
1080 7 
1118 2 
1265 3 
1289 5 
1723 1 
1873 41 
1895 16 
2070 27 
2255 58 
2436 16 
2633 3 
3049 72 
3161 33 
3345 13 
3721 36 
4367 1 
4468 2 
5685 8 
6208 8 
6480 7 
6499 2 
6535 1 
6566 1 
6789 3 
6880 1 
7253 2 
7433 2 
8605 1 
9057 1 
9380 48 
10178 8 
10244 3 
10295 1 
10317 1 
10761 1 
10774 1 
11326 1 
11345 6 
11386 9 
11524 15 
12220 1 
12232 1 
14091 19 
14171 23 
14372 6 
14589 5 
14675 52 
14684 5 
14720 25 
14731 6 
14747 53 
14757 4 
14779 69 
14971 3 
14985 3 
15179 1 
15203 2 
15271 1 
15315 4 
15326 4 
15331 2 
15384 1 
15389 2 
15393 3 
15402 1 
15960 19 
15993 20 
16398 58 
16872 100 
16908 3 
17017 6 
17033 7 
17055 6 
17059 28 
17084 5 
17094 44 
17129 16 
17137 7 
17143 13 
17159 33 
17163 2 
17171 1 
17175 10 
17186 2 
17194 96 
17200 26 
17205 62 
17210 15 
17218 12 
17224 58 
17230 18 
17235 38 
17241 2 
17247 40 
17386 17 
17413 2 
17420 1 
17433 4 
17561 4 
17595 18 
17608 21 
17727 4 
17736 7 
17747 8 
17773 16 
17780 75 
17906 2 
17912 1 
17918 8 
18053 9 
18062 3 
18238 1 
18397 11 
18472 5 
18694 9 
18906 4 
18978 4 
19034 4 
19037 48 
19096 16 
19134 11 
19171 3 
19502 2 
19506 1 
19524 7 
19695 2 
19750 1 
19779 1 
19911 1 
19945 1 
19966 2 
20046 12 
20056 11 
20069 6 
20245 2 
20335 11 
20579 2 
20765 12 
20893 1 
21182 27 
21317 42 
21379 1 
21576 9 
21664 7 
21685 1 
21770 1 
22157 5 
22163 2 
22171 57 
22182 11 
22193 31 
22201 100 
22225 84 
22237 80 
22248 4 
22263 19 
22271 4 
22278 1 
22281 3 
22289 13 
22298 51 
22307 38 
22312 2 
22318 11 
22405 2 
22416 37 
22422 9 
22438 5 
22457 15 
22535 42 
22580 94 
23390 6 
23407 10 
23410 4 
23417 1 
23421 19 
23428 32 
23438 129 
23448 27 
23457 3 
23469 33 
23474 54 
23483 128 
23489 102 
23500 36 
23505 2 
23518 8 
23522 64 
23529 68 
23536 227 
23541 9 
23544 1 
23557 24 
23560 4 
23567 1 
23699 1 
23714 55 
23725 2 
23937 24 
23968 27 
24028 8 
24039 3 
24046 57 
24055 1 
24065 4 
24083 84 
24093 18 
24113 17 
24121 9 
24127 4 
24213 29 
24230 4 
24233 1 
24241 4 
24349 3 
24353 3 
24367 91 
24377 12 
24381 50 
24391 14 
24400 314 
24407 7 
24419 272 
24433 54 
24453 15 
24465 2 
24474 1 
24477 5 
24520 2 
24617 5 
24625 1 
24629 46 
24633 1 
24646 5 
24664 8 
24672 81 
24677 1 
24682 19 
24687 4 
24691 2 
24699 6 
24702 8 
24706 28 
24712 17 
24716 51 
24721 46 
24729 27 
24737 5 
24742 17 
24752 5 
24853 4 
24865 7 
24889 93 
24892 2 
24910 16 
24919 5 
24933 6 
25186 2 
25369 76 
25527 8 
25544 4 
25551 18 
25588 1 
25694 3 
25709 1 
25961 96 
26001 15 
26121 1 
26144 10 
26176 6 
26184 1 
26435 48 
26508 21 
26532 1 
26551 12 
26587 6 
26701 18 
26721 28 
26729 13 
26904 8 
27036 7 
27043 29 
27055 1 
27065 3 
27117 1 
27212 1 
27231 1 
27246 11 
27256 11 
27281 17 
27373 11 
27381 7 
27394 40 
27402 60 
27414 185 
27420 21 
27426 1 
27430 3 
27436 5 
27440 12 
27461 10 
27474 2 
27481 17 
27485 11 
27496 7 
27508 3 
27550 1 
27553 30 
27558 14 
27625 3 
27633 3 
27755 10 
27774 24 
27780 11 
27792 32 
27801 25 
27805 1 
27812 34 
27818 32 
27827 115 
27830 4 
27838 6 
27846 11 
27850 37 
27857 61 
27866 3 
27869 10 
27876 21 
27889 4 
27896 1 
27919 4 
27922 7 
28027 5 
28069 25 
28199 37 
28325 14 
28345 8 
28493 8 
28678 53 
28690 9 
28698 30 
28808 1 
28822 1 
28834 10 
28840 11 
28857 1 
28963 1 
28967 1 
28989 1 
29005 3 
29020 16 
29051 1 
29133 19 
29141 1 
29153 11 
29178 11 
29183 82 
29189 29 
29206 3 
29232 2 
29240 90 
29252 40 
29258 1 
29265 13 
29274 15 
29295 24 
29455 2 
29616 40 
29632 1 
29641 98 
29668 2 
29758 5 
29764 2 
29768 40 
29797 64 
29804 104 
29815 3 
29884 35 
29890 6 
29967 1 
29974 3 
29977 3 
29986 167 
30009 40 
30013 24 
30044 17 
30135 1 
30201 71 
30228 17 
30250 3 
30274 2 
30318 2 
30342 5 
30422 3 
30468 22 
30482 12 
30497 4 
30510 68 
30518 197 
30531 85 
30538 60 
30549 32 
30560 1 
30577 2 
30584 3 
30589 1 
30596 10 
30618 1 
30627 41 
30638 92 
30643 29 
30661 13 
30673 241 
30685 6 
30693 5 
30707 11 
30767 11 
30814 24 
30837 2 
30842 3 
30847 4 
30878 13 
30973 1 
30989 3 
30997 1 
31027 11 
31040 55 
31050 1 
31065 1 
31073 88 
31187 8 
31201 6 
31216 32 
31224 9 
31237 28 
31246 43 
31261 149 
31277 11 
31326 17 
31330 21 
31339 9 
31351 79 
31361 3 
31366 5 
31370 8 
31374 15 
31377 1 
31382 8 
31394 2 
33748 3 
33808 5 
33833 38 
33890 20 
33944 1 
33948 124 
33982 53 
34000 7 
34006 1 
34042 2 
34089 8 
34099 10 
34176 1 
34188 55 
34789 10 
34822 10 
34831 9 
34938 35 
34950 15 
34998 41 
35337 5 
35455 2 
35458 2 
35462 4 
35489 10 
35512 25 
35520 43 
35538 15 
35547 11 
35552 7 
35563 6 
35583 40 
35601 4 
35663 1 
35679 16 
35701 74 
35704 12 
35711 14 
35717 22 
35720 3 
35732 51 
35741 2 
35751 5 
35835 4 
35838 1 
35848 16 
35859 32 
35879 7 
35889 7 
36004 3 
36023 29 
36035 20 
36044 103 
36053 6 
36146 3 
36195 45 
36202 98 
36213 2 
36261 4 
36271 22 
36284 1 
36293 10 
36313 6 
36336 1 
36370 31 
36373 30 
36382 8 
36386 15 
36473 32 
36492 5 
36551 5 
36648 5 
36676 5 
36720 7 
36753 13 
36767 6 
36808 11 
36850 115 
36923 38 
36988 1 
37075 56 
37084 9 
37109 20 
37142 40 
37159 7 
37221 5 
37250 1 
37302 51 
37356 5 
37365 1 
37376 2 
37416 36 
37420 30 
37435 36 
37444 36 
37452 5 
37541 5 
37546 47 
37557 1 
37560 77 
37621 4 
37625 39 
37635 6 
37741 5 
37751 7 
37798 2 
37814 23 
37824 4 
37892 1 
37983 2 
38110 76 
38132 2 
38221 17 
38241 39 
38245 32 
38268 12 
38274 59 
38384 35 
38410 22 
38416 16 
38449 5 
38543 1 
38565 73 
38589 6 
38718 11 
38724 62 
38734 23 
38737 15 
38742 1 
38752 8 
38768 114 
38887 1 
38896 23 
38900 6 
38907 17 
38923 1 
38926 4 
38931 25 
38940 21 
38948 97 
38955 11 
38958 6 
38968 4 
38992 11 
39002 17 
39015 48 
39026 26 
39031 3 
39039 45 
39060 7 
39071 10 
39088 7 
39096 7 
39117 3 
39120 14 
39136 9 
39141 1 
39149 14 
39152 1 
39165 18 
39173 4 
39184 8 
39187 1 
39191 1 
39205 10 
39208 10 
39214 10 
39289 2 
39296 3 
39315 41 
39324 1 
39332 6 
39367 89 
39379 3 
39412 9 
39459 2 
39491 1 
39497 9 
39511 1 
39523 9 
39528 18 
39532 4 
39536 4 
39543 6 
39546 5 
39554 1 
39557 27 
39575 7 
39579 19 
39586 5 
39590 3 
39593 16 
39601 8 
39615 6 
39619 17 
39623 1 
39627 9 
39636 32 
39645 26 
39654 4 
39667 3 
39734 3 
39746 1 
39750 11 
39762 55 
39772 6 
39777 2 
39797 72 
39805 1 
39873 11 
39911 3 
39930 28 
39937 4 
39957 55 
39971 26 
39988 38 
40007 1 
40011 43 
40038 3 
40080 1 
40092 3 
40132 2 
40145 1 
40182 2 
40270 2 
40300 4 
40310 2 
40318 2 
40356 3 
40447 10 
40460 5 
40468 9 
40530 6 
40583 1 
40614 1 
40618 2 
40630 7 
40649 1 
40672 49 
40699 1 
40714 3 
40769 14 
40772 1 
40789 46 
40798 52 
40809 107 
40814 1 
40820 62 
40828 32 
40837 1 
40842 7 
40847 17 
40854 19 
40865 3 
40872 28 
40883 6 
40897 9 
40902 2 
40907 87 
40915 53 
40920 20 
40930 11 
40939 16 
40948 23 
40955 21 
40961 1 
40964 3 
40971 12 
40979 8 
41000 57 
41015 5 
41018 20 
41027 19 
41031 151 
41043 84 
41048 56 
41061 79 
41067 15 
41074 3 
41077 5 
41086 2 
41104 17 
41110 78 
41117 2 
41126 8 
41131 5 
41143 78 
41162 9 
41166 1 
41174 30 
41180 67 
41188 14 
41194 70 
41201 50 
41224 67 
41229 14 
41237 3 
41243 11 
41248 2 
41253 1 
41256 20 
41267 1 
41270 2 
41277 2 
41286 155 
41295 17 
41298 12 
41302 10 
41306 15 
41311 72 
41327 4 
41331 45 
41343 16 
41350 23 
41415 8 
41460 9 
41463 3 
41487 24 
41508 1 
41599 7 
41611 35 
41622 2 
41648 32 
41662 1 
41665 7 
41795 2 
41852 20 
41908 1 
41915 1 
41938 2 
41959 2 
41971 3 
41981 1 
41984 1 
42001 2 
42042 101 
42048 13 
42051 134 
42175 112 
42179 4 
42223 8 
42257 120 
42272 7 
42292 41 
42349 2 
42367 65 
42373 225 
42492 30 
42516 46 
42527 6 
42534 102 
42568 1 
42576 7 
42649 1 
42703 2 
42713 4 
42732 54 
42735 2 
42884 20 
42916 9 
43050 4 
43055 3 
43116 8 
43173 5 
43188 45 
43198 19 
43203 39 
43239 27 
43250 3 
43258 1 
43263 169 
43266 6 
43269 119 
43283 18 
43289 144 
43363 2 
43402 190 
43407 7 
43432 41 
43445 14 
43486 62 
43566 1 
43569 5 
43612 1 
43685 1 
43770 27 
43778 64 
43816 8 
43842 14 
43953 40 
44101 11 
44110 9 
44122 25 
44128 9 
44136 1 
44156 98 
44190 9 
44217 5 
44275 12 
44321 5 
44333 10 
44338 43 
44470 3 
44510 5 
44519 9 
44522 19 
44526 30 
44530 2 
44536 2 
44539 6 
44575 10 
44586 2 
44591 2 
44599 3 
44691 37 
44700 19 
44732 4 
44771 76 
44778 21 
44876 1 
44885 16 
45074 5 
45105 6 
45155 2 
45203 2 
45217 4 
45227 5 
45235 1 
45240 28 
45384 55 
45426 13 
45511 56 
45586 17 
45622 97 
45630 31 
45679 127 
45715 2 
45865 6 
45890 35 
45914 1 
45954 16 
46033 14 
46036 15 
46159 2 
46169 11 
46306 153 
46312 1 
46343 37 
46358 25 
46516 1 
46519 1 
46671 21 
46687 32 
46812 5 
46817 3 
46827 2 
46830 12 
46834 1 
46846 2 
46857 1 
46958 8 
46976 10 
46987 30 
46994 10 
47009 170 
47020 19 
47028 63 
47042 1 
47063 1 
47081 21 
47085 78 
47089 58 
47098 5 
47105 11 
47113 20 
47117 26 
47121 3 
47127 25 
47130 55 
47287 33 
47291 36 
47296 5 
47299 1 
47308 80 
47351 43 
47372 10 
47383 43 
47392 7 
47400 115 
47424 1 
47439 6 
47452 28 
47459 27 
47462 14 
47483 5 
47486 30 
47513 7 
47571 28 
47609 3 
47616 35 
47627 3 
47640 2 
47647 1 
47658 1 
47667 4 
47671 17 
47688 1 
47704 2 
47749 7 
47769 11 
47776 3 
47821 43 
47827 19 
47834 6 
47839 4 
47843 3 
47860 29 
47921 5 
47948 1 
47957 6 
47975 1 
48067 2 
48078 1 
48099 3 
48102 6 
48107 29 
48123 32 
48132 9 
48143 3 
48177 4 
48256 1 
48279 3 
48286 6 
48290 4 
48299 2 
48302 33 
48310 13 
48316 3 
48323 6 
48345 1 
48363 8 
48430 21 
48439 22 
48450 17 
48455 4 
48469 17 
48477 24 
48491 22 
48498 30 
48506 10 
48538 41 
48546 128 
48552 20 
48561 4 
48566 8 
48573 4 
48578 13 
48587 5 
48612 1 
48680 3 
48736 5 
48740 8 
48750 1 
48758 4 
50283 30 
50318 46 
50326 5 
50331 14 
50340 1 
50343 3 
50348 1 
50352 1 
50356 2 
50361 11 
50374 34 
50382 20 
50387 2 
50390 2 
50393 15 
50398 2 
50407 33 
50418 4 
50422 17 
50426 19 
50430 14 
50436 12 
50441 2 
50446 32 
50455 1 
50499 13 
50511 12 
50516 1 
50527 33 
50532 13 
50536 1 
50555 9 
50560 5 
50564 44 
50568 3 
50576 9 
50604 1 
50607 1 
50611 3 
50618 1 
50626 9 
50635 33 
50638 10 
50645 11 
50667 47 
50676 20 
50689 39 
50700 19 
50706 21 
50712 1 
50716 16 
50721 27 
50731 99 
50736 11 
50751 59 
50760 82 
50766 4 
50771 183 
50781 106 
50793 8 
50812 8 
50823 10 
50827 14 
50839 1 
50842 4 
50857 21 
50865 132 
50870 2 
50877 60 
50919 7 
50924 19 
50944 27 
50953 34 
50958 6 
50969 9 
50973 75 
50979 16 
50983 1 
50987 40 
50994 15 
51001 17 
51007 13 
51011 36 
51027 9 
51048 5 
51051 4 
51054 11 
51070 3 
51085 49 
51091 54 
51097 65 
51103 15 
51108 5 
51122 7 
51168 25 
51174 3 
51182 77 
51187 7 
51206 2 
51227 9 
51233 9 
51241 41 
51248 99 
51275 72 
51291 2 
51296 71 
51305 6 
51326 3 
51329 95 
51334 7 
51344 11 
51351 2 
51368 61 
51373 23 
51385 13 
51394 18 
51405 1 
51433 12 
51443 8 
51448 3 
51451 2 
51461 1 
51467 41 
51485 10 
51514 24 
51523 1 
51531 41 
51540 1 
51548 56 
51575 115 
51595 64 
51609 3 
51631 3 
51653 26 
51660 1 
51677 6 
51688 2 
51698 6 
51703 1 
51714 1 
51726 1 
51730 40 
51756 12 
51776 4 
51823 2 
51837 57 
51842 15 
51853 5 
51856 8 
51872 12 
51878 33 
51914 16 
51959 1 
51985 2 
52007 7 
52013 32 
52018 6 
52026 12 
52030 27 
52035 27 
52038 14 
52043 1 
52068 4 
52076 10 
52083 1 
52089 36 
52115 4 
52121 47 
52153 5 
52199 46 
52223 20 
52226 18 
52244 93 
52250 53 
52256 90 
52267 15 
52271 3 
52274 1 
52283 28 
52286 24 
52289 16 
52294 61 
52307 13 
52326 23 
52334 82 
52339 13 
52396 50 
52415 4 
52425 6 
52434 16 
52442 4 
52450 1 
52453 1 
52456 9 
52460 35 
52466 10 
52476 141 
52482 18 
52487 50 
52491 6 
52495 37 
52515 50 
52539 67 
52550 75 
52555 96 
52565 46 
52572 8 
52576 2 
52595 27 
52600 38 
52626 11 
52710 13 
52726 1 
52736 3 
52742 31 
52753 41 
52764 8 
52777 29 
52783 13 
52835 22 
52909 43 
52915 63 
52926 63 
52941 86 
52946 4 
52960 160 
53010 8 
53052 8 
53068 15 
53075 51 
53080 18 
53137 3 
53168 20 
53198 47 
53252 41 
53298 108 
53330 29 
53355 16 
53380 10 
53384 1 
53398 14 
53416 1 
53435 3 
53445 19 
53520 95 
53532 58 
53536 1 
53584 2 
53605 37 
53616 4 
53657 1 
53672 9 
53690 21 
53749 2 
53785 10 
53813 11 
53870 27 
53874 4 
53882 7 
53888 17 
53897 3 
53917 4 
53975 18 
53988 1 
54012 6 
54020 2 
54023 6 
54031 10 
54045 37 
54059 14 
54080 8 
54100 9 
54106 6 
54146 5 
54155 26 
54170 1 
54178 60 
54192 2 
54239 6 
54328 115 
54337 10 
54345 95 
54371 51 
54404 1 
54446 3 
54458 30 
54463 1 
54491 11 
54505 14 
54593 12 
54602 20 
54617 2 
54623 5 
54706 71 
54727 43 
54732 4 
54744 1 
54766 14 
54769 7 
54804 106 
54820 9 
54843 2 
54855 79 
54864 1 
54873 9 
54883 15 
54907 21 
54913 2 
54940 1 
54953 16 
54992 6 
54996 17 
55035 18 
55046 1 
55064 13 
55079 6 
55087 7 
55097 42 
55102 3 
55107 93 
55111 3 
55131 3 
55154 29 
55224 1 
55240 16 
55273 17 
55316 10 
55384 1 
55412 1 
55416 2 
55420 7 
55458 4 
55538 25 
55583 18 
55729 2 
55739 17 
55747 4 
55754 38 
55814 15 
55878 2 
55923 142 
55935 18 
55946 1 
55963 13 
56004 1 
56155 3 
56188 14 
56201 5 
56238 24 
56280 10 
56300 1 
56310 1 
56319 17 
56391 2 
56428 15 
56431 2 
56441 2 
56452 33 
56467 2 
56487 1 
56495 39 
56507 8 
56531 5 
56544 17 
56569 9 
56573 16 
56581 8 
56586 28 
56595 78 
56608 7 
56616 35 
56626 10 
56633 89 
56639 13 
56649 75 
56656 5 
56659 37 
56670 71 
56681 36 
56690 71 
56696 13 
56699 1 
56702 8 
56726 23 
56730 86 
56735 1 
56738 1 
56741 5 
56746 2 
56750 157 
56760 7 
56765 6 
56771 17 
56792 13 
56801 3 
56807 22 
56867 3 
56873 7 
56877 10 
56883 16 
56891 4 
56901 40 
56910 23 
56914 14 
56918 23 
56994 2 
57098 109 
57263 11 
57270 2 
57364 2 
57414 1 
57477 2 
57485 2 
57551 18 
57589 37 
57600 8 
57612 75 
57646 3 
57653 77 
57661 13 
57691 3 
57825 2 
57865 30 
57879 5 
57914 2 
57964 3 
57988 10 
57997 7 
58003 11 
58007 4 
58010 4 
58039 12 
58093 1 
58102 6 
58112 6 
58124 9 
58145 13 
58154 64 
58161 5 
58168 3 
58174 18 
58185 2 
58280 13 
58292 33 
58314 94 
58341 5 
58407 1 
58435 8 
58446 2 
58449 112 
58456 55 
58460 10 
58464 87 
58468 61 
58486 22 
58500 2 
58576 1 
58604 28 
58610 79 
58617 2 
58628 37 
58637 72 
58641 1 
58645 14 
58649 3 
58664 9 
58668 13 
58772 14 
58779 1 
58793 19 
58799 7 
58812 144 
58820 82 
58834 405 
58846 68 
58892 62 
58899 1 
58911 250 
58928 225 
58937 90 
58942 3 
58946 41 
58952 5 
58971 101 
58975 8 
58979 2 
58986 10 
59081 37 
59092 4 
59097 32 
59105 159 
59115 8 
59121 4 
59128 102 
59131 9 
59139 3 
59142 5 
59152 44 
59183 48 
59187 13 
59191 4 
59253 17 
59263 84 
59274 74 
59285 158 
59290 41 
59295 174 
59301 6 
59308 225 
59320 22 
59328 222 
59394 120 
59411 8 
59425 81 
59432 30 
59439 5 
59447 79 
59453 72 
59466 26 
59475 204 
59490 33 
59499 1 
59502 1 
59589 1 
59621 25 
59626 44 
59633 52 
59636 1 
59642 43 
59651 1 
59664 224 
59670 24 
59678 7 
59698 29 
59703 13 
59719 1 
59730 16 
59786 1 
59791 14 
59797 4 
59807 22 
59834 23 
59837 30 
59864 4 
59890 3 
59947 5 
59954 43 
59961 26 
59966 3 
59969 17 
59989 10 
59992 15 
59999 9 
60017 14 
60042 5 
60050 42 
60059 7 
60071 1 
60076 44 
60086 5 
60097 41 
60124 6 
60137 1 
60151 5 
60159 2 
60179 7 
60199 1 
60215 4 
60224 61 
60232 25 
60240 113 
60255 67 
60263 5 
60267 10 
60274 7 
60278 36 
60295 19 
60310 40 
60318 9 
60321 35 
60341 34 
60347 17 
60353 157 
60407 12 
60419 1 
60425 6 
60436 42 
60443 19 
60463 23 
60474 7 
60483 24 
60489 18 
60494 72 
60502 11 
60520 14 
60539 75 
60567 1 
60585 81 
60591 9 
60606 20 
60611 21 
60620 9 
60628 7 
60633 55 
60640 47 
60649 54 
60653 22 
60660 61 
60667 40 
60674 1 
60679 9 
60687 21 
60697 17 
60708 12 
60711 8 
60720 4 
60747 2 
60783 1 
60806 2 
60840 2 
60870 6 
60913 22 
60929 10 
60934 10 
60942 4 
60948 53 
60972 75 
61060 61 
61090 13 
61100 1 
61106 57 
61109 2 
61117 1 
61223 2 
61229 131 
61239 1 
61242 2 
61248 1 
61253 8 
61256 45 
61263 4 
61272 99 
61289 21 
61303 256 
61315 8 
61319 32 
61326 3 
61344 3 
61357 339 
61391 3 
61399 31 
61404 2 
61411 15 
61414 25 
61418 36 
61427 6 
61432 1 
61451 5 
61461 15 
61466 1 
61472 24 
61477 87 
61484 36 
61487 14 
61495 212 
61505 65 
61543 21 
61557 298 
61567 121 
61578 39 
61584 294 
61590 35 
61598 59 
61604 22 
61617 36 
61627 77 
61657 10 
61728 21 
61741 11 
61747 36 
61753 33 
61764 9 
61774 15 
61780 63 
61785 45 
61873 3 
61885 45 
61904 55 
61925 9 
61937 2 
61942 2 
61953 8 
61961 7 
61967 27 
62002 3 
62016 33 
62031 12 
62043 29 
62057 66 
62090 8 
62099 4 
62104 11 
62122 13 
62125 1 
62133 18 
62165 28 
62196 108 
62218 34 
62230 4 
62241 26 
62249 7 
62252 2 
62266 13 
62287 2 
62301 1 
62364 17 
62375 22 
62401 21 
62404 1 
62409 35 
62413 12 
62421 64 
62431 29 
62486 33 
62512 58 
62518 64 
62521 60 
62534 21 
62540 17 
62544 5 
62558 12 
62583 67 
62604 88 
62612 4 
62630 1 
62638 3 
62644 43 
62661 40 
62683 24 
62691 10 
62734 1 
62740 14 
62760 1 
62770 2 
62790 51 
62804 8 
62938 5 
62949 1 
62954 17 
62963 18 
62968 2 
62972 91 
62978 15 
62990 66 
63055 5 
63072 15 
63078 4 
63091 1 
63095 1 
63099 21 
63105 9 
63117 2 
63124 27 
63131 8 
63141 2 
63151 4 
63157 1 
63244 19 
63254 6 
63262 33 
63268 5 
63273 7 
63277 1 
63282 5 
63293 17 
63299 14 
63311 6 
63322 85 
63332 2 
63335 54 
63343 16 
63348 3 
63353 22 
63356 12 
63367 109 
63374 39 
63379 6 
63385 8 
63389 15 
63393 10 
63402 115 
63421 1 
63425 1 
63504 53 
63514 3 
63517 5 
63531 15 
63536 18 
63559 585 
63578 84 
63608 1 
63693 8 
63704 125 
63715 1 
63732 70 
63753 1 
63855 84 
63862 6 
63869 103 
63879 28 
63884 41 
63920 128 
64006 54 
64013 19 
64019 5 
64028 84 
64036 3 
64044 68 
64048 9 
64051 2 
64054 9 
64131 10 
64166 23 
64175 5 
64178 7 
64196 49 
64204 36 
64209 18 
64217 11 
64237 19 
64243 38 
64258 2 
64264 2 
64280 13 
64336 36 
64343 1 
64373 4 
64385 25 
64427 4 
64430 1 
64440 53 
64449 1 
64499 7 
64508 4 
64513 2 
64520 6 
64552 6 
64576 26 
64598 37 
64601 3 
64608 1 
64625 11 
64658 37 
64672 7 
64692 2 
64701 4 
64805 1 
65592 1 
65604 4 
65619 115 
65630 222 
65638 55 
65645 22 
65650 39 
65665 42 
65672 41 
65676 50 
65682 35 
65692 28 
65703 28 
65744 2 
65754 54 
65760 7 
65765 44 
65772 37 
65783 18 
65787 8 
65791 1 
65881 2 
65891 61 
65923 38 
65926 2 
66055 13 
66064 7 
66069 21 
66109 3 
66122 47 
66130 46 
66140 31 
66207 1 
66222 5 
66243 1 
66256 12 
66280 2 
66292 16 
66302 1 
66368 2 
66390 7 
66564 5 
66618 2 
66624 10 
66703 3 
66765 10 
66773 17 
66837 16 
66844 18 
66870 8 
66918 4 
66941 6 
67015 2 
67070 27 
67129 2 
67171 16 
67203 12 
67231 1 
67327 9 
67341 38 
67344 43 
67347 19 
67374 3 
67440 3 
67477 22 
67521 99 
67531 7 
67541 2 
67790 220 
67796 2 
67801 92 
67818 69 
67829 7 
67835 19 
67843 3 
67865 4 
67927 16 
67939 17 
67957 1 
67965 35 
67973 81 
67978 3 
67981 1 
68007 33 
68010 4 
68023 13 
68106 1 
68115 8 
68119 60 
68123 47 
68145 2 
68148 19 
68165 93 
68173 41 
68181 7 
68260 94 
68289 27 
68295 1 
68305 20 
68314 14 
68322 31 
68329 25 
68334 60 
68362 7 
68368 1 
68376 19 
68381 7 
68390 54 
68408 10 
68412 1 
68415 19 
68420 10 
68427 12 
68433 4 
68438 45 
68444 1 
68447 28 
68454 83 
68458 4 
68463 52 
68470 21 
68484 539 
68499 10 
68507 308 
68516 91 
68525 27 
68553 11 
68561 86 
68568 6 
68576 1 
68579 6 
68585 8 
68588 7 
68598 28 
68620 800 
68652 327 
68668 14 
68678 60 
68692 161 
68702 9 
68705 8 
68710 52 
68720 47 
68732 11 
68741 68 
68748 34 
68756 80 
68763 39 
68769 34 
68774 1 
68778 3 
68781 3 
68789 44 
68800 3 
68807 4 
68810 13 
68817 16 
68824 10 
68829 28 
68835 25 
68838 3 
68841 15 
68845 3 
68852 4 
68858 36 
68876 5 
68882 42 
68890 1 
68893 1 
68897 95 
68922 14 
68930 7 
68940 1 
68943 1 
68955 1 
68976 23 
68984 3 
69021 3 
69024 5 
69027 1 
69031 4 
69038 1 
69059 6 
69065 5 
69075 9 
69085 11 
69095 94 
69133 9 
69138 3 
69165 51 
69169 10 
69174 12 
69177 4 
69191 34 
69204 18 
69217 10 
69228 6 
69260 18 
69272 33 
69279 34 
69304 7 
69315 4 
69321 7 
69326 45 
69344 58 
69358 11 
69370 44 
69457 78 
69460 93 
69463 49 
69486 3 
69491 12 
69494 43 
69503 211 
69515 3 
69523 1 
69529 6 
69623 1 
69636 6 
69643 23 
69670 40 
69686 1 
69694 9 
69796 22 
69801 1 
69809 7 
69823 52 
69830 6 
69834 2 
69841 77 
69847 115 
69851 14 
69855 17 
69858 4 
69919 17 
69949 14 
69961 1 
69974 57 
69986 161 
69996 206 
70009 134 
70018 289 
70029 73 
70034 6 
70039 247 
70051 450 
70070 397 
70086 11 
70098 5 
70111 5 
70120 2 
70213 51 
70224 9 
70227 55 
70230 182 
70237 19 
70245 10 
70250 20 
70265 7 
70268 36 
70272 76 
70288 45 
70378 19 
70389 17 
70396 7 
70403 27 
70411 34 
70423 15 
70432 117 
70441 31 
70535 51 
70547 10 
70560 102 
70578 17 
70603 5 
70628 39 
70726 89 
70730 30 
70750 11 
70753 1 
70766 24 
70771 19 
70779 1 
70877 1 
70889 35 
70894 9 
70912 12 
70918 34 
71053 171 
71065 14 
71087 28 
71187 2 
71203 19 
71210 2 
71216 49 
71239 42 
71270 19 
71324 1 
71339 1 
71359 1 
71362 1 
71372 4 
71381 7 
71387 5 
71398 11 
71403 6 
71413 8 
71507 40 
71517 24 
71528 3 
71537 244 
71558 689 
71579 649 
71598 191 
71610 20 
71614 169 
71623 122 
71633 2 
71637 2 
71644 2 
71649 1 
71653 59 
71659 9 
71667 1 
71678 2 
71772 24 
71792 15 
71827 17 
71835 5 
71943 1 
71957 7 
71962 4 
71971 14 
71987 30 
71999 1 
72012 2 
72045 1 
72059 3 
72064 30 
72103 58 
72119 2 
72124 166 
72130 33 
72159 8 
72182 45 
72222 19 
72257 72 
72272 4 
72276 36 
72283 7 
72305 6 
72310 8 
72317 30 
72321 11 
72324 11 
72330 119 
72338 16 
72342 5 
72351 36 
72355 31 
72359 40 
72362 18 
72371 85 
72376 26 
72426 35 
72446 25 
72451 4 
72469 34 
72488 17 
72503 36 
72508 3 
72513 4 
72516 8 
72528 7 
72559 111 
72637 17 
72645 20 
72651 135 
72657 16 
72663 58 
72670 16 
72682 4 
72687 28 
72692 42 
72700 16 
72704 8 
72707 1 
72712 13 
72721 10 
72749 1 
72760 17 
72774 27 
72778 13 
72786 9 
72807 47 
72816 5 
72836 19 
72846 56 
72856 89 
72870 1 
72886 61 
72894 8 
72907 12 
72969 41 
72983 10 
72987 2 
73029 1 
73037 55 
73050 108 
73070 24 
73123 13 
73131 36 
73147 12 
73158 13 
73165 2 
73179 6 
73182 23 
73206 12 
73213 4 
73220 15 
73225 1 
73231 16 
73238 1 
73246 17 
73278 1 
73303 6 
73316 1 
73321 1 
73330 4 
73366 5 
73381 1 
73384 1 
73404 3 
73412 3 
73415 1 
73423 4 
73434 5 
73441 1 
73450 2 
73454 9 
73467 3 
73474 2 
73494 7 
73502 3 
73545 2 
73548 1 
73551 16 
73556 1 
73567 1 
73585 5 
73591 1 
73598 5 
73617 2 
73624 3 
73628 3 
73634 1 
73668 3 
73751 5 
73759 13 
73763 30 
73772 1 
73775 10 
73783 1 
73791 4 
73813 1 
73817 16 
73828 47 
73881 35 
73896 1 
73905 1 
73914 59 
73922 1 
73928 10 
73933 5 
73936 2 
73941 1 
74007 32 
74072 1 
74083 1 
74093 94 
74099 26 
74104 11 
74107 4 
74117 181 
74132 31 
74137 25 
74144 37 
74154 28 
74165 2 
74171 2 
74176 11 
74181 33 
74186 82 
74195 3 
74199 6 
74208 9 
74216 27 
74233 131 
74247 21 
74251 85 
74254 9 
74258 2 
74312 21 
74346 12 
74351 2 
74358 18 
74372 1 
74380 1 
74384 3 
74389 9 
74396 7 
74407 14 
74415 20 
74418 5 
74454 14 
74494 2 
74499 24 
74529 35 
74534 7 
74540 44 
74549 83 
74555 2 
74561 90 
74567 1 
74572 36 
74582 1 
74589 1 
74614 24 
74621 56 
74627 10 
74635 8 
74645 75 
74703 2 
74712 1 
74722 1 
74729 2 
74752 194 
74759 53 
74763 57 
74768 1 
74776 56 
74792 32 
74798 6 
74899 14 
74906 97 
74911 4 
74915 2 
74919 7 
74923 8 
74927 19 
74936 9 
74945 10 
74951 89 
74967 10 
74978 12 
74982 3 
74993 1 
75097 9 
75105 44 
75110 29 
75116 44 
75131 82 
75140 51 
75161 23 
75166 13 
75207 48 
75238 34 
75241 39 
75254 40 
75259 1 
75268 85 
75276 27 
75281 68 
75285 26 
75292 35 
75300 35 
75305 26 
75309 1 
75312 23 
75323 1 
75408 2 
75418 173 
75423 11 
75436 8 
75439 1 
75448 29 
75465 9 
75473 11 
75477 1 
75481 3 
75486 13 
75494 45 
75501 74 
75511 426 
75520 56 
75525 9 
75531 2 
75535 44 
75542 173 
75548 10 
75555 68 
75566 43 
75570 31 
75580 1 
75597 1 
75602 49 
75649 15 
75664 3 
75688 3 
75731 22 
75745 5 
75749 2 
75753 42 
75766 3 
75774 2 
75838 36 
75846 46 
75856 1 
75862 29 
75871 137 
75879 42 
75884 64 
75887 1 
75893 33 
75902 1 
75908 42 
75916 56 
75923 75 
75932 27 
75936 1 
75945 108 
75955 29 
75962 43 
75974 5 
75979 10 
75988 16 
75992 8 
75999 15 
76009 4 
76030 5 
76060 3 
76086 9 
76097 2 
76121 82 
76132 3 
76139 42 
76144 44 
76148 51 
76161 4 
76166 8 
76181 6 
76255 11 
76259 58 
76269 24 
76283 68 
76295 1 
76298 4 
76306 28 
76312 11 
76321 1 
76324 2 
76336 16 
76401 3 
76429 23 
76470 6 
76481 1 
76502 79 
76568 1 
76579 42 
76582 17 
76585 10 
76589 17 
76608 48 
76611 81 
76614 1 
76619 1 
76624 16 
76669 1 
76714 7 
76723 1 
76736 153 
76743 19 
76751 27 
76764 9 
76773 44 
76811 50 
76816 1 
76907 5 
76910 1 
76915 26 
76930 74 
76946 104 
76953 5 
76999 35 
77019 32 
77044 6 
77053 1 
77065 160 
77074 124 
77081 2 
77086 43 
77089 22 
77105 6 
77122 1 
77131 29 
77152 21 
77155 29 
77163 74 
77186 13 
77194 6 
77208 2 
77241 5 
77252 11 
77269 4 
77278 36 
77285 3 
77288 2 
77308 45 
77317 2 
77323 25 
77331 3 
77352 23 
77355 34 
77359 75 
77362 4 
77368 7 
77378 9 
77388 38 
77395 61 
77404 3 
77431 6 
77443 1 
77446 7 
77458 2 
77490 97 
77511 99 
77517 162 
77523 21 
77529 21 
77547 18 
77551 20 
77569 25 
77580 4 
77584 7 
77593 81 
77603 95 
77611 44 
77619 5 
77637 6 
77644 52 
77651 81 
77683 3 
77699 23 
77703 9 
77712 3 
77718 34 
77740 25 
77750 108 
77769 36 
77773 77 
77777 36 
77784 31 
77787 11 
77790 14 
77798 62 
77805 135 
77809 27 
77816 91 
77821 10 
77824 3 
77845 1 
77850 51 
77855 130 
77859 11 
77872 6 
77878 83 
77905 4 
77910 5 
77928 1 
77934 13 
77943 14 
77955 1 
77985 5 
77991 21 
77997 78 
78004 63 
78010 4 
78018 8 
78024 43 
78037 79 
78052 12 
78058 21 
78063 4 
78068 3 
78072 11 
78075 13 
78081 3 
78090 72 
78101 35 
78114 163 
78128 1 
78140 171 
78154 92 
78167 141 
78177 104 
78188 157 
78207 179 
78216 85 
78227 154 
78241 11 
78258 444 
78282 221 
78312 1332 
78344 119 
78359 236 
78373 36 
78390 291 
78405 10 
78416 4 
78449 1 
78462 12 
78470 5 
78492 14 
78496 4 
78502 39 
78551 8 
78563 29 
78570 76 
78581 31 
78589 10 
78596 11 
78605 21 
78624 7 
78630 8 
78640 12 
78644 1 
78654 69 
78663 47 
78674 54 
78686 16 
78689 12 
78695 4 
78713 21 
78718 9 
78757 17 
78769 1 
78786 142 
78804 1 
78819 5 
78825 2 
78838 3 
78856 10 
78885 1 
78888 3 
78895 47 
78902 1 
78910 5 
78924 119 
78932 130 
78937 139 
78945 157 
78950 36 
78959 61 
78962 50 
78967 70 
78971 25 
78981 1 
78986 2 
78993 13 
79005 2 
79008 93 
79016 213 
79022 83 
79033 89 
79039 19 
79052 10 
79057 15 
79061 90 
79072 167 
79078 71 
79083 35 
79086 15 
79094 26 
79102 1 
79138 23 
79143 8 
79151 1 
79161 53 
79168 21 
79171 1 
79177 32 
79183 10 
79190 73 
79197 4 
79202 156 
79218 14 
79226 2 
79229 2 
79236 5 
79243 4 
79257 170 
79264 5 
79272 3 
79281 2 
79294 15 
79306 12 
79327 1 
79342 21 
79349 2 
79355 17 
79360 15 
79364 11 
79368 24 
79373 20 
79381 55 
79398 50 
79408 13 
79437 40 
79441 28 
79444 2 
79475 7 
79482 22 
79487 24 
79503 3 
79514 29 
79524 3 
79528 5 
79542 4 
79549 7 
79555 12 
79564 1 
79574 1 
79586 9 
79594 22 
79626 47 
79639 1 
79653 40 
79657 16 
79675 27 
79678 77 
79683 13 
79691 9 
79716 7 
79721 35 
79753 24 
79760 5 
79763 20 
79786 37 
79797 13 
79810 2 
79821 23 
79826 6 
79835 93 
79846 2 
79849 9 
79854 48 
79861 11 
79867 24 
79883 6 
79886 10 
79890 2 
79899 8 
79908 7 
79915 9 
79924 2 
79928 7 
79971 1 
79992 7 
79995 21 
79998 8 
80006 44 
80011 28 
80019 4 
80030 16 
80036 3 
80043 31 
80060 4 
80087 5 
80101 3 
80117 48 
80161 7 
80165 73 
80170 32 
80182 203 
80185 89 
80189 32 
80202 1 
80207 47 
80226 10 
80235 2 
80240 2 
80246 120 
80252 28 
80262 1 
80270 21 
80293 11 
80326 2 
80343 36 
80361 36 
80380 14 
80384 18 
80389 1 
80392 1 
80408 8 
80412 5 
80435 10 
80445 1 
80452 4 
80461 6 
80465 9 
80475 14 
80493 26 
80504 4 
80510 4 
80521 5 
80529 11 
80536 25 
80550 8 
80555 10 
80567 10 
80575 30 
80580 90 
80588 45 
80602 10 
80608 3 
80612 1 
80616 94 
80620 3 
80625 7 
80640 16 
80675 4 
80687 5 
80695 1 
80713 4 
80727 16 
80734 33 
80754 28 
80761 4 
80783 4 
80804 6 
80821 132 
80839 3 
80844 6 
80850 1 
80889 2 
80967 3 
80986 2 
81001 5 
81021 44 
81044 1 
81052 8 
81056 42 
81099 41 
81128 3 
81141 1 
81169 6 
81177 6 
81183 14 
81189 24 
81197 1 
81206 1 
81211 8 
81222 3 
81232 10 
81241 5 
81275 74 
81294 8 
81301 6 
81344 44 
81353 17 
81362 5 
81367 7 
81372 57 
81412 2 
81422 34 
81427 12 
81437 24 
81472 24 
81479 3 
81518 7 
81525 15 
81530 41 
81538 2 
81542 3 
81553 26 
81557 9 
81565 2 
81577 15 
81580 49 
81593 8 
81598 15 
81658 1 
81692 16 
81697 7 
81702 2 
81707 2 
81713 68 
81721 55 
81727 163 
81743 154 
81754 50 
81762 227 
81770 9 
81775 67 
81779 9 
81785 59 
81790 39 
81793 69 
81798 138 
81810 138 
81819 123 
81831 161 
81842 305 
81854 12 
81857 13 
81865 20 
81886 39 
81896 78 
81905 17 
81913 92 
81918 29 
81923 35 
81931 14 
81934 24 
81954 1 
81988 69 
82001 199 
82009 3 
82017 6 
82025 34 
82042 49 
82047 34 
82057 5 
82068 19 
82080 9 
82092 1 
82155 42 
82173 9 
82206 52 
82220 117 
82231 21 
82248 16 
82294 36 
82311 1 
82347 2 
82357 2 
82360 1 
82380 5 
82390 22 
82395 2 
82402 9 
82417 42 
82433 17 
82439 15 
82444 18 
82450 3 
82453 2 
82470 1 
82535 2 
82571 5 
82591 6 
82604 38 
82610 3 
82613 2 
82616 25 
82634 1 
82645 1 
82649 17 
82656 4 
82755 1 
82974 28 
83021 9 
83040 8 
83073 38 
83118 8 
83124 7 
83135 8 
83141 3 
83153 1 
83156 1 
83160 8 
83164 28 
83171 14 
83183 6 
83187 71 
83191 3 
83195 62 
83205 20 
83280 23 
83309 17 
83317 35 
83328 10 
83334 5 
83347 3 
83353 3 
83356 1 
83362 179 
83368 26 
83375 13 
83378 4 
83383 102 
83390 49 
83398 7 
83402 6 
83406 1 
83412 1 
83421 173 
83452 37 
83465 1 
83471 17 
83494 22 
83501 8 
83512 17 
83517 15 
83521 8 
83527 8 
83542 10 
83557 17 
83561 7 
83573 116 
83583 30 
83590 1 
83596 14 
83604 1 
83611 1 
83627 6 
83633 48 
83640 126 
83645 5 
83653 22 
83661 6 
83664 3 
83672 29 
83687 1 
83691 3 
83699 44 
83706 43 
83711 25 
83715 107 
83729 386 
83740 52 
83747 245 
83757 2 
83760 14 
83764 10 
83771 46 
83778 147 
83796 3 
83803 4 
83817 38 
83835 1 
83841 7 
83863 2 
83870 44 
83882 3 
83886 5 
83889 3 
83893 78 
83917 7 
83926 14 
83934 15 
83947 74 
83955 17 
83962 14 
83966 19 
83972 2 
83998 12 
84017 11 
84029 4 
84035 6 
84056 3 
84066 25 
84102 26 
84105 20 
84112 5 
84123 1 
84129 16 
84139 4 
84148 20 
84153 14 
84187 1 
84218 7 
84241 2 
84244 1 
84263 13 
84275 3 
84280 22 
84285 11 
84354 1 
84585 10 
84591 1 
84595 4 
84604 11 
84617 4 
84624 13 
84642 5 
84649 2 
84653 15 
84662 6 
84670 5 
84675 4 
84680 24 
84687 58 
84697 12 
84704 13 
84707 19 
84711 2 
84740 2 
84752 60 
84756 26 
84759 22 
84762 44 
84765 37 
84770 94 
84773 1 
84783 271 
85102 1 
85121 2 
92483 29 
92504 127 
92510 60 
92517 171 
92523 14 
92532 149 
92544 6 
92553 4 
92558 56 
92578 37 
92588 89 
92595 4 
92602 1 
92652 3 
92655 23 
92661 86 
92669 40 
92683 3 
92697 14 
92700 55 
92704 1 
92713 3 
92729 3 
92744 28 
92778 23 
92789 16 
92795 1 
93956 1 
94067 14 
94285 10 
94288 12 
94312 66 
94358 1 
94376 2 
94402 195 
94416 60 
94422 62 
94429 14 
94440 162 
94452 51 
94455 37 
94463 110 
94497 13 
94507 78 
94517 8 
94523 89 
94533 12 
94542 1 
94547 1 
94552 5 
94557 16 
94584 6 
94600 101 
94607 4 
94625 40 
94628 5 
94642 5 
94654 1 
94657 2 
94663 1 
94675 1 
94679 28 
94691 14 
94694 27 
94699 4 
94720 3 
94739 4 
94792 5 
94796 39 
94829 22 
94854 1 
94961 5 
94978 24 
95156 1 
95231 3 
95324 3 
95327 6 
95349 61 
95457 1 
95478 2 
95484 23 
95611 19 
95627 1 
95631 1 
95640 7 
95782 1 
95786 16 
95795 2 
95798 86 
95806 62 
95811 9 
95819 283 
95831 188 
95842 9 
95847 55 
95851 40 
95863 1165 
95878 182 
95882 41 
95885 46 
95890 195 
95900 103 
95906 12 
95914 70 
95928 1 
95932 1 
95936 20 
95948 135 
95963 55 
95967 21 
95979 130 
95989 209 
96000 93 
96006 12 
96011 30 
96053 150 
96059 18 
96062 3 
96069 2 
96073 10 
96080 146 
96084 60 
96102 403 
96112 288 
96126 398 
96137 103 
96142 2 
96145 1 
96150 2 
96160 14 
96163 19 
96167 31 
96172 20 
96178 67 
96190 116 
96220 4 
96230 4 
96238 24 
96250 5 
96255 6 
96264 26 
96274 145 
96283 92 
96286 41 
96293 263 
96303 56 
96308 125 
96315 75 
96322 57 
96347 19 
96358 17 
96413 4 
96433 68 
96443 6 
96448 32 
96454 122 
96458 14 
96462 45 
96468 550 
96483 131 
96489 40 
96500 10 
96508 1 
96519 23 
96583 25 
96609 107 
96614 3 
96618 31 
96628 14 
96635 160 
96677 21 
96689 89 
96708 1 
96753 39 
96763 77 
96773 64 
96790 61 
96801 44 
96805 3 
96808 10 
96811 30 
96814 41 
96833 1 
96851 45 
96928 22 
96935 30 
96941 226 
96945 27 
96952 2 
96955 33 
96969 17 
96977 4 
96981 38 
96988 30 
96991 6 
97002 112 
97010 3 
97025 11 
97030 29 
97038 7 
97059 2 
97074 11 
97110 12 
97118 1 
97150 1 
97156 14 
97161 3 
97165 11 
97168 2 
97180 2 
97187 149 
97198 5 
97206 1 
97232 25 
97274 4 
97277 3 
97281 14 
97289 37 
97309 11 
97316 1 
97329 3 
97334 46 
97337 1 
97354 59 
97364 1 
97369 8 
97382 37 
97387 59 
97405 6 
97412 6 
97416 8 
97423 8 
97426 20 
97437 3 
97441 1 
97447 7 
97460 15 
97468 4 
97474 12 
97483 34 
97495 4 
97503 10 
97513 7 
97516 4 
97521 1 
97526 10 
97589 7 
97603 2 
97608 12 
97624 12 
97637 26 
97643 48 
97649 60 
97659 5 
97662 8 
97683 9 
97701 7 
97704 19 
97714 31 
97731 2 
97747 3 
97759 3 
97769 7 
97772 6 
97781 1 
97795 2 
97804 11 
97811 7 
97819 86 
97829 2 
97833 1 
97836 19 
97850 17 
97876 4 
97885 12 
97915 4 
97918 54 
97944 3 
97961 20 
97964 32 
97972 44 
97976 13 
97982 17 
98006 58 
98015 1 
98026 15 
98029 2 
98037 291 
98071 10 
98095 1 
98130 65 
98138 6 
98142 32 
98145 17 
98150 31 
98160 68 
98178 124 
98191 27 
98195 34 
98198 20 
98201 29 
98210 44 
98221 1 
98226 145 
98233 131 
98238 77 
98242 5 
98247 166 
98254 110 
98262 6 
98270 9 
98293 40 
98305 13 
98318 3 
98321 6 
98324 3 
98332 13 
98351 8 
98364 30 
98377 6 
98387 9 
98393 1 
98396 2 
98406 12 
98414 39 
98417 12 
98422 36 
98448 45 
98454 82 
98464 1 
98478 30 
98505 8 
98513 3 
98521 20 
98528 149 
98540 23 
98555 16 
98558 18 
98566 10 
98573 34 
98592 3 
98610 5 
98618 1 
98621 2 
98650 5 
98656 44 
98666 3 
98672 23 
98676 1 
98681 24 
98688 22 
98693 3 
98696 13 
98713 13 
98722 72 
98728 38 
98732 46 
98737 11 
98743 6 
98747 6 
98755 7 
98760 52 
98772 141 
98788 197 
98799 19 
98804 23 
98816 2 
98827 57 
98830 1 
98835 16 
98848 11 
98859 49 
98878 402 
98892 1 
98922 514 
98943 164 
98959 13 
98965 11 
98969 11 
98974 163 
98981 10 
98984 164 
98988 17 
98992 44 
99000 1 
99005 25 
99016 26 
99025 20 
99035 56 
99043 10 
99049 1 
99052 3 
99056 14 
99060 2 
99066 7 
99078 1 
99085 1 
99089 10 
99099 3 
99104 29 
99108 51 
99118 3 
99129 8 
99140 44 
99153 3 
99164 68 
99174 55 
99177 132 
99190 160 
99206 109 
99211 14 
99234 30 
99254 29 
99263 13 
99273 37 
99285 5 
99292 127 
99301 46 
99306 25 
99344 68 
99365 4 
99369 2 
99399 8 
99408 78 
99412 101 
99415 1 
99421 51 
99430 114 
99444 2 
99448 1 
99457 69 
99470 4 
99503 1 
99519 1 
99528 3 
99548 33 
99562 8 
99578 4 
99585 2 
99597 1 
99611 5 
99619 26 
99641 4 
99648 1 
99691 29 
99767 10 
99775 7 
99798 15 
99804 7 
99819 1 
99822 3 
99828 11 
99833 1 
99852 4 
99886 3 
99901 37 
99906 7 
99912 26 
99919 10 
99976 1 
99992 4 
99999 1 
100024 1 
100033 2 
100039 96 
100053 1 
100057 8 
100064 7 
100081 73 
100088 16 
100107 6 
100116 1 
100130 8 
100152 1 
100156 2 
100160 3 
100168 29 
100179 13 
100186 31 
100194 13 
100208 243 
100231 3 
100237 6 
100241 12 
100248 3 
100255 1 
100260 1 
100263 7 
100268 7 
100284 10 
100291 5 
100296 3 
100308 16 
100316 15 
100349 14 
100371 14 
100379 39 
100388 6 
100401 19 
100411 17 
100419 29 
100425 4 
100428 14 
100433 2 
100442 6 
100448 4 
100455 8 
100461 2 
100465 9 
100469 1 
100484 2 
100528 2 
100535 3 
100541 8 
100547 29 
100559 12 
100575 3 
100579 18 
100592 61 
100601 4 
100605 25 
100608 74 
100613 5 
100624 1 
100651 2 
100692 20 
100731 1 
100741 1 
100746 61 
100753 61 
100760 68 
100767 15 
100771 13 
100774 1 
100779 52 
100792 6 
100815 3 
100831 30 
100838 10 
100861 39 
100882 12 
100886 3 
100902 1 
100914 104 
100925 16 
100934 8 
100955 24 
100959 57 
100963 4 
100970 7 
100980 133 
100991 20 
100997 2 
101000 61 
101015 22 
101023 89 
101027 11 
101037 47 
101044 151 
101063 1 
101079 81 
101093 27 
101118 2 
101125 14 
101135 37 
101144 34 
101162 163 
101190 9 
101196 2 
101202 38 
101207 1 
101214 6 
101222 13 
101228 5 
101235 110 
101247 76 
101264 122 
101276 26 
101281 1 
101290 81 
101300 16 
101306 7 
101314 121 
101321 24 
101324 1 
101333 17 
101346 5 
101357 1 
101365 13 
101368 1 
101372 2 
101396 1 
101403 1 
101431 68 
101438 2 
101443 10 
101452 6 
101458 13 
101463 5 
101470 8 
101477 2 
101480 2 
101487 125 
101497 60 
101505 7 
101511 5 
101517 16 
101527 8 
101537 40 
101544 1 
101572 1 
101580 1 
101592 6 
101600 4 
101612 4 
101625 20 
101632 9 
101636 1 
101646 73 
101660 36 
101669 3 
101674 4 
101681 2 
101692 36 
101698 11 
101705 1 
101713 2 
101719 29 
101731 1 
101745 8 
101751 4 
101760 2 
101774 1 
101781 6 
101790 5 
101794 3 
101812 14 
101819 4 
101824 34 
101829 6 
101834 18 
101838 5 
101846 30 
101856 42 
101866 33 
101873 26 
101901 74 
101917 290 
101931 104 
101942 106 
101956 80 
101971 81 
101985 1 
101990 1 
101993 1 
102003 43 
102008 14 
102016 8 
102019 25 
102023 86 
102029 72 
102034 22 
102041 1 
102045 4 
102060 44 
102064 1 
102075 18 
102101 1 
102106 4 
102115 1 
102120 11 
102128 4 
102132 16 
102138 2 
102149 76 
102159 1 
102163 2 
102172 4 
102183 67 
102194 1 
102198 4 
102203 6 
102209 20 
102229 3 
102241 2 
102251 1 
102268 22 
102280 2 
102291 10 
102302 5 
102308 5 
102316 99 
102319 5 
102324 5 
102327 52 
102336 27 
102339 1 
102358 1 
102369 5 
102383 22 
102399 69 
102437 6 
102468 1 
102473 15 
102476 5 
102479 19 
102487 10 
102500 20 
102504 76 
102526 2 
102535 39 
102562 57 
102593 81 
102602 25 
102605 34 
102609 3 
102623 410 
102635 1 
102668 5 
102679 4 
102712 2 
102731 7 
102751 14 
102754 9 
102763 48 
102773 7 
102779 18 
102786 65 
102793 2 
102796 40 
102801 24 
102811 3 
102824 4 
102835 5 
102858 15 
102884 6 
102888 1 
102894 14 
102898 25 
102902 11 
102909 108 
102915 4 
102919 8 
102925 2 
102930 73 
102936 4 
102939 39 
102950 30 
102956 1 
102959 8 
102963 10 
102971 6 
102982 8 
102987 2 
103033 6 
103056 2 
103059 7 
103062 2 
103072 305 
103082 16 
103089 9 
103095 4 
103099 11 
103106 7 
103120 179 
103129 83 
103136 32 
103141 10 
103163 50 
103181 1 
103205 10 
103214 2 
103225 2 
103232 4 
103237 85 
103246 41 
103253 56 
103258 19 
103265 55 
103275 167 
103285 12 
103303 30 
103308 3 
103326 27 
103340 2 
103371 68 
103375 71 
103379 3 
103383 5 
103393 38 
103399 191 
103405 280 
103430 2296 
103460 18 
103470 124 
103476 766 
103484 411 
103512 4 
103526 115 
103537 52 
103556 323 
103568 102 
103578 105 
103582 13 
103596 26 
103637 9 
103670 36 
103673 32 
103680 137 
103685 12 
103698 201 
103712 30 
103715 5 
103718 12 
103725 60 
103733 12 
103740 22 
103745 13 
103755 8 
103758 2 
103815 2 
103818 4 
103824 9 
103841 56 
103845 21 
103870 12 
103883 169 
103890 59 
103899 82 
103906 20 
103911 17 
103917 10 
103923 59 
103936 3 
103949 26 
103960 11 
103969 73 
103982 15 
103985 41 
103992 34 
103999 25 
104015 131 
104025 1 
104028 38 
104042 16 
104058 11 
104064 113 
104090 19 
104112 9 
104144 81 
104150 27 
104156 63 
104161 65 
104180 3 
104186 2 
104191 26 
104205 1 
104226 37 
104232 2 
104235 21 
104247 15 
104251 8 
104262 4 
104267 1 
104278 56 
104294 20 
104302 20 
104311 3 
104323 183 
104339 297 
104425 6331 
104509 16 
104534 855 
104565 133 
104576 262 
104584 13 
104593 4 
104608 1 
104667 10 
104671 5 
104677 29 
104682 17 
104691 58 
104698 29 
104713 204 
104728 73 
104736 3 
104739 3 
104743 3 
104750 2 
104758 16 
104766 4 
104776 6 
104789 4 
104799 22 
104827 24 
104837 48 
104843 8 
104849 37 
104858 26 
104864 62 
104870 128 
104879 4 
104885 22 
104894 36 
104900 6 
104904 23 
104910 4 
104920 29 
104930 8 
104936 3 
104941 10 
104954 26 
104960 3 
104969 9 
104973 3 
104980 12 
104988 63 
104994 1 
104999 20 
105007 51 
105019 3 
105024 9 
105030 7 
105037 23 
105052 28 
105066 70 
105082 7 
105100 21 
105108 6 
105116 34 
105123 5 
105126 17 
105132 26 
105136 4 
105140 3 
105145 32 
105153 16 
105157 2 
105161 2 
105166 9 
105170 11 
105180 36 
105187 8 
105191 1 
105201 2 
105221 48 
105252 46 
105263 75 
105274 174 
105281 18 
105288 112 
105299 20 
105308 1 
105312 16 
105315 1 
105325 4 
105337 10 
105341 89 
105372 43 
105407 37 
105428 627 
105456 1283 
105475 36 
105484 111 
105494 2 
105502 11 
105508 3 
105512 3 
105516 9 
105522 1 
105557 4 
105568 151 
105580 2 
105591 309 
105599 5 
105628 2467 
105700 2928 
105749 20 
105752 5 
105759 38 
105763 2 
105841 3 
105850 3 
105876 18 
105927 3 
106026 54 
106045 3 
106052 2 
106242 8 
106260 2 
106382 21 
106387 9 
106400 1 
106406 20 
106422 19 
106527 6 
106533 22 
106536 6 
106554 67 
106565 33 
106574 35 
106580 45 
106595 5 
106699 2 
106716 21 
106754 9 
106818 13 
106855 4 
106895 1739 
106920 126 
106947 1474 
106980 769 
106997 106 
107005 1 
107008 3 
107017 6 
107045 10 
107127 1 
107163 1 
107341 6 
107373 5 
107386 4 
107390 3 
107402 35 
107410 1 
107413 2 
107419 7 
107427 44 
107432 37 
107438 9 
107444 52 
107460 29 
107467 12 
107474 10 
107486 148 
107495 9 
107508 241 
107519 26 
107523 7 
107528 2 
107548 22 
107557 45 
107565 3 
107571 95 
107587 7 
107590 1 
107594 139 
107605 3 
107620 3 
107628 1 
107632 7 
107640 6 
107643 4 
107650 11 
107664 9 
107670 175 
107692 47 
107697 30 
107700 3 
107708 2 
107722 1 
107728 1 
107785 70 
107792 115 
107800 124 
107804 2 
107809 5 
107826 441 
107865 1615 
107900 5 
107915 68 
107924 42 
107944 782 
107975 455 
108001 87 
108010 11 
108014 7 
108035 3 
108046 4 
108063 2 
108074 2 
108080 51 
108086 10 
108093 51 
108098 1 
108101 2 
108108 1 
108111 16 
108118 74 
108129 50 
108132 12 
108148 179 
108158 67 
108162 53 
108169 2 
108179 26 
108183 4 
108186 8 
108200 18 
108212 9 
108220 4 
108236 15 
108249 1 
108255 13 
108267 21 
108273 29 
108282 102 
108291 66 
108296 10 
108304 41 
108319 27 
108327 10 
108336 4 
108341 11 
108395 7 
108407 117 
108417 4 
108428 4 
108441 4 
108447 16 
108459 4 
108469 1 
108475 58 
108505 39 
108554 7 
108557 5 
108563 105 
108582 1 
108595 9 
108598 1 
108613 54 
108623 113 
108641 48 
108646 7 
108652 17 
108717 1 
108722 2 
108726 29 
108733 3 
108738 8 
108742 37 
108750 80 
108753 3 
108757 14 
108762 59 
108775 8 
108785 1 
108789 12 
108793 4 
108814 24 
108846 15 
108871 2 
108876 3 
108882 3 
108889 70 
108896 19 
108900 7 
108905 7 
108915 198 
108930 50 
108937 329 
108950 514 
108969 227 
108988 820 
109001 48 
109022 991 
109041 8 
109052 297 
109061 10 
109064 42 
109074 46 
109082 33 
109096 1 
109108 18 
109112 16 
109115 2 
109119 89 
109123 48 
109130 65 
109142 672 
109157 89 
109167 313 
109181 190 
109193 18 
109199 23 
109204 6 
109211 15 
109303 3 
109330 3 
109357 2 
109402 4 
109592 1 
109620 4 
109646 1 
109696 5 
109821 3 
109827 2 
109839 1 
109842 1 
109861 1 
109965 3 
110026 8 
110039 15 
110174 13 
110261 40 
110283 6 
110337 3 
110344 31 
110358 2 
110371 4 
110419 58 
110464 4 
110525 1 
110554 15 
110641 27 
110684 8 
110690 57 
110699 3 
110703 6 
110706 14 
110718 2 
110733 5 
110739 22 
110748 6 
110784 2 
110788 7 
110802 1 
110807 2 
110814 4 
110827 5 
110833 9 
110842 1 
110850 8 
110855 1 
110864 14 
110873 13 
110880 4 
110884 5 
110888 6 
110896 9 
110907 6 
110915 7 
110920 2 
110923 1 
110931 1 
110950 2 
110959 21 
110971 4 
110991 2 
110998 2 
111011 2 
111022 3 
111028 21 
111033 15 
111040 3 
111044 4 
111052 2 
111059 4 
111067 2 
111070 5 
111075 9 
111086 2 
111096 1 
111101 1 
111108 10 
111113 1 
111119 3 
111126 3 
111170 2 
111174 34 
111178 13 
111184 24 
111194 22 
111202 3 
111206 4 
111209 28 
111213 5 
111217 30 
111221 19 
111233 26 
111238 60 
111246 28 
111251 60 
111263 12 
111278 5 
111328 3 
111331 47 
111342 85 
111346 10 
111351 66 
111364 490 
111382 230 
111389 9 
111393 120 
111400 78 
111407 209 
111419 35 
111423 42 
111429 126 
111437 60 
111441 13 
111457 33 
111460 65 
111511 1 
111519 18 
111525 27 
111533 141 
111542 106 
111549 13 
111552 27 
111555 19 
111558 9 
111575 29 
111583 25 
111588 22 
111595 24 
111600 57 
111608 2 
111619 58 
111631 8 
111695 40 
111698 1 
111704 257 
111716 253 
111722 64 
111744 2684 
111772 1108 
111784 32 
111818 3655 
111867 4 
111874 199 
111885 126 
111896 44 
111904 7 
111927 4 
111958 12 
111969 3 
111975 5 
111985 4 
111997 23 
112007 9 
112010 25 
112015 3 
112022 1 
112033 2 
112039 6 
112044 8 
112049 3 
112052 5 
112056 5 
112060 1 
112127 9 
112131 2 
112139 4 
112146 1 
112155 7 
112161 5 
112164 1 
112167 1 
112175 3 
112189 38 
112204 4 
112207 3 
112210 1 
112218 1 
112229 1 
112247 1 
112253 1 
112257 1 
112303 1 
112337 4 
112343 7 
112355 13 
112365 8 
112376 12 
112383 3 
112391 3 
112396 7 
112403 8 
112407 6 
112412 2 
112419 15 
112428 4 
112432 3 
112438 26 
112447 1 
112456 1 
112466 5 
112481 6 
112490 7 
112495 2 
112524 2 
112535 2 
112557 103 
112562 1 
112571 22 
112589 240 
112600 84 
112624 7 
112635 9 
112648 16 
112652 25 
112657 30 
112663 64 
112681 1 
112688 2 
112693 22 
112729 14 
112737 9 
112751 13 
112758 104 
112761 36 
112769 90 
112780 74 
112789 140 
112799 172 
112802 68 
112812 49 
112817 4 
112820 17 
112837 8 
112843 10 
112850 94 
112872 86 
112885 22 
112894 2 
112902 12 
112924 101 
112928 13 
112938 15 
112946 166 
112959 7 
112965 13 
112973 1 
112978 31 
112984 47 
112990 126 
112998 3 
113012 27 
113028 3 
113066 14 
113076 1 
113082 7 
113085 3 
113093 7 
113115 6 
113119 11 
113125 23 
113137 31 
113154 2 
113162 5 
113169 6 
113172 5 
113241 5 
113249 1 
113253 3 
113262 9 
113269 14 
113279 3 
113289 30 
113300 1 
113307 10
[truncated: 3,391,448 more chars]
