# Supplementary material for: Functional mapping of yeast genomes by saturated transposition
Source: eLife. 2017 May 8;6:e23570. doi: 10.7554/eLife.23570 (PMC5466422; doi:10.7554/eLife.23570)
Supplement: Supplementary file 1. — Processed dataset - Dpl1del.wig Processed dataset - Mmm1Del_Vps13D716H.wig Processed dataset - Psd2Del_Dpl1del.wig Processed dataset - V13D716H.wig Processed dataset - WildType1.wig Processed dataset - WildType2.wig Processed dataset - WT_plus_rapamycin.wig Processed dataset - Yen1on.wig summaries of the number of transposon and number of reads per gene, for all genes in each library (in the TXT format). Processed dataset - Dpl1del_pergene.txt Processed dataset - Mmm1Del_Vps13D716H_pergene.txt Processed dataset - Psd2Del_Dpl1del_pergene.txt Processed dataset - V13D716H_pergene.txt Processed dataset - WildType1_pergene.txt Processed dataset - WildType2_pergene.txt Processed dataset - WT_plus_rapamycin_pergene.txt Processed dataset - Yen1on_pergene.txt DOI: http://dx.doi.org/10.7554/eLife.23570.023 [file elife-23570-supp1.zip › Processed Dataset/Processed dataset - WT_plus_rapamycin_pergene.txt]

gene_name	number_of_transposon_per_gene	number_of_read_pergene
YAL069W	7	66
YAL068W-A	1	0
PAU8	1	0
YAL067W-A	3	2
SEO1	17	195
YAL066W	3	6
YAL065C	5	14
YAL064W-B	1	0
TDA8	3	13
YAL064W	3	6
YAL063C-A	5	29
FLO9	25	301
GDH3	73	1686
BDH2	36	532
BDH1	14	477
YAL059C-A	9	108
ECM1	12	158
CNE1	30	510
YAL056C-A	16	217
GPB2	52	1105
PEX22	3	11
ACS1	62	1256
FLC2	28	268
OAF1	41	695
AIM2	9	74
GEM1	31	511
YAL047W-A	11	70
SPC72	5	34
AIM1	3	19
YAL045C	3	63
YAL044W-A	6	208
GCV3	8	55
PTA1	4	22
YAL042C-A	16	862
ERV46	62	2528
CDC24	1	0
CLN3	12	238
CYC3	42	510
CDC19	0	0
YAL037C-B	0	0
YAL037C-A	5	91
YAL037W	29	429
RBG1	37	868
FUN12	3	25
YAL034C-B	17	493
MTW1	7	34
FUN19	27	350
POP5	0	0
PRP45	38	578
YAL031W-A	7	51
GIP4	35	485
SNC1	13	172
MYO4	88	1361
FRT2	35	489
SAW1	23	309
YAL026C-A	16	85
DRS2	20	145
MAK16	0	0
LTE1	7	55
PMT2	50	914
FUN26	43	375
CCR4	17	147
ATS1	12	169
YAL019W-A	26	1438
FUN30	59	1082
LDS1	28	463
PSK1	67	1104
YAL016C-B	10	69
YAL016C-A	6	46
TPD3	0	0
NTG1	46	712
SYN8	28	491
DEP1	44	534
CYS3	1	0
SWC3	15	230
MDM10	1	0
SPO7	8	28
FUN14	27	563
ERP2	36	667
SSA1	32	416
YAL004W	4	65
EFB1	1	0
VPS8	123	5691
TFC3	3	7
NUP60	90	2609
ERP1	55	1971
SWD1	85	3787
RFA1	2	1
SEN34	1	0
BUD14	86	1515
ADE1	2	1
KIN3	41	320
CDC15	3	14
YAR019W-A	23	889
PAU7	7	32
YAR023C	40	1031
UIP3	14	190
YAR028W	19	378
YAR029W	6	15
YAR030C	5	10
PRM9	21	365
MST28	20	234
YAT1	151	3171
YAR035C-A	8	23
SWH1	86	1889
YAR047C	4	6
FLO1	29	695
YAR053W	4	10
YAR060C	0	0
YAR064W	10	45
YAR066W	0	0
YAR068W	1	0
YAR069C	0	0
YAR070C	3	4
PHO11	0	0
IMD1	9	209
YAR075W	2	29
YBL113C	2	2
YBL113W-A	0	0
YBL112C	0	0
YBL111C	0	0
YBL109W	10	82
PAU9	0	0
YBL108W	6	122
YBL107W-A	0	0
MIX23	6	34
SRO77	21	208
PKC1	1	0
SEA4	31	721
RTG3	24	727
SFT2	12	54
ECM21	35	604
YBL100W-C	7	47
YBL100C	0	0
ATP1	1	0
BNA4	16	278
BRN1	4	119
YBL096C	11	158
YBL095W	9	75
YBL094C	5	16
ROX3	2	5
RPL32	1	0
SCS22	3	13
MAP2	17	169
MRP21	3	27
AVT5	23	223
TEL1	58	800
RPL23A	15	395
YBL086C	7	74
BOI1	31	379
CDC27	1	0
YBL083C	1	0
ALG3	4	10
YBL081W	10	40
PET112	9	109
NUP170	14	245
ATG8	0	0
YBL077W	5	24
ILS1	0	0
SSA3	37	598
AAR2	15	265
YBL073W	7	90
RPS8A	1	0
YBL071C-B	3	3
KTI11	1	0
YBL071C	0	0
YBL070C	1	0
AST1	10	136
YBL068W-A	0	0
PRS4	6	66
UBP13	6	73
SEF1	18	427
YBL065W	11	253
PRX1	12	288
KIP1	52	1165
YBL062W	1	0
SKT5	10	120
YEL1	28	454
CMC2	0	0
YBL059W	6	58
SHP1	4	43
PTH2	4	35
PTC3	6	20
YBL055C	13	81
TOD6	39	1113
YBL053W	2	1
SAS3	37	435
PIN4	4	16
SEC17	2	1
MOH1	3	21
RRT1	1	0
EDE1	44	642
PSY4	23	368
COR1	1	0
YBL044W	25	1257
ECM13	13	88
FUI1	27	516
PRE7	0	0
ERD2	1	0
YBL039W-B	2	2
URA7	28	317
YBL039C-A	0	0
MRPL16	8	48
APL3	33	680
YBL036C	10	77
POL12	1	0
STU1	12	175
RIB1	4	3
HEK2	13	212
SHE1	11	119
PET9	0	0
YBL029C-A	5	26
YBL029W	40	880
YBL028C	8	69
RPL19B	1	0
LSM2	0	0
RRN10	1	0
NCL1	37	785
MCM2	2	11
PIM1	20	118
HAP3	11	152
RFT1	4	48
APN2	39	545
POP8	4	39
PEP1	39	656
FUS3	20	168
ACH1	57	1650
RRN6	14	179
FMT1	84	4394
YBL012C	20	594
SCT1	69	1968
YBL010C	19	355
ALK2	75	2131
YBL008W-A	17	100
HIR1	20	189
SLA1	30	274
LDB7	34	721
YBL006W-A	13	412
PDR3	95	2405
UTP20	4	15
HTA2	28	509
HTB2	32	1623
ECM15	32	1514
NTH2	178	5371
RER2	10	313
COQ1	107	3691
GPI18	3	7
RCR1	57	1760
UGA2	84	2389
DSF2	151	6873
FLR1	89	1460
HHF1	5	26
HHT1	12	185
IPP1	6	55
YBR012C	16	73
YBR013C	14	88
GRX7	18	238
MNN2	31	482
YBR016W	23	310
KAP104	3	16
GAL7	1	0
GAL10	13	113
GAL1	1	0
FUR4	31	327
POA1	23	324
CHS3	18	284
SCO2	20	353
OLA1	16	322
ETR1	4	8
YBR027C	17	257
YPK3	41	343
CDS1	2	6
RKM3	10	127
RPL4A	2	11
YBR032W	22	442
EDS1	77	1429
HMT1	7	163
PDX3	4	6
CSG2	3	11
SCO1	5	45
CHS2	3	40
ATP3	0	0
FIG1	7	48
FAT1	13	118
CST26	18	83
QDR3	13	191
TCM62	6	22
GIP1	26	316
ZTA1	22	262
FMP23	8	48
RPS11B	1	0
REB1	1	0
REG2	21	677
YBR051W	6	56
RFS1	9	48
YBR053C	26	321
YRO2	9	78
PRP6	6	91
YBR056W	12	192
YBR056W-A	6	29
YBR056C-B	6	29
MUM2	9	199
UBP14	17	99
TSC3	0	0
AKL1	31	498
ORC2	1	0
TRM7	5	68
YBR062C	9	139
YBR063C	10	26
YBR064W	1	0
ECM2	17	162
NRG2	11	68
TIP1	7	57
BAP2	15	272
TAT1	1	0
ALG14	0	0
YBR071W	17	316
HSP26	11	164
YBR072C-A	13	130
RDH54	23	286
PFF1	25	272
ECM8	14	66
YBR076C-A	11	121
SLM4	0	0
ECM33	12	116
RPG1	0	0
SEC18	4	26
SPT7	12	221
UBC4	2	7
TEC1	14	83
MIS1	35	569
RPL19A	11	33
AAC3	8	44
YBR085C-A	2	2
IST2	12	126
RFC5	0	0
POL30	0	0
YBR089W	0	0
NHP6B	11	99
YBR090C	29	213
TIM12	0	0
PHO3	11	282
PHO5	8	133
PBY1	13	125
RXT2	12	215
YBR096W	3	35
VPS15	6	33
MMS4	13	120
YBR099C	5	25
FES1	3	3
EXO84	6	57
SIF2	5	15
YBR103C-A	15	101
YMC2	25	530
VID24	3	8
PHO88	2	1
IML3	2	15
AIM3	20	251
CMD1	0	0
YBR109W-A	5	102
ALG1	0	0
YSA1	7	23
SUS1	1	0
CYC8	1	0
YBR113W	3	6
RAD16	10	66
LYS2	16	251
YBR116C	21	330
TKL2	32	456
TEF2	1	0
MUD1	9	196
CBP6	0	0
GRS1	0	0
YBR121C-A	0	0
MRPL36	3	32
TFC1	1	0
YBR124W	10	90
PTC4	9	67
TPS1	3	15
YBR126W-A	9	80
YBR126W-B	7	53
VMA2	1	0
ATG14	3	19
OPY1	4	26
SHE3	5	36
CCZ1	0	0
YBR131C-A	0	0
AGP2	13	139
HSL7	7	56
YBR134W	10	260
CKS1	1	0
MEC1	1	0
YBR137W	8	37
YBR138C	14	284
YBR139W	13	193
IRA1	6	48
BMT2	16	91
YBR141W-A	1	0
MAK5	1	0
SUP45	0	0
YBR144C	9	185
ADH5	2	9
MRPS9	2	6
RTC2	8	61
YSW1	13	170
ARA1	8	47
TBS1	11	101
APD1	5	34
SPP381	4	30
RIB7	0	0
RPB5	0	0
CNS1	1	0
SLI15	2	8
ICS2	6	97
AMN1	15	218
IFA38	0	0
CDC28	1	0
CSH1	4	21
TOS1	17	166
YSY6	1	0
EXO5	2	8
ARL1	1	0
UBS1	2	7
TYR1	1	0
POP7	0	0
PEX32	4	7
SSE2	9	53
NPL4	4	17
SEC66	5	4
SMY2	8	34
UMP1	1	0
YBR174C	3	9
SWD3	6	18
ECM31	2	2
EHT1	10	133
YBR178W	13	184
FZO1	1	0
DTR1	12	54
RPS6B	2	1
SMP1	11	65
YBR182C-A	0	0
YPC1	6	42
YBR184W	9	163
MBA1	3	6
PCH2	20	259
GDT1	11	278
NTC20	7	40
RPS9B	0	0
YBR190W	5	7
RPL21A	0	0
YBR191W-A	0	0
RIM2	0	0
MED8	0	0
AIM4	5	38
MSI1	10	124
PGI1	0	0
YBR196C-A	11	31
YBR196C-B	5	65
YBR197C	43	941
TAF5	0	0
KTR4	5	13
BEM1	4	33
YBR200W-A	1	0
DER1	6	35
YBR201C-A	4	10
MCM7	5	104
COS111	7	103
LDH1	10	96
KTR3	14	332
YBR206W	3	14
FTH1	11	70
DUR1
YBR209W	20	341
ERV15	4	18
AME1	2	1
NGR1	7	47
MET8	18	212
SDS24	10	107
HPC2	6	43
YBP1	6	25
ATG12	0	0
PYC2	21	136
YBR219C	22	263
YBR220C	19	238
PDB1	7	63
YBR221W-A	6	164
PCS60	51	905
TDP1	28	390
YBR223W-A	7	66
YBR224W	16	180
YBR225W	5	5
YBR226C	1	0
MCX1	20	320
SLX1	7	42
ROT2	10	63
OM14	6	10
YBR230W-A	2	3
SWC5	2	1
YBR232C	4	12
PBP2	7	15
DAD3	0	0
ARC40	0	0
VHC1	31	345
ABD1	0	0
PRP5	0	0
YBR238C	5	39
ERT1	50	765
THI2	24	668
YBR241C	20	403
YBR242W	10	124
ALG7	0	0
GPX2	1	0
ISW1	14	247
RRT2	5	62
ENP1	0	0
HIS7	3	7
ARO4	4	6
SPO23	21	384
MRPS5	6	52
DUT1	1	0
SRB6	2	1
TRS20	0	0
MTC4	4	43
YBR255C-A	2	7
RIB5	1	0
POP4	0	0
SHG1	2	10
YBR259W	13	179
RGD1	8	46
TAE1	10	76
MIC12	0	0
SHM1	13	282
YPT10	4	8
TSC10	2	1
REI1	5	31
SLM6	0	0
MRPL37	2	4
FMP21	1	0
BIT2	8	26
EFM2	6	36
HSM3	4	34
UBX7	7	14
CHK1	12	249
RIF1	17	188
PPS1	9	112
YBR277C	6	28
DPB3	4	32
PAF1	6	60
SAF1	12	166
DUG2	12	287
MRPL27	1	0
SSH1	6	27
YBR284W	44	669
YBR285W	3	3
APE3	11	144
YBR287W	6	17
APM3	3	5
SNF5	6	83
BSD2	10	87
CTP1	28	340
YBR292C	7	21
VBA2	13	130
SUL1	16	179
PCA1	36	615
PHO89	19	237
YBR296C-A	2	2
MAL33	20	142
MAL31	9	72
YBR298C-A	7	95
MAL32	5	89
YBR300C	3	15
PAU24	1	0
COS2	0	0
YCL076W	1	0
GEX1	2	1
VBA3	0	0
YCL068C	0	0
HMLALPHA2	0	0
HMLALPHA1	0	0
YCL065W	1	0
CHA1	1	0
VAC17	8	113
MRC1	4	57
KRR1	0	0
FYV5	3	42
ADF1	1	0
MIC10	3	26
PRD1	19	123
PEX34	8	76
KAR4	9	112
SPB1	2	2
PBN1	3	32
LRE1	35	913
APA1	8	54
YCL049C	14	197
YCL048W-A	4	3
SPS22	31	536
POF1	6	25
EMC1	25	380
YCL046W	2	1
MGR1	43	987
PDI1	1	0
YCL041C	19	61
YCL042W	24	480
GLK1	64	1061
GID7	24	471
ATG22	20	320
SRO9	12	158
GFD2	52	869
GRX1	4	13
LSB5	38	1135
MXR2	8	62
STE50	24	525
RRP7	4	7
HIS4	10	152
BIK1	47	767
RNQ1	17	267
FUS1	45	869
HBN1	9	57
FRM2	21	392
AGP1	63	1584
YCL023C	16	470
KCC4	152	2992
YCL022C	31	430
YCL021W-A	14	164
LEU2	0	0
NFS1	0	0
DCC1	4	15
BUD3	269	6921
YCL012C	20	219
GBP2	82	2062
SGF29	41	1132
ILV6	45	750
STP22	14	169
YCL007C	2	8
VMA9	0	0
LDB16	35	486
PGS1	19	561
YCL002C	49	1503
RER1	20	76
YCL001W-A	27	118
YCL001W-B	13	99
YCR001W	15	292
CDC10	3	9
MRPL32	27	618
YCP4	25	350
CIT2	108	4430
YCR006C	58	3763
YCR007C	41	1217
SAT4	25	345
RVS161	17	101
ADY2	29	625
ADP1	100	2561
PGK1	1	0
YCR013C	2	4
POL4	49	1135
YCR015C	36	638
YCR016W	28	367
CWH43	48	1160
SRD1	11	122
YCR018C-A	8	231
MAK32	38	709
PET18	24	197
MAK31	9	111
HTL1	0	0
HSP30	30	329
YCR022C	26	313
YCR023C	48	814
SLM5	5	12
YCR024C-B	9	116
PMP1	3	15
YCR025C	38	723
NPP1	46	784
RHB1	4	34
FEN2	13	161
RIM1	1	0
SYP1	46	800
RPS14A	8	71
BPH1	46	707
SNT1	32	614
ELO2	4	5
RRP43	1	0
RBK1	18	203
PHO87	36	442
BUD5	17	114
YCR038W-A	2	9
MATALPHA2	0	0
MATALPHA1	0	0
YCR041W	1	0
TAF2	6	185
YCR043C	10	123
PER1	1	0
RRT12	40	699
YCR045W-A	12	86
IMG1	7	44
BUD23	2	1
YCR047W-A	0	0
YCR049C	7	98
ARE1	23	464
YCR050C	1	0
YCR051W	12	151
RSC6	1	0
THR4	2	2
CTR86	4	7
PWP2	0	0
YIH1	17	378
TAH1	9	174
YCR061W	64	1383
YCR064C	18	777
BUD31	1	0
HCM1	18	210
RAD18	1	0
SED4	23	478
ATG15	33	712
CPR4	9	208
IMG2	4	48
RSA4	1	0
SSK22	26	691
SOL2	14	128
ERS1	10	149
YCR075W-A	1	0
FUB1	11	147
PAT1	3	11
PTC6	10	61
SRB8	4	59
YCR081C-A	1	0
AHC2	3	5
TRX3	7	101
TUP1	2	2
YCR085W	3	4
CSM1	19	307
YCR087W	6	53
YCR087C-A	5	47
ABP1	39	426
FIG2	29	274
YCR090C	5	16
KIN82	17	268
MSH3	27	225
CDC39	5	35
CDC50	4	11
OCA4	4	23
YCR095W-A	0	0
HMRA2	0	0
HMRA1	4	15
YCR097W-A	0	0
GIT1	17	159
YCR099C	1	0
YCR100C	2	11
YCR101C	4	20
YCR102C	10	85
YCR102W-A	0	0
PAU3	1	0
ADH7	15	315
RDS1	19	272
AAD3	9	58
YCR108C	2	5
COS7	3	15
YDL247W-A	0	0
MPH2	4	10
SOR2	1	0
HXT15	1	0
THI13	7	105
AAD4	16	237
YDL242W	13	172
YDL241W	2	10
YDL240C-A	11	182
LRG1	21	212
ADY3	10	73
GUD1	18	268
AIM6	5	41
PHO13	7	55
YPD1	0	0
GYP7	14	204
MFG1	7	53
OST4	0	0
BRE4	19	139
PTP1	8	107
SSB1	6	16
YDL228C	1	0
HO	36	279
GCS1	1	0
SHS1	5	31
WHI4	7	91
HBT1	22	284
FMP45	4	16
YDL221W	34	851
CDC13	23	581
DTD1	3	6
YDL218W	9	245
TIM22	0	0
RRI1	12	87
GDH2	29	575
PRR2	24	472
NOP6	6	55
SHR3	1	0
YDL211C	20	300
UGA4	15	117
CWC2	1	0
NHP2	1	0
GLE1	1	0
YDL206W	13	150
HEM3	0	0
RTN2	11	140
ACK1	7	53
MRPL11	2	8
TRM8	6	20
MGT1	4	11
YDL199C	9	28
GGC1	6	42
ASF2	24	452
YDL196W	17	755
SEC31	1	0
SNF3	5	6
NUS1	2	1
ARF1	0	0
RPL35A	0	0
UFD2	9	46
RBS1	8	43
PPH22	9	121
YDL187C	3	4
YDL186W	3	4
YDL185C-A	2	2
VMA1	0	0
RPL41A	0	0
YDL183C	11	119
LYS20	11	65
INH1	1	0
YDL180W	2	18
PCL9	4	7
DLD2	28	389
YDL177C	4	13
YDL176W	12	183
AIR2	7	101
DLD1	31	496
PAR32	2	4
YDL172C	0	0
GLT1	33	627
UGA3	20	253
UGX2	5	22
SFA1	12	255
NRP1	19	186
FAP7	2	1
CDC36	0	0
CDC9	2	11
YDL163W	1	0
YDL162C	11	197
ENT1	9	68
MHF2	0	0
DHH1	2	2
YDL159W-A	6	104
STE7	18	398
YDL159C-B	0	0
YDL158C	0	0
YDL157C	3	19
CMR1	25	400
CLB3	13	186
MSH5	34	422
SAS10	0	0
YDL152W	8	28
BUD30	0	0
RPC53	0	0
ATG9	2	5
NOP14	6	29
RPN5	1	0
LDB17	5	38
COP1	4	8
YDL144C	17	259
CCT4	1	0
CRD1	8	70
BPL1	0	0
RPO21	3	2
SCM3	0	0
RGT2	23	198
ARF2	10	94
RPL35B	2	1
RDI1	4	6
PPH21	17	4286
RPL41B	0	0
SRF1	6	51
CDC53	3	4
LYS21	11	174
STF1	3	6
RPP1B	2	1
YDL129W	6	40
VCX1	8	16
PCL2	15	123
CDC48	0	0
HNT1	10	81
YDL124W	10	121
SNA4	6	49
UBP1	11	113
YDL121C	9	131
YFH1	1	0
YDL119C	4	13
YDL118W	2	2
CYK3	14	101
NUP84	0	0
IWR1	13	111
YDL114W-A	0	0
YDL114W	12	147
ATG20	17	233
TRM3	31	292
RRP42	1	0
TMA17	6	32
YDL109C	24	281
KIN28	3	20
MSS2	6	39
PHO2	13	148
NSE4	0	0
QRI7	9	153
QRI1	1	0
POL3	3	2
DUN1	11	142
GET3	3	20
BUG1	14	194
SNU23	0	0
RPN6	0	0
OPI6	5	57
PMT1	13	232
YDL094C	11	124
PMT5	29	322
SRP14	4	20
UBX3	19	378
RAM1	3	2
NUR1	9	67
ASM4	13	74
LUC7	4	5
YDL086W	30	455
YDL086C-A	19	336
YDL085C-A	1	0
NDE2	23	257
SUB2	0	0
RPS16B	5	15
RPL13A	6	53
RPP1A	0	0
THI3	23	267
MRK1	27	319
MDH3	5	16
VAM6	3	4
RXT3	9	40
RPL31A	0	0
BRE1	11	94
YDL073W	11	117
YET3	4	33
YDL071C	19	95
BDF2	10	123
CBS1	3	29
YDL068W	0	0
COX9	0	0
IDP1	18	211
PEX19	14	175
UBC9	0	0
SYO1	12	104
YDL062W	3	2
RPS29B	1	0
TSR1	1	0
RAD59	15	93
USO1	17	291
YDL057W	18	244
MBP1	24	293
PSA1	1	0
MCH1	44	1002
PBP4	4	24
SLC1	23	255
LHP1	18	242
YDL050C	6	73
KNH1	23	356
STP4	37	1278
SIT4	5	15
NPC2	10	108
MRP10	0	0
FAD1	1	0
MTF2	4	43
PRP11	2	1
SIR2	50	694
YDL041W	15	129
NAT1	10	66
PRM7	17	156
BSC1	13	92
PUS9	23	263
GPR1	10	213
YDL034W	1	0
SLM3	18	123
YDL032W	4	7
DBP10	5	29
PRP9	5	38
ARP2	0	0
MPS1	10	274
YDL027C	15	136
YDL026W	5	13
RTK1	17	149
YDL025W-A	0	0
DIA3	34	447
YDL022C-A	15	105
YDL023C	6	54
GPD1	22	266
GPM2	38	501
RPN4	11	98
OSH2	86	2000
ERP3	12	199
CDC7	4	31
YDL016C	4	33
TSC13	0	0
NOP1	0	0
SLX5	5	21
YDL012C	19	488
YDL011C	15	228
GRX6	26	447
YDL009C	11	24
APC11	5	65
YDL007C-A	8	80
RPT2	1	0
PTC1	3	20
MED2	32	1783
ATP16	1	0
MCD1	5	135
NHP10	26	456
RMD1	119	7709
NTH1	162	4452
YRB1	1	0
RCR2	51	1892
YDR003W-A	6	57
RAD57	15	115
MAF1	10	90
SOK1	32	361
TRP1	40	523
YDR008C	21	530
GAL3	56	1154
YDR010C	30	2268
SNQ2	98	1762
RPL4B	9	88
PSF1	0	0
RAD61	20	123
HED1	7	101
YDR015C	5	73
DAD1	0	0
KCS1	19	268
YDR018C	58	853
GCV1	28	559
DAS2	27	529
FAL1	0	0
ATG31	11	123
SES1	0	0
FYV1	23	189
RPS11A	3	2
NSI1	31	509
VPS54	2	8
REG1	10	89
YDR029W	5	16
RAD28	20	298
MIX14	4	18
PST2	14	102
MRH1	15	127
LYS14	17	318
YDR034C-A	2	1
YDR034W-B	5	24
ARO3	23	433
EHD3	18	205
KRS1	0	0
ENA5	16	173
ENA2	0	0
ENA1	8	57
RSM10	1	0
YDR042C	2	1
NRG1	16	207
HEM13	0	0
RPC11	0	0
BAP3	18	145
HEM12	0	0
YDR048C	12	94
VMS1	8	78
TPI1	1	0
DET1	14	113
DBF4	0	0
YDR053W	0	0
CDC34	2	1
PST1	18	144
YDR056C	11	69
YOS9	16	332
TGL2	8	39
UBC5	10	136
MAK21	5	47
YDR061W	22	216
LCB2	0	0
AIM7	3	38
RPS13	0	0
RRG1	4	74
RTR2	6	27
OCA6	5	79
DOS2	7	41
DOA4	1	0
FMP16	3	10
PAA1	4	22
IPT1	30	365
SNF11	6	68
TPS2	4	38
PPH3	17	726
RAD55	10	123
SED1	4	26
SHU2	8	415
PET100	1	0
TFB5	1	0
VPS41	2	1
PDC2	1	0
STN1	1	0
RRP8	11	100
TVP23	6	32
AFR1	9	47
SSS1	0	0
RRP1	0	0
SLU7	4	13
YDR089W	33	598
YDR090C	6	34
RLI1	0	0
UBC13	9	95
DNF2	101	1968
YDR094W	26	652
YDR095C	27	290
GIS1	14	56
MSH6	25	235
GRX3	11	281
BMH2	16	222
TVP15	9	17
ARX1	13	157
YDR102C	9	98
STE5	13	65
SPO71	14	89
TMS1	15	137
ARP10	9	40
TMN2	14	127
TRS85	5	39
YDR109C	16	168
FOB1	27	511
ALT2	13	219
IRC2	6	95
PDS1	2	2
YDR114C	6	39
YDR115W	0	0
MRPL1	6	110
TMA64	0	0
APC4	9	140
YDR118W-A	4	55
VBA4	23	195
COX26	1	0
TRM1	2	1
DPB4	4	9
KIN1	7	34
INO2	0	0
YDR124W	10	92
ECM18	7	48
SWF1	2	6
ARO1	2	1
MTC5	35	661
SAC6	0	0
FIN1	5	33
YDR131C	13	119
YDR132C	17	300
YDR133C	0	0
YCF1	4	9
VPS61	18	215
RGP1	0	0
HPR1	0	0
RUB1	0	0
MTQ2	2	2
DOP1	1	0
PEX7	7	59
SAN1	13	412
MKC7	10	156
TAF12	2	3
SWI5	8	26
EKI1	9	130
KGD2	6	166
YDR149C	3	14
NUM1	12	164
CTH1	2	2
GIR2	1	0
ENT5	9	51
YDR154C	4	17
CPR1	4	5
RPA14	4	19
YDR157W	10	109
HOM2	0	0
SAC3	2	2
SSY1	1	0
YDR161W	2	1
NBP2	4	9
CWC15	5	47
SEC1	0	0
TRM82	10	48
SEC5	4	21
TAF10	1	0
CDC37	1	0
STB3	1	0
YDR169C-A	1	0
SEC7	2	1
HSP42	11	80
SUP35	1	0
ARG82	1	0
HMO1	13	171
RSM24	2	1
NGG1	2	9
UBC1	0	0
SDH4	2	8
CSN9	1	0
YDR179W-A	0	0
SCC2	0	0
SAS4	7	20
CDC1	0	0
YDR182W-A	0	0
PLP1	8	66
YDR183C-A	4	6
ATC1	6	91
UPS3	6	23
YDR186C	4	23
YDR187C	8	62
CCT6	0	0
SLY1	0	0
RVB1	0	0
HST4	10	144
NUP42	5	20
YDR193W	2	5
MSS116	1	0
YDR194W-A	1	0
REF2	5	52
CAB5	1	0
CBS2	4	30
RKM2	11	219
YDR199W	1	0
VPS64	1	0
SPC19	0	0
RAV2	0	0
YDR203W	0	0
COQ4	5	33
MSC2	12	172
EBS1	16	346
UME6	10	99
MSS4	4	24
YDR209C	1	0
YDR210W	0	0
GCD6	0	0
TCP1	0	0
UPC2	26	264
AHA1	14	108
YDR215C	23	364
ADR1	13	171
RAD9	7	23
SPR28	11	115
MFB1	4	19
YDR220C	8	11
GTB1	24	488
YDR222W	8	34
CRF1	12	57
HTB1	1	0
HTA1	1	0
ADK1	1	0
SIR4	13	60
PCF11	1	0
IVY1	12	132
YDR230W	4	34
COX20	9	89
HEM1	0	0
RTN1	2	1
LYS4	20	238
PRP42	0	0
FMN1	0	0
MRPL7	1	0
SEC26	0	0
YDR239C	17	216
SNU56	0	0
BUD26	5	16
AMD2	12	150
PRP28	2	3
PEX5	6	56
MNN10	0	0
TRS23	1	0
YDR246W-A	17	403
VHS1	8	56
YDR248C	4	22
YDR249C	12	294
YDR250C	9	269
PAM1	6	36
BTT1	2	1
MET32	5	27
CHL4	2	4
RMD5	3	18
CTA1	30	531
RKM4	4	42
HSP78	9	54
YAP6	11	73
SWM1	24	548
EXG2	20	228
YDR262W	1	0
DIN7	13	172
AKR1	2	1
PEX10	2	1
HEL2	6	106
CIA1	0	0
MSW1	3	21
YDR269C	0	0
CCC2	3	7
YDR271C	4	11
GLO2	8	113
DON1	6	45
YDR274C	28	726
BSC2	8	71
PMP3	0	0
MTH1	14	129
YDR278C	4	6
RNH202	6	45
RRP45	1	0
PHM6	0	0
YDR282C	8	95
GCN2	35	710
DPP1	6	40
ZIP1	6	32
YDR286C	2	4
INM2	8	48
NSE3	0	0
RTT103	0	0
YDR290W	5	7
HRQ1	15	194
SRP101	0	0
SSD1	8	93
DPL1	9	160
HDA2	7	156
MHR1	1	0
SUR2	0	0
ATP5	0	0
BFR2	0	0
PRO1	0	0
CFT1	0	0
GPI11	0	0
RSC3	2	1
CPR5	2	40
HNT2	4	27
YDR306C	6	38
PMT7	11	165
SRB7	0	0
GIC2	6	44
SUM1	12	127
TFB1	0	0
SSF2	7	31
PIB1	9	108
RAD34	12	107
IPK1	1	0
OMS1	8	42
HIM1	2	7
MCM21	1	0
YFT2	4	12
SWA2	5	40
DAD4	0	0
YDR320W-B	4	23
ASP1	2	1
MRPL35	2	1
TIM11	2	4
PEP7	7	269
UTP4	0	0
YCG1	1	0
YSP2	19	348
YDR327W	4	67
SKP1	2	9
PEX3	4	33
UBX5	0	0
GPI8	3	3
IRC3	1	0
RQC1	8	18
SWR1	7	32
MSN5	13	355
YDR336W	6	60
MRPS28	1	0
YDR338C	23	728
FCF1	0	0
YDR340W	6	38
YDR341C	0	0
HXT7	0	0
HXT6	1	0
YDR344C	11	35
HXT3	8	56
SVF1	9	194
MRP1	1	0
PAL1	16	185
YPS7	5	26
ATP22	0	0
SBE2	3	6
YPQ2	6	11
TRR1	0	0
TRP4	7	68
YDR354C-A	0	0
YDR355C	0	0
SPC110	0	0
CNL1	6	48
GGA1	12	172
EAF1	4	11
OPI7	0	0
BCP1	1	0
TFC6	3	8
ESC2	4	19
SEM1	0	0
CDC40	1	0
ESF1	1	0
YDR366C	4	6
KEI1	0	0
YPR1	4	66
XRS2	13	245
DXO1	7	84
CTS2	11	122
YDR371C-A	1	0
VPS74	2	9
FRQ1	1	0
PHO92	5	53
WIP1	0	0
BCS1	2	2
ARH1	1	0
ATP17	1	0
LSM6	0	0
RGA2	21	234
SDH6	0	0
ARO10	14	190
YRA1	0	0
YDR381C-A	1	0
RPP2B	1	0
NKP1	6	43
ATO3	11	150
EFT2	1	0
MUS81	8	48
YDR387C	9	52
RVS167	7	32
SAC7	6	20
UBA2	3	2
YDR391C	5	17
SPT3	2	5
SHE9	7	123
RPT3	0	0
SXM1	9	43
YDR396W	0	0
NCB2	0	0
UTP5	2	2
HPT1	2	1
URH1	3	10
YDR401W	6	29
DIT2	9	37
DIT1	11	60
RPB7	0	0
MRP20	7	37
PDR15	66	1425
YDR406W-A	0	0
TRS120	0	0
ADE8	0	0
SIZ1	16	214
STE14	7	36
DFM1	12	185
RRP17	1	0
YDR413C	1	0
ERD1	12	53
YDR415C	5	21
SYF1	5	35
YDR417C	1	0
RPL12B	2	1
RAD30	15	263
HKR1	26	423
ARO80	21	226
SIP1	6	107
CAD1	10	92
DYN2	3	2
SNX41	4	50
YDR426C	2	2
RPN9	1	0
BNA7	5	18
TIF35	0	0
CYM1	21	611
YDR431W	4	7
NPL3	0	0
YDR433W	0	0
GPI17	1	0
PPM1	19	2910
PPZ2	15	171
GPI19	0	0
THI74	5	28
LRS4	4	18
DOT1	10	132
APT2	4	71
YDR442W	3	13
SSN2	9	100
YDR444W	5	26
YDR445C	2	2
ECM11	6	83
RPS17B	1	0
ADA2	0	0
UTP6	0	0
RPS18A	2	13
YHP1	12	54
PPN1	15	93
TSA2	8	207
GUK1	0	0
YDR455C	1	0
NHX1	3	3
TOM1	25	532
HEH2	11	102
PFA5	12	112
TFB3	0	0
MFA1	2	6
YDR461C-A	2	8
MRPL28	0	0
STP1	2	2
SPP41	3	15
YDR464C-A	1	0
RMT2	5	61
PKH3	12	79
YDR467C	8	60
TLG1	2	1
SDC1	4	25
UGO1	0	0
RPL27B	3	17
TRS31	1	0
PRP3	2	3
JIP4	19	225
YDR476C	17	236
SNF1	2	11
SNM1	1	0
PEX29	10	75
DIG2	11	411
PHO8	14	240
CWC21	12	421
KRE2	5	37
VPS52	2	1
VPS72	4	18
VPS60	5	20
RIB3	0	0
PAC11	7	18
SLD5	0	0
PKH1	27	371
YDR491C	14	53
IZH1	12	83
MZM1	2	13
RSM28	4	10
VPS3	4	17
PUF6	5	23
ITR1	3	20
SEC20	5	45
LCD1	0	0
RPL37B	2	1
PLM2	12	172
SAM2	5	58
LPP1	4	14
SPG3	3	3
PSP1	6	17
GMC1	33	450
GIN4	13	120
GNP1	19	383
YDR509W	2	1
SMT3	0	0
YDR510C-A	1	0
SDH7	1	0
EMI1	15	113
GRX2	2	7
YDR514C	13	95
SLF1	2	4
EMI2	12	103
GRH1	14	116
EUG1	8	111
FPR2	6	46
URC2	6	20
YDR521W	1	0
SPS2	1	0
SPS1	8	70
AGE1	6	45
YDR524W-C	2	6
YDR524C-B	1	0
YDR524C-A	5	14
API2	13	61
SNA2	9	174
YDR526C	0	0
RBA50	2	17
HLR1	8	98
QCR7	3	41
APA2	8	137
CAB1	1	0
KRE28	4	15
HSP31	5	48
FIT1	9	137
YDR535C	12	203
STL1	19	277
YDR537C	2	6
PAD1	4	49
FDC1	7	54
IRC4	2	10
YDR541C	12	140
PAU10	0	0
YDR543C	3	2
YDR544C	3	7
YRF1-1	0	0
YDR545C-A	0	0
YEL077C	16	152
YEL077W-A	2	1
YEL076C-A	0	0
YEL076C	0	0
YEL075W-A	0	0
YEL075C	0	0
YEL074W	14	394
YEL073C	6	72
RMD6	12	90
DLD3	24	272
DSF1	10	43
HXT13	14	213
YEL068C	3	22
YEL067C	21	631
HPA3	10	127
SIT1	23	232
AVT2	14	284
CAN1	12	96
NPR2	4	42
CIN8	2	1
PRB1	16	122
SOM1	4	30
HHY1	21	586
PCM1	0	0
YEL057C	10	151
HAT2	13	130
POL5	1	0
RPL12A	3	8
YEL053W-A	3	8
MAK10	26	436
AFG1	15	91
VMA8	1	0
YEL050W-A	2	4
RML2	11	90
PAU2	1	0
TCA17	2	1
FRD1	20	430
GLY1	0	0
YEL045C	13	81
IES6	2	4
YEL043W	51	867
GDA1	17	152
YEF1	17	217
UTR2	31	480
CYC7	1	0
UTR4	15	203
RAD23	21	432
ANP1	9	103
UTR5	49	694
YEL034C-A	3	6
HYP2	2	5
MTC7	21	341
MCM3	0	0
YEL032C-A	0	0
SPF1	57	1075
YEL030C-A	4	28
ECM10	33	682
BUD16	3	21
YEL028W	7	114
VMA3	0	0
SNU13	0	0
YEL025C	59	1100
RIP1	4	13
YEL023C	46	521
GEA2	73	1110
URA3	74	16382
YEL020C-B	0	0
TIM9	0	0
YEL020C	56	977
MMS21	7	96
YEL018C-A	3	6
EAF5	6	71
PMP2	6	22
GTT3	41	540
NPP2	49	908
EDC3	53	1301
YEL014C	22	520
VAC8	5	58
UBC8	18	287
GLC3	99	2512
YEL010W	28	681
YEL009C-A	31	762
GCN4	62	2265
YEL008W	36	4982
YEL008C-A	12	765
MIT1	11	191
YEA6	71	1593
VAB2	35	714
YEA4	54	1332
GIM4	19	710
WBP1	3	25
IRC22	38	784
MNN1	169	6753
NOP16	19	225
PMI40	2	1
FMP52	54	1408
YND1	109	2294
NUG1	15	233
YER006C-A	26	455
PAC2	91	1907
TMA20	29	535
SEC3	41	547
NTF2	0	0
YER010C	40	839
TIR1	29	318
PRE1	0	0
PRP22	17	366
HEM14	11	128
BUD25	30	595
FAA2	62	700
BIM1	17	269
AFG3	16	122
SPC25	2	2
ISC1	28	392
SBH2	5	24
GPA2	8	66
RPN3	6	244
SRB4	5	77
PRO3	1	0
YER023C-A	0	0
YAT2	78	2133
GCD11	1	0
CHO1	0	0
GAL83	13	229
MIG3	40	581
SMB1	9	53
CHZ1	1	0
YPT31	10	212
FIR1	32	466
ZRG8	34	284
YER034W	30	1640
EDC2	28	732
ARB1	0	0
PHM8	11	141
KRE29	2	1
YER038W-A	11	69
HVG1	18	131
YER039C-A	6	143
GLN3	57	25228
YEN1	37	631
MXR1	13	153
SAH1	0	0
ERG28	3	4
MEI4	25	333
ACA1	15	112
SPO73	16	132
YER046W-A	0	0
SAP1	26	351
CAJ1	8	60
ISD11	1	0
TPA1	6	98
RSM18	2	8
JHD1	24	319
HOM3	2	2
PIC2	10	54
YER053C-A	1	0
GIP2	23	402
HIS1	2	2
FCY2	20	157
RPL34A	3	5
HMF1	4	19
PET117	1	0
PCL6	10	134
FCY21	23	285
FCY22	25	471
CEM1	7	106
GPP2	6	57
THO1	16	237
VHR2	23	422
ICL1	35	739
RRT13	6	52
YER066C-A	3	8
RGI1	3	29
YER067C-A	2	6
MOT2	11	73
YER068C-A	9	208
ARG5
RNR1	4	22
TDA2	2	5
VTC1	10	112
ALD5	23	175
RPS24A	0	0
YOS1	0	0
PTP3	17	173
YER076C	16	130
YER076W-A	5	18
YER077C	8	53
ICP55	18	420
YER078W-A	8	37
YER079W	3	46
YER079C-A	5	27
AIM9	14	119
SER3	8	35
UTP7	0	0
GET2	0	0
YER084W	17	128
YER084W-A	1	0
YER085C	1	0
ILV1	0	0
AIM10	3	24
YER087C-A	1	0
SBH1	2	1
DOT6	28	379
YER088C-A	21	305
YER088W-B	11	332
PTC2	53	1961
TRP2	12	365
YER090C-A	1	0
MET6	11	188
YER091C-A	22	261
IES5	9	85
TSC11	7	19
AIM11	6	7
PUP3	0	0
RAD51	3	10
SHC1	10	113
YER097W	11	221
UBP9	15	286
PRS2	5	34
UBC6	9	113
AST2	4	41
RPS8B	3	9
SSA4	8	86
RTT105	4	15
NUP157	26	246
MAM1	14	55
GLE2	0	0
YER107W-A	1	0
FLO8	16	121
KAP123	6	23
SWI4	5	29
LSM4	0	0
TMN3	11	108
BOI2	17	129
SPR6	3	5
SLX8	5	43
RPL23B	0	0
SHO1	10	77
AVT6	21	242
YER119C-A	17	252
SCS2	1	0
YER121W	1	0
GLO3	5	61
YCK3	2	3
DSE1	12	176
RSP5	0	0
NSA2	1	0
LCP5	1	0
VFA1	8	86
SAK1	25	545
COM2	16	281
RPS26B	3	11
PMD1	24	359
GLC7	1	0
YER133W-A	1	0
YER134C	4	17
YER135C	1	0
GDI1	0	0
YER137C	7	58
YER137W-A	3	5
YER138W-A	0	0
RTR1	4	94
EMP65	16	268
COX15	4	16
MAG1	7	65
DDI1	16	243
UBP5	20	189
FTR1	8	82
YER145C-A	11	75
LSM5	3	5
SCC4	3	15
YER147C-A	0	0
SPT15	0	0
YER148W-A	9	153
PEA2	19	177
SPI1	4	16
UBP3	2	3
YER152C	16	278
YER152W-A	9	174
PET122	9	34
OXA1	7	37
BEM2	11	77
YER156C	2	25
COG3	9	112
YER158C	16	187
YER158W-A	2	1
BUR6	2	1
SPT2	9	105
RAD4	13	99
GCG1	2	5
CHD1	13	140
PAB1	0	0
YER165C-A	1	0
DNF1	28	651
BCK2	11	105
CCA1	1	0
RPH1	12	87
ADK2	4	12
RAD3	2	9
BRR2	7	17
YER172C-A	0	0
RAD24	5	7
GRX4	7	60
TMT1	14	272
YER175W-A	1	0
ECM32	49	1115
BMH1	0	0
PDA1	4	11
DMC1	11	105
ISC10	9	54
SLO1	0	0
YER181C	2	4
FMP10	2	10
FAU1	6	16
TOG1	18	169
PUG1	9	162
YER186C	21	289
YER187W	5	44
YER188W	8	59
YER188C-A	9	46
YER189W	0	0
YRF1-2	10	84
YER190C-A	0	0
YER190C-B	0	0
YFL068W	0	0
YFL067W	0	0
YFL066C	1	0
YFL065C	1	0
YFL064C	0	0
YFL063W	3	2
COS4	2	10
DDI2	1	0
SNO3	1	0
SNZ3	4	15
THI5	5	38
AAD16	6	77
AAD6	6	15
AGP3	25	236
YFL054C	36	536
DAK2	23	127
YFL052W	13	289
YFL051C	3	12
ALR2	39	936
SWP82	14	95
EMP47	17	118
RGD2	19	187
FMP32	14	654
SEC53	0	0
OTU1	20	423
YFL042C	24	405
YFL041W-A	1	0
FET5	16	212
YFL040W	29	417
ACT1	0	0
YPT1	1	0
TUB2	0	0
RPO41	8	75
MOB2	6	23
RPL22B	9	40
YFL034W	40	535
RIM15	25	522
YFL032W	18	256
HAC1	10	99
YFL031C-A	0	0
AGX1	27	432
CAK1	0	0
CAF16	21	296
GYP8	24	485
STE2	20	261
BST1	12	74
EPL1	6	65
BUD27	38	748
FRS2	1	0
YFL021C-A	77	2443
GAT1	86	2814
PAU5	6	140
YFL019C	4	3
LPD1	16	221
SMX2	0	0
GNA1	0	0
MDJ1	19	253
YFL015W-A	17	244
YFL015C	47	1064
HSP12	7	46
YFL013W-A	53	1487
IES1	79	2168
YFL012W-A	30	1239
YFL012W	16	342
HXT10	60	1730
AUA1	9	127
WWM1	22	509
CDC4	3	2
SMC1	1	0
BLM10	125	2476
SEC4	0	0
VTC2	66	872
MSH4	151	3040
SPB4	9	95
DEG1	27	324
LOC1	30	211
NIC96	60	2264
YPI1	5	5
RPN11	5	23
SAD1	1	0
YFR006W	84	2492
YFH7	71	1873
FAR7	14	46
[truncated: 4,604 more rows]
