# Supplementary material for: Functional mapping of yeast genomes by saturated transposition
Source: eLife. 2017 May 8;6:e23570. doi: 10.7554/eLife.23570 (PMC5466422; doi:10.7554/eLife.23570)
Supplement: Supplementary file 1. — Processed dataset - Dpl1del.wig Processed dataset - Mmm1Del_Vps13D716H.wig Processed dataset - Psd2Del_Dpl1del.wig Processed dataset - V13D716H.wig Processed dataset - WildType1.wig Processed dataset - WildType2.wig Processed dataset - WT_plus_rapamycin.wig Processed dataset - Yen1on.wig summaries of the number of transposon and number of reads per gene, for all genes in each library (in the TXT format). Processed dataset - Dpl1del_pergene.txt Processed dataset - Mmm1Del_Vps13D716H_pergene.txt Processed dataset - Psd2Del_Dpl1del_pergene.txt Processed dataset - V13D716H_pergene.txt Processed dataset - WildType1_pergene.txt Processed dataset - WildType2_pergene.txt Processed dataset - WT_plus_rapamycin_pergene.txt Processed dataset - Yen1on_pergene.txt DOI: http://dx.doi.org/10.7554/eLife.23570.023 [file elife-23570-supp1.zip › Processed Dataset/Processed dataset - V13D716H_pergene.txt]

gene_name	number_of_transposon_per_gene	number_of_read_pergene
YAL069W	15	183
YAL068W-A	8	49
PAU8	3	24
YAL067W-A	8	50
SEO1	57	903
YAL066W	17	253
YAL065C	8	86
YAL064W-B	9	48
TDA8	6	38
YAL064W	7	22
YAL063C-A	3	3
FLO9	55	908
GDH3	127	4817
BDH2	76	1421
BDH1	61	1670
YAL059C-A	20	214
ECM1	27	296
CNE1	67	1494
YAL056C-A	18	418
GPB2	164	4542
PEX22	35	560
ACS1	106	1825
FLC2	87	1440
OAF1	92	1514
AIM2	28	295
GEM1	85	2013
YAL047W-A	21	311
SPC72	6	34
AIM1	9	160
YAL045C	13	206
YAL044W-A	16	333
GCV3	38	674
PTA1	17	264
YAL042C-A	24	867
ERV46	95	2479
CDC24	9	72
CLN3	23	243
CYC3	39	649
CDC19	1	0
YAL037C-B	1	0
YAL037C-A	10	274
YAL037W	42	767
RBG1	57	1264
FUN12	11	193
YAL034C-B	17	993
MTW1	14	138
FUN19	68	1268
POP5	4	4
PRP45	55	1576
YAL031W-A	15	274
GIP4	95	1860
SNC1	28	727
MYO4	177	2764
FRT2	76	1455
SAW1	45	850
YAL026C-A	26	266
DRS2	55	583
MAK16	6	9
LTE1	15	144
PMT2	75	1245
FUN26	82	1539
CCR4	72	1378
ATS1	62	1628
YAL019W-A	50	2113
FUN30	93	1161
LDS1	54	834
PSK1	134	2390
YAL016C-B	11	126
YAL016C-A	9	597
TPD3	4	6
NTG1	79	2198
SYN8	60	1264
DEP1	75	1087
CYS3	13	110
SWC3	138	3456
MDM10	93	1523
SPO7	45	450
FUN14	60	2050
ERP2	55	2058
SSA1	61	1147
YAL004W	10	155
EFB1	0	0
VPS8	260	15307
TFC3	9	304
NUP60	177	9518
ERP1	56	4401
SWD1	93	2725
RFA1	4	31
SEN34	6	54
BUD14	151	3614
ADE1	1	0
KIN3	78	1110
CDC15	7	71
YAR019W-A	13	1571
PAU7	15	337
YAR023C	49	2581
UIP3	46	1256
YAR028W	25	566
YAR029W	7	38
YAR030C	15	175
PRM9	23	524
MST28	28	662
YAT1	215	7220
YAR035C-A	9	64
SWH1	150	3312
YAR047C	6	44
FLO1	97	2024
YAR053W	9	57
YAR060C	0	0
YAR064W	17	177
YAR066W	1	0
YAR068W	1	0
YAR069C	0	0
YAR070C	5	63
PHO11	2	3
IMD1	9	124
YAR075W	7	115
YBL113C	12	166
YBL113W-A	0	0
YBL112C	0	0
YBL111C	1	0
YBL109W	19	380
PAU9	0	0
YBL108W	16	347
YBL107W-A	3	11
MIX23	15	209
SRO77	67	862
PKC1	8	169
SEA4	88	2595
RTG3	26	378
SFT2	19	49
ECM21	73	1232
YBL100W-C	13	113
YBL100C	0	0
ATP1	0	0
BNA4	34	368
BRN1	5	145
YBL096C	14	154
YBL095W	23	312
YBL094C	8	63
ROX3	9	34
RPL32	0	0
SCS22	27	230
MAP2	39	446
MRP21	1	0
AVT5	41	417
TEL1	122	1983
RPL23A	33	396
YBL086C	20	92
BOI1	94	1506
CDC27	6	74
YBL083C	7	40
ALG3	26	297
YBL081W	18	332
PET112	0	0
NUP170	51	880
ATG8	4	5
YBL077W	8	485
ILS1	0	0
SSA3	67	1220
AAR2	24	1016
YBL073W	16	474
RPS8A	4	11
YBL071C-B	8	84
KTI11	2	4
YBL071C	10	136
YBL070C	9	186
AST1	24	359
YBL068W-A	2	7
PRS4	18	262
UBP13	35	267
SEF1	73	1559
YBL065W	20	430
PRX1	14	131
KIP1	92	1951
YBL062W	6	59
SKT5	42	598
YEL1	64	1018
CMC2	1	0
YBL059W	19	276
SHP1	28	486
PTH2	27	576
PTC3	25	426
YBL055C	44	1228
TOD6	68	1631
YBL053W	14	231
SAS3	92	1645
PIN4	36	552
SEC17	0	0
MOH1	9	39
RRT1	11	124
EDE1	108	1880
PSY4	51	1002
COR1	3	3
YBL044W	34	2229
ECM13	34	449
FUI1	78	1168
PRE7	1	0
ERD2	4	8
YBL039W-B	3	2
URA7	68	1233
YBL039C-A	4	34
MRPL16	9	37
APL3	78	1167
YBL036C	28	742
POL12	9	62
STU1	28	481
RIB1	7	49
HEK2	27	382
SHE1	27	227
PET9	0	0
YBL029C-A	17	115
YBL029W	65	1789
YBL028C	14	237
RPL19B	19	132
LSM2	0	0
RRN10	5	12
NCL1	80	1969
MCM2	4	5
PIM1	8	31
HAP3	21	205
RFT1	6	93
APN2	102	2187
POP8	11	114
PEP1	169	3544
FUS3	69	1154
ACH1	81	2040
RRN6	25	354
FMT1	99	7867
YBL012C	33	538
SCT1	133	2400
YBL010C	57	1244
ALK2	130	4193
YBL008W-A	14	219
HIR1	147	2111
SLA1	87	1045
LDB7	37	668
YBL006W-A	15	268
PDR3	214	5309
UTP20	7	96
HTA2	45	1125
HTB2	54	2863
ECM15	26	2390
NTH2	240	10989
RER2	10	175
COQ1	15	111
GPI18	1	0
RCR1	78	4294
UGA2	129	5868
DSF2	178	10798
FLR1	126	3114
HHF1	4	7
HHT1	36	520
IPP1	9	323
YBR012C	30	377
YBR013C	37	549
GRX7	27	548
MNN2	77	1432
YBR016W	29	440
KAP104	12	151
GAL7	0	0
GAL10	44	464
GAL1	4	60
FUR4	99	1617
POA1	41	893
CHS3	71	725
SCO2	45	754
OLA1	40	587
ETR1	31	340
YBR027C	26	593
YPK3	77	965
CDS1	7	18
RKM3	31	348
RPL4A	4	4
YBR032W	31	680
EDS1	150	3009
HMT1	17	126
PDX3	18	155
CSG2	2	3
SCO1	4	13
CHS2	19	236
ATP3	0	0
FIG1	16	178
FAT1	41	357
CST26	47	552
QDR3	60	706
TCM62	66	870
GIP1	61	579
ZTA1	39	357
FMP23	25	519
RPS11B	12	111
REB1	6	52
REG2	37	735
YBR051W	8	114
RFS1	36	234
YBR053C	30	223
YRO2	32	482
PRP6	23	526
YBR056W	33	318
YBR056W-A	8	90
YBR056C-B	8	90
MUM2	17	338
UBP14	31	262
TSC3	1	0
AKL1	57	977
ORC2	9	62
TRM7	11	192
YBR062C	20	297
YBR063C	21	209
YBR064W	8	27
ECM2	49	656
NRG2	20	264
TIP1	14	140
BAP2	13	76
TAT1	14	77
ALG14	0	0
YBR071W	41	824
HSP26	15	212
YBR072C-A	13	429
RDH54	68	880
PFF1	63	1026
ECM8	35	819
YBR076C-A	24	416
SLM4	35	393
ECM33	46	971
RPG1	12	45
SEC18	2	9
SPT7	26	214
UBC4	15	333
TEC1	45	582
MIS1	64	1325
RPL19A	26	310
AAC3	17	219
YBR085C-A	5	25
IST2	37	397
RFC5	2	3
POL30	0	0
YBR089W	0	0
NHP6B	24	246
YBR090C	37	367
TIM12	0	0
PHO3	25	293
PHO5	26	433
PBY1	50	870
RXT2	20	309
YBR096W	15	74
VPS15	25	275
MMS4	36	620
YBR099C	8	81
FES1	5	6
EXO84	16	123
SIF2	25	206
YBR103C-A	17	127
YMC2	39	526
VID24	27	446
PHO88	9	64
IML3	10	40
AIM3	63	655
CMD1	1	0
YBR109W-A	19	437
ALG1	1	0
YSA1	16	63
SUS1	9	22
CYC8	22	151
YBR113W	13	59
RAD16	40	659
LYS2	9	30
YBR116C	25	532
TKL2	55	834
TEF2	0	0
MUD1	20	161
CBP6	4	4
GRS1	2	1
YBR121C-A	0	0
MRPL36	8	118
TFC1	7	35
YBR124W	13	146
PTC4	29	417
TPS1	15	153
YBR126W-A	22	774
YBR126W-B	15	610
VMA2	8	36
ATG14	26	316
OPY1	15	157
SHE3	11	76
CCZ1	4	6
YBR131C-A	0	0
AGP2	33	634
HSL7	77	1350
YBR134W	22	494
CKS1	5	4
MEC1	14	42
YBR137W	21	243
YBR138C	36	401
YBR139W	17	167
IRA1	41	404
BMT2	28	421
YBR141W-A	2	4
MAK5	1	0
SUP45	0	0
YBR144C	20	511
ADH5	22	495
MRPS9	0	0
RTC2	21	564
YSW1	45	459
ARA1	17	172
TBS1	49	712
APD1	23	270
SPP381	17	222
RIB7	2	6
RPB5	0	0
CNS1	0	0
SLI15	3	11
ICS2	16	152
AMN1	42	813
IFA38	2	1
CDC28	1	0
CSH1	25	109
TOS1	31	506
YSY6	2	3
EXO5	2	2
ARL1	4	5
UBS1	13	94
TYR1	6	7
POP7	0	0
PEX32	28	444
SSE2	31	277
NPL4	9	35
SEC66	4	47
SMY2	31	238
UMP1	2	6
YBR174C	10	99
SWD3	16	87
ECM31	15	86
EHT1	35	507
YBR178W	26	302
FZO1	0	0
DTR1	40	293
RPS6B	10	156
SMP1	38	303
YBR182C-A	7	73
YPC1	16	351
YBR184W	35	461
MBA1	8	106
PCH2	50	843
GDT1	23	319
NTC20	14	67
RPS9B	2	1
YBR190W	11	85
RPL21A	3	2
YBR191W-A	0	0
RIM2	0	0
MED8	2	1
AIM4	15	91
MSI1	33	326
PGI1	0	0
YBR196C-A	23	161
YBR196C-B	8	200
YBR197C	59	2068
TAF5	1	0
KTR4	19	153
BEM1	12	28
YBR200W-A	1	0
DER1	7	54
YBR201C-A	6	80
MCM7	5	92
COS111	34	481
LDH1	28	382
KTR3	29	564
YBR206W	11	129
FTH1	35	345
DUR1
YBR209W	25	673
ERV15	11	32
AME1	2	4
NGR1	21	445
MET8	46	1474
SDS24	29	402
HPC2	15	97
YBP1	24	427
ATG12	5	28
PYC2	47	731
YBR219C	47	729
YBR220C	41	596
PDB1	21	543
YBR221W-A	13	210
PCS60	70	1318
TDP1	71	1092
YBR223W-A	9	205
YBR224W	19	252
YBR225W	43	398
YBR226C	7	32
MCX1	32	294
SLX1	16	180
ROT2	37	373
OM14	10	39
YBR230W-A	7	78
SWC5	37	722
YBR232C	12	29
PBP2	37	250
DAD3	0	0
ARC40	0	0
VHC1	48	764
ABD1	3	11
PRP5	5	11
YBR238C	22	284
ERT1	89	1608
THI2	51	1241
YBR241C	67	1630
YBR242W	20	189
ALG7	0	0
GPX2	11	115
ISW1	72	1201
RRT2	7	29
ENP1	2	1
HIS7	28	239
ARO4	15	162
SPO23	51	638
MRPS5	2	2
DUT1	0	0
SRB6	5	22
TRS20	1	0
MTC4	20	217
YBR255C-A	6	82
RIB5	3	13
POP4	1	0
SHG1	9	64
YBR259W	30	502
RGD1	27	504
TAE1	13	97
MIC12	6	88
SHM1	29	225
YPT10	13	127
TSC10	2	3
REI1	15	201
SLM6	2	5
MRPL37	1	0
FMP21	7	31
BIT2	38	464
EFM2	22	326
HSM3	21	140
UBX7	29	292
CHK1	15	105
RIF1	29	343
PPS1	38	500
YBR277C	16	150
DPB3	8	74
PAF1	12	93
SAF1	28	301
DUG2	46	553
MRPL27	3	2
SSH1	19	181
YBR284W	78	1260
YBR285W	5	24
APE3	31	326
YBR287W	36	541
APM3	24	189
SNF5	22	48
BSD2	16	309
CTP1	49	1206
YBR292C	16	67
VBA2	24	325
SUL1	39	377
PCA1	82	1135
PHO89	43	537
YBR296C-A	8	53
MAL33	35	413
MAL31	34	329
YBR298C-A	7	78
MAL32	6	49
YBR300C	11	21
PAU24	2	1
COS2	1	0
YCL076W	2	1
GEX1	3	2
VBA3	1	0
YCL068C	0	0
HMLALPHA2	0	0
HMLALPHA1	0	0
YCL065W	0	0
CHA1	5	53
VAC17	21	235
MRC1	32	182
KRR1	3	5
FYV5	11	123
ADF1	4	7
MIC10	3	15
PRD1	44	667
PEX34	7	24
KAR4	14	114
SPB1	10	64
PBN1	8	94
LRE1	68	1718
APA1	19	287
YCL049C	27	376
YCL048W-A	7	35
SPS22	32	582
POF1	21	447
EMC1	26	349
YCL046W	5	4
MGR1	51	786
PDI1	0	0
YCL041C	32	209
YCL042W	36	790
GLK1	97	2867
GID7	68	1317
ATG22	59	549
SRO9	49	708
GFD2	116	2910
GRX1	11	93
LSB5	72	1857
MXR2	27	133
STE50	52	1602
RRP7	3	10
HIS4	87	1330
BIK1	91	3346
RNQ1	46	1452
FUS1	81	1704
HBN1	34	205
FRM2	44	1001
AGP1	122	2968
YCL023C	32	1313
KCC4	246	5935
YCL022C	46	1372
YCL021W-A	31	617
LEU2	0	0
NFS1	3	18
DCC1	30	347
BUD3	437	14036
YCL012C	45	327
GBP2	104	1573
SGF29	59	2001
ILV6	86	2248
STP22	53	1220
YCL007C	6	73
VMA9	8	14
LDB16	67	1823
PGS1	17	522
YCL002C	75	1866
RER1	51	157
YCL001W-A	36	206
YCL001W-B	31	424
YCR001W	37	971
CDC10	13	59
MRPL32	22	1425
YCP4	66	970
CIT2	157	6698
YCR006C	13	8652
YCR007C	66	1368
SAT4	82	1097
RVS161	20	166
ADY2	65	1511
ADP1	183	3412
PGK1	3	57
YCR013C	6	144
POL4	106	1604
YCR015C	44	830
YCR016W	41	532
CWH43	123	2507
SRD1	17	100
YCR018C-A	17	579
MAK32	68	1234
PET18	44	996
MAK31	6	52
HTL1	1	0
HSP30	57	1568
YCR022C	33	730
YCR023C	113	2639
SLM5	5	16
YCR024C-B	8	99
PMP1	6	24
YCR025C	41	1000
NPP1	87	1683
RHB1	18	78
FEN2	21	172
RIM1	0	0
SYP1	87	1798
RPS14A	18	125
BPH1	129	1533
SNT1	68	1391
ELO2	15	87
RRP43	1	0
RBK1	45	625
PHO87	61	982
BUD5	37	233
YCR038W-A	4	8
MATALPHA2	1	0
MATALPHA1	0	0
YCR041W	2	2
TAF2	13	191
YCR043C	14	294
PER1	1	0
RRT12	72	1295
YCR045W-A	22	241
IMG1	7	15
BUD23	9	17
YCR047W-A	0	0
YCR049C	18	567
ARE1	75	1942
YCR050C	9	220
YCR051W	20	300
RSC6	6	26
THR4	10	90
CTR86	13	79
PWP2	9	117
YIH1	30	549
TAH1	8	81
YCR061W	139	3041
YCR064C	27	911
BUD31	15	59
HCM1	57	824
RAD18	22	151
SED4	82	844
ATG15	72	1022
CPR4	25	380
IMG2	2	1
RSA4	0	0
SSK22	98	1656
SOL2	29	454
ERS1	14	160
YCR075W-A	2	11
FUB1	16	163
PAT1	16	202
PTC6	27	526
SRB8	104	1799
YCR081C-A	11	167
AHC2	16	197
TRX3	11	68
TUP1	3	21
YCR085W	11	44
CSM1	11	58
YCR087W	11	254
YCR087C-A	10	188
ABP1	63	1066
FIG2	48	271
YCR090C	7	144
KIN82	47	843
MSH3	51	326
CDC39	22	201
CDC50	4	7
OCA4	27	278
YCR095W-A	5	8
HMRA2	0	0
HMRA1	1	0
YCR097W-A	1	0
GIT1	28	310
YCR099C	3	75
YCR100C	8	57
YCR101C	5	28
YCR102C	34	394
YCR102W-A	2	1
PAU3	9	52
ADH7	46	729
RDS1	30	201
AAD3	14	48
YCR108C	9	63
COS7	7	124
YDL247W-A	0	0
MPH2	3	6
SOR2	3	2
HXT15	5	55
THI13	11	75
AAD4	32	690
YDL242W	17	336
YDL241W	2	3
YDL240C-A	16	227
LRG1	51	877
ADY3	24	184
GUD1	25	376
AIM6	21	102
PHO13	17	186
YPD1	2	27
GYP7	42	574
MFG1	28	333
OST4	0	0
BRE4	42	521
PTP1	30	457
SSB1	14	85
YDL228C	7	32
HO	72	1098
GCS1	9	63
SHS1	21	234
WHI4	27	203
HBT1	80	1022
FMP45	17	116
YDL221W	44	1553
CDC13	42	1110
DTD1	11	61
YDL218W	28	315
TIM22	1	0
RRI1	27	426
GDH2	67	1343
PRR2	52	739
NOP6	24	325
SHR3	2	2
YDL211C	42	638
UGA4	47	723
CWC2	1	0
NHP2	2	11
GLE1	7	93
YDL206W	41	518
HEM3	1	0
RTN2	25	442
ACK1	36	430
MRPL11	1	0
TRM8	22	249
MGT1	17	306
YDL199C	27	424
GGC1	3	8
ASF2	42	386
YDL196W	22	801
SEC31	1	0
SNF3	29	299
NUS1	1	0
ARF1	8	63
RPL35A	1	0
UFD2	42	579
RBS1	19	154
PPH22	16	237
YDL187C	13	65
YDL186W	17	126
YDL185C-A	8	41
VMA1	4	3
RPL41A	0	0
YDL183C	31	422
LYS20	31	337
INH1	8	90
YDL180W	22	204
PCL9	13	15
DLD2	45	769
YDL177C	22	254
YDL176W	33	351
AIR2	33	390
DLD1	54	883
PAR32	21	223
YDL172C	12	48
GLT1	122	1991
UGA3	38	524
UGX2	14	59
SFA1	38	415
NRP1	35	482
FAP7	3	10
CDC36	4	32
CDC9	4	120
YDL163W	4	120
YDL162C	25	694
ENT1	23	213
MHF2	3	25
DHH1	10	64
YDL159W-A	8	91
STE7	40	455
YDL159C-B	2	6
YDL158C	4	16
YDL157C	8	44
CMR1	71	1195
CLB3	24	306
MSH5	69	1159
SAS10	6	27
YDL152W	13	80
BUD30	9	51
RPC53	11	55
ATG9	18	149
NOP14	12	143
RPN5	1	0
LDB17	17	156
COP1	4	12
YDL144C	22	339
CCT4	0	0
CRD1	23	322
BPL1	1	0
RPO21	7	34
SCM3	1	0
RGT2	70	868
ARF2	25	358
RPL35B	4	8
RDI1	13	147
PPH21	22	433
RPL41B	0	0
SRF1	31	272
CDC53	13	46
LYS21	23	154
STF1	15	171
RPP1B	18	167
YDL129W	27	382
VCX1	36	435
PCL2	49	730
CDC48	4	6
HNT1	19	197
YDL124W	20	427
SNA4	12	166
UBP1	40	476
YDL121C	8	143
YFH1	2	3
YDL119C	21	217
YDL118W	11	99
CYK3	43	379
NUP84	9	45
IWR1	19	188
YDL114W-A	0	0
YDL114W	34	299
ATG20	25	525
TRM3	77	1039
RRP42	1	0
TMA17	21	240
YDL109C	77	1518
KIN28	3	6
MSS2	8	60
PHO2	20	192
NSE4	1	0
QRI7	28	468
QRI1	4	6
POL3	8	33
DUN1	39	710
GET3	14	139
BUG1	36	289
SNU23	3	21
RPN6	0	0
OPI6	10	144
PMT1	38	493
YDL094C	29	793
PMT5	59	775
SRP14	9	175
UBX3	34	350
RAM1	4	7
NUR1	36	532
ASM4	19	127
LUC7	8	42
YDL086W	35	1018
YDL086C-A	23	778
YDL085C-A	7	193
NDE2	41	678
SUB2	2	1
RPS16B	14	141
RPL13A	16	131
RPP1A	4	13
THI3	42	627
MRK1	48	428
MDH3	22	165
VAM6	6	22
RXT3	29	349
RPL31A	0	0
BRE1	12	95
YDL073W	43	500
YET3	9	90
YDL071C	35	406
BDF2	50	480
CBS1	4	9
YDL068W	0	0
COX9	0	0
IDP1	39	700
PEX19	43	870
UBC9	1	0
SYO1	21	283
YDL062W	8	57
RPS29B	2	3
TSR1	1	0
RAD59	27	163
USO1	45	680
YDL057W	53	885
MBP1	47	902
PSA1	1	0
MCH1	62	1414
PBP4	18	163
SLC1	38	731
LHP1	39	587
YDL050C	17	232
KNH1	55	1070
STP4	66	1586
SIT4	4	32
NPC2	20	116
MRP10	7	31
FAD1	1	0
MTF2	7	14
PRP11	4	7
SIR2	88	1537
YDL041W	27	572
NAT1	52	815
PRM7	27	418
BSC1	20	209
PUS9	39	595
GPR1	33	427
YDL034W	6	27
SLM3	63	1590
YDL032W	15	25
DBP10	8	22
PRP9	10	62
ARP2	2	1
MPS1	13	228
YDL027C	37	495
YDL026W	12	114
RTK1	43	430
YDL025W-A	0	0
DIA3	58	976
YDL022C-A	21	620
YDL023C	15	164
GPD1	59	1109
GPM2	63	1052
RPN4	62	587
OSH2	133	3271
ERP3	25	349
CDC7	12	51
YDL016C	18	67
TSC13	0	0
NOP1	0	0
SLX5	15	88
YDL012C	37	848
YDL011C	26	448
GRX6	46	725
YDL009C	24	129
APC11	12	193
YDL007C-A	18	157
RPT2	0	0
PTC1	11	78
MED2	73	522
ATP16	0	0
MCD1	6	45
NHP10	59	1016
RMD1	132	8355
NTH1	228	7954
YRB1	2	1
RCR2	75	2195
YDR003W-A	11	62
RAD57	86	1192
MAF1	16	371
SOK1	110	1159
TRP1	61	1050
YDR008C	31	1198
GAL3	123	2569
YDR010C	23	4710
SNQ2	182	3233
RPL4B	19	324
PSF1	1	0
RAD61	75	748
HED1	22	241
YDR015C	8	37
DAD1	1	0
KCS1	76	1152
YDR018C	108	2174
GCV1	83	1925
DAS2	48	1612
FAL1	2	1
ATG31	18	287
SES1	6	19
FYV1	44	938
RPS11A	8	33
NSI1	70	914
VPS54	15	100
REG1	45	521
YDR029W	12	75
RAD28	70	1287
MIX14	11	114
PST2	37	240
MRH1	26	408
LYS14	38	342
YDR034C-A	5	9
YDR034W-B	6	15
ARO3	45	691
EHD3	57	1325
KRS1	4	38
ENA5	29	638
ENA2	0	0
ENA1	19	360
RSM10	4	7
YDR042C	5	4
NRG1	18	278
HEM13	1	0
RPC11	2	3
BAP3	50	885
HEM12	3	18
YDR048C	16	141
VMS1	4	4
TPI1	0	0
DET1	50	964
DBF4	1	0
YDR053W	0	0
CDC34	6	24
PST1	36	289
YDR056C	27	340
YOS9	28	218
TGL2	22	341
UBC5	14	187
MAK21	18	214
YDR061W	57	718
LCB2	0	0
AIM7	10	138
RPS13	0	0
RRG1	2	3
RTR2	19	217
OCA6	25	972
DOS2	24	284
DOA4	1	0
FMP16	4	25
PAA1	12	188
IPT1	60	1175
SNF11	26	487
TPS2	6	58
PPH3	11	67
RAD55	30	315
SED1	23	166
SHU2	21	331
PET100	4	36
TFB5	1	0
VPS41	1	0
PDC2	3	12
STN1	1	0
RRP8	17	159
TVP23	13	60
AFR1	38	560
SSS1	1	0
RRP1	2	1
SLU7	7	52
YDR089W	61	1092
YDR090C	21	289
RLI1	0	0
UBC13	25	500
DNF2	209	5585
YDR094W	40	1833
YDR095C	39	492
GIS1	56	568
MSH6	56	635
GRX3	28	192
BMH2	53	689
TVP15	27	432
ARX1	24	286
YDR102C	17	213
STE5	32	233
SPO71	60	975
TMS1	29	265
ARP10	34	403
TMN2	37	454
TRS85	19	127
YDR109C	30	199
FOB1	30	851
ALT2	42	505
IRC2	15	242
PDS1	9	38
YDR114C	17	296
YDR115W	0	0
MRPL1	15	137
TMA64	15	120
APC4	24	305
YDR118W-A	6	49
VBA4	61	600
COX26	6	70
TRM1	34	284
DPB4	15	122
KIN1	39	513
INO2	1	0
YDR124W	24	353
ECM18	20	153
SWF1	18	227
ARO1	11	95
MTC5	73	1061
SAC6	2	1
FIN1	10	55
YDR131C	28	283
YDR132C	25	403
YDR133C	0	0
YCF1	33	555
VPS61	34	834
RGP1	17	144
HPR1	29	424
RUB1	7	11
MTQ2	7	33
DOP1	0	0
PEX7	23	382
SAN1	57	1121
MKC7	23	299
TAF12	3	8
SWI5	37	539
EKI1	29	224
KGD2	23	338
YDR149C	6	22
NUM1	30	697
CTH1	23	147
GIR2	12	99
ENT5	24	279
YDR154C	9	143
CPR1	16	310
RPA14	17	124
YDR157W	39	445
HOM2	5	26
SAC3	24	318
SSY1	0	0
YDR161W	6	6
NBP2	7	45
CWC15	15	204
SEC1	4	47
TRM82	36	263
SEC5	32	451
TAF10	1	0
CDC37	1	0
STB3	12	133
YDR169C-A	2	2
SEC7	11	73
HSP42	11	36
SUP35	1	0
ARG82	1	0
HMO1	21	388
RSM24	1	0
NGG1	10	37
UBC1	1	0
SDH4	13	141
CSN9	8	61
YDR179W-A	21	197
SCC2	0	0
SAS4	28	549
CDC1	0	0
YDR182W-A	5	24
PLP1	10	153
YDR183C-A	9	74
ATC1	14	118
UPS3	11	65
YDR186C	45	857
YDR187C	11	59
CCT6	2	2
SLY1	2	1
RVB1	0	0
HST4	25	433
NUP42	27	485
YDR193W	8	111
MSS116	3	2
YDR194W-A	1	0
REF2	16	52
CAB5	3	4
CBS2	0	0
RKM2	13	77
YDR199W	5	27
VPS64	13	77
SPC19	2	1
RAV2	12	92
YDR203W	4	21
COQ4	7	63
MSC2	30	583
EBS1	43	645
UME6	31	277
MSS4	8	34
YDR209C	6	5
YDR210W	6	5
GCD6	3	7
TCP1	1	0
UPC2	75	872
AHA1	30	376
YDR215C	43	985
ADR1	42	421
RAD9	11	196
SPR28	22	289
MFB1	3	11
YDR220C	17	180
GTB1	66	1117
YDR222W	27	125
CRF1	36	522
HTB1	1	0
HTA1	8	47
ADK1	2	2
SIR4	48	381
PCF11	1	0
IVY1	54	525
YDR230W	15	137
COX20	11	117
HEM1	4	5
RTN1	17	137
LYS4	7	46
PRP42	2	2
FMN1	2	2
MRPL7	0	0
SEC26	4	7
YDR239C	72	1004
SNU56	19	76
BUD26	20	189
AMD2	24	526
PRP28	0	0
PEX5	32	643
MNN10	5	72
TRS23	3	17
YDR246W-A	29	1273
VHS1	13	127
YDR248C	17	289
YDR249C	32	457
YDR250C	25	1017
PAM1	24	186
BTT1	7	49
MET32	7	33
CHL4	18	130
RMD5	13	198
CTA1	69	1371
RKM4	12	46
HSP78	26	278
YAP6	38	670
SWM1	42	843
EXG2	38	371
YDR262W	9	53
DIN7	29	230
AKR1	5	24
PEX10	12	67
HEL2	29	264
CIA1	0	0
MSW1	2	2
YDR269C	5	37
CCC2	38	477
YDR271C	9	62
GLO2	13	148
DON1	17	109
YDR274C	38	1915
BSC2	18	159
PMP3	2	5
MTH1	24	394
YDR278C	19	279
RNH202	20	165
RRP45	0	0
PHM6	7	9
YDR282C	18	169
GCN2	43	470
DPP1	25	327
ZIP1	27	335
YDR286C	4	32
INM2	21	342
NSE3	2	1
RTT103	7	22
YDR290W	11	69
HRQ1	49	641
SRP101	0	0
SSD1	51	1465
DPL1	27	472
HDA2	30	177
MHR1	3	43
SUR2	4	36
ATP5	0	0
BFR2	0	0
PRO1	1	0
CFT1	1	0
GPI11	4	5
RSC3	0	0
CPR5	15	219
HNT2	13	161
YDR306C	20	302
PMT7	29	414
SRB7	0	0
GIC2	16	111
SUM1	23	406
TFB1	6	70
SSF2	36	642
PIB1	18	243
RAD34	20	287
IPK1	3	2
OMS1	23	202
HIM1	15	71
MCM21	11	36
YFT2	14	188
SWA2	20	192
DAD4	0	0
YDR320W-B	13	181
ASP1	11	130
MRPL35	2	1
TIM11	1	0
PEP7	18	257
UTP4	3	47
YCG1	2	2
YSP2	58	473
YDR327W	2	1
SKP1	0	0
PEX3	24	344
UBX5	18	136
GPI8	2	1
IRC3	4	3
RQC1	20	234
SWR1	92	1690
MSN5	19	72
YDR336W	33	516
MRPS28	3	16
YDR338C	43	927
FCF1	2	1
YDR340W	17	305
YDR341C	0	0
HXT7	2	7
HXT6	0	0
YDR344C	23	268
HXT3	42	666
SVF1	26	312
MRP1	1	0
PAL1	48	794
YPS7	18	142
ATP22	6	15
SBE2	41	436
YPQ2	18	258
TRR1	7	23
TRP4	9	37
YDR354C-A	0	0
YDR355C	0	0
SPC110	3	20
CNL1	26	156
GGA1	18	132
EAF1	19	253
OPI7	3	5
BCP1	0	0
TFC6	10	63
ESC2	21	199
SEM1	0	0
CDC40	1	0
ESF1	5	22
YDR366C	9	152
KEI1	3	3
YPR1	15	74
XRS2	39	440
DXO1	27	409
CTS2	22	307
YDR371C-A	1	0
VPS74	6	109
FRQ1	1	0
PHO92	12	100
WIP1	2	2
BCS1	3	2
ARH1	2	14
ATP17	2	2
LSM6	0	0
RGA2	48	662
SDH6	8	61
ARO10	44	431
YRA1	0	0
YDR381C-A	3	2
RPP2B	4	7
NKP1	16	61
ATO3	23	492
EFT2	0	0
MUS81	44	439
YDR387C	32	551
RVS167	15	126
SAC7	23	221
UBA2	9	294
YDR391C	13	143
SPT3	6	32
SHE9	29	148
RPT3	2	4
SXM1	13	96
YDR396W	2	1
NCB2	2	1
UTP5	11	60
HPT1	23	161
URH1	21	259
YDR401W	22	199
DIT2	33	308
DIT1	28	305
RPB7	0	0
MRP20	11	174
PDR15	154	2617
YDR406W-A	4	3
TRS120	4	8
ADE8	2	3
SIZ1	39	312
STE14	22	398
DFM1	26	593
RRP17	4	3
YDR413C	4	3
ERD1	20	187
YDR415C	19	287
SYF1	23	409
YDR417C	2	1
RPL12B	1	0
RAD30	34	381
HKR1	44	716
ARO80	39	466
SIP1	26	464
CAD1	20	350
DYN2	8	74
SNX41	12	156
YDR426C	2	1
RPN9	1	0
BNA7	9	36
TIF35	1	0
CYM1	54	972
YDR431W	13	176
NPL3	2	7
YDR433W	2	7
GPI17	4	28
PPM1	19	164
PPZ2	28	410
GPI19	3	4
THI74	15	208
LRS4	3	4
DOT1	45	615
APT2	13	127
YDR442W	20	644
SSN2	105	2034
YDR444W	46	409
YDR445C	12	115
ECM11	11	118
RPS17B	8	62
ADA2	3	2
UTP6	4	36
RPS18A	9	20
YHP1	21	313
PPN1	55	930
TSA2	21	453
GUK1	0	0
YDR455C	11	109
NHX1	22	244
TOM1	137	2200
HEH2	31	249
PFA5	23	206
TFB3	1	0
MFA1	3	2
YDR461C-A	5	24
MRPL28	3	44
STP1	11	57
SPP41	14	56
YDR464C-A	5	10
RMT2	12	291
PKH3	29	315
YDR467C	10	102
TLG1	4	5
SDC1	7	53
UGO1	2	1
RPL27B	14	200
TRS31	2	3
PRP3	7	73
JIP4	44	848
YDR476C	33	426
SNF1	10	24
SNM1	1	0
PEX29	30	279
DIG2	23	460
PHO8	40	998
CWC21	30	776
KRE2	12	131
VPS52	2	1
VPS72	32	239
VPS60	9	65
RIB3	0	0
PAC11	40	334
SLD5	2	1
PKH1	76	1423
YDR491C	32	547
IZH1	31	380
MZM1	10	121
RSM28	17	124
VPS3	19	114
PUF6	18	225
ITR1	31	403
SEC20	11	114
LCD1	9	27
RPL37B	10	95
PLM2	42	467
SAM2	18	265
LPP1	17	196
SPG3	5	28
PSP1	28	189
GMC1	87	1977
GIN4	45	664
GNP1	38	675
YDR509W	12	68
SMT3	0	0
YDR510C-A	6	13
SDH7	10	163
EMI1	36	854
GRX2	5	34
YDR514C	37	542
SLF1	8	23
EMI2	20	330
GRH1	35	374
EUG1	27	354
FPR2	7	61
URC2	25	155
YDR521W	7	56
SPS2	17	174
SPS1	42	348
AGE1	13	136
YDR524W-C	4	12
YDR524C-B	1	0
YDR524C-A	14	99
API2	28	497
SNA2	12	335
YDR526C	0	0
RBA50	2	3
HLR1	28	460
QCR7	4	36
APA2	19	418
CAB1	2	1
KRE28	10	29
HSP31	15	122
FIT1	28	335
YDR535C	43	772
STL1	39	476
YDR537C	9	159
PAD1	12	173
FDC1	19	285
IRC4	8	55
YDR541C	29	449
PAU10	0	0
YDR543C	4	23
YDR544C	6	148
YRF1-1	0	0
YDR545C-A	0	0
YEL077C	41	884
YEL077W-A	5	104
YEL076C-A	0	0
YEL076C	0	0
YEL075W-A	1	0
YEL075C	1	0
YEL074W	27	847
YEL073C	15	499
RMD6	25	424
DLD3	58	1103
DSF1	27	357
HXT13	31	556
YEL068C	5	20
YEL067C	34	892
HPA3	32	658
SIT1	47	630
AVT2	35	965
CAN1	40	355
NPR2	9	31
CIN8	21	223
PRB1	54	745
SOM1	14	96
HHY1	30	1264
PCM1	2	16
YEL057C	28	462
HAT2	36	471
POL5	1	0
RPL12A	7	19
YEL053W-A	6	15
MAK10	48	537
AFG1	32	319
VMA8	4	8
YEL050W-A	11	99
RML2	5	56
PAU2	12	69
TCA17	8	18
FRD1	48	1129
GLY1	17	92
YEL045C	32	1271
IES6	7	11
YEL043W	92	2287
GDA1	52	543
YEF1	54	853
UTR2	53	1024
CYC7	14	365
UTR4	41	879
RAD23	25	536
ANP1	28	567
UTR5	40	2353
YEL034C-A	6	78
HYP2	2	1
MTC7	35	1133
MCM3	1	0
YEL032C-A	0	0
SPF1	56	623
YEL030C-A	12	199
ECM10	72	904
BUD16	21	167
YEL028W	27	364
VMA3	1	0
SNU13	0	0
YEL025C	157	2594
RIP1	2	5
YEL023C	129	2331
GEA2	178	3100
URA3	10	48452
YEL020C-B	0	0
TIM9	3	4
YEL020C	110	2410
MMS21	15	452
YEL018C-A	19	123
EAF5	28	223
PMP2	11	69
GTT3	79	1454
NPP2	101	2298
EDC3	79	1566
YEL014C	19	631
VAC8	59	431
UBC8	61	993
GLC3	156	4792
YEL010W	19	696
YEL009C-A	31	1177
GCN4	69	1104
YEL008W	29	6955
YEL008C-A	8	1241
MIT1	56	714
YEA6	102	3093
VAB2	65	1783
YEA4	98	2148
GIM4	29	1257
WBP1	6	31
IRC22	57	3489
MNN1	247	11145
NOP16	33	297
PMI40	3	4
FMP52	75	3112
YND1	180	7016
NUG1	19	170
YER006C-A	32	644
PAC2	116	3045
TMA20	56	1522
SEC3	155	2392
NTF2	0	0
YER010C	56	1225
TIR1	40	472
PRE1	3	17
PRP22	38	828
HEM14	10	58
BUD25	34	1357
FAA2	107	1827
BIM1	57	1398
AFG3	5	47
SPC25	3	2
ISC1	119	2812
SBH2	23	238
GPA2	76	939
RPN3	7	70
SRB4	5	29
PRO3	1	0
YER023C-A	0	0
YAT2	136	3415
GCD11	2	2
CHO1	2	1
GAL83	55	772
MIG3	85	1708
SMB1	17	170
CHZ1	11	31
YPT31	28	333
FIR1	80	1734
ZRG8	101	1559
YER034W	42	2707
EDC2	51	1290
ARB1	5	4
PHM8	29	616
KRE29	2	1
YER038W-A	16	122
HVG1	28	267
YER039C-A	8	218
GLN3	57	808
YEN1	63	761
MXR1	22	363
SAH1	2	1
ERG28	10	37
MEI4	57	845
ACA1	47	565
SPO73	20	514
YER046W-A	11	205
SAP1	77	1327
CAJ1	29	598
ISD11	2	21
TPA1	39	752
RSM18	2	1
JHD1	55	658
HOM3	32	274
PIC2	47	479
YER053C-A	2	1
GIP2	62	917
HIS1	38	787
FCY2	49	944
RPL34A	14	152
HMF1	11	185
PET117	5	46
PCL6	36	439
FCY21	52	646
FCY22	50	896
CEM1	31	274
GPP2	20	158
THO1	34	296
VHR2	27	309
ICL1	64	1229
RRT13	4	12
YER066C-A	15	54
RGI1	9	189
YER067C-A	6	98
MOT2	29	196
YER068C-A	15	258
ARG5
RNR1	17	104
TDA2	7	11
VTC1	14	231
ALD5	46	334
RPS24A	2	1
YOS1	0	0
PTP3	57	843
YER076C	33	415
YER076W-A	13	86
YER077C	25	257
ICP55	57	1145
YER078W-A	18	86
YER079W	12	278
YER079C-A	13	141
AIM9	43	682
SER3	34	454
UTP7	12	82
GET2	4	6
YER084W	24	445
YER084W-A	12	103
YER085C	12	103
ILV1	1	0
AIM10	1	0
YER087C-A	3	18
SBH1	8	97
DOT6	85	1865
YER088C-A	39	996
YER088W-B	18	789
PTC2	85	2030
TRP2	29	428
YER090C-A	2	1
MET6	3	2
YER091C-A	24	1056
IES5	18	203
TSC11	36	501
AIM11	15	160
PUP3	1	0
RAD51	18	83
SHC1	31	477
YER097W	29	196
UBP9	30	327
PRS2	31	831
UBC6	29	332
AST2	35	549
RPS8B	7	35
SSA4	32	376
RTT105	10	59
NUP157	65	707
MAM1	27	197
GLE2	1	0
YER107W-A	1	0
FLO8	65	591
KAP123	42	403
SWI4	26	198
LSM4	0	0
TMN3	40	714
BOI2	54	920
SPR6	10	100
SLX8	14	405
RPL23B	3	3
SHO1	24	258
AVT6	34	327
YER119C-A	14	501
SCS2	8	26
YER121W	10	78
GLO3	32	422
YCK3	13	89
DSE1	32	428
RSP5	0	0
NSA2	0	0
LCP5	7	63
VFA1	17	302
SAK1	55	845
COM2	28	227
RPS26B	7	38
PMD1	91	1419
GLC7	0	0
YER133W-A	4	15
YER134C	14	170
YER135C	12	143
GDI1	1	0
YER137C	21	252
YER137W-A	5	15
YER138W-A	2	2
RTR1	11	83
EMP65	39	522
COX15	4	22
MAG1	12	89
DDI1	37	461
UBP5	57	900
FTR1	36	389
YER145C-A	14	214
LSM5	5	20
SCC4	12	221
YER147C-A	3	2
SPT15	1	0
YER148W-A	21	185
PEA2	42	705
SPI1	26	349
UBP3	9	45
YER152C	34	595
YER152W-A	18	187
PET122	18	116
OXA1	6	21
BEM2	97	2472
YER156C	11	111
COG3	26	257
YER158C	33	186
YER158W-A	4	3
BUR6	3	2
SPT2	11	40
RAD4	24	208
GCG1	17	246
CHD1	58	585
PAB1	5	30
YER165C-A	3	21
DNF1	79	1478
BCK2	18	165
CCA1	1	0
RPH1	35	332
ADK2	20	193
RAD3	8	114
BRR2	4	34
YER172C-A	6	17
RAD24	24	336
GRX4	19	307
TMT1	29	325
YER175W-A	7	38
ECM32	159	2825
BMH1	15	96
PDA1	41	1407
DMC1	33	404
ISC10	18	246
SLO1	10	116
YER181C	6	18
FMP10	10	107
FAU1	18	174
TOG1	58	641
PUG1	17	165
YER186C	46	713
YER187W	20	364
YER188W	19	258
YER188C-A	20	266
YER189W	1	0
YRF1-2	17	325
YER190C-A	0	0
YER190C-B	0	0
YFL068W	0	0
YFL067W	2	1
YFL066C	1	0
YFL065C	0	0
YFL064C	4	13
YFL063W	16	217
COS4	16	173
DDI2	4	11
SNO3	11	154
SNZ3	7	48
THI5	6	18
AAD16	21	183
AAD6	21	357
AGP3	58	777
YFL054C	75	1648
DAK2	60	860
YFL052W	44	532
YFL051C	14	213
ALR2	84	1360
SWP82	29	227
EMP47	30	402
RGD2	51	532
FMP32	17	191
SEC53	0	0
OTU1	26	335
YFL042C	60	1153
YFL041W-A	4	5
FET5	54	964
YFL040W	69	1281
ACT1	0	0
YPT1	1	0
TUB2	2	1
RPO41	5	4
MOB2	19	348
RPL22B	31	300
YFL034W	88	1516
RIM15	151	4153
YFL032W	16	287
HAC1	31	302
YFL031C-A	2	21
AGX1	70	1473
CAK1	2	1
CAF16	37	588
GYP8	54	795
STE2	53	696
BST1	117	1395
EPL1	17	175
BUD27	105	1293
FRS2	1	0
YFL021C-A	69	2684
GAT1	101	1532
PAU5	7	45
YFL019C	7	8
LPD1	73	1260
SMX2	0	0
GNA1	4	29
MDJ1	43	1425
YFL015W-A	25	544
YFL015C	48	2517
HSP12	16	209
YFL013W-A	80	8528
IES1	153	10274
YFL012W-A	20	3156
YFL012W	30	519
HXT10	109	2464
AUA1	23	312
WWM1	46	903
CDC4	12	116
SMC1	1	0
BLM10	262	5324
SEC4	0	0
VTC2	152	2462
MSH4	230	7332
SPB4	13	109
DEG1	132	3434
LOC1	39	215
NIC96	76	1524
YPI1	3	23
RPN11	7	18
SAD1	5	18
YFR006W	149	4994
YFH7	101	3397
FAR7	42	622
[truncated: 4,604 more rows]
