# Supplementary material for: Functional mapping of yeast genomes by saturated transposition
Source: eLife. 2017 May 8;6:e23570. doi: 10.7554/eLife.23570 (PMC5466422; doi:10.7554/eLife.23570)
Supplement: Supplementary file 1. — Processed dataset - Dpl1del.wig Processed dataset - Mmm1Del_Vps13D716H.wig Processed dataset - Psd2Del_Dpl1del.wig Processed dataset - V13D716H.wig Processed dataset - WildType1.wig Processed dataset - WildType2.wig Processed dataset - WT_plus_rapamycin.wig Processed dataset - Yen1on.wig summaries of the number of transposon and number of reads per gene, for all genes in each library (in the TXT format). Processed dataset - Dpl1del_pergene.txt Processed dataset - Mmm1Del_Vps13D716H_pergene.txt Processed dataset - Psd2Del_Dpl1del_pergene.txt Processed dataset - V13D716H_pergene.txt Processed dataset - WildType1_pergene.txt Processed dataset - WildType2_pergene.txt Processed dataset - WT_plus_rapamycin_pergene.txt Processed dataset - Yen1on_pergene.txt DOI: http://dx.doi.org/10.7554/eLife.23570.023 [file elife-23570-supp1.zip › Processed Dataset/Processed dataset - WildType2_pergene.txt]

gene_name	number_of_transposon_per_gene	number_of_read_pergene
YAL069W	9	236
YAL068W-A	2	20
PAU8	0	0
YAL067W-A	4	7
SEO1	30	758
YAL066W	5	174
YAL065C	3	9
YAL064W-B	4	24
TDA8	2	29
YAL064W	11	164
YAL063C-A	7	271
FLO9	42	1748
GDH3	90	3779
BDH2	63	2158
BDH1	40	1338
YAL059C-A	11	354
ECM1	16	562
CNE1	45	1757
YAL056C-A	16	519
GPB2	94	3249
PEX22	17	195
ACS1	103	4189
FLC2	52	1399
OAF1	73	2329
AIM2	25	303
GEM1	65	1272
YAL047W-A	17	326
SPC72	6	75
AIM1	11	129
YAL045C	9	148
YAL044W-A	13	302
GCV3	32	1535
PTA1	10	264
YAL042C-A	22	908
ERV46	62	3029
CDC24	6	117
CLN3	26	628
CYC3	81	6180
CDC19	2	1
YAL037C-B	2	1
YAL037C-A	7	142
YAL037W	36	1002
RBG1	50	1768
FUN12	7	52
YAL034C-B	19	1332
MTW1	12	172
FUN19	48	1194
POP5	4	7
PRP45	54	1925
YAL031W-A	12	268
GIP4	61	1683
SNC1	16	754
MYO4	150	5055
FRT2	56	2658
SAW1	35	898
YAL026C-A	19	409
DRS2	65	1108
MAK16	2	2
LTE1	20	376
PMT2	73	2113
FUN26	70	3041
CCR4	48	1452
ATS1	50	1840
YAL019W-A	45	2129
FUN30	76	2314
LDS1	38	918
PSK1	104	3145
YAL016C-B	14	93
YAL016C-A	6	244
TPD3	4	5
NTG1	70	3580
SYN8	35	1868
DEP1	54	689
CYS3	4	20
SWC3	85	1845
MDM10	12	84
SPO7	43	717
FUN14	50	2727
ERP2	47	3622
SSA1	61	1907
YAL004W	10	199
EFB1	1	0
VPS8	247	12374
TFC3	7	313
NUP60	164	12007
ERP1	47	6898
SWD1	94	4348
RFA1	6	47
SEN34	7	364
BUD14	115	3258
ADE1	3	9
KIN3	61	1909
CDC15	10	86
YAR019W-A	19	1851
PAU7	10	292
YAR023C	47	3877
UIP3	23	592
YAR028W	19	878
YAR029W	10	126
YAR030C	10	98
PRM9	28	931
MST28	30	652
YAT1	192	10440
YAR035C-A	11	62
SWH1	113	3810
YAR047C	6	26
FLO1	57	2276
YAR053W	6	84
YAR060C	0	0
YAR064W	16	262
YAR066W	0	0
YAR068W	3	72
YAR069C	0	0
YAR070C	4	6
PHO11	1	0
IMD1	8	103
YAR075W	5	118
YBL113C	6	16
YBL113W-A	0	0
YBL112C	0	0
YBL111C	1	0
YBL109W	8	280
PAU9	0	0
YBL108W	10	116
YBL107W-A	0	0
MIX23	14	56
SRO77	45	1073
PKC1	1	0
SEA4	45	2075
RTG3	15	362
SFT2	15	91
ECM21	48	1609
YBL100W-C	13	176
YBL100C	2	16
ATP1	3	7
BNA4	24	796
BRN1	4	56
YBL096C	12	194
YBL095W	16	162
YBL094C	9	90
ROX3	7	113
RPL32	0	0
SCS22	11	165
MAP2	21	515
MRP21	6	69
AVT5	35	853
TEL1	85	3023
RPL23A	17	377
YBL086C	21	257
BOI1	55	1175
CDC27	3	44
YBL083C	4	26
ALG3	20	621
YBL081W	17	442
PET112	22	340
NUP170	21	664
ATG8	0	0
YBL077W	10	246
ILS1	1	0
SSA3	49	1106
AAR2	23	598
YBL073W	11	447
RPS8A	4	21
YBL071C-B	6	22
KTI11	1	0
YBL071C	5	20
YBL070C	8	87
AST1	14	388
YBL068W-A	0	0
PRS4	11	209
UBP13	26	384
SEF1	28	866
YBL065W	18	548
PRX1	17	429
KIP1	60	2067
YBL062W	2	9
SKT5	23	232
YEL1	37	1255
CMC2	0	0
YBL059W	10	107
SHP1	12	173
PTH2	15	619
PTC3	14	218
YBL055C	20	1339
TOD6	49	1846
YBL053W	7	168
SAS3	70	2217
PIN4	27	425
SEC17	0	0
MOH1	4	38
RRT1	3	3
EDE1	68	2306
PSY4	36	1005
COR1	9	154
YBL044W	26	2908
ECM13	20	353
FUI1	53	1124
PRE7	0	0
ERD2	2	19
YBL039W-B	4	46
URA7	45	1218
YBL039C-A	1	0
MRPL16	21	496
APL3	53	1019
YBL036C	19	538
POL12	8	81
STU1	27	966
RIB1	4	11
HEK2	18	216
SHE1	21	263
PET9	0	0
YBL029C-A	15	162
YBL029W	51	3735
YBL028C	13	260
RPL19B	14	59
LSM2	0	0
RRN10	1	0
NCL1	61	2316
MCM2	4	34
PIM1	71	1318
HAP3	13	144
RFT1	5	107
APN2	79	3743
POP8	7	124
PEP1	117	4311
FUS3	46	1758
ACH1	78	3489
RRN6	17	236
FMT1	85	11954
YBL012C	23	687
SCT1	98	4173
YBL010C	38	1884
ALK2	93	6546
YBL008W-A	18	282
HIR1	105	3247
SLA1	96	1639
LDB7	47	1519
YBL006W-A	18	651
PDR3	164	6615
UTP20	9	27
HTA2	40	1450
HTB2	40	3766
ECM15	32	3427
NTH2	227	16177
RER2	7	1255
COQ1	125	7916
GPI18	2	1
RCR1	67	6069
UGA2	108	8639
DSF2	174	14783
FLR1	114	4891
HHF1	14	94
HHT1	33	1271
IPP1	14	178
YBR012C	19	394
YBR013C	27	645
GRX7	27	627
MNN2	67	1598
YBR016W	26	1405
KAP104	5	94
GAL7	1	0
GAL10	27	796
GAL1	2	1
FUR4	71	2011
POA1	24	675
CHS3	57	1160
SCO2	30	1128
OLA1	30	351
ETR1	27	386
YBR027C	21	527
YPK3	59	1737
CDS1	4	19
RKM3	30	865
RPL4A	7	10
YBR032W	28	924
EDS1	109	3083
HMT1	21	708
PDX3	22	448
CSG2	24	730
SCO1	20	674
CHS2	10	451
ATP3	6	7
FIG1	10	260
FAT1	47	466
CST26	39	717
QDR3	38	676
TCM62	32	1338
GIP1	42	717
ZTA1	37	1015
FMP23	11	579
RPS11B	6	9
REB1	6	44
REG2	31	789
YBR051W	13	97
RFS1	20	128
YBR053C	34	1274
YRO2	16	402
PRP6	13	295
YBR056W	22	522
YBR056W-A	7	35
YBR056C-B	6	33
MUM2	15	332
UBP14	24	395
TSC3	0	0
AKL1	31	703
ORC2	8	72
TRM7	11	365
YBR062C	10	185
YBR063C	19	306
YBR064W	3	4
ECM2	29	491
NRG2	25	207
TIP1	12	109
BAP2	8	94
TAT1	5	11
ALG14	0	0
YBR071W	27	767
HSP26	11	225
YBR072C-A	16	321
RDH54	40	1105
PFF1	42	926
ECM8	19	269
YBR076C-A	13	213
SLM4	28	319
ECM33	33	527
RPG1	5	31
SEC18	3	107
SPT7	14	263
UBC4	4	36
TEC1	29	330
MIS1	37	1014
RPL19A	15	264
AAC3	11	99
YBR085C-A	5	5
IST2	48	763
RFC5	1	0
POL30	2	2
YBR089W	0	0
NHP6B	23	388
YBR090C	42	670
TIM12	0	0
PHO3	22	994
PHO5	16	324
PBY1	26	875
RXT2	11	185
YBR096W	12	265
VPS15	17	248
MMS4	29	404
YBR099C	7	119
FES1	6	135
EXO84	12	198
SIF2	10	105
YBR103C-A	14	273
YMC2	30	828
VID24	22	500
PHO88	3	154
IML3	3	26
AIM3	37	1000
CMD1	0	0
YBR109W-A	6	174
ALG1	0	0
YSA1	13	173
SUS1	2	3
CYC8	20	179
YBR113W	11	49
RAD16	25	415
LYS2	35	889
YBR116C	23	469
TKL2	43	1088
TEF2	2	17
MUD1	9	91
CBP6	5	8
GRS1	0	0
YBR121C-A	0	0
MRPL36	5	39
TFC1	8	101
YBR124W	10	134
PTC4	17	201
TPS1	7	54
YBR126W-A	14	256
YBR126W-B	12	225
VMA2	4	47
ATG14	10	84
OPY1	15	171
SHE3	7	17
CCZ1	3	7
YBR131C-A	0	0
AGP2	19	310
HSL7	42	965
YBR134W	18	538
CKS1	2	4
MEC1	10	88
YBR137W	12	266
YBR138C	22	409
YBR139W	23	1001
IRA1	26	385
BMT2	20	545
YBR141W-A	1	0
MAK5	3	2
SUP45	0	0
YBR144C	11	477
ADH5	10	87
MRPS9	2	2
RTC2	10	329
YSW1	17	408
ARA1	14	124
TBS1	26	818
APD1	11	142
SPP381	6	222
RIB7	0	0
RPB5	0	0
CNS1	0	0
SLI15	1	0
ICS2	9	224
AMN1	30	769
IFA38	1	0
CDC28	0	0
CSH1	14	78
TOS1	19	407
YSY6	2	24
EXO5	16	184
ARL1	5	22
UBS1	4	16
TYR1	3	12
POP7	0	0
PEX32	16	334
SSE2	17	222
NPL4	11	257
SEC66	10	61
SMY2	14	159
UMP1	2	1
YBR174C	5	46
SWD3	8	182
ECM31	9	56
EHT1	18	507
YBR178W	20	369
FZO1	6	105
DTR1	18	360
RPS6B	4	25
SMP1	20	477
YBR182C-A	2	9
YPC1	5	69
YBR184W	14	184
MBA1	10	354
PCH2	33	1018
GDT1	15	321
NTC20	8	113
RPS9B	1	0
YBR190W	10	98
RPL21A	2	1
YBR191W-A	0	0
RIM2	3	18
MED8	0	0
AIM4	4	25
MSI1	13	312
PGI1	0	0
YBR196C-A	15	97
YBR196C-B	6	218
YBR197C	47	3057
TAF5	1	0
KTR4	14	118
BEM1	7	42
YBR200W-A	2	3
DER1	10	163
YBR201C-A	2	6
MCM7	5	143
COS111	17	238
LDH1	13	382
KTR3	23	460
YBR206W	6	22
FTH1	15	385
DUR1
YBR209W	22	1018
ERV15	4	32
AME1	4	25
NGR1	14	160
MET8	21	516
SDS24	17	657
HPC2	20	168
YBP1	9	138
ATG12	5	17
PYC2	32	625
YBR219C	35	805
YBR220C	21	759
PDB1	14	245
YBR221W-A	9	383
PCS60	60	2143
TDP1	54	1057
YBR223W-A	10	168
YBR224W	12	103
YBR225W	12	187
YBR226C	3	12
MCX1	18	289
SLX1	11	276
ROT2	24	758
OM14	9	22
YBR230W-A	8	26
SWC5	14	154
YBR232C	8	99
PBP2	20	428
DAD3	0	0
ARC40	0	0
VHC1	36	991
ABD1	0	0
PRP5	1	0
YBR238C	17	100
ERT1	56	1539
THI2	28	1049
YBR241C	24	902
YBR242W	16	532
ALG7	2	3
GPX2	5	31
ISW1	21	967
RRT2	11	30
ENP1	0	0
HIS7	18	271
ARO4	7	37
SPO23	28	667
MRPS5	4	40
DUT1	3	2
SRB6	1	0
TRS20	0	0
MTC4	10	105
YBR255C-A	5	50
RIB5	0	0
POP4	0	0
SHG1	5	73
YBR259W	23	315
RGD1	16	211
TAE1	10	209
MIC12	2	1
SHM1	17	384
YPT10	8	31
TSC10	1	0
REI1	11	304
SLM6	3	53
MRPL37	0	0
FMP21	6	75
BIT2	23	464
EFM2	9	115
HSM3	10	428
UBX7	11	91
CHK1	11	120
RIF1	24	265
PPS1	26	729
YBR277C	10	81
DPB3	4	34
PAF1	13	186
SAF1	19	268
DUG2	30	462
MRPL27	3	10
SSH1	8	71
YBR284W	52	1848
YBR285W	3	10
APE3	20	407
YBR287W	15	325
APM3	12	63
SNF5	9	70
BSD2	10	62
CTP1	33	1227
YBR292C	13	77
VBA2	13	397
SUL1	26	468
PCA1	49	1187
PHO89	27	1061
YBR296C-A	5	17
MAL33	24	284
MAL31	12	183
YBR298C-A	10	415
MAL32	4	41
YBR300C	8	85
PAU24	2	1
COS2	0	0
YCL076W	0	0
GEX1	2	1
VBA3	1	0
YCL068C	1	0
HMLALPHA2	0	0
HMLALPHA1	0	0
YCL065W	0	0
CHA1	1	0
VAC17	9	105
MRC1	27	295
KRR1	3	11
FYV5	4	48
ADF1	1	0
MIC10	7	144
PRD1	28	459
PEX34	10	96
KAR4	10	145
SPB1	6	74
PBN1	5	41
LRE1	34	1415
APA1	15	288
YCL049C	26	342
YCL048W-A	4	49
SPS22	46	2420
POF1	14	495
EMC1	27	503
YCL046W	4	8
MGR1	42	958
PDI1	2	1
YCL041C	37	325
YCL042W	34	1116
GLK1	85	3799
GID7	80	2403
ATG22	41	1207
SRO9	33	1058
GFD2	81	3566
GRX1	5	89
LSB5	49	2380
MXR2	16	202
STE50	33	1601
RRP7	3	6
HIS4	58	1640
BIK1	76	4526
RNQ1	30	1378
FUS1	64	1353
HBN1	26	211
FRM2	27	1148
AGP1	84	3577
YCL023C	35	1681
KCC4	191	7932
YCL022C	43	2083
YCL021W-A	35	1574
LEU2	0	0
NFS1	1	0
DCC1	19	570
BUD3	361	16269
YCL012C	34	468
GBP2	102	3777
SGF29	68	2770
ILV6	63	2271
STP22	56	1460
YCL007C	6	170
VMA9	4	20
LDB16	60	2775
PGS1	82	1496
YCL002C	73	4319
RER1	61	517
YCL001W-A	40	350
YCL001W-B	20	514
YCR001W	24	1118
CDC10	11	123
MRPL32	33	2775
YCP4	50	1184
CIT2	105	5311
YCR006C	26	11731
YCR007C	60	3371
SAT4	59	1889
RVS161	28	553
ADY2	44	2530
ADP1	135	5494
PGK1	1	0
YCR013C	4	49
POL4	90	3030
YCR015C	48	1244
YCR016W	41	838
CWH43	114	3872
SRD1	13	600
YCR018C-A	12	547
MAK32	54	2465
PET18	31	804
MAK31	9	427
HTL1	1	0
HSP30	39	1980
YCR022C	27	1192
YCR023C	85	2815
SLM5	32	387
YCR024C-B	8	74
PMP1	4	7
YCR025C	41	2038
NPP1	71	2120
RHB1	6	151
FEN2	34	576
RIM1	2	23
SYP1	60	2073
RPS14A	10	170
BPH1	101	1954
SNT1	40	645
ELO2	11	40
RRP43	1	0
RBK1	27	748
PHO87	56	1903
BUD5	26	273
YCR038W-A	3	7
MATALPHA2	2	1
MATALPHA1	0	0
YCR041W	1	0
TAF2	13	257
YCR043C	8	356
PER1	1	0
RRT12	69	2217
YCR045W-A	21	469
IMG1	12	46
BUD23	8	54
YCR047W-A	0	0
YCR049C	15	509
ARE1	62	2560
YCR050C	6	23
YCR051W	17	556
RSC6	3	5
THR4	11	237
CTR86	12	433
PWP2	3	9
YIH1	22	586
TAH1	10	310
YCR061W	89	2744
YCR064C	20	2187
BUD31	6	51
HCM1	36	1043
RAD18	12	113
SED4	47	960
ATG15	44	1230
CPR4	12	220
IMG2	5	18
RSA4	1	0
SSK22	56	1819
SOL2	16	530
ERS1	13	446
YCR075W-A	4	18
FUB1	14	289
PAT1	14	95
PTC6	25	558
SRB8	22	223
YCR081C-A	4	7
AHC2	2	18
TRX3	5	93
TUP1	3	5
YCR085W	13	27
CSM1	12	162
YCR087W	9	135
YCR087C-A	9	135
ABP1	33	793
FIG2	45	776
YCR090C	6	48
KIN82	23	1754
MSH3	40	1079
CDC39	13	97
CDC50	8	18
OCA4	7	117
YCR095W-A	1	0
HMRA2	0	0
HMRA1	16	72
YCR097W-A	2	13
GIT1	28	534
YCR099C	3	6
YCR100C	4	64
YCR101C	5	16
YCR102C	12	263
YCR102W-A	2	1
PAU3	7	58
ADH7	19	425
RDS1	22	598
AAD3	15	264
YCR108C	5	12
COS7	2	3
YDL247W-A	0	0
MPH2	3	174
SOR2	3	3
HXT15	2	12
THI13	7	131
AAD4	21	991
YDL242W	13	579
YDL241W	4	5
YDL240C-A	12	205
LRG1	29	577
ADY3	17	189
GUD1	22	390
AIM6	11	65
PHO13	9	80
YPD1	0	0
GYP7	26	673
MFG1	13	214
OST4	0	0
BRE4	30	404
PTP1	18	366
SSB1	12	234
YDL228C	4	59
HO	54	854
GCS1	9	114
SHS1	10	146
WHI4	15	226
HBT1	41	632
FMP45	9	49
YDL221W	38	1866
CDC13	26	1545
DTD1	2	1
YDL218W	16	407
TIM22	0	0
RRI1	24	415
GDH2	36	1427
PRR2	31	981
NOP6	9	111
SHR3	4	22
YDL211C	25	617
UGA4	28	554
CWC2	1	0
NHP2	3	3
GLE1	4	12
YDL206W	18	257
HEM3	2	1
RTN2	16	670
ACK1	15	271
MRPL11	1	0
TRM8	17	494
MGT1	11	302
YDL199C	21	295
GGC1	20	268
ASF2	34	966
YDL196W	22	634
SEC31	1	0
SNF3	18	138
NUS1	2	2
ARF1	7	98
RPL35A	1	0
UFD2	24	911
RBS1	21	187
PPH22	13	90
YDL187C	9	36
YDL186W	5	36
YDL185C-A	3	17
VMA1	3	3
RPL41A	0	0
YDL183C	15	294
LYS20	14	338
INH1	7	50
YDL180W	10	55
PCL9	8	131
DLD2	44	1172
YDL177C	10	150
YDL176W	23	242
AIR2	13	143
DLD1	38	1246
PAR32	16	253
YDL172C	9	72
GLT1	78	2633
UGA3	22	621
UGX2	4	12
SFA1	11	408
NRP1	19	403
FAP7	1	0
CDC36	3	13
CDC9	5	96
YDL163W	4	92
YDL162C	14	399
ENT1	12	505
MHF2	4	74
DHH1	2	4
YDL159W-A	6	112
STE7	25	705
YDL159C-B	1	0
YDL158C	6	20
YDL157C	6	24
CMR1	35	1392
CLB3	11	278
MSH5	41	1341
SAS10	0	0
YDL152W	5	27
BUD30	1	0
RPC53	1	0
ATG9	17	324
NOP14	10	182
RPN5	0	0
LDB17	11	69
COP1	4	85
YDL144C	25	467
CCT4	1	0
CRD1	21	301
BPL1	2	1
RPO21	4	9
SCM3	0	0
RGT2	29	702
ARF2	17	283
RPL35B	5	20
RDI1	6	54
PPH21	11	141
RPL41B	1	0
SRF1	12	351
CDC53	5	15
LYS21	17	462
STF1	4	43
RPP1B	5	16
YDL129W	12	137
VCX1	16	114
PCL2	27	543
CDC48	0	0
HNT1	13	86
YDL124W	17	594
SNA4	12	290
UBP1	20	500
YDL121C	14	601
YFH1	1	0
YDL119C	16	407
YDL118W	5	25
CYK3	30	466
NUP84	6	67
IWR1	14	237
YDL114W-A	0	0
YDL114W	17	291
ATG20	21	557
TRM3	48	1013
RRP42	1	0
TMA17	9	76
YDL109C	47	856
KIN28	2	12
MSS2	23	535
PHO2	15	490
NSE4	1	0
QRI7	19	156
QRI1	1	0
POL3	6	88
DUN1	25	283
GET3	11	230
BUG1	19	498
SNU23	1	0
RPN6	1	0
OPI6	10	145
PMT1	20	488
YDL094C	17	266
PMT5	42	486
SRP14	6	99
UBX3	24	810
RAM1	2	1
NUR1	17	345
ASM4	22	297
LUC7	7	27
YDL086W	36	1262
YDL086C-A	22	1056
YDL085C-A	2	3
NDE2	19	426
SUB2	0	0
RPS16B	10	77
RPL13A	7	77
RPP1A	1	0
THI3	29	935
MRK1	43	871
MDH3	17	320
VAM6	19	143
RXT3	13	124
RPL31A	3	36
BRE1	7	70
YDL073W	29	657
YET3	10	265
YDL071C	24	257
BDF2	29	293
CBS1	11	141
YDL068W	4	22
COX9	3	14
IDP1	26	700
PEX19	20	304
UBC9	1	0
SYO1	26	412
YDL062W	6	24
RPS29B	3	14
TSR1	1	0
RAD59	25	219
USO1	35	863
YDL057W	27	802
MBP1	33	473
PSA1	2	1
MCH1	58	3033
PBP4	14	261
SLC1	29	1286
LHP1	30	580
YDL050C	12	200
KNH1	35	1545
STP4	56	1764
SIT4	2	25
NPC2	18	490
MRP10	3	5
FAD1	2	89
MTF2	30	555
PRP11	3	5
SIR2	70	2407
YDL041W	17	223
NAT1	41	1086
PRM7	26	721
BSC1	23	160
PUS9	25	834
GPR1	29	302
YDL034W	5	38
SLM3	65	2202
YDL032W	10	126
DBP10	7	70
PRP9	5	14
ARP2	1	0
MPS1	7	312
YDL027C	36	629
YDL026W	8	70
RTK1	41	639
YDL025W-A	2	1
DIA3	54	1862
YDL022C-A	23	1109
YDL023C	17	402
GPD1	42	1363
GPM2	52	1887
RPN4	62	673
OSH2	135	5945
ERP3	21	798
CDC7	6	71
YDL016C	13	103
TSC13	0	0
NOP1	0	0
SLX5	30	352
YDL012C	23	1105
YDL011C	21	700
GRX6	38	992
YDL009C	18	75
APC11	9	197
YDL007C-A	16	186
RPT2	2	2
PTC1	15	53
MED2	50	621
ATP16	16	185
MCD1	12	216
NHP10	62	3584
RMD1	115	10267
NTH1	222	12386
YRB1	2	2
RCR2	65	4414
YDR003W-A	10	56
RAD57	80	1077
MAF1	29	605
SOK1	84	2695
TRP1	50	2366
YDR008C	25	1829
GAL3	86	3970
YDR010C	33	5771
SNQ2	160	6443
RPL4B	19	463
PSF1	1	0
RAD61	54	1545
HED1	13	388
YDR015C	5	68
DAD1	2	2
KCS1	64	2034
YDR018C	88	2925
GCV1	75	3351
DAS2	35	2111
FAL1	0	0
ATG31	18	709
SES1	5	8
FYV1	39	965
RPS11A	9	43
NSI1	50	1637
VPS54	14	65
REG1	31	840
YDR029W	12	100
RAD28	33	987
MIX14	8	170
PST2	21	747
MRH1	20	1024
LYS14	31	610
YDR034C-A	4	18
YDR034W-B	9	63
ARO3	26	1153
EHD3	37	924
KRS1	3	2
ENA5	27	662
ENA2	0	0
ENA1	8	74
RSM10	5	45
YDR042C	9	68
NRG1	14	180
HEM13	0	0
RPC11	0	0
BAP3	31	594
HEM12	0	0
YDR048C	14	308
VMS1	13	92
TPI1	1	0
DET1	25	339
DBF4	0	0
YDR053W	0	0
CDC34	4	52
PST1	22	293
YDR056C	20	272
YOS9	24	413
TGL2	17	247
UBC5	9	223
MAK21	8	100
YDR061W	27	663
LCB2	1	0
AIM7	5	187
RPS13	0	0
RRG1	10	235
RTR2	8	151
OCA6	12	212
DOS2	12	95
DOA4	1	0
FMP16	5	69
PAA1	5	48
IPT1	44	1005
SNF11	11	128
TPS2	5	32
PPH3	10	87
RAD55	27	638
SED1	15	164
SHU2	14	140
PET100	11	124
TFB5	1	0
VPS41	9	30
PDC2	1	0
STN1	1	0
RRP8	17	537
TVP23	12	322
AFR1	12	259
SSS1	0	0
RRP1	0	0
SLU7	5	73
YDR089W	43	1635
YDR090C	13	82
RLI1	0	0
UBC13	15	158
DNF2	152	5689
YDR094W	29	1143
YDR095C	37	974
GIS1	26	232
MSH6	36	588
GRX3	15	273
BMH2	36	511
TVP15	13	119
ARX1	18	550
YDR102C	11	316
STE5	25	467
SPO71	25	506
TMS1	17	205
ARP10	14	486
TMN2	33	688
TRS85	22	398
YDR109C	15	149
FOB1	23	981
ALT2	25	269
IRC2	6	44
PDS1	9	124
YDR114C	10	144
YDR115W	1	0
MRPL1	7	86
TMA64	8	80
APC4	21	437
YDR118W-A	5	46
VBA4	49	1212
COX26	0	0
TRM1	35	565
DPB4	4	93
KIN1	16	289
INO2	5	24
YDR124W	14	276
ECM18	13	229
SWF1	12	133
ARO1	20	169
MTC5	46	1504
SAC6	9	96
FIN1	12	81
YDR131C	19	563
YDR132C	17	337
YDR133C	1	0
YCF1	20	321
VPS61	24	818
RGP1	5	44
HPR1	5	6
RUB1	3	8
MTQ2	1	0
DOP1	1	0
PEX7	7	79
SAN1	29	528
MKC7	14	269
TAF12	5	25
SWI5	23	729
EKI1	13	332
KGD2	14	266
YDR149C	6	26
NUM1	28	460
CTH1	6	79
GIR2	7	39
ENT5	11	40
YDR154C	6	80
CPR1	4	63
RPA14	11	143
YDR157W	20	349
HOM2	9	87
SAC3	12	147
SSY1	1	0
YDR161W	5	26
NBP2	8	79
CWC15	8	39
SEC1	5	65
TRM82	18	112
SEC5	20	236
TAF10	2	1
CDC37	1	0
STB3	4	45
YDR169C-A	4	42
SEC7	3	18
HSP42	13	128
SUP35	2	1
ARG82	0	0
HMO1	14	415
RSM24	12	204
NGG1	6	54
UBC1	0	0
SDH4	5	66
CSN9	0	0
YDR179W-A	3	10
SCC2	3	2
SAS4	26	354
CDC1	0	0
YDR182W-A	2	2
PLP1	10	138
YDR183C-A	4	4
ATC1	10	159
UPS3	5	92
YDR186C	9	59
YDR187C	10	275
CCT6	1	0
SLY1	1	0
RVB1	0	0
HST4	12	134
NUP42	10	93
YDR193W	4	16
MSS116	7	81
YDR194W-A	2	1
REF2	16	276
CAB5	2	120
CBS2	8	33
RKM2	9	68
YDR199W	5	16
VPS64	9	22
SPC19	0	0
RAV2	6	10
YDR203W	1	0
COQ4	8	83
MSC2	17	493
EBS1	21	429
UME6	18	453
MSS4	6	59
YDR209C	2	16
YDR210W	0	0
GCD6	3	24
TCP1	2	1
UPC2	35	868
AHA1	9	100
YDR215C	40	1190
ADR1	20	248
RAD9	9	200
SPR28	21	617
MFB1	7	9
YDR220C	9	22
GTB1	26	852
YDR222W	11	103
CRF1	19	142
HTB1	0	0
HTA1	0	0
ADK1	1	0
SIR4	28	391
PCF11	1	0
IVY1	25	548
YDR230W	11	124
COX20	13	205
HEM1	0	0
RTN1	4	38
LYS4	29	457
PRP42	0	0
FMN1	0	0
MRPL7	8	13
SEC26	1	0
YDR239C	33	539
SNU56	2	3
BUD26	2	16
AMD2	16	318
PRP28	2	142
PEX5	15	362
MNN10	3	40
TRS23	2	20
YDR246W-A	16	793
VHS1	14	181
YDR248C	10	46
YDR249C	16	290
YDR250C	13	695
PAM1	15	361
BTT1	4	30
MET32	2	2
CHL4	11	103
RMD5	8	201
CTA1	43	1164
RKM4	10	61
HSP78	13	358
YAP6	18	198
SWM1	29	1328
EXG2	27	1223
YDR262W	7	50
DIN7	19	485
AKR1	6	17
PEX10	8	36
HEL2	15	167
CIA1	1	0
MSW1	4	34
YDR269C	5	32
CCC2	22	614
YDR271C	8	87
GLO2	7	230
DON1	9	189
YDR274C	38	1699
BSC2	11	68
PMP3	0	0
MTH1	14	261
YDR278C	7	53
RNH202	13	303
RRP45	2	2
PHM6	3	2
YDR282C	7	89
GCN2	37	585
DPP1	14	82
ZIP1	13	355
YDR286C	4	40
INM2	8	117
NSE3	1	0
RTT103	0	0
YDR290W	9	84
HRQ1	22	573
SRP101	0	0
SSD1	26	866
DPL1	12	176
HDA2	14	135
MHR1	5	59
SUR2	1	0
ATP5	2	1
BFR2	1	0
PRO1	0	0
CFT1	0	0
GPI11	1	0
RSC3	1	0
CPR5	4	13
HNT2	8	92
YDR306C	9	91
PMT7	16	561
SRB7	0	0
GIC2	14	266
SUM1	15	323
TFB1	1	0
SSF2	18	225
PIB1	13	289
RAD34	15	219
IPK1	2	1
OMS1	11	86
HIM1	5	41
MCM21	5	20
YFT2	7	51
SWA2	16	259
DAD4	0	0
YDR320W-B	8	238
ASP1	9	569
MRPL35	11	107
TIM11	1	0
PEP7	12	734
UTP4	3	18
YCG1	2	1
YSP2	36	538
YDR327W	1	0
SKP1	1	0
PEX3	10	228
UBX5	8	98
GPI8	4	25
IRC3	10	248
RQC1	17	350
SWR1	19	419
MSN5	13	315
YDR336W	12	196
MRPS28	4	134
YDR338C	32	1240
FCF1	1	0
YDR340W	11	71
YDR341C	0	0
HXT7	2	56
HXT6	1	0
YDR344C	23	395
HXT3	20	692
SVF1	17	292
MRP1	10	46
PAL1	25	628
YPS7	13	225
ATP22	6	10
SBE2	15	274
YPQ2	16	87
TRR1	4	4
TRP4	6	27
YDR354C-A	0	0
YDR355C	0	0
SPC110	1	0
CNL1	17	213
GGA1	12	97
EAF1	14	423
OPI7	3	3
BCP1	1	0
TFC6	4	30
ESC2	6	60
SEM1	1	0
CDC40	1	0
ESF1	2	3
YDR366C	3	63
KEI1	2	1
YPR1	9	87
XRS2	25	451
DXO1	14	263
CTS2	9	218
YDR371C-A	0	0
VPS74	4	20
FRQ1	1	0
PHO92	8	96
WIP1	2	3
BCS1	8	91
ARH1	1	0
ATP17	5	39
LSM6	0	0
RGA2	28	478
SDH6	7	44
ARO10	22	531
YRA1	1	0
YDR381C-A	1	0
RPP2B	3	13
NKP1	10	127
ATO3	17	555
EFT2	0	0
MUS81	29	511
YDR387C	16	152
RVS167	17	145
SAC7	22	155
UBA2	6	131
YDR391C	9	182
SPT3	5	63
SHE9	20	324
RPT3	1	0
SXM1	17	90
YDR396W	2	1
NCB2	2	1
UTP5	5	20
HPT1	5	41
URH1	8	86
YDR401W	16	153
DIT2	22	223
DIT1	19	475
RPB7	0	0
MRP20	23	503
PDR15	98	3551
YDR406W-A	2	1
TRS120	1	0
ADE8	0	0
SIZ1	18	585
STE14	6	77
DFM1	9	211
RRP17	1	0
YDR413C	1	0
ERD1	17	190
YDR415C	15	275
SYF1	10	49
YDR417C	2	1
RPL12B	2	1
RAD30	19	242
HKR1	22	623
ARO80	23	539
SIP1	12	569
CAD1	16	297
DYN2	4	17
SNX41	12	322
YDR426C	3	3
RPN9	2	10
BNA7	11	207
TIF35	0	0
CYM1	31	901
YDR431W	8	44
NPL3	0	0
YDR433W	0	0
GPI17	1	0
PPM1	10	284
PPZ2	18	695
GPI19	1	0
THI74	5	226
LRS4	6	37
DOT1	13	196
APT2	13	376
YDR442W	3	26
SSN2	17	191
YDR444W	20	276
YDR445C	9	210
ECM11	7	117
RPS17B	2	1
ADA2	2	1
UTP6	5	47
RPS18A	3	5
YHP1	21	233
PPN1	21	487
TSA2	16	592
GUK1	0	0
YDR455C	10	153
NHX1	19	228
TOM1	46	1090
HEH2	14	208
PFA5	17	201
TFB3	2	2
MFA1	1	0
YDR461C-A	1	0
MRPL28	2	3
STP1	4	33
SPP41	7	40
YDR464C-A	2	1
RMT2	11	227
PKH3	12	191
YDR467C	6	191
TLG1	4	62
SDC1	6	67
UGO1	8	24
RPL27B	5	24
TRS31	2	1
PRP3	5	5
JIP4	25	504
YDR476C	12	168
SNF1	3	7
SNM1	0	0
PEX29	15	267
DIG2	15	858
PHO8	12	725
CWC21	20	590
KRE2	9	29
VPS52	4	23
VPS72	16	367
VPS60	3	168
RIB3	0	0
PAC11	36	530
SLD5	1	0
PKH1	49	1305
YDR491C	20	459
IZH1	22	278
MZM1	4	108
RSM28	9	96
VPS3	10	139
PUF6	14	381
ITR1	7	71
SEC20	6	30
LCD1	4	14
RPL37B	5	65
PLM2	24	455
SAM2	11	249
LPP1	4	92
SPG3	2	2
PSP1	15	139
GMC1	45	1082
GIN4	29	404
GNP1	22	666
YDR509W	7	46
SMT3	0	0
YDR510C-A	1	0
SDH7	8	125
EMI1	22	1071
GRX2	3	38
YDR514C	22	556
SLF1	5	35
EMI2	15	418
GRH1	19	344
EUG1	19	700
FPR2	7	309
URC2	17	239
YDR521W	3	53
SPS2	8	91
SPS1	17	289
AGE1	16	246
YDR524W-C	0	0
YDR524C-B	2	13
YDR524C-A	8	171
API2	20	370
SNA2	12	748
YDR526C	0	0
RBA50	2	52
HLR1	16	742
QCR7	4	32
APA2	8	124
CAB1	1	0
KRE28	7	11
HSP31	8	49
FIT1	16	235
YDR535C	18	832
STL1	23	776
YDR537C	8	115
PAD1	12	224
FDC1	16	198
IRC4	4	31
YDR541C	19	278
PAU10	0	0
YDR543C	5	5
YDR544C	4	6
YRF1-1	0	0
YDR545C-A	0	0
YEL077C	20	386
YEL077W-A	3	8
YEL076C-A	0	0
YEL076C	0	0
YEL075W-A	1	0
YEL075C	1	0
YEL074W	21	1111
YEL073C	7	85
RMD6	10	343
DLD3	26	543
DSF1	16	280
HXT13	22	563
YEL068C	4	21
YEL067C	25	1133
HPA3	20	487
SIT1	33	1126
AVT2	23	945
CAN1	28	637
NPR2	10	20
CIN8	17	172
PRB1	32	887
SOM1	18	243
HHY1	30	1672
PCM1	0	0
YEL057C	22	560
HAT2	23	210
POL5	3	2
RPL12A	5	17
YEL053W-A	4	4
MAK10	31	681
AFG1	35	505
VMA8	2	1
YEL050W-A	6	49
RML2	36	1108
PAU2	4	7
TCA17	5	14
FRD1	35	1825
GLY1	2	1
YEL045C	29	1235
IES6	4	11
YEL043W	62	3604
GDA1	33	834
YEF1	31	802
UTR2	39	1779
CYC7	8	84
UTR4	28	558
RAD23	32	528
ANP1	14	374
UTR5	56	2346
YEL034C-A	4	96
HYP2	3	52
MTC7	25	875
MCM3	0	0
YEL032C-A	0	0
SPF1	77	1924
YEL030C-A	7	38
ECM10	68	1179
BUD16	16	200
YEL028W	16	1064
VMA3	2	1
SNU13	0	0
YEL025C	99	3283
RIP1	17	435
YEL023C	82	2377
GEA2	134	3404
URA3	17	68663
YEL020C-B	0	0
TIM9	3	12
YEL020C	83	4509
MMS21	14	258
YEL018C-A	12	469
EAF5	25	784
PMP2	9	359
GTT3	78	1597
NPP2	68	3184
EDC3	79	4015
YEL014C	25	1042
VAC8	49	664
UBC8	42	1152
GLC3	140	7907
YEL010W	31	1424
YEL009C-A	39	1572
GCN4	53	1619
YEL008W	28	9203
YEL008C-A	5	75
MIT1	56	1114
YEA6	79	4237
VAB2	52	2133
YEA4	78	2558
GIM4	29	1919
WBP1	7	209
IRC22	53	3782
MNN1	217	15021
NOP16	28	398
PMI40	3	3
FMP52	65	3224
YND1	143	11021
NUG1	20	495
YER006C-A	31	1382
PAC2	111	5053
TMA20	40	1860
SEC3	117	3205
NTF2	0	0
YER010C	40	1453
TIR1	38	447
PRE1	2	2
PRP22	29	811
HEM14	24	458
BUD25	43	2332
FAA2	85	2632
BIM1	57	3610
AFG3	73	1362
SPC25	6	37
ISC1	109	4897
SBH2	17	335
GPA2	60	2015
RPN3	7	113
SRB4	9	52
PRO3	0	0
YER023C-A	0	0
YAT2	104	5675
GCD11	1	0
CHO1	1	0
GAL83	34	1133
MIG3	62	1910
SMB1	11	148
CHZ1	6	13
YPT31	20	583
FIR1	61	2255
ZRG8	62	1099
YER034W	29	4665
EDC2	34	782
ARB1	8	65
PHM8	19	584
KRE29	2	1
YER038W-A	20	496
HVG1	29	777
YER039C-A	4	126
GLN3	39	681
YEN1	47	1724
MXR1	24	819
SAH1	0	0
ERG28	3	32
MEI4	53	1596
ACA1	24	388
SPO73	18	551
YER046W-A	8	79
SAP1	50	1745
CAJ1	21	258
ISD11	3	35
TPA1	24	350
RSM18	4	13
JHD1	32	1047
HOM3	28	701
PIC2	26	433
YER053C-A	2	1
GIP2	43	1319
HIS1	29	657
FCY2	29	1060
RPL34A	9	68
HMF1	5	86
PET117	11	267
PCL6	26	493
FCY21	32	615
FCY22	27	778
CEM1	23	703
GPP2	8	61
THO1	21	496
VHR2	39	699
ICL1	41	1412
RRT13	6	231
YER066C-A	13	133
RGI1	6	47
YER067C-A	4	25
MOT2	11	124
YER068C-A	10	113
ARG5
RNR1	13	281
TDA2	6	14
VTC1	12	303
ALD5	33	682
RPS24A	0	0
YOS1	0	0
PTP3	43	561
YER076C	33	434
YER076W-A	11	120
YER077C	28	1005
ICP55	36	694
YER078W-A	17	108
YER079W	10	70
YER079C-A	4	51
AIM9	20	998
SER3	23	381
UTP7	2	2
GET2	9	120
YER084W	17	641
YER084W-A	6	56
YER085C	6	56
ILV1	1	0
AIM10	14	174
YER087C-A	7	101
SBH1	5	6
DOT6	41	1297
YER088C-A	40	1470
YER088W-B	16	1120
PTC2	59	2466
TRP2	26	445
YER090C-A	1	0
MET6	23	321
YER091C-A	25	1401
IES5	15	345
TSC11	31	509
AIM11	5	17
PUP3	0	0
RAD51	15	93
SHC1	10	124
YER097W	16	314
UBP9	21	335
PRS2	12	168
UBC6	11	384
AST2	17	302
RPS8B	3	2
SSA4	18	326
RTT105	4	29
NUP157	38	1187
MAM1	19	132
GLE2	0	0
YER107W-A	4	7
FLO8	32	251
KAP123	16	182
SWI4	16	198
LSM4	0	0
TMN3	28	548
BOI2	27	719
SPR6	5	29
SLX8	11	114
RPL23B	1	0
SHO1	15	106
AVT6	19	914
YER119C-A	18	527
SCS2	10	88
YER121W	12	55
GLO3	18	348
YCK3	12	19
DSE1	21	163
RSP5	0	0
NSA2	0	0
LCP5	2	1
VFA1	6	342
SAK1	30	907
COM2	18	644
RPS26B	3	30
PMD1	53	1266
GLC7	3	11
YER133W-A	4	27
YER134C	7	71
YER135C	7	50
GDI1	0	0
YER137C	12	188
YER137W-A	7	30
YER138W-A	1	0
RTR1	5	40
EMP65	17	375
COX15	14	254
MAG1	8	29
DDI1	25	402
UBP5	36	470
FTR1	28	280
YER145C-A	12	159
LSM5	3	28
SCC4	3	9
YER147C-A	1	0
SPT15	1	0
YER148W-A	10	266
PEA2	22	608
SPI1	7	69
UBP3	18	90
YER152C	23	724
YER152W-A	11	367
PET122	23	639
OXA1	25	374
BEM2	32	1056
YER156C	7	24
COG3	17	243
YER158C	26	342
YER158W-A	5	9
BUR6	5	213
SPT2	12	167
RAD4	17	216
GCG1	6	176
CHD1	31	571
PAB1	1	0
YER165C-A	3	16
DNF1	45	1501
BCK2	14	302
CCA1	1	0
RPH1	9	120
ADK2	8	197
RAD3	5	31
BRR2	6	192
YER172C-A	4	28
RAD24	11	177
GRX4	14	213
TMT1	16	411
YER175W-A	1	0
ECM32	89	3968
BMH1	9	163
PDA1	22	898
DMC1	19	604
ISC10	13	204
SLO1	2	2
YER181C	1	0
FMP10	7	134
FAU1	11	175
TOG1	42	842
PUG1	12	282
YER186C	26	470
YER187W	11	113
YER188W	5	57
YER188C-A	15	151
YER189W	0	0
YRF1-2	12	363
YER190C-A	0	0
YER190C-B	0	0
YFL068W	0	0
YFL067W	1	0
YFL066C	0	0
YFL065C	2	2
YFL064C	0	0
YFL063W	8	285
COS4	5	66
DDI2	1	0
SNO3	4	19
SNZ3	5	38
THI5	11	92
AAD16	14	136
AAD6	12	122
AGP3	34	760
YFL054C	45	1724
DAK2	48	1117
YFL052W	21	451
YFL051C	8	72
ALR2	68	2279
SWP82	29	688
EMP47	19	745
RGD2	37	633
FMP32	19	1378
SEC53	1	0
OTU1	19	936
YFL042C	35	1345
YFL041W-A	4	7
FET5	40	1354
YFL040W	44	2009
ACT1	0	0
YPT1	0	0
TUB2	1	0
RPO41	34	583
MOB2	8	246
RPL22B	13	101
YFL034W	62	2015
RIM15	84	2814
YFL032W	14	734
HAC1	23	578
YFL031C-A	1	0
AGX1	62	1652
CAK1	1	0
CAF16	22	840
GYP8	41	1013
STE2	38	965
BST1	81	1681
EPL1	17	285
BUD27	74	1867
FRS2	1	0
YFL021C-A	77	3499
GAT1	97	3427
PAU5	8	293
YFL019C	10	14
LPD1	63	1422
SMX2	0	0
GNA1	1	0
MDJ1	67	2824
YFL015W-A	20	905
YFL015C	45	4057
HSP12	15	244
YFL013W-A	70	9845
IES1	129	12934
YFL012W-A	26	3967
YFL012W	20	612
HXT10	82	4717
AUA1	15	276
WWM1	41	1159
CDC4	9	60
SMC1	2	25
BLM10	225	7443
SEC4	0	0
VTC2	120	4623
MSH4	195	9327
SPB4	9	111
DEG1	110	3775
LOC1	36	288
NIC96	69	2336
YPI1	11	89
RPN11	8	40
SAD1	1	0
YFR006W	132	8798
YFH7	84	4392
FAR7	38	543
[truncated: 4,604 more rows]
