# Supplementary material for: Functional mapping of yeast genomes by saturated transposition
Source: eLife. 2017 May 8;6:e23570. doi: 10.7554/eLife.23570 (PMC5466422; doi:10.7554/eLife.23570)
Supplement: Supplementary file 1. — Processed dataset - Dpl1del.wig Processed dataset - Mmm1Del_Vps13D716H.wig Processed dataset - Psd2Del_Dpl1del.wig Processed dataset - V13D716H.wig Processed dataset - WildType1.wig Processed dataset - WildType2.wig Processed dataset - WT_plus_rapamycin.wig Processed dataset - Yen1on.wig summaries of the number of transposon and number of reads per gene, for all genes in each library (in the TXT format). Processed dataset - Dpl1del_pergene.txt Processed dataset - Mmm1Del_Vps13D716H_pergene.txt Processed dataset - Psd2Del_Dpl1del_pergene.txt Processed dataset - V13D716H_pergene.txt Processed dataset - WildType1_pergene.txt Processed dataset - WildType2_pergene.txt Processed dataset - WT_plus_rapamycin_pergene.txt Processed dataset - Yen1on_pergene.txt DOI: http://dx.doi.org/10.7554/eLife.23570.023 [file elife-23570-supp1.zip › Processed Dataset/Processed dataset - Yen1on.wig]

track type=wiggle_0 maxHeightPixels=60 name="Agnes-Meret-30June2016_S1_L001_R1_001 trimmed (Reads).bam"
variableStep chrom=chrI
76 12 
89 1 
96 15 
101 48 
154 2 
162 2 
173 4 
176 105 
185 124 
198 67 
237 73 
252 1 
302 26 
313 7 
404 1 
441 1 
494 13 
500 5 
507 7 
512 17 
516 1 
519 21 
526 24 
560 10 
561 17 
572 1 
574 9 
579 1 
581 21 
625 6 
678 5 
705 8 
730 20 
769 23 
782 5 
792 6 
810 30 
819 4 
822 2 
946 4 
985 9 
1086 16 
1115 27 
1274 27 
1387 2 
1414 1 
1418 7 
1484 3 
1494 1 
1495 1 
2105 16 
2139 5 
2241 3 
2252 20 
2285 5 
2305 51 
2420 1 
2456 11 
2460 1 
2469 43 
2473 16 
2482 13 
2492 4 
2553 3 
2560 10 
2561 2 
2575 1 
2607 3 
2615 5 
2619 6 
2632 10 
2734 18 
2737 6 
2745 10 
2786 3 
2791 4 
2801 2 
2895 6 
2955 1 
2958 3 
3109 1 
3317 23 
3324 5 
3334 7 
3360 3 
3433 18 
3441 3 
3467 87 
3531 22 
3644 5 
3660 23 
3756 19 
3804 27 
4004 1 
4052 29 
4186 2 
4211 13 
4396 20 
4417 11 
4567 2 
4570 71 
4661 1 
4779 11 
4906 6 
5012 7 
5025 11 
5252 2 
5386 2 
5425 5 
5499 14 
5548 1 
5575 11 
5580 3 
5583 3 
5644 32 
5653 13 
5709 8 
5768 13 
5819 1 
5840 6 
5884 1 
5917 8 
5918 21 
5928 4 
6002 7 
6033 2 
6046 3 
6183 22 
6221 4 
6356 1 
6371 59 
6374 4 
6379 29 
6381 6 
6385 30 
6387 6 
6388 8 
6390 7 
6391 14 
6397 60 
6398 7 
6403 27 
6411 1 
6414 22 
6419 5 
6458 5 
6460 13 
6461 2 
6468 24 
6485 63 
6489 2 
6503 1 
6504 1 
6519 2 
6521 3 
6522 3 
6529 1 
6539 5 
6661 9 
6691 10 
6706 3 
6712 2 
6718 1 
6719 2 
6728 6 
6876 101 
6887 5 
6888 10 
6893 3 
6922 7 
7042 3 
7060 32 
7061 4 
7064 6 
7068 2 
7073 11 
7078 2 
7084 5 
7095 3 
7098 21 
7108 15 
7150 7 
7232 2 
7235 33 
7263 8 
7268 12 
7308 1 
7330 5 
7391 6 
7597 21 
7624 11 
7630 1 
7634 11 
7637 6 
7739 1 
7785 6 
7799 1 
7835 1 
7839 75 
7934 3 
7973 4 
7995 3 
8004 20 
8028 3 
8034 5 
8040 2 
8043 29 
8081 18 
8116 9 
8189 35 
8194 21 
8204 5 
8215 2 
8237 42 
8241 14 
8375 2 
8379 2 
8511 1 
8542 4 
8563 5 
8567 4 
8571 32 
8600 2 
8661 2 
8725 1 
8743 16 
8747 44 
8774 10 
8785 28 
8879 15 
8885 1 
8896 20 
8911 7 
8921 21 
8932 10 
8938 37 
8949 1 
9066 12 
9077 6 
9098 10 
9099 5 
9102 3 
9109 5 
9110 4 
9122 4 
9207 7 
9225 3 
9250 5 
9254 14 
9256 27 
9261 1 
9267 4 
9269 4 
9278 29 
9280 2 
9281 1 
9283 6 
9292 2 
9295 87 
9298 9 
9303 1 
9310 3 
9313 12 
9318 1 
9321 6 
9327 1 
9332 6 
9335 5 
9338 14 
9342 1 
9343 1 
9356 3 
9363 7 
9366 1 
9385 9 
9387 2 
9397 7 
9400 5 
9404 7 
9414 12 
9427 1 
9436 11 
9460 3 
9489 11 
9495 36 
9526 63 
9532 39 
9539 17 
9542 10 
9545 1 
9546 70 
9549 4 
9578 1 
9588 1 
9643 4 
9656 3 
9671 32 
9675 64 
9683 83 
9691 2 
9694 8 
9718 59 
9726 9 
9749 3 
9760 1 
9763 4 
9766 2 
9767 1 
9795 104 
9807 19 
9828 1 
9830 2 
9854 2 
9884 10 
9939 1 
9953 5 
9956 11 
9992 24 
9993 77 
9998 30 
10005 10 
10009 10 
10036 1 
10044 47 
10046 10 
10059 3 
10076 4 
10090 5 
10107 3 
10229 19 
10265 3 
10272 10 
10282 7 
10302 10 
10306 50 
10317 1 
10332 4 
10370 11 
10384 2 
10437 27 
10447 4 
10453 2 
10455 2 
10463 31 
10470 38 
10480 7 
10493 1 
10495 11 
10501 8 
10505 42 
10506 2 
10619 1 
10628 1 
10650 29 
10702 1 
10710 29 
10722 7 
10748 10 
10810 14 
10948 1 
10978 24 
11052 10 
11056 1 
11061 1 
11063 31 
11166 3 
11171 1 
11179 1 
11185 11 
11189 2 
11201 8 
11209 2 
11211 1 
11212 6 
11216 7 
11233 1 
11235 3 
11240 6 
11252 4 
11256 17 
11262 5 
11272 31 
11274 8 
11276 3 
11287 13 
11294 4 
11299 1 
11318 8 
11423 3 
11431 5 
11457 16 
11465 1 
11466 15 
11479 1 
11558 1 
11621 2 
11658 2 
11722 50 
11724 2 
11736 8 
11743 1 
12020 3 
12110 2 
12147 1 
12168 1 
12174 2 
12203 13 
12237 6 
12362 18 
12536 2 
12575 1 
12591 2 
12621 3 
12655 1 
12661 1 
12669 2 
12697 3 
12735 1 
12780 1 
12791 1 
12804 1 
12978 10 
13004 1 
13226 39 
13330 19 
13385 4 
13390 7 
13446 33 
13467 5 
13612 13 
13624 1 
13651 4 
13773 8 
13797 2 
14100 18 
14110 1 
14241 4 
14298 3 
14387 1 
14398 1 
14410 22 
14421 1 
14450 27 
14577 2 
14620 1 
14631 5 
14710 15 
14721 2 
14735 4 
14740 12 
14741 1 
14743 18 
14744 4 
14747 3 
14763 20 
14771 3 
14788 8 
14796 3 
14801 1 
14810 5 
14812 12 
14821 7 
14823 7 
14824 10 
14825 30 
14848 4 
14856 5 
14860 28 
14862 2 
14873 3 
14878 10 
14884 11 
14888 1 
14931 1 
14949 1 
14989 7 
15092 7 
15105 1 
15107 5 
15151 25 
15160 1 
15185 1 
15270 3 
15381 3 
15429 3 
15463 3 
15472 2 
15491 18 
15539 5 
15734 4 
15825 16 
15828 4 
15850 2 
15916 2 
15946 15 
16037 3 
16115 17 
16201 4 
16308 1 
16316 4 
16324 40 
16326 5 
16330 5 
16349 3 
16372 14 
16381 4 
16385 1 
16396 1 
16403 1 
16474 2 
16485 3 
16491 4 
16494 81 
16506 1 
16512 2 
16514 2 
16520 2 
16526 2 
16539 1 
16547 4 
16557 1 
16566 17 
16610 5 
16635 7 
16640 19 
16643 1 
16673 39 
16675 1 
16678 8 
16685 25 
16694 5 
16701 1 
16835 2 
16840 5 
16843 16 
16853 4 
16854 1 
16855 1 
16858 7 
16860 1 
16877 18 
16883 48 
16885 2 
16889 1 
16893 2 
16897 71 
16901 23 
16911 4 
16976 6 
17035 10 
17037 56 
17065 7 
17270 3 
17277 1 
17290 12 
17357 2 
17366 9 
17371 31 
17416 3 
17473 5 
17571 1 
17572 10 
17712 4 
17722 16 
17756 1 
17814 3 
17834 10 
17846 1 
17872 6 
17876 4 
17885 4 
17890 4 
17900 2 
17908 10 
17912 8 
17915 9 
17919 6 
17922 45 
17928 9 
17932 2 
17936 16 
17948 4 
17961 13 
17968 26 
17974 55 
17985 45 
17998 5 
18302 1 
18322 10 
18329 1 
18437 15 
18444 7 
18489 67 
18580 6 
18633 44 
18637 4 
18648 8 
18652 16 
18682 2 
18775 3 
18808 2 
18952 7 
18958 1 
19003 3 
19078 6 
19088 19 
19127 3 
19138 24 
19148 34 
19169 1 
19177 13 
19187 1 
19300 4 
19356 11 
19462 4 
19495 10 
19497 37 
19503 7 
19505 47 
19520 9 
19524 29 
19545 24 
19651 2 
19674 1 
19691 15 
19748 8 
19942 5 
19948 2 
20061 3 
20078 39 
20082 3 
20085 14 
20116 1 
20134 6 
20169 31 
20189 1 
20194 4 
20209 57 
20217 2 
20236 1 
20303 135 
20304 13 
20312 22 
20315 6 
20347 37 
20358 12 
20366 1 
20378 1 
20407 1 
20457 24 
20470 1 
20487 1 
20551 1 
20576 23 
20597 33 
20609 4 
20613 25 
20614 25 
20621 5 
20622 4 
20631 71 
20632 1 
20634 4 
20636 9 
20645 3 
20655 3 
20683 3 
20686 24 
20690 26 
20841 5 
20852 3 
20881 10 
20926 54 
20938 36 
20942 7 
20946 7 
20952 9 
20959 21 
20969 40 
20987 5 
20992 9 
21013 6 
21016 12 
21018 4 
21038 8 
21042 11 
21056 5 
21071 1 
21089 2 
21134 5 
21141 5 
21283 15 
21318 1 
21441 1 
21463 17 
21464 1 
21471 2 
21477 5 
21481 4 
21506 1 
21591 2 
21613 1 
21625 1 
21646 6 
21673 28 
21796 13 
21882 13 
21889 30 
21897 16 
21956 10 
21998 7 
22006 11 
22015 3 
22035 5 
22080 13 
22149 6 
22157 2 
22180 2 
22294 1 
22310 18 
22378 5 
22444 9 
22493 1 
22505 9 
22531 15 
22564 20 
22588 37 
22663 9 
22676 8 
22682 1 
22685 2 
22805 19 
22832 1 
22956 3 
22959 2 
22998 2 
23067 5 
23094 4 
23134 5 
23141 3 
23149 3 
23161 4 
23193 3 
23208 1 
23219 8 
23301 3 
23315 2 
23320 5 
23331 1 
23347 1 
23350 14 
23366 4 
23441 1 
23664 45 
23701 3 
23744 1 
23765 4 
23816 46 
23847 2 
23869 16 
23871 1 
23880 5 
23883 26 
23886 1 
23891 2 
23917 12 
23921 11 
24191 9 
24395 3 
24412 1 
24455 9 
24462 3 
24468 2 
24469 1 
24588 4 
24608 25 
24642 31 
24755 5 
24774 2 
24778 7 
24784 31 
24807 2 
24816 28 
24824 205 
24834 29 
24856 35 
24860 180 
24903 1 
24939 2 
24994 2 
24995 1 
25003 1 
25007 1 
25008 13 
25017 1 
25025 2 
25026 6 
25043 15 
25131 1 
25149 5 
25167 1 
25176 2 
27193 1 
27251 1 
27254 6 
27257 5 
27363 28 
27385 3 
27396 6 
27565 2 
27643 5 
27723 16 
27810 1 
27920 25 
28049 4 
28070 4 
28212 2 
28217 7 
28231 4 
28235 1 
28258 1 
28316 19 
28364 2 
28388 6 
28399 35 
28409 6 
28417 1 
28438 41 
28449 73 
28461 14 
28462 11 
28478 10 
28552 1 
28599 5 
28606 28 
28621 5 
28671 31 
28704 2 
28705 1 
28716 20 
28764 3 
28783 71 
28785 34 
28856 8 
28878 4 
28881 27 
28890 74 
28910 1 
28975 3 
29045 17 
29052 10 
29056 21 
29092 31 
29194 6 
29221 5 
29227 8 
29230 1 
29233 13 
29248 1 
29253 13 
29257 200 
29261 26 
29312 3 
29354 4 
29372 4 
29420 8 
29427 4 
29428 6 
29435 38 
29490 39 
29572 18 
29576 8 
29593 8 
29596 1 
29602 10 
29607 19 
29608 1 
29610 3 
29619 1 
29659 3 
29667 3 
29732 5 
29740 47 
29765 8 
29777 18 
29781 2 
29785 6 
29795 72 
29798 16 
29799 7 
29800 1 
29801 5 
29802 2 
29806 5 
29808 4 
29810 35 
29814 1 
29822 10 
29832 145 
29840 17 
29860 6 
29880 14 
29901 26 
29903 12 
29904 87 
29908 19 
29915 17 
29921 58 
29924 1 
29930 3 
29944 2 
29948 1 
29953 3 
29957 6 
29961 3 
29975 141 
29981 52 
29998 11 
30013 16 
30017 5 
30020 19 
30027 10 
30040 18 
30054 14 
30057 14 
30061 1 
30064 2 
30075 26 
30079 5 
30116 9 
30117 23 
30121 8 
30127 7 
30129 17 
30145 13 
30148 5 
30156 2 
30174 24 
30192 5 
30216 27 
30222 74 
30326 6 
30328 1 
30332 7 
30336 23 
30350 5 
30398 1 
30469 14 
30521 14 
30540 8 
30551 18 
30563 42 
30570 25 
30574 55 
30583 119 
30623 5 
30759 11 
30802 5 
30805 6 
30815 5 
30892 3 
30895 1 
30969 4 
30984 32 
31023 5 
31028 6 
31032 12 
31069 1 
31078 8 
31091 2 
31105 2 
31107 2 
31114 4 
31126 5 
31130 1 
31146 1 
31160 11 
31167 12 
31176 8 
31220 9 
31230 27 
31235 1 
31238 12 
31242 6 
31267 8 
31270 1 
31279 2 
31300 2 
31305 10 
31312 46 
31315 22 
31334 7 
31347 30 
31386 3 
31394 3 
31422 4 
31426 71 
31430 4 
31443 1 
31456 78 
31465 3 
31470 9 
31475 6 
31481 2 
31484 4 
31489 3 
31493 2 
31510 1 
31517 3 
31521 6 
31540 4 
31541 2 
31583 10 
31585 13 
31592 1 
31618 7 
31627 6 
31652 25 
31655 3 
31666 100 
31672 24 
31677 17 
31684 9 
31690 28 
31704 6 
31727 28 
31734 10 
31736 116 
31742 65 
31743 8 
31745 34 
31753 15 
31757 8 
31761 32 
31763 2 
31766 3 
31768 13 
31772 7 
31774 2 
31782 28 
31792 22 
31797 14 
31800 7 
31806 33 
31811 1 
31815 14 
31819 35 
31821 8 
31823 13 
31832 26 
31853 9 
31858 20 
31867 17 
31875 26 
31881 11 
31899 86 
31901 3 
31905 27 
31917 6 
31925 7 
31936 7 
31941 11 
32002 1 
32008 8 
32010 10 
32020 1 
32023 5 
32047 26 
32049 8 
32073 34 
32079 40 
32093 6 
32100 21 
32132 15 
32144 13 
32151 1 
32218 8 
32232 30 
32238 2 
32259 2 
32268 2 
32290 45 
32302 29 
32315 16 
32321 94 
32341 38 
32357 1 
32373 8 
32401 8 
32402 38 
32405 19 
32411 1 
32419 5 
32422 2 
32446 10 
32452 1 
32457 16 
32468 73 
32502 18 
32512 41 
32539 52 
32549 2 
32551 3 
32553 1 
32554 5 
32559 2 
32581 1 
32586 16 
32596 18 
32600 2 
32605 6 
32611 56 
32620 12 
32630 31 
32637 27 
32643 27 
32649 2 
32650 5 
32654 4 
32659 9 
32662 9 
32663 5 
32669 73 
32674 4 
32675 11 
32682 20 
32692 7 
32696 36 
32697 11 
32698 63 
32700 4 
32704 1 
32712 11 
32713 65 
32722 15 
32727 3 
32737 2 
32754 12 
32758 3 
32762 9 
32766 4 
32768 9 
32790 8 
32798 16 
32809 3 
32811 22 
32819 31 
32827 67 
32832 1 
32836 2 
32842 1 
32856 52 
32859 61 
32865 4 
32868 40 
32876 60 
32880 1 
32890 38 
32901 3 
32905 41 
32921 13 
32930 28 
32941 1 
32951 40 
32969 44 
32970 13 
32972 57 
32978 2 
32987 28 
32993 7 
32996 47 
32999 6 
33003 33 
33007 10 
33012 33 
33020 46 
33022 3 
33023 25 
33030 19 
33035 28 
33043 44 
33044 17 
33049 51 
33056 4 
33060 5 
33064 48 
33068 22 
33079 24 
33080 3 
33082 21 
33095 4 
33099 4 
33104 7 
33117 10 
33119 41 
33125 12 
33126 1 
33130 1 
33134 54 
33139 36 
33142 24 
33144 4 
33147 46 
33150 29 
33151 2 
33155 105 
33158 4 
33162 16 
33163 6 
33166 28 
33168 46 
33171 2 
33172 16 
33173 17 
33176 2 
33180 52 
33183 4 
33188 5 
33191 3 
33197 24 
33204 8 
33212 4 
33220 1 
33228 97 
33231 11 
33238 42 
33242 14 
33245 7 
33250 15 
33253 6 
33255 7 
33262 6 
33268 1 
33281 26 
33298 4 
33310 35 
33314 10 
33316 2 
33317 2 
33321 1 
33329 21 
33342 5 
33345 1 
33356 1 
33359 1 
33404 8 
33414 12 
33448 5 
33454 2 
33484 21 
33487 4 
33497 9 
33504 3 
33508 4 
33519 3 
33532 22 
33536 1 
33566 1 
33578 7 
33581 2 
33587 2 
33629 1 
33645 6 
33655 25 
33656 6 
33695 4 
33700 24 
33704 1 
33717 15 
33726 15 
33730 46 
33737 6 
33749 32 
33752 1 
33756 2 
33791 3 
33804 1 
33840 13 
33846 1 
33854 22 
33858 12 
33860 10 
33862 1 
33873 48 
33874 18 
33877 18 
33881 8 
33883 14 
33884 12 
33898 33 
33903 90 
33953 1 
33972 7 
34034 1 
34045 6 
34062 32 
34066 7 
34070 7 
34102 2 
34114 10 
34122 5 
34165 62 
34168 7 
34181 14 
34217 3 
34220 51 
34223 1 
34249 11 
34288 6 
34300 77 
34304 5 
34315 2 
34319 15 
34323 5 
34331 41 
34370 2 
34372 3 
34376 1 
34379 19 
34423 3 
34430 1 
34455 10 
34462 1 
34466 4 
34469 3 
34482 22 
34492 13 
34499 8 
34506 7 
34511 1 
34516 23 
34521 4 
34527 6 
34543 10 
34551 2 
34566 24 
34579 6 
34586 4 
34591 48 
34594 14 
34598 1 
34601 34 
34603 54 
34611 35 
34618 7 
34630 2 
34645 5 
34649 1 
34681 5 
34697 5 
34730 54 
34755 16 
34781 3 
34788 2 
34791 8 
34812 2 
34816 3 
34820 10 
34824 3 
34825 3 
34828 22 
34832 14 
34839 2 
34840 56 
34847 2 
34848 26 
34850 3 
34851 2 
34854 6 
34857 12 
34859 4 
34861 26 
34863 54 
34866 1 
34869 16 
34886 3 
34889 1 
34897 5 
34898 8 
34904 1 
34909 8 
34911 23 
34915 2 
34916 10 
34927 17 
34936 2 
34937 3 
34940 3 
34943 9 
34944 12 
34947 2 
34949 8 
34951 2 
34954 5 
34958 11 
34960 5 
34961 20 
34966 17 
34974 26 
34977 14 
34979 1 
34980 10 
34981 5 
34982 7 
34988 4 
34997 3 
34998 2 
35006 1 
35010 18 
35018 3 
35029 1 
35036 3 
35037 5 
35039 6 
35043 3 
35047 7 
35052 1 
35053 6 
35054 1 
35057 7 
35058 2 
35061 2 
35064 1 
35065 7 
35069 6 
35079 11 
35090 6 
35093 12 
35100 13 
35152 80 
35158 1 
35182 42 
35186 1 
35190 1 
35194 5 
35201 1 
35304 4 
35311 5 
35315 12 
35324 16 
35332 7 
35373 21 
35415 1 
35446 12 
35459 26 
35462 43 
35467 10 
35474 15 
35510 13 
35526 14 
35532 28 
35547 3 
35548 17 
35552 14 
35554 6 
35586 1 
35609 40 
35663 2 
35677 1 
35693 13 
35703 8 
35725 3 
35733 3 
35737 12 
35751 4 
35752 2 
35756 1 
35757 24 
35758 4 
35769 8 
35775 16 
35819 11 
35828 2 
35868 8 
35909 13 
35913 26 
35947 2 
35996 52 
36004 13 
36015 5 
36033 1 
36043 9 
36045 3 
36048 4 
36051 5 
36060 15 
36073 4 
36082 15 
36186 1 
36193 6 
36212 3 
36225 6 
36243 1 
36250 5 
36271 1 
36292 11 
36322 6 
36370 17 
36379 1 
36382 5 
36386 4 
36390 4 
36393 6 
36404 10 
36405 1 
36412 25 
36415 14 
36419 3 
36429 8 
36437 3 
36447 148 
36455 183 
36459 2 
36461 62 
36462 1 
36463 14 
36470 13 
36484 47 
36490 7 
36494 12 
36500 6 
36502 7 
36503 2 
36512 1 
36515 22 
36517 27 
36519 2 
36525 3 
36530 3 
36536 13 
36544 3 
36548 4 
36550 1 
36559 9 
36665 15 
36683 29 
36691 13 
36700 24 
36711 4 
36825 1 
36837 1 
36843 3 
36848 6 
36862 2 
36919 3 
36932 2 
36937 11 
36943 9 
36947 5 
36986 3 
36994 20 
36997 5 
37003 2 
37014 31 
37023 32 
37026 26 
37031 4 
37047 33 
37113 5 
37123 2 
37136 93 
37159 2 
37177 4 
37272 11 
37273 51 
37274 6 
37278 10 
37288 47 
37295 20 
37298 2 
37304 33 
37314 2 
37315 3 
37324 11 
37325 6 
37330 4 
37333 12 
37335 28 
37338 6 
37341 3 
37352 3 
37368 4 
37372 2 
37373 1 
37381 1 
37386 6 
37413 4 
37432 12 
37445 4 
37453 8 
37498 1 
37505 7 
37508 25 
37519 5 
37522 47 
37527 3 
37530 6 
37543 14 
37559 65 
37569 28 
37579 7 
37614 1 
37675 11 
37676 45 
37693 11 
37742 4 
37828 47 
37892 1 
37902 73 
37906 24 
37913 24 
37917 17 
37925 1 
37944 7 
38031 34 
38047 1 
38054 18 
38057 1 
38100 134 
38131 7 
38138 3 
38139 68 
38173 1 
38184 18 
38186 12 
38214 44 
38217 5 
38221 9 
38263 2 
38294 38 
38371 2 
38376 19 
38385 3 
38387 13 
38396 47 
38417 6 
38421 25 
38465 55 
38529 32 
38535 17 
38555 20 
38579 1 
38681 2 
38695 17 
38709 39 
38717 54 
38730 15 
38742 2 
38758 20 
38783 16 
38794 24 
38856 28 
38867 30 
38871 33 
38876 14 
38905 4 
38913 23 
38930 1 
39025 3 
39033 6 
39035 1 
39039 4 
39047 27 
39048 3 
39050 86 
39061 2 
39064 3 
39070 17 
39073 28 
39089 23 
39102 2 
39108 1 
39126 2 
39137 3 
39143 26 
39150 2 
39154 52 
39160 1 
39163 9 
39166 123 
39169 65 
39174 100 
39176 13 
39177 19 
39184 101 
39187 37 
39191 9 
39197 4 
39219 1 
39290 4 
39330 50 
39331 2 
39333 12 
39345 5 
39351 3 
39389 18 
39416 3 
39465 63 
39483 4 
39489 3 
39495 5 
39507 6 
39547 1 
39643 5 
39646 1 
39651 11 
39670 7 
39673 3 
39678 9 
39679 14 
39681 19 
39711 2 
39723 6 
39753 8 
39774 4 
39783 2 
39808 8 
39847 28 
39862 5 
39865 2 
39931 21 
39996 6 
40000 5 
40001 1 
40004 3 
40007 1 
40016 50 
40017 1 
40036 6 
40081 4 
40092 13 
40094 13 
40098 33 
40137 6 
40148 50 
40160 3 
40166 27 
40170 30 
40176 26 
40219 30 
40230 8 
40275 69 
40352 2 
40364 18 
40390 5 
40402 5 
40417 5 
40424 22 
40433 1 
40435 12 
40450 1 
40487 10 
40517 33 
40537 33 
40544 3 
40560 66 
40618 9 
40619 15 
40742 2 
40759 11 
40764 16 
40787 1 
40851 3 
40853 36 
40861 41 
40875 29 
40883 12 
40897 59 
40901 2 
40911 1 
40915 1 
40929 16 
40933 28 
40935 48 
40939 45 
40988 8 
41005 76 
41126 12 
41135 2 
41138 14 
41148 7 
41151 35 
41156 4 
41172 12 
41188 17 
41193 7 
41196 28 
41198 1 
41211 1 
41229 5 
41239 15 
41251 29 
41270 16 
41310 36 
41351 44 
41379 50 
41384 48 
41391 15 
41397 1 
41402 7 
41418 1 
41429 4 
41433 9 
41450 20 
41454 77 
41527 14 
41533 2 
41544 13 
41547 2 
41599 4 
41616 1 
41652 5 
41663 3 
41665 12 
41666 10 
41669 8 
41672 2 
41682 2 
41685 4 
41722 5 
41783 6 
41791 3 
41814 1 
41819 2 
41828 13 
41849 3 
41855 1 
41881 2 
41949 2 
41953 2 
41967 9 
41982 6 
41993 4 
41995 2 
42004 17 
42007 5 
42011 6 
42014 6 
42020 4 
42021 1 
42022 15 
42025 3 
42028 13 
42040 2 
42041 2 
42047 1 
42057 12 
42059 4 
42063 7 
42067 9 
42072 2 
42077 2 
42081 4 
42085 10 
42101 28 
42108 12 
42109 1 
42110 17 
42113 1 
42114 13 
42115 1 
42116 4 
42117 4 
42118 3 
42123 1 
42124 36 
42126 14 
42134 1 
42137 4 
42219 12 
42229 33 
42253 7 
42264 14 
42272 4 
42277 1 
42280 14 
42287 10 
42298 50 
42306 8 
42309 3 
42329 4 
42415 39 
42432 16 
42440 5 
42448 23 
42486 26 
42596 41 
42612 12 
42624 45 
42627 69 
42645 10 
42651 28 
42674 1 
42689 17 
42748 3 
42761 24 
42788 5 
42792 5 
42806 5 
42811 69 
42823 2 
42836 1 
42894 2 
42906 6 
42965 1 
42983 6 
42998 1 
43037 23 
43040 14 
43080 9 
43122 1 
43130 23 
43135 1 
43139 8 
43158 3 
43161 4 
43177 1 
43179 1 
43200 36 
43208 53 
43231 3 
43251 2 
43275 1 
43286 19 
43292 5 
43301 11 
43306 6 
43321 15 
43324 12 
43345 11 
43387 7 
43406 1 
43419 3 
43460 15 
43469 3 
43478 2 
43514 114 
43518 1 
43564 5 
43581 31 
43594 22 
43620 34 
43630 1 
43637 5 
43652 18 
43658 1 
43661 2 
43680 2 
43688 13 
43693 7 
43697 14 
43700 11 
43702 13 
43706 4 
43734 1 
43739 28 
43748 1 
43757 7 
43764 6 
43773 3 
43779 1 
43785 3 
43830 35 
43843 12 
43852 37 
43870 5 
43897 7 
43940 3 
43968 2 
43973 1 
43994 10 
44021 1 
44024 23 
44041 13 
44046 74 
44050 22 
44199 9 
44203 7 
44221 17 
44294 2 
44302 2 
44306 66 
44326 44 
44359 9 
44368 4 
44375 34 
44404 12 
44417 8 
44437 30 
44526 6 
44530 63 
44531 29 
44545 44 
44550 9 
44623 51 
44666 6 
44681 40 
44688 4 
44694 2 
44696 33 
44700 18 
44756 1 
44800 7 
44817 19 
44838 2 
44850 4 
44858 7 
44861 7 
44863 8 
44864 9 
44877 26 
44880 13 
44911 1 
44923 3 
44944 130 
44970 7 
45001 9 
45017 72 
45020 12 
45026 87 
45040 1 
45046 13 
45047 2 
45055 5 
45061 13 
45068 2 
45074 8 
45087 1 
45089 17 
45092 18 
45097 19 
45104 3 
45116 14 
45139 9 
45147 14 
45156 3 
45160 47 
45168 2 
45175 53 
45183 67 
45186 12 
45189 5 
45192 1 
45198 21 
45200 5 
45202 26 
45207 37 
45210 14 
45215 16 
45218 9 
45219 10 
45222 74 
45229 22 
45236 11 
45239 29 
45245 2 
45248 10 
45254 6 
45255 12 
45257 15 
45263 6 
45283 6 
45286 2 
45287 1 
45288 26 
45289 24 
45292 240 
45298 7 
45313 18 
45338 4 
45343 97 
45353 32 
45358 41 
45361 158 
45365 31 
45366 1 
45367 114 
45368 3 
45369 86 
45370 13 
45372 54 
45373 23 
45374 67 
45375 23 
45377 161 
45380 107 
45381 15 
45382 27 
45383 134 
45384 40 
45386 18 
45387 85 
45389 5 
45392 39 
45398 20 
45399 27 
45400 14 
45401 4 
45406 62 
45407 7 
45408 12 
45409 4 
45412 14 
45416 5 
45421 12 
45424 4 
45425 1 
45428 89 
45429 9 
45430 88 
45478 2 
45485 2 
45490 9 
45497 21 
45525 19 
45572 29 
45574 8 
45575 20 
45578 6 
45579 16 
45581 3 
45585 87 
45604 8 
45606 6 
45607 88 
45611 6 
45612 3 
45613 11 
45615 7 
45618 2 
45621 23 
45623 12 
45651 1 
45655 3 
45657 1 
45661 2 
45662 9 
45663 22 
45666 2 
45668 12 
45671 2 
45676 10 
45683 37 
45689 14 
45693 1 
45695 46 
45699 6 
45703 15 
45705 2 
45706 30 
45707 1 
45709 2 
45714 40 
45717 41 
45718 1 
45719 8 
45724 27 
45729 1 
45731 7 
45740 2 
45741 11 
45745 5 
45749 8 
45759 3 
45770 13 
45814 1 
45833 6 
45836 11 
45869 5 
45882 1 
45896 1 
45905 2 
45937 6 
46039 27 
46050 40 
46054 19 
46059 22 
46063 19 
46065 8 
46067 15 
46068 32 
46072 24 
46103 3 
46115 5 
46125 1 
46318 43 
46351 109 
46359 61 
46388 6 
46407 22 
46416 39 
46541 16 
46571 2 
46595 12 
46599 1 
46606 29 
46655 16 
46658 25 
46697 13 
46720 3 
46742 35 
46782 28 
46786 13 
46808 17 
46951 64 
46990 2 
47012 1 
47022 16 
47037 12 
47044 1 
47052 2 
47120 3 
47222 6 
47301 1 
47313 27 
47323 5 
47363 66 
47392 18 
47411 2 
47505 1 
47512 5 
47604 3 
47629 1 
47632 9 
47637 1 
47677 16 
47742 16 
47769 11 
47796 1 
47827 22 
47970 5 
47990 10 
48024 3 
48026 4 
48107 2 
48122 15 
48127 5 
48137 2 
48140 15 
48145 16 
48163 3 
48169 9 
48173 4 
48178 10 
48182 1 
48198 6 
48251 4 
48297 16 
48311 3 
48316 18 
48328 4 
48334 2 
48336 16 
48341 1 
48342 40 
48343 2 
48344 6 
48345 40 
48353 20 
48387 5 
48395 19 
48400 117 
48408 12 
48421 33 
48425 11 
48428 47 
48430 3 
48431 9 
48432 1 
48435 1 
48439 3 
48440 4 
48449 13 
48456 4 
48461 1 
48471 78 
48474 2 
48481 7 
48491 6 
48492 3 
48494 13 
48498 5 
48503 99 
48524 2 
48531 1 
48555 5 
48620 1 
48630 35 
48639 1 
48649 14 
48652 6 
48656 10 
48660 2 
48663 20 
48666 2 
48668 3 
48669 111 
48674 37 
48678 14 
48687 4 
48690 2 
48699 12 
48704 1 
48706 17 
48720 13 
48784 5 
48798 37 
48804 7 
48809 26 
48819 29 
48828 7 
48832 5 
48857 5 
48925 7 
48959 1 
48965 3 
49015 6 
49035 16 
49038 10 
49156 1 
49203 2 
49285 3 
49320 8 
49324 6 
49468 6 
49498 2 
49627 11 
49733 52 
49815 20 
49838 6 
49861 31 
49873 38 
49927 1 
50001 29 
50013 1 
50022 46 
50175 20 
50225 43 
50248 15 
50271 5 
50295 11 
50313 3 
50413 1 
50492 6 
50541 2 
50588 1 
50606 8 
50610 5 
50617 23 
50678 3 
50690 1 
50724 3 
50759 29 
50832 9 
50861 3 
51016 4 
51081 3 
51086 4 
51112 27 
51154 11 
51164 1 
51167 23 
51211 6 
51239 19 
51275 4 
51320 8 
51322 42 
51354 2 
51433 1 
51441 14 
51483 19 
51499 2 
51502 5 
51509 2 
51529 1 
51578 6 
51590 3 
51612 1 
51724 2 
51732 3 
51772 4 
51818 8 
51820 1 
51821 2 
51838 43 
51844 3 
51851 1 
51860 31 
51881 7 
51890 7 
51987 1 
51995 5 
51997 26 
52002 19 
52013 41 
52149 1 
52161 25 
52167 71 
52177 86 
52189 1 
52215 2 
52341 38 
52343 78 
52356 21 
52380 13 
52484 6 
52488 24 
52490 10 
52502 5 
52516 15 
52523 1 
52529 4 
52535 18 
52540 2 
52549 29 
52551 2 
52618 3 
52626 3 
52632 12 
52655 6 
52659 4 
52665 9 
52667 21 
52668 1 
52669 1 
52672 2 
52675 9 
52676 1 
52679 38 
52688 9 
52692 14 
52694 24 
52697 2 
52698 14 
52700 14 
52701 8 
52704 3 
52708 13 
52710 31 
52723 2 
52726 2 
52733 7 
52735 5 
52738 45 
52744 38 
52746 36 
52750 35 
52751 7 
52752 7 
52754 13 
52755 23 
52758 44 
52761 13 
52763 3 
52766 24 
52767 11 
52771 20 
52772 15 
52778 2 
52779 3 
52781 16 
52785 17 
52789 8 
52796 1 
52800 23 
52805 33 
52811 17 
52820 10 
52835 3 
52842 4 
52850 1 
52873 2 
52876 8 
52889 9 
52896 2 
52908 3 
52927 2 
52930 1 
52932 1 
52935 6 
52943 4 
52953 3 
52957 12 
52976 5 
52984 18 
52995 3 
52996 13 
53091 5 
53093 2 
53107 5 
53118 1 
53126 25 
53142 5 
53153 8 
53206 9 
53267 22 
53271 1 
53286 1 
53304 50 
53312 44 
53325 18 
53340 30 
53343 1 
53359 5 
53382 4 
53393 13 
53395 2 
53407 1 
53446 4 
53482 9 
53490 13 
53501 7 
53520 4 
53521 4 
53525 9 
53529 9 
53550 3 
53573 2 
53581 26 
53602 3 
53611 21 
53629 27 
53648 28 
53663 8 
53702 27 
53705 20 
53706 12 
53707 26 
53716 5 
53743 14 
53808 7 
53813 42 
53818 10 
53846 6 
53986 57 
53993 31 
53997 3 
54003 2 
54021 2 
54022 20 
54093 1 
54133 5 
54139 1 
54141 37 
54200 7 
54211 6 
54213 5 
54300 15 
54307 21 
54318 34 
54329 2 
54336 70 
54338 2 
54374 1 
54394 2 
54442 51 
54462 33 
54469 5 
54479 5 
54503 2 
54597 2 
54634 6 
54646 22 
54654 5 
54659 2 
54665 27 
54675 4 
54677 34 
54688 127 
54808 2 
54809 2 
54814 1 
54819 53 
54825 2 
54832 14 
54847 7 
54853 19 
54858 10 
54859 9 
54868 8 
54873 33 
54878 1 
54880 2 
54881 6 
54882 3 
54883 1 
54888 21 
54897 4 
54902 2 
54908 21 
54935 1 
54943 5 
54952 2 
55027 14 
55946 5 
56569 1 
56735 1 
56739 1 
56742 22 
56746 7 
56752 1 
56758 23 
56859 2 
56874 5 
56877 1 
56901 3 
56906 3 
56912 6 
56921 98 
56926 10 
56931 145 
56932 1 
56933 2 
56938 3 
56941 8 
56943 10 
56948 3 
56954 1 
56958 8 
56962 1 
56965 2 
56973 15 
56983 4 
56987 2 
57124 5 
57179 1 
57184 19 
57229 3 
57238 5 
57259 18 
57263 19 
57264 3 
57271 1 
57276 21 
57296 41 
57306 26 
57369 6 
57400 147 
57409 6 
57416 14 
57420 18 
57427 20 
57428 1 
57429 1 
57431 13 
57434 1 
57436 13 
57443 17 
57447 1 
57449 3 
57450 8 
57451 11 
57452 3 
57457 22 
57461 3 
57465 10 
57468 10 
57475 2 
57481 21 
57487 1 
57491 49 
57492 39 
57496 1 
57517 3 
57609 3 
57612 1 
57615 1 
57627 2 
57640 14 
57650 4 
57659 76 
57675 3 
57680 1 
57768 2 
57819 2 
57820 56 
57825 3 
57839 72 
57851 21 
57861 5 
57867 2 
57880 47 
57903 1 
57936 35 
57975 1 
57979 11 
57982 1 
57993 7 
57995 8 
57996 15 
58008 87 
58112 6 
58115 14 
58122 5 
58127 11 
58142 63 
58151 19 
58166 33 
58168 19 
58169 26 
58177 6 
58178 39 
58182 9 
58185 1 
58196 1 
58207 12 
58229 25 
58256 11 
58286 14 
58290 2 
58293 2 
58299 18 
58305 8 
58310 21 
58313 8 
58319 1 
58323 5 
58331 54 
58332 10 
58339 14 
58342 34 
58351 129 
58355 40 
58363 7 
58388 3 
58391 81 
58445 39 
58464 5 
58489 3 
58497 16 
58501 26 
58502 15 
58507 22 
58512 18 
58515 22 
58517 9 
58518 19 
58520 4 
58521 21 
58522 131 
58524 2 
58529 5 
58532 76 
58541 6 
58544 5 
58576 4 
58587 14 
58603 25 
58606 6 
58607 13 
58610 21 
58612 31 
58613 93 
58620 12 
58622 5 
58623 22 
58628 16 
58631 20 
58632 37 
58633 1 
58636 6 
58638 10 
58642 12 
58646 15 
58649 12 
58664 8 
58668 1 
58757 23 
58765 7 
59442 6 
59488 85 
59500 4 
59504 9 
59511 3 
59520 32 
59540 10 
61078 14 
61084 12 
61087 4 
61089 39 
61098 18 
61101 24 
61109 28 
61110 54 
61111 57 
61113 13 
61115 14 
61120 1 
61121 13 
61123 2 
61130 57 
61131 2 
61134 77 
61140 30 
61142 111 
61150 11 
61154 12 
61186 1 
61189 91 
61193 107 
61196 33 
61197 11 
61200 20 
61201 2 
61202 31 
61204 4 
61205 20 
61206 79 
61208 13 
61209 5 
61212 42 
61216 56 
61218 2 
61220 106 
61224 163 
61225 35 
61226 3 
61227 27 
61230 13 
61236 62 
61243 17 
61247 41 
61251 11 
61255 6 
61258 1 
61260 6 
61279 1 
61287 3 
61292 16 
61338 28 
61342 37 
61369 5 
61383 118 
61391 39 
61399 14 
61400 1 
61415 87 
61426 6 
61434 73 
61451 5 
61472 13 
61477 10 
61531 3 
61561 9 
61579 6 
61583 5 
61585 74 
61589 63 
61598 4 
61608 1 
61613 1 
61643 42 
61662 5 
61668 13 
61683 23 
61717 5 
61729 1 
61742 1 
61751 1 
61760 2 
61781 39 
61834 10 
61853 1 
61885 11 
61889 1 
61896 7 
61899 4 
61913 5 
61920 3 
61926 18 
61962 1 
61974 32 
61987 3 
62002 1 
62034 1 
62055 1 
62062 12 
62066 6 
62074 6 
62083 57 
62101 25 
62120 25 
62134 7 
62139 6 
62141 12 
62167 23 
62170 9 
62171 4 
62177 10 
62190 7 
62193 1 
62198 2 
62206 4 
62211 22 
62219 17 
62226 13 
62228 24 
62234 31 
62240 8 
62245 29 
62250 64 
62258 1 
62264 12 
62268 3 
62270 23 
62275 24 
62276 8 
62282 58 
62284 10 
62287 8 
62297 3 
62305 13 
62309 7 
62315 31 
62323 31 
62324 3 
62330 1 
62339 3 
62343 1 
62368 3 
62369 18 
62376 26 
62384 37 
62387 18 
62401 44 
62422 5 
62425 40 
62429 8 
62435 94 
62440 5 
62446 60 
62448 3 
62454 38 
62457 19 
62468 2 
62474 5 
62479 8 
62515 5 
62562 53 
62566 1 
62592 1 
62603 36 
62606 2 
62609 3 
62617 6 
62619 11 
62622 9 
62625 3 
62628 42 
62632 2 
62633 3 
62635 3 
62636 1 
62640 1 
62641 3 
62642 4 
62644 46 
62647 19 
62682 14 
62686 41 
62690 1 
62695 2 
62700 137 
62707 5 
62709 61 
62721 7 
62726 66 
62735 75 
62742 116 
62749 3 
62754 8 
62763 2 
62830 1 
62846 22 
62880 2 
62900 8 
62902 87 
62915 22 
64980 80 
64989 2 
65029 5 
65126 8 
65149 2 
65362 10 
65371 1 
65387 6 
65395 31 
65397 2 
65398 7 
65406 5 
65415 3 
65424 18 
65429 10 
65457 3 
65461 4 
65467 27 
65474 5 
65477 25 
65480 11 
65482 12 
65591 2 
65605 3 
65637 9 
65646 2 
65649 4 
65652 1 
65664 1 
65731 14 
65786 1 
65886 21 
65905 16 
65973 1 
65993 2 
66052 1 
66089 2 
66096 9 
66099 1 
66153 7 
66159 16 
66171 1 
66182 12 
66191 6 
66209 4 
66215 4 
66229 1 
66240 12 
66252 4 
66255 3 
66277 5 
66293 18 
66306 2 
66307 8 
66431 2 
66638 3 
66660 8 
66761 2 
66889 2 
67127 1 
67330 2 
67374 2 
67524 3 
67560 12 
67605 2 
67645 1 
67648 3 
67695 35 
67768 2 
67770 1 
67784 2 
67833 3 
67849 6 
67878 2 
67884 4 
67887 1 
67889 2 
67921 4 
67933 3 
67944 2 
67947 1 
67951 1 
67953 1 
67955 2 
67961 2 
67966 4 
67968 2 
67986 9 
67993 9 
67994 4 
67995 6 
68001 2 
68005 85 
68012 1 
68018 37 
68020 1 
68024 1 
68026 14 
68028 3 
68032 1 
68033 11 
68035 2 
68038 8 
68039 1 
68043 2 
68047 1 
68048 5 
68063 4 
68066 3 
68068 2 
68069 7 
68075 46 
68085 3 
68086 5 
68087 3 
68090 2 
68130 2 
68141 31 
68147 3 
68152 45 
68153 1 
68154 6 
68155 11 
68160 3 
68163 18 
68167 69 
68173 1 
68176 4 
68178 1 
68179 84 
68180 4 
68181 12 
68184 8 
68185 27 
68186 8 
68187 13 
68188 12 
68190 19 
68192 21 
68196 1 
68199 60 
68200 8 
68201 20 
68210 52 
68211 19 
68214 24 
68217 7 
68218 11 
68223 32 
68230 2 
68233 2 
68234 31 
68235 37 
68237 35 
68242 72 
68245 18 
68252 2 
68253 80 
68254 1 
68255 1 
68257 32 
68261 1 
68266 2 
68267 1 
68270 18 
68272 2 
68275 35 
68278 50 
68285 2 
68292 3 
68297 22 
68298 1 
68299 41 
68300 4 
68306 17 
68308 1 
68310 39 
68311 2 
68314 59 
68316 10 
68317 74 
68320 22 
68322 20 
68325 14 
68328 10 
68329 83 
68331 18 
68334 32 
68337 12 
68339 48 
68340 22 
68341 47 
68342 3 
68343 1 
68346 82 
68348 40 
68349 4 
68351 39 
68356 1 
68357 14 
68358 3 
68360 152 
68365 21 
68368 10 
68369 3 
68370 4 
68371 1 
68377 5 
68379 8 
68380 21 
68381 127 
68383 16 
68388 27 
68391 110 
68399 41 
68403 29 
68411 5 
68453 32 
68455 6 
68463 118 
68501 52 
68511 3 
68519 5 
68531 12 
68544 28 
68546 8 
68550 65 
68588 1 
68596 3 
68599 3 
68602 19 
68603 2 
68604 1 
68605 45 
68608 12 
68612 13 
68623 59 
68630 9 
68632 22 
68636 29 
68639 43 
68640 3 
68641 11 
68643 35 
68644 13 
68646 38 
68650 2 
68651 1 
68652 48 
68654 13 
68657 4 
68659 9 
68662 36 
68667 2 
68670 11 
68675 16 
68676 12 
68677 7 
68679 3 
68681 41 
68684 32 
68690 75 
68695 1 
68696 1 
68697 28 
68700 7 
68705 30 
68707 3 
68708 21 
68711 6 
68713 3 
68717 9 
68721 1 
68722 4 
68724 6 
68730 1 
68745 2 
68752 2 
68753 6 
68757 3 
68761 3 
68770 18 
68779 10 
68782 14 
68786 10 
68790 19 
68791 15 
68794 10 
68795 1 
68798 3 
68799 42 
68802 26 
68803 5 
68806 5 
68809 5 
68813 10 
68816 2 
68818 9 
68819 4 
68821 34 
68824 31 
68825 7 
68827 9 
68838 25 
68840 3 
68844 4 
68845 8 
68848 22 
68850 2 
68852 21 
68856 50 
68859 9 
68863 31 
68866 10 
68867 1 
68870 32 
68878 36 
68884 1 
68886 8 
68887 3 
68890 17 
68894 31 
68896 21 
68904 13 
68907 13 
68909 7 
68911 3 
68912 17 
68914 6 
68916 1 
68917 2 
68920 21 
68921 10 
68923 42 
68927 73 
68928 47 
68931 54 
68933 17 
68936 17 
68938 3 
68941 19 
68946 31 
68953 1 
68961 119 
68963 13 
68964 24 
68966 10 
68971 2 
68972 36 
68974 5 
68975 1 
68979 2 
68982 19 
68984 59 
68986 6 
68989 6 
68992 5 
68994 59 
68996 2 
68997 20 
68998 3 
68999 16 
69000 5 
69001 1 
69002 59 
69003 9 
69004 77 
69007 27 
69010 97 
69011 1 
69013 122 
69015 10 
69017 80 
69020 7 
69026 82 
69034 38 
69039 3 
69045 60 
69054 7 
69057 4 
69060 1 
69072 1 
69074 1 
69077 1 
69078 5 
69081 31 
69086 19 
69089 60 
69091 24 
69092 16 
69097 54 
69100 34 
69105 2 
69109 32 
69111 180 
69113 2 
69114 12 
69115 3 
69117 7 
69119 25 
69120 16 
69122 170 
69124 1 
69127 29 
69131 22 
69144 1 
69149 58 
69153 1 
69154 3 
69157 29 
69170 5 
69173 17 
69178 4 
69180 78 
69181 64 
69184 12 
69189 36 
69193 14 
69200 22 
69202 63 
69203 2 
69205 2 
69207 86 
69211 1 
69217 24 
69221 132 
69225 5 
69227 33 
69228 8 
69229 1 
69230 5 
69231 4 
69233 3 
69234 45 
69238 25 
69244 21 
69245 7 
69246 15 
69247 11 
69249 89 
69251 32 
69256 2 
69262 9 
69265 10 
69271 22 
69281 14 
69293 2 
69299 9 
69309 1 
69314 10 
69335 43 
69338 19 
69342 4 
69350 40 
69351 5 
69354 7 
69358 33 
69364 2 
69378 70 
69379 2 
69385 28 
69386 9 
69387 6 
69389 25 
69396 1 
69397 7 
69398 32 
69401 34 
69404 1 
69405 20 
69408 5 
69410 90 
69411 6 
69415 2 
69417 38 
69419 27 
69425 27 
69428 6 
69431 8 
69434 41 
69439 11 
69441 41 
69448 1 
69451 1 
69458 10 
69460 51 
69470 19 
69478 4 
69482 2 
69488 2 
69503 13 
69515 4 
69534 3 
69540 2 
69553 6 
69563 6 
69569 9 
69580 107 
69582 1 
69583 60 
69587 29 
69588 29 
69596 114 
69601 22 
69602 27 
69607 30 
69616 14 
69622 23 
69624 136 
69625 27 
69626 33 
69630 21 
69632 2 
69633 68 
69642 29 
69647 1 
69650 29 
69654 26 
69660 45 
69661 11 
69665 10 
69668 3 
69672 23 
69675 1 
69676 5 
69684 49 
69691 27 
69694 8 
69698 17 
69700 32 
69704 27 
69724 7 
69732 16 
69742 36 
69751 18 
69754 6 
69758 22 
69763 6 
69767 2 
69770 1 
69775 4 
69777 4 
69780 8 
69787 3 
69846 30 
69851 6 
69853 5 
69859 81 
69865 10 
69871 30 
69878 109 
69881 1 
69882 1 
69883 6 
69884 20 
69885 1 
69886 30 
69887 5 
69888 5 
69891 2 
69896 1 
69900 31 
69907 4 
69911 52 
69913 3 
69918 2 
69920 32 
69928 9 
69929 1 
69931 6 
69938 2 
69939 4 
69950 6 
69952 13 
69964 44 
69969 9 
69972 28 
69977 1 
69982 112 
69987 1 
69995 7 
70004 1 
70010 8 
70015 6 
70018 1 
70022 48 
70025 20 
70030 5 
70034 13 
70036 1 
70042 10 
70046 4 
70067 3 
70089 95 
70095 14 
70100 52 
70106 7 
70111 44 
70117 5 
70121 31 
70124 2 
70130 2 
70133 13 
70135 33 
70137 131 
70141 1 
70143 74 
70151 13 
70154 37 
70155 1 
70156 2 
70163 24 
70165 13 
70166 10 
70171 4 
70174 2 
70207 63 
70209 2 
70211 28 
70215 10 
70216 4 
70222 60 
70224 6 
70227 49 
70230 28 
70241 37 
70248 60 
70252 10 
70256 29 
70257 30 
70260 3 
70264 38 
70274 1 
70283 4 
70286 13 
70301 3 
70305 33 
70306 1 
70307 1 
70308 39 
70314 1 
70318 108 
70326 114 
70339 2 
70342 10 
70346 8 
70351 1 
70354 2 
70357 16 
70358 1 
70359 1 
70365 2 
70370 17 
70374 11 
70386 10 
70388 31 
70393 5 
70394 1 
70396 14 
70398 6 
70403 2 
70406 57 
70407 28 
70408 1 
70417 11 
70433 7 
70442 18 
70444 1 
70445 6 
70450 1 
70453 24 
70457 6 
70461 55 
70462 34 
70463 2 
70466 148 
70472 5 
70480 43 
70481 15 
70489 5 
70491 17 
70492 12 
70493 6 
70496 10 
70499 15 
70502 35 
70505 10 
70507 48 
70510 14 
70512 19 
70518 2 
70526 10 
70532 25 
70548 3 
70553 16 
70557 10 
70567 2 
70596 1 
70600 12 
70623 70 
70631 5 
70634 31 
70636 6 
70638 19 
70650 8 
70654 10 
70662 12 
70664 20 
70667 38 
70669 13 
70675 24 
70679 19 
70697 18 
70704 1 
70740 10 
70767 15 
70768 3 
70769 9 
70771 14 
70774 15 
70778 17 
70783 15 
70785 2 
70788 43 
70793 3 
70801 10 
70805 1 
70806 12 
70809 16 
70810 5 
70816 32 
70825 20 
70837 4 
70844 2 
70851 5 
70876 6 
70880 4 
70881 10 
70886 1 
70892 4 
70900 1 
70903 4 
70908 3 
70959 12 
70970 3 
70977 14 
70980 117 
70989 24 
70993 1 
70995 28 
70998 13 
71006 16 
71008 24 
71009 18 
71019 8 
71024 7 
71029 9 
71033 15 
71034 6 
71037 17 
71041 1 
71046 19 
71051 45 
71054 21 
71056 7 
71075 6 
71076 1 
71077 25 
71083 23 
71090 1 
71098 36 
71102 8 
71105 16 
71110 4 
71153 20 
71169 7 
71172 10 
71175 11 
71177 1 
71178 72 
71179 8 
71181 22 
71185 10 
71199 90 
71206 20 
71207 20 
71210 176 
71215 1 
71216 45 
71218 75 
71219 156 
71223 26 
71224 1 
71227 10 
71229 27 
71231 2 
71242 147 
71249 1 
71254 47 
71262 13 
71264 113 
71266 2 
71272 17 
71274 7 
71278 8 
71293 8 
71329 242 
71339 20 
71341 2 
71356 43 
71365 59 
71368 3 
71375 46 
71383 15 
71384 36 
71387 32 
71391 22 
71395 25 
71398 58 
71399 1 
71400 40 
71402 35 
71404 93 
71406 13 
71408 181 
71416 135 
71424 69 
71428 1 
71429 39 
71434 25 
71437 4 
71449 21 
71456 16 
71458 17 
71462 11 
71464 28 
71467 43 
71468 31 
71469 18 
71470 1 
71471 27 
71472 35 
71474 20 
71475 6 
71480 13 
71482 50 
71483 147 
71484 1 
71485 2 
71486 1 
71489 43 
71490 12 
71491 32 
71493 3 
71494 11 
71505 13 
71506 3 
71507 3 
71509 110 
71512 5 
71513 1 
71515 10 
71518 192 
71521 13 
71522 38 
71528 60 
71543 3 
71546 5 
71551 2 
71552 6 
71557 40 
71560 50 
71562 6 
71563 12 
71564 7 
71587 1 
71589 25 
71595 5 
71606 8 
71613 3 
71614 9 
71616 4 
71622 124 
71633 14 
71644 78 
71647 8 
71667 1 
71668 2 
71673 4 
71681 3 
71683 2 
71686 2 
71691 5 
71697 9 
71707 1 
71711 6 
71719 2 
71727 2 
71730 5 
73281 1 
73295 1 
73358 4 
73366 7 
73399 1 
73400 12 
73409 24 
73431 2 
73435 3 
73458 5 
73461 34 
73469 64 
73471 1 
73472 98 
73475 50 
73478 59 
73483 7 
73496 11 
73497 3 
73503 33 
73504 4 
73507 51 
73511 44 
73515 9 
73518 4 
73537 2 
73553 6 
73561 4 
73564 5 
73567 1 
73573 36 
73587 33 
73595 14 
73606 27 
73660 12 
73674 1 
73681 7 
73694 34 
73696 11 
73699 30 
73709 12 
73722 33 
73724 22 
73730 68 
73733 14 
73737 13 
73741 12 
73760 1 
73765 1 
73771 12 
73776 1 
73780 160 
73791 4 
73818 10 
73838 26 
73842 6 
73843 6 
73845 21 
73852 9 
73875 2 
73937 1 
73945 14 
73957 1 
73959 10 
73963 2 
73969 45 
73971 3 
73973 8 
73981 2 
73985 2 
74052 6 
74055 3 
74089 14 
74108 18 
74117 11 
74120 4 
74127 11 
74151 5 
74152 4 
74155 6 
74160 1 
74163 1 
74173 2 
74245 5 
74316 5 
74335 1 
74436 1 
74453 4 
74461 4 
74472 5 
74508 11 
74513 4 
74525 6 
74551 5 
74561 1 
74574 14 
74577 21 
74583 10 
74587 2 
74592 6 
74594 14 
74602 1 
74604 40 
74616 16 
74618 11 
74624 1 
74663 4 
74665 4 
74674 12 
74677 8 
74680 3 
74684 7 
74685 15 
74688 20 
74689 9 
74695 60 
74696 5 
74698 4 
74700 8 
74703 1 
74788 1 
74791 1 
74811 9 
74830 2 
74833 1 
74837 57 
74842 58 
74851 2 
74876 4 
74881 16 
74884 3 
74892 10 
74903 2 
74907 4 
74908 10 
74909 1 
74914 4 
74927 3 
74958 3 
74966 12 
74982 3 
74988 17 
74993 9 
75016 2 
75025 1 
75027 6 
75033 1 
75035 3 
75043 1 
75047 12 
75050 10 
75056 37 
75062 12 
75068 14 
75082 42 
75100 7 
75110 8 
75114 2 
75118 27 
75127 1 
75218 1 
75225 12 
75243 22 
75248 1 
75251 22 
75263 2 
75328 66 
75330 23 
75352 36 
75389 7 
75390 36 
75400 39 
75430 1 
75432 6 
75443 22 
75457 3 
75475 13 
75520 1 
75535 30 
75544 1 
75555 2 
75565 5 
75569 38 
75572 5 
75585 12 
75646 9 
75650 58 
75703 6 
75712 7 
75744 88 
75756 6 
75759 19 
75765 1 
75769 62 
75879 14 
75880 4 
75884 2 
75891 1 
75898 18 
75906 1 
75911 14 
75912 4 
75929 6 
75954 4 
76046 2 
76049 4 
76069 6 
76073 15 
76079 22 
76093 2 
76202 47 
76205 3 
76210 2 
76214 58 
76215 1 
76222 38 
76223 29 
76230 6 
76232 6 
76237 32 
76239 11 
76240 4 
76241 19 
76243 119 
76245 15 
76246 8 
76252 1 
76253 15 
76261 21 
76263 2 
76265 19 
76267 8 
76269 21 
76270 19 
76272 11 
76273 12 
76275 39 
76278 9 
76284 2 
76293 1 
76295 4 
76299 2 
76306 1 
76327 55 
76331 5 
76332 5 
76337 2 
76343 56 
76350 31 
76351 7 
76358 32 
76369 5 
76379 8 
76389 2 
76399 1 
76410 1 
76841 2 
76963 2 
78956 9 
79049 1 
79175 17 
79289 3 
79355 19 
79373 1 
79410 4 
79525 15 
79550 2 
79561 91 
79567 28 
79571 27 
79576 124 
79578 19 
79579 7 
79584 201 
79590 7 
79594 53 
79598 2 
79601 41 
79602 12 
79606 12 
79609 12 
79614 2 
79617 22 
79621 68 
79623 1 
79633 99 
79640 65 
79646 25 
79650 9 
79653 57 
79654 7 
79660 2 
79665 29 
79673 6 
79676 171 
79686 4 
80465 23 
80469 25 
80472 5 
80475 2 
80477 5 
80480 9 
80485 8 
80493 4 
80507 22 
80510 13 
80515 4 
80525 12 
80528 45 
80530 5 
80536 3 
80538 12 
80546 8 
80576 10 
80581 31 
80588 5 
80598 50 
80628 1 
80634 34 
80635 1 
80653 1 
80717 1 
80744 3 
80782 19 
80800 1 
80803 38 
80818 8 
80826 5 
80838 17 
80881 9 
80886 7 
80890 4 
80894 7 
80903 15 
80908 4 
80940 4 
80969 27 
80977 2 
81001 2 
81005 16 
81042 25 
81053 100 
81057 21 
81093 4 
81135 3 
81166 5 
81182 3 
81204 1 
81225 8 
81243 20 
81281 10 
81285 3 
81335 1 
81341 3 
81368 2 
81371 15 
81379 3 
81391 7 
81400 1 
81403 32 
81409 4 
81441 3 
81494 84 
81496 2 
81497 1 
81502 24 
81510 16 
81530 5 
81539 5 
81542 72 
81550 7 
81554 5 
81562 5 
81563 21 
81574 2 
81643 2 
81693 1 
81712 1 
81735 11 
81763 1 
81843 7 
81846 9 
81868 2 
81869 1 
81892 23 
81903 5 
81906 4 
81918 1 
81930 9 
81943 13 
81955 1 
81970 40 
81978 2 
81982 80 
81987 2 
81996 9 
82000 3 
82002 15 
82005 2 
82006 20 
82008 54 
82010 93 
82011 12 
82012 1 
82013 5 
82014 40 
82019 42 
82022 33 
82030 18 
82033 7 
82036 4 
82037 12 
82038 1 
82040 4 
82044 50 
82055 7 
82060 84 
82062 6 
82065 2 
82069 40 
82073 23 
82076 44 
82078 39 
82081 1 
82082 37 
82083 1 
82084 88 
82086 33 
82090 70 
82095 8 
82129 81 
82133 24 
82137 44 
82139 24 
82144 24 
82153 143 
82160 4 
82163 28 
82164 114 
82166 13 
82168 80 
82172 20 
82174 21 
82178 44 
82188 34 
82191 2 
82194 3 
82204 72 
82206 12 
82212 11 
82225 14 
82229 8 
82264 1 
82281 2 
82306 51 
82318 1 
82377 26 
82381 9 
82430 7 
82435 1 
82443 1 
82450 2 
82459 68 
82473 80 
82489 5 
82508 9 
82533 2 
82549 17 
82588 15 
82592 5 
82600 5 
82608 15 
82612 5 
82617 14 
82621 58 
82624 7 
82626 12 
82627 3 
82628 39 
82630 3 
82632 16 
82635 5 
82641 15 
82645 14 
82649 14 
82653 14 
82656 15 
82658 5 
82661 1 
82662 7 
82666 20 
82668 12 
82670 6 
82671 5 
82677 2 
82679 10 
82680 25 
82688 19 
82699 4 
82702 5 
83131 1 
83138 3 
83151 1 
83154 5 
83174 5 
83281 11 
83298 1 
83299 13 
83311 7 
83316 1 
83320 41 
83329 8 
83335 21 
83346 4 
83347 16 
83349 3 
83355 7 
83372 44 
83375 3 
83378 45 
83387 13 
83395 24 
83398 71 
83440 4 
83461 17 
83462 1 
83469 5 
83486 1 
83488 130 
83497 10 
83502 96 
83505 9 
83508 8 
83517 2 
83520 1 
83521 7 
83546 13 
83547 1 
83552 6 
83574 22 
83583 4 
83586 12 
83603 1 
83632 16 
83637 11 
83641 11 
83650 9 
83660 1 
83664 16 
83669 14 
83672 16 
83674 26 
83687 10 
83693 12 
83696 5 
83701 22 
83705 50 
83715 43 
83722 20 
83731 76 
83747 17 
83755 3 
83856 4 
83860 1 
83866 4 
83868 14 
83876 1 
83886 6 
83889 4 
83903 43 
83908 15 
83917 36 
83980 19 
83982 1 
84010 1 
84013 35 
84016 12 
84017 1 
84025 22 
84036 21 
84065 4 
84081 1 
84480 17 
84502 8 
84505 1 
84515 7 
84521 8 
84524 24 
84536 48 
84539 1 
84540 49 
84541 6 
84543 2 
84545 1 
84548 26 
84555 83 
84564 12 
84565 1 
84567 89 
84573 36 
84600 71 
84605 32 
84610 3 
84613 33 
84618 12 
84620 4 
84625 21 
84635 35 
84637 2 
84653 2 
84658 1 
84663 4 
84666 7 
84730 3 
84742 16 
84751 1 
84761 3 
84762 8 
84770 10 
84780 3 
84783 6 
84786 3 
84787 15 
84788 1 
84790 27 
84795 6 
84798 3 
84805 7 
84881 11 
84923 7 
84929 6 
84945 8 
84952 25 
84964 5 
84972 45 
84990 9 
85002 8 
85124 34 
85137 16 
85148 101 
85154 2 
85163 4 
85181 86 
85191 36 
85206 29 
85268 16 
85272 2 
85333 32 
85336 19 
85368 1 
85420 34 
85433 7 
85468 2 
85474 1 
85496 6 
85518 2 
85526 7 
85527 1 
85529 2 
85531 6 
85535 9 
85539 2 
85594 2 
85640 4 
85668 1 
85678 2 
85679 3 
85824 5 
85825 6 
85849 4 
85868 2 
85931 15 
85990 6 
85993 4 
85998 1 
86005 6 
86009 5 
86039 1 
86153 69 
86155 2 
86156 1 
86255 36 
86261 13 
86281 1 
86287 1 
86468 2 
86471 22 
86481 1 
86595 15 
86601 28 
86623 13 
86646 1 
86660 1 
86751 14 
86755 2 
86766 14 
86783 1 
86784 5 
86796 1 
86899 7 
86913 2 
86928 62 
86940 9 
86946 22 
86954 6 
86958 170 
87094 1 
87097 2 
87102 22 
87103 11 
87113 42 
87118 5 
87123 5 
87124 52 
87126 14 
87131 9 
87133 33 
87134 57 
87136 18 
87140 49 
87141 6 
87142 18 
87143 3 
87144 64 
87147 8 
87148 22 
87149 9 
87154 52 
87192 244 
87193 1 
87194 70 
87195 26 
87198 37 
87203 53 
87213 1 
87215 37 
87216 19 
87217 58 
87225 1 
87229 12 
87237 31 
87259 4 
87261 22 
87262 3 
87268 3 
87273 20 
87284 8 
87356 2 
87379 23 
87384 22 
87385 12 
87396 42 
87403 35 
87407 1 
87408 15 
87410 7 
87412 8 
87415 93 
87418 7 
87422 10 
87431 7 
87530 35 
87552 8 
87562 63 
87578 1 
87598 4 
87600 12 
87603 37 
87611 3 
87628 3 
87719 103 
87726 1 
87731 18 
87735 3 
87756 16 
87771 3 
87774 39 
87785 7 
87795 6 
87812 9 
87877 11 
87882 50 
87885 1 
87887 21 
87894 2 
87901 22 
87907 77 
87908 4 
87912 2 
87919 11 
87944 3 
87948 32 
87958 8 
87978 1 
87984 2 
88000 1 
88064 58 
88073 2 
88074 2 
88085 10 
88094 53 
88103 11 
88104 5 
88126 32 
88241 4 
88253 6 
88258 9 
88275 6 
88290 4 
88295 14 
88306 4 
88329 38 
88349 7 
88408 7 
88413 72 
88425 6 
88464 15 
88481 20 
88556 5 
88575 1 
88582 4 
88588 14 
88615 2 
88629 3 
88631 7 
88632 4 
88633 135 
88640 1 
88644 4 
88649 1 
88658 10 
88665 13 
88669 4 
88686 3 
88692 21 
88694 3 
88700 11 
88704 2 
88712 9 
88713 7 
88731 19 
88738 12 
88741 22 
88813 10 
88824 10 
88836 12 
88845 14 
88849 3 
88855 8 
88858 15 
88881 6 
88882 3 
88942 4 
88981 9 
89003 3 
89046 1 
89068 15 
89069 11 
89079 25 
89159 4 
89193 14 
89455 5 
89479 28 
89598 4 
89628 19 
89638 1 
89746 5 
89760 2 
89793 18 
89836 1 
89900 1 
89920 12 
90055 7 
90066 4 
90086 3 
90212 23 
90243 1 
90285 1 
90288 121 
90297 31 
90304 6 
90308 2 
90321 1 
90351 1 
90417 3 
90420 1 
90429 23 
90437 40 
90441 2 
90505 14 
90541 18 
90555 4 
90557 1 
90564 1 
90580 1 
90585 29 
90596 3 
90604 31 
90610 29 
90658 1 
90680 13 
90705 1 
90756 13 
90770 2 
90775 7 
90807 1 
90841 1 
90842 7 
90861 1 
90862 9 
90874 12 
90894 5 
90915 9 
90924 11 
90928 11 
90948 5 
91045 2 
91051 34 
91054 51 
91057 31 
91065 10 
91084 64 
91202 3 
91220 3 
91228 5 
91242 23 
91244 33 
91250 17 
91285 4 
91301 10 
91314 3 
91350 7 
91356 12 
91369 11 
91383 13 
91389 4 
91391 14 
91400 5 
91403 22 
91406 27 
91473 22 
91528 2 
91540 16 
91550 3 
91551 13 
91554 1 
91666 5 
91681 10 
91693 14 
91725 44 
91823 37 
91842 2 
91843 20 
91862 65 
91866 8 
91869 4 
91874 6 
91877 10 
91886 20 
91903 18 
91919 2 
91929 3 
91934 10 
92012 14 
92045 1 
92049 16 
92080 13 
92084 1 
92159 1 
92162 1 
92179 1 
92191 19 
92204 72 
92209 5 
92222 8 
92232 7 
92237 46 
92245 3 
92251 4 
92318 1 
92322 1 
92326 4 
92330 12 
92334 8 
92342 1 
92348 3 
92351 4 
92353 2 
92356 6 
92361 4 
92379 1 
92383 1 
92388 39 
92392 1 
92394 11 
92401 8 
92428 26 
92460 2 
92514 3 
92520 7 
92526 1 
92537 5 
92541 16 
92543 10 
92545 11 
92547 3 
92549 9 
92552 9 
92556 7 
92557 6 
92558 9 
92559 24 
92563 18 
92564 7 
92570 26 
92576 6 
92578 12 
92618 9 
92623 14 
92624 1 
92633 3 
92642 2 
92647 2 
92718 3 
92728 6 
92771 23 
92780 3 
92785 15 
92791 10 
92796 10 
92799 22 
92804 2 
92815 16 
92818 1 
92820 97 
92821 2 
92822 60 
92823 2 
92826 4 
92828 76 
92831 50 
92833 9 
92835 18 
92836 7 
92839 5 
92842 3 
92846 1 
92851 17 
92852 1 
92853 21 
92859 1 
92864 11 
92882 32 
92972 2 
92981 2 
92985 1 
92989 23 
92993 15 
93003 2 
93017 4 
93020 4 
93024 13 
93028 16 
93032 40 
93125 7 
93143 2 
93150 2 
93154 6 
93163 11 
93171 2 
93177 6 
93201 90 
93215 4 
93221 49 
93273 5 
93291 11 
93300 19 
93313 3 
93323 3 
93334 2 
93346 35 
93348 12 
93366 31 
93368 36 
93374 1 
93385 1 
93423 7 
93444 3 
93446 5 
93476 1 
93479 9 
93483 8 
93486 2 
93489 1 
93491 1 
93502 67 
93523 3 
93546 1 
93547 1 
93569 1 
93621 4 
93643 27 
93652 40 
93656 13 
93665 3 
93672 35 
93676 7 
93679 2 
93736 4 
93768 37 
93776 6 
93821 1 
93863 18 
93864 1 
93921 2 
93971 13 
93976 9 
93989 3 
94018 5 
94032 2 
94041 3 
94144 5 
94196 25 
94205 1 
94213 5 
94216 2 
94220 23 
94238 9 
94241 8 
94252 3 
94300 9 
94307 10 
94308 6 
94348 22 
94350 1 
94360 6 
94367 14 
94396 4 
94404 2 
94421 9 
94436 3 
94445 8 
94446 3 
94459 3 
94467 4 
94471 2 
94474 11 
94495 23 
94505 1 
94506 8 
94512 1 
94514 6 
94521 16 
94529 6 
94533 10 
94538 18 
94548 5 
94549 11 
94554 8 
94557 1 
94558 43 
94561 131 
94565 5 
94567 1 
94571 35 
94580 4 
94582 2 
94583 25 
94587 146 
94588 18 
94591 14 
94592 8 
94596 3 
94602 45 
94609 141 
94615 2 
94628 59 
94710 5 
94721 2 
94729 9 
94741 2 
94768 11 
94801 14 
94862 45 
94866 1 
94878 9 
94920 1 
94941 7 
94945 3 
94958 22 
94992 9 
95000 6 
95012 1 
95018 49 
95031 7 
95041 28 
95044 5 
95048 10 
95049 23 
95050 5 
95054 17 
95062 4 
95072 24 
95073 7 
95076 38 
95077 3 
95080 1 
95082 107 
95091 37 
95092 1 
95100 10 
95103 19 
95120 16 
95124 5 
95129 14 
95130 11 
95177 2 
95184 9 
95199 17 
95201 1 
95218 4 
95226 29 
95227 9 
95232 19 
95236 4 
95244 44 
95249 5 
95274 21 
95282 1 
95297 2 
95306 11 
95318 4 
95323 31 
95329 1 
95333 31 
95388 29 
95415 4 
95432 2 
95434 8 
95439 2 
95443 2 
95444 4 
95447 6 
95454 6 
95470 10 
95535 8 
95541 9 
95554 4 
95559 8 
95573 6 
95596 10 
95609 5 
95613 15 
95619 25 
95621 2 
95622 6 
95630 8 
95631 1 
95632 8 
95645 1 
95646 5 
95672 2 
95735 3 
95748 2 
95749 7 
95758 4 
95761 5 
95775 1 
95779 2 
95782 5 
95790 7 
95791 12 
95795 35 
95803 5 
95806 2 
95814 26 
95817 9 
95820 1 
95821 33 
95846 25 
95850 1 
95854 64 
95866 3 
95910 3 
95913 2 
95915 1 
95948 1 
95949 17 
95952 6 
95955 7 
95965 10 
95968 7 
95994 12 
96148 1 
96191 17 
96212 82 
96286 5 
96288 4 
96355 12 
96435 1 
96448 5 
96809 1 
96827 3 
96864 11 
96887 8 
96964 13 
97240 1 
97337 2 
97465 4 
97520 1 
97521 4 
97740 1 
97889 5 
98079 1 
98344 1 
98359 1 
98525 1 
98563 5 
98687 35 
98940 1 
98960 3 
98997 5 
99094 1 
99267 1 
99282 3 
99286 2 
99292 3 
99299 7 
99314 1 
99319 7 
99325 2 
99327 2 
99338 5 
99343 3 
99350 32 
99356 1 
99357 7 
99383 1 
99448 1 
99489 47 
99506 31 
99520 3 
99642 16 
99645 2 
99653 20 
99655 9 
99678 17 
99685 19 
99780 17 
99793 12 
99809 3 
99813 1 
99817 7 
99821 77 
99824 39 
99832 25 
99836 38 
99839 13 
99840 47 
99842 2 
99843 14 
99845 7 
99848 71 
99854 93 
99855 40 
99862 257 
99894 2 
99908 2 
99909 16 
99911 8 
99916 85 
99919 7 
99923 9 
99925 5 
99933 61 
99940 2 
99942 10 
99958 24 
99969 15 
99981 1 
100041 2 
100050 2 
100073 11 
100080 5 
100081 9 
100091 6 
100125 6 
100131 51 
100215 18 
100217 5 
101180 1 
101191 3 
101194 1 
101201 2 
101210 3 
101214 13 
101215 1 
101216 6 
101218 3 
101219 44 
101220 3 
101221 1 
101222 1 
101224 4 
101225 63 
101228 6 
101230 49 
101232 1 
101238 201 
101245 4 
101264 6 
101272 43 
101278 9 
101282 1 
101314 2 
101316 1 
101317 9 
101329 6 
101333 2 
101335 1 
101339 8 
101341 31 
101343 11 
101344 7 
101345 11 
101348 11 
101351 1 
101352 1 
101353 2 
101354 7 
101357 5 
101358 22 
101361 4 
101368 16 
101372 4 
101376 4 
101377 9 
101385 3 
101393 1 
101396 17 
101483 14 
101487 2 
101495 4 
101504 50 
101509 6 
101530 39 
101534 3 
101537 46 
101539 1 
101541 57 
101547 18 
101549 3 
101551 10 
101554 4 
101568 5 
101714 6 
102175 1 
102243 1 
102750 2 
102762 5 
102780 2 
102783 22 
102917 21 
102935 1 
102955 1 
102968 3 
103000 10 
103003 79 
103012 19 
103014 1 
103438 1 
104032 5 
104748 3 
105264 1 
105502 3 
105653 1 
105677 2 
105867 3 
105917 36 
105964 1 
105969 3 
105989 4 
105993 3 
105997 49 
106002 1 
106006 17 
106011 32 
106014 10 
106022 1 
106027 13 
106034 56 
106040 6 
106044 7 
106049 5 
106053 8 
106061 51 
106062 5 
106064 1 
106065 9 
106069 6 
106073 27 
106076 12 
106083 3 
106086 16 
106091 22 
106092 5 
106094 11 
106103 174 
106110 10 
106111 6 
106113 46 
106116 45 
106118 1 
106123 1 
106126 7 
106128 3 
106136 15 
106142 12 
106145 5 
106160 5 
106255 10 
106266 6 
106288 19 
106293 6 
106296 10 
106300 1 
106304 43 
106310 7 
106385 8 
106400 14 
106426 20 
106440 1 
106445 8 
106461 1 
106465 1 
106478 9 
106483 1 
106491 29 
106548 11 
106614 2 
106625 4 
106634 3 
106643 1 
106689 7 
106690 17 
106775 16 
106778 2 
106780 136 
106825 4 
106939 5 
107036 1 
107063 17 
107066 2 
107076 2 
107079 3 
107117 3 
107133 53 
107161 8 
107186 16 
107197 2 
107215 4 
107250 23 
107262 76 
107286 1 
107305 44 
107319 16 
107400 6 
107441 6 
107455 1 
107515 2 
107523 31 
107526 13 
107529 7 
107540 6 
107550 7 
107680 1 
107767 31 
107781 5 
107864 2 
107880 3 
107894 9 
107962 1 
108007 1 
108040 15 
108043 45 
108051 74 
108058 8 
108060 23 
108064 17 
108097 24 
108113 10 
108125 29 
108155 2 
108159 4 
108204 10 
108215 13 
108236 2 
108244 2 
108325 19 
108339 1 
108345 7 
108361 1 
108362 2 
108363 1 
108366 6 
108370 3 
108376 1 
108392 20 
108400 14 
108426 17 
108490 14 
108499 44 
108509 8 
108510 10 
108513 34 
108522 21 
108530 4 
108539 4 
108548 9 
108553 20 
108609 7 
108656 12 
108659 4 
108664 3 
108676 8 
108677 11 
108679 1 
108685 21 
108692 8 
108697 24 
108700 6 
108704 2 
108707 6 
108714 35 
108720 33 
108731 10 
108734 6 
108737 11 
108739 2 
108743 13 
108750 9 
108764 3 
108765 4 
108769 113 
108772 13 
108773 7 
108774 19 
108775 41 
108776 1 
108778 60 
108815 27 
108818 2 
108826 2 
108828 4 
108836 10 
108839 1 
108841 3 
108842 3 
108851 2 
108853 9 
108861 13 
108863 9 
108864 1 
108868 13 
108873 2 
108904 6 
108973 1 
108974 9 
108994 1 
108998 25 
109007 1 
109016 3 
109019 45 
109039 7 
109046 6 
109051 2 
109055 18 
109057 11 
109059 1 
109075 84 
109099 16 
109112 8 
109135 1 
109171 23 
109173 66 
109176 2 
109177 10 
109178 38 
109192 46 
109195 9 
109200 1 
109207 1 
109212 3 
109234 15 
109240 6 
109262 4 
109268 7 
109269 24 
109272 2 
109280 4 
109281 3 
109299 2 
109307 6 
109325 10 
109328 6 
109339 21 
109343 2 
109372 1 
109399 1 
109426 9 
109434 1 
109437 8 
109468 4 
109471 3 
109483 32 
109486 12 
109489 6 
109497 1 
109499 5 
109503 2 
109510 21 
109512 18 
109525 6 
109529 57 
109546 4 
109581 5 
109587 1 
109640 1 
109642 10 
109646 15 
109655 17 
109658 9 
109663 167 
109670 2 
109672 8 
109679 19 
109680 18 
109681 10 
109692 7 
109702 10 
109708 68 
109709 2 
109720 18 
109834 10 
109879 10 
109968 2 
110021 1 
110077 14 
110095 44 
110139 58 
110141 8 
110142 2 
110143 1 
110146 3 
110151 6 
110152 1 
110160 12 
110162 8 
110171 55 
110213 8 
110252 5 
110287 4 
110294 8 
110298 2 
110307 11 
110333 2 
110347 3 
110354 3 
110356 11 
110360 3 
110372 71 
110373 3 
110374 1 
110378 1 
110381 2 
110410 8 
110424 6 
110439 1 
110447 1 
110450 3 
110457 2 
110463 1 
110470 6 
110471 36 
110472 2 
110473 1 
110475 1 
110477 25 
110478 7 
110480 2 
110482 6 
110490 9 
110491 84 
110493 1 
110496 27 
110497 6 
110498 2 
110499 25 
110501 8 
110504 37 
110507 24 
110509 4 
110517 14 
110520 17 
110527 63 
110539 6 
110542 48 
110550 9 
110551 2 
110554 8 
110557 7 
110559 24 
110561 9 
110562 6 
110568 45 
110574 8 
110577 14 
110579 1 
110580 17 
110584 7 
110593 18 
110594 8 
110597 2 
110600 34 
110605 22 
110611 6 
110613 9 
110616 5 
110621 1 
110631 5 
110686 49 
110687 3 
110700 20 
110704 19 
110706 2 
110711 2 
110731 71 
110732 1 
110733 1 
110743 14 
110750 28 
110751 3 
110753 7 
110756 38 
110757 1 
110761 2 
110762 16 
110764 3 
110767 4 
110770 1 
110804 7 
110811 41 
110830 3 
110850 86 
110862 1 
110898 2 
110906 43 
110949 6 
111101 6 
111107 1 
111200 4 
111201 1 
111206 1 
111218 1 
111226 1 
111236 5 
111282 14 
111306 3 
111330 2 
111371 2 
111375 24 
111511 16 
111550 1 
111559 4 
111566 2 
111600 1 
111656 2 
111669 1 
111702 8 
111736 2 
111782 3 
111784 3 
111814 5 
111827 32 
111845 1 
111878 8 
111882 6 
111899 1 
111973 9 
111976 8 
111996 13 
112263 5 
112276 1 
112432 58 
112458 9 
112473 8 
112480 1 
112485 2 
112497 8 
112584 3 
112601 3 
112635 1 
112656 5 
112734 3 
112771 17 
112772 1 
112792 2 
112797 1 
112823 6 
112894 3 
112930 18 
112935 37 
112938 6 
112947 2 
112949 2 
112955 1 
112957 37 
112971 10 
113058 38 
113077 1 
113086 4 
113092 1 
113116 5 
113124 125 
113134 2 
113142 6 
113158 26 
113238 11 
113252 6 
113260 7 
113269 6 
113272 1 
113289 19 
113380 2 
113405 19 
113413 50 
113418 33 
113419 12 
113422 18 
113423 10 
113424 43 
113427 80 
113428 3 
113431 31 
113432 19 
113436 16 
113438 5 
113439 40 
113442 22 
113443 15 
113446 34 
113447 13 
113449 4 
113451 99 
113457 27 
113466 14 
113473 36 
113476 37 
113481 11 
113482 3 
113492 38 
113496 82 
113501 44 
113504 23 
113505 57 
113508 45 
113512 50 
113513 8 
113514 4 
113515 8 
113516 15 
113521 21 
113525 20 
113526 1 
113529 31 
113534 15 
113539 12 
113541 13 
113544 2 
113547 4 
113551 11 
113554 34 
113558 7 
113560 4 
113562 4 
113566 44 
113570 21 
113572 30 
113575 74 
113580 10 
113586 3 
113589 2 
113610 5 
113668 6 
113684 8 
113687 7 
113694 50 
113695 14 
113703 1 
113704 8 
113707 29 
113710 1 
113717 2 
113721 6 
113727 4 
113731 12 
113735 20 
113744 17 
113763 1 
113813 4 
113830 7 
113836 1 
113842 11 
113847 21 
113848 7 
113852 4 
113863 2 
113865 15 
113867 35 
113872 70 
113880 14 
113892 2 
113946 8 
113963 5 
113975 11 
113976 2 
113987 224 
113990 48 
113992 16 
113994 8 
113998 4 
114000 11 
114006 12 
114007 42 
114011 13 
114019 8 
114023 1 
114024 8 
114031 5 
114058 8 
114085 54 
114088 2 
114104 15 
114117 2 
114145 10 
114151 4 
114157 72 
114163 3 
114165 34 
114166 1 
114167 16 
114171 4 
114179 2 
114184 34 
114187 20 
114189 5 
114190 1 
114192 3 
114217 82 
114220 3 
114252 15 
114283 4 
114292 37 
114301 7 
114305 20 
114314 6 
114318 7 
114332 9 
114333 26 
114349 3 
114356 12 
114363 1 
114375 10 
114398 7 
114430 25 
114438 14 
114462 3 
114466 22 
114475 1 
114477 8 
114480 50 
114485 24 
114486 20 
114491 5 
114494 1 
114496 6 
114497 30 
114500 45 
114505 35 
114508 1 
114509 5 
114512 3 
114521 4 
114522 24 
114527 2 
114533 19 
114537 6 
114548 1 
114566 8 
114575 1 
114601 40 
114620 49 
114622 8 
114628 40 
114633 1 
114636 9 
114648 74 
114665 136 
114671 8 
114672 4 
114673 54 
114679 315 
114688 47 
114689 4 
114691 19 
114692 3 
114697 11 
114699 39 
114700 10 
114702 16 
114705 37 
114706 3 
114708 103 
114712 37 
114717 5 
114720 26 
114724 21 
114732 2 
114733 23 
114735 12 
114741 17 
114742 16 
114748 8 
114755 77 
114763 40 
114766 27 
114770 102 
114773 48 
114781 66 
114789 66 
114801 24 
114809 23 
114811 40 
114875 2 
114926 21 
114941 4 
114948 3 
114949 42 
114963 79 
114964 19 
114981 2 
114985 4 
115085 15 
115105 1 
115112 26 
115118 8 
115123 11 
115128 76 
115131 7 
115142 28 
115229 10 
115233 5 
115256 72 
115292 12 
115300 75 
115404 1 
115425 4 
115429 7 
115436 5 
115453 1 
115593 18 
115602 22 
115637 95 
115712 1 
115720 18 
115729 1 
115732 4 
115826 40 
115910 25 
115914 1 
115918 10 
116050 2 
116073 1 
116129 4 
116186 6 
116220 1 
116247 9 
116279 2 
116291 1 
116365 14 
116374 5 
116395 4 
116397 37 
116485 1 
116486 188 
116487 1 
116488 3 
116498 4 
116501 5 
116503 50 
116518 2 
116530 3 
116550 36 
116609 93 
116643 1 
116653 20 
116672 6 
116681 7 
116686 22 
116814 41 
116901 12 
116941 4 
117023 20 
117070 2 
117121 4 
117124 3 
117161 1 
117229 16 
117231 28 
117241 2 
117264 2 
117343 1 
117362 20 
117385 3 
117425 23 
117440 1 
117444 2 
117519 1 
117537 2 
117540 9 
117551 4 
117577 5 
117586 2 
117626 3 
117663 1 
117667 3 
117725 7 
117743 2 
117748 8 
117751 8 
117753 1 
117771 1 
117800 6 
117803 9 
117813 2 
117869 5 
117922 8 
117927 1 
117931 6 
117936 6 
117938 1 
117941 2 
117990 6 
117996 6 
118088 2 
118101 2 
118220 1 
118262 65 
118266 55 
118274 39 
118297 2 
118302 41 
118306 10 
118332 4 
118346 11 
118351 3 
118358 1 
118373 2 
118375 1 
118384 6 
118389 3 
118394 2 
118410 19 
118419 3 
118422 8 
118426 4 
118429 2 
118437 47 
118454 1 
118464 1 
118472 10 
118486 1 
118489 3 
118497 2 
118498 25 
118505 1 
118509 5 
118524 5 
118588 5 
118590 1 
118596 7 
118615 1 
118619 12 
118620 8 
118625 36 
118631 1 
118639 5 
118657 2 
118661 9 
118680 8 
118689 4 
118697 7 
118703 4 
118707 1 
118744 11 
118749 93 
118773 3 
118792 4 
118796 12 
118820 41 
118822 23 
118827 1 
118831 24 
118834 34 
118838 3 
118852 5 
118853 13 
118859 10 
118865 1 
118874 23 
118891 26 
118913 7 
118965 1 
118966 12 
118977 13 
118981 7 
118998 15 
119010 2 
119023 7 
119040 1 
119125 24 
119143 7 
119156 20 
119171 3 
119181 4 
119188 28 
119195 3 
119209 2 
119232 9 
119303 2 
119306 99 
119325 1 
119348 49 
119375 2 
119377 1 
119385 9 
119388 4 
119434 8 
119470 1 
119476 31 
119479 4 
119496 14 
119502 20 
119506 3 
119509 34 
119512 8 
119518 27 
119519 5 
119525 4 
119530 25 
119536 1 
119549 7 
119564 7 
119575 2 
119662 36 
119672 4 
119675 18 
119685 17 
119687 3 
119690 5 
119691 1 
119696 1 
119709 11 
119719 1 
119792 2 
119795 6 
119800 23 
119810 69 
119813 1 
119814 9 
119816 7 
119823 34 
119829 3 
119835 12 
119838 6 
119840 3 
119843 30 
119848 31 
119849 1 
119851 4 
119853 10 
119856 1 
119861 53 
119866 6 
119867 22 
119879 1 
119910 7 
119968 3 
119979 10 
119983 9 
119987 1 
119996 8 
120004 8 
120011 4 
120014 7 
120020 56 
120022 23 
120023 1 
120025 8 
120067 3 
120074 8 
120129 32 
120161 26 
120186 4 
120188 2 
120196 10 
120212 1 
120237 3 
120241 1 
120332 2 
120340 11 
120343 1 
120401 20 
120430 31 
120444 48 
120511 16 
120558 4 
120591 8 
120635 11 
120660 1 
120661 14 
120668 2 
120729 14 
120742 4 
120768 12 
120789 8 
120800 17 
120812 5 
120944 1 
120951 4 
121028 24 
121057 6 
121066 14 
121328 12 
121343 11 
121348 11 
121441 4 
121484 6 
121529 3 
121545 7 
121574 3 
121576 17 
121602 3 
121609 14 
121624 16 
121649 37 
121652 12 
121658 6 
121668 5 
121682 1 
121697 9 
121719 6 
121725 3 
121731 4 
121742 29 
121776 1 
121783 8 
121823 11 
121863 5 
121883 1 
121932 8 
121962 11 
122045 1 
122062 23 
122109 5 
122120 52 
122139 17 
122172 3 
122175 2 
122184 5 
122207 1 
122231 9 
122284 20 
122352 6 
122368 1 
122464 8 
122468 1 
122489 1 
122521 12 
122559 28 
122562 41 
122564 18 
122620 38 
122626 6 
122638 7 
122643 15 
122646 25 
122656 15 
122661 50 
122675 25 
122769 14 
122873 5 
122930 2 
122940 5 
122966 3 
122998 1 
123016 7 
123021 4 
123029 13 
123067 5 
123096 1 
123105 3 
123115 11 
123120 10 
123135 6 
123147 1 
123205 27 
123263 1 
123298 4 
123315 13 
123398 31 
123408 40 
123431 19 
123441 4 
123453 11 
123518 14 
123539 50 
123556 29 
123559 9 
123572 7 
123591 61 
123664 47 
123682 3 
123713 2 
123728 1 
123738 57 
123739 25 
123760 10 
123770 1 
123778 5 
123803 1 
123851 43 
123861 32 
123875 26 
123885 16 
123886 12 
123891 2 
123894 1 
123898 3 
123906 6 
123914 2 
123928 10 
123930 70 
123934 30 
123962 161 
123976 1 
123987 4 
123995 41 
124017 4 
124067 1 
124068 12 
124070 23 
124080 2 
124081 26 
124084 28 
124087 4 
124092 5 
124095 6 
124099 3 
124105 66 
124122 5 
124132 7 
124135 3 
124143 32 
124150 7 
124153 15 
124162 16 
124196 3 
124250 18 
124255 3 
124263 21 
124268 3 
124277 3 
124279 24 
124280 1 
124281 26 
124283 8 
124287 116 
124298 1 
124308 1 
124324 1 
124330 9 
124334 7 
124412 1 
124420 1 
124424 9 
124432 2 
124442 8 
124445 1 
124448 7 
124452 7 
124457 1 
124470 2 
124473 6 
124475 6 
124478 8 
124481 4 
124483 8 
124487 11 
124491 22 
124509 2 
124516 2 
124534 19 
124546 19 
124552 6 
124559 2 
124565 3 
124568 4 
124577 2 
124582 4 
124583 8 
124595 10 
124611 2 
124623 12 
124631 2 
124638 20 
124640 20 
124642 3 
124647 34 
124649 20 
124651 2 
124652 25 
124653 6 
124655 40 
124657 10 
124660 69 
124667 125 
124671 11 
124695 1 
124698 1 
124703 3 
124706 3 
124709 36 
124710 3 
124713 28 
124714 14 
124715 25 
124717 12 
124718 208 
124719 1 
124720 23 
124721 61 
124722 4 
124723 139 
124724 62 
124725 2 
124727 2 
124728 1 
124729 76 
124732 43 
124735 45 
124736 94 
124737 12 
124738 1 
124739 115 
124741 88 
124743 21 
124745 10 
124746 54 
124747 3 
124749 72 
124752 8 
124753 1 
124754 154 
124756 32 
124758 129 
124760 44 
124764 69 
124765 15 
124767 9 
124768 2 
124769 52 
124772 52 
124776 9 
124783 13 
124785 63 
124787 22 
124790 3 
124791 11 
124795 32 
124806 9 
124914 8 
124943 11 
126762 13 
126799 16 
126811 2 
126823 6 
126827 1 
126842 2 
126846 7 
126854 2 
126856 14 
126857 1 
126863 11 
126891 26 
126897 115 
126910 3 
126924 3 
126937 50 
126942 54 
126969 23 
126991 29 
126997 30 
127053 15 
127071 65 
127077 1 
127082 4 
127086 92 
127095 2 
127113 33 
127120 17 
127131 1 
127185 57 
127192 2 
127214 14 
127232 61 
127237 5 
127246 2 
127251 7 
127269 64 
127274 11 
127276 7 
127278 28 
127282 1 
127286 27 
127291 15 
127297 19 
127300 4 
127312 26 
127327 2 
127334 1 
127378 5 
127387 1 
127390 6 
127396 1 
127402 12 
127405 6 
127410 6 
127417 6 
127422 65 
127424 1 
127425 21 
127467 13 
127469 6 
127483 18 
127495 12 
127572 16 
127579 15 
127581 2 
127582 58 
127595 7 
127601 73 
127610 19 
127615 2 
127616 25 
127618 75 
127623 24 
127626 10 
127646 2 
127657 42 
127665 8 
127720 1 
127761 18 
127769 4 
127776 2 
127780 12 
127790 1 
127795 8 
127815 7 
127818 1 
127830 1 
127835 3 
127839 31 
127867 1 
127900 46 
127912 32 
127929 17 
127934 2 
127943 1 
127953 2 
127958 1 
127965 57 
127967 7 
127969 4 
127972 4 
127976 7 
127977 29 
127980 4 
128003 6 
128026 4 
128062 12 
128092 19 
128114 1 
128121 25 
128129 1 
128131 6 
128132 3 
128133 20 
128136 8 
128137 11 
128139 8 
128143 7 
128145 13 
128150 1 
128152 20 
128158 13 
128159 5 
128161 2 
128163 18 
128167 5 
128168 9 
128170 37 
128173 3 
128178 18 
128188 1 
128209 10 
128224 27 
128249 5 
128251 9 
128274 7 
128286 30 
128309 97 
128311 10 
128315 6 
128344 15 
128352 4 
128368 1 
128369 28 
128377 2 
128378 8 
128395 29 
128405 3 
128415 4 
128417 27 
128466 63 
128472 5 
128490 28 
128498 40 
128523 5 
128535 1 
128538 2 
128550 35 
128560 9 
128564 4 
128575 10 
128580 1 
128581 1 
128595 1 
128601 8 
128624 2 
128629 17 
128636 18 
128655 17 
128688 6 
128742 9 
128743 7 
128744 5 
128748 8 
128752 23 
128757 16 
128759 25 
128768 2 
128775 10 
128805 10 
128874 1 
128888 3 
128894 22 
128901 3 
128904 43 
128912 17 
128915 3 
128918 13 
128924 41 
128925 6 
128932 38 
128943 19 
128947 6 
128981 1 
129039 21 
129053 2 
129060 15 
129076 63 
129085 1 
129087 5 
129089 11 
129091 29 
129092 3 
129094 1 
129097 14 
129098 19 
129099 1 
129100 4 
129105 5 
129106 3 
129108 37 
129112 32 
129113 13 
129117 8 
129119 93 
129120 18 
129122 6 
129127 65 
129139 22 
129141 32 
129142 1 
129143 68 
129147 20 
129150 3 
129153 6 
129157 14 
129161 27 
129166 4 
129168 3 
129174 17 
129175 2 
129180 22 
129186 32 
129187 9 
129189 1 
129191 3 
129194 4 
129197 87 
129198 3 
129200 23 
129202 11 
129204 1 
129206 29 
129208 43 
129212 1 
129213 4 
129216 13 
129217 2 
129225 32 
129226 11 
129231 9 
129242 8 
129274 4 
129297 5 
129330 4 
129354 6 
129367 1 
129368 1 
129376 2 
129379 3 
129393 1 
129399 6 
129400 7 
129402 5 
129406 5 
129408 11 
129415 2 
129435 59 
129481 2 
129518 6 
129528 1 
129551 1 
129554 5 
129558 10 
129562 15 
129572 6 
129575 2 
129597 2 
129606 2 
129672 1 
129684 19 
129693 4 
129700 39 
129701 5 
129723 9 
129725 3 
129738 3 
129756 13 
129767 40 
129851 1 
130055 3 
130063 38 
130096 10 
130141 2 
130151 3 
130158 1 
130174 1 
130175 18 
130181 3 
130183 1 
130191 21 
130208 31 
130218 4 
130227 3 
130233 3 
130237 2 
130239 5 
130242 5 
130257 1 
130266 12 
130269 1 
130292 4 
130312 1 
130330 1 
130343 42 
130346 1 
130347 1 
130349 4 
130350 10 
130353 2 
130355 3 
130363 14 
130366 5 
130374 3 
130375 1 
130378 3 
130382 17 
130383 10 
130385 1 
130386 3 
130390 19 
130401 6 
130419 2 
130426 3 
130441 17 
130446 16 
130473 3 
130480 1 
130482 1 
130492 5 
130495 34 
130498 15 
130502 2 
130504 85 
130509 21 
130512 8 
130514 1 
130519 2 
130524 45 
130532 15 
130535 68 
130538 12 
130541 6 
130543 31 
130545 24 
130546 60 
130547 16 
130549 15 
130550 27 
130553 2 
130554 12 
130555 9 
130556 25 
130558 25 
130560 10 
130561 34 
130562 10 
130564 4 
130565 9 
130569 12 
130578 5 
130589 2 
130599 21 
130609 16 
130621 29 
130623 12 
130635 30 
130638 4 
130645 11 
130657 8 
130661 7 
130664 91 
130666 37 
130667 24 
130675 103 
130676 59 
130677 37 
130678 23 
130682 2 
130683 44 
130684 67 
130685 52 
130686 37 
130689 4 
130691 29 
130693 121 
130698 14 
130699 1 
130701 67 
130702 16 
130703 2 
130705 44 
130706 47 
130713 6 
130726 17 
130737 59 
130749 13 
130818 1 
131008 1 
131020 1 
131029 4 
131033 13 
131042 14 
131048 6 
131081 4 
131155 4 
131161 4 
131293 5 
131398 3 
131528 1 
131576 2 
131644 6 
131705 3 
131713 1 
131863 43 
131893 2 
131903 4 
131981 3 
131998 16 
132014 2 
132018 3 
132035 4 
132038 16 
132040 5 
132044 42 
132045 9 
132051 10 
132053 1 
132059 50 
132063 4 
132066 27 
132067 16 
132070 110 
132073 9 
132074 11 
132076 15 
132077 11 
132082 4 
132088 16 
132095 22 
132101 1 
132102 6 
132113 20 
132118 11 
132121 63 
132125 6 
132126 19 
132128 14 
132130 95 
132136 14 
132137 22 
132139 92 
132140 123 
132141 15 
132147 18 
132149 1 
132151 23 
132158 29 
132163 2 
132167 1 
132181 7 
132254 1 
132270 7 
132275 1 
132289 3 
132293 1 
132296 3 
132300 7 
132309 1 
132312 6 
132320 15 
132323 3 
132325 8 
132326 2 
132329 99 
132334 38 
132338 2 
132342 1 
132346 8 
132349 62 
132405 19 
132443 28 
132454 1 
132461 1 
132464 3 
132469 29 
132489 4 
132498 6 
132528 3 
132597 8 
132603 1 
132612 2 
132622 2 
132629 5 
132646 1 
132656 1 
132673 1 
132685 6 
132689 9 
132786 1 
132799 7 
132818 2 
132822 9 
132839 6 
132915 15 
132921 8 
132925 2 
132931 10 
132934 24 
132941 2 
132953 3 
133081 5 
133087 2 
133088 3 
133103 3 
133111 20 
133143 12 
133177 17 
133191 1 
133195 8 
133198 2 
133207 1 
133214 1 
133215 2 
133232 14 
133250 2 
133258 8 
133270 10 
133271 3 
133273 3 
133278 4 
133280 7 
133296 4 
133299 1 
133303 5 
133312 1 
133338 59 
133348 3 
133352 21 
133355 13 
133402 6 
133432 26 
133441 11 
133454 3 
133468 2 
133476 11 
133481 8 
133494 1 
133593 4 
133597 2 
133608 1 
133611 2 
133612 1 
133672 4 
133685 1 
133689 2 
133747 2 
133750 8 
133751 3 
133759 13 
133772 2 
133778 2 
133790 2 
133803 4 
133818 5 
133823 8 
133826 8 
133828 1 
133832 11 
133833 3 
133834 8 
133841 11 
133845 1 
133902 8 
133923 8 
133952 1 
133955 5 
133973 43 
133981 2 
133990 1 
134004 2 
134011 6 
134022 12 
134030 4 
134042 6 
134067 7 
134086 38 
134091 122 
134106 16 
134114 9 
134159 2 
134186 4 
134207 4 
134760 1 
134891 1 
135407 25 
135544 2 
135695 1 
135704 16 
135712 33 
135716 7 
135721 12 
135723 22 
135724 2 
135725 3 
135727 19 
135731 25 
135732 7 
135733 32 
135739 37 
135742 22 
135744 4 
135749 3 
135751 37 
135753 5 
135755 12 
135756 3 
135762 2 
135764 19 
135765 18 
135771 14 
135774 12 
135775 2 
135777 15 
135779 28 
135782 45 
135785 1 
135787 10 
135790 26 
135794 18 
135799 32 
135800 8 
135805 6 
135806 24 
135811 10 
135814 25 
135815 26 
135818 32 
135819 1 
135823 22 
135826 12 
135834 6 
135838 3 
135844 1 
135859 8 
135896 1 
135908 2 
135924 46 
135934 2 
135935 1 
135944 3 
135951 1 
135958 2 
135961 2 
135964 4 
135969 2 
135980 2 
135986 1 
135989 2 
135995 5 
136029 37 
136093 3 
136096 4 
136100 10 
136105 3 
136111 8 
136113 1 
136159 4 
136167 1 
136210 2 
136220 5 
136221 9 
136249 8 
136253 5 
136258 4 
136261 4 
136266 8 
136298 2 
136311 6 
136347 1 
136357 1 
136422 11 
136427 5 
136432 4 
136433 4 
136434 62 
136438 2 
136446 5 
136451 17 
136462 7 
136465 2 
136471 1 
136481 1 
136503 2 
136512 2 
136516 1 
136539 2 
136549 7 
136565 23 
136573 1 
136580 7 
136585 7 
136587 4 
136588 1 
136596 4 
136597 7 
136606 2 
136609 10 
136617 2 
136622 10 
136624 5 
136628 6 
136632 2 
136646 12 
136647 1 
136651 2 
136659 9 
136671 2 
136678 4 
136699 3 
136701 6 
136707 4 
136717 11 
136728 3 
136731 3 
136739 5 
136740 5 
136743 1 
136746 26 
136747 1 
136751 3 
136752 5 
136754 23 
136759 4 
136762 1 
136770 5 
136773 3 
136776 11 
136778 6 
136781 1 
136782 14 
136785 3 
136788 6 
136791 20 
136798 31 
136800 2 
136802 37 
136804 6 
136805 132 
136809 8 
136811 13 
136812 29 
136815 1 
136818 7 
136820 10 
136822 12 
136825 12 
136830 2 
136832 7 
136833 1 
136834 18 
136836 3 
136838 2 
136843 10 
136844 9 
136848 1 
136852 7 
136855 48 
136857 29 
136859 52 
136861 1 
136863 3 
136868 1 
136877 31 
136882 2 
136888 2 
136891 3 
136908 1 
136930 7 
136933 14 
136959 2 
136975 17 
136989 95 
136994 4 
136996 6 
136997 29 
136999 63 
137000 13 
137004 7 
137008 90 
137011 15 
137018 4 
137020 3 
137043 1 
137048 10 
137054 17 
137056 32 
137066 40 
137078 20 
137085 43 
137086 1 
137087 25 
137112 1 
137115 2 
137116 60 
137124 13 
137138 5 
137141 81 
137145 109 
137151 6 
137153 112 
137154 17 
137160 4 
137164 8 
137168 10 
137172 8 
137174 2 
137184 2 
137188 16 
137189 1 
137192 26 
137218 6 
137231 4 
137263 1 
137271 11 
137274 16 
137282 6 
137287 1 
137303 43 
137315 65 
137326 15 
137332 7 
137338 19 
137339 1 
137341 9 
137344 27 
137345 1 
137346 39 
137347 2 
137349 16 
137355 2 
137356 20 
137379 2 
137390 50 
137393 1 
137399 2 
137404 6 
137406 16 
137409 4 
137427 14 
137436 1 
137441 6 
137467 1 
137470 23 
137471 42 
137482 23 
137504 6 
137512 26 
137514 10 
137517 3 
137521 10 
137523 9 
137525 53 
137528 16 
137531 10 
137536 13 
137539 2 
137540 37 
137544 1 
137554 2 
137568 6 
137573 3 
137576 34 
137581 4 
137585 64 
137587 8 
137589 5 
137590 14 
137594 1 
137595 22 
137596 7 
137599 9 
137603 37 
137605 8 
137607 4 
137611 29 
137613 1 
137617 2 
137621 13 
137628 4 
137637 65 
137640 13 
137642 2 
137643 5 
137644 5 
137645 4 
137646 14 
137655 59 
137658 1 
137662 122 
137670 41 
137680 169 
137682 13 
137687 26 
137693 1 
137697 14 
137702 16 
137704 5 
137709 7 
137712 9 
137713 29 
137715 2 
137718 11 
137720 13 
137724 1 
137728 3 
137731 6 
137737 5 
137742 5 
137743 7 
137753 6 
137761 13 
137762 28 
137776 2 
137781 4 
137785 10 
137788 2 
137790 2 
137792 15 
137798 10 
137808 6 
137819 12 
137832 9 
137836 39 
137853 17 
137856 39 
137861 8 
137884 31 
137890 27 
137900 9 
137909 11 
137922 16 
137926 13 
137929 38 
137941 2 
137953 5 
137965 1 
137969 1 
137987 2 
137991 26 
137992 7 
138003 10 
138005 52 
138016 13 
138019 29 
138021 4 
138022 18 
138027 1 
138055 16 
138113 33 
138119 41 
138127 6 
138142 21 
138150 26 
138153 2 
138157 35 
138162 1 
138165 28 
138167 11 
138173 36 
138178 98 
138185 15 
138216 2 
138251 1 
138264 69 
138269 28 
138278 11 
138279 5 
138281 43 
138285 5 
138288 13 
138290 41 
138293 11 
138294 29 
138298 23 
138299 21 
138302 86 
138310 117 
138314 58 
138317 6 
138320 58 
138324 3 
138325 22 
138343 6 
138344 2 
138396 8 
138398 51 
138425 33 
138429 9 
138433 20 
138438 5 
138441 24 
138445 16 
138450 36 
138452 84 
138453 26 
138455 22 
138461 75 
138467 62 
138471 51 
138474 72 
138475 26 
138477 36 
138478 120 
138479 94 
138480 3 
138482 152 
138483 16 
138484 75 
138485 13 
138486 1 
138490 15 
138491 13 
138492 145 
138495 73 
138496 18 
138498 275 
138503 1 
138504 433 
138506 7 
138507 45 
138510 2 
138511 10 
138513 38 
138514 67 
138515 11 
138519 184 
138524 6 
138525 11 
138527 5 
138528 99 
138530 49 
138532 130 
138533 24 
138534 228 
138538 108 
138539 30 
138540 5 
138541 10 
138545 55 
138546 1 
138558 594 
138564 118 
138565 54 
138566 9 
138567 1 
138568 3 
138570 29 
138572 2 
138574 9 
138576 11 
138579 7 
138581 23 
138583 84 
138585 13 
138590 28 
138593 37 
138596 6 
138597 62 
138598 2 
138599 22 
138604 2 
138607 2 
138615 1 
138670 38 
138697 8 
138705 49 
138710 3 
138712 19 
138714 2 
138719 1 
138724 27 
138728 2 
138729 35 
138730 10 
138732 15 
138735 3 
138744 24 
138749 9 
138756 37 
138758 9 
138763 33 
138765 3 
138766 4 
138767 3 
138769 7 
138771 43 
138773 35 
138777 21 
138866 73 
138881 64 
138887 3 
138891 13 
138893 37 
138895 7 
138896 1 
138899 12 
138906 32 
138910 3 
138912 58 
138915 69 
138926 2 
138929 25 
138938 2 
139042 18 
139046 1 
139047 1 
139051 5 
139052 27 
139053 7 
139055 3 
139058 7 
139060 1 
139063 14 
139068 22 
139069 3 
139070 7 
139071 3 
139072 15 
139073 46 
139074 8 
139075 9 
139076 6 
139077 94 
139080 3 
139081 73 
139083 8 
139084 112 
139086 60 
139087 1 
139088 93 
139089 8 
139090 1 
139093 687 
139097 13 
139098 2 
139109 12 
139117 13 
139121 17 
139129 38 
139162 19 
139172 43 
139179 7 
139185 17 
139193 150 
139199 1 
139211 572 
139227 9 
139235 22 
139242 3 
139272 80 
139277 1 
139278 34 
139279 1 
139280 81 
139282 27 
139284 84 
139286 40 
139288 16 
139289 4 
139291 21 
139292 28 
139294 45 
139296 18 
139297 49 
139298 68 
139300 17 
139301 5 
139302 31 
139303 19 
139304 29 
139305 12 
139306 130 
139307 1 
139308 14 
139309 17 
139310 1 
139311 16 
139312 40 
139314 16 
139315 29 
139316 41 
139317 3 
139318 37 
139320 23 
139323 24 
139324 81 
139325 10 
139326 1 
139328 40 
139330 9 
139331 36 
139333 5 
139336 28 
139337 60 
139339 11 
139340 4 
139341 20 
139342 2 
139343 17 
139344 27 
139346 13 
139347 12 
139348 5 
139353 8 
139362 24 
139367 1 
139376 8 
139381 27 
139384 7 
139385 10 
139386 3 
139387 12 
139393 3 
139394 1 
139397 40 
139403 2 
139405 2 
139408 2 
139437 19 
139453 5 
139469 4 
139479 27 
139482 21 
139485 8 
139487 21 
139494 8 
139495 3 
139497 4 
139498 4 
139502 12 
139504 12 
139515 7 
139519 12 
139528 8 
139536 57 
139537 6 
139538 1 
139543 1 
139544 2 
139547 19 
139554 72 
139556 17 
139558 20 
139561 20 
139568 10 
139571 15 
139572 15 
139576 28 
139580 32 
139582 24 
139588 10 
139589 1 
139590 2 
139593 15 
139595 1 
139596 2 
139599 27 
139603 44 
139607 4 
139608 13 
139613 1 
139614 3 
139621 18 
139633 48 
139638 5 
139645 9 
139649 5 
139652 20 
139658 4 
139663 32 
139674 7 
139683 3 
139686 1 
139692 7 
139693 12 
139694 65 
139696 1 
139698 12 
139700 6 
139701 1 
139704 17 
139708 35 
139709 13 
139715 1 
139717 1 
139721 5 
139728 4 
139734 10 
139736 3 
139739 23 
139746 3 
139749 3 
139760 42 
139795 1 
139799 1 
139806 4 
139829 35 
139837 17 
140079 22 
140085 45 
140088 87 
140112 4 
140122 1 
140138 23 
140151 1 
140155 1 
140161 11 
140202 3 
140415 15 
140418 4 
140422 2 
140426 3 
140440 2 
140448 85 
140480 10 
140484 4 
140508 16 
140573 1 
140587 1 
140640 1 
140699 2 
141218 5 
141243 1 
141253 2 
141266 5 
141283 33 
141293 16 
141301 11 
141315 2 
141326 15 
141332 101 
141336 5 
141365 9 
141378 2 
141388 1 
141390 3 
141397 2 
141399 37 
141405 34 
141413 12 
141417 5 
141422 1 
141423 9 
141432 4 
141444 25 
141458 17 
141462 3 
141470 9 
141471 13 
141480 2 
141492 2 
141494 86 
141495 6 
141497 25 
141502 92 
141505 1 
141506 39 
141512 5 
141515 1 
141522 14 
141523 5 
141526 3 
141530 10 
141531 6 
141538 34 
141539 2 
141542 5 
141544 98 
141547 6 
141549 1 
141551 66 
141552 5 
141554 149 
141555 25 
141556 7 
141557 38 
141560 45 
141561 45 
141563 50 
141564 25 
141565 61 
141567 65 
141568 44 
141570 32 
141573 14 
141576 105 
141579 4 
141580 66 
141586 2 
141588 17 
141597 1 
141598 17 
141600 4 
141609 13 
141616 57 
141619 10 
141620 35 
141622 7 
141630 55 
141637 26 
141638 19 
141639 36 
141641 3 
141643 3 
141644 11 
141646 28 
141648 4 
141649 9 
141651 4 
141652 42 
141653 120 
141656 14 
141658 45 
141659 6 
141660 62 
141661 10 
141663 14 
141664 13 
141665 1 
141667 18 
141671 18 
141672 5 
141673 22 
141676 9 
141680 44 
141683 29 
141684 7 
141685 9 
141691 16 
141692 31 
141695 28 
141697 6 
141700 25 
141702 29 
141703 10 
141710 18 
141711 72 
141713 30 
141714 29 
141715 24 
141719 64 
141721 9 
141722 32 
141723 9 
141724 1 
141725 7 
141727 22 
141731 31 
141734 34 
141735 116 
141740 7 
141741 1 
141742 55 
141743 10 
141744 11 
141745 27 
141750 3 
141751 2 
141753 13 
141754 19 
141755 23 
141758 28 
141760 22 
141761 14 
141762 1 
141763 47 
141769 4 
141773 41 
141775 5 
141779 10 
141781 13 
141782 3 
141784 40 
141788 30 
141789 12 
141791 46 
141793 6 
141795 12 
141798 46 
141800 18 
141803 7 
141806 23 
141807 7 
141809 1 
141810 21 
141817 27 
141827 1 
141828 4 
141831 2 
141849 4 
141857 1 
141858 5 
141861 26 
141871 6 
141884 2 
141888 4 
141893 14 
141896 3 
141904 97 
141905 1 
141906 91 
141907 1 
141911 42 
141914 64 
141916 2 
141917 4 
141919 1 
141932 264 
141935 2 
141936 32 
141937 85 
141938 8 
141940 8 
141941 9 
141942 1 
141943 30 
141944 96 
141945 50 
141947 37 
141948 108 
141951 4 
141952 49 
141955 61 
141956 16 
141957 22 
141960 14 
141961 12 
141963 28 
141965 18 
141966 1 
141967 35 
141968 15 
141969 11 
141970 2 
141971 11 
141972 25 
141975 99 
141976 43 
141978 32 
141982 44 
141983 1 
141984 19 
141987 227 
141988 6 
141992 97 
141994 30 
141995 2 
141996 82 
141998 86 
141999 41 
142000 28 
142001 19 
142002 11 
142004 27 
142006 96 
142007 40 
142009 21 
142014 2 
142015 3 
142021 81 
142030 128 
142033 5 
142035 7 
142036 41 
142037 32 
142038 94 
142040 40 
142041 27 
142042 1 
142043 39 
142045 10 
142046 3 
142048 14 
142050 5 
142051 1 
142052 12 
142055 91 
142056 3 
142057 61 
142059 61 
142060 233 
142061 7 
142062 72 
142063 1 
142064 53 
142065 1 
142066 3 
142067 36 
142068 26 
142069 2 
142070 24 
142071 103 
142072 15 
142073 5 
142074 9 
142076 6 
142079 29 
142081 59 
142082 64 
142086 1 
142099 14 
142104 14 
142108 8 
142122 55 
142126 5 
142132 32 
142138 2 
143148 3 
143175 7 
143186 3 
143195 2 
143198 28 
143199 5 
143201 8 
143205 1 
143209 8 
143212 36 
143213 1 
143217 22 
143222 3 
143224 7 
143231 4 
143233 2 
143236 8 
143244 60 
143250 13 
143252 3 
143255 23 
143260 3 
143263 11 
143317 1 
143322 19 
143329 1 
143337 12 
143342 3 
143346 1 
143348 1 
143353 12 
143354 1 
143356 8 
143358 4 
143359 5 
143361 13 
143365 20 
143368 3 
143379 1 
143381 11 
143382 4 
143384 7 
143389 13 
143394 22 
143396 21 
143397 10 
143398 11 
143401 72 
143402 30 
143403 45 
143404 6 
143407 5 
143409 18 
143410 29 
143411 13 
143414 182 
143417 1 
143419 59 
143421 8 
143422 11 
143423 17 
143425 153 
143427 12 
143429 36 
143431 102 
143432 135 
143433 9 
143434 46 
143435 15 
143437 7 
143438 1 
143439 11 
143442 48 
143443 4 
143445 83 
143446 2 
143458 89 
143465 75 
143470 4 
143473 6 
143474 168 
143475 1 
143478 192 
143482 7 
143483 125 
143484 1 
143485 6 
143486 17 
143488 4 
143489 96 
143491 4 
143493 30 
143497 13 
143503 273 
143505 2 
143506 64 
143508 5 
143511 89 
143512 2 
143514 6 
143518 1 
143519 14 
143521 1 
143523 17 
143525 1 
143528 8 
143536 215 
143546 12 
143547 24 
143548 61 
143551 39 
143553 46 
143554 4 
143555 57 
143558 30 
143559 61 
143560 2 
143561 14 
143565 48 
143566 17 
143567 5 
143568 21 
143569 3 
143571 57 
143577 35 
143588 18 
143594 86 
143596 7 
143597 8 
143599 54 
143600 23 
143601 37 
143602 15 
143603 25 
143604 9 
143605 2 
143606 33 
143607 72 
143609 7 
143610 4 
143613 4 
143615 1 
143616 2 
143618 4 
143621 1 
143622 19 
143634 39 
143638 11 
143641 6 
143645 26 
143646 2 
143647 4 
143648 8 
143655 33 
143664 38 
143665 4 
143666 1 
143676 10 
143677 8 
143680 3 
143688 19 
143689 6 
143690 1 
143691 28 
143701 32 
143703 26 
143709 3 
143712 84 
143719 5 
143720 5 
143722 5 
143723 52 
143734 2 
143741 47 
143746 58 
143756 12 
143760 61 
143761 5 
143763 49 
143769 22 
143774 10 
143817 1 
143825 10 
143839 5 
143846 11 
143847 6 
143857 51 
143863 1 
143867 41 
143872 8 
143875 25 
143880 10 
143886 9 
143887 14 
143888 20 
143889 63 
143890 8 
143898 1 
143899 24 
143913 48 
143944 2 
143951 3 
143952 1 
143956 3 
143965 6 
143984 3 
144013 2 
144019 1 
144025 8 
144029 4 
144055 1 
144062 1 
144064 1 
144069 12 
144072 6 
144085 19 
144089 15 
144097 5 
144108 5 
144125 2 
144164 2 
144178 27 
144181 9 
144185 1 
144189 16 
144196 2 
144197 4 
144201 121 
144209 3 
144211 7 
144218 38 
144222 6 
144228 5 
144231 1 
144232 5 
144234 2 
144240 2 
144243 1 
144244 6 
144246 5 
144249 15 
144252 16 
144266 4 
144270 2 
144273 3 
144283 4 
144295 1 
144330 1 
144335 3 
144347 2 
144348 1 
144351 6 
144355 20 
144357 12 
144358 20 
144360 14 
144363 1 
144365 3 
144370 11 
144375 1 
144380 4 
144382 11 
144384 24 
144390 31 
144397 13 
144403 30 
144404 10 
144407 2 
144439 25 
144451 1 
144470 3 
144479 4 
144480 2 
144489 2 
144503 12 
144514 11 
144522 2 
144525 5 
144528 11 
144538 9 
144594 14 
144623 4 
144648 28 
144655 4 
144659 6 
144662 1 
144663 1 
144666 1 
144667 6 
144707 3 
144712 45 
144721 57 
144726 2 
144739 59 
144753 28 
144767 22 
144774 4 
144776 7 
144781 1 
144799 5 
144801 12 
144804 9 
144810 27 
144813 33 
144831 12 
144850 6 
144879 33 
144896 2 
144903 2 
144928 1 
144935 2 
144960 2 
144964 2 
144975 3 
144977 1 
144979 12 
144983 4 
144986 4 
144993 6 
145013 2 
145026 5 
145035 2 
145044 15 
145058 3 
145061 4 
145082 13 
145092 2 
145096 12 
145103 11 
145104 3 
145107 3 
145145 4 
145147 10 
145190 12 
145208 8 
145231 7 
145239 29 
145240 1 
145282 1 
145286 14 
145294 9 
145304 38 
145315 6 
145403 6 
145406 17 
145412 53 
145422 2 
145438 3 
145441 4 
145453 11 
145470 2 
145485 3 
145505 5 
145556 5 
145561 1 
145564 9 
145569 1 
145571 8 
145575 1 
145578 17 
145583 8 
145596 3 
145609 1 
145615 8 
145628 9 
145639 1 
145647 1 
145652 5 
145657 3 
145675 1 
145679 4 
145686 5 
145687 3 
145691 8 
145694 22 
145711 8 
145739 1 
145777 1 
145793 2 
145812 6 
145814 28 
145820 6 
145829 19 
145838 10 
145839 43 
145848 4 
145851 10 
145859 9 
145873 1 
145885 10 
145939 4 
145987 23 
146005 1 
146025 1 
146053 12 
146082 3 
146128 1 
146152 3 
146157 1 
146166 15 
146183 6 
146190 3 
146198 5 
146201 1 
146205 4 
146244 5 
146288 16 
146310 3 
146331 3 
146332 2 
146336 2 
146350 3 
146354 2 
146377 2 
146401 22 
146406 2 
146409 7 
146512 16 
146521 23 
146522 1 
146523 1 
146533 3 
146540 38 
146542 1 
146556 24 
146558 21 
146561 5 
146566 2 
146597 1 
146602 2 
146605 1 
146606 1 
146610 1 
146625 4 
146638 8 
146646 5 
146655 4 
146690 12 
146696 5 
146700 10 
146705 5 
146713 4 
146723 3 
146728 1 
146736 1 
146741 25 
146746 11 
146773 25 
146780 10 
146823 10 
146839 2 
146840 5 
146842 3 
146852 7 
146858 2 
146862 4 
146865 1 
146869 7 
146878 5 
146886 6 
146888 12 
146894 3 
146900 1 
146901 7 
146903 2 
146908 7 
146911 6 
146917 1 
146920 2 
146934 1 
146940 8 
146946 6 
146958 4 
146967 3 
146986 23 
147002 2 
147016 7 
147028 1 
147030 2 
147034 22 
147035 43 
147043 1 
147046 13 
147052 15 
147060 15 
147061 2 
147065 32 
147068 26 
147070 2 
147073 10 
147075 34 
147081 4 
147084 2 
147085 15 
147088 2 
147094 4 
147096 13 
147098 14 
147114 2 
147124 11 
147174 17 
147182 5 
147207 13 
147217 11 
147225 36 
147229 1 
147235 4 
147239 12 
147243 24 
147255 40 
147259 1 
147262 18 
147266 43 
147269 364 
147270 20 
147273 218 
147275 11 
147276 119 
147277 48 
147278 263 
147279 1 
147281 108 
147282 32 
147283 68 
147284 102 
147286 71 
147287 138 
147288 94 
147289 59 
147290 256 
147292 72 
147293 7 
147294 27 
147297 48 
147298 21 
147299 48 
147300 18 
147301 72 
147305 44 
147306 2 
147307 115 
147311 57 
147312 33 
147319 66 
147320 3 
147324 204 
147327 1 
147329 246 
147331 3 
147332 142 
147333 95 
147334 26 
147335 1 
147336 90 
147340 251 
147342 24 
147343 13 
147344 141 
147345 68 
147346 13 
147347 13 
147349 56 
147353 30 
147354 94 
147358 114 
147362 5 
147364 108 
147366 8 
147367 91 
147368 148 
147369 38 
147371 6 
147372 38 
147374 21 
147376 34 
147377 142 
147378 10 
147379 47 
147380 115 
147382 5 
147383 83 
147388 18 
147389 1 
147395 76 
147400 51 
147403 135 
147409 3 
147413 327 
147417 1 
147418 1 
147420 4 
147427 7 
147433 9 
147435 4 
147436 2 
147438 26 
147439 1 
147442 20 
147444 1 
147445 1 
147446 2 
147447 10 
147452 10 
147454 28 
147458 13 
147461 13 
147462 72 
147468 23 
147469 8 
147470 4 
147476 131 
147480 35 
147481 3 
147482 1 
147483 5 
147484 6 
147485 313 
147496 18 
147499 33 
147501 16 
147505 17 
147507 17 
147509 13 
147510 5 
147512 64 
147517 7 
147518 56 
147520 30 
147525 55 
147527 85 
147530 58 
147534 38 
147539 45 
147541 29 
147545 15 
147547 5 
147550 22 
147553 36 
147555 15 
147558 11 
147559 22 
147561 47 
147563 5 
147566 48 
147568 2 
147571 19 
147575 9 
147578 3 
147583 4 
147586 18 
147590 15 
147594 42 
147596 13 
147597 1 
147599 14 
147603 6 
147605 7 
147610 14 
147611 32 
147614 6 
147617 18 
147622 78 
147629 2 
147632 6 
147633 14 
147638 22 
147857 23 
151177 1 
151182 38 
151185 78 
151190 1 
151193 10 
151198 9 
151199 48 
151201 15 
151202 7 
151203 10 
151204 12 
151205 29 
151207 13 
151209 27 
151210 20 
151213 14 
151215 51 
151216 3 
151217 277 
151219 11 
151220 4 
151221 65 
151223 49 
151224 234 
151225 4 
151227 14 
151228 48 
151229 26 
151231 22 
151232 21 
151233 59 
151235 153 
151236 14 
151237 137 
151239 87 
151240 13 
151241 87 
151242 7 
151243 36 
151244 169 
151246 32 
151247 132 
151249 6 
151250 13 
151252 265 
151255 67 
151256 4 
151257 60 
151258 82 
151259 7 
151260 35 
151261 2 
151263 104 
151264 93 
151265 33 
151266 22 
151267 34 
151268 2 
151269 24 
151270 10 
151272 172 
151273 99 
151275 66 
151276 23 
151277 5 
151278 31 
151279 51 
151280 64 
151282 36 
151283 4 
151284 53 
151285 65 
151288 88 
151289 69 
151290 4 
151291 129 
151293 45 
151296 1 
151298 195 
151302 16 
151303 9 
151304 49 
151306 19 
151309 129 
151311 88 
151312 11 
151314 30 
151322 4 
151323 11 
151326 1 
151328 8 
151332 2 
151336 6 
151341 7 
151360 1 
151366 10 
151367 1 
151376 6 
151390 15 
151404 11 
151418 1 
151420 5 
151425 43 
151426 7 
151441 7 
151445 15 
151453 1 
151598 7 
151608 63 
151619 53 
151630 1 
151646 20 
151669 5 
151751 15 
151759 6 
151763 13 
151768 10 
151771 1 
151776 1 
151777 31 
151781 20 
151783 14 
151788 21 
151791 21 
151796 28 
151798 8 
151799 10 
151807 51 
151822 17 
151830 1 
151866 12 
151896 106 
151900 3 
151904 35 
151906 9 
151909 2 
151910 28 
151914 11 
151916 19 
151918 59 
151919 17 
151921 20 
151926 35 
151933 31 
151935 21 
151936 4 
151937 8 
151945 2 
151952 16 
151954 8 
151959 40 
151989 7 
152042 34 
152046 7 
152049 8 
152050 21 
152053 25 
152058 19 
152060 3 
152061 14 
152063 164 
152064 143 
152073 296 
152082 311 
152086 38 
152088 7 
152092 1 
152093 14 
152094 2 
152097 5 
152104 30 
152125 5 
152129 36 
152130 4 
152133 7 
152137 4 
152139 4 
152142 1 
152143 4 
152146 30 
152155 185 
152159 1 
152160 18 
152162 17 
152164 35 
152165 26 
152166 7 
152169 3 
152170 4 
152172 41 
152176 153 
152179 2 
152182 2 
152183 5 
152184 15 
152185 29 
152186 4 
152188 36 
152190 2 
152192 8 
152195 12 
152197 3 
152199 21 
152204 13 
152206 1 
152211 28 
152214 1 
152218 1 
152224 1 
152295 13 
152310 5 
152320 19 
152325 89 
152333 81 
152337 41 
152338 1 
152343 44 
152345 1 
152349 1 
152350 34 
152357 4 
152362 26 
152369 24 
152372 14 
152381 1 
152389 1 
152391 3 
152395 30 
152398 11 
152474 30 
152477 1 
152480 55 
152488 128 
152496 28 
152497 2 
152499 183 
152505 16 
152511 373 
152513 1 
152517 39 
152521 174 
152527 1 
152530 132 
152531 1 
152534 33 
152535 2 
152536 22 
152538 4 
152539 28 
152540 2 
152542 138 
152546 2 
152548 19 
152551 4 
152552 60 
152558 7 
152560 1 
152563 6 
152570 62 
152575 1 
152608 5 
152625 31 
152636 8 
152647 71 
152651 20 
152658 117 
152660 1 
152661 1 
152662 37 
152666 5 
152672 57 
152673 3 
152674 3 
152676 4 
152677 70 
152678 62 
152679 78 
152680 119 
152685 59 
152686 42 
152688 17 
152689 145 
152691 42 
152693 26 
152695 19 
152696 39 
152697 5 
152699 130 
152703 22 
152704 3 
152712 98 
152713 23 
152715 35 
152716 6 
152719 34 
152724 34 
152727 4 
152731 1 
152732 161 
152734 57 
152735 41 
152743 29 
152751 2 
152753 37 
152758 31 
152761 3 
152765 59 
152768 1 
152769 43 
152775 33 
152777 76 
152797 27 
152799 43 
152800 7 
152807 5 
152820 41 
152824 10 
152830 41 
152834 15 
152837 9 
152842 16 
152848 44 
152850 24 
152852 15 
152862 5 
152865 25 
152866 2 
152871 51 
152872 3 
152876 28 
152880 5 
152882 55 
152886 4 
152889 5 
152894 5 
152902 15 
152905 34 
152907 6 
152914 33 
152916 1 
152918 17 
152924 12 
152926 14 
152927 16 
152928 1 
152971 6 
152979 14 
152984 9 
152987 9 
152992 1 
152999 8 
153004 3 
153010 5 
153012 5 
153014 24 
153019 13 
153020 107 
153022 7 
153023 6 
153030 10 
153040 44 
153042 19 
153046 8 
153047 1 
153050 10 
153055 1 
153058 25 
153061 14 
153062 1 
153066 4 
153068 26 
153069 24 
153071 62 
153072 24 
153073 64 
153074 1 
153076 1 
153079 76 
153088 8 
153089 29 
153096 10 
153097 15 
153105 22 
153109 26 
153118 9 
153127 19 
153133 32 
153137 2 
153143 1 
153148 14 
153150 10 
153151 1 
153153 45 
153158 5 
153159 1 
153161 5 
153162 9 
153165 109 
153167 1 
153168 34 
153170 36 
153173 61 
153176 45 
153179 9 
153186 56 
153194 29 
153198 2 
153199 54 
153201 6 
153212 12 
153217 48 
153221 1 
153226 15 
153233 4 
153238 11 
153245 1 
153249 11 
153261 29 
153265 30 
153285 2 
153290 2 
153293 65 
153299 1 
153302 2 
153315 3 
153316 12 
153318 10 
153319 2 
153324 78 
153340 25 
153341 27 
153347 28 
153352 15 
153356 49 
153362 12 
153366 36 
153368 23 
153371 15 
153375 59 
153381 6 
153382 26 
153396 12 
153400 21 
153403 31 
153430 40 
153435 15 
153438 5 
153443 5 
153450 5 
153456 1 
153464 3 
153475 48 
153478 1 
153484 7 
153490 2 
153494 3 
153497 4 
153500 47 
153503 8 
153508 90 
153511 7 
153515 32 
153516 5 
153517 47 
153519 4 
153520 20 
153523 30 
153526 1 
153527 12 
153534 20 
153538 37 
153542 3 
153547 18 
153549 41 
153553 12 
153557 10 
153558 31 
153562 5 
153564 3 
153566 16 
153567 5 
153569 18 
153572 8 
153579 2 
153583 21 
153585 1 
153589 3 
153590 4 
153591 3 
153594 2 
153597 5 
153601 2 
153602 22 
153605 4 
153606 5 
153620 5 
153624 1 
153631 10 
153635 1 
153640 21 
153647 6 
153650 15 
153652 27 
153659 11 
153672 11 
153681 7 
153688 5 
153693 7 
153696 5 
153697 84 
153699 3 
153701 14 
153703 17 
153710 103 
153713 20 
153714 3 
153718 17 
153720 11 
153724 9 
153729 92 
153730 25 
153732 19 
153734 1 
153738 23 
153739 18 
153741 1 
153742 9 
153745 27 
153746 11 
153749 59 
153764 5 
153766 8 
153769 23 
153771 11 
153784 2 
153788 10 
153790 26 
153793 5 
153796 28 
153803 7 
153805 16 
153807 5 
153815 24 
153823 3 
153826 5 
153829 1 
153832 14 
153840 25 
153843 1 
153853 14 
153858 42 
153859 19 
153861 6 
153862 43 
153866 3 
153868 34 
153870 1 
153871 27 
153873 2 
153876 3 
153879 13 
153882 3 
153885 3 
153893 6 
153896 24 
153897 8 
153899 25 
153902 18 
153905 38 
153910 15 
153911 10 
153912 24 
153915 8 
153916 17 
153921 2 
153927 3 
153931 50 
153932 8 
153938 19 
153942 1 
153944 9 
153948 29 
153955 3 
153960 28 
153962 4 
153963 2 
153964 2 
153980 17 
153983 3 
153994 22 
153995 1 
153998 9 
153999 1 
154003 41 
154006 8 
154009 18 
154010 1 
154012 28 
154014 46 
154017 1 
154021 24 
154023 1 
154025 9 
154028 14 
154032 14 
154034 26 
154036 7 
154038 1 
154040 79 
154043 71 
154049 2 
154052 4 
154060 16 
154066 1 
154084 1 
154089 32 
154095 28 
154099 96 
154103 3 
154107 81 
154108 58 
154109 50 
154110 1 
154111 34 
154114 101 
154117 36 
154121 1 
154123 21 
154124 1 
154132 68 
154152 3 
154167 4 
154180 23 
154193 18 
154201 1 
154213 22 
154214 44 
154216 10 
154220 1 
154223 34 
154238 2 
154242 1 
154255 39 
154261 3 
154272 36 
154277 14 
154281 12 
154285 5 
154291 1 
154296 2 
154297 5 
154303 2 
154305 16 
154317 6 
154327 1 
154330 1 
154331 2 
154334 3 
154341 4 
154342 107 
154350 15 
154357 4 
154361 74 
154368 3 
154371 8 
154377 7 
154378 75 
154379 6 
154380 1 
154383 74 
154386 7 
154390 23 
154391 88 
154392 1 
154393 8 
154398 16 
154399 7 
154400 73 
154401 4 
154405 80 
154407 19 
154409 28 
154410 24 
154414 33 
154417 4 
154418 9 
154420 71 
154421 1 
154422 29 
154423 8 
154425 1 
154426 60 
154427 6 
154429 6 
154431 51 
154434 21 
154435 65 
154439 33 
154442 19 
154445 64 
154446 12 
154447 5 
154448 117 
154449 17 
154450 3 
154452 54 
154455 43 
154456 1 
154457 24 
154458 17 
154461 37 
154465 51 
154470 17 
154473 249 
154474 8 
154475 13 
154476 1 
154477 41 
154479 3 
154482 31 
154485 7 
154488 12 
154492 10 
154519 15 
154539 19 
154549 8 
154554 7 
154563 24 
154570 5 
154572 14 
154575 20 
154579 10 
154582 2 
154583 22 
154586 52 
154589 30 
154590 66 
154592 43 
154594 25 
154597 39 
154598 18 
154599 31 
154600 6 
154601 60 
154603 15 
154605 38 
154606 83 
154607 18 
154608 48 
154610 58 
154612 13 
154614 44 
154616 74 
154618 20 
154620 69 
154622 40 
154623 33 
154624 3 
154625 17 
154626 50 
154627 18 
154628 102 
154629 11 
154630 15 
154631 11 
154633 3 
154634 16 
154635 21 
154637 1 
154638 58 
154639 16 
154640 14 
154641 10 
154643 40 
154644 50 
154647 22 
154649 17 
154651 4 
154652 32 
154653 49 
154660 37 
154666 2 
154682 3 
154711 2 
154726 12 
154735 3 
154743 2 
154746 1 
154750 69 
154752 1 
154754 17 
154759 6 
154764 19 
154766 15 
154773 26 
154774 5 
154777 45 
154781 40 
154782 13 
154783 3 
154784 18 
154785 129 
154786 16 
154788 23 
154789 35 
154790 50 
154792 41 
154793 1 
154795 36 
154796 94 
154797 2 
154798 97 
154800 100 
154801 14 
154803 70 
154805 2 
154806 55 
154807 10 
154808 117 
154809 12 
154810 145 
154812 5 
154813 114 
154817 1 
154819 40 
154822 2 
154824 98 
154833 80 
154836 9 
154837 34 
154839 3 
154840 228 
154844 41 
154854 49 
154859 1 
154860 31 
154861 6 
154862 9 
154863 1 
154864 19 
154865 1 
154866 14 
154867 29 
154869 42 
154870 3 
154871 70 
154872 48 
154873 45 
154874 39 
154875 50 
154876 7 
154877 28 
154878 21 
154879 12 
154880 5 
154881 8 
154883 44 
154885 44 
154886 20 
154888 33 
154889 39 
154890 9 
154891 14 
154893 4 
154894 15 
154896 32 
154897 20 
154898 10 
154900 2 
154902 92 
154904 32 
154905 43 
154906 47 
154908 18 
154912 40 
154913 1 
154914 37 
154915 17 
154917 14 
154918 1 
154921 1 
154926 28 
154933 2 
154936 3 
154941 14 
154950 6 
154958 17 
155016 14 
155024 4 
155043 2 
155047 13 
155049 113 
155054 22 
155056 9 
155059 54 
155067 18 
155069 90 
155071 12 
155078 149 
155088 43 
155090 24 
155092 4 
155096 1 
155097 23 
155102 1 
155103 16 
155109 22 
155114 5 
155120 2 
155163 45 
155181 1 
155199 2 
155209 23 
155213 1 
155223 13 
155239 69 
155247 9 
155265 2 
155266 16 
155271 11 
155283 54 
155295 62 
155351 14 
155359 95 
155366 19 
155374 7 
155377 5 
155379 24 
155382 1 
155388 25 
155395 35 
155396 1 
155402 54 
155407 3 
155414 5 
155419 16 
155421 1 
155424 38 
155429 17 
155439 11 
155442 4 
155449 2 
155513 1 
155521 3 
155533 4 
155541 1 
155545 3 
155554 4 
155560 17 
155562 2 
155565 6 
155568 6 
155590 5 
155599 1 
155632 4 
155688 7 
155701 11 
155704 5 
155707 28 
155717 23 
155737 1 
155765 10 
155802 4 
155844 9 
155845 26 
155848 1 
155862 2 
155866 4 
155879 3 
155893 2 
155897 2 
155901 3 
155906 11 
155916 6 
155931 2 
155935 2 
155943 3 
155967 16 
155986 4 
156012 4 
156016 1 
156018 2 
156023 9 
156028 1 
156036 2 
156038 1 
156039 2 
156049 2 
156054 3 
156057 3 
156065 7 
156076 5 
156089 6 
156095 14 
156112 1 
156135 9 
156157 9 
156198 3 
156203 5 
156205 7 
156208 3 
156213 2 
156226 23 
156228 5 
156234 11 
156238 3 
156243 8 
156244 2 
156248 1 
156251 28 
156253 7 
156259 5 
156283 6 
156287 3 
156307 1 
156310 2 
156320 52 
156325 2 
156326 1 
156327 1 
156346 2 
156352 22 
156355 2 
156373 43 
156389 1 
156398 35 
156402 16 
156404 2 
156405 5 
156415 6 
156416 4 
156419 31 
156429 1 
156430 55 
156441 2 
156502 4 
156512 18 
156515 2 
156516 5 
156522 2 
156523 40 
156527 27 
156528 2 
156529 5 
156530 24 
156534 10 
156540 22 
156543 21 
156545 1 
156555 40 
156556 17 
156562 5 
156576 3 
156588 1 
156591 2 
156594 11 
156596 8 
156599 15 
156602 5 
156607 11 
156610 6 
156616 10 
156619 12 
156621 5 
156629 6 
156631 5 
156641 24 
156645 4 
156649 4 
156653 1 
156656 5 
156658 16 
156666 53 
156674 4 
156682 3 
156712 10 
156719 8 
156724 42 
156727 11 
156734 25 
156737 4 
156741 8 
156744 1 
156749 28 
156756 17 
156758 4 
156760 15 
156763 19 
156767 3 
156770 31 
156779 6 
156784 22 
156786 13 
156794 4 
158675 3 
158691 34 
158696 1 
158698 19 
158700 18 
158703 9 
158704 18 
158705 7 
158707 43 
158711 17 
158712 17 
158713 35 
158715 1 
158716 4 
158719 11 
158723 117 
158724 25 
158726 71 
158728 39 
158730 105 
158731 117 
158732 9 
158733 3 
158734 94 
158735 72 
158737 1 
158738 57 
158740 23 
158741 330 
158751 78 
158753 19 
158754 14 
158757 6 
158761 68 
158763 83 
158767 92 
158770 4 
158771 148 
158773 2 
158774 30 
158776 9 
158779 12 
158781 6 
158783 11 
158784 8 
158788 26 
158793 7 
158795 43 
158797 29 
158802 100 
158803 56 
158804 46 
158805 15 
158806 109 
158808 5 
158809 13 
158810 7 
158811 43 
158812 10 
158813 3 
158814 53 
158815 20 
158816 49 
158817 40 
158818 18 
158819 32 
158821 36 
158822 67 
158824 74 
158827 68 
158828 9 
158829 38 
158830 107 
158832 8 
158838 137 
158842 20 
158844 9 
158847 42 
158852 22 
158854 172 
158855 3 
158856 1 
158862 32 
158868 16 
158874 8 
158877 1 
158881 5 
159322 6 
159362 8 
159368 2 
159778 22 
159792 109 
159802 65 
159838 3 
159863 3 
159871 4 
159883 9 
159886 5 
159893 3 
159906 15 
159910 8 
159914 48 
159915 12 
159916 23 
159919 4 
159921 4 
159923 13 
159925 7 
159927 66 
159930 8 
159931 8 
159932 9 
159935 55 
159939 20 
159946 55 
159951 2 
159954 7 
159955 15 
159963 3 
159964 32 
159967 2 
159972 87 
159973 5 
159974 8 
159977 13 
159980 15 
159987 7 
159990 33 
159991 6 
159994 12 
159995 17 
159998 12 
159999 2 
160002 21 
160006 13 
160012 2 
160021 41 
160024 4 
160026 17 
160027 8 
160029 18 
160031 2 
160032 2 
160033 3 
160034 21 
160037 4 
160038 8 
160041 26 
160044 28 
160049 1 
160051 21 
160053 99 
160054 3 
160057 17 
160060 6 
160062 28 
160064 21 
160070 8 
160073 3 
160074 2 
160081 1 
160082 6 
160088 19 
160091 3 
160092 19 
160097 2 
160098 8 
160111 5 
160116 4 
160126 1 
160127 4 
160131 9 
160134 30 
160137 19 
160147 5 
160155 41 
160161 4 
160162 5 
160164 2 
160168 30 
160171 22 
160180 15 
160183 23 
160186 4 
160188 71 
160190 8 
160191 74 
160195 23 
160198 11 
160201 10 
160202 4 
160212 10 
160218 8 
160221 6 
160223 1 
160226 1 
160230 5 
160234 12 
160242 29 
160245 14 
160253 6 
160265 1 
160274 66 
160285 92 
160298 5 
160304 1 
161315 14 
161347 33 
161369 11 
161377 21 
161386 23 
163972 9 
163976 16 
163980 8 
164024 6 
164030 13 
164052 1 
166091 11 
166129 6 
166137 56 
166140 1 
166149 2 
166154 23 
166159 23 
166167 5 
166168 32 
166171 6 
166175 16 
166182 33 
166183 6 
166184 1 
166185 114 
166187 4 
166188 29 
166190 12 
166192 20 
166193 22 
166194 80 
166196 7 
166199 32 
166201 41 
166203 26 
166205 8 
166208 55 
166214 11 
166219 3 
166228 5 
166230 2 
166242 1 
166243 30 
166244 24 
166257 9 
166265 7 
166266 1 
166273 7 
166278 11 
166282 11 
166290 21 
166299 10 
166309 1 
166315 4 
166320 1 
166331 9 
166334 3 
166349 27 
166354 52 
166356 1 
166357 142 
166358 56 
166359 5 
166360 9 
166361 10 
166362 4 
166363 38 
166364 5 
166365 131 
166366 4 
166369 35 
166371 45 
166373 41 
166374 46 
166375 18 
166376 3 
166377 48 
166379 34 
166381 277 
166383 58 
166384 47 
166386 29 
166390 5 
166392 308 
166396 2 
166398 15 
166399 2 
166401 6 
166402 7 
166403 1 
166405 5 
166412 35 
166414 5 
166418 2 
166424 9 
166429 4 
166459 1 
166486 30 
166496 9 
166497 1 
166512 20 
166521 2 
166527 15 
166529 5 
166532 14 
166533 17 
166535 16 
166541 19 
166542 19 
166544 16 
166547 7 
166550 26 
166567 6 
166572 3 
166578 2 
166583 4 
166585 37 
166587 1 
166591 6 
166593 6 
166611 2 
166623 15 
166656 39 
166666 12 
166681 2 
166685 115 
166693 15 
166696 38 
166700 38 
166706 25 
166708 35 
166716 4 
166721 40 
166729 147 
166737 7 
166739 61 
166743 31 
166757 7 
166776 10 
166781 8 
166816 1 
166844 14 
166848 49 
166857 66 
166864 10 
166869 6 
166876 4 
166879 32 
166889 6 
166900 11 
166901 20 
166909 29 
166916 10 
166921 26 
166932 1 
166940 9 
166950 1 
166951 1 
166962 2 
166968 1 
166985 36 
166993 25 
166994 123 
167000 85 
167010 28 
167011 22 
167012 19 
167015 28 
167020 21 
167024 7 
167034 13 
167036 20 
167043 23 
167044 5 
167048 2 
167054 14 
167057 28 
167060 3 
167063 1 
167065 33 
167068 1 
167076 10 
167086 17 
167133 7 
167154 7 
167161 8 
167162 4 
167169 20 
167174 9 
167179 13 
167186 4 
167205 13 
167210 1 
167223 2 
167224 1 
167227 9 
167233 4 
167235 61 
167255 5 
167267 16 
167278 3 
167286 3 
167292 12 
167294 18 
167301 4 
167306 1 
167310 6 
167314 21 
167316 3 
167354 3 
167380 4 
167387 4 
167407 1 
167414 3 
167423 5 
167430 34 
167438 17 
167442 1 
167453 73 
167456 3 
167468 1 
167471 12 
167479 3 
167490 1 
167492 54 
167505 4 
167526 2 
167535 8 
167540 2 
167568 1 
167579 11 
167581 3 
167585 2 
167612 12 
167615 11 
167617 26 
167619 3 
167620 3 
167627 14 
167630 8 
167646 34 
167652 43 
167657 4 
167659 20 
167667 5 
167674 7 
167733 1 
167743 2 
167747 2 
167750 21 
167756 23 
167760 102 
167761 12 
167767 2 
167774 2 
167784 25 
167790 14 
167893 27 
167905 2 
167911 9 
167918 43 
167931 3 
167941 24 
167960 46 
167983 6 
168020 1 
168028 1 
168042 20 
168043 1 
168054 5 
168058 25 
168076 1 
168079 12 
168087 7 
168095 1 
168097 7 
168100 1 
168119 9 
168126 19 
168130 65 
168198 91 
168200 28 
168203 14 
168209 16 
168214 25 
168227 9 
168229 14 
168234 30 
168239 11 
168244 21 
168255 13 
168273 28 
168289 7 
168335 4 
168349 18 
168383 51 
168400 22 
168402 10 
168408 1 
168416 1 
168420 14 
168447 3 
168520 82 
168527 1 
168530 4 
168535 9 
168545 15 
168549 1 
168560 19 
168561 8 
168580 40 
168587 15 
168605 3 
168611 5 
168666 1 
168668 7 
168699 29 
168710 6 
168717 57 
168723 20 
168727 36 
168732 1 
168735 10 
168738 7 
168743 6 
168747 38 
168750 24 
168751 45 
168753 14 
168758 8 
168762 39 
168775 9 
168781 1 
168857 2 
168873 51 
168875 6 
168881 70 
168883 16 
168884 74 
168885 51 
168886 15 
168887 59 
168892 52 
168893 78 
168897 14 
168900 3 
168902 33 
168905 5 
168908 2 
168912 9 
168920 48 
168933 10 
169028 54 
169035 6 
169050 13 
169053 22 
169057 40 
169064 8 
169073 4 
169079 72 
169081 4 
169082 63 
169084 2 
169085 468 
169088 1 
169092 111 
169095 3 
169096 233 
169101 2 
169103 187 
169107 2 
169108 129 
169109 5 
169112 3 
169116 468 
169122 1 
169125 6 
169128 2 
169129 1 
169130 56 
169132 1 
169140 10 
169148 12 
169152 12 
169156 32 
169157 1 
169159 51 
169161 4 
169164 90 
169167 1 
169171 20 
169172 1 
169174 42 
169177 5 
169178 220 
169181 1 
169182 17 
169183 1 
169186 232 
169187 1 
169188 305 
169190 6 
169191 149 
169193 1 
169194 1 
169195 24 
169196 5 
169198 34 
169199 1 
169202 282 
169206 4 
169210 55 
169211 1 
169213 29 
169215 27 
169220 54 
169221 1 
169223 6 
169225 3 
169227 1 
169228 19 
169231 5 
169237 1 
169243 1 
169309 2 
169314 1 
169317 2 
169331 6 
169338 3 
169344 6 
169354 1 
169359 8 
170266 4 
170280 2 
170298 2 
170308 9 
170315 3 
170318 3 
170327 7 
170332 2 
170351 13 
170361 1 
170372 6 
170380 1 
170390 5 
170407 1 
170410 1 
170427 3 
170438 3 
170443 6 
170450 3 
170462 1 
170466 1 
170471 16 
170475 11 
170478 7 
170480 2 
170494 1 
170507 5 
170514 11 
170520 1 
170570 3 
170609 2 
170626 4 
170630 2 
170643 2 
170681 1 
170724 7 
170730 7 
170752 1 
170761 36 
170766 1 
170768 86 
170775 7 
170778 2 
170781 3 
170782 1 
170784 9 
170786 12 
170789 4 
170792 1 
170808 6 
170812 18 
170813 3 
170815 21 
170819 26 
170820 1 
170825 1 
170836 18 
170841 16 
170845 35 
170848 62 
170852 32 
170862 20 
170874 6 
170878 4 
170895 28 
170898 4 
170902 40 
170914 3 
170949 1 
170968 1 
170994 3 
171002 4 
171005 5 
171013 27 
171027 3 
171031 5 
171035 24 
171043 1 
171044 21 
171049 7 
171054 49 
171064 1 
171086 2 
171143 12 
171148 3 
171149 1 
171156 15 
171157 5 
171212 3 
171237 2 
171251 1 
171286 4 
171296 12 
171299 21 
171304 12 
171311 7 
171330 25 
171341 1 
171358 10 
171372 1 
171380 2 
171398 9 
171401 5 
171404 19 
171409 2 
171425 83 
171435 13 
171439 14 
171445 11 
171464 17 
171469 20 
171474 1 
171482 2 
171496 5 
171544 10 
171586 1 
171588 2 
171589 18 
171599 6 
171607 40 
171614 2 
171615 1 
171625 46 
171628 2 
171631 69 
171636 83 
171638 6 
171639 5 
171642 21 
171643 82 
171646 15 
171650 67 
171655 3 
171657 56 
171663 3 
171667 13 
171707 47 
171710 12 
171741 20 
171748 13 
171753 4 
171754 15 
171771 16 
171778 45 
171782 33 
171786 45 
171790 1 
171792 15 
171798 66 
171800 57 
171803 49 
171806 1 
171814 12 
171819 22 
171841 91 
171844 9 
171848 1 
171849 34 
171856 25 
171859 30 
171877 14 
171881 5 
171889 8 
171891 17 
171895 40 
171911 45 
171927 23 
171952 2 
171960 15 
171976 9 
171982 14 
171991 19 
171994 4 
171998 3 
171999 111 
172008 8 
172031 23 
172034 16 
172037 7 
172040 5 
172041 1 
172044 107 
172049 3 
172050 36 
172051 10 
172055 1 
172056 1 
172057 29 
172064 9 
172073 43 
172121 5 
172157 6 
172173 21 
172174 2 
172182 2 
172190 1 
172192 5 
172198 5 
172200 61 
172218 1 
172241 53 
172298 12 
172363 2 
172390 1 
172400 1 
172444 2 
173013 5 
174237 1 
175142 8 
175158 5 
175164 7 
175168 35 
175172 5 
175174 1 
175175 20 
175180 2 
175181 1 
175183 88 
175185 3 
175187 34 
175190 4 
175192 2 
175194 61 
175195 7 
175199 3 
175200 10 
175201 47 
175202 44 
175203 14 
175204 3 
175208 17 
175210 15 
175211 55 
175214 28 
175222 134 
175228 8 
175231 9 
175232 1 
175233 34 
175234 1 
175241 25 
175246 28 
175247 7 
175248 85 
175251 9 
175252 60 
175255 11 
175258 41 
175259 5 
175260 1 
175261 68 
175262 18 
175263 3 
175266 65 
175267 76 
175269 43 
175270 55 
175272 11 
175273 22 
175274 17 
175275 26 
175278 43 
175281 28 
175282 8 
175284 2 
175285 28 
175287 8 
175291 60 
175294 7 
175301 6 
175305 107 
175309 20 
175317 2 
175320 24 
175335 4 
175355 35 
175373 1 
175404 7 
175408 9 
175409 7 
175423 4 
175431 4 
175432 4 
175434 124 
175439 198 
175443 1 
175445 8 
175448 14 
175451 7 
175454 8 
175457 7 
175461 9 
175463 12 
175465 1 
175466 56 
175470 9 
175473 17 
175511 10 
175567 92 
175571 2 
175580 17 
175598 11 
175606 70 
175611 7 
175615 33 
175629 12 
175630 1 
175631 162 
175634 7 
175641 8 
175649 12 
175685 3 
175732 3 
175741 3 
175768 41 
175773 10 
175774 25 
175792 73 
175913 30 
175918 3 
175937 86 
175958 6 
176066 35 
176071 2 
176084 25 
176093 15 
176102 33 
176108 25 
176115 24 
176120 2 
176125 15 
176206 20 
176227 17 
176249 5 
176255 8 
176256 1 
176260 3 
176267 67 
176272 7 
176279 12 
176287 17 
176291 10 
176292 13 
176295 2 
176299 19 
176304 2 
176314 1 
176318 2 
176320 4 
176336 9 
176345 15 
176355 1 
176361 2 
176363 8 
176374 4 
176379 27 
176392 8 
176422 1 
176428 1 
176443 3 
176452 10 
176455 2 
176457 1 
176465 138 
176468 2 
176484 44 
176488 3 
176551 10 
176557 16 
176558 32 
176568 1 
176577 1 
176591 2 
176594 3 
176598 1 
176600 8 
176602 5 
176607 18 
176608 4 
176615 31 
176618 1 
176621 3 
176623 8 
176624 3 
176625 21 
176630 6 
176631 22 
176640 1 
176642 4 
176644 31 
176648 4 
176649 13 
176651 4 
176657 11 
176662 29 
176677 66 
176681 2 
176689 1 
176694 11 
176821 1 
176826 1 
176836 25 
176842 13 
176846 16 
176852 18 
176859 1 
176865 1 
176874 8 
176883 4 
176889 8 
176900 25 
176906 21 
176916 17 
176934 16 
176950 8 
176959 1 
176962 3 
176964 9 
176968 9 
176972 28 
176973 53 
176977 37 
176994 5 
177024 3 
177033 3 
177036 10 
177049 3 
177054 5 
177062 1 
177079 5 
177110 1 
177114 5 
177126 19 
177131 11 
177132 3 
177145 5 
177172 22 
177218 44 
177239 19 
177242 5 
177245 40 
177251 2 
177259 63 
177268 12 
177274 18 
177282 7 
177289 18 
177297 15 
177302 137 
177308 22 
177309 14 
177312 24 
177313 1 
177314 1 
177320 121 
177324 47 
177325 2 
177326 5 
177328 8 
177334 46 
177336 26 
177337 63 
177340 1 
177344 7 
177346 14 
177351 9 
177352 5 
177353 3 
177354 67 
177355 48 
177357 9 
177359 12 
177360 3 
177361 62 
177364 13 
177368 1 
177371 28 
177372 14 
177373 8 
177374 32 
177376 3 
177379 3 
177381 7 
177383 7 
177384 14 
177386 9 
177388 11 
177394 16 
177401 18 
177411 21 
177416 50 
177420 51 
177421 43 
177422 10 
177423 16 
177424 33 
177427 26 
177429 30 
177430 7 
177431 25 
177432 30 
177433 13 
177434 15 
177435 20 
177436 17 
177437 3 
177438 39 
177439 54 
177441 5 
177443 16 
177445 8 
177446 11 
177447 16 
177450 4 
177451 29 
177453 1 
177454 58 
177456 2 
177459 24 
177461 20 
177462 22 
177467 3 
177470 19 
177474 7 
177485 1 
177486 4 
177487 6 
177490 18 
177494 3 
177495 10 
177498 4 
177502 41 
177506 76 
177507 23 
177508 26 
177511 5 
177512 37 
177513 19 
177514 22 
177515 25 
177522 71 
177526 8 
177532 30 
177536 19 
177538 10 
177545 14 
177548 11 
177553 4 
177554 19 
177556 6 
177557 42 
177559 1 
177562 25 
177564 4 
177565 25 
177569 27 
177570 29 
177575 40 
177578 5 
177582 5 
177584 3 
177586 10 
177588 60 
177589 1 
177590 7 
177596 1 
177597 3 
177598 19 
177600 4 
177610 7 
177613 6 
177615 20 
177619 1 
177620 29 
177622 30 
177625 6 
177626 9 
177630 2 
177634 9 
177645 4 
177648 2 
177651 10 
177657 2 
177662 8 
177674 6 
177675 9 
177676 1 
177680 30 
177685 2 
177687 2 
177688 6 
177700 14 
177702 1 
177703 9 
177705 11 
177707 2 
177711 3 
177718 2 
177724 6 
177727 6 
177729 3 
177737 32 
177743 15 
177746 5 
177748 10 
177751 31 
177757 13 
177766 24 
177769 30 
177770 17 
177772 14 
177774 35 
177777 45 
177780 5 
177782 8 
177783 14 
177785 46 
177788 5 
177791 10 
177798 3 
177800 34 
177801 2 
177803 5 
177805 1 
177806 13 
177807 5 
177810 1 
177811 67 
177814 10 
177815 12 
177820 33 
177824 2 
177830 2 
177833 9 
177835 3 
177841 11 
177850 3 
177852 15 
177856 28 
177858 24 
177864 36 
177870 9 
177877 1 
177878 6 
177882 14 
177885 9 
177892 19 
177916 33 
177932 2 
177937 30 
177954 46 
177960 12 
177968 12 
177971 7 
177974 64 
177978 2 
177982 2 
177983 29 
177985 3 
177989 1 
178000 2 
178006 29 
178009 1 
178012 13 
178019 13 
178027 1 
178034 19 
178035 28 
178045 28 
178051 25 
178056 70 
178066 43 
178067 7 
178091 20 
178099 7 
178104 10 
178106 40 
178114 8 
178117 58 
178123 5 
178129 5 
178132 10 
178160 65 
178167 4 
178170 13 
178183 19 
178229 4 
178236 6 
178285 44 
178294 22 
178302 3 
178309 24 
178311 14 
178315 1 
178348 13 
178365 8 
178373 3 
178379 30 
178381 88 
178403 75 
178445 23 
178482 19 
178494 11 
178497 24 
178518 83 
178531 69 
178536 1 
178594 11 
178652 12 
178674 1 
178686 1 
178703 14 
178759 8 
178785 1 
178786 3 
178791 3 
178796 22 
178826 26 
178860 20 
178878 2 
178884 29 
178900 17 
178906 1 
178945 3 
178955 16 
178973 23 
179007 6 
179043 17 
179065 18 
179090 3 
179106 25 
179119 81 
179123 14 
179126 39 
179138 5 
179148 7 
179155 2 
179159 9 
179161 15 
179164 1 
179170 24 
179179 41 
179183 9 
179186 5 
179189 1 
179192 28 
179197 1 
179201 1 
179204 1 
179210 22 
179213 38 
179221 55 
179242 3 
179245 10 
179262 5 
179269 62 
179280 6 
179282 10 
179288 5 
179291 42 
179295 14 
179296 8 
179297 31 
179309 2 
179316 2 
179319 69 
179335 11 
179365 1 
179370 30 
179373 5 
179413 48 
179420 2 
179428 3 
179434 25 
179438 55 
179443 25 
179447 1 
179450 42 
179455 28 
179456 74 
179457 1 
179458 43 
179460 24 
179464 4 
179469 59 
179472 11 
179481 6 
179483 1 
179490 18 
179505 45 
179512 14 
179520 45 
179523 16 
179528 13 
179543 5 
179546 41 
179548 26 
179549 20 
179555 33 
179610 39 
179627 8 
179631 51 
179636 5 
179640 66 
179649 5 
179668 17 
179673 22 
179683 20 
179693 62 
179694 2 
179695 1 
179701 37 
179702 1 
179706 21 
179712 13 
179746 7 
179756 69 
179762 82 
179765 5 
179766 10 
179773 17 
179782 1 
179783 54 
179791 4 
179792 8 
179797 7 
179798 13 
179809 8 
179816 30 
179821 11 
179824 15 
179838 5 
179859 5 
179872 1 
179882 15 
179889 5 
179912 115 
179915 7 
179931 32 
179934 42 
179957 27 
179968 1 
180024 11 
180037 2 
180055 11 
180063 11 
180068 36 
180075 6 
180081 1 
180085 9 
180089 61 
180090 8 
180095 109 
180101 143 
180106 20 
180108 60 
180110 8 
180114 2 
180115 56 
180117 37 
180118 32 
180122 20 
180128 89 
180130 11 
180132 108 
180136 40 
180138 82 
180139 34 
180140 2 
180141 90 
180147 6 
180150 62 
180152 1 
180161 110 
180163 15 
180164 25 
180166 24 
180168 65 
180170 104 
180172 16 
180174 16 
180175 5 
180176 67 
180178 5 
180180 1 
180181 55 
180182 1 
180191 119 
180196 1 
180199 13 
180204 1 
180206 1 
180208 1 
180219 14 
180230 25 
180231 11 
180235 35 
180243 2 
180251 2 
180258 1 
180305 12 
180306 12 
180308 4 
180319 23 
180332 1 
180335 5 
180340 10 
180343 1 
180345 21 
180347 9 
180350 7 
180351 16 
180353 25 
180357 14 
180359 3 
180370 16 
180372 1 
180378 12 
180379 5 
180382 12 
180392 1 
180397 30 
180400 2 
180403 1 
180406 9 
180474 77 
180487 2 
180490 21 
180493 1 
180497 7 
180500 23 
180504 7 
180505 65 
180507 3 
180515 11 
180516 24 
180517 52 
180518 14 
180523 1 
180529 6 
180532 4 
180537 1 
180542 13 
180562 13 
180569 2 
180573 19 
180666 29 
180670 5 
180671 1 
180678 4 
180680 18 
180690 2 
180697 2 
180699 10 
180703 1 
180704 5 
180709 3 
180712 17 
180717 13 
180729 24 
180733 9 
180738 3 
180741 1 
180752 12 
180764 86 
180822 5 
180833 7 
180842 44 
180844 10 
180850 80 
180858 11 
180863 99 
180865 4 
180868 161 
180875 11 
180877 13 
180880 4 
180884 15 
180887 40 
180895 18 
180901 41 
180906 18 
180909 1 
180911 4 
180916 3 
180930 55 
180934 2 
180944 1 
180947 67 
180949 5 
180961 28 
181018 6 
181026 32 
181031 42 
181034 30 
181035 1 
181040 84 
181042 15 
181043 1 
181046 6 
181049 1 
181055 109 
181059 7 
181060 55 
181076 3 
181077 8 
181097 1 
181105 5 
181119 5 
181125 12 
181134 5 
181136 51 
181142 20 
181145 5 
181147 10 
181153 33 
181160 26 
181165 1 
181166 34 
181168 3 
181170 2 
181174 30 
181175 11 
181177 2 
181180 68 
181186 52 
181193 81 
181195 26 
181196 189 
181199 15 
181201 9 
181203 96 
181204 39 
181205 68 
181206 10 
181207 126 
181208 16 
181209 114 
181211 54 
181212 46 
181213 8 
181215 425 
181227 26 
181238 44 
181249 25 
181264 18 
181267 2 
181271 1 
181272 23 
181273 17 
181274 2 
181275 23 
181277 21 
181279 123 
181281 17 
181283 36 
181285 30 
181287 39 
181288 1 
181289 34 
181292 11 
181294 41 
181295 20 
181299 45 
181300 15 
181301 41 
181305 27 
181306 6 
181307 5 
181311 36 
181312 36 
181315 37 
181318 1 
181319 12 
181320 21 
181323 9 
181326 29 
181327 3 
181328 8 
181329 38 
181330 61 
181331 27 
181332 70 
181335 3 
181337 33 
181339 25 
181341 37 
181343 11 
181348 38 
181351 18 
181356 8 
181366 8 
181375 11 
181379 12 
181384 14 
181392 1 
181395 5 
181403 17 
181404 3 
181418 1 
181425 16 
181439 4 
181445 1 
181448 14 
181451 1 
181456 7 
181457 6 
181487 1 
181492 50 
181505 2 
181508 1 
181514 4 
181517 10 
181555 42 
181573 1 
181577 32 
181582 161 
181592 322 
181599 6 
181600 20 
181604 16 
181614 38 
181615 77 
181616 13 
181618 17 
181626 1 
181629 1 
181644 12 
181654 7 
181670 4 
181744 24 
181751 62 
181755 9 
181758 24 
181761 9 
181769 58 
181773 39 
181777 7 
181784 20 
181791 117 
181793 1 
181795 7 
181797 16 
181798 81 
181801 1 
181805 17 
181808 51 
181824 20 
181835 56 
181907 5 
181924 29 
181942 6 
181954 22 
181959 3 
181961 16 
181965 74 
181969 18 
181971 5 
181979 37 
181980 7 
181998 1 
182001 8 
182009 29 
182017 4 
182073 19 
182084 8 
182086 3 
182094 2 
182101 5 
182104 78 
182117 2 
182127 3 
182136 5 
182138 1 
182143 19 
182150 1 
182151 1 
182154 6 
182163 3 
182169 14 
182172 7 
182176 2 
182194 2 
182241 4 
182260 8 
182274 20 
182280 21 
182282 69 
182287 2 
182288 4 
182295 17 
182300 14 
182301 24 
182302 2 
182304 33 
182307 7 
182309 6 
182310 15 
182312 16 
182313 14 
182314 22 
182315 2 
182318 40 
182319 1 
182321 43 
182324 16 
182326 14 
182332 8 
182334 77 
182335 28 
182336 38 
182339 13 
182343 107 
182345 24 
182347 16 
182350 25 
182353 34 
182355 9 
182356 24 
182357 4 
182358 15 
182360 32 
182362 21 
182363 81 
182364 7 
182365 1 
182366 41 
182371 16 
182375 10 
182378 33 
182383 9 
182384 3 
182386 11 
182388 33 
182396 13 
182401 14 
182408 17 
182419 5 
182426 7 
182427 4 
182456 9 
182457 30 
182461 6 
182463 6 
182468 30 
182472 17 
182476 11 
182477 14 
182480 47 
182481 2 
182482 2 
182484 22 
182486 2 
182488 2 
182489 6 
182491 3 
182492 5 
182493 7 
182495 28 
182496 84 
182498 13 
182504 27 
182505 2 
182506 8 
182512 1 
182532 35 
182537 40 
182550 4 
182555 4 
182560 15 
182565 21 
182569 14 
182571 5 
182573 2 
182579 20 
182584 25 
182587 20 
182591 52 
182598 14 
182603 95 
182607 5 
182610 3 
182614 36 
182615 1 
182617 34 
182641 9 
182644 3 
182652 5 
182655 2 
182671 22 
182680 28 
182688 5 
182692 11 
182890 2 
182909 2 
183004 2 
183014 7 
183019 2 
183023 6 
183026 1 
183034 7 
183043 1 
183110 2 
183132 1 
183149 3 
183162 6 
183179 2 
183182 1 
183185 9 
183188 8 
183195 33 
183203 3 
183208 5 
183211 1 
183216 2 
183217 8 
183222 1 
183223 3 
183242 5 
183347 10 
183351 1 
183361 2 
183368 1 
183374 1 
183385 4 
183389 14 
183392 8 
183396 6 
183399 17 
183519 15 
183528 34 
183533 1 
183547 10 
183548 12 
183552 8 
183554 2 
183555 4 
183556 36 
183560 10 
183563 9 
183564 80 
183566 27 
183567 26 
183570 47 
183574 18 
183577 76 
183578 9 
183580 5 
183581 36 
183584 2 
183585 79 
183586 3 
183588 57 
183589 20 
183591 179 
183593 6 
183594 1 
183596 21 
183598 1 
183599 24 
183600 36 
183603 11 
183607 7 
183608 42 
183609 5 
183611 24 
183612 15 
183613 1 
183620 1 
183645 21 
183651 1 
183656 11 
183666 2 
183676 13 
183770 4 
183773 8 
183788 11 
183802 12 
183805 1 
183807 16 
183808 3 
183810 7 
183815 31 
183818 113 
183821 2 
183827 33 
183832 46 
183835 2 
183838 15 
183895 37 
183904 4 
183935 17 
183936 6 
183938 3 
183941 13 
183943 13 
183995 1 
184012 2 
184019 3 
184020 9 
184040 25 
184055 42 
184061 5 
184065 26 
184121 25 
184134 67 
184142 1 
184147 8 
184158 4 
184163 3 
184176 48 
184185 13 
184196 1 
184227 11 
184230 16 
184232 2 
184256 4 
184262 1 
184267 8 
184273 2 
184275 45 
184285 6 
184290 10 
184345 1 
184360 1 
184370 12 
184375 13 
184395 4 
184440 3 
184444 14 
184460 4 
184484 13 
184500 5 
184511 1 
184516 4 
184517 1 
184522 9 
184526 6 
184529 7 
184532 1 
184540 10 
184544 7 
184552 2 
184555 12 
184562 4 
184566 6 
184569 5 
184572 7 
184577 1 
184582 2 
184585 2 
184589 2 
184615 3 
184633 8 
184648 1 
184671 7 
184675 3 
184684 10 
184687 3 
184689 5 
184692 19 
184705 3 
184710 26 
184712 8 
184713 35 
184715 34 
184734 34 
184738 84 
184747 55 
184752 15 
184753 2 
184755 44 
184758 16 
184766 3 
184767 47 
184770 11 
184778 18 
184779 2 
184780 26 
184783 3 
184787 38 
184789 10 
184791 1 
184792 24 
184797 4 
184805 2 
184809 18 
184810 22 
184823 2 
184831 23 
184927 37 
184947 106 
184952 78 
184988 20 
184997 1 
185103 17 
185119 5 
185122 37 
185143 54 
185246 45 
185257 8 
185261 15 
185272 4 
185281 8 
185295 61 
185299 8 
185302 16 
185316 1 
185319 7 
185327 12 
185406 32 
185430 147 
185434 6 
185438 5 
185443 13 
185447 11 
185461 5 
185466 10 
185582 3 
185597 30 
185601 33 
185603 2 
185614 4 
185626 2 
185784 19 
185794 16 
185796 7 
185805 7 
185811 11 
185814 2 
185822 4 
185825 1 
185834 22 
185866 2 
185883 1 
185884 19 
185891 6 
185898 26 
185904 15 
186009 5 
186020 39 
186034 8 
186068 3 
186071 44 
186140 150 
186143 1 
186171 18 
186186 6 
186191 1 
186213 7 
186218 6 
186223 5 
186226 3 
186229 2 
186234 1 
186237 14 
186261 3 
186280 5 
186342 4 
186348 15 
186353 4 
186372 15 
186385 1 
186399 1 
186417 1 
186425 10 
186526 5 
186544 4 
186575 10 
186581 1 
186627 4 
186696 74 
186705 1 
186716 5 
186726 1 
186735 1 
186747 1 
186790 1 
186841 3 
186850 1 
186852 1 
186859 11 
186873 1 
186898 8 
186899 71 
186900 2 
186909 3 
186918 15 
186919 16 
186928 10 
186948 2 
186983 13 
187024 6 
187066 2 
187067 132 
187069 21 
187078 45 
187090 10 
187111 2 
187127 109 
187142 11 
187201 1 
187210 3 
187218 1 
187242 6 
187258 23 
187270 30 
187287 15 
187295 9 
187318 4 
187363 20 
187409 17 
187419 14 
187463 1 
187476 84 
187496 24 
187734 2 
187743 7 
187752 22 
187765 18 
187771 2 
187782 4 
187786 6 
187791 8 
187792 4 
187858 5 
187869 11 
187888 2 
187894 3 
187907 6 
187920 26 
187922 79 
187923 2 
187927 7 
187930 33 
187933 9 
187936 20 
187938 32 
187941 25 
187945 8 
187948 9 
187951 45 
187956 54 
187958 11 
187962 49 
187971 6 
187974 91 
187978 20 
187981 26 
187984 43 
187985 17 
187986 32 
187987 70 
187990 4 
187991 7 
187994 41 
187995 14 
188002 15 
188005 20 
188006 43 
188011 1 
188016 91 
188020 1 
188021 17 
188022 21 
188028 13 
188037 7 
188043 31 
188053 31 
188084 8 
188087 4 
188099 3 
188115 4 
188116 15 
188127 2 
188129 10 
188136 36 
188151 7 
188159 19 
188177 2 
188210 23 
188271 13 
188312 6 
188315 12 
188335 4 
188341 3 
188362 2 
188370 7 
188374 4 
188381 25 
188392 5 
188395 1 
188398 8 
188403 1 
188404 3 
188415 11 
188428 3 
188439 44 
188458 7 
188460 1 
188679 7 
188684 1 
188687 2 
188727 55 
188734 54 
188757 6 
188770 114 
188782 13 
188798 9 
188801 1 
188805 21 
188808 1 
188817 1 
188825 46 
188828 8 
188849 5 
188857 17 
188858 20 
188862 19 
188863 1 
188883 19 
188904 6 
188922 8 
188924 9 
188933 26 
188936 35 
188940 2 
188944 3 
188962 16 
188969 8 
188975 27 
188983 10 
188993 1 
189012 2 
189044 3 
189047 3 
189068 27 
189073 4 
189087 129 
189095 1 
189098 17 
189111 425 
189139 1 
189149 2 
189194 1 
189229 1 
189320 2 
189338 2 
189342 11 
189353 1 
189359 11 
189371 1 
189379 13 
189464 10 
189484 29 
189491 1 
189494 98 
189502 2 
189506 157 
189510 1 
189512 41 
189516 3 
189519 3 
189520 1 
189561 1 
189594 2 
189605 3 
189629 4 
189644 3 
189653 1 
189674 1 
189684 31 
189701 9 
189710 1 
189722 17 
189725 34 
189730 1 
189747 84 
189749 98 
189760 67 
189761 24 
189762 8 
189763 10 
189766 5 
189767 15 
189769 21 
189771 19 
189776 89 
189780 1 
189782 1 
189790 16 
189793 104 
189795 10 
189800 22 
189804 17 
189807 4 
189810 3 
189814 12 
189857 17 
189861 4 
189862 1 
189864 2 
189868 29 
189885 1 
189906 1 
189912 29 
189920 92 
189937 3 
189938 1 
189941 2 
189946 77 
189951 134 
189958 50 
189962 1 
189963 4 
189969 10 
189986 17 
189987 5 
189988 118 
189990 105 
189991 3 
189994 22 
189996 2 
190003 307 
190006 2 
190007 5 
190008 2 
190012 47 
190014 1 
190021 153 
190026 1 
190028 16 
190031 185 
190032 10 
190033 63 
190036 1 
190038 4 
190039 3 
190040 65 
190042 4 
190045 41 
190047 17 
190054 27 
190057 2 
190058 6 
190060 8 
190061 15 
190066 5 
190067 11 
190068 7 
190070 6 
190072 3 
190073 48 
190075 26 
190080 3 
190083 4 
190085 30 
190087 7 
190090 48 
190092 4 
190094 26 
190095 78 
190102 5 
190104 11 
190106 18 
190108 15 
190110 11 
190111 5 
190112 2 
190113 5 
190114 5 
190115 12 
190118 10 
190119 9 
190121 1 
190123 1 
190128 10 
190130 10 
190132 6 
190133 6 
190134 2 
190135 48 
190138 10 
190140 48 
190142 7 
190144 1 
190145 2 
190146 2 
190148 25 
190150 5 
190151 4 
190152 11 
190154 1 
190155 55 
190158 1 
190159 27 
190161 11 
190162 23 
190165 8 
190167 2 
190168 14 
190170 11 
190172 25 
190174 2 
190175 37 
190179 1 
190182 3 
190190 4 
190205 19 
190211 4 
190212 14 
190214 5 
190215 6 
190216 2 
190218 8 
190220 24 
190222 10 
190223 3 
190224 13 
190227 2 
190228 29 
190230 8 
190235 6 
190236 8 
190237 10 
190239 2 
190241 1 
190243 2 
190244 11 
190248 15 
190253 15 
190255 1 
190259 3 
190262 4 
190264 7 
190269 12 
190270 4 
190277 2 
190278 3 
190281 35 
190283 6 
190304 7 
190310 10 
190314 2 
190319 1 
190320 10 
190331 2 
190338 5 
190342 2 
190364 3 
190371 16 
190380 3 
190383 4 
190389 11 
190391 5 
190392 23 
190393 1 
190394 15 
190398 7 
190399 2 
190402 19 
190404 10 
190405 14 
190411 4 
190412 5 
190419 19 
190423 1 
190424 2 
190425 19 
190426 18 
190430 3 
190431 11 
190435 13 
190436 15 
190440 4 
190445 1 
190448 5 
190452 5 
190455 5 
190460 4 
190461 2 
190474 4 
190481 2 
190497 26 
190498 3 
190501 2 
190502 4 
190505 6 
190508 2 
190509 14 
190513 3 
190519 13 
190522 43 
190525 18 
190529 9 
190534 36 
190538 2 
190541 5 
190542 7 
190544 21 
190546 7 
190547 2 
190555 15 
190559 4 
190567 12 
190575 4 
190582 16 
190584 21 
190588 9 
190589 3 
190590 36 
190598 10 
190600 9 
190602 1 
190606 7 
190613 39 
190621 11 
190629 1 
190633 14 
190636 5 
190642 2 
190657 8 
190659 1 
190664 6 
190665 1 
190666 48 
190669 2 
190677 1 
190686 3 
190694 1 
190697 3 
190702 10 
190703 5 
190709 4 
190711 81 
190717 2 
190733 3 
190737 4 
190738 1 
190750 5 
190768 1 
190773 86 
190776 1 
190784 2 
190789 20 
190811 12 
190815 2 
190821 14 
190834 14 
190841 27 
190845 12 
190910 1 
190915 19 
190917 1 
190921 36 
190924 2 
190925 4 
190927 84 
190932 58 
190934 1 
190948 77 
190964 21 
190965 4 
190976 1 
190997 4 
191012 5 
191017 2 
191022 1 
191030 15 
191040 1 
191055 9 
191062 4 
191065 134 
191077 2 
191088 50 
191091 11 
191099 5 
191102 1 
191110 12 
191121 4 
191124 3 
191125 33 
191127 1 
191128 1 
191144 42 
191151 14 
191162 16 
191169 1 
191172 1 
191184 3 
191189 2 
191190 2 
191196 1 
191222 2 
191224 3 
191233 58 
191239 3 
191243 11 
191246 9 
191248 2 
191251 24 
191254 30 
191261 4 
191262 38 
191268 1 
191272 22 
191284 1 
191287 2 
191288 26 
191290 1 
191297 10 
191303 2 
191308 5 
191312 3 
191317 73 
191319 2 
191324 1 
191335 4 
191347 45 
191356 2 
191359 1 
191362 25 
191363 1 
191364 10 
191365 5 
191369 8 
191370 22 
191374 34 
191381 11 
191383 1 
191398 1 
191400 24 
191401 3 
191402 3 
191405 13 
191412 21 
191417 21 
191421 48 
191423 3 
191424 19 
191427 59 
191429 6 
191433 156 
191436 1 
191437 37 
191442 75 
191446 11 
191453 17 
191456 15 
191458 37 
191463 1 
191466 35 
191471 7 
191482 1 
191488 48 
191493 5 
191504 8 
191505 2 
191509 3 
191512 1 
191515 2 
191516 8 
191517 17 
191525 15 
191532 20 
191533 2 
191539 27 
191541 70 
191542 3 
191544 2 
191551 2 
191556 5 
191560 44 
191565 37 
191570 40 
191572 175 
191573 5 
191577 32 
191578 24 
191581 7 
191582 4 
191584 4 
191586 5 
191587 6 
191589 3 
191593 5 
191594 20 
191599 40 
191608 16 
191620 11 
191624 26 
191647 7 
191659 4 
191667 31 
191669 34 
191672 11 
191677 69 
191678 13 
191683 14 
191685 9 
191689 27 
191690 1 
191697 25 
191701 11 
191704 22 
191706 17 
191708 12 
191711 62 
191720 5 
191723 20 
191730 24 
191733 4 
191737 5 
191740 41 
191747 8 
191750 5 
191752 1 
191758 20 
191764 1 
191771 20 
191774 19 
191778 1 
191785 42 
191796 12 
191803 30 
191809 38 
191811 7 
191817 82 
191821 5 
191827 13 
191836 19 
191844 1 
191849 7 
191857 15 
191864 12 
191865 1 
191871 47 
191881 12 
191882 3 
191887 21 
191889 8 
191895 3 
191898 9 
191900 8 
191904 13 
191905 7 
191923 67 
191933 1 
191936 43 
191939 22 
191944 8 
191946 17 
191947 5 
191950 17 
191954 29 
191955 35 
191957 20 
191962 20 
191963 26 
191966 36 
191969 150 
191970 8 
191975 33 
191977 18 
191984 16 
191992 6 
191998 7 
191999 16 
192007 12 
192016 39 
192018 34 
192023 19 
192026 21 
192029 8 
192030 134 
192031 5 
192034 88 
192038 45 
192041 166 
192042 5 
192044 31 
192045 1 
192046 17 
192047 30 
192049 26 
192050 12 
192052 4 
192055 55 
192057 33 
192061 2 
192064 8 
192066 34 
192071 10 
192074 14 
192077 81 
192087 1 
192091 22 
192097 54 
192115 4 
192118 4 
192127 56 
192132 49 
192138 8 
192146 14 
192152 44 
192159 43 
192163 38 
192164 61 
192169 120 
192170 2 
192172 20 
192173 1 
192176 1 
192178 8 
192185 10 
192188 2 
192202 10 
192204 5 
192214 10 
192222 11 
192230 28 
192232 1 
192236 2 
192247 47 
192252 9 
192268 1 
192284 1 
192305 9 
192306 1 
192308 6 
192314 10 
192317 4 
192318 1 
192320 29 
192328 1 
192329 2 
192337 5 
192342 6 
192345 1 
192349 6 
192353 2 
192356 6 
192357 1 
192363 11 
192364 3 
192366 3 
192371 6 
192375 23 
192377 19 
192383 11 
192385 7 
192386 5 
192397 10 
192401 16 
192402 8 
192405 15 
192413 5 
192416 1 
192421 9 
192424 12 
192432 5 
192434 28 
192435 2 
192437 21 
192438 6 
192442 18 
192443 22 
192445 2 
192446 5 
192451 17 
192452 24 
192454 10 
192456 13 
192459 26 
192462 13 
192464 5 
192469 8 
192477 3 
192481 7 
192499 13 
192506 35 
192509 3 
192510 4 
192514 17 
192520 14 
192522 14 
192523 1 
192525 4 
192526 5 
192528 2 
192529 28 
192530 29 
192538 5 
192540 22 
192541 3 
192544 1 
192548 8 
192603 4 
192679 13 
192685 42 
192696 2 
192700 43 
192709 5 
192712 10 
192719 86 
192743 4 
192751 19 
192810 6 
192860 6 
192886 6 
192889 5 
192900 2 
192910 8 
192915 12 
193011 9 
193016 31 
193023 22 
193040 6 
193044 1 
193056 2 
193062 37 
193092 3 
193189 81 
193224 10 
193365 5 
193389 3 
193502 28 
193531 2 
193535 3 
193540 3 
193675 43 
193686 1 
193700 49 
193709 17 
193783 24 
193821 18 
193940 3 
193946 1 
193990 2 
194030 1 
194044 7 
194049 2 
194117 3 
194125 7 
194130 1 
194133 2 
194138 1 
194143 32 
194237 1 
194256 19 
194359 9 
194400 31 
194440 10 
194521 1 
194613 12 
194621 3 
194652 3 
194678 38 
194684 1 
194693 1 
194732 1 
194733 17 
194740 4 
194744 3 
194753 1 
194757 3 
194761 1 
194779 1 
194784 17 
194796 8 
194818 5 
194847 3 
194861 16 
194967 5 
195044 2 
195046 29 
195078 4 
195082 5 
195086 2 
195100 1 
195199 3 
195200 22 
195217 9 
195243 1 
195256 2 
195291 6 
195305 8 
195320 2 
195332 9 
195343 5 
195377 4 
195444 21 
195446 1 
195467 2 
195493 6 
195496 10 
195508 21 
195514 12 
195552 5 
195600 2 
195621 3 
195634 5 
195639 5 
195649 3 
195656 15 
195693 12 
195709 14 
195754 1 
195758 4 
195766 18 
195769 26 
195781 29 
195785 2 
195793 1 
195798 31 
195816 7 
195912 5 
195914 29 
195927 7 
195946 6 
195951 5 
195958 6 
195960 1 
195964 3 
195973 13 
195982 8 
195985 3 
195988 21 
195993 3 
195998 30 
195999 23 
196000 1 
196001 13 
196006 22 
196011 37 
196014 30 
196019 3 
196024 64 
196030 4 
196045 2 
196049 39 
196053 5 
196058 12 
196067 9 
196068 44 
196085 3 
196086 1 
196133 1 
196142 13 
196192 21 
196201 18 
196203 14 
196215 5 
196231 1 
196237 2 
196330 1 
196335 23 
196341 29 
196349 2 
196358 2 
196384 12 
196398 14 
196402 24 
196405 16 
196416 6 
196515 3 
196609 9 
196612 19 
196619 3 
196626 4 
196655 22 
196675 11 
196691 3 
196702 27 
196719 20 
196737 54 
196738 2 
196756 5 
196759 9 
196771 3 
196782 5 
196815 7 
196823 34 
196830 12 
196854 40 
196862 10 
196904 1 
196906 22 
196933 1 
196940 6 
197006 13 
197021 1 
197053 4 
197060 16 
197070 4 
197074 19 
197082 7 
197087 2 
197090 26 
197093 2 
197102 58 
197112 1 
197131 3 
197134 5 
197146 10 
197158 32 
197166 2 
197169 2 
197190 13 
197290 19 
197319 2 
197339 18 
197376 15 
197398 2 
197400 48 
197404 12 
197408 7 
197410 14 
197445 3 
197453 4 
197533 1 
197588 7 
197636 1 
197685 1 
197814 12 
197830 7 
197838 27 
197860 6 
197866 1 
197944 22 
197965 8 
198056 1 
198063 5 
198075 1 
198090 4 
198106 1 
198109 4 
198129 40 
198135 1 
198138 1 
198162 1 
198180 6 
198230 14 
198296 2 
198314 5 
198317 24 
198324 11 
198332 14 
198336 3 
198343 3 
198434 3 
198435 4 
198458 2 
198467 4 
198479 2 
198483 13 
198487 5 
198489 15 
198498 19 
198503 3 
198513 14 
198523 24 
198535 2 
198548 8 
198552 13 
198632 8 
198643 8 
198663 6 
198666 4 
198669 1 
198672 18 
198676 8 
198679 51 
198686 5 
198690 16 
198691 19 
198696 28 
198698 22 
198702 5 
198712 12 
198719 36 
198726 21 
198727 29 
198728 53 
198729 1 
198737 208 
198751 22 
198755 17 
198757 1 
198765 28 
198770 1 
198776 71 
198779 1 
198780 22 
198782 22 
198783 71 
198796 9 
198801 2 
198806 18 
198807 3 
198814 1 
198816 9 
198819 75 
198826 3 
198835 68 
198839 40 
198848 92 
198856 11 
198867 4 
198870 3 
198872 28 
198879 88 
198882 11 
198896 34 
198920 46 
198927 1 
198928 6 
198931 32 
198938 1 
198940 53 
198941 19 
198946 14 
198950 6 
198953 35 
198960 31 
198964 9 
198972 5 
198976 22 
198984 3 
198990 5 
199028 3 
199036 11 
199040 1 
199043 7 
199051 1 
199053 3 
199060 21 
199062 39 
199064 13 
199074 20 
199077 5 
199080 45 
199082 4 
199087 41 
199090 9 
199096 34 
199099 14 
199102 13 
199103 35 
199108 1 
199110 15 
199114 23 
199119 44 
199122 21 
199124 3 
199127 14 
199128 14 
199130 8 
199131 27 
199134 45 
199139 15 
199153 3 
199158 10 
199160 20 
199164 5 
199168 4 
199169 26 
199172 5 
199173 64 
199174 3 
199187 19 
199203 59 
199215 1 
199221 3 
199230 2 
199255 1 
199319 41 
199341 7 
199420 132 
199436 29 
199453 29 
199460 3 
199522 9 
199529 5 
199541 3 
199585 9 
199613 3 
199616 3 
199621 3 
199628 13 
199632 1 
199638 4 
199689 4 
199700 3 
199715 3 
199720 25 
199730 6 
199738 32 
199760 25 
199768 3 
199778 14 
199780 5 
199792 23 
199798 11 
199799 6 
199836 3 
199940 1 
199943 8 
199944 2 
199949 2 
199950 13 
199954 2 
199960 1 
199976 4 
199985 2 
199986 5 
199990 2 
199998 1 
200002 1 
200011 2 
200025 3 
200036 1 
200058 16 
200063 1 
200070 12 
200085 9 
200091 1 
200117 1 
200120 1 
200128 2 
200132 2 
200136 21 
200138 1 
200141 10 
200143 1 
200149 1 
200156 33 
200255 1 
200258 3 
200262 6 
200284 11 
200293 9 
200300 9 
200417 16 
200424 3 
200431 3 
200447 16 
200449 1 
200451 8 
200459 8 
200461 15 
200462 3 
200467 69 
200469 55 
200470 22 
200474 23 
200477 3 
200480 92 
200481 31 
200483 15 
200484 31 
200485 26 
200488 1 
200493 35 
200495 31 
200496 12 
200497 40 
200503 10 
200517 1 
200530 80 
200544 53 
200547 4 
200549 10 
200550 148 
200555 2 
200558 11 
200563 12 
200571 171 
200576 220 
200581 16 
200586 38 
200592 10 
200603 11 
200609 8 
200612 7 
200633 1 
200707 17 
200711 1 
200718 8 
200744 3 
200810 11 
200897 1 
201038 1 
201042 15 
201088 19 
201091 28 
201174 5 
201180 21 
201212 6 
201219 51 
201241 13 
201249 37 
201350 8 
201364 6 
201385 25 
201419 21 
201477 5 
201483 4 
201504 1 
201551 10 
201563 4 
201599 27 
201682 14 
201717 15 
201751 8 
201786 22 
201865 1 
201880 2 
201904 1 
201906 3 
201950 3 
201961 1 
202023 15 
202060 5 
202067 3 
202087 26 
202110 13 
202231 1 
202246 1 
202258 39 
202263 17 
202279 1 
202353 5 
202366 2 
202379 16 
202385 15 
202391 5 
202412 46 
202416 1 
202420 8 
202426 24 
202432 7 
202445 2 
202450 12 
202478 76 
202525 81 
202540 22 
202552 8 
202560 5 
202567 1 
202573 24 
202582 27 
202586 1 
202589 17 
202597 16 
202603 20 
202610 17 
202613 1 
202629 1 
202637 7 
202638 32 
202649 24 
202658 22 
202661 5 
202667 10 
202668 4 
202686 1 
202692 7 
202700 11 
202711 4 
202714 20 
202723 3 
202731 7 
202733 38 
202734 2 
202740 13 
202744 1 
202752 11 
202769 1 
202820 14 
202851 33 
202858 18 
202883 3 
202896 1 
202902 2 
202906 24 
202910 2 
202916 1 
202921 4 
203061 6 
203067 5 
203089 6 
203107 32 
203199 5 
203217 6 
203242 1 
203285 19 
203384 1 
203406 2 
203423 3 
203447 5 
203477 3 
203519 8 
203564 1 
203576 2 
203584 1 
203658 1 
203672 5 
203712 1 
203860 121 
204010 24 
204018 4 
204023 1 
204041 24 
204098 20 
204118 5 
204123 3 
204126 2 
204169 4 
204171 39 
204181 1 
204229 1 
205911 4 
206043 31 
206089 35 
206093 3 
206304 16 
206365 1 
206421 32 
206444 3 
206456 2 
206576 1 
206591 6 
206601 4 
206689 4 
206690 20 
206721 8 
206734 48 
206875 9 
206996 25 
207002 61 
207008 1 
207018 1 
207030 1 
207032 6 
207054 1 
207075 5 
207081 2 
207092 12 
207163 22 
207168 2 
207174 9 
207203 20 
207222 13 
207231 30 
207251 11 
207264 6 
207272 20 
207318 7 
207366 3 
207378 2 
207394 5 
207404 65 
207512 5 
207521 6 
207556 1 
207568 3 
207573 1 
207581 1 
207591 3 
207602 8 
207685 2 
207701 4 
207711 12 
207717 1 
207720 84 
207723 40 
207745 9 
207760 60 
207785 18 
207788 15 
207809 24 
207816 17 
207844 46 
207859 7 
207863 27 
207896 1 
207899 4 
207945 74 
207968 1 
207978 7 
208037 1 
208097 4 
208101 8 
208108 30 
208112 5 
208113 4 
208117 20 
208125 51 
208129 16 
208134 32 
208135 27 
208138 20 
208142 4 
208143 1 
208144 3 
208146 27 
208153 7 
208161 3 
208169 10 
208173 14 
208177 1 
208179 9 
208191 9 
208335 14 
208345 11 
208348 38 
208357 47 
208375 31 
208378 1 
208428 1 
208513 1 
208532 3 
208578 3 
208638 1 
208643 1 
208651 10 
208678 5 
208688 1 
208692 6 
208695 1 
208705 29 
208716 1 
208722 7 
208725 2 
208727 1 
208730 1 
208737 44 
208779 1 
208782 1 
208792 1 
208796 7 
208804 8 
208872 5 
208885 6 
208890 17 
209023 24 
209050 7 
209087 1 
209119 8 
209143 20 
209219 1 
209265 6 
209297 2 
209304 14 
209312 7 
209317 1 
209324 3 
209336 1 
209370 1 
209378 39 
209390 26 
209424 4 
209455 5 
209457 7 
209475 4 
209478 2 
209485 14 
209498 5 
209540 1 
209641 4 
209664 2 
209669 1 
209708 17 
209716 1 
209719 3 
209735 3 
209798 16 
209843 1 
209981 43 
210003 10 
210026 9 
210047 10 
210075 10 
210104 7 
210108 18 
210126 45 
210134 23 
210137 1 
210143 18 
210150 4 
210198 19 
210199 2 
210202 36 
210213 6 
210219 3 
210231 3 
210232 1 
210237 25 
210299 7 
210339 1 
210351 31 
210359 2 
210371 4 
210373 1 
210396 1 
210407 3 
210408 10 
210434 5 
210442 9 
210514 5 
210540 1 
210562 21 
210585 19 
210596 3 
210604 18 
210628 20 
210646 3 
210712 8 
210783 1 
210790 32 
210825 10 
210949 1 
210960 5 
210989 13 
211075 2 
211087 18 
211100 27 
211111 1 
211119 7 
212137 1 
212148 13 
216059 3 
219235 4 
219532 7 
219548 66 
220217 5 
220241 10 
220261 4 
220269 8 
220280 2 
220286 9 
220302 1 
220307 15 
220310 5 
220313 33 
220314 1 
220321 2 
220327 8 
220332 42 
220337 2 
220340 24 
220350 5 
220351 16 
220353 1 
220363 7 
220370 16 
220564 1 
220579 1 
220754 2 
221490 25 
222269 9 
222588 9 
222595 1 
222613 115 
222636 15 
222971 1 
223093 1 
223747 4 
223757 16 
223770 6 
224727 3 
224788 11 
224808 1 
224845 11 
225107 3 
225117 2 
225137 1 
225141 1 
226460 13 
226501 2 
226741 15 
226798 3 
226964 1 
226978 15 
227014 4 
227033 23 
227147 12 
227167 1 
227182 1 
227289 4 
227298 3 
227307 10 
227318 95 
227321 3 
227326 1 
227336 11 
227344 4 
227350 14 
227355 1 
227357 9 
227362 1 
227365 6 
227371 3 
227375 5 
227378 4 
227379 1 
227384 64 
227387 6 
227402 2 
227408 11 
227412 86 
227424 13 
227440 10 
227444 13 
227465 2 
227621 4 
227741 3 
227747 1 
227917 1 
227919 3 
228334 7 
228495 77 
228516 53 
228773 7 
228774 1 
228883 5 
228907 57 
228908 12 
228918 28 
228925 16 
229253 4 
229258 2 
229262 3 
229398 15 
229431 8 
229452 1 
229486 9 
229494 1 
229497 1 
229633 3 
229636 4 
229644 32 
229647 2 
229654 5 
229693 1 
229705 15 
229709 2 
229711 8 
229717 48 
229721 24 
229727 17 
229889 1 
229932 1 
230017 1 
230067 2 
230073 27 
230076 9 
230093 2 
230097 4 
variableStep chrom=chrII
44 4 
65 1 
68 7 
80 4 
102 1 
105 6 
110 1 
115 4 
119 1 
127 8 
132 1 
133 47 
136 1 
137 14 
150 6 
155 10 
175 14 
181 1 
186 1 
196 17 
197 1 
201 3 
387 3 
423 13 
533 10 
538 3 
1390 5 
1635 1 
1839 1 
1850 1 
1903 2 
5056 5 
5827 5 
5850 5 
5880 24 
5884 19 
5904 22 
5952 13 
5955 9 
5961 14 
5964 1 
5969 21 
5972 14 
5974 1 
5976 3 
5982 9 
5986 30 
5994 13 
5999 2 
6001 1 
6005 4 
6075 2 
6078 21 
6084 12 
6143 1 
6237 43 
6268 2 
6301 263 
6495 5 
6613 1 
6627 7 
6800 7 
6827 43 
7056 4 
7086 22 
7100 8 
7121 1 
7222 3 
7237 11 
7250 5 
7265 1 
7282 16 
7287 12 
7316 23 
7325 1 
7432 2 
8255 7 
8276 6 
8280 10 
8289 32 
8295 28 
8302 14 
8305 4 
8310 3 
8319 14 
8323 3 
8333 19 
8334 1 
8343 7 
8362 1 
8365 7 
8370 43 
8388 7 
8392 87 
8393 12 
8394 1 
8396 8 
8400 26 
8406 1 
8414 29 
8419 7 
8426 12 
8543 4 
8593 6 
8661 3 
8682 1 
8712 30 
8761 12 
8869 10 
8908 10 
9374 2 
9597 3 
9608 5 
9623 3 
9625 8 
9681 11 
9686 8 
9689 20 
9692 75 
9700 1 
9708 3 
9709 3 
9712 2 
9716 4 
9728 1 
9745 7 
9754 2 
9862 10 
9863 1 
9893 1 
10005 1 
10037 6 
10043 7 
10092 4 
10110 2 
10166 31 
10221 25 
10238 24 
10244 36 
10246 15 
10247 1 
10268 5 
10273 13 
10292 2 
10415 8 
10443 5 
10521 11 
10538 4 
10546 5 
10561 52 
10566 43 
10571 16 
10574 33 
10576 11 
10578 7 
10588 22 
10592 3 
10596 30 
10600 2 
10604 6 
10610 15 
10614 11 
10617 1 
10618 2 
10621 4 
10629 25 
10630 82 
10632 1 
10634 34 
10635 6 
10637 6 
10642 74 
10649 20 
10652 49 
10655 17 
10662 7 
10666 1 
10673 11 
10676 14 
10681 59 
10695 3 
10707 9 
10714 33 
10717 1 
10719 14 
10823 3 
10849 8 
10855 1 
10877 7 
10923 26 
10939 16 
11010 6 
11040 25 
11103 37 
11206 5 
11207 1 
11212 12 
11239 6 
11352 1 
11355 3 
11369 5 
11425 10 
11429 12 
11440 1 
11457 7 
11460 5 
11480 29 
11539 12 
11563 4 
11582 1 
11625 4 
11678 14 
11786 10 
11874 3 
12128 28 
12190 1 
12196 8 
12213 23 
12219 7 
12232 1 
12437 37 
12536 1 
12577 45 
12588 2 
12793 4 
12944 4 
13171 24 
13175 1 
13448 2 
13695 6 
13738 6 
13800 1 
13841 5 
13853 1 
13955 4 
13966 16 
13982 2 
13999 3 
14009 32 
14025 6 
14029 7 
14032 8 
14038 33 
14045 5 
14087 27 
14092 12 
14097 2 
14107 1 
14141 3 
14144 2 
14266 4 
17361 8 
17764 1 
17794 2 
17953 32 
17973 1 
17985 50 
17993 3 
17996 2 
18004 1 
18012 3 
18013 7 
18014 4 
18015 68 
18026 7 
18034 20 
18038 6 
18046 8 
18050 2 
18061 1 
18070 7 
18071 24 
18076 11 
18080 4 
18085 3 
18086 19 
18088 16 
18091 3 
18094 16 
18106 26 
18120 5 
18125 7 
18129 23 
18139 10 
18147 18 
18293 29 
18304 18 
18420 5 
18440 9 
18474 5 
18585 3 
18589 23 
18601 47 
18605 2 
18619 14 
18620 57 
18623 1 
18641 9 
18650 47 
18651 26 
18660 18 
18665 2 
18669 26 
18673 51 
18699 7 
18740 15 
18758 1 
18778 70 
18788 14 
18800 12 
18804 18 
18821 4 
18836 1 
18856 27 
18859 36 
18893 7 
19055 2 
19118 7 
19188 1 
19276 2 
19289 8 
19370 11 
19414 6 
19448 1 
19466 10 
19555 46 
19571 47 
19615 2 
19623 3 
19644 3 
19890 1 
19928 60 
20015 1 
20175 23 
20217 16 
20224 11 
20322 6 
20334 82 
20522 19 
20569 21 
20808 1 
20818 25 
20860 6 
20863 44 
20993 6 
21018 41 
21143 3 
21169 54 
21182 6 
21224 49 
21279 30 
21313 32 
21319 3 
21325 1 
21327 74 
21328 121 
21330 1 
21331 3 
21333 36 
21343 20 
21347 14 
21348 18 
21349 26 
21351 66 
21352 100 
21353 1 
21354 16 
21358 18 
21361 14 
21363 6 
21366 26 
21369 32 
21372 25 
21375 23 
21409 6 
21414 61 
21417 38 
21419 32 
21424 48 
21433 23 
21434 8 
21435 10 
21444 5 
21445 21 
21447 87 
21453 6 
21583 14 
21656 3 
21760 1 
21815 2 
21916 14 
21921 5 
21932 8 
21940 8 
21949 7 
21951 8 
21954 6 
21963 5 
21985 2 
21991 10 
21992 29 
22112 10 
22126 5 
22142 1 
22322 9 
22455 6 
22460 17 
22698 2 
22745 6 
22751 3 
23179 2 
23203 4 
23210 3 
23255 5 
23296 10 
23375 2 
23486 2 
23504 1 
23513 16 
23623 10 
23640 16 
23644 13 
23656 18 
23667 4 
23690 8 
23698 16 
23715 2 
23797 3 
23839 15 
23842 36 
23851 2 
23860 3 
23875 15 
23881 131 
23888 20 
23891 48 
23902 2 
23914 1 
23928 1 
23931 26 
23932 1 
23934 31 
23937 16 
23942 12 
23943 2 
23945 51 
23960 91 
23966 7 
23971 1 
23983 7 
24093 9 
24100 2 
24103 7 
24121 11 
24132 2 
24133 1 
24134 1 
24135 2 
24140 10 
24151 11 
24256 3 
24265 1 
24284 4 
24307 8 
24352 6 
24365 2 
24377 1 
24386 9 
24419 28 
24434 8 
24448 1 
24454 1 
24459 11 
24462 2 
24473 3 
24484 1 
24489 2 
24555 1 
24571 23 
24602 41 
24623 2 
24739 1 
24748 6 
24773 3 
24797 1 
24800 8 
24909 2 
24968 16 
25041 4 
25062 1 
25116 4 
25151 1 
25153 2 
25172 25 
25200 4 
25240 19 
25265 21 
25277 57 
25287 15 
25296 2 
25374 49 
25401 2 
25496 3 
25644 17 
25658 6 
25696 4 
25771 2 
25783 21 
25847 19 
25975 11 
26040 6 
26239 3 
26281 3 
26291 3 
26304 2 
26364 2 
26421 2 
26489 1 
26496 24 
26646 1 
26722 6 
26807 7 
26943 3 
27336 26 
27440 3 
27453 11 
27484 2 
27490 2 
27496 1 
27618 1 
27752 3 
27779 4 
27783 17 
27836 4 
27842 75 
27862 7 
27874 1 
27886 2 
27918 4 
28053 1 
28055 30 
28069 3 
28087 55 
28098 9 
28128 21 
28204 21 
28226 11 
28250 18 
28264 9 
28274 15 
28299 1 
28311 2 
28318 56 
28321 12 
28364 7 
28372 8 
28379 13 
28385 9 
28388 10 
28392 7 
28399 35 
28403 19 
28407 18 
28411 4 
28412 5 
28415 4 
28419 16 
28420 10 
28421 18 
28424 36 
28456 9 
28472 14 
28478 19 
28487 1 
28491 1 
28494 1 
28495 3 
28501 19 
28503 20 
28508 2 
28510 10 
28536 12 
28548 7 
28567 6 
28575 3 
28601 8 
28606 3 
28651 5 
28661 26 
28667 4 
28669 2 
28678 7 
28683 7 
28684 19 
28686 7 
28711 5 
28717 1 
28718 15 
28719 27 
28725 14 
28740 46 
28741 5 
28742 34 
28744 2 
28746 1 
28756 10 
28757 23 
28762 8 
28777 5 
28780 11 
28786 32 
28794 7 
28797 7 
28802 9 
28803 5 
28809 6 
28811 51 
28814 5 
28818 2 
28819 1 
28826 33 
28829 7 
28830 23 
28833 36 
28842 71 
28853 4 
28870 19 
28874 34 
28875 10 
28881 49 
28884 2 
28886 9 
28890 29 
28893 16 
28894 30 
28896 13 
28897 43 
28898 19 
28900 15 
28907 52 
28913 48 
28929 3 
28935 24 
28938 4 
28944 20 
28959 54 
28963 6 
28964 16 
28965 27 
28966 7 
28971 30 
28976 6 
28978 1 
28985 6 
28988 46 
28995 45 
29021 4 
29024 70 
29029 3 
29031 1 
29032 8 
29034 6 
29036 51 
29042 13 
29044 7 
29056 8 
29059 3 
29064 8 
29143 5 
29147 3 
29187 1 
29189 4 
29197 12 
29200 27 
29209 4 
29215 2 
29242 6 
29288 3 
29317 7 
29335 6 
29341 18 
29343 5 
29344 7 
29354 10 
29357 8 
29362 6 
29365 2 
29366 11 
29368 5 
29371 1 
29375 94 
29380 33 
29382 25 
29386 5 
29391 2 
29394 27 
29413 27 
29422 22 
29423 10 
29424 52 
29428 8 
29434 11 
29436 6 
29437 69 
29442 10 
29445 6 
29448 2 
29459 5 
29491 1 
29494 30 
29496 4 
29508 1 
29514 23 
29519 4 
29528 3 
29529 5 
29554 7 
29578 2 
29678 4 
29682 61 
30222 1 
30427 9 
30475 1 
30528 1 
30559 1 
30781 6 
31406 11 
31465 1 
31483 1 
32026 16 
32808 8 
32873 41 
33106 28 
33112 3 
33116 8 
33204 44 
33909 3 
34292 1 
34464 3 
34535 19 
34655 2 
34663 22 
35582 8 
35617 7 
35700 3 
35750 65 
35755 1 
35761 1 
35771 3 
35831 1 
35837 10 
35843 11 
35878 31 
35899 7 
36263 7 
36266 12 
36275 38 
36288 1 
36291 30 
36292 5 
36300 26 
36312 140 
36324 97 
36330 2 
36331 13 
36332 12 
36333 4 
36340 9 
36377 2 
36424 10 
36451 29 
36500 3 
36505 10 
36513 1 
36515 5 
36516 20 
36520 18 
36524 36 
36528 3 
36530 32 
36535 7 
36536 51 
36547 43 
36557 1 
36562 23 
36563 3 
36564 49 
36570 229 
36587 17 
36606 4 
36609 1 
36614 8 
36616 12 
36617 9 
36621 100 
36624 26 
36627 3 
36629 33 
36634 6 
36635 9 
36644 1 
36650 8 
36652 1 
36655 7 
36656 1 
36665 61 
36676 6 
36680 7 
36682 10 
36685 6 
36687 59 
36689 5 
36694 1 
36695 11 
36706 7 
36736 1 
36743 9 
36758 12 
36769 1 
36827 20 
36862 1 
36866 2 
36870 1 
36876 1 
36882 6 
36933 1 
36988 2 
37079 8 
37178 1 
37478 1 
37530 1 
38171 4 
38672 1 
38721 1 
38728 2 
38864 1 
38915 1 
38937 9 
38957 3 
38981 14 
38989 1 
38992 4 
38996 18 
39005 10 
39008 9 
39020 6 
39028 26 
39037 2 
39050 5 
39060 2 
39074 4 
39084 13 
39228 13 
39233 2 
39257 8 
39406 4 
39414 5 
39439 16 
39462 1 
39556 3 
39652 38 
39671 15 
39729 72 
39750 22 
39789 6 
39852 7 
39864 8 
39866 38 
39873 11 
39910 1 
39947 7 
39951 6 
39967 7 
40092 3 
40114 4 
40141 1 
40227 81 
40256 8 
40325 1 
40458 1 
40466 1 
40476 1 
40600 3 
40602 2 
40607 4 
40629 12 
40670 1 
40676 37 
40689 19 
40691 1 
40696 7 
40698 3 
40701 10 
40707 53 
40712 1 
40713 25 
40714 78 
40717 10 
40720 28 
40721 17 
40726 10 
40733 1 
40738 16 
40752 6 
43068 5 
43077 6 
43083 6 
43087 61 
43091 1 
43097 35 
43104 15 
43142 1 
43155 2 
43161 4 
43162 1 
43167 15 
43180 3 
43190 11 
43196 24 
43206 15 
43208 9 
43216 1 
43219 11 
43226 10 
43240 1 
43374 28 
43392 50 
43413 2 
43418 15 
43424 2 
43430 11 
43526 54 
43565 42 
43589 2 
43595 2 
43632 19 
43694 6 
43718 48 
43730 30 
43755 7 
43898 5 
43907 1 
43908 1 
44006 2 
44039 5 
44047 6 
44051 4 
44084 3 
44129 58 
44174 2 
44252 3 
44257 1 
44324 1 
44382 13 
44499 9 
44526 2 
44534 21 
44542 6 
45004 4 
45039 2 
45049 9 
45051 1 
45059 21 
45062 7 
45065 4 
45069 1 
45088 1 
45096 11 
45099 38 
45100 12 
45101 1 
45106 2 
45111 86 
45120 4 
45142 3 
45144 14 
45149 20 
45157 18 
45215 1 
45220 16 
45260 8 
45267 2 
45275 2 
45278 3 
45279 3 
45284 2 
45287 1 
45292 23 
45296 4 
45297 11 
45307 3 
45312 2 
45316 1 
45317 6 
45325 7 
45330 3 
45335 4 
45340 1 
45359 1 
45383 2 
45389 1 
45446 4 
45464 3 
45481 1 
45489 1 
45500 4 
45509 1 
46443 3 
46502 2 
46526 1 
46530 20 
46564 19 
46648 9 
46656 11 
46680 2 
46687 5 
46707 14 
46713 3 
46727 4 
46739 1 
46759 6 
46832 3 
46870 2 
46879 34 
46889 22 
47020 34 
47023 2 
47033 2 
47037 9 
47049 1 
47058 3 
47065 34 
47187 5 
47203 10 
47222 22 
47226 7 
47227 15 
47232 6 
47234 41 
47235 21 
47240 25 
47242 9 
47245 43 
47246 1 
47252 1 
47256 46 
47297 17 
47298 8 
47302 5 
47306 9 
47308 4 
47312 1 
47316 10 
47329 29 
47332 44 
47339 1 
47348 2 
47456 34 
47462 48 
47475 34 
47498 53 
47534 82 
47613 1 
47638 1 
47670 4 
47748 21 
47755 4 
47799 2 
47804 10 
47809 3 
47814 11 
47815 5 
47927 1 
47951 2 
47963 3 
48137 5 
48138 1 
48146 4 
48221 1 
48346 2 
48375 2 
48516 5 
48518 3 
48521 4 
48527 7 
48528 4 
48534 14 
48666 3 
48674 11 
48679 1 
48681 16 
48683 10 
48684 1 
48685 1 
48691 12 
48701 18 
48705 12 
48708 2 
48716 3 
48720 13 
48725 1 
48726 1 
48727 7 
48728 16 
48735 4 
48741 2 
48746 29 
48747 1 
48748 3 
48750 15 
48754 37 
48760 18 
48762 4 
48763 1 
48764 26 
48767 11 
48772 3 
48806 2 
48809 4 
48939 7 
49095 28 
49282 8 
49311 8 
49346 10 
49426 13 
49434 1 
49461 10 
49464 3 
49474 11 
49475 15 
49479 8 
49483 10 
49485 6 
49488 5 
49489 20 
49514 4 
49516 4 
49520 4 
49525 3 
49543 1 
49545 7 
49549 1 
49645 9 
49676 6 
49684 17 
49690 1 
49706 19 
49713 18 
49719 1 
49726 4 
49739 3 
49743 2 
49755 1 
49864 3 
49885 9 
49886 41 
49896 8 
49898 3 
49992 2 
50023 1 
50103 28 
50145 13 
50212 8 
50254 19 
50278 11 
50316 15 
50319 5 
50345 4 
50411 7 
50412 58 
50432 6 
50467 1 
50591 10 
50605 1 
50621 1 
50634 3 
50689 17 
50782 2 
50795 38 
50821 24 
50831 5 
50838 17 
50842 9 
50845 1 
50854 1 
50860 12 
50875 2 
50896 2 
50908 6 
50932 7 
50955 1 
50965 2 
50971 14 
50982 4 
51002 4 
51012 11 
51034 10 
51040 2 
51093 15 
51143 24 
51197 106 
51203 41 
51205 31 
51228 4 
51234 2 
51253 5 
51261 2 
51308 1 
51318 1 
51322 9 
51361 2 
51369 2 
51394 67 
51408 39 
51418 5 
51464 18 
51551 112 
51556 11 
51574 5 
51591 14 
51600 18 
51626 12 
51637 72 
51671 9 
51674 14 
51677 3 
51702 1 
51722 4 
51725 8 
51763 3 
51778 15 
51781 10 
51789 4 
51851 19 
51856 3 
51857 11 
51864 8 
51871 3 
51944 23 
52004 2 
52018 1 
52043 14 
52049 19 
52051 37 
52057 2 
52083 2 
52090 12 
52094 2 
52097 4 
52101 13 
52145 4 
52226 26 
52266 13 
52280 5 
52395 10 
52402 2 
52476 2 
52525 3 
52692 2 
52741 1 
52744 17 
52754 5 
52767 5 
52867 1 
52911 3 
52933 4 
53107 1 
53122 19 
53213 1 
53499 7 
53565 91 
53578 3 
53712 27 
53935 12 
54020 13 
54082 4 
54345 20 
54443 15 
54470 7 
54486 2 
54540 1 
54704 13 
54754 25 
54783 25 
54908 7 
54913 2 
55062 1 
55105 17 
55214 38 
55226 4 
55235 6 
55291 1 
55412 4 
55784 10 
55810 3 
55895 25 
55953 5 
56095 1 
56135 3 
56197 12 
56462 3 
56562 2 
56656 14 
56979 1 
56998 2 
57062 1 
57184 1 
57309 6 
57523 14 
57578 1 
57685 3 
57695 1 
57712 17 
57934 3 
58094 2 
58229 1 
58323 1 
58403 6 
58478 19 
58637 2 
58646 3 
58790 20 
58924 1 
59116 11 
59132 53 
59224 35 
59243 14 
59395 28 
59396 2 
59461 43 
59472 11 
59483 48 
59486 1 
59497 10 
59570 1 
59583 13 
59606 1 
59607 1 
59615 26 
59629 50 
59637 64 
59643 6 
59647 50 
59649 101 
59653 15 
59657 30 
59664 34 
59669 1 
59673 3 
59681 1 
59686 1 
59690 3 
59694 4 
59697 1 
59711 6 
59716 3 
59729 3 
59833 6 
59853 7 
59865 3 
59885 1 
59893 2 
59990 7 
59994 13 
60008 6 
60009 2 
60019 56 
60053 1 
60054 18 
60059 42 
60062 1 
60070 1 
60074 17 
60078 6 
60112 1 
60165 2 
60272 1 
60282 1 
60347 56 
60367 3 
60436 14 
60457 30 
60473 28 
60488 2 
60491 1 
60494 2 
60497 10 
60510 14 
60640 23 
60686 20 
60705 14 
60786 8 
60821 1 
60825 24 
60829 13 
60832 11 
60835 9 
60837 1 
60838 15 
60841 8 
60843 3 
60849 7 
60859 1 
60860 14 
60866 88 
60867 2 
60868 17 
60869 9 
60871 31 
60874 2 
60877 24 
60879 32 
60881 10 
60884 6 
60890 5 
60893 3 
60896 16 
60899 1 
60903 4 
60915 8 
60939 11 
60946 81 
60966 51 
60967 3 
60975 23 
60985 6 
61001 52 
61005 11 
61013 14 
61109 11 
61114 39 
61116 107 
61131 3 
61152 3 
61163 10 
61278 17 
61303 33 
61313 3 
61320 3 
61333 3 
61334 8 
61336 4 
61337 6 
61343 13 
61351 4 
61439 6 
61490 31 
61504 4 
61768 1 
61886 2 
61956 8 
62106 3 
62222 31 
62250 2 
62343 7 
62371 3 
62417 11 
62545 5 
62678 4 
62681 3 
62687 43 
62693 5 
62697 2 
62700 1 
62704 10 
62709 32 
62714 7 
62718 18 
62721 5 
62724 20 
62731 5 
62736 3 
62739 9 
62740 10 
62746 17 
62749 1 
62752 1 
62753 12 
62757 49 
62758 2 
62759 20 
62763 22 
62765 1 
62766 11 
62768 2 
62769 4 
62788 34 
62810 8 
62825 6 
62851 22 
62860 1 
62868 15 
62996 5 
63136 1 
63144 8 
63298 13 
63302 11 
63310 3 
63392 16 
63426 35 
63432 14 
63484 2 
63494 4 
63519 14 
63527 6 
63529 29 
63539 16 
63543 28 
63547 3 
63548 2 
63551 4 
63554 2 
63556 1 
63557 8 
63558 1 
63570 4 
63573 175 
63577 2 
63585 1 
63588 29 
63590 1 
63592 37 
63595 11 
63596 2 
63602 1 
63604 2 
63606 28 
63614 20 
63620 4 
63635 8 
63691 16 
63702 14 
63705 2 
63766 7 
63776 1 
63787 5 
63824 3 
63829 1 
63833 1 
63852 4 
63855 1 
63947 3 
63978 12 
63990 4 
64002 2 
64078 3 
64138 6 
64150 1 
64197 3 
64329 2 
64335 21 
64376 5 
64451 2 
64481 4 
64506 19 
64517 14 
64606 6 
64684 3 
64835 1 
64985 4 
64997 2 
65102 1 
65168 1 
65197 2 
65305 21 
65319 1 
65387 1 
65441 35 
65509 4 
65552 8 
65670 136 
65718 10 
65781 2 
65847 13 
65894 6 
65910 5 
65917 25 
65920 4 
65927 12 
65974 9 
65985 12 
65990 4 
65994 3 
66034 4 
66036 22 
66134 11 
66177 6 
66200 30 
66216 1 
66240 2 
66259 5 
66329 4 
66366 3 
66371 6 
66379 4 
66390 49 
66391 23 
66398 30 
66403 6 
66411 3 
66422 6 
66428 3 
66433 5 
66443 3 
66446 61 
66447 1 
66448 81 
66450 18 
66455 2 
66456 71 
66466 4 
66467 43 
66472 22 
66476 78 
66480 3 
66484 5 
66487 1 
66490 16 
66495 1 
66504 3 
66508 32 
66509 8 
66523 6 
66531 19 
66567 2 
66579 1 
66635 2 
66655 1 
66812 4 
66850 1 
66880 4 
66895 1 
66898 2 
67012 2 
67022 3 
67091 5 
67207 54 
67233 45 
67247 8 
67409 13 
67422 1 
69571 101 
69572 9 
69588 3 
69591 15 
69601 23 
69616 15 
69620 1 
69640 1 
69668 6 
69671 9 
69674 3 
69681 2 
69682 41 
69692 7 
69702 12 
69705 1 
69732 1 
69793 20 
69830 1 
69837 1 
69839 25 
70011 3 
70014 1 
70159 6 
70163 28 
70212 2 
70215 75 
70321 8 
70355 1 
70528 2 
70536 31 
70548 11 
70556 24 
70571 13 
70700 1 
70733 5 
70841 1 
70855 4 
70868 24 
70881 1 
71020 12 
71058 1 
71071 12 
71144 9 
71177 79 
71184 78 
71185 1 
71186 1 
71190 62 
71201 24 
71203 5 
71206 10 
71209 59 
71210 5 
71211 41 
71212 1 
71219 50 
71245 5 
71247 12 
71252 2 
71269 2 
71272 32 
71283 21 
71292 2 
71420 6 
71427 120 
71432 6 
71433 30 
71436 48 
71440 3 
71441 9 
71442 4 
71449 4 
71458 6 
71459 9 
71466 18 
71476 1 
71478 42 
71480 1 
71482 50 
71483 1 
71487 1 
71493 9 
71497 11 
71515 2 
71521 30 
71522 43 
71540 1 
71547 10 
71560 4 
71705 2 
71710 29 
71717 6 
71877 3 
72028 36 
72188 4 
72193 1 
72253 5 
72359 1 
72360 1 
72362 9 
72366 5 
72372 1 
72376 1 
72386 16 
72504 3 
72512 11 
72537 21 
72539 1 
72552 5 
72581 4 
72657 4 
72677 15 
72696 3 
72711 2 
72816 28 
72867 1 
72933 8 
72987 2 
72995 38 
73049 15 
73137 1 
73151 27 
73163 4 
73225 29 
73239 8 
73354 112 
73422 5 
73443 86 
73471 52 
73493 4 
73497 12 
73521 25 
73541 70 
73563 16 
73664 1 
73745 2 
73926 61 
73995 5 
74005 2 
74039 6 
74062 2 
74098 1 
74099 2 
74180 4 
74198 7 
74207 12 
74219 1 
74247 47 
74397 10 
74419 2 
74427 15 
74442 5 
74575 9 
74576 5 
74601 12 
74607 2 
74618 3 
74620 58 
74625 13 
74627 7 
74633 5 
74639 20 
74642 1 
74644 18 
74650 35 
74659 5 
74666 2 
74747 3 
74768 12 
74769 1 
74774 2 
74779 7 
74785 30 
74791 1 
74794 19 
74797 4 
74799 1 
74803 6 
74805 2 
74806 39 
74810 2 
74812 8 
74911 1 
74961 24 
75024 6 
75027 19 
75036 21 
75042 71 
75043 10 
75045 1 
75050 45 
75053 31 
75054 51 
75055 5 
75063 2 
75102 10 
75105 9 
75106 1 
75119 8 
75128 60 
75132 35 
75134 10 
75135 20 
75138 40 
75142 63 
75143 43 
75144 8 
75145 51 
75146 14 
75148 39 
75149 2 
75151 6 
75154 1 
75156 35 
75164 12 
75173 1 
75301 38 
75322 43 
75336 3 
75345 22 
75348 6 
75353 15 
75356 1 
75471 25 
75475 18 
75486 7 
75502 16 
75510 1 
77071 1 
77192 5 
77194 5 
78276 2 
78383 1 
78607 4 
78631 3 
78662 4 
78665 4 
78763 6 
78787 3 
78913 31 
78928 152 
79073 130 
79206 3 
79210 16 
79237 3 
79276 10 
79672 43 
79727 12 
79733 5 
79751 46 
79755 4 
79759 12 
79763 52 
79784 5 
79812 1 
79819 84 
79822 14 
79825 9 
79830 6 
79831 10 
79832 7 
79837 11 
79841 46 
79851 1 
79864 3 
79977 1 
79995 9 
80017 3 
80030 2 
80046 10 
80176 2 
80190 1 
80471 2 
80477 1 
80510 1 
80515 1 
80640 1 
80651 2 
80785 11 
80790 20 
80794 18 
80795 3 
80798 3 
80801 56 
80806 6 
80811 5 
80819 2 
80822 2 
80829 1 
80835 42 
80840 1 
80842 16 
80846 23 
80851 6 
80856 1 
80858 6 
80863 37 
80867 10 
80877 17 
80900 113 
80907 6 
80916 35 
80919 1 
80922 2 
80925 31 
80935 7 
80940 45 
80949 5 
80956 1 
80971 6 
80981 5 
84302 3 
84317 1 
84332 10 
84343 1 
84357 8 
84360 1 
84374 2 
84376 8 
84380 14 
84385 8 
84387 38 
84396 2 
84399 4 
84424 61 
84443 3 
84462 6 
84468 18 
84470 2 
84473 4 
84476 10 
84481 116 
84483 2 
84484 16 
84496 7 
84501 28 
84503 5 
84509 15 
84512 1 
84515 9 
84518 48 
84522 4 
84524 40 
84526 1 
84527 18 
84532 8 
84539 41 
84545 1 
84552 77 
84585 3 
84592 3 
84595 3 
84601 22 
84606 7 
84610 1 
84611 4 
84614 16 
84618 1 
84624 2 
84643 7 
84650 1 
84651 10 
84657 8 
84662 32 
84665 2 
84670 9 
84698 1 
84712 31 
84721 2 
84746 10 
84757 2 
84775 7 
84802 1 
84834 47 
84857 6 
84860 7 
84880 4 
84910 2 
84948 2 
84994 3 
85005 11 
85035 6 
85045 1 
85058 1 
85090 6 
85092 97 
85141 54 
85144 23 
85171 20 
85179 21 
85199 11 
85220 10 
85226 2 
85235 13 
85336 1 
85356 6 
85360 19 
85374 3 
85738 4 
85784 20 
85915 3 
85955 49 
85956 1 
85957 1 
85990 2 
86032 14 
86066 44 
86118 6 
86243 11 
86247 39 
86320 5 
86335 4 
86383 2 
86386 5 
86411 8 
86425 5 
86433 6 
86434 3 
86439 4 
86444 2 
86495 15 
86499 3 
86506 20 
86509 7 
86515 6 
86543 5 
86550 1 
86556 27 
86560 3 
86565 1 
86568 5 
86573 47 
86578 1 
86580 1 
86585 28 
86591 8 
86593 37 
86598 4 
86600 1 
86601 5 
86604 15 
86611 23 
86615 12 
86619 3 
86625 50 
86631 2 
86643 19 
86650 1 
86662 16 
86667 106 
86670 1 
86677 16 
86678 8 
86679 2 
86683 7 
86689 4 
86694 3 
86698 22 
86721 4 
86726 17 
86734 32 
86736 8 
86737 15 
86739 11 
86740 1 
86745 15 
86753 12 
86758 9 
86761 8 
86765 21 
86769 25 
86770 6 
86771 3 
86773 2 
86776 41 
86778 10 
86779 7 
86783 41 
86796 59 
86804 7 
86808 6 
86815 2 
86817 12 
86818 16 
86823 4 
86827 12 
86833 6 
86845 21 
86851 15 
86854 3 
86857 2 
86862 15 
86867 18 
86887 13 
87054 1 
87311 2 
87822 1 
87827 1 
87841 2 
87848 33 
87864 10 
87865 3 
87866 6 
87870 14 
87871 17 
87877 2 
87888 2 
87902 6 
87916 1 
87924 19 
87929 149 
87931 26 
87937 17 
87940 24 
87941 85 
87945 34 
87948 8 
87952 11 
87953 9 
87959 11 
87961 11 
87972 73 
87975 1 
87978 3 
87980 6 
87986 7 
87993 30 
88046 16 
88050 4 
88067 5 
88098 2 
88100 9 
88101 37 
88107 5 
88118 1 
88148 33 
88152 11 
88155 3 
88156 22 
88163 1 
88164 76 
88170 12 
88200 1 
88213 15 
88218 2 
88225 9 
88251 12 
88302 14 
88308 1 
88314 3 
88322 83 
88325 1 
88326 7 
88330 3 
88343 6 
88357 5 
88370 7 
88373 13 
88375 7 
88380 9 
88388 1 
88396 29 
88397 3 
88399 13 
88403 3 
88409 1 
88417 18 
88422 5 
88425 2 
88428 1 
88440 2 
88456 13 
88463 1 
88505 1 
88994 3 
89315 5 
89364 8 
89469 7 
89493 2 
89502 3 
89505 1 
89511 4 
89524 1 
89535 2 
89540 14 
89550 8 
89556 4 
89563 5 
89608 28 
89612 3 
89622 15 
89630 8 
89638 1 
89643 2 
89647 6 
89652 8 
89660 3 
89669 5 
89672 5 
89678 1 
89685 3 
89701 2 
89720 19 
89721 9 
89726 1 
89733 3 
89741 4 
89747 1 
89754 4 
89762 2 
89809 6 
89820 16 
89831 1 
89839 8 
89842 4 
89847 4 
89854 1 
89862 29 
89868 8 
89869 1 
89872 15 
89874 10 
89875 1 
89877 28 
89880 5 
89884 25 
89885 79 
89888 6 
89890 2 
89896 61 
89898 108 
89901 9 
89905 5 
89921 27 
89927 14 
89932 2 
89933 10 
89935 11 
89938 72 
89939 1 
89941 6 
89946 10 
90048 1 
90054 15 
90065 3 
90068 1 
90088 2 
90192 11 
90193 4 
90211 34 
90221 4 
90311 3 
90336 9 
90357 1 
90375 2 
90412 3 
90446 12 
90473 20 
90476 2 
90514 20 
90528 4 
90530 12 
90532 1 
90533 15 
90540 7 
90541 25 
90546 8 
90548 1 
90550 1 
90551 12 
90555 9 
90556 1 
90559 17 
90561 3 
90565 16 
90574 1 
90577 3 
90578 4 
90585 24 
90595 32 
90605 40 
90641 1 
90642 8 
90646 3 
90760 31 
90771 8 
90784 1 
90822 22 
90836 7 
91097 4 
91116 1 
91120 15 
91126 28 
91129 8 
91133 4 
91143 7 
91144 10 
91145 1 
91146 4 
91181 30 
91278 4 
91442 2 
91446 1 
91449 5 
91582 18 
91612 7 
91617 26 
91621 2 
91728 24 
91746 1 
91896 18 
91917 20 
91927 15 
91930 1 
91932 78 
91934 1 
92010 6 
92032 5 
92052 2 
92070 2 
92182 3 
92188 1 
92220 11 
92230 5 
92234 3 
92240 5 
92246 8 
92248 2 
92251 23 
92254 28 
92259 3 
92260 6 
92262 3 
92270 3 
92283 19 
92287 36 
92295 4 
92296 1 
92298 10 
92307 47 
92317 21 
92323 12 
92324 3 
92325 7 
92326 5 
92330 24 
92331 3 
92333 6 
92336 22 
92350 11 
92357 27 
92486 63 
92515 1 
92731 11 
92783 3 
92810 1 
92878 12 
92931 5 
92963 1 
92967 31 
92983 2 
92992 6 
93010 1 
93104 8 
93128 19 
93159 16 
93176 8 
93224 36 
93245 5 
93274 3 
93284 6 
93292 19 
93305 2 
93429 14 
93441 1 
93453 37 
93470 2 
93503 9 
93507 12 
93509 8 
93510 5 
93517 13 
93520 21 
93523 1 
93533 1 
93545 4 
93547 9 
93555 6 
93562 6 
93566 5 
93568 2 
93569 2 
93649 12 
93698 4 
93734 2 
93813 3 
93874 21 
93952 6 
93980 17 
94060 4 
94209 2 
94220 4 
94233 1 
94343 2 
94364 3 
94445 1 
94504 7 
94597 2 
94804 1 
94897 6 
94939 1 
94971 4 
95022 6 
95039 4 
95040 8 
95178 2 
95184 1 
95190 16 
95220 9 
95246 5 
95301 26 
95401 2 
95506 31 
95509 4 
95550 24 
95553 1 
95656 7 
95700 13 
95726 7 
95817 3 
95975 13 
95980 7 
95989 124 
96018 21 
96105 4 
96177 9 
96178 34 
96183 38 
96184 6 
96189 15 
96194 7 
96206 1 
96207 3 
96212 4 
96220 4 
96231 15 
96241 33 
96243 2 
96244 20 
96248 17 
96251 26 
96252 15 
96254 2 
96255 10 
96264 1 
96265 1 
96270 12 
96273 21 
96275 12 
96278 42 
96279 5 
96280 9 
96281 72 
96283 1 
96288 16 
96303 4 
96310 17 
96312 6 
96314 2 
96315 69 
96321 8 
96322 3 
96325 25 
96329 25 
96344 3 
96381 4 
96394 2 
96421 4 
96448 13 
96464 6 
96471 8 
96483 4 
96486 7 
96490 5 
96494 2 
96509 1 
96516 12 
96581 1 
96659 11 
96705 2 
96771 3 
96790 3 
96798 9 
96846 4 
97005 1 
97009 1 
97012 8 
97015 6 
97113 17 
97129 113 
97142 31 
97157 13 
97190 21 
97265 12 
97269 9 
97291 3 
97314 6 
97347 6 
97366 10 
97367 6 
97371 1 
97379 2 
97396 2 
97437 7 
97470 12 
97606 8 
97713 15 
97740 14 
97779 1 
97929 17 
97943 1 
97964 24 
98160 5 
98173 8 
98180 7 
98208 2 
98383 1 
98387 27 
98470 8 
98542 6 
98624 1 
98653 38 
98807 2 
98854 5 
98875 1 
98912 7 
99081 1 
99161 18 
99221 5 
99241 4 
99258 7 
99267 18 
99365 5 
99423 2 
99432 15 
99525 3 
99545 8 
99559 1 
99693 36 
99705 2 
99852 17 
99858 6 
99910 14 
100048 2 
100154 1 
100173 13 
100194 21 
100222 1 
100224 4 
100227 19 
100236 7 
100238 4 
100239 1 
100243 17 
100294 8 
100302 1 
100306 20 
100314 9 
100315 8 
100320 22 
100321 13 
100322 1 
100326 9 
100329 3 
100335 19 
100337 4 
100340 6 
100420 2 
100453 2 
100485 4 
100494 6 
100498 1 
100567 2 
100575 4 
100657 1 
100668 14 
100685 29 
100734 2 
100740 2 
100761 2 
100805 12 
100871 46 
100883 21 
100885 1 
100892 5 
100893 1 
100903 21 
100924 1 
100930 77 
100933 5 
100936 1 
100939 2 
100978 12 
100996 7 
101047 22 
101084 71 
101139 1 
101181 3 
101187 8 
101212 1 
101216 22 
101225 3 
101228 7 
101233 2 
101237 12 
101239 1 
101240 4 
101244 33 
101248 1 
101253 1 
101257 2 
101262 1 
101266 29 
101285 2 
101289 3 
101294 3 
101298 2 
101302 8 
101391 2 
101398 8 
101409 2 
101416 1 
101419 5 
101436 2 
101444 6 
101450 2 
101455 4 
101470 5 
101559 5 
101567 6 
101568 1 
101585 1 
101586 8 
101605 6 
101607 1 
101748 1 
101752 52 
101760 2 
101761 1 
101764 24 
101775 1 
101777 18 
101783 33 
101784 12 
101786 2 
101790 20 
101797 2 
101799 18 
101802 2 
101804 11 
101808 3 
101811 3 
101812 3 
101820 18 
101823 1 
101827 2 
101830 1 
101834 1 
101841 2 
101849 1 
101977 1 
101984 1 
101987 14 
101991 10 
102002 1 
102007 11 
102011 13 
102018 1 
102028 3 
102157 1 
102165 44 
102180 2 
102233 1 
102314 19 
102315 3 
102316 8 
102328 5 
102370 125 
102534 8 
102556 27 
102654 51 
102694 19 
102696 32 
102701 12 
102780 12 
102804 3 
102858 1 
102889 15 
103000 9 
103031 8 
103089 2 
103366 2 
103432 1 
103462 1 
103494 3 
103658 9 
103930 9 
103958 2 
104003 3 
104093 6 
104097 2 
104102 2 
104107 5 
104114 16 
104119 21 
104127 4 
104133 44 
104135 20 
104149 3 
104152 5 
104155 4 
104161 16 
104166 11 
104168 89 
104174 15 
104181 2 
104184 17 
104187 1 
104217 1 
104235 7 
104244 1 
104355 15 
104361 21 
104372 12 
104378 10 
104384 28 
104393 2 
104470 10 
104485 6 
104501 32 
104547 5 
104568 10 
104697 1 
104703 3 
104768 5 
104840 33 
104861 19 
104874 3 
104912 9 
105017 27 
105048 1 
105096 4 
105179 1 
105197 1 
105201 5 
105225 17 
105233 4 
105276 13 
105357 6 
105358 73 
105360 1 
105372 12 
105392 3 
105403 4 
105456 11 
105535 4 
105538 43 
105560 13 
105680 5 
105697 50 
105754 49 
105769 20 
105773 15 
105780 2 
105819 5 
105914 1 
105919 3 
106135 7 
106173 2 
106176 7 
106226 1 
106244 9 
106330 3 
106377 16 
106471 3 
106499 2 
106552 2 
106563 7 
106572 3 
106577 15 
106599 38 
106671 2 
106694 1 
106702 1 
106805 4 
106835 3 
106843 16 
106845 2 
106921 11 
106966 4 
106995 5 
107006 6 
107018 20 
107019 3 
107039 42 
107062 2 
107179 2 
107203 6 
107220 6 
107221 7 
107226 3 
107352 2 
107364 2 
107369 8 
107374 8 
107502 3 
107505 24 
107508 2 
107530 3 
107541 1 
107548 10 
107555 1 
107558 1 
107559 34 
107560 11 
107561 1 
107576 15 
107589 4 
107594 2 
107596 3 
107600 17 
107604 2 
107607 72 
107609 2 
107611 7 
107617 38 
107619 1 
107641 2 
107655 17 
107664 5 
107738 1 
107820 44 
107825 15 
107828 15 
107835 15 
107840 4 
107844 10 
107867 1 
107876 2 
107886 11 
107903 6 
107981 70 
107982 1 
107983 1 
107998 1 
108016 22 
108022 8 
108032 42 
108037 8 
108047 2 
108074 28 
108159 4 
108162 1 
108171 11 
108179 1 
108181 8 
108193 14 
108195 38 
108269 7 
108347 28 
108350 1 
108364 2 
108372 33 
108381 3 
108408 12 
108430 61 
108451 115 
108472 1 
108495 5 
108509 19 
108601 2 
108653 5 
108729 16 
108764 10 
108810 1 
108825 7 
108850 2 
108890 5 
108893 7 
108955 1 
109049 12 
109060 2 
109069 2 
109149 8 
109223 73 
109230 2 
109311 3 
109313 14 
109321 12 
109364 6 
109376 37 
109383 8 
109393 2 
109396 2 
109402 26 
109413 3 
109416 1 
109425 3 
109426 11 
109430 2 
109516 1 
109555 9 
109620 1 
109697 7 
109701 4 
109714 26 
109718 3 
110030 1 
110052 2 
110214 4 
110249 1 
110251 2 
110252 2 
110255 8 
110260 1 
110268 3 
110401 2 
110405 2 
110410 8 
110418 5 
110576 1 
110580 2 
110584 77 
110595 5 
110602 3 
110605 1 
110612 3 
110614 3 
110616 4 
110622 20 
110629 10 
110633 47 
110636 3 
110644 27 
110650 14 
110660 10 
110668 3 
110677 3 
110684 15 
110710 13 
110800 3 
110805 23 
110817 4 
110823 1 
110842 5 
110954 46 
110981 18 
111002 15 
111014 8 
111025 7 
111065 7 
111126 3 
111212 1 
111233 4 
111237 3 
111240 7 
111248 9 
111252 29 
111253 1 
111257 3 
111264 25 
111268 20 
111271 5 
111274 23 
111277 6 
111282 10 
111286 18 
111323 16 
111327 7 
111328 1 
111329 13 
111332 2 
111343 13 
111344 5 
111345 3 
111346 7 
111347 41 
111354 9 
111359 9 
111361 2 
111365 32 
111366 6 
111373 9 
111375 1 
111376 15 
111385 4 
111506 1 
111679 5 
111686 10 
111712 2 
111715 18 
111734 3 
111953 49 
112303 13 
112332 3 
112377 1 
112382 1 
112385 26 
112415 14 
112424 1 
112446 10 
112458 13 
112463 16 
112468 13 
112472 128 
112479 2 
112486 14 
112497 9 
112509 14 
112519 3 
112609 27 
112654 1 
112667 33 
112739 2 
112757 2 
112786 23 
112803 8 
112809 14 
112821 13 
112890 19 
112943 81 
112954 38 
112975 4 
113044 10 
113085 5 
113095 44 
113119 38 
113144 3 
113174 11 
113176 12 
113287 4 
113318 9 
113325 2 
113329 96 
113332 21 
113333 2 
113337 38 
113345 21 
113352 69 
113480 39 
113495 46 
113505 62 
113510 9 
113516 4 
113517 82 
113518 42 
113520 9 
113521 30 
113522 1 
113525 2 
113529 5 
113562 3 
113578 51 
113579 19 
113582 27 
113586 13 
113590 1 
113593 6 
113594 1 
113601 64 
113607 8 
113612 11 
113613 3 
113614 5 
113618 3 
113621 3 
113622 18 
113633 4 
113637 3 
113648 11 
113651 18 
113672 10 
113766 29 
114108 8 
114117 1 
114122 2 
114128 3 
114138 8 
114434 29 
114576 24 
114578 26 
114787 25 
114859 1 
114866 19 
114870 5 
114902 11 
115019 1 
115041 28 
115103 11 
115200 3 
115238 2 
115284 10 
115301 11 
115351 2 
115361 32 
115380 5 
115393 1 
115398 1 
115412 16 
115416 2 
115417 8 
115428 10 
115436 8 
115463 4 
115466 7 
115474 26 
115479 6 
115488 14 
115496 4 
115503 22 
115567 1 
115571 8 
115573 10 
115579 2 
115623 2 
115647 2 
115672 1 
115676 1 
115726 1 
115737 2 
115738 6 
115742 65 
115748 7 
115753 77 
115756 16 
115762 7 
115776 3 
115791 110 
115792 1 
115795 2 
115797 27 
115810 30 
115815 5 
115818 1 
115840 7 
115852 2 
115865 25 
115948 34 
115987 3 
115990 9 
115991 2 
116002 2 
116008 46 
116025 1 
116046 31 
116051 24 
116196 65 
116204 3 
116256 11 
116257 8 
116265 84 
116395 4 
116398 9 
116406 20 
116424 21 
116435 3 
116475 1 
116533 3 
116538 3 
116546 3 
116576 2 
116579 1 
116603 1 
116611 17 
116618 8 
116657 7 
116749 10 
116877 1 
116901 6 
116903 1 
116915 1 
116923 42 
116932 53 
116934 20 
116940 1 
116945 2 
116951 9 
116957 1 
116959 40 
117000 3 
117004 4 
117008 48 
117013 2 
117021 3 
117030 1 
117043 11 
117046 12 
117059 2 
117070 13 
117077 2 
117082 1 
117083 9 
117090 8 
117147 1 
117200 3 
117220 10 
117224 4 
117228 4 
117231 6 
117243 4 
117245 8 
117251 5 
117256 28 
117260 5 
117262 1 
117266 2 
117268 3 
117274 12 
117279 8 
117284 12 
117285 3 
117286 10 
117287 21 
117290 1 
117294 1 
117313 45 
117319 33 
117330 4 
117334 2 
117339 21 
117345 11 
117348 24 
117352 13 
117353 9 
117354 3 
117355 3 
117361 10 
117365 17 
117368 9 
117381 29 
117382 1 
117385 8 
117388 2 
117390 12 
117400 7 
117404 2 
117433 1 
117477 2 
117517 54 
117529 4 
117533 5 
117536 4 
117545 1 
117680 15 
117695 28 
117713 21 
117721 58 
117731 4 
117737 154 
117740 2 
117748 43 
117778 29 
117841 6 
117849 14 
117894 24 
118004 2 
118017 12 
118018 7 
118022 16 
118031 34 
118033 13 
118044 2 
118048 2 
118051 8 
118212 5 
118243 31 
118248 119 
118250 31 
118416 3 
118442 31 
118537 13 
118567 4 
118632 1 
118664 23 
118674 9 
118679 5 
118697 5 
118705 34 
118706 6 
118717 22 
118734 10 
118737 24 
118740 5 
118791 16 
118793 4 
118808 15 
118830 11 
118847 10 
118931 37 
119027 14 
119035 6 
119051 6 
119077 11 
119188 1 
119201 6 
119203 10 
119205 8 
119238 1 
119246 8 
119256 1 
119261 13 
119292 2 
119358 1 
119368 21 
119393 6 
119396 27 
119412 3 
119433 1 
119439 16 
119493 26 
119499 2 
119523 1 
119562 1 
119603 5 
119624 5 
119655 2 
119750 11 
119862 2 
119870 7 
119920 29 
120008 9 
120046 1 
120083 3 
120102 4 
120146 37 
120242 1 
120377 12 
120492 22 
120498 3 
120580 7 
120613 3 
120638 2 
120649 1 
120689 3 
120693 1 
120720 3 
120759 3 
120835 2 
120838 4 
120894 5 
120902 9 
120908 3 
120911 1 
120925 1 
120932 3 
120935 22 
120945 1 
120981 1 
120995 4 
120998 9 
121072 1 
121096 6 
121146 9 
121181 2 
121202 5 
121214 8 
121227 7 
121249 1 
121253 75 
121254 2 
121255 28 
121275 11 
121279 55 
121285 17 
121288 3 
121295 52 
121303 10 
121304 1 
121305 3 
121309 11 
121318 36 
121330 24 
121347 10 
121424 34 
121477 92 
121518 2 
121542 6 
121548 3 
121566 1 
121572 5 
121577 26 
121599 3 
121608 2 
121619 64 
121630 10 
121634 40 
121637 3 
121640 2 
121642 3 
121645 4 
121659 15 
121672 17 
121683 7 
121686 1 
121691 27 
121692 11 
121698 2 
121701 1 
121703 7 
121717 4 
121720 11 
121828 2 
121831 3 
121854 1 
121881 4 
122025 110 
122032 19 
122046 2 
122136 31 
122146 18 
122151 19 
122170 11 
122173 27 
122187 3 
122192 5 
122193 2 
122201 18 
122205 19 
122213 1 
122217 28 
122235 5 
122243 17 
122247 10 
122251 14 
122254 40 
122255 4 
122256 67 
122258 23 
122261 26 
122263 30 
122264 1 
122266 2 
122267 39 
122270 13 
122272 33 
122273 3 
122274 29 
122278 2 
122282 2 
122284 8 
122287 3 
122288 22 
122293 6 
122296 9 
122297 18 
122301 12 
122307 1 
122316 19 
122333 8 
122354 7 
122455 1 
122459 26 
122462 6 
122468 8 
122488 11 
122493 6 
122503 2 
122511 15 
122626 1 
122649 1 
122677 5 
122679 2 
122682 13 
122715 1 
122723 1 
122753 1 
122993 56 
123012 1 
123016 34 
123098 10 
123121 17 
123242 1 
123268 1 
123288 3 
123296 5 
123584 20 
123626 20 
123865 14 
123914 5 
123932 17 
124183 13 
124406 11 
124520 15 
124539 1 
124827 18 
124833 1 
124857 8 
124860 6 
124862 6 
124865 2 
124866 7 
124868 7 
124869 8 
124875 6 
124878 6 
124886 5 
124891 15 
124895 7 
124899 1 
124904 18 
124909 2 
124914 5 
124953 5 
124967 5 
124974 6 
124978 13 
124980 17 
124983 15 
124986 5 
124989 6 
124993 37 
124998 1 
125000 40 
125003 17 
125011 2 
125013 4 
125017 8 
125019 5 
125020 8 
125025 2 
125029 8 
125037 4 
125041 2 
125047 8 
126117 2 
126124 4 
126131 40 
126138 5 
126143 3 
126146 13 
126149 5 
126150 4 
126154 1 
126157 14 
126159 20 
126165 6 
126173 15 
126183 1 
126194 2 
126197 5 
126202 10 
126226 3 
126246 2 
126250 1 
126259 1 
126296 3 
126310 20 
126313 1 
126334 10 
126337 3 
126338 9 
126340 3 
126343 1 
126345 10 
126346 1 
126354 4 
126363 14 
126367 24 
126368 1 
126372 1 
126374 35 
126376 1 
126381 2 
126382 1 
126388 3 
126408 2 
126415 6 
126432 7 
126434 2 
126438 5 
126443 12 
126447 1 
126450 2 
126455 26 
126458 9 
126463 1 
126467 25 
126469 4 
126470 8 
126478 25 
126481 1 
126491 1 
126492 1 
126497 48 
126500 27 
126504 17 
126508 13 
126512 31 
126515 1 
126516 3 
126520 7 
126521 1 
126525 10 
126526 3 
126527 55 
126536 1 
126553 1 
126560 37 
126568 7 
126580 10 
126586 2 
126593 1 
126594 9 
126595 4 
126599 51 
126602 5 
126603 16 
126604 3 
126605 2 
126608 7 
126609 6 
126611 8 
126615 2 
126616 18 
126617 1 
126619 4 
126624 8 
126626 4 
126631 2 
126638 5 
126645 158 
126651 1 
126660 4 
126662 6 
126665 7 
126668 20 
126669 5 
126673 6 
126677 33 
126682 3 
126684 12 
126686 4 
126689 1 
126702 2 
126703 1 
126705 8 
126707 6 
126716 8 
126723 5 
126728 1 
126730 14 
126738 17 
126740 3 
126764 5 
126766 10 
126780 2 
126781 1 
126840 7 
126841 39 
126847 7 
127041 3 
127106 1 
127143 1 
127149 32 
127175 1 
127246 1 
127253 3 
127258 3 
127264 4 
127323 5 
127328 5 
127373 1 
127383 3 
127388 8 
127414 4 
127433 9 
127444 13 
127446 42 
127447 3 
127513 11 
127553 7 
127607 1 
127613 11 
127616 1 
127624 15 
127634 1 
127638 29 
127654 4 
127657 15 
127660 5 
127662 7 
127666 2 
127668 3 
127675 11 
127685 7 
127687 2 
127694 10 
127706 8 
127707 1 
127709 17 
127713 4 
127719 2 
127739 12 
127758 1 
127789 6 
127833 1 
127856 33 
127934 7 
128017 6 
128023 4 
128030 2 
128062 8 
128115 13 
128116 28 
128144 29 
128165 1 
128205 54 
128216 5 
128232 9 
128241 32 
128252 5 
128260 28 
128274 8 
128295 7 
128298 4 
128410 3 
128418 36 
128559 27 
128569 1 
128574 16 
128584 1 
128591 6 
128603 6 
128604 3 
128606 2 
128612 1 
128623 1 
128645 2 
128927 1 
128936 10 
128944 1 
128955 53 
128997 93 
129008 9 
129010 81 
129016 4 
129021 3 
129024 53 
129032 1 
129040 1 
129361 28 
129364 60 
129367 1 
129373 130 
129380 16 
129407 4 
129408 2 
129417 2 
129581 4 
129664 1 
129810 14 
129865 1 
129922 3 
129950 1 
130079 3 
130236 1 
130568 3 
130697 5 
130718 1 
130746 3 
130861 4 
130904 6 
130928 1 
130942 3 
130976 4 
130985 2 
131061 67 
131066 9 
131072 3 
131142 21 
131173 8 
131306 16 
131329 5 
131394 13 
131417 6 
131492 1 
131552 4 
131595 15 
131746 10 
131773 1 
131787 8 
131862 57 
131870 12 
131871 17 
131881 12 
131918 3 
131922 48 
131933 26 
131939 21 
131948 43 
132059 38 
132100 1 
132194 1 
132200 31 
132201 13 
132207 14 
132211 56 
132213 1 
132214 23 
132217 22 
132219 66 
132225 35 
132233 32 
132238 16 
132241 30 
132242 10 
132243 5 
132246 2 
132247 13 
132252 46 
132254 18 
132261 45 
132266 41 
132268 6 
132271 27 
132275 3 
132277 18 
132278 3 
132284 56 
132285 6 
132286 82 
132292 7 
132305 1 
132308 11 
132333 2 
132347 36 
132352 2 
132359 2 
132364 23 
132367 24 
132371 2 
132374 11 
132398 9 
132405 2 
132486 9 
132488 7 
132514 5 
132535 13 
132540 1 
132545 1 
132567 12 
132577 1 
132731 2 
132742 1 
132749 23 
132772 1 
132790 1 
132873 10 
132894 1 
132895 2 
132958 2 
132974 10 
133003 34 
133019 52 
133060 4 
133139 2 
133147 11 
133153 9 
133159 13 
133199 22 
133237 3 
133259 8 
133306 207 
133316 26 
133333 4 
133339 42 
133342 10 
133343 32 
133346 1 
133350 5 
133355 24 
133362 20 
133385 14 
133396 4 
133400 33 
133403 3 
133408 35 
133424 7 
133438 4 
133470 21 
133538 1 
133586 6 
133626 2 
133630 1 
133665 3 
133678 39 
133693 4 
133715 1 
133733 17 
133770 3 
133798 2 
133844 1 
133854 5 
133862 7 
133889 2 
133896 2 
133900 13 
133921 1 
133982 20 
134000 1 
134021 3 
134058 12 
134089 28 
134092 6 
134181 3 
134184 3 
134218 6 
134251 9 
134304 3 
134326 9 
134331 63 
134357 8 
134378 19 
134379 6 
134520 5 
134704 44 
134839 31 
134942 1 
135052 1 
135120 23 
135214 1 
135328 5 
135335 1 
135344 3 
135353 27 
135360 3 
135376 1 
135384 6 
135393 11 
135556 1 
135559 6 
135565 3 
135580 3 
135651 3 
135692 1 
135705 10 
135710 6 
135717 1 
135731 6 
135739 11 
135741 13 
135746 35 
135754 44 
135762 2 
135764 15 
135766 6 
135770 40 
135771 18 
135778 6 
135781 1 
135782 1 
135787 29 
135791 19 
135798 71 
135802 110 
135805 14 
135806 6 
135807 41 
135808 11 
135809 4 
135813 1 
135814 5 
135815 25 
135817 3 
135819 12 
135821 11 
135822 57 
135823 5 
135825 77 
135826 10 
135829 34 
135832 3 
135833 2 
135840 28 
135846 60 
135848 15 
135852 33 
135856 24 
135863 21 
135866 122 
135876 7 
135902 1 
135947 16 
135956 4 
135957 1 
135958 41 
135959 13 
135963 11 
135970 4 
136003 21 
136012 52 
136013 2 
136020 32 
136033 28 
136037 55 
136041 39 
136047 8 
136051 9 
136055 19 
136056 2 
136057 27 
136059 29 
136060 1 
136061 1 
136064 33 
136069 1 
136072 31 
136073 2 
136080 9 
136083 3 
136084 16 
136086 74 
136087 1 
136088 5 
136094 30 
136097 33 
136100 10 
136106 86 
136108 45 
136110 1 
136114 19 
136116 3 
136119 129 
136120 2 
136122 1 
136127 1 
136132 9 
136140 1 
136143 17 
136157 2 
136165 10 
136180 3 
136190 73 
136212 39 
136221 5 
136232 64 
136237 30 
136240 11 
136248 11 
136266 10 
136273 1 
136285 21 
136289 10 
136298 10 
136304 36 
136310 2 
136316 63 
136317 14 
136318 2 
136321 20 
136322 18 
136323 1 
136324 1 
136325 47 
136326 1 
136329 55 
136335 1 
136340 40 
136343 50 
136346 1 
136349 13 
136356 7 
136363 56 
136368 3 
136371 18 
136372 18 
136379 72 
136383 12 
136390 1 
136396 1 
136399 1 
136411 61 
136417 1 
136420 2 
136424 1 
136425 4 
136426 1 
136434 32 
136446 1 
136452 10 
136457 4 
136461 6 
136466 39 
136469 2 
136485 1 
136502 4 
136549 19 
136579 2 
136585 7 
136587 2 
136610 14 
136619 5 
136658 1 
136740 1 
136766 2 
136776 39 
136779 1 
136791 37 
136816 1 
136847 11 
136861 2 
136868 5 
136947 7 
136949 31 
136973 12 
137009 2 
137115 18 
137132 2 
137168 34 
137200 5 
137213 1 
137231 10 
137263 17 
137275 4 
137414 10 
137437 1 
137511 11 
137514 3 
137568 2 
137593 6 
137631 3 
137642 1 
137693 1 
137701 86 
137707 12 
137729 6 
137744 1 
137760 6 
137771 7 
137775 4 
137780 71 
137803 3 
137805 16 
137815 1 
137842 1 
137885 1 
137899 5 
137949 7 
137968 9 
137992 2 
137998 1 
138008 6 
138029 16 
138034 11 
138039 1 
138042 30 
138046 5 
138050 1 
138053 2 
138064 2 
138070 8 
138073 14 
138075 28 
138076 3 
138078 51 
138082 12 
138087 10 
138088 1 
138089 7 
138093 4 
138097 5 
138099 1 
138100 44 
138106 2 
138110 58 
138120 3 
138124 11 
138126 1 
138131 9 
138135 13 
138161 9 
138185 3 
138228 1 
138230 7 
138239 16 
138247 8 
138252 1 
138307 2 
138344 1 
138371 13 
138409 6 
138431 4 
138442 7 
138453 57 
138456 1 
138461 16 
138472 22 
138478 4 
138491 16 
138578 14 
138594 22 
138780 4 
138793 24 
138801 2 
138805 1 
138847 52 
138861 18 
138869 10 
138909 5 
138959 2 
138964 1 
138974 5 
139041 15 
139046 10 
139064 1 
139096 27 
139106 1 
139136 12 
139142 31 
139148 20 
139150 3 
139242 19 
139256 2 
139275 20 
139315 1 
139320 15 
139340 42 
139348 25 
139429 2 
139444 18 
139519 12 
139527 1 
139535 19 
139646 2 
139648 16 
139761 1 
139792 2 
139809 10 
139814 22 
139824 2 
139835 1 
139845 3 
139866 7 
139877 2 
139897 2 
139900 87 
139908 16 
139914 60 
139921 25 
139931 3 
139937 38 
139939 2 
139946 1 
139951 12 
139953 6 
140008 13 
140028 3 
140052 18 
140058 1 
140089 4 
140115 8 
140125 5 
140175 1 
140202 33 
140205 4 
140242 16 
140249 2 
140252 1 
140253 15 
140256 14 
140260 33 
140274 5 
140301 2 
140318 3 
140340 3 
140342 1 
140381 2 
140389 4 
140406 2 
140411 3 
140414 8 
140415 2 
140424 27 
140431 8 
140435 18 
140436 1 
140438 36 
140445 3 
140460 12 
140500 15 
140505 21 
140512 4 
140519 42 
140520 37 
140522 5 
140523 25 
140525 18 
140531 13 
140532 14 
140540 4 
140543 10 
140554 18 
140562 5 
140564 15 
140567 7 
140571 21 
140573 1 
140576 1 
140578 55 
140587 4 
140591 7 
140601 1 
140605 165 
140614 13 
140616 15 
140622 48 
140627 9 
140636 68 
140637 1 
140645 1 
140649 1 
140657 19 
140686 45 
140689 1 
140697 4 
140705 27 
140731 18 
140743 2 
140807 10 
140812 13 
140814 43 
140815 47 
140820 5 
140823 3 
140824 30 
140826 21 
140827 30 
140836 45 
140839 23 
140848 34 
140850 45 
140857 8 
140859 40 
140860 1 
140863 59 
140875 3 
140879 3 
140891 9 
140901 20 
140927 1 
140941 21 
141001 8 
141005 9 
141010 38 
141014 43 
141016 19 
141017 2 
141020 51 
141027 5 
141034 21 
141037 32 
141040 11 
141042 9 
141048 1 
141058 3 
141064 6 
141068 13 
141071 20 
141072 16 
141073 48 
141077 27 
141078 4 
141079 8 
141081 19 
141088 19 
141091 22 
141092 1 
141124 22 
141129 1 
141132 16 
141136 2 
141146 12 
141153 16 
141154 1 
141157 5 
141162 48 
141167 12 
141172 40 
141173 2 
141177 2 
141187 1 
141191 8 
141198 4 
141977 4 
142005 6 
142020 8 
142053 5 
142058 8 
142077 5 
142083 10 
142096 2 
142123 3 
142131 1 
142137 10 
142145 2 
142150 3 
142151 2 
142911 42 
142919 36 
142923 1 
142927 33 
142949 11 
142968 9 
142974 54 
142977 8 
142980 10 
142982 7 
142983 16 
142988 26 
142991 27 
142999 7 
143009 5 
143010 1 
143018 2 
143028 13 
143035 8 
143052 5 
143054 1 
143055 1 
143058 93 
143061 75 
143064 4 
143069 6 
143075 3 
143092 31 
143097 39 
143163 39 
143169 2 
143171 2 
143177 2 
143179 6 
143183 4 
143185 74 
143190 2 
143195 7 
143198 3 
143202 11 
143206 2 
143208 6 
143225 8 
143229 1 
143237 7 
143238 15 
143240 11 
143245 5 
143247 6 
143248 2 
143249 3 
143250 84 
143259 13 
143268 6 
143273 35 
143424 6 
143464 2 
143503 1 
143539 4 
143574 9 
143581 3 
143589 79 
143640 12 
143646 4 
143651 1 
143679 5 
143686 3 
143695 6 
143752 20 
143757 1 
143764 3 
143767 2 
143772 19 
143781 4 
143794 15 
143804 17 
143812 1 
143827 1 
143842 3 
143881 2 
143907 3 
143956 1 
143961 5 
143965 5 
143998 22 
144004 23 
144031 2 
144070 1 
144098 16 
144126 25 
144135 13 
144233 30 
144295 44 
144297 5 
144336 1 
144359 1 
144368 68 
144377 1 
144387 1 
144433 23 
144434 5 
144447 1 
144459 31 
144464 1 
144485 10 
144501 6 
144509 26 
144518 18 
144520 1 
144545 22 
144574 1 
144606 1 
144607 3 
144637 6 
144691 1 
144692 28 
144699 7 
144734 24 
144801 13 
144849 25 
144859 41 
145030 7 
145046 14 
145059 3 
145139 8 
145172 19 
145179 4 
145194 22 
145231 2 
145317 9 
145345 8 
145346 4 
145362 4 
145380 5 
145383 17 
145395 4 
145440 7 
145469 2 
145473 18 
145509 3 
145510 69 
145515 3 
145518 10 
145522 4 
145537 1 
145538 1 
145587 17 
145663 60 
145689 18 
145704 8 
145714 9 
145717 4 
145828 8 
145851 3 
145858 6 
145870 17 
145876 39 
145882 36 
145886 8 
145887 1 
145892 16 
145994 1 
146034 85 
146040 43 
146042 31 
146046 5 
146049 64 
146051 7 
146057 4 
146059 12 
146060 18 
146061 102 
146063 11 
146069 13 
146071 61 
146072 3 
146078 10 
146082 22 
146092 89 
146101 2 
146103 39 
146110 2 
146122 1 
146220 1 
146225 1 
146227 1 
146233 4 
146247 9 
146259 30 
146358 1 
146359 54 
146395 14 
146416 100 
146423 13 
146430 11 
146435 1 
146439 1 
146444 3 
146460 86 
146554 2 
146559 14 
146573 1 
146577 3 
146580 4 
146607 15 
146612 6 
146621 12 
146741 11 
146762 10 
146774 25 
146813 24 
146816 30 
146821 3 
146833 10 
146845 13 
146852 131 
146854 32 
146901 1 
146913 16 
146923 3 
146939 2 
146958 3 
146964 38 
146968 22 
146979 10 
146987 27 
146992 42 
146993 6 
146999 106 
147002 3 
147007 82 
147008 7 
147015 9 
147016 19 
147017 1 
147018 9 
147019 5 
147027 15 
147029 124 
147034 13 
147039 1 
147040 4 
147045 13 
147050 1 
147052 1 
147059 62 
147070 7 
147073 1 
147078 2 
147084 134 
147100 41 
147127 14 
147132 98 
147224 1 
147235 8 
147240 1 
147251 7 
147270 14 
147292 5 
147379 8 
147408 10 
147420 4 
147432 17 
147458 42 
147463 1 
147562 2 
147582 5 
147592 1 
147603 1 
147608 79 
147614 5 
147616 11 
147708 2 
147722 1 
147725 4 
147728 1 
147731 2 
147751 26 
147863 43 
147881 25 
147889 1 
147906 41 
147993 1 
148071 11 
148168 5 
148177 3 
148412 7 
148441 2 
148499 26 
148500 1 
148510 31 
148540 4 
148629 15 
148663 9 
148666 8 
148808 4 
148834 3 
148905 6 
148915 14 
148926 14 
149056 22 
149124 1 
149144 7 
149204 22 
149263 1 
149294 36 
149298 31 
149305 2 
149365 51 
149372 27 
149376 4 
149437 6 
149440 5 
149462 1 
149573 17 
149575 3 
149578 9 
149607 3 
149641 2 
149686 2 
149701 5 
149722 4 
149723 40 
149734 1 
149746 3 
149785 1 
149868 1 
149913 1 
149937 2 
149992 6 
150001 20 
150055 3 
150080 1 
150089 20 
150118 5 
150135 20 
150186 1 
150225 1 
150299 2 
150326 8 
150351 1 
150395 5 
150401 10 
150410 1 
150427 1 
150433 7 
150437 1 
150447 18 
150448 7 
150455 3 
150483 2 
150498 34 
150526 41 
150538 23 
150558 2 
150607 30 
150615 34 
150619 17 
150650 4 
150653 2 
150735 8 
150907 39 
150939 23 
150947 3 
150951 1 
150953 6 
150960 6 
151049 6 
151056 7 
151070 15 
151098 1 
151118 2 
151226 4 
151234 24 
151240 15 
151249 5 
151261 7 
151262 9 
151263 26 
151267 4 
151271 5 
151277 7 
151284 8 
151290 32 
151291 10 
151292 2 
151294 39 
151298 2 
151300 33 
151301 52 
151302 31 
151305 53 
151307 51 
151308 16 
151312 80 
151317 5 
151318 7 
151319 20 
151321 39 
151331 9 
151339 37 
151371 12 
151376 38 
151381 5 
151384 4 
151387 7 
151391 8 
151392 18 
151396 35 
151403 89 
151407 1 
151415 56 
151424 1 
151425 2 
151426 23 
151429 18 
151430 18 
152827 1 
153224 1 
153474 12 
153542 2 
153552 20 
153572 1 
153575 9 
153669 2 
153718 14 
153736 4 
153739 7 
153745 45 
153750 22 
153754 15 
153763 24 
153764 19 
153765 14 
153774 31 
153776 46 
153780 15 
153785 9 
153794 1 
153797 39 
153804 1 
153811 8 
153813 4 
153818 2 
153826 15 
153832 4 
153835 1 
153841 9 
153843 2 
153845 12 
153862 5 
153898 7 
154035 11 
154036 33 
154045 9 
154052 1 
154061 38 
154075 14 
154078 9 
154080 18 
154191 3 
154215 4 
154707 1 
154734 2 
157497 20 
157859 23 
157899 6 
157913 8 
158006 1 
158125 3 
158152 49 
158171 1 
158193 1 
158271 3 
158315 1 
158319 50 
158332 12 
158334 9 
158346 5 
158351 37 
158356 4 
158476 47 
158491 1 
158496 1 
158499 6 
158502 2 
158506 14 
158509 25 
158517 10 
158527 3 
158530 1 
158531 4 
158533 3 
158536 61 
158540 40 
158544 1 
158548 11 
158550 2 
158555 7 
158561 8 
158574 11 
158594 4 
158598 14 
158611 1 
158612 5 
158618 18 
158620 17 
158624 8 
158631 17 
158632 8 
158633 3 
158636 1 
158643 2 
158651 4 
158666 33 
158669 1 
158678 23 
158737 12 
158769 1 
158776 7 
159716 6 
159743 7 
159745 16 
159748 10 
159749 9 
159756 37 
159760 12 
159761 7 
159763 1 
159765 5 
159766 12 
159768 1 
159770 10 
159772 21 
159775 7 
159783 7 
159785 24 
159789 9 
159790 6 
159791 8 
159792 14 
159793 2 
159794 9 
159796 34 
159797 9 
159798 3 
159800 7 
159801 15 
159804 24 
159805 20 
159806 10 
159808 19 
159809 10 
159812 19 
159815 2 
159816 4 
159818 2 
159821 35 
159823 15 
159825 2 
159829 15 
159831 28 
159833 15 
159840 7 
159844 4 
159858 10 
159910 2 
159988 15 
159994 1 
159996 30 
160000 18 
160002 2 
160003 12 
160004 3 
160005 10 
160007 3 
160008 29 
160009 37 
160012 8 
160013 11 
160015 1 
160016 19 
160020 22 
160021 8 
160023 15 
160024 1 
160027 31 
160030 2 
160036 71 
160043 20 
160045 17 
160046 7 
160049 13 
160051 6 
160054 7 
160055 2 
160057 9 
160058 4 
160061 3 
160062 6 
160064 14 
160067 11 
160071 13 
160078 1 
160081 3 
160089 29 
160210 21 
160220 5 
160238 10 
160242 1 
160252 4 
160255 1 
160271 1 
160279 3 
160378 5 
160388 24 
160393 17 
160396 7 
160402 11 
160414 4 
160538 6 
160547 27 
160555 27 
160564 1 
160570 32 
160581 68 
160584 23 
160612 1 
160685 2 
160714 5 
160735 2 
160885 1 
160898 4 
160941 22 
161326 2 
161343 4 
161348 1 
161351 24 
161355 1 
161369 3 
161377 1 
161495 5 
161511 50 
161518 8 
161521 2 
161526 1 
161527 19 
161528 15 
161530 24 
161533 22 
161537 4 
161541 10 
161543 39 
161552 40 
161563 9 
161567 9 
161570 26 
161571 1 
161572 5 
161573 21 
161575 17 
161579 95 
161586 60 
161587 1 
161588 49 
161590 59 
161593 12 
161597 12 
161605 2 
161608 14 
161624 26 
161631 69 
161632 113 
161640 4 
161643 3 
161649 1 
161660 1 
161769 7 
161818 1 
161841 8 
162005 2 
162014 21 
162118 39 
162131 5 
162150 4 
162154 1 
162155 56 
162163 9 
162166 3 
162176 9 
162357 2 
162372 7 
162384 1 
162508 1 
162574 1 
162659 4 
162668 4 
162672 1 
162688 7 
162695 5 
162696 1 
162701 12 
162708 1 
162709 8 
162713 5 
162721 5 
162727 1 
162761 1 
162786 25 
162787 11 
162789 2 
162792 1 
162807 13 
162810 5 
162814 3 
162844 5 
162874 8 
162888 8 
162889 1 
162895 7 
162896 3 
162897 2 
162928 3 
162934 1 
162942 1 
162948 7 
162953 27 
162963 2 
162967 5 
162987 1 
163033 20 
163035 4 
163043 5 
163052 1 
164078 1 
164085 5 
164091 1 
164119 14 
164131 2 
164143 2 
164147 18 
164151 8 
164155 7 
164160 4 
164166 24 
164167 4 
164168 5 
164169 2 
164176 21 
164181 7 
164182 5 
164194 15 
164198 36 
164202 7 
164203 62 
164206 3 
164210 1 
164213 1 
164217 2 
164223 5 
164227 3 
164240 1 
164243 5 
164249 3 
164254 1 
164256 3 
164261 12 
164263 3 
164265 2 
164266 2 
164270 130 
164273 1 
164275 11 
164282 8 
164292 40 
164299 1 
164315 4 
164323 26 
164324 1 
164328 2 
164333 18 
164335 7 
164343 324 
164355 4 
164377 3 
164385 33 
164386 1 
164391 53 
164394 95 
164395 3 
164396 2 
164397 15 
164402 4 
164406 141 
164409 2 
164410 10 
164411 2 
164412 1 
164414 1 
164415 46 
164418 2 
164419 25 
164421 24 
164424 2 
164428 9 
164430 5 
164433 15 
164434 2 
164436 6 
164438 7 
164440 20 
164442 3 
164444 1 
164450 28 
164455 1 
164463 6 
164465 5 
164476 10 
164500 6 
164578 4 
164580 7 
164584 20 
164587 7 
164591 1 
164594 7 
164596 24 
164613 23 
164617 1 
164623 3 
164629 1 
164644 4 
164670 6 
164683 3 
164692 9 
164697 6 
164701 7 
164705 2 
164706 10 
164721 5 
164751 1 
164762 3 
164768 2 
164773 5 
164798 1 
164811 16 
164847 36 
164850 1 
164857 1 
164860 31 
164861 1 
164864 70 
164867 9 
164888 5 
164892 30 
164897 58 
164903 1 
164906 8 
164909 1 
164914 6 
164917 1 
164923 7 
164930 45 
164932 19 
164936 28 
164939 23 
164940 24 
164942 5 
164944 8 
164946 50 
164947 36 
164950 22 
164953 2 
164956 4 
164959 12 
164961 11 
164965 18 
164972 64 
164977 1 
164978 11 
164985 2 
165031 1 
165063 21 
165068 4 
165070 6 
165071 9 
165086 104 
165101 3 
165102 1 
165107 45 
165109 9 
165117 14 
165122 12 
165130 1 
165131 13 
165133 1 
165134 12 
165145 6 
165147 8 
165160 1 
165171 5 
165194 5 
165200 46 
165207 6 
165212 43 
165220 4 
165250 8 
165284 1 
165295 11 
165310 4 
165315 9 
165367 3 
165394 2 
165406 6 
165416 1 
165419 1 
165422 2 
165428 3 
165442 6 
165446 19 
165450 17 
165457 1 
165459 18 
165465 1 
165470 22 
165476 21 
165481 14 
165518 3 
165522 1 
165523 4 
165529 3 
165538 6 
165541 7 
165546 5 
165550 5 
165558 4 
165562 8 
165567 4 
165572 4 
165578 1 
165581 5 
165584 20 
165588 23 
165596 7 
165606 3 
165611 31 
165616 4 
165630 5 
165641 7 
165651 5 
165653 2 
165654 19 
165657 1 
165662 10 
165685 2 
165699 10 
165702 14 
165703 6 
165710 1 
165713 2 
165728 4 
165731 5 
165736 1 
165737 1 
165740 2 
165747 5 
165776 5 
165779 6 
165821 5 
165826 2 
165841 13 
165843 7 
165862 14 
165867 7 
165879 5 
166124 1 
166248 1 
166417 5 
166448 7 
166480 2 
166510 34 
166522 2 
166564 42 
166610 107 
166619 9 
166647 5 
166657 7 
166710 27 
166724 61 
166771 4 
166786 17 
166823 69 
166837 59 
166848 38 
166858 11 
166869 14 
166870 9 
166879 7 
166886 29 
166888 2 
166897 3 
166908 26 
166912 1 
166917 4 
166923 18 
166940 1 
166948 4 
166953 11 
166961 91 
166965 6 
166972 115 
166974 10 
166982 10 
166986 13 
166988 4 
166991 3 
166992 3 
166997 56 
167003 5 
167010 9 
167011 17 
167014 11 
167017 2 
167022 9 
167025 42 
167026 14 
167029 24 
167030 10 
167032 11 
167034 85 
167040 12 
167043 9 
167051 13 
167064 2 
167076 7 
167079 9 
167080 12 
167084 1 
167087 13 
167089 13 
167092 17 
167094 7 
167099 21 
167100 6 
167102 21 
167105 41 
167107 5 
167116 2 
167120 11 
167124 9 
167127 21 
167130 18 
167133 6 
167138 34 
167143 5 
167149 22 
167153 53 
167157 12 
167159 2 
167163 4 
167166 12 
167170 1 
167173 4 
167182 3 
167185 2 
167190 6 
167199 15 
167211 4 
167216 7 
167229 14 
167230 2 
167237 2 
167250 58 
167262 2 
167290 11 
167293 6 
167297 4 
167302 12 
167303 2 
167309 9 
167318 14 
167326 7 
167330 2 
167331 9 
167344 1 
167359 4 
167368 4 
167372 8 
167381 4 
167387 4 
167392 11 
167402 7 
167405 1 
167423 2 
167451 5 
167456 3 
167461 2 
167494 7 
167497 2 
167505 8 
167511 3 
167516 8 
167520 6 
167525 3 
167535 3 
167537 32 
167549 14 
167562 27 
167590 4 
167598 1 
167663 14 
167675 7 
167681 8 
167697 5 
167727 8 
167730 101 
167738 2 
167742 15 
167745 6 
167748 63 
167751 32 
167757 21 
167768 32 
167861 68 
167866 5 
167881 4 
167883 5 
167887 3 
167891 9 
167893 76 
167895 1 
167896 55 
167898 2 
167899 6 
167902 13 
167903 22 
167905 2 
167906 4 
167907 1 
167908 57 
167909 2 
167911 44 
167913 2 
167917 3 
167918 14 
167922 3 
167923 7 
167924 33 
167926 7 
167929 20 
167931 2 
167937 35 
167947 7 
167951 24 
167954 6 
167955 123 
167957 21 
167958 3 
167960 62 
167962 11 
167963 6 
167964 31 
167965 90 
167966 16 
167968 10 
167969 11 
167976 122 
167996 77 
168001 11 
168002 20 
168003 19 
168004 11 
168007 51 
168011 8 
168013 20 
168020 7 
168023 2 
168088 9 
168098 8 
168104 4 
168106 2 
168109 7 
168110 31 
168111 6 
168112 1 
168117 1 
168118 10 
168119 43 
168123 39 
168126 13 
168130 7 
168131 1 
168134 2 
168138 12 
168141 34 
168142 1 
168154 3 
168155 1 
168171 1 
168199 8 
168202 13 
168204 6 
168206 4 
168207 4 
168213 11 
168217 15 
168228 6 
168230 9 
168239 2 
168240 2 
168241 3 
168247 1 
168263 14 
168264 7 
168273 3 
168277 2 
168283 18 
168290 5 
168294 4 
168296 4 
168297 3 
168300 3 
168305 2 
168308 1 
168309 7 
168310 5 
168315 4 
168316 2 
168317 18 
168320 9 
168326 3 
168333 5 
168336 2 
168337 3 
168338 6 
168339 2 
168340 4 
168342 8 
168345 5 
168347 3 
168351 167 
168359 2 
168365 1 
168369 5 
168418 1 
168493 2 
168506 8 
168531 6 
168534 3 
168549 2 
168555 3 
168566 1 
168642 3 
168664 2 
168713 1 
168718 2 
168728 4 
168813 2 
168831 1 
168837 33 
168852 1 
168859 12 
168860 4 
168862 8 
168875 7 
168878 2 
168963 1 
168983 1 
169145 4 
169204 1 
169225 1 
169324 2 
169367 2 
169394 3 
169437 12 
169451 2 
169454 3 
169459 11 
169468 1 
169476 3 
169480 7 
169489 4 
169491 2 
169496 5 
169505 4 
169521 3 
169614 3 
169629 4 
169664 2 
169786 1 
169804 3 
169806 8 
169807 2 
169817 23 
169832 2 
169862 12 
169878 26 
169932 1 
169944 20 
169954 9 
169971 2 
169976 1 
169981 1 
169986 1 
170002 4 
170007 10 
170014 1 
170019 8 
170021 30 
170022 48 
170026 4 
170030 26 
170036 10 
170043 1 
170044 14 
170049 2 
170051 49 
170054 7 
170057 3 
170062 20 
170065 5 
170072 2 
170076 1 
170081 1 
170084 21 
170093 9 
170102 1 
170138 1 
170198 4 
170207 6 
170214 1 
170219 1 
170224 1 
170225 10 
170228 1 
170231 5 
170242 11 
170243 1 
170245 5 
170252 1 
170267 1 
170270 26 
170271 4 
170279 3 
170282 1 
170290 1 
170294 10 
170331 2 
170364 1 
170388 1 
170399 1 
170405 7 
170426 2 
170427 2 
170430 2 
170433 10 
170439 15 
170444 6 
170447 36 
170450 13 
170454 24 
170461 2 
170468 7 
170469 4 
170472 24 
170474 10 
170479 1 
170480 50 
170482 7 
170483 33 
170491 13 
170508 53 
170511 6 
170516 108 
170520 7 
170522 5 
170532 4 
170538 36 
170539 2 
170541 28 
170546 40 
170565 4 
171069 1 
171122 3 
171132 18 
171137 1 
171147 4 
171157 4 
171162 2 
171178 17 
171187 8 
171194 5 
171259 18 
171285 1 
171298 2 
171299 101 
171306 16 
171308 11 
171311 18 
171316 21 
171318 1 
171319 88 
171321 1 
171324 4 
171331 27 
171334 7 
171336 3 
171344 138 
171346 3 
171349 3 
171355 6 
171360 3 
171374 8 
171390 1 
171411 3 
171418 3 
171441 41 
171447 10 
171460 2 
171808 1 
171817 11 
171911 8 
171949 1 
171964 4 
171968 1 
171975 4 
171985 22 
171986 2 
171989 9 
171996 4 
172007 2 
172040 7 
172100 2 
172109 1 
172114 2 
172121 41 
172147 12 
172157 5 
172158 15 
172172 7 
172178 3 
172185 1 
172195 2 
172200 1 
172234 11 
172306 7 
172307 3 
172311 1 
172318 9 
172320 51 
172322 10 
172323 1 
172332 38 
172333 1 
172334 7 
172335 1 
172336 3 
172344 72 
172351 3 
172362 4 
172376 3 
172384 53 
172391 83 
172394 19 
172395 1 
172396 2 
172397 13 
172398 3 
172403 4 
172415 15 
172419 16 
172422 2 
172426 19 
172427 3 
172429 25 
172430 27 
172432 19 
172434 27 
172435 8 
172437 14 
172438 25 
172439 10 
172440 18 
172441 13 
172442 7 
172443 13 
172444 4 
172445 1 
172447 3 
172449 5 
172450 12 
172457 6 
172460 7 
172466 1 
172469 58 
172482 7 
172492 6 
172584 2 
172586 40 
172601 1 
172614 12 
172629 7 
172646 34 
172658 2 
172776 2 
172785 6 
172797 12 
172805 5 
172809 94 
172869 45 
172917 40 
172929 10 
172951 56 
172961 46 
173101 77 
173133 3 
173141 3 
173226 52 
173244 1 
173316 1 
173405 11 
173429 10 
173484 34 
173498 3 
173530 12 
173537 29 
173565 10 
173591 7 
173602 2 
173646 3 
173650 15 
173678 6 
173716 6 
173722 2 
173731 4 
173760 10 
173770 8 
173773 6 
173790 5 
173793 15 
173797 16 
173812 7 
173823 11 
173832 3 
173872 29 
173911 6 
173927 23 
173945 1 
174087 16 
174103 10 
174132 11 
174173 51 
174183 4 
174190 2 
174281 13 
174324 61 
174334 8 
174367 5 
174406 1 
174463 23 
174469 55 
174477 11 
174480 110 
174483 14 
174484 20 
174487 9 
174492 6 
174495 14 
174497 2 
174503 46 
174526 2 
174534 78 
174538 2 
174539 1 
174541 18 
174553 26 
174558 3 
174565 4 
174570 1 
174571 30 
174597 1 
174609 2 
174612 7 
174636 1 
174643 6 
174669 1 
174686 8 
174696 6 
174701 6 
174737 13 
174740 3 
174741 4 
174742 25 
174746 1 
174762 1 
174767 6 
174774 6 
174780 115 
174799 5 
174808 10 
174814 3 
174853 3 
174894 5 
174921 2 
174942 27 
174948 1 
174950 43 
174970 49 
174976 10 
174984 6 
177581 3 
177590 7 
177603 3 
177610 1 
177611 5 
177616 16 
177626 1 
177627 3 
177630 2 
177632 15 
177635 5 
177638 3 
177642 7 
177646 2 
177653 3 
177661 3 
177670 5 
177678 4 
177679 4 
177682 5 
177691 13 
177699 6 
177701 2 
177712 15 
177716 8 
177718 21 
177721 5 
177723 2 
177730 1 
177739 2 
177740 2 
177745 9 
177748 7 
177752 19 
177753 9 
177754 8 
177757 3 
177760 3 
177763 2 
177764 3 
177766 7 
177767 3 
177775 2 
177776 6 
177795 2 
177865 1 
177893 2 
177908 16 
177913 1 
177924 22 
177935 3 
177950 5 
178107 1 
178114 8 
178116 5 
178148 4 
178151 8 
178157 3 
178165 44 
178171 5 
178181 4 
178243 1 
178246 7 
178258 5 
178272 7 
178280 4 
178335 1 
178339 16 
178428 17 
178438 1 
178470 22 
178473 1 
178481 29 
178601 9 
178628 3 
178643 9 
178663 7 
178671 1 
178672 29 
178673 6 
178680 13 
178682 13 
178705 20 
178722 7 
178723 10 
178726 3 
178751 17 
178775 7 
178785 10 
178836 1 
178842 4 
178847 10 
178879 5 
178888 4 
178902 1 
178911 11 
178924 2 
178935 10 
178959 71 
179077 19 
179118 2 
179131 4 
179141 1 
179155 2 
179223 26 
179240 7 
179261 2 
179294 3 
179298 1 
179336 15 
179345 2 
179347 1 
179353 1 
179361 9 
179369 17 
179381 1 
179382 49 
179460 58 
179470 4 
179473 1 
179518 1 
179543 35 
179613 83 
179718 30 
179741 1 
179785 1 
179834 1 
179846 31 
179905 17 
179936 1 
180035 2 
180086 3 
180096 1 
180201 1 
180261 11 
180340 6 
180343 8 
180362 2 
180449 4 
180473 7 
180486 9 
180524 1 
180621 13 
180632 41 
180671 32 
180708 4 
180751 1 
180821 2 
180896 21 
180936 4 
180938 5 
180945 2 
180948 26 
180959 84 
180968 71 
180991 27 
181106 18 
181207 1 
181216 13 
181232 3 
181249 7 
181258 37 
181262 1 
181273 15 
181297 10 
181384 3 
181393 27 
181394 28 
181400 23 
181404 2 
181411 3 
181414 1 
181417 13 
181431 15 
181434 24 
181444 1 
181447 9 
181453 8 
181455 67 
181458 16 
181460 7 
181461 26 
181464 19 
181469 22 
181471 2 
181472 3 
181473 2 
181477 40 
181479 8 
181484 11 
181490 119 
181520 2 
181523 4 
181525 6 
181528 3 
181534 6 
181538 11 
181540 9 
181544 9 
181549 6 
181553 30 
181556 3 
181587 17 
181602 9 
181612 2 
181675 24 
181692 9 
181703 2 
181710 6 
181716 2 
181719 2 
181728 10 
181734 46 
181742 5 
181775 31 
181787 13 
181790 3 
181810 2 
181945 17 
181965 6 
181973 1 
181979 1 
181981 16 
181986 5 
182017 17 
182020 8 
182041 1 
182091 7 
182113 16 
182114 5 
182118 36 
182121 8 
182122 9 
182123 1 
182124 38 
182125 2 
182130 5 
182133 56 
182140 5 
182144 3 
182150 15 
182151 25 
182153 2 
182160 1 
182163 14 
182166 61 
182171 101 
182178 89 
182179 18 
182180 5 
182181 46 
182188 17 
182191 10 
182192 5 
182195 24 
182198 2 
182199 72 
182203 29 
182204 16 
182207 42 
182208 28 
182211 22 
182212 7 
182219 49 
182220 75 
182223 78 
182224 14 
182226 4 
182229 2 
182230 39 
182233 17 
182234 17 
182236 20 
182237 22 
182238 13 
182239 17 
182241 24 
182243 9 
182244 1 
182245 1 
182247 29 
182248 12 
182249 1 
182251 19 
182253 6 
182255 32 
182256 79 
182258 3 
182259 55 
182262 23 
182263 36 
182266 37 
182269 8 
182274 10 
182277 83 
182280 16 
182285 16 
182314 23 
184074 10 
184086 1 
184102 1 
184120 3 
184150 9 
184161 6 
184179 4 
184220 2 
184227 5 
184231 10 
184236 4 
184239 11 
184250 15 
184256 11 
184258 1 
184259 22 
184260 25 
184267 7 
184270 9 
184273 2 
184278 3 
184284 4 
184287 36 
184292 19 
184304 44 
184308 10 
184310 12 
184324 3 
184336 5 
184373 2 
184381 102 
184388 36 
184400 2 
184415 5 
184422 1 
184426 3 
184441 3 
184456 2 
184470 2 
184476 3 
184527 1 
184607 2 
184614 8 
184615 15 
184618 38 
184621 2 
184624 3 
184625 4 
184629 41 
184630 70 
184633 2 
184639 3 
184651 119 
184655 12 
184666 13 
184676 3 
184679 17 
184699 10 
184703 9 
184717 9 
184769 35 
184795 11 
184801 9 
184820 15 
184846 2 
184850 21 
184854 15 
184877 5 
184888 9 
184913 11 
184920 18 
184964 4 
184973 11 
184979 56 
184986 15 
184987 2 
184995 4 
185004 85 
185016 14 
185018 68 
185026 4 
185037 30 
185043 3 
185054 6 
185119 1 
185130 7 
185146 4 
185152 3 
185160 1 
185171 5 
185179 4 
185187 47 
185199 3 
185203 32 
185223 41 
185229 1 
185233 2 
185237 18 
185241 3 
185271 7 
185325 4 
185343 18 
185349 1 
185367 1 
185377 2 
185457 8 
185468 3 
185471 2 
185478 1 
185508 3 
185519 2 
185523 13 
185565 5 
185569 6 
185590 5 
185633 26 
185648 22 
185661 31 
185663 44 
185665 2 
185670 2 
185671 68 
185676 1 
185680 66 
185684 11 
185685 18 
185686 4 
185687 1 
185693 24 
185696 1 
185703 34 
185704 5 
185705 1 
185738 49 
185746 2 
185754 30 
185757 27 
185758 27 
185762 60 
185766 1 
185775 3 
185782 33 
185790 1 
185805 15 
185821 53 
185822 3 
185832 6 
185841 62 
185851 11 
185865 10 
185869 13 
185872 2 
185877 53 
185884 2 
185897 1 
185924 6 
185948 3 
185955 7 
185961 1 
185992 4 
185995 15 
186001 1 
186007 7 
186013 14 
186014 4 
186023 2 
186032 15 
186040 8 
186047 10 
186053 7 
186055 1 
186061 12 
186069 15 
186079 17 
186082 5 
186400 3 
186504 3 
186515 3 
186519 55 
186527 6 
186529 9 
186535 22 
186541 1 
186545 30 
186550 7 
186551 35 
186554 57 
186559 5 
186562 39 
186565 16 
186570 100 
186579 73 
186582 37 
186587 7 
186590 1 
186597 1 
186600 1 
186601 26 
186602 23 
186607 143 
186618 76 
186632 4 
186646 9 
186650 98 
186653 8 
186654 75 
186656 62 
186658 175 
186660 43 
186663 44 
186666 92 
186667 1 
186669 6 
186671 56 
186672 11 
186674 6 
186676 8 
186677 12 
186680 22 
186685 10 
186686 107 
186687 2 
186690 3 
186693 1 
186694 3 
186696 11 
186697 1 
186706 1 
186709 11 
186720 11 
186729 17 
186732 10 
186774 9 
186810 68 
186820 8 
186824 7 
186831 24 
186840 7 
186845 54 
186853 7 
186856 15 
186859 191 
186878 16 
186880 3 
186897 1 
187015 17 
187026 12 
187041 28 
187124 24 
187134 14 
187158 6 
187161 1 
187184 1 
187193 66 
187197 1 
187200 5 
187208 34 
187230 51 
187234 2 
187248 27 
187257 28 
187319 19 
187341 3 
187344 13 
187349 3 
187377 6 
187399 1 
187403 3 
187409 4 
187451 4 
187517 2 
187523 3 
187596 1 
187606 1 
187624 19 
187660 1 
187712 12 
187716 2 
187736 3 
187740 1 
187760 5 
187774 6 
187782 6 
187813 13 
187826 5 
187866 4 
187912 6 
187974 6 
188057 3 
188095 5 
188122 1 
188140 3 
188202 6 
188217 12 
188382 1 
188437 49 
188503 16 
188514 24 
188588 10 
188592 37 
188608 11 
188654 4 
188674 3 
188690 9 
188721 1 
188780 8 
188818 19 
188824 10 
188892 13 
188894 9 
188905 3 
188975 16 
189004 6 
189014 9 
189086 1 
189117 15 
189158 6 
189174 9 
189274 22 
189320 13 
189328 18 
189422 6 
189429 4 
189430 6 
189440 18 
189499 52 
189544 4 
189565 20 
189572 3 
189578 1 
189587 1 
189597 3 
189614 10 
189631 8 
189636 10 
189646 4 
189694 3 
189736 1 
189835 38 
189848 1 
189917 17 
189923 6 
189925 34 
189975 19 
190066 43 
190202 6 
190204 11 
190206 12 
190207 23 
190222 3 
190277 2 
190298 2 
190341 3 
190349 49 
190356 1 
190369 2 
190400 3 
190404 2 
190424 40 
190432 20 
190486 9 
190512 71 
190516 65 
190563 1 
190631 33 
190654 24 
190708 10 
190712 26 
190720 16 
190734 9 
190808 4 
190819 2 
190824 1 
190851 1 
190852 6 
190858 24 
190870 28 
190901 7 
190912 5 
190922 12 
190930 12 
190944 17 
190946 3 
190953 11 
190954 20 
191009 15 
191058 15 
191091 19 
191113 21 
191182 15 
191251 6 
191290 1 
191291 1 
191297 3 
191305 1 
191309 5 
191317 2 
191333 2 
191351 2 
191409 3 
191449 5 
191456 9 
191461 4 
191465 3 
191473 2 
191489 6 
191503 1 
191507 7 
191509 7 
191597 21 
191605 30 
191621 1 
191622 10 
191625 6 
191630 10 
191632 7 
191645 31 
191653 20 
191751 112 
191765 14 
191775 3 
191776 119 
191780 16 
191789 1 
191792 39 
191797 3 
191803 181 
191813 9 
191816 73 
191818 29 
191824 6 
191827 4 
191830 12 
191837 134 
191846 12 
191848 2 
191850 21 
191852 6 
191853 1 
191854 132 
191855 10 
191856 118 
191858 1 
191860 106 
191862 7 
191863 9 
191865 4 
191869 2 
191870 3 
191875 86 
191880 35 
191881 1 
191882 4 
191884 7 
191886 37 
191888 12 
191889 17 
191891 3 
191897 58 
191899 16 
191901 8 
191910 76 
191915 4 
191917 2 
191923 46 
191933 26 
191936 7 
191938 102 
191939 27 
191943 38 
191948 2 
191952 12 
191956 63 
191963 28 
191972 3 
191980 7 
191991 3 
192025 1 
192047 1 
192052 6 
192057 2 
192058 20 
192064 3 
192078 7 
192091 20 
192094 3 
192101 21 
192119 44 
192130 3 
192131 1 
192143 8 
192149 1 
192158 21 
192159 1 
192178 21 
192182 23 
192187 14 
192191 10 
192197 13 
192204 13 
192205 7 
192206 1 
192226 4 
192233 6 
192248 3 
192253 12 
192254 9 
192256 15 
192257 4 
192260 68 
192265 7 
192266 65 
192270 30 
192272 39 
192278 1 
192279 2 
192282 1 
192284 3 
192285 12 
192288 8 
192289 1 
192294 4 
192296 3 
192297 1 
192298 4 
192300 4 
192301 1 
192305 91 
192312 2 
192313 62 
192318 3 
192321 9 
192333 16 
192338 5 
192343 15 
192346 4 
192349 2 
192352 6 
192356 9 
192454 18 
192462 4 
192463 5 
192475 5 
192489 1 
192495 3 
192505 26 
192512 13 
192516 2 
192518 3 
192552 5 
192603 5 
192607 1 
192608 4 
192612 56 
192661 1 
192734 3 
192882 5 
192906 12 
192914 41 
192925 1 
192933 14 
192935 10 
192940 13 
192954 2 
192957 14 
192962 1 
192968 3 
192969 4 
192974 2 
192978 2 
192994 1 
193004 1 
193007 3 
193008 5 
193023 3 
193026 2 
193038 40 
193062 52 
193071 4 
193075 23 
193079 2 
193085 4 
193098 3 
193101 4 
193104 47 
193113 34 
193118 1 
193120 11 
193124 5 
193127 21 
193135 57 
193137 3 
193142 8 
193143 2 
193144 16 
193145 20 
193147 3 
193148 28 
193150 24 
193151 6 
193156 17 
193160 2 
193168 2 
193180 40 
193189 13 
193197 6 
193198 3 
193199 5 
193207 55 
193210 4 
193212 24 
193217 8 
193218 2 
193222 1 
193225 15 
193238 14 
193245 18 
193246 1 
193249 1 
193252 19 
193261 1 
193264 8 
193272 53 
193280 1 
193284 67 
193293 5 
193303 4 
193326 30 
193339 12 
193343 12 
193346 42 
193347 37 
193357 31 
193366 2 
193376 29 
193398 1 
193405 4 
193410 1 
193411 2 
193413 4 
193423 18 
193425 18 
193434 1 
193470 6 
193487 24 
193508 2 
193512 7 
193516 2 
193524 5 
193532 12 
193536 4 
193542 2 
193544 5 
193547 1 
193553 2 
193557 7 
193558 28 
193562 62 
193567 1 
193570 22 
193571 6 
193572 9 
193573 4 
193577 42 
193578 10 
193579 25 
193581 5 
193583 30 
193584 1 
193585 45 
193587 26 
193588 8 
193590 9 
193591 67 
193592 49 
193594 25 
193595 100 
193598 6 
193599 3 
193600 3 
193603 49 
193604 13 
193606 41 
193607 10 
193608 3 
193612 22 
193628 5 
193643 29 
193647 50 
193649 14 
193650 1 
193651 40 
193653 7 
193655 45 
193656 8 
193657 10 
193658 70 
193660 23 
193666 79 
193679 72 
193683 1 
193700 13 
193703 1 
193708 2 
193713 4 
193723 3 
193726 3 
193729 12 
193741 148 
193745 10 
193747 5 
193748 7 
193749 2 
193753 29 
193759 9 
193762 9 
193763 14 
193764 11 
193766 56 
193768 10 
193769 13 
193771 59 
193774 8 
193776 6 
193777 1 
193779 18 
193780 3 
193782 2 
193783 3 
193784 1 
193787 6 
193788 2 
193792 15 
193793 1 
193795 2 
193798 4 
193799 18 
193802 15 
193806 11 
193812 9 
193814 11 
193817 13 
193822 1 
193824 5 
193827 2 
193830 24 
193835 5 
193838 11 
193839 9 
193840 2 
193841 22 
193842 11 
193843 22 
193845 40 
193846 20 
193848 5 
193849 7 
193851 6 
193853 12 
193854 1 
193857 10 
193858 4 
193860 40 
193868 31 
193869 6 
193872 17 
193875 3 
193876 5 
193877 2 
193880 7 
193884 25 
193885 7 
193887 7 
193891 13 
193892 5 
193893 46 
193897 25 
193902 41 
193904 5 
193905 2 
193908 19 
193909 14 
193911 16 
193914 36 
193916 1 
193919 15 
193923 29 
193924 10 
193925 1 
193928 23 
193929 2 
193930 3 
193943 10 
193946 26 
193951 3 
193959 1 
193966 3 
193969 10 
193971 18 
193980 9 
193984 10 
193987 14 
193996 39 
194002 5 
194005 8 
194010 9 
194013 5 
194020 8 
194022 36 
194026 23 
194027 6 
194032 16 
194035 6 
194036 8 
194042 15 
194044 3 
194045 18 
194049 2 
194051 4 
194052 24 
194053 24 
194059 2 
194062 28 
194066 28 
194076 1 
194077 5 
194083 20 
194093 2 
194115 33 
194117 1 
194125 7 
194128 4 
194136 8 
194147 1 
194148 46 
194150 3 
194157 4 
194163 70 
194176 6 
194205 2 
194227 10 
194228 38 
194235 1 
194240 15 
194251 4 
194258 130 
194259 9 
194260 9 
194262 3 
194266 3 
194269 9 
194277 4 
194304 187 
194319 38 
194332 19 
194338 5 
194359 56 
194382 30 
194388 21 
194427 64 
194438 9 
194441 3 
194454 28 
194459 7 
194492 9 
194498 24 
194510 3 
194522 3 
194561 7 
194573 18 
194578 1 
194594 18 
194598 5 
194613 26 
194615 17 
194623 17 
194624 3 
194640 15 
194665 5 
194684 12 
194700 4 
194735 23 
194743 1 
194754 4 
194757 1 
194758 33 
194765 1 
194825 11 
194869 52 
194877 2 
194923 1 
194939 62 
194954 45 
194962 27 
194976 60 
195008 12 
195015 16 
195021 1 
195040 4 
195124 8 
195179 8 
195220 1 
195232 9 
195257 16 
195265 1 
195269 38 
195278 45 
195288 41 
195347 1 
195371 5 
195379 17 
195388 9 
195399 2 
195447 40 
195451 10 
195458 7 
195494 71 
195498 2 
195512 6 
195537 2 
195563 4 
195586 38 
195610 1 
195622 2 
195644 1 
195658 3 
195664 187 
195667 21 
195672 44 
195688 3 
195697 6 
195712 1 
195753 10 
195756 17 
195761 12 
195793 1 
195796 23 
195810 36 
195813 8 
195834 45 
195841 11 
195867 6 
195871 5 
195881 9 
195884 6 
195885 10 
195895 1 
195898 7 
195903 2 
195907 3 
195919 22 
195926 11 
195936 26 
195950 21 
195958 6 
195960 25 
195964 29 
195969 23 
195970 2 
195972 4 
195979 18 
195984 10 
195985 3 
195997 4 
195999 38 
196002 1 
196003 13 
196005 5 
196012 39 
196016 12 
196018 78 
196020 7 
196022 45 
196026 28 
196031 4 
196059 48 
196067 3 
196070 5 
196077 4 
196081 1 
196086 10 
196096 9 
196130 18 
196139 4 
196141 1 
196151 72 
196160 13 
196165 29 
196170 36 
196172 62 
196180 1 
196181 5 
196184 42 
196185 1 
196188 11 
196191 57 
196193 74 
196196 4 
196197 18 
196198 1 
196201 49 
196206 4 
196219 70 
196224 12 
196226 29 
196229 1 
196233 21 
196239 72 
196242 17 
196245 26 
196248 33 
196255 1 
196259 1 
196260 45 
196261 96 
196263 11 
196264 1 
196266 13 
196270 4 
196273 112 
196280 25 
196281 37 
196282 47 
196285 70 
196291 118 
196296 27 
196297 42 
196298 85 
196300 42 
196301 3 
196304 26 
196306 203 
196308 21 
196309 3 
196315 1 
196318 7 
196321 4 
196327 75 
196344 65 
196392 1 
196397 7 
196400 6 
196404 4 
196412 53 
196431 6 
196436 5 
196446 12 
196449 6 
196461 1 
196466 1 
196476 19 
196494 17 
196502 27 
196535 1 
196584 156 
196586 28 
196592 33 
196595 2 
196599 5 
196605 10 
196606 2 
196607 10 
196615 1 
196618 6 
196622 93 
196628 1 
196632 1 
196639 3 
196644 13 
196645 8 
196647 2 
196653 10 
196666 42 
196669 4 
196675 5 
196687 5 
196690 5 
196713 17 
196731 4 
196752 6 
196755 4 
196763 12 
196788 1 
196795 59 
196808 54 
196815 19 
196819 1 
196833 3 
196839 8 
196841 18 
196847 15 
196851 8 
196854 14 
196862 1 
196869 10 
196871 4 
196873 4 
196879 1 
196886 5 
196890 12 
196928 1 
196936 1 
196943 3 
196973 1 
196978 8 
196996 13 
197000 2 
197008 17 
197010 5 
197013 1 
197020 11 
197029 6 
197041 1 
197049 1 
197054 10 
197061 5 
197072 1 
197073 1 
197085 7 
197092 3 
197093 26 
197102 33 
197107 24 
197108 3 
197111 3 
197118 6 
197173 1 
197183 81 
197204 21 
197207 18 
197215 18 
197218 17 
197224 75 
197227 1 
197234 1 
197241 14 
197254 2 
197258 13 
197262 1 
197264 93 
197275 7 
197278 17 
197282 32 
197283 63 
197344 1 
197352 1 
197362 3 
197368 4 
197371 2 
197376 3 
197377 7 
197378 14 
197385 10 
197388 40 
197392 51 
197396 37 
197403 1 
197404 16 
197409 11 
197418 8 
197429 93 
197438 2 
197441 1 
197445 8 
197451 23 
197457 9 
197460 63 
197483 3 
197488 37 
197491 4 
197505 5 
197514 7 
197522 187 
197555 2 
197578 62 
197581 9 
197585 63 
197586 146 
197589 53 
197592 53 
197596 113 
197597 7 
197598 22 
197599 6 
197600 97 
197602 1 
197603 5 
197604 119 
197605 89 
197607 26 
197608 3 
197611 3 
197612 32 
197618 17 
197629 4 
197654 2 
197666 31 
197695 2 
197723 37 
197726 1 
197742 2 
197766 15 
197774 3 
197778 2 
197788 37 
197798 4 
197801 3 
197810 1 
197935 8 
197951 12 
198023 2 
198036 5 
198038 5 
198072 1 
198082 1 
198085 1 
198086 10 
198104 10 
198116 2 
198117 23 
198123 4 
198141 1 
198148 24 
198168 1 
198170 21 
198171 33 
198174 38 
198182 15 
198201 62 
198203 4 
198205 26 
198208 18 
198216 51 
198236 3 
198249 3 
198252 2 
198257 32 
198278 2 
198303 3 
198312 3 
198336 1 
198340 2 
198346 2 
198349 22 
198352 1 
198364 1 
198375 5 
198396 3 
198401 3 
198403 25 
198407 24 
198420 3 
198423 2 
198426 36 
198432 2 
198434 4 
198439 22 
198443 38 
198447 14 
198448 2 
198449 3 
198451 49 
198457 35 
198460 54 
198462 7 
198463 11 
198464 8 
198468 19 
198474 8 
198485 2 
198493 8 
198494 5 
198496 7 
198499 30 
198507 8 
198521 8 
198582 3 
198588 17 
198593 11 
198595 3 
198601 7 
198609 1 
198618 14 
198624 3 
198627 3 
198631 20 
198638 1 
198640 5 
198647 9 
198651 6 
198663 2 
198674 1 
198691 1 
198702 5 
198721 7 
198758 3 
198766 2 
198771 17 
198778 74 
198785 6 
198789 59 
198793 1 
198794 1 
198798 13 
198801 17 
198803 5 
198808 1 
198811 26 
198817 22 
198819 4 
198820 10 
198821 23 
198822 73 
198825 22 
198831 24 
198834 16 
198840 1 
198841 67 
198842 1 
198848 3 
198849 27 
198852 13 
198856 10 
198858 12 
198860 26 
198862 2 
198863 13 
198868 30 
198871 6 
198875 148 
198876 20 
198879 8 
198883 29 
198891 34 
198895 4 
198904 16 
198911 1 
198912 2 
198921 10 
198924 28 
198933 5 
198936 2 
198968 19 
198969 7 
198970 1 
198979 9 
198984 2 
198988 1 
198997 13 
199001 32 
199007 15 
199013 5 
199032 15 
199056 11 
199058 1 
199062 1 
199064 12 
199068 7 
199075 1 
199081 13 
199100 1 
199117 34 
199120 2 
199122 6 
199142 2 
199143 3 
199146 14 
199149 1 
199152 2 
199167 1 
199173 9 
199180 4 
199215 11 
199222 2 
199249 2 
199261 2 
199280 5 
199309 1 
199318 1 
199338 3 
199373 1 
199413 14 
199432 2 
199688 1 
199805 16 
201757 4 
201773 6 
201779 5 
201786 4 
201796 46 
201798 6 
201802 65 
201806 16 
201807 2 
201811 27 
201812 9 
201815 17 
201818 15 
201819 43 
201821 20 
201823 44 
201825 25 
201826 7 
201827 8 
201829 28 
201831 5 
201832 13 
201833 18 
201836 11 
201837 67 
201838 1 
201839 2 
201840 3 
201842 41 
201843 6 
201844 88 
201847 4 
201848 28 
201854 38 
201858 74 
201874 10 
201884 1 
201892 224 
201897 56 
201898 10 
201899 2 
201900 36 
201901 110 
201902 36 
201903 21 
201904 22 
201906 22 
201907 2 
201908 31 
201909 36 
201911 16 
201912 33 
201913 1 
201914 11 
201915 5 
201917 22 
201921 17 
201924 54 
201930 18 
201932 7 
201933 7 
201934 2 
201935 31 
201936 53 
201938 17 
201939 48 
201940 18 
201941 22 
201942 66 
201944 18 
201945 28 
201946 9 
201947 28 
201948 77 
201949 12 
201950 32 
201952 28 
201953 45 
201954 8 
201955 10 
201956 3 
201958 64 
201959 19 
201960 60 
201962 101 
201963 1 
201964 10 
201965 14 
201970 38 
201971 19 
201976 6 
201980 25 
201984 10 
201987 22 
201988 1 
202004 45 
202008 3 
202010 2 
202011 90 
202014 302 
202015 4 
202018 25 
202022 58 
202048 6 
202089 2 
202099 3 
202100 10 
202111 9 
202119 9 
202125 95 
202128 10 
202130 1 
202133 76 
202134 9 
202136 4 
202139 1 
202140 1 
202141 2 
202142 25 
202148 49 
202150 11 
202162 6 
202167 66 
202170 32 
202171 14 
202172 1 
202177 11 
202190 41 
202195 37 
202208 29 
202219 40 
202242 1 
202262 127 
202274 12 
202278 15 
202282 184 
202290 13 
202291 9 
202304 2 
202306 2 
202310 3 
202315 298 
202324 132 
202325 1 
202328 6 
202331 113 
202334 103 
202337 73 
202343 107 
202350 1 
202352 182 
202355 67 
202356 84 
202357 112 
202366 428 
202373 7 
202374 41 
202375 4 
202376 69 
202379 18 
202380 97 
202384 50 
202386 31 
202387 26 
202388 90 
202392 47 
202396 19 
202399 28 
202400 28 
202409 164 
202417 35 
202419 55 
202420 46 
202422 44 
202423 16 
202425 6 
202429 329 
202455 9 
202461 53 
202465 92 
202471 69 
202484 26 
202504 489 
202510 1 
202511 19 
202513 134 
202514 54 
202516 95 
202517 29 
202519 56 
202520 93 
202521 8 
202522 69 
202524 29 
202525 126 
202526 46 
202527 2 
202528 42 
202529 26 
202530 22 
202532 249 
202533 22 
202534 17 
202535 8 
202536 49 
202538 26 
202539 1 
202540 139 
202541 9 
202542 45 
202545 77 
202547 59 
202548 48 
202550 21 
202552 19 
202554 18 
202556 71 
202560 15 
202561 1 
202562 131 
202564 35 
202567 42 
202570 2 
202573 42 
202576 6 
202577 15 
202580 36 
202584 2 
202591 35 
202599 55 
202658 7 
202672 2 
202688 3 
202695 2 
202700 4 
202703 8 
202707 7 
202712 5 
202723 4 
202727 5 
202730 6 
202733 1 
202734 51 
202737 5 
202742 21 
202748 4 
202752 76 
202754 1 
202762 2 
202763 35 
202764 1 
202766 31 
202771 13 
202774 18 
202817 2 
202820 5 
202840 12 
202841 2 
202850 2 
202852 13 
202856 18 
202863 1 
202864 40 
202867 20 
202869 1 
202875 18 
202878 6 
202879 4 
202884 5 
202886 15 
202889 1 
202897 47 
202902 8 
202905 21 
202906 5 
202907 35 
202909 21 
202910 21 
202914 52 
202915 4 
202917 7 
202918 137 
202920 18 
202922 4 
202923 13 
202928 6 
202929 23 
202933 49 
202934 8 
202935 1 
202936 9 
202937 21 
202939 3 
202943 27 
202944 30 
202946 2 
202948 3 
202952 14 
202957 44 
202958 2 
202960 83 
202965 33 
202971 2 
202972 2 
202979 11 
202980 28 
202981 2 
202982 16 
202983 1 
202986 1 
202988 3 
202989 33 
202990 64 
202993 43 
202994 13 
203001 16 
203002 10 
203010 8 
203015 5 
203023 4 
203050 1 
203053 3 
203063 4 
203085 8 
203093 1 
203107 4 
203112 2 
203113 47 
203119 44 
203125 44 
203128 49 
203131 8 
203134 14 
203136 8 
203138 33 
203142 167 
203146 7 
203147 3 
203149 23 
203153 243 
203160 21 
203161 28 
203162 88 
203163 39 
203164 3 
203165 3 
203166 19 
203168 12 
203170 64 
203175 29 
203176 12 
203182 211 
203184 3 
203187 13 
203195 14 
203203 25 
203205 57 
203207 9 
203211 45 
203218 10 
203224 40 
203225 4 
203227 73 
203230 52 
203235 65 
203237 4 
203238 29 
203239 56 
203240 130 
203247 127 
203280 64 
203284 7 
203285 33 
203287 2 
203288 35 
203289 3 
203290 27 
203291 18 
203292 1 
203293 22 
203296 48 
203298 52 
203300 45 
203304 67 
203306 15 
203308 103 
203311 42 
203315 133 
203318 5 
203319 61 
203321 94 
203323 35 
203324 7 
203325 21 
203326 77 
203327 5 
203328 6 
203329 70 
203331 93 
203332 138 
203333 1 
203334 111 
203336 55 
203337 64 
203340 10 
203341 2 
203342 6 
203343 98 
203344 8 
203345 23 
203346 42 
203349 5 
203350 9 
203351 34 
203352 33 
203353 1 
203354 11 
203360 21 
203361 26 
203365 69 
203374 11 
203380 8 
203384 13 
203387 68 
203388 8 
203390 44 
203392 3 
203393 4 
203395 62 
203398 32 
203399 10 
203404 8 
203406 27 
203409 4 
203411 16 
203413 2 
203415 6 
203419 16 
203420 1 
203424 5 
203426 15 
203427 23 
203432 58 
203436 1 
203438 7 
203442 18 
203443 30 
203446 9 
203448 16 
203450 6 
203453 7 
203459 5 
203461 37 
203468 5 
203472 13 
203474 4 
203476 1 
203483 2 
203500 40 
203521 1 
203529 6 
203549 1 
203557 50 
203561 17 
203573 108 
203579 2 
203581 5 
203586 2 
203587 1 
203594 7 
203604 2 
203609 74 
203610 1 
203613 5 
203678 1 
203728 5 
203753 5 
203754 25 
203760 1 
203766 17 
203771 11 
203775 1 
203776 17 
203779 34 
203782 2 
203785 6 
203789 1 
203808 18 
203854 5 
203867 4 
203907 87 
203916 31 
203940 27 
203944 2 
203949 5 
203956 15 
204036 8 
204052 20 
204056 1 
204058 31 
204059 28 
204068 27 
204069 23 
204072 3 
204078 36 
204081 2 
204089 31 
204102 5 
204128 17 
204137 3 
204196 5 
204200 23 
204218 65 
204237 4 
204267 8 
204273 6 
204286 2 
204298 21 
204330 13 
204381 11 
204454 8 
204461 74 
204484 34 
204493 15 
204501 54 
204508 17 
204543 10 
204557 8 
204562 3 
204598 4 
204642 6 
204656 2 
204661 1 
204683 3 
204742 2 
204768 36 
204776 21 
204804 23 
204838 2 
204858 1 
204864 14 
204903 8 
204912 14 
204918 1 
204920 23 
204960 14 
204966 18 
204972 29 
205042 1 
205065 3 
205075 7 
205077 20 
205097 35 
205124 2 
205128 1 
205129 12 
205136 7 
205179 2 
205195 16 
205207 4 
205217 11 
205227 11 
205229 6 
205235 8 
205291 2 
205324 11 
205405 4 
205447 12 
205457 2 
205462 4 
205482 9 
205498 9 
205501 11 
205585 2 
205587 13 
205588 1 
205592 1 
205598 1 
205608 3 
205613 27 
205615 1 
205616 15 
205617 50 
205619 2 
205624 36 
205626 1 
205627 16 
205628 7 
205630 4 
205634 19 
205645 6 
205649 2 
205651 6 
205653 1 
205660 11 
205670 14 
205679 10 
205680 13 
205683 4 
205684 18 
205690 2 
205695 3 
205700 13 
205702 15 
205703 29 
205704 13 
205705 5 
205706 8 
205707 2 
205711 1 
205712 7 
205713 2 
205715 1 
205727 16 
205733 4 
205739 3 
205741 3 
205745 1 
205746 1 
205756 1 
205812 1 
205861 2 
205872 2 
205876 1 
205881 2 
205884 1 
205885 3 
205886 2 
205903 6 
205913 9 
205916 4 
205920 4 
205930 6 
205938 3 
205941 1 
205943 12 
205947 3 
205950 4 
205957 1 
205968 5 
205972 6 
205985 1 
206014 9 
206030 2 
206031 2 
206038 9 
206043 2 
206044 10 
206048 10 
206073 1 
206074 6 
206079 23 
206081 2 
206087 52 
206094 1 
206098 11 
206102 2 
206117 58 
206120 3 
206122 37 
206134 2 
206141 20 
206149 59 
206157 2 
206167 3 
206170 2 
206175 155 
206182 3 
206191 2 
206196 1 
206212 1 
206249 1 
206253 2 
206272 12 
206283 3 
206287 2 
206294 5 
206303 19 
206310 9 
206317 3 
206325 8 
206366 10 
206373 12 
206398 5 
206424 5 
206426 16 
206429 17 
206444 60 
206459 17 
206464 92 
206467 7 
206468 1 
206470 13 
206471 14 
206473 34 
206474 51 
206500 25 
206503 5 
206511 17 
206513 6 
206522 24 
206607 59 
206613 4 
206616 23 
206621 59 
206637 48 
206645 8 
206656 1 
206659 6 
206664 3 
206686 4 
206691 1 
206777 31 
206782 13 
206795 1 
206799 16 
206804 24 
206806 2 
206807 3 
206809 113 
206816 22 
206817 35 
206819 31 
206833 1 
206839 1 
206841 35 
206846 36 
206849 5 
206869 41 
206917 1 
206957 4 
206961 2 
206969 62 
206971 3 
206979 62 
206984 34 
206988 3 
206992 3 
207001 95 
207004 9 
207007 17 
207008 17 
207009 9 
207010 3 
207012 11 
207015 12 
207017 52 
207021 9 
207038 16 
207041 1 
207043 7 
207045 29 
207047 11 
207048 7 
207057 23 
207059 4 
207060 26 
207063 3 
207065 1 
207066 30 
207068 2 
207071 8 
207074 10 
207076 24 
207078 22 
207079 4 
207081 80 
207083 6 
207085 16 
207092 17 
207093 1 
207098 5 
207099 12 
207100 14 
207101 2 
207102 12 
207106 2 
207109 35 
207115 8 
207116 6 
207122 24 
207123 10 
207129 1 
207132 1 
207134 30 
207141 9 
207247 6 
207253 7 
207257 25 
207259 32 
207264 8 
207265 5 
207268 90 
207273 1 
207281 277 
207314 11 
207317 22 
207321 74 
207326 20 
207409 9 
207410 3 
207417 29 
207424 22 
207446 22 
207447 45 
207449 21 
207455 31 
207561 1 
207581 4 
207590 2 
207598 5 
207616 28 
207625 8 
207635 4 
207641 21 
207657 8 
207743 46 
207756 14 
207804 3 
207820 52 
207829 1 
207924 8 
207954 7 
207987 4 
207994 12 
208035 4 
208146 7 
208154 14 
208175 9 
208206 23 
208217 17 
208255 1 
208261 15 
208268 3 
208270 14 
208273 11 
208279 6 
208282 11 
208288 32 
208294 33 
208295 7 
208300 28 
208313 1 
208371 35 
208387 5 
208394 6 
208417 2 
208421 44 
208428 15 
208448 7 
208479 33 
208491 6 
208500 2 
208518 2 
208545 14 
208574 48 
208593 37 
208604 7 
208623 5 
208631 18 
208667 8 
208676 4 
208686 14 
208688 16 
208708 18 
208713 146 
208726 38 
208727 21 
208731 26 
208745 32 
208754 24 
208779 5 
208784 3 
208797 31 
208799 2 
208808 5 
208810 23 
208831 3 
208843 14 
208858 16 
208865 15 
208873 7 
208881 85 
208895 6 
208903 126 
208920 3 
208943 8 
208953 4 
208962 5 
208966 4 
208981 1 
209017 2 
209020 35 
209023 17 
209025 15 
209026 10 
209028 3 
209029 3 
209031 81 
209033 42 
209034 22 
209035 12 
209036 74 
209042 61 
209044 3 
209045 15 
209053 87 
209056 30 
209062 2 
209063 35 
209064 32 
209065 43 
209067 23 
209068 1 
209069 9 
209070 3 
209072 54 
209073 3 
209076 28 
209079 12 
209082 1 
209083 30 
209085 12 
209087 3 
209091 20 
209097 32 
209102 9 
209104 11 
209107 6 
209110 49 
209111 1 
209121 72 
209127 23 
209131 1 
209134 3 
209143 1 
209147 14 
209154 11 
209158 1 
209168 2 
209176 12 
209179 20 
209181 2 
209182 1 
209187 6 
209191 7 
209195 15 
209202 11 
209210 1 
209226 7 
209232 3 
209246 15 
209250 30 
209266 18 
209271 2 
209289 6 
209298 5 
209305 8 
209309 13 
209313 10 
209319 23 
209331 2 
209334 2 
209338 21 
209346 1 
209354 9 
209422 9 
209433 20 
209435 9 
209436 25 
209438 8 
209440 4 
209442 9 
209450 3 
209467 10 
209470 3 
209471 13 
209476 2 
209478 13 
209480 11 
209482 42 
209484 24 
209485 12 
209486 1 
209487 14 
209489 25 
209490 8 
209491 1 
209492 12 
209494 8 
209498 22 
209502 9 
209508 3 
209512 51 
209522 33 
209528 1 
209531 7 
209533 10 
209537 32 
209542 2 
209544 5 
209545 27 
209548 12 
209550 11 
209553 2 
209554 5 
209556 11 
209558 52 
209566 5 
209571 12 
209633 6 
209634 1 
209635 1 
209641 1 
209656 2 
209672 1 
209685 2 
209689 2 
209707 8 
209716 1 
209719 2 
209722 2 
209725 4 
209745 3 
209756 2 
209776 1 
209811 29 
209828 21 
209851 15 
209854 30 
209862 2 
209869 4 
209873 1 
209877 6 
209878 2 
209890 1 
209905 16 
209925 73 
209970 35 
209991 11 
209996 1 
210001 11 
210018 1 
210023 2 
210027 15 
210032 16 
210037 23 
210047 2 
210059 8 
210066 23 
210075 24 
210089 5 
210097 1 
210174 55 
210186 48 
210189 2 
210191 36 
210232 4 
210240 15 
210242 9 
210253 8 
210261 10 
210314 1 
210330 1 
210354 11 
210374 12 
210379 6 
210385 8 
210393 19 
210401 1 
210402 1 
210415 1 
210418 13 
210428 15 
210456 4 
210478 1 
210487 4 
210491 4 
210500 8 
210503 1 
210507 4 
210508 1 
210510 2 
210511 1 
210516 2 
210519 3 
210520 42 
210522 1 
210530 6 
210531 1 
210534 2 
210539 2 
210540 15 
210541 6 
210544 6 
210557 57 
210562 3 
210565 8 
210566 1 
210573 25 
210577 25 
210585 25 
210593 3 
210595 18 
210605 3 
210635 8 
210642 18 
210688 11 
210692 1 
210712 13 
210718 5 
210741 2 
210752 9 
210762 46 
210766 14 
210772 22 
210791 4 
210874 2 
210970 1 
210974 2 
211019 2 
211022 4 
211050 18 
211056 10 
211063 6 
211072 1 
211098 8 
211109 24 
211116 4 
211146 2 
211151 2 
211164 1 
211173 1 
211198 13 
211249 6 
211258 9 
211281 13 
211286 1 
211315 1 
211323 8 
211326 3 
211346 1 
211374 3 
211399 7 
211406 1 
211413 38 
211418 7 
211436 26 
211462 1 
211476 11 
211501 6 
211511 2 
211519 21 
211525 26 
211537 11 
211568 1 
211569 1 
211578 26 
211582 17 
211588 1 
211606 30 
211621 3 
211625 3 
211630 3 
211673 4 
211724 7 
211725 5 
211750 3 
211760 15 
211768 4 
211809 9 
211813 3 
211818 7 
211821 1 
211825 2 
211855 18 
211902 4 
211916 17 
211926 13 
211969 7 
211988 2 
212033 57 
212039 2 
212078 5 
212120 4 
212129 3 
212193 1 
212212 2 
212235 3 
212249 30 
212250 1 
212254 11 
212261 10 
212268 14 
212274 2 
212276 13 
212277 3 
212283 9 
212287 14 
212292 1 
212295 4 
212298 3 
212302 6 
212304 5 
212306 16 
212310 18 
212325 7 
212356 1 
212371 2 
212379 3 
212386 1 
212391 10 
212398 4 
212402 10 
212415 1 
212421 3 
212424 6 
212437 22 
212448 29 
212452 2 
212456 5 
212467 6 
212472 23 
212475 7 
212480 22 
212488 5 
212493 1 
212496 15 
212503 1 
212504 1 
212507 8 
212515 10 
212537 4 
212549 4 
212553 4 
212554 8 
212559 1 
212560 3 
212571 3 
212586 5 
212589 5 
212651 4 
212661 2 
212674 3 
212677 1 
212689 1 
212691 4 
212696 4 
212701 3 
212709 8 
212719 3 
212739 5 
212748 4 
212759 1 
212762 12 
212791 1 
212804 14 
212813 30 
212831 1 
212844 16 
212846 1 
212847 1 
212876 1 
212934 22 
212948 5 
212951 11 
212974 12 
213003 6 
213032 40 
213047 54 
213050 7 
213052 3 
213073 1 
213101 22 
213107 22 
213143 1 
213147 18 
213151 3 
213159 12 
213172 1 
213177 46 
213217 1 
213230 12 
213245 3 
213249 13 
213262 25 
213264 1 
213296 10 
213298 14 
213301 43 
213345 1 
213380 1 
213393 1 
213396 23 
213416 3 
213419 1 
213424 7 
213439 5 
213461 8 
213472 1 
213491 4 
213497 3 
213509 3 
213512 4 
213518 2 
213539 1 
213621 3 
213645 27 
213716 1 
213725 1 
213752 3 
213847 6 
213917 8 
213945 12 
214000 1 
214040 5 
214058 1 
214068 10 
214106 2 
214114 2 
214158 12 
214198 1 
214201 1 
214285 3 
214338 2 
214390 3 
214408 1 
214451 6 
214462 2 
214485 13 
214488 5 
214490 1 
214578 8 
214600 6 
214619 1 
214634 3 
214836 4 
214906 4 
214937 3 
215014 5 
215041 2 
215045 6 
215051 1 
215126 6 
215132 1 
215150 4 
215245 1 
215274 3 
215284 1 
215491 25 
215514 2 
215522 5 
215543 31 
215650 14 
215752 1 
215781 19 
215791 2 
215811 38 
215848 20 
215919 3 
215938 11 
215964 6 
215972 30 
216000 11 
216124 21 
216148 2 
216151 1 
216250 6 
216256 9 
216274 1 
216285 17 
216297 3 
216303 2 
216307 19 
216313 9 
216320 5 
216340 1 
216397 8 
216408 10 
216409 9 
216413 2 
216418 15 
216428 11 
216435 8 
216442 10 
216443 6 
216444 1 
216450 54 
216452 2 
216457 19 
216460 5 
216461 22 
216463 3 
216464 9 
216465 54 
216471 18 
216474 25 
216475 65 
216480 22 
216482 23 
216484 111 
216488 7 
216489 86 
216496 47 
216505 52 
216510 94 
216513 1 
216514 40 
216520 105 
216526 11 
216527 16 
216531 152 
216562 5 
216571 113 
216580 93 
216585 1 
216601 79 
216602 1 
216603 10 
216613 5 
216621 29 
216644 21 
216694 4 
216700 42 
216704 6 
216706 2 
216710 29 
216714 29 
216716 2 
216718 17 
216719 9 
216720 31 
216722 8 
216728 3 
216729 28 
216730 3 
216731 18 
216735 15 
216738 1 
216739 3 
216744 4 
216747 9 
216750 63 
216753 10 
216759 2 
216763 8 
216765 3 
216769 1 
216771 7 
216776 11 
216780 2 
216781 5 
216787 17 
216795 17 
216797 10 
216805 1 
216808 11 
216811 2 
216813 24 
216821 1 
216826 1 
216841 13 
216871 3 
216886 2 
216895 1 
216897 10 
216901 3 
216906 1 
216933 9 
216939 33 
216958 4 
216968 2 
216979 11 
216980 4 
216983 2 
216985 3 
216996 5 
216999 9 
217038 9 
217041 2 
217056 57 
217078 8 
217137 18 
217146 5 
217154 1 
217157 32 
217160 4 
217161 4 
217162 12 
217165 7 
217171 26 
217173 42 
217177 28 
217181 68 
217185 33 
217186 7 
217188 22 
217189 35 
217191 26 
217192 14 
217193 2 
217194 64 
217195 18 
217197 56 
217200 42 
217201 68 
217203 133 
217206 8 
217208 48 
217211 9 
217213 17 
217222 121 
217227 47 
217229 48 
217230 41 
217231 24 
217232 1 
217233 50 
217234 2 
217238 55 
217243 16 
217244 3 
217248 1 
217252 87 
217260 68 
217262 3 
217264 56 
217268 2 
217269 12 
217274 1 
217284 9 
217290 1 
217295 30 
217298 42 
217300 5 
217301 50 
217302 16 
217306 15 
217308 1 
217309 25 
217310 3 
217314 45 
217317 1 
217318 18 
217322 6 
217328 16 
217332 20 
217335 10 
217340 5 
217346 4 
217349 3 
217354 14 
217382 31 
217403 1 
217416 7 
217421 2 
217433 3 
217442 4 
217445 5 
217458 80 
217463 19 
217466 5 
217467 14 
217469 162 
217472 3 
217475 9 
217479 2 
217486 1 
217536 32 
217544 32 
217614 1 
217619 1 
217637 10 
217638 7 
217647 49 
217654 21 
217655 98 
217656 3 
217659 22 
217662 2 
217663 52 
217665 28 
217666 41 
217671 7 
217672 13 
217678 23 
217683 38 
217690 1 
217698 24 
217699 10 
217705 1 
217706 12 
217708 9 
217715 10 
217774 6 
217797 14 
217800 1 
217801 6 
217818 3 
217821 27 
217822 6 
217825 2 
217828 9 
217833 1 
217845 12 
217857 10 
217867 2 
217935 11 
217955 4 
217958 1 
217963 39 
217969 4 
217989 3 
217996 2 
218000 8 
218005 6 
218010 13 
218011 2 
218017 3 
218028 3 
218046 16 
218061 4 
218090 1 
218093 2 
218099 2 
218125 10 
218145 2 
218160 20 
218164 13 
218169 18 
218176 3 
218180 1 
218212 2 
218213 9 
218229 1 
218236 1 
218270 3 
218278 3 
218300 10 
218311 9 
218312 16 
218360 6 
218394 9 
218408 1 
218411 40 
218422 7 
218435 20 
218468 1 
218472 8 
218479 25 
218489 3 
218495 5 
218511 3 
218545 6 
218546 8 
218565 7 
218587 18 
218593 9 
218623 8 
218630 3 
218633 9 
218644 1 
218646 2 
218663 14 
218666 22 
218675 114 
218688 17 
218695 4 
218698 13 
218702 65 
218706 15 
218718 20 
218720 1 
218728 4 
218732 1 
218743 77 
218752 107 
218767 1 
218768 16 
218770 18 
218776 4 
218777 3 
218806 6 
218852 6 
218857 32 
218867 8 
218872 6 
218875 10 
218883 33 
218892 28 
218913 34 
218935 41 
218936 49 
218939 8 
218947 2 
218955 1 
218979 17 
218990 45 
219001 11 
219022 8 
219045 4 
219085 9 
219092 2 
219094 29 
219098 1 
219100 19 
219101 13 
219112 17 
219119 14 
219138 1 
219150 34 
219153 3 
219164 20 
219203 8 
219212 11 
219216 1 
219222 4 
219234 34 
219241 2 
219265 29 
219295 3 
219346 9 
219393 45 
219407 2 
219425 71 
219429 1 
219443 56 
219469 1 
219495 9 
219553 72 
219568 26 
219569 23 
219600 1 
219613 44 
219626 1 
219639 1 
219642 1 
219649 9 
219650 7 
219661 7 
219670 24 
219672 3 
219674 20 
219687 3 
219701 7 
219708 9 
219745 11 
219747 6 
219756 23 
219762 7 
219768 1 
219788 2 
219792 8 
219809 2 
219816 17 
219823 1 
219829 10 
219836 5 
219846 3 
219850 8 
219872 23 
219888 22 
219892 4 
219894 28 
219896 2 
219899 6 
219908 8 
219911 6 
219919 7 
219928 12 
219934 1 
219942 3 
219946 7 
219947 4 
219964 2 
219965 17 
219970 37 
219987 5 
219989 2 
219997 18 
220002 9 
220006 9 
220018 3 
220022 52 
220028 1 
220032 38 
220035 4 
220036 17 
220039 1 
220041 6 
220046 2 
220048 21 
220055 35 
220056 4 
220059 6 
220061 1 
220064 52 
220067 17 
220094 2 
220099 12 
220104 4 
220108 1 
220130 2 
220134 11 
220144 3 
220161 14 
220163 1 
220174 5 
220183 1 
220184 2 
220192 3 
220203 15 
220233 6 
220235 4 
220242 5 
220249 1 
220258 5 
220261 14 
220270 5 
220296 2 
220301 4 
220312 2 
220319 15 
220323 36 
220324 1 
220336 10 
220340 21 
220344 7 
220367 15 
220370 59 
220380 32 
220383 18 
220384 18 
220396 7 
220402 3 
220407 5 
220422 6 
220425 4 
220431 7 
220435 6 
220438 46 
220445 8 
220448 12 
220465 12 
220477 18 
220482 4 
220491 11 
220495 1 
220496 2 
220525 2 
220533 3 
220539 1 
220547 48 
220552 8 
220553 3 
220554 15 
220557 2 
220560 4 
220570 14 
220574 17 
220594 3 
220595 4 
220596 5 
220600 4 
220603 12 
220609 1 
220612 6 
220617 9 
220621 30 
220627 8 
220629 16 
220630 6 
220633 69 
220637 2 
220640 3 
220643 10 
220646 10 
220650 1 
220651 14 
220653 15 
220660 21 
220662 1 
220670 31 
220681 6 
220694 2 
220698 4 
220701 11 
220709 7 
220714 5 
220719 12 
220726 1 
220728 3 
220734 2 
220736 1 
220745 2 
220746 17 
220747 7 
220750 4 
220755 7 
220757 6 
220758 3 
220760 10 
220762 19 
220763 1 
220765 15 
220767 4 
220768 4 
220771 1 
220774 3 
220775 2 
220777 5 
220779 3 
220780 6 
220783 1 
220784 2 
220785 25 
220788 34 
220790 3 
220791 34 
220793 12 
220794 5 
220795 16 
220796 2 
220798 30 
220799 4 
220801 15 
220802 2 
220804 47 
220807 33 
220812 4 
220816 7 
220827 10 
220831 1 
220833 11 
220836 3 
220838 35 
220840 10 
220843 9 
220844 2 
220845 3 
220846 2 
220848 45 
220850 10 
220851 5 
220852 12 
220856 11 
220858 3 
220859 24 
220866 6 
220867 36 
220869 22 
220872 3 
220874 45 
220877 17 
220879 9 
220880 5 
220883 101 
220889 1 
220890 13 
220891 3 
220895 28 
220897 5 
220898 1 
220899 14 
220905 22 
220909 5 
220910 2 
220916 31 
220921 1 
220924 17 
220932 6 
220935 4 
220937 2 
220938 3 
220942 3 
220943 2 
220948 5 
220973 3 
220981 4 
221004 1 
221017 2 
221022 10 
221025 1 
221026 7 
221029 1 
221030 8 
221054 11 
221061 8 
221070 8 
221077 12 
221082 5 
221092 1 
221101 9 
221292 3 
221295 12 
221311 14 
221317 69 
221321 1 
221324 119 
221328 16 
221332 2 
221338 82 
221344 18 
221350 141 
221433 3 
221447 1 
221450 1 
221457 33 
221462 16 
221465 21 
221470 11 
221482 2 
221489 5 
221495 5 
221511 52 
221519 56 
221532 3 
221536 25 
221543 1 
221572 1 
221972 1 
222162 161 
222616 15 
222642 8 
222649 42 
222737 61 
224743 3 
224755 10 
224789 5 
225283 2 
225302 18 
225319 1 
225344 1 
225365 26 
225379 4 
225399 24 
225421 24 
226266 2 
226281 55 
226288 1 
226294 1 
226301 6 
226307 14 
226322 3 
226348 7 
226878 1 
226914 5 
226927 46 
226939 17 
226953 1 
226955 3 
226956 4 
226957 1 
226960 87 
226967 7 
226968 64 
226969 5 
226972 4 
226973 3 
226974 17 
226980 1 
226988 7 
226991 1 
226992 6 
226997 7 
227001 9 
227003 5 
227004 8 
227008 41 
227092 6 
227097 53 
227104 11 
227114 29 
227120 6 
227128 32 
227132 8 
227146 16 
227150 2 
227169 66 
227172 1 
227173 125 
227174 28 
227175 8 
227176 2 
227180 256 
227183 53 
227184 1 
227185 9 
227187 27 
227191 68 
227195 39 
227199 8 
227202 9 
227203 39 
227205 17 
227208 14 
227209 6 
227217 4 
227229 5 
227267 18 
227284 4 
227292 5 
227299 4 
227300 1 
227305 3 
227307 16 
227308 12 
227309 1 
227310 2 
227311 17 
227314 19 
227319 15 
227322 63 
227324 5 
227325 12 
227327 4 
227330 106 
227331 21 
227333 58 
227337 9 
227338 9 
227340 112 
227341 9 
227342 52 
227344 240 
227347 9 
227348 52 
227349 8 
227351 62 
227352 50 
227353 15 
227354 207 
227356 1 
227357 33 
227360 42 
227362 45 
227363 42 
227365 14 
227368 152 
227369 91 
227370 1 
227371 2 
227373 8 
227374 25 
227376 28 
227377 75 
227378 68 
227379 1 
227380 132 
227381 2 
227382 20 
227384 62 
227385 49 
227386 49 
227388 56 
227391 2 
227392 17 
227393 21 
227394 6 
227396 4 
227412 3 
227424 21 
227432 38 
227436 410 
227438 21 
227440 4 
227442 142 
227443 1 
227444 28 
227445 8 
227447 16 
227449 2 
227452 26 
227455 77 
227462 85 
227463 14 
227465 113 
227467 10 
227469 10 
227470 10 
227472 49 
227474 73 
227477 4 
227479 49 
227480 1 
227482 38 
227487 38 
227489 1 
227493 69 
227495 24 
227496 29 
227498 1 
227501 8 
227502 35 
227505 15 
227510 31 
227514 25 
227518 143 
227520 11 
227522 10 
227523 9 
227525 15 
227526 24 
227527 31 
227528 3 
227529 2 
227534 22 
227610 1 
233375 8 
234907 2 
235035 6 
235083 5 
235094 1 
235098 4 
235100 19 
235103 31 
235104 1 
235107 1 
235111 4 
235114 1 
235116 3 
235117 53 
235122 5 
235124 40 
235128 42 
235136 17 
235139 1 
235173 4 
235178 1 
235181 6 
235183 6 
235188 3 
235190 2 
235194 2 
235196 2 
235202 1 
235205 2 
235212 16 
235213 9 
235216 10 
235223 26 
235229 13 
235234 18 
235240 3 
235242 2 
235245 4 
235248 6 
235250 5 
235253 2 
235254 5 
235255 6 
235257 3 
235259 10 
235262 2 
235264 1 
235270 9 
235273 8 
235274 3 
235278 16 
235281 9 
235282 9 
235284 2 
235288 4 
235301 3 
235302 9 
235307 9 
235311 2 
235319 11 
235325 6 
235333 11 
235336 4 
235338 9 
235342 5 
235344 4 
235350 6 
235357 7 
235384 4 
235387 2 
235390 1 
235395 11 
235412 5 
235419 52 
235426 3 
235427 3 
235432 86 
235436 3 
235438 22 
235446 1 
235450 19 
235458 3 
235461 15 
235462 1 
235463 43 
235465 3 
235470 26 
235471 4 
235473 23 
235475 5 
235478 51 
235482 52 
235486 11 
235490 30 
235493 4 
235497 9 
235501 5 
235502 3 
235506 33 
235509 7 
235513 2 
235524 6 
235531 27 
235543 1 
235568 2 
235577 8 
235579 4 
235584 1 
235585 8 
235587 75 
235589 1 
235593 4 
235602 2 
235605 5 
235615 8 
235618 2 
235621 62 
235625 3 
235627 3 
235636 31 
235640 13 
235644 8 
235650 3 
235654 4 
235661 2 
235666 22 
235667 5 
235671 4 
235675 1 
235677 20 
235678 3 
235679 1 
235689 1 
235697 55 
235700 4 
235704 3 
235706 6 
235749 1 
235761 36 
235769 1 
235775 21 
235781 4 
235790 11 
235796 8 
235801 10 
235806 3 
235807 1 
235814 8 
235815 6 
235820 8 
235821 6 
235827 2 
235830 19 
235836 64 
235838 7 
235839 6 
235845 33 
235848 11 
235852 16 
235857 7 
235858 4 
235860 5 
235861 34 
235870 6 
235872 6 
235878 5 
235880 30 
235884 1 
235890 1 
235893 13 
235898 12 
235902 11 
235908 3 
235915 2 
235921 5 
235923 1 
235929 1 
235932 2 
235936 24 
235939 1 
235940 95 
235943 16 
235953 174 
235957 1 
235960 33 
235961 10 
235962 12 
235963 3 
235964 166 
235967 26 
235969 12 
235971 22 
235972 23 
235973 109 
235974 3 
235977 61 
235983 13 
235985 28 
235986 16 
235987 20 
235988 2 
235989 2 
235992 15 
235994 9 
236001 233 
236011 21 
236012 25 
236018 357 
236020 1 
236026 93 
236028 65 
236029 34 
236030 159 
236031 8 
236032 17 
236034 33 
236035 73 
236036 53 
236037 74 
236038 116 
236039 35 
236040 172 
236041 1 
236042 82 
236043 16 
236045 106 
236046 38 
236047 4 
236048 52 
236049 130 
236050 9 
236051 32 
236053 142 
236054 59 
236055 56 
236056 16 
236057 79 
236059 120 
236060 68 
236061 47 
236062 117 
236063 32 
236064 87 
236065 93 
236066 63 
236067 151 
236068 53 
236069 127 
236070 115 
236071 104 
236072 26 
236073 69 
236074 18 
236075 32 
236076 45 
236077 142 
236079 30 
236081 23 
236082 35 
236083 31 
236084 5 
236087 27 
236088 3 
236089 19 
236090 25 
236091 5 
236092 34 
236093 10 
236095 147 
236099 30 
236100 16 
236102 20 
236104 52 
236108 8 
236110 5 
236111 52 
236113 35 
236116 29 
236120 91 
236123 17 
236124 32 
236126 48 
236127 13 
236130 1 
236131 10 
236137 61 
236140 83 
236143 25 
236144 8 
236145 2 
236149 17 
236153 20 
236154 2 
236157 2 
236166 3 
236168 4 
236170 27 
236172 2 
236175 5 
236176 3 
236178 48 
236185 33 
236191 1 
236193 3 
236196 16 
236197 276 
236198 19 
236199 363 
236200 171 
236201 91 
236207 229 
236208 3 
236209 135 
236211 145 
236212 2 
236214 56 
236216 68 
236217 57 
236219 135 
236220 2 
236221 88 
236223 20 
236225 5 
236227 172 
236228 69 
236229 4 
236230 44 
236231 192 
236233 11 
236234 26 
236236 9 
236237 20 
236238 3 
236239 208 
236242 54 
236244 53 
236245 40 
236250 18 
236251 10 
236252 7 
236253 78 
236255 4 
236256 9 
236258 22 
236260 50 
236261 62 
236263 22 
236265 13 
236266 76 
236267 13 
236268 75 
236269 3 
236270 113 
236271 2 
236272 38 
236273 68 
236275 66 
236276 126 
236277 49 
236278 16 
236279 12 
236281 128 
236282 141 
236283 53 
236285 83 
236287 5 
236292 109 
236300 47 
236304 1 
236305 106 
236306 2 
236307 4 
236316 21 
236323 5 
236325 67 
236328 2 
236330 30 
236331 5 
236332 37 
236334 5 
236335 1 
236345 84 
236349 3 
236355 2 
236359 49 
236361 4 
236363 3 
236365 11 
236377 1 
236384 2 
236389 2 
236391 32 
236395 23 
236397 2 
236399 6 
236401 38 
236408 16 
236416 22 
236420 9 
236430 44 
236436 25 
236438 24 
236441 48 
236442 1 
236447 3 
236449 2 
236453 77 
236454 1 
236455 60 
236456 102 
236459 14 
236461 134 
236462 19 
236463 22 
236464 8 
236465 22 
236467 43 
236469 32 
236470 18 
236471 2 
236472 32 
236474 8 
236475 145 
236478 94 
236480 9 
236482 12 
236483 87 
236486 71 
236489 68 
236490 52 
236494 12 
236497 58 
236501 73 
236505 27 
236506 1 
236512 15 
236520 72 
236525 18 
236528 65 
236530 4 
236534 1 
236536 1 
236542 5 
236543 1 
236546 17 
236549 2 
236554 1 
236558 11 
236567 41 
236570 3 
236575 10 
236605 1 
236610 63 
236619 21 
236622 1 
236625 35 
236629 1 
236633 10 
236635 28 
236640 4 
236644 126 
236648 1 
236649 35 
236652 55 
236655 25 
236656 4 
236657 30 
236658 57 
236660 20 
236662 5 
236664 85 
236665 1 
236668 99 
236669 50 
236670 23 
236673 70 
236675 24 
236678 5 
236681 90 
236683 1 
236684 22 
236689 1 
236692 38 
236694 7 
236697 13 
236702 46 
236704 26 
236707 9 
236711 25 
236714 4 
236724 43 
236734 13 
236739 8 
236744 4 
236745 94 
236748 13 
236751 9 
236754 1 
236759 2 
236765 6 
236769 5 
236772 7 
236776 6 
236778 82 
236784 34 
236787 14 
236791 4 
236800 99 
236806 2 
236808 59 
236821 1 
236825 102 
236828 2 
236829 1 
236831 2 
236835 54 
236844 42 
236848 36 
236855 4 
236856 19 
236859 10 
236860 11 
236862 24 
236867 25 
236868 14 
236870 57 
236879 60 
236882 5 
236887 6 
236890 2 
236896 53 
236903 175 
236913 40 
236932 14 
236935 7 
236937 6 
236941 15 
236945 5 
236946 153 
236950 26 
236954 15 
236956 1 
236958 12 
236959 7 
236960 11 
236962 3 
236965 12 
236966 2 
236967 1 
236968 1 
236969 2 
236971 69 
236972 1 
236973 3 
236974 1 
236977 22 
236980 63 
236981 1 
236982 3 
236983 13 
236986 4 
236990 53 
236993 2 
236994 21 
236995 16 
236996 1 
236997 9 
236998 26 
236999 14 
237001 12 
237002 15 
237003 14 
237004 20 
237006 25 
237008 3 
237009 5 
237010 32 
237011 1 
237012 20 
237014 12 
237016 2 
237018 70 
237020 8 
237022 82 
237024 6 
237026 4 
237031 76 
237033 3 
237034 15 
237035 21 
237037 5 
237041 1 
237042 2 
237043 49 
237048 24 
237066 5 
237081 24 
237086 1 
237115 1 
237116 2 
237122 1 
237125 9 
237126 34 
237128 2 
237130 17 
237133 5 
237138 121 
237143 18 
237144 39 
237146 33 
237148 4 
237149 38 
237150 10 
237151 39 
237154 26 
237158 2 
237177 1 
237180 7 
237184 17 
237185 1 
237189 58 
237192 19 
237196 36 
237199 1 
237203 3 
237206 16 
237207 128 
237209 2 
237212 18 
237214 58 
237215 1 
237219 53 
237220 41 
237221 7 
237222 22 
237223 119 
237225 2 
237227 15 
237228 11 
237231 12 
237235 78 
237238 9 
237240 3 
237243 18 
237248 23 
237254 1 
237267 1 
237280 4 
237288 24 
237291 2 
237295 44 
237298 32 
237302 21 
237303 12 
237306 25 
237310 16 
237314 45 
237315 2 
237316 56 
237318 85 
237321 9 
237322 42 
237325 12 
237327 10 
237332 84 
237333 21 
237335 6 
237336 1 
237339 65 
237340 16 
237341 20 
237344 6 
237347 23 
237349 41 
237351 61 
237354 13 
237356 4 
237357 84 
237360 63 
237361 29 
237363 99 
237365 2 
237373 7 
237381 19 
237385 7 
237387 49 
237391 4 
237396 4 
237404 81 
237410 1 
237411 10 
237414 5 
237415 1 
237416 98 
237421 2 
237424 3 
237426 6 
237427 9 
237429 55 
237441 179 
237452 9 
237460 1 
237464 21 
237471 28 
237476 42 
237482 7 
237485 70 
237487 19 
237489 4 
237490 21 
237497 118 
237504 17 
237505 52 
237507 11 
237508 35 
237509 1 
237514 71 
237520 36 
237525 5 
237529 65 
237533 22 
237538 90 
237539 73 
237540 26 
237541 101 
237546 82 
237549 3 
237555 83 
237557 150 
237558 40 
237560 80 
237561 19 
237562 11 
237563 38 
237564 47 
237565 60 
237566 25 
237568 89 
237569 86 
237571 46 
237572 13 
237573 50 
237574 49 
237575 2 
237577 41 
237578 15 
237579 2 
237580 10 
237582 225 
237583 29 
237584 21 
237585 27 
237586 13 
237587 38 
237588 30 
237589 19 
237591 167 
237593 8 
237595 94 
237596 46 
237597 27 
237598 12 
237600 29 
237603 42 
237604 191 
237605 67 
237606 5 
237607 10 
237608 129 
237609 130 
237611 64 
237612 43 
237613 236 
237614 11 
237615 36 
237617 18 
237618 10 
237619 15 
237620 1 
237621 292 
237624 24 
237625 79 
237626 72 
237628 45 
237631 6 
237633 194 
237636 73 
237637 48 
237639 41 
237640 44 
237641 6 
237642 1 
237643 9 
237644 258 
237645 190 
237647 201 
237649 21 
237650 50 
237651 7 
237652 1 
237656 311 
237659 16 
237660 15 
237661 9 
237665 27 
237667 24 
237668 5 
237670 12 
237673 7 
237676 11 
237679 41 
237681 12 
237682 53 
237684 1 
237685 4 
237688 30 
237690 12 
237693 13 
237694 3 
237695 21 
237696 4 
237697 26 
237700 2 
237702 78 
237703 50 
237704 90 
237705 55 
237707 59 
237708 5 
237709 4 
237710 20 
237711 6 
237713 86 
237714 37 
237715 42 
237716 4 
237718 23 
237719 11 
237721 38 
237722 77 
237724 30 
237725 3 
237726 1 
237728 170 
237730 20 
237731 7 
237732 71 
237734 17 
237736 55 
237737 82 
237739 13 
237740 27 
237743 7 
237744 63 
237747 27 
237748 48 
237749 11 
237750 17 
237751 2 
237752 9 
237753 4 
237755 10 
237756 4 
237757 52 
237758 3 
237759 32 
237761 62 
237763 3 
237764 25 
237765 2 
237768 55 
237769 38 
237770 2 
237772 41 
237773 4 
237776 12 
237778 108 
237779 1 
237780 57 
237781 6 
237782 69 
237791 23 
237797 3 
237804 59 
237807 34 
237812 25 
237814 109 
237817 8 
237820 55 
237821 3 
237822 82 
237823 5 
237824 71 
237827 6 
237828 41 
237831 5 
237833 23 
237834 9 
237835 5 
237839 74 
237847 25 
237849 24 
237851 8 
237852 10 
237853 29 
237854 16 
237856 10 
237859 21 
237861 4 
237862 11 
237865 9 
237868 13 
237870 99 
237873 10 
237877 14 
237880 13 
237881 13 
237888 31 
237891 16 
237894 15 
237896 8 
237901 6 
237902 13 
237903 3 
237905 26 
237906 36 
237910 11 
237912 28 
237913 7 
237915 11 
237918 3 
237923 8 
237926 12 
237931 2 
237933 3 
237934 9 
237938 127 
237944 10 
237946 37 
237947 1 
237948 4 
237953 11 
237955 40 
237957 2 
237960 6 
237964 33 
237970 1 
237974 2 
237975 2 
237978 58 
237985 2 
237990 3 
237996 7 
238001 4 
238006 26 
238011 56 
238016 1 
238017 7 
238018 9 
238019 13 
238020 64 
238023 13 
238024 17 
238026 10 
238027 39 
238028 9 
238030 53 
238033 19 
238036 19 
238038 66 
238040 193 
238042 113 
238045 16 
238051 142 
238060 4 
238063 22 
238071 5 
238078 5 
238080 1 
238084 3 
238087 13 
238088 31 
238090 9 
238092 14 
238098 49 
238106 14 
238109 2 
238116 40 
238121 4 
238125 44 
238127 18 
238129 44 
238134 8 
238136 84 
238138 152 
238139 17 
238141 28 
238143 12 
238145 22 
238147 3 
238148 61 
238151 63 
238152 23 
238153 80 
238154 54 
238155 71 
238156 106 
238159 18 
238160 2 
238161 5 
238162 84 
238163 6 
238165 1 
238166 71 
238167 5 
238168 34 
238171 1 
238172 25 
238175 13 
238176 1 
238178 15 
238187 69 
238196 84 
238339 77 
238349 62 
238356 1 
238358 32 
238359 96 
238365 1 
238367 34 
238372 432 
238375 2 
238376 4 
238378 4 
238381 102 
238383 3 
238384 46 
238391 2 
238392 2 
238394 14 
238395 36 
238396 1 
238397 18 
238400 150 
238403 8 
238412 5 
238418 9 
238424 5 
238440 410 
238448 1 
238449 36 
238451 174 
238453 62 
238454 1 
238455 52 
238457 27 
238458 1 
238460 2 
238461 54 
238462 28 
238465 48 
238469 4 
238470 41 
238471 2 
238472 84 
238475 34 
238477 58 
238483 2 
238484 6 
238489 99 
238498 32 
238499 1 
238500 1 
238515 13 
238522 1 
238534 1 
238547 25 
238552 69 
238554 11 
238555 2 
238567 31 
238570 20 
238572 4 
238573 46 
238574 21 
238575 1 
238576 68 
238582 72 
238583 5 
238584 28 
238587 13 
238588 23 
238589 8 
238592 17 
238593 54 
238595 47 
238596 12 
238598 27 
238601 58 
238603 35 
238604 33 
238605 20 
238606 123 
238607 58 
238608 11 
238609 13 
238610 2 
238611 83 
238612 6 
238613 34 
238614 13 
238617 7 
238618 47 
238622 1 
238625 32 
238635 3 
238636 1 
238639 1 
238646 10 
238654 8 
238657 9 
238661 8 
238667 4 
238722 20 
238724 8 
238728 21 
238734 6 
238739 42 
238747 9 
238748 58 
238751 2 
238752 6 
238754 11 
238759 68 
238760 13 
238767 10 
238771 27 
238775 42 
238778 3 
238781 10 
238782 59 
238783 8 
238784 51 
238786 2 
238788 23 
238791 58 
238792 41 
238793 5 
238794 22 
238795 28 
238800 11 
238801 78 
238807 32 
238809 27 
238814 34 
238816 2 
238819 36 
238823 8 
238841 3 
238852 2 
238885 2 
238888 2 
238895 3 
238899 9 
238908 3 
238910 43 
238914 4 
238915 7 
238917 2 
238918 12 
238919 28 
238922 45 
238927 9 
238929 6 
238930 8 
238932 7 
238934 43 
238942 128 
238946 32 
238949 20 
238951 12 
238961 6 
238962 1 
238963 11 
238967 3 
238970 14 
238971 36 
238980 6 
238983 19 
238985 4 
238988 4 
238993 23 
239000 5 
239004 27 
239009 3 
239019 5 
239020 1 
239026 7 
239031 1 
239051 20 
239059 19 
239062 22 
239063 18 
239066 36 
239069 1 
239070 128 
239071 3 
239073 69 
239074 125 
239077 4 
239079 32 
239082 24 
239084 54 
239086 57 
239089 2 
239092 77 
239094 48 
239097 21 
239100 83 
239101 3 
239103 106 
239104 3 
239105 3 
239108 15 
239112 72 
239114 40 
239115 4 
239116 12 
239118 60 
239121 54 
239122 25 
239123 4 
239125 32 
239126 28 
239127 21 
239130 4 
239131 1 
239134 149 
239142 131 
239148 20 
239149 8 
239150 16 
239155 489 
239161 76 
239165 8 
239166 65 
239169 50 
239175 42 
239178 13 
239179 9 
239181 12 
239182 14 
239185 49 
239187 118 
239192 94 
239194 2 
239195 38 
239197 20 
239206 47 
239207 1 
239209 5 
239213 32 
239220 3 
239235 4 
239238 6 
239250 46 
239252 59 
239253 26 
239258 49 
239262 12 
239264 1 
239268 3 
239270 12 
239272 36 
239274 85 
239276 21 
239280 19 
239281 58 
239285 41 
239290 9 
239291 19 
239296 28 
239298 2 
239299 5 
239301 8 
239302 54 
239304 170 
239305 94 
239306 5 
239308 80 
239310 2 
239311 1 
239312 7 
239316 33 
239318 117 
239324 49 
239332 23 
239336 30 
239338 36 
239352 1 
239353 18 
239356 206 
239360 57 
239364 14 
239368 7 
239374 25 
239391 3 
239396 19 
239399 8 
239401 1 
239407 42 
239411 64 
239415 68 
239419 10 
239430 15 
239433 8 
239442 12 
239449 9 
239451 14 
239457 30 
239459 20 
239462 20 
239464 99 
239465 12 
239471 1 
239472 8 
239482 3 
239490 15 
239491 1 
239492 1 
239495 32 
239496 18 
239500 19 
239502 3 
239505 38 
239507 30 
239508 11 
239520 8 
239521 3 
239533 9 
239558 6 
239564 4 
239570 9 
239574 20 
239581 3 
239590 22 
239592 5 
239593 20 
239596 3 
239602 7 
239603 7 
239605 22 
239607 4 
239614 5 
239617 9 
239623 46 
239630 25 
239631 14 
239632 38 
239639 9 
239643 85 
239646 7 
239647 36 
239653 57 
239655 6 
239661 24 
239663 7 
239665 1 
239673 37 
239676 5 
239680 6 
239691 34 
239704 15 
239710 13 
239715 18 
239719 30 
239725 113 
239733 4 
239741 7 
239752 5 
239759 4 
239766 13 
239767 2 
239768 36 
239771 1 
239787 45 
239813 9 
239816 3 
239825 61 
239831 2 
239848 4 
239850 21 
239858 13 
239877 8 
239892 2 
239895 2 
239903 5 
239916 12 
239923 5 
239930 5 
239934 17 
239937 2 
239942 2 
239943 1 
239946 12 
239948 46 
239955 1 
239960 12 
239963 1 
239976 22 
239979 2 
239985 9 
239991 1 
239995 10 
240005 6 
240015 91 
240025 17 
240028 4 
240036 5 
240050 41 
240054 1 
240058 35 
240065 12 
240070 3 
240073 71 
240075 9 
240083 14 
240092 2 
240093 7 
240096 5 
240101 8 
240104 4 
240109 7 
240113 9 
240117 5 
240120 5 
240133 29 
240140 13 
240150 2 
240159 4 
240179 3 
240180 5 
240184 8 
240194 1 
240205 21 
240212 17 
240214 10 
240222 4 
240233 6 
240235 6 
240240 1 
240245 6 
240248 4 
240250 4 
240253 49 
240259 28 
240260 10 
240264 8 
240271 12 
240273 8 
240279 1 
240281 15 
240288 2 
240295 15 
240301 4 
240321 20 
240327 3 
240330 1 
240334 16 
240345 9 
240350 14 
240357 2 
240359 42 
240365 5 
240367 10 
240371 33 
240375 17 
240379 19 
240382 2 
240390 3 
240393 7 
240396 43 
240400 3 
240405 21 
240408 7 
240411 33 
240415 6 
240423 3 
240435 10 
240438 33 
240461 1 
240484 11 
240496 22 
240507 4 
240508 27 
240510 3 
240511 2 
240515 11 
240518 20 
240542 23 
240546 2 
240549 3 
240558 1 
240564 1 
240569 2 
240643 5 
240646 11 
240654 22 
240657 7 
240660 33 
240664 18 
240665 35 
240675 5 
240680 21 
240694 29 
240704 8 
240706 33 
240715 1 
240718 11 
240725 32 
240726 1 
240727 4 
240733 34 
240747 19 
240759 17 
240780 14 
240783 5 
240792 17 
240796 38 
240815 18 
240817 12 
240820 5 
240823 85 
240829 12 
240831 67 
240840 26 
240850 7 
240851 79 
240852 21 
240853 2 
240854 56 
240855 31 
240856 35 
240857 11 
240860 67 
240865 15 
240873 24 
240883 1 
240885 8 
240950 6 
240960 45 
240963 12 
240966 5 
240969 1 
240973 20 
240982 12 
240991 32 
241005 50 
241009 45 
241016 28 
241021 19 
241031 1 
241040 11 
241072 2 
241092 2 
241117 3 
241120 47 
241130 4 
241142 200 
241145 41 
241149 2 
241153 27 
241154 70 
241157 5 
241158 1 
241165 174 
241175 6 
241198 19 
241241 3 
241247 39 
241261 2 
241269 80 
241270 8 
241284 48 
241286 2 
241289 53 
241290 130 
241293 16 
241295 1 
241296 8 
241300 10 
241301 19 
241302 28 
241304 51 
241305 25 
241308 17 
241311 1 
241317 79 
241325 9 
241326 2 
241327 2 
241329 1 
241344 23 
241351 2 
241371 1 
241393 3 
241401 5 
241409 7 
241420 5 
241422 2 
241425 3 
241431 7 
241436 4 
241437 2 
241442 17 
241446 3 
241449 22 
241451 5 
241454 16 
241460 8 
241462 6 
241464 34 
241465 17 
241467 2 
241471 39 
241473 5 
241476 140 
241480 12 
241481 38 
241483 13 
241484 23 
241485 26 
241486 7 
241487 2 
241488 6 
241489 1 
241490 16 
241492 7 
241494 15 
241495 7 
241496 3 
241498 19 
241499 5 
241500 1 
241502 11 
241504 10 
241506 5 
241508 44 
241509 45 
241510 3 
241511 34 
241512 49 
241515 86 
241516 3 
241518 66 
241520 14 
241521 12 
241522 7 
241523 4 
241525 8 
241526 2 
241527 4 
241529 16 
241531 2 
241533 11 
241538 8 
241543 44 
241548 6 
241549 5 
241551 51 
241553 2 
241554 1 
241555 1 
241556 16 
241559 4 
241560 2 
241562 4 
241566 37 
241568 1 
241570 27 
241571 1 
241572 30 
241574 2 
241575 7 
241577 8 
241578 19 
241580 27 
241581 61 
241583 4 
241584 19 
241587 8 
241588 5 
241589 9 
241591 57 
241596 59 
241598 2 
241600 19 
241602 11 
241603 13 
241606 41 
241608 4 
241610 11 
241611 4 
241613 26 
241614 3 
241616 61 
241621 2 
241630 1 
241631 1 
241633 4 
241640 1 
241644 3 
241651 2 
241655 1 
241656 3 
241661 2 
241662 2 
241707 27 
241730 30 
241734 1 
241735 16 
241738 92 
241743 1 
241744 17 
241747 145 
241748 41 
241751 8 
241752 32 
241753 33 
241755 16 
241758 5 
241759 127 
241760 19 
241762 34 
241767 232 
241771 37 
241773 4 
241777 46 
241779 7 
241782 112 
241787 1 
241788 1 
241789 8 
241808 5 
242269 21 
242271 3 
242294 3 
242570 4 
242574 1 
242580 3 
242582 95 
242583 2 
242591 82 
242594 4 
242598 12 
242601 13 
242602 20 
242605 8 
242609 3 
242610 30 
242612 7 
242613 44 
242614 12 
242615 1 
242616 22 
242617 68 
242619 1 
242620 1 
242621 1 
242622 66 
242623 41 
242624 32 
242626 48 
242627 77 
242628 3 
242629 2 
242630 17 
242631 1 
242632 73 
242633 7 
242635 289 
242648 2 
242655 22 
242659 3 
242660 15 
242661 33 
242662 20 
242663 13 
242664 12 
242665 13 
242666 31 
242667 24 
242668 46 
242669 8 
242670 142 
242671 65 
242672 20 
242673 17 
242674 28 
242675 12 
242676 62 
242677 21 
242682 254 
242688 9 
242691 18 
242696 34 
242699 1 
242701 9 
242703 6 
242706 4 
242707 7 
242709 25 
242715 84 
242716 4 
242717 13 
242718 18 
242719 2 
242720 42 
242722 66 
242723 99 
242725 3 
242726 68 
242728 31 
242730 23 
242731 28 
242733 15 
242734 79 
242735 11 
242736 22 
242737 15 
242738 15 
242739 8 
242741 23 
242743 34 
242744 5 
242745 7 
242746 18 
242747 25 
242750 2 
242752 28 
242753 2 
242754 1 
242755 9 
242756 10 
242757 10 
242761 9 
242763 29 
242765 3 
242766 33 
242767 9 
242771 12 
242774 50 
242775 1 
242776 26 
242778 1 
242784 9 
242786 36 
242788 4 
242797 2 
242803 4 
242813 3 
242832 2 
242867 1 
242878 2 
242888 3 
242899 16 
242902 31 
242909 8 
242910 8 
242911 37 
242914 25 
242918 52 
242919 2 
242920 3 
242922 3 
242934 50 
242942 5 
242953 1 
242958 8 
243018 11 
243038 14 
243047 1 
243050 8 
243057 1 
243058 4 
243067 4 
243069 5 
243070 69 
243072 5 
243074 1 
243075 3 
243080 5 
243083 35 
243090 5 
243093 9 
243112 1 
243117 9 
243118 22 
243123 3 
243132 8 
243167 1 
243208 3 
243211 8 
243212 1 
243213 6 
243216 18 
243220 69 
243229 48 
243247 21 
243249 9 
243250 39 
243251 1 
243256 5 
243261 27 
243264 33 
243268 22 
243270 1 
243271 36 
243275 117 
243277 31 
243283 17 
243288 17 
243292 27 
243346 23 
243368 6 
243401 11 
243404 12 
243416 2 
243422 20 
243440 9 
243449 44 
243450 2 
243451 63 
243458 33 
243463 58 
243478 45 
243483 74 
243485 1 
243495 11 
243498 10 
243513 23 
243528 21 
243534 27 
243541 8 
243542 10 
243544 38 
243551 1 
243557 28 
243570 11 
243574 16 
243580 2 
243584 15 
243593 1 
243595 6 
243600 109 
243604 16 
243605 1 
243610 6 
243612 38 
243618 30 
243621 19 
243631 2 
243647 9 
243651 6 
243681 19 
243688 66 
243698 28 
243704 1 
243708 55 
243711 6 
243716 5 
243719 10 
243747 6 
243749 15 
243750 1 
243752 2 
243755 2 
243766 54 
243772 3 
243778 13 
243780 1 
243788 25 
243792 10 
243800 22 
243805 33 
243809 2 
243810 28 
243814 13 
243824 3 
243830 33 
243833 4 
243839 34 
243841 65 
243844 45 
243861 15 
243870 63 
243884 4 
243894 14 
243902 56 
243907 2 
243910 10 
243916 7 
243919 7 
243924 53 
243941 12 
243944 6 
243951 7 
243955 24 
243957 74 
243961 9 
243975 1 
243979 1 
243981 31 
243987 10 
243995 6 
243999 1 
244011 12 
244015 1 
244019 12 
244021 1 
244022 143 
244024 3 
244032 10 
244035 2 
244037 1 
244039 2 
244043 3 
244044 4 
244045 4 
244052 4 
244053 1 
244055 1 
244060 2 
244068 39 
244069 2 
244072 3 
244075 14 
244077 7 
244078 20 
244080 2 
244081 92 
244090 8 
244091 2 
244094 55 
244107 2 
244119 6 
244140 69 
244156 2 
244170 1 
244178 4 
244180 21 
244185 1 
244188 46 
244193 8 
244196 5 
244206 1 
244207 9 
244210 24 
244217 3 
244220 60 
244225 1 
244245 2 
244251 2 
244254 5 
244261 17 
244265 3 
244276 7 
244278 3 
244280 3 
244282 3 
244284 5 
244286 2 
244290 4 
244293 18 
244303 10 
244304 2 
244307 5 
244313 5 
244330 49 
244353 1 
244366 1 
244369 30 
244770 1 
245668 7 
245673 5 
245679 12 
245681 1 
245684 93 
245687 13 
245688 8 
245692 50 
245696 152 
245702 38 
245705 25 
245706 10 
245709 36 
245714 26 
245719 42 
245720 7 
245721 3 
245724 4 
245726 43 
245727 5 
245729 78 
245730 3 
245731 36 
245732 12 
245735 17 
245737 44 
245741 3 
245742 20 
245747 20 
245749 11 
245751 4 
245753 71 
245755 17 
245756 42 
245758 104 
245759 30 
245760 3 
245763 37 
245771 1 
245773 14 
245776 1 
245777 20 
245778 4 
245779 39 
245780 1 
245784 21 
245785 3 
245786 5 
245787 3 
245788 22 
245789 1 
245790 2 
245791 6 
245793 2 
245797 34 
245802 8 
245807 14 
245811 29 
245815 25 
245828 22 
245832 18 
245843 26 
245851 30 
245860 9 
245863 3 
245866 1 
245871 1 
245880 36 
245898 40 
245927 10 
245938 1 
245953 4 
245955 8 
245958 1 
245959 13 
245963 33 
245968 19 
245975 25 
245978 48 
245980 24 
245981 9 
245982 20 
245983 15 
245986 78 
245988 29 
245989 23 
245991 31 
245996 7 
245997 4 
245998 33 
246004 29 
246009 147 
246015 7 
246019 6 
246021 1 
246031 9 
246032 36 
246039 23 
246045 27 
246049 9 
246057 81 
246073 65 
246076 36 
246086 36 
246098 12 
246104 23 
246106 5 
246112 1 
246114 12 
246115 6 
246117 13 
246119 63 
246122 2 
246123 63 
246133 16 
246136 1 
246140 46 
246142 25 
246145 76 
246155 160 
246160 20 
246165 12 
246166 18 
246172 11 
246173 9 
246175 29 
246177 22 
246183 77 
246185 17 
246187 54 
246190 1 
246193 7 
246194 67 
246195 1 
246196 1 
246207 2 
246214 140 
246230 33 
246255 3 
246261 6 
246264 7 
246269 88 
246273 18 
246285 9 
246290 43 
246291 9 
246293 30 
246296 25 
246298 14 
246300 11 
246302 7 
246307 177 
246311 35 
246312 2 
246316 2 
246319 7 
246324 12 
246327 24 
246330 5 
246337 1 
246345 19 
246351 2 
246359 66 
246360 8 
246361 1 
246363 6 
246366 2 
246368 15 
246371 8 
246373 28 
246374 4 
246379 2 
246381 75 
246383 30 
246387 136 
246401 7 
246403 4 
246405 2 
246408 9 
246423 26 
246426 10 
246429 16 
246432 75 
246435 39 
246437 52 
246438 36 
246439 1 
246448 18 
246449 4 
246458 4 
246463 3 
246464 13 
246467 18 
246469 63 
246477 39 
246478 33 
246479 31 
246481 48 
246482 1 
246487 17 
246488 10 
246489 19 
246490 11 
246491 78 
246493 5 
246496 8 
246499 22 
246504 12 
246511 57 
246514 3 
246515 8 
246517 19 
246518 1 
246520 27 
246523 131 
246525 4 
246526 10 
246532 32 
246536 29 
246542 3 
246544 4 
246569 4 
246572 2 
246573 1 
246574 36 
246579 11 
246582 8 
246586 4 
246599 3 
246624 2 
246648 6 
246655 4 
246656 2 
246658 1 
246667 12 
246668 8 
246675 15 
246677 1 
246680 20 
246681 1 
246683 11 
246689 3 
246691 7 
246693 11 
246694 4 
246696 11 
246697 2 
246698 11 
246699 1 
246700 1 
246701 25 
246703 51 
246706 9 
246707 15 
246712 4 
246713 13 
246715 2 
246718 4 
246719 1 
246721 7 
246722 12 
246724 36 
246728 15 
246730 1 
246732 8 
246733 17 
246734 23 
246736 10 
246737 3 
246738 22 
246740 16 
246742 30 
246743 23 
246744 21 
246745 43 
246746 9 
246747 7 
246750 36 
246751 50 
246752 11 
246753 27 
246755 23 
246758 29 
246759 49 
246760 24 
246762 24 
246763 21 
246764 47 
246765 8 
246767 17 
246768 3 
246769 25 
246770 1 
246772 55 
246774 13 
246775 19 
246776 3 
246777 55 
246778 5 
246779 1 
246780 39 
246782 4 
246783 35 
246787 4 
246788 8 
246789 19 
246790 18 
246791 7 
246793 7 
246794 40 
246795 4 
246798 30 
246799 16 
246801 84 
246802 7 
246803 13 
246805 37 
246806 6 
246807 6 
246808 24 
246811 89 
246812 19 
246813 39 
246817 2 
246818 46 
246820 29 
246822 70 
246824 3 
246825 7 
246826 2 
246827 53 
246829 9 
246830 5 
246832 14 
246833 24 
246836 73 
246837 128 
246838 36 
246840 26 
246842 25 
246844 12 
246845 22 
246846 41 
246847 30 
246848 1 
246849 12 
246850 2 
246853 4 
246854 3 
246855 19 
246863 22 
246866 7 
246868 16 
246872 76 
246878 7 
246885 10 
246906 10 
246912 2 
246919 11 
246931 3 
246933 6 
246955 36 
246964 20 
246976 4 
246985 6 
246986 27 
246994 50 
247005 20 
247013 5 
247015 1 
247020 1 
247027 46 
247038 33 
247046 7 
247048 8 
247056 15 
247074 6 
247075 111 
247079 37 
247081 1 
247094 2 
247096 19 
247102 20 
247106 65 
247109 13 
247116 11 
247117 80 
247118 9 
247119 2 
247120 4 
247121 33 
247133 3 
247140 63 
247148 12 
247159 14 
247163 118 
247167 3 
247170 73 
247171 36 
247177 8 
247178 88 
247186 18 
247189 6 
247192 16 
247199 45 
247202 39 
247205 46 
247220 3 
247222 10 
247227 22 
247232 13 
247235 6 
247301 2 
247303 1 
247307 1 
247314 17 
247327 1 
247332 29 
247338 28 
247339 59 
247349 1 
247361 17 
247366 24 
247383 2 
247386 22 
247389 17 
247393 22 
247402 4 
247411 1 
247416 11 
247420 28 
247424 9 
247429 10 
247436 10 
247445 9 
247447 50 
247454 33 
247459 12 
247461 2 
247462 4 
247464 156 
247468 83 
247469 25 
247472 35 
247473 6 
247475 13 
247480 7 
247485 16 
247493 129 
247498 16 
247517 85 
247533 107 
247540 31 
247543 20 
247544 7 
247546 31 
247547 30 
247548 2 
247550 55 
247553 3 
247555 12 
247556 25 
247559 83 
247562 14 
247564 6 
247565 16 
247568 1 
247573 27 
247576 40 
247577 15 
247578 1 
247597 6 
247600 2 
247604 20 
247606 4 
247607 13 
247609 11 
247618 4 
247634 119 
247649 24 
247681 19 
247696 11 
247701 62 
247706 6 
247713 12 
247732 11 
247739 42 
247748 4 
247780 12 
247789 15 
247801 6 
247817 4 
247825 5 
247838 11 
247848 36 
247866 20 
247870 16 
247901 13 
247904 11 
247927 10 
247942 6 
247943 34 
247946 21 
247951 25 
247960 8 
247964 24 
247970 29 
247974 38 
247993 29 
248014 6 
248017 11 
248020 9 
248025 5 
248045 10 
248051 12 
248081 1 
248088 124 
248090 1 
248101 14 
248109 6 
248110 11 
248117 13 
248126 17 
248131 1 
248158 7 
248166 3 
248168 11 
248173 44 
248177 5 
248178 6 
248191 13 
248198 15 
248199 37 
248209 18 
248217 22 
248239 1 
248250 27 
248257 31 
248259 17 
248261 1 
248276 8 
248280 50 
248284 6 
248285 81 
248286 1 
248288 21 
248292 1 
248298 10 
248321 9 
248332 1 
248334 7 
248339 3 
248340 9 
248344 19 
248347 3 
248378 17 
248382 30 
248393 7 
248410 11 
248421 1 
248422 21 
248428 62 
248430 5 
248434 7 
248437 4 
248441 1 
248443 4 
248445 17 
248459 9 
248462 3 
248463 15 
248466 13 
248467 8 
248468 64 
248469 1 
248470 16 
248471 4 
248474 30 
248483 6 
248488 11 
248499 7 
248501 5 
248506 64 
248508 14 
248515 16 
248525 16 
248527 8 
248533 68 
248553 7 
248574 6 
248582 3 
248592 29 
248593 13 
248595 6 
248597 28 
248601 8 
248610 36 
248619 40 
248627 7 
248632 1 
248633 6 
248640 15 
248648 50 
248650 7 
248657 1 
248658 5 
248669 8 
248672 3 
248676 10 
248677 3 
248680 7 
248681 45 
248685 23 
248687 2 
248690 2 
248693 5 
248698 17 
248699 13 
248702 4 
248703 46 
248704 16 
248712 6 
248714 16 
248716 44 
248726 8 
248730 55 
248735 11 
248736 4 
248741 5 
248766 18 
248771 6 
248774 9 
248794 18 
248810 4 
248824 4 
248830 20 
248848 44 
248851 21 
248858 8 
248864 6 
248870 25 
248872 27 
248878 62 
248890 3 
248897 2 
248903 1 
248914 36 
248915 1 
248927 26 
248937 19 
248938 16 
248944 20 
248950 68 
248951 9 
248955 5 
248956 10 
248957 23 
248960 38 
248961 54 
248963 128 
248965 2 
248973 24 
248975 1 
248977 106 
248979 155 
248980 2 
248982 204 
248993 67 
248996 3 
249001 136 
249010 36 
249014 65 
249019 4 
249025 1 
249031 142 
249034 19 
249036 15 
249037 40 
249041 22 
249048 44 
249057 22 
249059 5 
249060 11 
249061 5 
249065 25 
249066 15 
249067 16 
249069 68 
249070 14 
249071 2 
249072 113 
249076 10 
249077 146 
249078 49 
249079 3 
249081 30 
249083 34 
249084 19 
249086 18 
249087 19 
249088 41 
249089 6 
249096 113 
249098 9 
249099 9 
249105 114 
249106 1 
249107 11 
249108 1 
249109 57 
249110 2 
249113 28 
249118 4 
249119 87 
249125 47 
249139 12 
249147 2 
249170 2 
249175 22 
249185 3 
249186 31 
249193 11 
249199 31 
249204 32 
249209 14 
249213 138 
249224 3 
249225 3 
249226 12 
249235 24 
249240 5 
249241 1 
249242 35 
249246 109 
249251 1 
249253 118 
249256 1 
249260 136 
249264 10 
249265 23 
249267 15 
249269 120 
249270 1 
249271 101 
249275 81 
249276 42 
249277 19 
249278 84 
249282 63 
249284 55 
249285 9 
249286 84 
249288 78 
249289 1 
249290 40 
249291 20 
249292 13 
249298 35 
249300 80 
249302 150 
249308 88 
249309 125 
249311 28 
249312 96 
249315 26 
249320 157 
249324 18 
249325 20 
249327 76 
249331 24 
249333 93 
249334 30 
249336 16 
249337 1 
249338 3 
249340 48 
249342 41 
249344 50 
249345 61 
249347 18 
249350 89 
249356 27 
249360 79 
249361 17 
249362 3 
249363 2 
249364 46 
249365 61 
249369 1 
249372 13 
249376 7 
249379 25 
249382 77 
249388 21 
249390 3 
249393 1 
249394 43 
249399 1 
249401 26 
249456 12 
249461 3 
249463 17 
249476 9 
249482 11 
249490 3 
249494 7 
249498 2 
249514 37 
249518 1 
249525 17 
249532 2 
249535 15 
249538 2 
249540 28 
249541 7 
249545 31 
249550 63 
249554 2 
249557 11 
249563 24 
249577 39 
249586 55 
249588 28 
249592 6 
249602 7 
249612 3 
249620 60 
249630 54 
249638 28 
249641 83 
249645 11 
249653 21 
249669 13 
249673 29 
249677 1 
249678 8 
249679 4 
249681 23 
249682 8 
249683 35 
249686 8 
249687 8 
249688 45 
249689 25 
249694 13 
249701 13 
249709 1 
249712 32 
249716 5 
249720 28 
249727 2 
249734 4 
249741 2 
249742 20 
249749 8 
249753 34 
249764 1 
249766 13 
249776 16 
249799 10 
249806 38 
249814 19 
249818 37 
249821 4 
249825 18 
249836 6 
249847 8 
249855 10 
249871 59 
249872 1 
249877 22 
249883 1 
249914 20 
249954 12 
250000 2 
250021 6 
250034 6 
250037 18 
250040 9 
250047 44 
250049 2 
250051 214 
250055 5 
250057 21 
250071 1 
250079 3 
250088 46 
250104 10 
250116 3 
250118 8 
250119 2 
250125 4 
250152 3 
250153 35 
250159 25 
250165 10 
250176 43 
250199 9 
250210 6 
250217 4 
250227 10 
250249 2 
250257 25 
250274 33 
250314 3 
250319 34 
250327 25 
250337 5 
250349 4 
250355 2 
250361 35 
250364 2 
250395 3 
250428 4 
250431 1 
250439 1 
250461 4 
250474 1 
250483 1 
250516 2 
250522 3 
250524 69 
250527 4 
250535 18 
250542 26 
250543 16 
250549 14 
250561 3 
250575 1 
250610 5 
250628 108 
250641 3 
250657 6 
250671 45 
250675 5 
250676 1 
250684 18 
250687 3 
250688 11 
250691 13 
250698 14 
250702 32 
250711 10 
250722 22 
250723 15 
250779 2 
250788 1 
250812 2 
250832 4 
250841 3 
250847 3 
250852 1 
250872 31 
250885 2 
250889 14 
250895 6 
250898 4 
250908 8 
250915 25 
250923 9 
250929 6 
250932 23 
250937 5 
250938 2 
250987 3 
251002 3 
251006 5 
251014 4 
251016 11 
251019 10 
251020 27 
251021 4 
251023 75 
251024 12 
251029 13 
251031 44 
251032 19 
251040 29 
251043 2 
251045 19 
251049 1 
251052 2 
251054 27 
251055 13 
251063 7 
251069 7 
251074 2 
251075 1 
251076 133 
251077 28 
251079 15 
251081 29 
251083 19 
251084 22 
251085 26 
251086 7 
251090 138 
251096 22 
251097 19 
251098 4 
251099 31 
251102 29 
251103 11 
251104 13 
251107 33 
251108 1 
251109 12 
251110 65 
251112 40 
251113 53 
251115 11 
251118 30 
251119 13 
251121 13 
251122 25 
251124 2 
251125 78 
251127 27 
251128 8 
251129 77 
251131 4 
251133 7 
251140 3 
251145 80 
251154 1 
251165 3 
251183 9 
251189 4 
251197 21 
251205 4 
251213 4 
251223 1 
251233 73 
251246 35 
251252 9 
251254 1 
251257 10 
251264 49 
251269 39 
251270 1 
251277 14 
251280 1 
251281 36 
251287 31 
251289 1 
251291 8 
251293 4 
251296 11 
251297 6 
251298 11 
251299 45 
251306 22 
251315 5 
251321 2 
251333 30 
251339 9 
251340 13 
251343 4 
251344 30 
251346 36 
251350 23 
251352 58 
251354 17 
251357 19 
251361 2 
251365 19 
251367 93 
251371 19 
251373 1 
251375 2 
251377 26 
251380 21 
251387 3 
251398 1 
251399 12 
251405 3 
251406 55 
251408 61 
251411 201 
251416 1 
251421 206 
251424 1 
251427 4 
251428 26 
251430 114 
251431 57 
251436 154 
251438 46 
251439 45 
251440 33 
251441 12 
251443 23 
251444 32 
251446 34 
251450 127 
251451 4 
251454 21 
251457 45 
251459 4 
251461 91 
251462 5 
251463 12 
251464 1 
251467 31 
251469 130 
251471 166 
251473 72 
251476 10 
251477 3 
251478 66 
251481 43 
251484 286 
251488 1 
251489 10 
251492 23 
251495 149 
251499 21 
251500 3 
251502 1 
251503 25 
251504 105 
251505 9 
251506 2 
251507 15 
251510 1 
251513 20 
251516 5 
251521 85 
251526 1 
251530 12 
251535 1 
251550 4 
251555 1 
251571 13 
251587 2 
251623 7 
251627 1 
251629 7 
251634 4 
251640 8 
251646 4 
251651 6 
251654 1 
251656 3 
251659 8 
251663 23 
251666 86 
251669 3 
251670 1 
251671 46 
251672 4 
251673 82 
251674 10 
251676 32 
251679 30 
251680 8 
251682 4 
251686 7 
251687 1 
251689 2 
251690 3 
251691 3 
251693 2 
251696 153 
251702 3 
251707 60 
251709 2 
251713 2 
251717 5 
251720 4 
251722 7 
251726 5 
251728 8 
251731 4 
251732 1 
251734 7 
251742 4 
251745 6 
251754 10 
251775 4 
251789 7 
251791 15 
251799 2 
251806 6 
251829 3 
251832 14 
251845 15 
251858 12 
251865 1 
251868 2 
251879 11 
251925 30 
251931 10 
251936 1 
251971 42 
252016 1 
252023 2 
252030 1 
252035 4 
252043 25 
252049 14 
252065 2 
252066 2 
252071 3 
252073 6 
252088 4 
252095 4 
252107 11 
252108 1 
252129 8 
252135 7 
252160 6 
252165 12 
252185 34 
252198 1 
252201 24 
252211 31 
252219 11 
252230 4 
252231 3 
252235 1 
252240 2 
252249 1 
252259 7 
252265 6 
252302 8 
252327 35 
252342 3 
252354 8 
252375 3 
252383 3 
252394 8 
252411 5 
252413 18 
252414 2 
252424 27 
252450 1 
252452 4 
252457 24 
252483 23 
252504 27 
252510 46 
252516 5 
252520 24 
252523 9 
252533 32 
252545 11 
252549 17 
252567 2 
252580 6 
252585 3 
252589 3 
252603 2 
252610 12 
252615 3 
252623 1 
252652 46 
252671 6 
252694 5 
252701 2 
252703 7 
252704 2 
252705 1 
252710 103 
252716 5 
252720 2 
252721 3 
252722 42 
252729 2 
252735 5 
252736 7 
252740 22 
252743 1 
252747 3 
252750 28 
252754 27 
252755 12 
252757 50 
252762 9 
252769 2 
252777 4 
252779 41 
252782 39 
252785 5 
252788 5 
252793 8 
252799 94 
252804 3 
252807 15 
252821 9 
252824 9 
252840 4 
252844 1 
252871 2 
252889 3 
252897 16 
252900 6 
252908 10 
252931 4 
252934 1 
252935 14 
252938 53 
252943 10 
252946 2 
252949 1 
252959 3 
252960 7 
252974 21 
252983 18 
252985 39 
253011 15 
253023 17 
253035 9 
253049 51 
253058 2 
253065 2 
253071 4 
253073 34 
253081 61 
253115 1 
253148 8 
253158 1 
253161 1 
253196 20 
253199 4 
253204 2 
253211 9 
253218 12 
253225 11 
253284 4 
253287 8 
253295 3 
253303 2 
253313 6 
253316 19 
253323 1 
253333 4 
253338 1 
253341 35 
253345 7 
253353 19 
253362 14 
253376 20 
253400 8 
253411 7 
253452 2 
253456 4 
253458 1 
253463 3 
253467 16 
253471 18 
253483 4 
253490 1 
253493 3 
253494 72 
253496 6 
253510 2 
253517 48 
253541 3 
253556 1 
253562 10 
253575 3 
253584 1 
253633 4 
253636 22 
253638 4 
253642 2 
253643 213 
253646 8 
253648 2 
253654 63 
253688 17 
253691 9 
253695 7 
253704 1 
253705 13 
253726 28 
253747 27 
253752 184 
253763 1 
253778 10 
253795 3 
253797 7 
253824 5 
253829 36 
253838 3 
253846 1 
253857 1 
253862 12 
253897 3 
253919 1 
253922 16 
253928 1 
253940 4 
253942 26 
253952 9 
253956 1 
253960 12 
253989 3 
253995 5 
254008 4 
254021 4 
254028 11 
254096 3 
254108 5 
254110 1 
254111 27 
254114 3 
254118 2 
254119 38 
254127 34 
254128 3 
254136 3 
254145 1 
254146 5 
254149 2 
254154 3 
254161 18 
254174 5 
254185 21 
254193 10 
254214 37 
254223 15 
254226 1 
254252 3 
254259 7 
254267 5 
254271 11 
254275 14 
254278 18 
254279 2 
254281 17 
254284 2 
254287 7 
254292 2 
254295 14 
254298 6 
254303 2 
254305 17 
254306 17 
254307 47 
254308 3 
254339 9 
254343 6 
254365 7 
254366 3 
254375 4 
254384 1 
254387 12 
254413 5 
254423 15 
254430 9 
254434 11 
254436 139 
254439 53 
254442 11 
254444 18 
254447 102 
254449 60 
254451 1 
254452 15 
254453 4 
254457 13 
254461 2 
254471 14 
254474 5 
254476 4 
254477 13 
254479 19 
254482 36 
254483 25 
254484 2 
254485 24 
254486 5 
254487 2 
254488 32 
254490 4 
254492 39 
254494 2 
254495 4 
254496 1 
254498 26 
254500 27 
254505 5 
254506 32 
254511 23 
254513 29 
254514 23 
254516 1 
254520 20 
254524 24 
254525 6 
254527 27 
254529 5 
254532 1 
254536 4 
254538 19 
254541 17 
254546 13 
254548 10 
254551 33 
254553 1 
254558 7 
254559 6 
254560 28 
254561 24 
254565 18 
254567 1 
254571 2 
254572 1 
254573 1 
254574 81 
254577 7 
254579 5 
254582 27 
254584 81 
254586 12 
254588 36 
254591 1 
254595 7 
254596 9 
254598 10 
254599 6 
254600 10 
254603 3 
254604 14 
254608 4 
254611 18 
254612 1 
254615 2 
254618 23 
254625 11 
254628 33 
254632 2 
254635 2 
254639 10 
254641 4 
254642 1 
254645 7 
254647 13 
254650 1 
254651 5 
254653 13 
254657 10 
254663 12 
254667 2 
254671 8 
254679 1 
254680 11 
254683 7 
254700 1 
254724 7 
254726 1 
254732 6 
254735 4 
254742 5 
254743 5 
254749 1 
254750 1 
254751 3 
254754 3 
254757 19 
254763 4 
254765 5 
254769 9 
254770 16 
254771 5 
254772 9 
254779 14 
254787 1 
254793 1023 
254802 1 
254806 213 
254807 35 
254808 74 
254809 84 
254810 53 
254811 125 
254812 167 
254813 37 
254814 75 
254815 159 
254816 53 
254818 222 
254819 270 
254820 695 
254821 227 
254822 199 
254823 168 
254824 169 
254825 75 
254826 202 
254827 162 
254828 343 
254829 292 
254830 114 
254831 71 
254832 502 
254833 204 
254835 333 
254837 231 
254838 10 
254839 128 
254840 25 
254841 295 
254842 74 
254843 83 
254844 163 
254845 86 
254847 79 
254848 12 
254849 89 
254850 103 
254851 58 
254852 60 
254853 128 
254854 32 
254855 257 
254856 4 
254857 75 
254858 114 
254860 93 
254861 104 
254862 45 
254863 296 
254864 198 
254865 116 
254866 106 
254867 106 
254868 142 
254869 163 
254870 84 
254871 41 
254872 447 
254873 49 
254874 289 
254875 315 
254877 52 
254878 38 
254879 37 
254880 20 
254881 84 
254882 18 
254883 71 
254885 153 
254886 8 
254887 79 
254888 24 
254889 14 
254891 57 
254892 7 
254893 57 
254894 64 
254896 7 
254898 128 
254901 84 
254902 69 
254903 12 
254904 93 
254905 11 
254907 23 
254908 56 
254910 61 
254911 33 
254913 12 
254914 95 
254915 225 
254917 53 
254918 47 
254919 131 
254920 7 
254921 120 
254922 9 
254923 118 
254924 47 
254925 118 
254926 16 
254927 116 
254928 45 
254929 112 
254930 12 
254931 116 
254932 84 
254933 24 
254934 88 
254935 48 
254936 27 
254937 44 
254939 23 
254940 119 
254942 134 
254943 38 
254944 25 
254945 61 
254946 10 
254947 20 
254948 54 
254949 198 
254950 42 
254951 94 
254952 161 
254953 85 
254954 130 
254955 52 
254956 179 
254957 52 
254958 109 
254959 2 
254960 158 
254961 59 
254962 114 
254963 117 
254964 192 
254965 374 
254966 369 
254967 117 
254968 136 
254970 95 
254971 65 
254972 112 
254973 106 
254974 52 
254975 413 
254976 311 
254977 255 
254978 64 
254979 37 
254980 62 
254983 202 
254984 60 
254985 91 
254986 66 
254987 47 
254989 85 
254990 1 
254991 56 
254992 9 
254993 147 
254994 11 
254995 35 
254996 14 
254997 189 
254998 2 
254999 238 
255000 9 
255001 63 
255004 149 
255005 95 
255006 38 
255007 49 
255008 121 
255009 26 
255010 14 
255012 24 
255013 11 
255014 6 
255015 24 
255016 72 
255017 49 
255020 658 
255022 3 
255023 97 
255024 164 
255025 225 
255026 320 
255027 334 
255028 18 
255029 918 
255030 541 
255031 140 
255032 105 
255033 367 
255035 72 
255036 220 
255037 234 
255038 298 
255039 82 
255040 291 
255041 226 
255042 30 
255043 22 
255044 99 
255045 122 
255046 34 
255047 42 
255048 204 
255049 13 
255050 26 
255051 32 
255052 76 
255053 7 
255054 10 
255055 42 
255056 233 
255058 12 
255060 30 
255061 99 
255063 115 
255064 90 
255068 27 
255069 22 
255071 53 
255072 14 
255075 88 
255076 220 
255077 19 
255079 665 
255081 2 
255082 7 
255083 71 
255084 38 
255085 104 
255086 783 
255087 323 
255088 58 
255089 95 
255091 1462 
255092 48 
255093 299 
255094 376 
255095 1633 
255096 125 
255097 2210 
255098 250 
255099 459 
255100 365 
255101 205 
255102 782 
255103 378 
255104 678 
255105 618 
255106 801 
255107 108 
255108 472 
255109 1467 
255110 468 
255111 92 
255112 1010 
255113 166 
255114 179 
255115 420 
255116 120 
255117 1090 
255118 118 
255120 164 
255121 34 
255122 1 
255123 120 
255124 50 
255125 138 
255127 12 
255128 647 
255129 644 
255130 444 
255131 1213 
255132 642 
255133 33 
255134 1624 
255135 449 
255136 64 
255137 111 
255138 62 
255139 59 
255140 103 
255142 181 
255143 2 
255151 622 
255180 6 
255196 2 
255198 11 
255206 4 
255213 41 
255218 72 
255235 12 
255239 32 
255245 2 
255252 2 
255256 27 
255267 4 
255278 1 
255285 6 
255288 1 
255289 14 
255297 5 
255313 9 
255320 10 
255322 16 
255323 1 
255329 6 
255348 1 
255361 8 
255367 7 
255370 4 
255378 8 
255379 3 
255385 6 
255416 1 
255438 19 
255467 5 
255479 23 
255486 3 
255509 2 
255512 2 
255532 5 
255575 3 
255633 1 
255663 12 
255672 14 
255675 2 
255688 2 
255690 47 
255708 5 
255726 1 
255729 2 
255731 8 
255735 2 
255741 21 
255743 2 
255747 1 
255753 3 
255754 1 
255756 2 
255760 3 
255761 2 
255762 6 
255766 3 
255767 3 
255770 1 
255785 6 
255801 1 
255814 2 
255815 4 
255818 12 
255821 12 
255822 15 
255823 2 
255830 11 
255833 19 
255838 2 
255841 4 
255842 4 
255843 10 
255847 4 
255849 5 
255850 14 
255852 22 
255853 4 
255854 27 
255858 36 
255860 12 
255862 4 
255863 7 
255865 6 
255866 2 
255868 18 
255869 7 
255871 5 
255873 4 
255876 25 
255877 7 
255878 1 
255880 2 
255882 3 
255884 24 
255886 56 
255890 9 
255893 16 
255894 1 
255898 21 
255900 13 
255901 1 
255903 4 
255905 1 
255906 6 
255907 17 
255909 7 
255913 4 
255916 1 
255920 49 
255923 2 
255925 2 
255927 4 
255928 12 
255930 44 
255931 1 
255933 1 
255935 8 
255936 5 
255937 2 
255938 2 
255945 7 
255949 10 
255959 5 
255960 18 
255963 16 
255968 1 
255970 7 
255984 6 
255990 4 
255992 10 
256003 60 
256010 14 
256011 9 
256014 136 
256015 3 
256017 14 
256020 8 
256022 2 
256023 23 
256024 64 
256025 1 
256027 4 
256032 11 
256039 3 
256044 6 
256045 7 
256050 2 
256069 9 
256081 3 
256091 47 
256098 10 
256099 3 
256106 5 
256111 18 
256119 20 
256120 7 
256124 2 
256128 13 
256137 7 
256140 14 
256143 2 
256144 2 
256145 16 
256151 26 
256156 2 
256160 3 
256161 24 
256164 11 
256168 2 
256169 20 
256171 7 
256172 27 
256184 28 
256190 2 
256192 23 
256194 2 
256195 1 
256196 34 
256197 5 
256203 2 
256204 3 
256207 18 
256210 14 
256211 4 
256212 38 
256214 7 
256218 7 
256223 2 
256226 11 
256233 16 
256238 6 
256242 10 
256245 5 
256247 14 
256249 9 
256252 2 
256253 34 
256254 3 
256255 14 
256256 7 
256259 7 
256260 3 
256262 13 
256266 1 
256272 8 
256274 4 
256282 5 
256286 2 
256288 2 
256289 10 
256293 1 
256310 1 
256314 3 
256329 44 
256336 3 
256364 1 
256368 1 
256376 1 
256379 3 
256384 9 
256403 4 
256442 5 
256445 1 
256446 17 
256460 27 
256471 3 
256474 4 
256482 1 
256517 2 
256528 1 
256554 1 
256555 3 
256560 13 
256571 1 
256593 1 
256601 3 
256603 52 
256610 10 
256618 1 
256628 2 
256637 2 
256646 1 
256651 7 
256661 20 
256669 14 
256685 11 
256688 2 
256695 14 
256703 8 
256712 14 
256721 4 
256733 8 
256752 2 
256755 3 
256758 19 
256762 3 
256770 1 
256773 1 
256783 1 
256788 11 
256792 1 
256799 3 
256809 1 
256822 4 
256828 5 
256829 1 
256833 5 
256834 9 
256835 1 
256838 1 
256839 2 
256840 6 
256851 13 
256857 11 
256861 1 
256864 17 
256876 4 
256896 93 
256903 8 
256906 62 
256908 3 
256909 2 
256913 1 
256914 29 
256917 98 
256919 1 
256924 95 
256925 6 
256927 122 
256930 7 
256932 2 
256933 10 
256935 9 
256938 5 
256943 33 
256944 1 
256946 4 
256952 91 
256955 1 
256956 1 
256957 2 
256958 44 
256960 17 
256963 3 
256965 12 
256969 1 
256972 4 
256986 49 
256992 34 
256997 1 
257000 233 
257001 1 
257005 20 
257013 32 
257019 41 
257023 5 
257039 1 
257040 9 
257045 26 
257050 7 
257055 3 
257064 30 
257070 17 
257112 6 
257118 15 
257121 8 
257128 34 
257139 8 
257143 68 
257145 3 
257148 11 
257150 11 
257154 30 
257158 10 
257163 4 
257166 1 
257172 29 
257177 77 
257179 14 
257186 11 
257191 42 
257198 7 
257204 25 
257215 12 
257218 7 
257234 4 
257355 1 
257487 1 
258010 18 
258022 3 
258025 9 
258036 4 
258038 1 
258043 1 
258044 2 
258048 7 
258049 37 
258051 4 
258052 77 
258054 8 
258055 8 
258056 25 
258059 16 
258060 27 
258064 43 
258067 73 
258068 84 
258069 1 
258072 37 
258075 93 
258079 8 
258080 21 
258081 101 
258082 8 
258084 36 
258085 51 
258087 2 
258088 10 
258089 11 
258091 34 
258092 47 
258093 32 
258096 64 
258099 110 
258100 5 
258104 29 
258107 3 
258110 48 
258115 10 
258135 59 
258141 4 
258147 11 
258163 9 
258164 2 
258165 1 
258170 87 
258177 15 
258178 3 
258180 10 
258184 25 
258185 3 
258187 71 
258188 19 
258191 22 
258193 117 
258194 8 
258195 117 
258197 3 
258199 2 
258201 12 
258204 3 
258206 25 
258214 15 
258215 8 
258216 9 
258217 43 
258221 27 
258224 3 
258225 1 
258227 3 
258228 2 
258229 10 
258231 30 
258232 7 
258234 78 
258236 51 
258237 35 
258241 6 
258243 20 
258244 11 
258245 17 
258247 5 
258249 28 
258253 25 
258255 54 
258261 74 
258264 2 
258265 1 
258266 17 
258268 84 
258270 63 
258271 4 
258272 1 
258275 5 
258276 11 
258277 29 
258278 31 
258283 7 
258289 22 
258293 35 
258295 6 
258299 12 
258300 3 
258301 9 
258307 32 
258316 16 
258329 1 
258331 8 
258367 1 
258379 4 
258403 3 
258409 1 
258413 3 
258420 2 
258424 1 
258428 17 
258433 4 
258439 33 
258468 3 
258494 4 
258497 2 
258504 1 
258513 7 
258528 14 
258532 1 
258538 2 
258539 12 
258545 5 
258547 1 
258549 2 
258554 3 
258558 44 
258563 6 
258575 1 
258586 31 
258609 17 
258618 23 
258625 2 
258631 9 
258678 4 
258696 3 
258698 1 
258700 2 
258709 2 
258712 2 
258719 17 
258722 3 
258725 2 
258727 2 
258730 3 
258735 23 
258736 1 
258740 2 
258747 7 
258764 9 
258776 4 
258787 2 
258794 4 
258837 2 
258857 1 
258870 4 
258874 1 
258898 3 
258905 3 
258912 1 
258940 1 
258945 4 
258953 4 
258985 3 
258991 4 
258996 1 
259031 11 
259047 61 
259073 26 
259103 2 
259106 2 
259114 1 
259123 1 
259125 7 
259128 19 
259131 12 
259133 7 
259138 74 
259152 4 
259162 40 
259170 14 
259173 9 
259239 8 
259253 60 
259270 1 
259274 13 
259277 4 
259280 23 
259287 27 
259292 7 
259295 17 
259297 4 
259305 23 
259308 4 
259316 20 
259320 1 
259321 9 
259323 14 
259342 2 
259361 10 
259376 8 
259387 19 
259407 19 
259409 1 
259434 10 
259437 2 
259441 14 
259449 6 
259455 16 
259460 28 
259462 6 
259464 16 
259473 34 
259477 40 
259500 3 
259518 2 
259617 1 
259622 1 
259633 1 
259637 3 
259709 1 
259732 1 
259741 1 
259810 1 
260467 2 
260506 83 
260512 212 
260523 2 
260537 11 
260551 13 
260559 32 
260565 24 
260569 18 
260578 105 
260585 14 
260590 2 
260599 148 
260609 24 
263232 22 
263288 1 
263294 15 
263321 11 
265423 5 
265454 7 
265466 2 
265474 30 
265482 2 
265492 10 
265512 9 
265541 16 
265545 6 
265553 1 
265554 6 
265560 5 
265562 2 
265572 1 
265573 1 
265589 13 
265597 2 
265621 4 
265660 1 
265666 2 
265690 3 
265693 8 
265701 2 
265703 4 
265717 5 
265718 27 
265721 43 
265724 6 
265730 6 
265737 28 
265743 68 
265745 26 
265747 3 
265750 6 
265753 9 
265765 5 
265775 2 
265782 8 
265785 2 
265789 31 
265795 24 
265796 6 
265815 1 
265828 3 
265836 1 
265848 3 
265851 6 
265858 1 
265862 3 
265866 22 
265876 1 
265880 10 
265885 12 
265887 20 
265891 4 
265895 13 
265900 23 
265907 38 
265919 39 
265922 5 
265928 8 
265935 1 
265939 6 
265943 30 
265951 35 
265956 26 
265960 6 
265976 7 
265978 5 
265991 7 
266000 15 
266002 1 
266009 4 
266021 1 
266027 18 
266039 3 
266052 16 
266056 14 
266057 19 
266059 34 
266062 11 
266064 4 
266069 11 
266071 14 
266073 15 
266076 1 
266079 106 
266084 29 
266087 84 
266090 10 
266091 42 
266094 6 
266095 14 
266099 8 
266102 4 
266106 13 
266108 7 
266114 1 
266116 7 
266118 14 
266119 6 
266121 42 
266125 1 
266126 17 
266127 7 
266130 8 
266134 21 
266137 6 
266138 42 
266145 3 
266149 12 
266155 2 
266157 10 
266163 4 
266170 9 
266177 15 
266203 8 
266227 9 
266246 9 
266250 3 
266251 22 
266260 33 
266270 34 
266272 4 
266275 17 
266278 4 
266279 14 
266282 4 
266284 3 
266288 64 
266290 9 
266291 51 
266293 23 
266294 61 
266296 1 
266297 35 
266301 11 
266303 1 
266304 22 
266311 36 
266317 67 
266318 10 
266361 4 
266368 2 
266400 16 
266405 1 
266408 42 
266419 7 
266440 2 
266463 13 
266468 7 
266479 21 
266492 43 
266503 24 
266508 4 
266512 29 
266520 40 
266529 21 
266605 28 
266639 20 
266650 16 
266651 53 
266655 14 
266658 14 
266659 39 
266660 97 
266662 20 
266663 7 
266665 7 
266666 3 
266671 33 
266681 34 
266792 24 
266817 3 
266838 5 
266855 9 
266856 6 
266933 14 
266954 5 
266982 7 
267074 14 
267079 10 
267094 3 
267098 69 
267109 38 
267151 1 
267172 38 
267232 3 
267239 2 
267246 2 
267255 3 
267277 25 
267283 1 
267292 3 
267301 11 
267306 2 
267316 56 
267328 1 
267340 8 
267362 2 
267385 5 
267394 27 
267398 5 
267407 21 
267411 10 
267413 4 
267416 10 
267423 2 
267424 7 
267430 22 
267432 14 
267433 5 
267436 16 
267438 14 
267441 15 
267442 1 
267446 16 
267447 34 
267450 10 
267453 9 
267455 5 
267456 4 
267460 15 
267463 28 
267464 5 
267465 9 
267467 2 
267468 8 
267471 1 
267472 7 
267473 32 
267478 7 
267482 11 
267491 16 
267497 7 
267499 10 
267501 3 
267503 26 
267505 10 
267507 11 
267508 9 
267510 6 
267511 18 
267513 22 
267514 7 
267516 20 
267518 1 
267519 10 
267522 29 
267524 3 
267526 22 
267529 5 
267530 3 
267531 5 
267534 5 
267535 21 
267536 2 
267537 6 
267539 22 
267541 10 
267543 5 
267546 3 
267549 16 
267552 19 
267560 1 
267562 7 
267567 4 
267572 18 
267585 3 
267586 1 
267649 2 
267700 1 
267705 27 
267710 5 
267714 1 
267729 1 
267733 4 
267761 4 
267769 1 
267816 2 
267839 4 
267847 25 
267855 31 
267861 11 
267865 1 
267868 3 
267883 23 
267886 17 
267914 24 
267915 6 
267918 2 
267927 112 
267938 14 
267941 1 
267949 15 
267974 5 
268004 2 
268016 3 
268035 13 
268043 19 
268095 1 
268197 1 
268229 10 
268303 10 
268369 3 
268383 7 
268429 2 
268473 1 
268476 2 
268484 5 
268520 5 
268524 82 
268529 4 
268538 1 
268543 13 
268635 4 
268644 21 
268647 7 
268650 28 
268663 14 
268664 1 
268692 3 
268755 4 
268761 14 
268788 3 
268791 7 
268799 25 
268815 2 
268824 21 
268840 7 
268917 20 
268928 1 
268964 30 
268972 43 
268983 21 
268986 46 
268987 14 
268993 3 
268994 8 
269000 5 
269001 1 
269004 3 
269007 3 
269082 38 
269087 1 
269103 33 
269106 54 
269109 13 
269111 6 
269135 1 
269152 3 
269155 9 
269180 32 
269226 47 
269246 9 
269278 1 
269279 36 
269282 10 
269287 56 
269288 14 
269292 8 
269295 19 
269301 3 
269306 7 
269309 22 
269314 31 
269317 10 
269319 4 
269321 6 
269329 38 
269332 12 
269338 15 
269395 1 
269413 5 
269432 3 
269440 24 
269451 14 
269456 23 
269464 6 
269466 7 
269467 1 
269469 47 
269475 46 
269481 7 
269486 2 
269488 23 
269491 1 
269494 6 
269495 40 
269498 4 
269501 2 
269504 2 
269530 2 
269591 8 
269611 13 
269617 71 
269624 5 
269625 15 
269626 34 
269635 21 
269638 20 
269646 7 
269652 14 
269654 11 
269657 7 
269661 43 
269662 9 
269669 30 
269678 103 
269683 66 
269684 5 
269689 21 
269692 21 
269697 6 
269700 4 
269701 51 
269702 3 
269703 8 
269704 169 
269705 1 
269710 10 
269712 19 
269719 33 
269732 11 
269736 3 
269741 33 
269748 47 
269752 13 
269754 169 
269755 51 
269761 18 
269763 95 
269765 60 
269768 7 
269775 46 
269780 1 
269783 5 
269786 1 
269793 5 
269795 23 
269819 6 
269862 2 
269879 2 
269880 9 
269883 1 
269891 7 
269894 2 
269896 3 
269900 33 
269905 2 
269908 4 
269910 6 
269915 1 
269918 72 
269924 69 
269934 1 
269944 15 
269951 1 
269965 36 
269972 5 
269982 4 
269993 6 
270004 45 
270006 16 
270008 9 
270012 20 
270014 6 
270018 1 
270023 6 
270028 2 
270030 7 
270032 19 
270035 4 
270036 6 
270042 13 
270043 1 
270046 4 
270051 92 
270058 12 
270060 21 
270062 12 
270064 9 
270065 16 
270066 15 
270073 23 
270080 52 
270085 8 
270086 16 
270089 52 
270093 22 
270094 37 
270095 30 
270096 5 
270099 17 
270100 13 
270102 1 
270103 9 
270104 22 
270105 13 
270108 40 
270111 61 
270112 20 
270113 2 
270117 25 
270119 21 
270122 17 
270123 10 
270125 18 
270127 2 
270128 9 
270129 62 
270130 39 
270133 30 
270139 1 
270140 22 
270143 134 
270150 8 
270154 5 
270157 11 
270164 7 
270166 12 
270168 41 
270174 12 
270177 22 
270178 1 
270181 47 
270182 7 
270187 9 
270194 10 
270197 2 
270201 14 
270225 1 
270248 2 
270280 5 
270302 10 
270310 3 
270313 20 
270324 22 
270325 15 
270329 3 
270331 51 
270338 57 
270343 7 
270349 5 
270350 43 
270352 24 
270354 1 
270356 2 
270357 13 
270359 13 
270360 6 
270363 53 
270367 15 
270368 2 
270369 2 
270380 1 
270386 1 
270389 22 
270393 12 
270401 1 
270413 2 
270432 14 
270455 4 
270460 11 
270472 5 
270473 24 
270476 2 
270488 9 
270498 4 
270499 5 
270500 40 
270505 15 
270507 1 
270510 10 
270518 2 
270527 2 
270530 16 
270538 2 
270540 7 
270546 92 
270557 6 
270560 7 
270614 32 
270616 4 
270635 32 
270638 8 
270641 1 
270647 77 
270661 23 
270678 1 
270682 11 
270686 1 
270695 8 
270698 14 
270699 1 
270702 34 
270703 4 
270707 13 
270711 19 
270714 31 
270723 34 
270750 22 
270777 1 
270795 3 
270809 6 
270817 7 
270828 24 
270840 2 
270856 4 
270875 3 
270881 2 
270883 51 
270884 27 
270892 17 
270894 40 
270896 18 
270900 7 
270902 7 
270903 4 
270904 18 
270905 12 
270908 23 
270913 16 
270916 15 
270917 3 
270918 13 
270919 19 
270922 12 
270924 7 
270926 12 
270929 1 
270931 9 
270932 14 
270934 30 
270949 1 
270953 50 
270965 6 
270967 30 
270980 10 
271069 1 
271075 5 
273767 5 
273774 12 
273775 2 
273779 11 
273782 6 
273784 17 
273785 1 
273786 1 
273788 37 
273790 5 
273791 29 
273795 6 
273798 22 
273800 17 
273801 71 
273803 6 
273804 36 
273805 2 
273812 13 
273814 4 
273822 6 
273823 10 
273824 8 
273826 3 
273827 22 
273831 61 
273834 302 
273837 22 
273842 74 
273883 2 
273887 24 
273895 21 
273902 3 
273905 1 
273910 277 
273912 1 
273914 179 
273919 62 
273924 1 
273931 81 
273939 2 
273941 25 
273949 88 
273954 4 
273957 11 
273967 12 
273974 1 
273976 34 
273983 67 
273992 1 
273996 10 
273997 1 
274000 1 
274005 36 
274051 1 
274071 51 
274076 31 
274086 3 
274101 7 
274108 3 
274120 2 
274130 23 
274138 15 
274139 2 
274151 18 
274155 1 
274160 34 
274171 12 
274178 10 
274181 4 
274189 4 
274198 41 
274203 1 
274208 1 
274244 2 
274249 4 
274252 2 
274253 1 
274256 5 
274263 2 
274266 1 
274270 1 
274285 2 
274297 1 
274315 5 
274320 2 
274329 8 
274332 13 
274344 1 
274352 1 
274372 63 
274378 7 
274382 38 
274402 1 
274406 78 
274412 1 
274423 8 
274432 19 
274435 11 
275723 6 
275749 12 
275756 2 
275765 3 
275774 39 
275789 15 
275796 9 
275803 27 
275815 15 
275819 3 
275826 35 
275828 5 
275833 1 
275836 11 
275838 3 
275844 1 
275849 19 
275850 81 
275862 5 
275868 2 
275871 3 
275876 8 
275878 21 
275880 8 
275881 2 
275884 2 
275885 5 
275896 11 
275900 21 
275901 9 
275902 6 
275908 8 
275910 3 
275914 12 
275916 2 
275919 4 
275920 18 
275924 15 
275929 8 
275940 54 
275941 47 
275949 1 
275950 22 
275951 2 
275954 6 
275957 62 
275959 4 
275960 40 
275965 6 
275967 1 
275971 12 
275972 4 
275975 26 
275978 1 
275981 4 
275982 17 
275983 35 
275990 4 
275991 13 
275993 1 
275995 18 
275996 1 
275998 44 
275999 18 
276002 60 
276004 2 
276005 5 
276007 6 
276010 55 
276012 54 
276013 8 
276014 1 
276015 1 
276016 8 
276017 15 
276021 15 
276022 1 
276024 5 
276027 1 
276028 11 
276030 57 
276032 17 
276033 23 
276034 1 
276037 6 
276038 74 
276040 8 
276041 20 
276045 1 
276050 8 
276064 3 
276067 13 
276071 19 
276074 1 
276079 1 
276084 5 
276087 7 
276093 2 
276097 12 
276101 19 
276104 18 
276110 2 
276118 2 
276126 40 
276128 3 
276131 15 
276140 8 
276143 17 
276148 6 
276151 11 
276159 1 
276160 5 
276168 75 
276176 9 
276178 35 
276183 1 
276186 21 
276189 4 
276190 3 
276195 47 
276207 2 
276212 36 
276215 6 
276216 1 
276219 63 
276229 15 
276233 41 
276237 32 
276247 5 
276253 26 
276266 3 
276271 7 
276298 1 
276301 1 
276309 1 
276346 7 
276436 1 
276451 6 
276456 2 
276464 2 
276466 4 
276475 1 
276488 39 
276533 28 
276539 5 
276544 4 
276559 3 
276568 8 
276593 1 
276596 3 
276604 1 
276610 1 
276622 1 
276650 9 
276655 16 
276661 2 
276688 16 
276698 77 
276729 8 
276780 1 
276982 7 
277023 20 
277239 23 
277279 1 
277280 47 
278526 2 
278587 2 
278598 5626 
278614 6602 
278622 3 
278623 198 
278624 195 
278625 401 
278626 97 
278628 887 
278630 1 
278631 907 
278633 1 
278636 1616 
278639 1 
278641 390 
278642 6 
278649 3770 
278652 2 
278654 523 
278655 51 
278656 830 
278657 36 
278658 345 
278659 1 
278660 1473 
278662 275 
278663 299 
278664 211 
278665 239 
278666 366 
278667 1212 
278668 858 
278669 413 
278670 212 
278671 1717 
278672 807 
278673 183 
278674 529 
278675 905 
278676 106 
278677 675 
278678 468 
278679 358 
278680 299 
278681 1070 
278682 451 
278683 491 
278684 1122 
278685 239 
278686 447 
278687 308 
278688 307 
278689 387 
278690 267 
278691 99 
278692 870 
278693 400 
278694 68 
278695 1945 
278696 337 
278697 366 
278698 837 
278699 215 
278700 1171 
278701 968 
278702 81 
278703 707 
278704 371 
278705 228 
278706 423 
278707 482 
278708 650 
278709 581 
278710 500 
278711 987 
278712 189 
278713 701 
278714 71 
278715 277 
278716 579 
278717 299 
278718 283 
278719 2708 
278720 101 
278721 240 
278722 1127 
278723 145 
278724 301 
278725 93 
278726 21 
278727 1071 
278728 15 
278729 307 
278730 671 
278731 187 
278732 85 
278733 317 
278734 58 
278735 490 
278736 359 
278737 198 
278738 265 
278739 709 
278740 207 
278741 356 
278742 1600 
278743 97 
278744 690 
278745 313 
278746 574 
278747 607 
278748 95 
278749 941 
278750 1440 
278751 51 
278752 919 
278753 1186 
278754 705 
278755 105 
278756 122 
278757 436 
278758 360 
278759 16 
278760 390 
278761 546 
278762 336 
278763 20 
278764 491 
278765 741 
278766 332 
278767 7 
278768 227 
278770 333 
278771 29 
278772 103 
278773 309 
278774 160 
278775 328 
278776 81 
278777 197 
278778 419 
278779 15 
278780 57 
278781 208 
278782 52 
278783 125 
278784 75 
278785 271 
278786 381 
278787 324 
278788 147 
278789 638 
278790 42 
278791 128 
278792 203 
278793 98 
278794 293 
278795 346 
278796 73 
278797 452 
278798 208 
278799 84 
278800 291 
278801 151 
278802 80 
278803 130 
278804 32 
278805 103 
278806 200 
278807 45 
278808 112 
278809 164 
278810 281 
278811 88 
278812 96 
278813 14 
278814 56 
278815 53 
278817 99 
278818 230 
278819 42 
278820 920 
278822 8 
278823 113 
278824 304 
278825 9 
278826 33 
278827 8 
278828 175 
278829 189 
278830 5 
278831 97 
278832 378 
278833 74 
278834 54 
278835 45 
278836 189 
278837 80 
278838 35 
278839 207 
278840 315 
278841 39 
278842 460 
278843 92 
278844 6 
278845 113 
278851 576 
278862 108 
278863 40 
278866 3 
278871 1 
278873 262 
278874 1 
278876 450 
278879 2 
278881 1 
278882 1 
278885 206 
278895 2068 
278905 1 
278906 190 
278907 182 
278908 2 
278910 151 
278912 1 
278913 147 
278915 101 
278918 25 
278921 325 
278924 91 
278926 29 
278931 488 
278936 2 
278938 277 
278940 2 
278941 144 
278944 1 
278945 1 
278952 118 
278955 1 
278964 178 
278973 22 
278978 1 
278997 960 
279311 2 
280588 4 
280591 8 
280598 14 
280609 32 
280614 9 
280617 4 
280621 1 
280626 2 
280638 26 
280642 2 
280647 8 
280660 2 
280666 3 
280676 5 
280677 1 
280687 1 
280695 9 
280697 1 
280711 23 
280715 14 
280719 11 
280722 2 
280724 29 
280732 6 
280740 2 
280741 2 
280747 11 
280758 21 
280766 6 
280775 22 
280781 4 
280782 10 
280786 1 
280789 16 
280798 22 
280806 11 
280817 1 
280823 1 
280824 7 
280826 1 
280832 4 
280835 5 
280838 80 
280846 14 
280849 6 
280860 12 
280862 5 
280871 1 
280879 6 
280882 8 
280885 5 
280890 5 
280892 5 
280895 2 
280897 5 
280903 54 
280904 4 
280905 22 
280908 7 
280914 15 
280919 2 
280923 42 
280929 37 
280933 10 
280937 1 
280945 15 
280947 4 
280948 1 
280949 7 
280950 3 
280951 11 
280952 6 
280955 4 
280957 95 
280959 1 
280960 2 
280962 11 
280964 15 
280966 8 
280967 2 
280968 8 
280972 2 
280973 53 
280975 1 
280976 65 
280978 9 
280979 5 
280980 149 
280985 43 
281011 21 
281016 9 
281017 5 
281018 10 
281019 26 
281021 8 
281022 6 
281025 20 
281031 6 
281034 17 
281042 25 
281067 17 
281079 3 
281082 1 
281083 3 
281085 15 
281094 13 
281096 13 
281100 4 
281103 2 
281108 6 
281121 6 
281125 6 
281126 2 
281129 14 
281132 3 
281137 19 
281145 1 
281146 2 
281151 3 
281155 37 
281158 4 
281160 2 
281162 16 
281163 18 
281164 1 
281167 26 
281170 5 
281176 3 
281177 21 
281185 6 
281188 28 
281189 7 
281197 10 
281199 14 
281202 14 
281211 19 
281217 22 
281228 44 
281246 14 
281254 1 
281264 5 
281270 10 
281287 5 
281291 11 
281362 1 
281412 8 
281419 19 
281422 1 
281427 1 
281454 1 
281456 16 
281558 4 
281565 4 
281569 8 
281582 8 
281586 2 
281593 3 
281605 7 
281627 6 
281636 7 
281669 9 
281741 31 
281769 23 
281775 7 
281786 16 
281789 10 
281792 2 
281802 7 
281828 29 
281912 3 
282020 28 
282031 1 
282067 12 
282075 7 
282085 60 
282172 35 
282198 7 
282210 31 
282231 22 
282276 17 
282288 20 
282300 2 
282307 5 
282338 1 
282374 4 
282428 1 
282432 61 
282446 9 
282447 5 
282477 2 
282491 10 
282492 9 
282493 5 
282500 14 
282503 35 
282507 5 
282511 1 
282522 4 
282528 53 
282552 2 
282557 4 
282568 7 
282578 2 
282592 45 
282614 3 
282621 15 
282670 4 
282679 5 
282696 6 
282701 1 
282702 45 
282717 12 
282719 2 
282722 45 
282727 6 
282754 5 
282757 19 
282765 14 
282823 1 
282832 2 
282838 3 
282844 7 
282848 3 
282852 2 
282857 1 
282860 1 
282862 1 
282869 1 
282883 1 
282884 5 
282886 2 
282892 9 
282899 4 
282903 2 
282904 6 
282911 7 
282918 4 
282928 2 
282941 1 
282945 3 
282992 4 
282997 3 
283005 2 
283009 5 
283020 31 
283025 1 
283026 2 
283028 2 
283030 2 
283033 17 
283039 7 
283043 14 
283046 2 
283055 7 
283059 4 
283064 10 
283065 5 
283066 1 
283069 11 
283071 7 
283083 1 
283084 3 
283090 1 
283093 14 
283101 6 
283103 1 
283114 14 
283134 2 
283174 11 
283186 1 
283190 3 
283213 3 
283232 8 
283240 7 
283279 2 
283349 45 
283361 20 
283424 1 
283436 1 
283472 5 
283502 2 
283516 9 
283520 3 
283523 39 
283530 10 
283544 14 
283548 3 
283555 36 
283558 18 
283561 8 
283565 1 
283566 45 
283567 1 
283570 9 
283576 15 
283579 19 
283585 7 
283586 4 
283593 3 
283601 15 
283602 20 
283606 1 
283612 22 
283615 6 
283619 14 
283622 8 
283625 58 
283629 26 
283638 11 
283646 13 
283654 1 
283658 8 
283664 16 
283710 2 
283722 19 
283751 29 
283789 2 
283790 7 
283801 3 
283808 8 
283822 17 
283824 13 
283829 36 
283832 24 
283840 48 
283845 1 
283856 37 
283859 3 
283868 2 
283891 50 
283962 17 
283969 15 
283973 7 
283981 8 
283986 3 
284008 12 
284009 5 
284032 1 
284038 62 
284053 14 
284079 12 
284128 17 
284129 26 
284139 1 
284140 160 
284142 2 
284164 59 
284173 149 
284185 31 
284191 5 
284195 26 
284197 3 
284198 19 
284201 6 
284202 10 
284206 57 
284211 4 
284219 9 
284220 11 
284221 26 
284228 22 
284242 15 
284287 9 
284307 21 
284336 2 
284340 7 
284354 12 
284370 10 
284381 1 
284392 4 
284404 3 
284407 12 
284426 7 
284436 14 
284467 3 
284533 25 
284536 81 
284539 5 
284548 1 
284563 6 
284564 1 
284575 2 
284586 9 
284601 2 
284604 1 
284619 7 
284623 2 
284648 4 
284685 6 
284704 1 
284716 15 
284726 2 
284750 10 
284770 3 
284815 10 
284846 4 
284935 1 
285026 24 
285079 8 
285109 11 
285133 3 
285164 11 
285174 2 
285259 17 
285267 6 
285282 1 
285324 1 
285435 1 
285543 2 
285561 2 
285562 3 
285590 1 
285602 6 
285615 1 
285623 3 
285707 3 
285740 15 
285867 8 
285870 5 
285900 4 
285934 17 
285940 3 
285999 1 
286020 6 
286070 10 
286114 3 
286117 21 
286150 24 
286215 1 
286367 29 
286424 33 
286459 27 
286484 9 
286494 5 
286497 29 
286538 2 
286723 1 
286816 2 
286821 1 
286863 23 
286870 8 
286891 13 
286893 15 
286935 8 
286955 21 
287076 5 
287080 8 
287095 34 
287156 7 
287223 8 
287245 2 
287331 2 
287376 2 
287411 4 
287417 7 
287426 2 
287460 1 
287469 5 
287573 5 
287590 2 
287596 6 
287614 2 
287647 10 
287712 3 
287735 2 
287760 1 
287762 21 
287770 3 
287778 2 
287788 1 
287789 1 
287801 1 
287804 11 
287814 8 
287824 1 
287828 1 
287844 19 
287927 1 
287951 1 
287972 1 
288088 2 
288098 1 
288102 1 
288114 2 
288125 8 
288135 5 
288142 18 
288147 9 
288160 4 
288161 3 
288168 26 
288172 2 
288174 2 
288175 18 
288178 17 
288180 20 
288186 2 
288196 2 
288198 1 
288199 18 
288200 8 
288201 2 
288205 5 
288210 15 
288217 3 
288218 9 
288220 8 
288223 57 
288228 3 
288232 23 
288235 6 
288241 11 
288251 19 
288255 3 
288256 2 
288265 6 
288270 10 
288364 1 
288378 5 
288379 6 
288381 9 
288386 5 
288390 11 
288407 1 
288418 18 
288426 1 
288442 19 
288517 23 
288537 12 
288538 5 
288548 1 
288550 11 
288553 3 
288555 2 
288557 61 
288561 10 
288566 55 
288575 29 
288598 3 
288599 10 
288615 2 
288617 4 
288619 1 
288628 46 
288694 18 
288712 4 
288717 8 
288726 12 
288730 3 
288733 12 
288741 2 
288749 26 
288764 21 
288768 1 
288771 3 
288782 1 
288787 26 
288790 74 
288798 7 
288889 10 
288913 2 
288926 7 
288937 9 
288980 1 
288992 5 
289005 7 
289014 3 
289017 9 
289023 9 
289047 22 
289050 12 
289052 14 
289059 6 
289060 9 
289063 12 
289071 1 
289074 6 
289079 2 
289085 4 
289092 1 
289123 2 
289135 11 
289172 6 
289191 2 
289196 1 
289210 3 
289215 9 
289217 1 
289221 67 
289224 1 
289225 1 
289229 52 
289231 7 
289232 1 
289237 4 
289239 15 
289255 5 
289263 1 
289271 4 
289275 22 
289279 8 
289284 3 
289291 12 
289293 9 
289295 19 
289297 2 
289299 17 
289305 2 
289311 28 
289316 64 
289322 3 
289325 1 
289326 17 
289337 3 
289367 2 
289451 3 
289463 7 
289477 2 
289480 3 
289483 2 
289502 22 
289542 10 
289547 6 
289594 1 
289629 19 
289640 10 
289646 2 
289652 17 
289657 2 
289682 7 
289718 2 
289796 1 
289799 1 
289805 43 
289845 34 
289852 1 
289859 1 
289990 1 
290010 24 
290037 12 
290069 20 
290073 4 
290085 31 
290120 3 
290139 2 
290150 45 
290155 2 
290165 29 
290198 4 
290235 14 
290244 2 
290246 13 
290259 2 
290266 1 
290286 17 
290288 4 
290297 13 
290301 1 
290304 2 
290307 11 
290310 2 
290313 3 
290318 52 
290321 3 
290328 22 
290332 1 
290340 17 
290370 21 
290372 5 
290376 19 
290378 1 
290379 4 
290382 7 
290383 3 
290384 34 
290385 7 
290388 10 
290393 18 
290398 2 
290408 7 
290421 15 
290459 10 
290463 14 
290467 1 
290470 35 
290489 2 
290499 12 
290524 68 
290528 15 
290532 10 
290536 38 
290548 1 
290550 17 
290557 6 
290560 1 
290565 13 
290574 9 
290580 4 
290585 5 
290597 3 
290606 1 
290612 1 
290636 37 
290684 2 
290687 5 
290694 9 
290695 5 
290702 5 
290757 16 
290777 31 
290797 17 
290903 5 
290914 8 
290998 37 
291046 19 
291296 93 
291456 6 
291490 5 
291569 4 
291609 9 
291632 29 
291641 8 
291664 29 
291675 48 
291683 6 
291693 13 
291699 14 
291728 1 
291820 28 
291821 16 
291822 3 
291828 3 
291855 1 
291865 1 
291870 1 
291915 5 
291933 7 
291956 5 
291965 11 
291967 6 
291975 2 
291976 6 
291979 4 
292004 1 
292006 4 
292008 7 
292012 3 
292014 2 
292016 15 
292018 6 
292019 6 
292020 10 
292023 8 
292027 6 
292029 1 
292032 11 
292033 6 
292035 3 
292037 17 
292040 17 
292041 8 
292043 9 
292047 6 
292051 19 
292055 7 
292057 7 
292062 25 
292063 2 
292064 23 
292065 55 
292068 2 
292070 5 
292074 22 
292077 8 
292083 6 
292128 3 
292146 1 
292147 4 
292148 2 
292165 1 
292170 11 
292176 5 
292177 2 
292181 1 
292182 3 
292184 12 
292187 18 
292194 4 
292195 8 
292196 7 
292198 13 
292216 1 
292222 2 
292230 1 
292238 13 
292241 2 
292257 2 
292292 17 
292310 20 
292315 3 
292345 10 
292351 5 
292356 9 
292360 6 
292369 36 
292379 38 
292382 11 
292383 1 
292388 27 
292390 10 
292398 3 
292420 23 
292422 2 
292427 2 
292428 2 
292431 25 
292432 1 
292435 3 
292436 1 
292442 9 
292452 2 
292463 1 
292465 31 
292577 27 
292597 37 
292605 3 
292610 11 
292611 87 
292624 16 
292627 28 
292632 2 
292651 9 
292719 1 
292747 2 
292750 1 
292761 29 
292765 2 
292772 2 
292804 7 
292809 2 
292925 10 
292945 13 
292949 10 
292953 4 
292960 13 
292974 4 
293039 1 
293086 19 
293090 12 
293093 9 
293097 11 
293117 1 
293125 7 
293145 3 
293153 3 
293201 1 
293224 14 
293240 14 
293248 1 
293272 2 
293321 7 
293351 1 
293378 8 
293414 4 
293460 1 
293490 12 
293562 5 
293648 2 
293658 10 
293718 3 
293742 16 
293747 58 
293753 4 
293792 63 
293834 16 
293884 6 
293915 1 
293926 2 
293940 44 
293956 40 
293974 2 
294023 7 
294038 9 
294040 5 
294068 48 
294076 56 
294087 2 
294100 1 
294101 2 
294107 1 
294111 3 
294114 1 
294118 3 
294119 7 
294122 2 
294123 3 
294131 1 
294134 2 
294138 79 
294142 2 
294144 137 
294150 4 
294153 1 
294156 1 
294175 16 
294177 3 
294183 3 
294184 6 
294185 48 
294188 2 
294189 1 
294198 45 
294214 23 
294216 1 
294220 1 
294224 1 
294225 2 
294237 1 
294258 1 
294276 5 
294283 4 
294304 3 
294338 8 
294364 3 
294389 1 
294401 5 
294456 2 
294486 1 
294493 3 
294508 1 
294513 7 
294533 5 
294543 4 
294547 9 
294551 42 
294584 3 
294601 5 
294602 12 
294607 3 
294628 8 
294639 3 
294702 7 
294707 2 
294708 19 
294732 6 
294740 2 
294756 15 
294784 1 
294803 4 
294810 1 
294834 24 
294839 3 
294843 2 
294863 14 
294920 64 
294928 7 
294946 1 
295005 3 
295008 1 
295015 40 
295049 30 
295076 1 
295099 5 
295152 3 
295166 2 
295196 20 
295219 4 
295234 13 
295240 2 
295244 10 
295247 3 
295249 17 
295253 10 
295256 38 
295263 2 
295267 48 
295276 3 
295280 4 
295288 12 
295304 11 
295311 4 
295439 8 
295456 3 
295457 7 
295489 4 
295494 7 
295530 2 
295535 4 
295538 1 
295544 1 
295547 2 
295559 1 
295571 3 
295578 17 
295638 12 
295650 3 
295683 2 
295693 4 
295707 7 
295711 1 
295718 21 
295731 1 
295736 1 
295748 2 
295752 35 
295754 1 
295758 2 
295761 1 
295766 4 
295768 8 
295774 39 
295776 1 
295780 1 
295877 4 
295897 17 
295898 23 
295901 15 
295909 16 
295914 1 
295917 29 
295921 19 
295925 3 
295939 6 
295960 26 
295971 3 
295981 1 
295989 3 
296011 6 
296031 7 
296098 4 
296104 13 
296110 1 
296111 39 
296125 8 
296154 5 
296156 3 
296168 3 
296176 3 
296180 3 
296191 3 
296193 1 
296199 34 
296201 1 
296205 85 
296207 4 
296211 42 
296326 15 
296340 1 
296344 14 
296346 14 
296359 16 
296366 3 
296374 2 
296379 6 
296382 3 
296383 7 
296391 75 
296393 2 
296403 4 
296477 1 
297804 2 
297849 8 
297854 2 
297861 5 
297866 14 
297868 72 
297871 405 
297882 157 
297886 8 
297900 75 
297903 1 
297933 2 
297934 1 
297949 23 
297959 22 
297965 90 
297967 46 
297969 19 
297973 12 
297978 10 
297980 10 
297981 42 
297986 6 
297988 22 
297994 3 
297998 1 
298100 8 
298101 2 
298107 3 
298111 1 
298113 45 
298123 10 
298135 4 
298145 5 
298153 28 
298154 3 
298155 2 
298159 3 
298163 7 
298167 1 
298177 2 
298181 1 
298182 38 
298185 11 
298186 6 
298188 15 
298195 2 
298206 52 
298209 4 
298218 13 
298221 4 
298260 17 
298309 2 
298317 7 
298333 1 
298338 4 
298356 10 
298365 8 
298388 2 
298404 23 
298460 5 
298523 1 
298618 2 
298662 8 
298692 5 
298694 7 
298763 10 
298885 1 
298983 42 
299034 38 
299041 1 
299054 3 
299056 6 
299108 1 
299126 8 
299272 1 
299292 27 
299358 2 
299427 36 
299446 1 
299468 4 
299493 11 
299562 27 
299582 18 
299621 4 
299630 2 
299774 2 
299775 9 
299785 3 
299804 8 
299926 39 
299940 41 
299945 5 
299952 27 
299955 7 
299959 2 
299965 27 
299967 1 
299968 8 
299975 39 
300012 1 
300064 22 
300076 4 
300077 11 
300082 16 
300083 1 
300084 2 
300086 4 
300087 4 
300088 4 
300096 4 
300100 13 
300108 1 
300110 4 
300114 23 
300140 12 
300225 5 
300233 8 
300236 8 
300244 3 
300250 49 
300256 45 
300297 2 
300582 1 
300617 1 
300914 1 
300930 2 
301173 2 
301198 2 
301211 2 
301233 1 
301259 2 
301303 46 
301334 11 
301359 1 
301370 4 
301381 1 
301393 10 
301397 1 
301415 2 
301426 1 
301430 2 
301434 2 
301436 1 
301442 61 
301446 12 
301455 2 
301460 4 
301462 1 
301467 5 
301468 5 
301470 14 
301473 29 
301479 3 
301484 4 
301491 2 
301510 1 
301522 2 
301523 5 
301533 10 
301546 1 
301562 2 
301589 21 
301596 34 
301597 5 
301598 1 
301601 18 
301608 12 
301615 3 
301616 2 
301618 12 
301624 13 
301627 8 
301628 10 
301629 14 
301631 12 
301635 3 
301638 25 
301640 22 
301644 2 
301646 21 
301647 65 
301649 3 
301650 25 
301651 1 
301652 1 
301654 3 
301658 4 
301659 6 
301663 1 
301672 24 
301676 26 
301679 16 
301683 6 
301684 15 
301685 12 
301692 3 
301694 13 
301699 9 
301702 98 
301706 92 
301712 1 
301718 11 
301721 7 
301722 7 
301726 19 
301729 7 
301730 4 
301731 9 
301732 17 
301738 3 
301739 2 
301740 2 
301741 2 
301745 2 
301750 7 
301756 1 
301761 2 
301765 1 
301768 9 
301771 2 
301795 2 
301802 7 
301906 47 
301916 7 
301924 40 
301928 1 
301935 1 
301953 8 
301957 9 
301974 4 
301991 1 
302027 7 
302089 1 
302112 7 
302200 6 
302205 1 
302211 2 
302227 1 
302231 1 
302246 16 
302247 2 
302251 4 
302280 7 
302290 20 
302294 1 
302348 1 
302407 6 
302419 1 
302434 20 
302437 41 
302444 2 
302452 14 
302462 10 
302470 22 
302479 29 
302510 1 
302520 20 
302549 15 
302597 8 
302666 6 
302671 6 
302702 34 
302713 121 
302784 3 
302821 5 
302838 9 
302866 16 
302877 39 
302896 2 
302908 2 
302929 19 
302934 28 
303006 1 
303027 7 
303107 1 
303197 11 
303228 34 
303255 1 
303294 2 
303344 1 
303353 12 
303480 5 
303498 2 
303505 1 
303524 11 
303537 3 
303547 7 
303630 14 
303647 1 
303652 23 
303669 10 
303687 5 
303710 1 
303715 6 
303718 12 
303735 2 
303738 60 
303744 9 
303749 4 
303759 12 
303767 3 
303782 35 
303797 9 
303800 5 
303802 20 
303805 91 
303830 1 
303842 1 
303850 4 
303854 6 
303861 1 
303867 19 
303907 1 
303915 17 
303932 19 
303976 9 
303980 5 
303989 24 
303996 16 
304026 1 
304074 8 
304110 18 
304112 5 
304125 1 
304133 6 
304137 47 
304166 2 
304173 7 
304193 7 
304234 1 
304268 13 
304274 4 
304300 38 
304303 26 
304308 13 
304311 18 
304314 26 
304333 11 
304341 8 
304352 8 
304355 53 
304360 10 
304365 15 
304366 1 
304368 28 
304369 10 
304371 62 
304374 17 
304375 6 
304377 6 
304379 13 
304380 114 
304384 6 
304391 12 
304395 9 
304398 15 
304406 13 
304416 44 
304425 2 
304427 2 
304429 51 
304432 52 
304446 2 
304511 24 
304520 2 
304531 2 
304547 1 
304555 13 
304559 3 
304573 27 
304581 3 
304584 2 
304585 25 
304596 3 
304604 21 
304635 13 
304650 1 
304681 5 
304737 31 
304748 27 
304753 2 
304764 24 
304786 2 
304853 7 
304920 1 
304950 9 
305041 3 
305044 1 
305060 13 
305078 8 
305101 12 
305208 23 
305213 44 
305361 4 
305415 29 
305418 15 
305478 4 
305512 3 
305522 34 
305531 8 
305678 2 
305701 1 
305707 1 
305768 2 
305845 4 
305872 2 
305891 3 
305944 16 
305961 2 
305994 45 
305997 1 
306003 4 
306009 28 
306024 1 
306026 19 
306028 9 
306034 59 
306040 113 
306044 27 
306047 3 
306051 22 
306054 1 
306055 7 
306057 35 
306059 9 
306062 8 
306068 4 
306069 5 
306070 3 
306072 17 
306076 17 
306078 15 
306084 19 
306088 4 
306098 15 
306101 3 
306109 5 
306113 6 
306117 5 
306121 14 
306145 1 
306147 22 
306153 8 
306156 8 
306165 13 
306176 3 
306178 5 
306181 13 
306185 25 
306193 10 
306194 5 
306196 45 
306199 3 
306210 46 
306212 1 
306215 29 
306223 1 
306227 1 
306228 25 
306237 1 
306243 39 
306263 16 
306352 17 
306390 22 
306432 1 
306456 8 
306469 1 
306476 3 
306488 12 
306503 1 
306508 4 
306662 6 
306694 14 
306721 4 
306848 1 
306987 20 
306989 3 
306994 22 
306998 14 
307002 9 
307019 2 
307022 21 
307025 2 
307029 33 
307036 2 
307037 19 
307040 3 
307041 64 
307044 7 
307045 2 
307047 2 
307053 39 
307054 19 
307055 39 
307056 17 
307057 2 
307058 14 
307060 20 
307062 26 
307068 11 
307096 2 
307099 2 
307101 13 
307102 33 
307103 18 
307104 3 
307106 4 
307110 41 
307114 11 
307117 77 
307123 8 
307131 32 
307140 13 
307144 5 
307154 9 
307162 9 
307168 7 
307182 2 
307197 1 
307229 3 
307248 2 
307291 4 
307348 11 
307357 1 
307375 46 
307381 19 
307387 8 
307389 6 
307391 13 
307395 52 
307397 20 
307401 79 
307405 3 
307407 4 
307408 14 
307412 10 
307413 13 
307416 5 
307418 11 
307427 10 
307443 16 
307452 2 
307454 1 
307456 36 
307464 14 
307468 31 
307472 2 
307477 44 
307489 48 
307506 3 
307508 35 
307509 8 
307515 11 
307521 4 
307524 33 
307525 16 
307533 70 
307543 2 
307550 4 
307556 1 
307557 11 
307561 5 
307567 47 
307579 32 
307617 14 
307688 23 
307697 16 
307700 2 
307707 4 
307710 5 
307715 1 
307745 16 
307746 1 
307753 29 
307815 18 
307849 1 
307862 9 
307865 13 
307875 13 
307881 10 
307890 2 
307904 4 
307907 11 
307936 3 
307942 3 
307956 5 
307990 28 
308009 7 
308047 1 
308058 28 
308071 12 
308075 1 
308080 3 
308084 14 
308103 15 
308110 26 
308115 6 
308130 14 
308136 38 
308140 11 
308143 14 
308145 29 
308149 6 
308161 10 
308164 31 
308168 16 
308170 34 
308173 6 
308187 10 
308194 1 
308198 53 
308199 14 
308203 9 
308206 5 
308208 9 
308213 5 
308214 5 
308217 16 
308225 44 
308228 1 
308230 36 
308236 49 
308237 2 
308350 14 
308353 7 
308364 2 
308395 8 
308406 17 
308408 3 
308455 22 
308531 3 
308559 2 
308590 3 
308665 8 
308681 23 
308711 1 
308722 2 
308725 38 
308728 2 
308730 1 
308735 41 
308745 4 
308747 25 
308766 6 
308770 17 
308778 29 
308782 23 
308790 1 
308793 52 
308798 41 
308799 10 
308801 113 
308802 7 
308803 35 
308805 1 
308811 28 
308823 5 
308825 5 
308829 8 
308856 2 
308868 16 
308929 5 
308986 2 
309043 2 
309052 4 
309139 1 
309173 2 
309334 3 
309454 6 
309553 7 
309560 10 
309735 2 
309871 11 
309903 2 
309913 2 
309947 7 
310083 19 
310094 10 
310188 55 
310208 16 
310214 15 
310238 29 
310273 4 
310294 11 
310382 7 
310385 17 
310395 1 
310401 31 
310406 3 
310411 4 
310420 76 
310426 17 
310427 15 
310430 219 
310432 18 
310436 10 
310437 1 
310438 11 
310439 1 
310440 1 
310441 6 
310444 48 
310467 16 
310474 4 
310483 43 
310495 3 
310500 2 
310503 4 
310505 7 
310512 32 
310513 4 
310515 146 
310521 14 
310525 26 
310526 7 
310527 33 
310528 5 
310531 2 
310535 96 
310537 2 
310539 28 
310543 1 
310558 12 
310581 6 
310609 9 
310673 15 
310683 2 
310694 26 
310704 27 
310714 2 
310812 2 
310823 3 
310826 13 
310833 2 
310854 22 
310865 1 
310874 9 
310883 2 
310900 14 
310994 5 
311011 4 
311020 17 
311027 24 
311034 35 
311042 4 
311113 3 
311147 8 
311162 40 
311195 14 
311199 6 
311217 12 
311225 2 
311289 6 
311312 8 
311329 2 
311335 22 
311338 2 
311343 1 
311360 2 
311367 57 
311375 30 
311381 9 
311400 4 
311488 45 
311497 3 
311499 14 
311504 38 
311505 1 
311507 4 
311513 6 
311516 1 
311517 23 
311523 4 
311531 39 
311534 14 
311541 17 
311545 7 
311546 4 
311552 25 
311555 3 
311564 8 
311570 6 
311571 1 
311572 14 
311574 3 
311669 2 
311675 7 
311707 17 
311715 20 
311717 3 
311724 13 
311728 4 
311735 1 
311743 6 
311866 3 
311887 2 
311892 3 
311894 5 
312071 4 
312079 1 
312092 1 
312191 1 
312258 1 
312360 1 
312427 99 
312552 32 
312922 7 
313198 4 
313241 12 
313297 2 
313329 13 
313440 47 
313446 2 
313451 1 
313456 16 
313720 7 
313757 1 
313775 10 
313921 15 
313926 27 
313956 1 
314046 24 
314068 57 
314074 2 
314090 12 
314159 4 
314197 25 
314214 3 
314258 8 
314284 3 
314288 25 
314321 8 
314441 3 
314464 32 
314465 11 
314485 1 
314526 13 
314600 5 
314609 8 
314619 1 
314651 5 
314656 1 
314761 89 
314785 5 
314790 19 
314798 8 
314805 19 
314817 2 
314822 5 
314832 5 
314844 1 
314862 68 
314892 1 
314970 5 
314975 2 
314978 2 
315007 6 
315018 6 
315021 2 
315023 1 
315038 1 
315041 4 
315050 3 
315059 4 
315072 7 
315089 7 
315170 1 
315173 7 
315175 2 
315184 5 
315203 3 
315209 4 
315216 9 
315217 3 
315222 4 
315228 1 
315231 2 
315233 1 
315276 2 
315306 4 
315313 1 
315315 3 
315326 5 
315337 3 
315340 7 
315356 1 
315387 1 
315397 4 
315400 3 
315402 5 
315423 2 
315428 26 
315434 6 
315441 44 
315447 2 
315451 2 
315460 1 
315464 2 
315480 1 
315488 8 
315662 1 
316425 15 
316491 1 
316498 27 
316536 37 
316649 3 
316657 3 
316672 30 
316709 6 
316712 1 
316717 15 
316718 3 
316726 36 
316734 1 
316735 53 
316741 1 
316745 31 
316753 4 
316758 5 
316782 1 
316785 1 
316793 10 
316840 4 
316903 14 
316906 4 
316920 1 
316936 2 
316937 8 
316947 1 
316951 1 
316972 7 
317077 2 
317082 1 
317085 56 
317090 3 
317096 2 
317099 2 
317102 17 
317109 19 
317221 1 
317253 14 
317290 12 
317454 1 
317511 7 
317569 2 
317729 13 
317799 20 
317872 1 
317875 53 
318045 5 
318056 1 
318070 2 
318090 4 
318091 1 
318092 3 
318097 1 
318098 31 
318103 5 
318106 7 
318113 2 
318120 2 
318121 7 
318125 1 
318129 3 
318132 6 
318133 1 
318140 14 
318149 1 
318155 10 
318156 1 
318160 1 
318168 4 
318179 6 
318180 4 
318182 4 
318189 10 
318338 3 
318504 1 
318546 1 
318615 2 
318704 9 
318707 1 
318727 1 
318749 4 
318825 2 
318860 6 
318972 6 
318989 10 
319138 1 
319150 8 
319255 1 
319269 12 
319277 8 
319278 22 
319280 25 
319287 21 
319295 15 
319300 2 
319308 2 
319316 1 
319367 1 
319404 13 
319420 4 
319516 1 
319568 2 
319579 2 
319605 1 
319609 4 
319633 9 
319642 11 
319649 13 
319653 6 
319670 2 
319678 9 
319719 5 
319829 2 
319890 1 
320032 2 
320052 2 
320057 1 
320075 3 
320088 2 
320295 1 
320298 10 
320326 4 
320378 5 
320474 43 
320480 8 
320500 3 
320524 10 
320582 2 
320591 13 
320677 1 
320685 13 
320696 1 
320763 9 
320833 17 
320879 3 
320885 16 
320933 11 
320939 3 
320953 8 
321000 38 
321003 8 
321006 26 
321026 1 
321037 7 
321049 7 
321085 90 
321103 6 
321111 26 
321128 1 
321130 18 
321136 4 
321143 16 
321150 4 
321166 4 
321171 17 
321172 11 
321173 2 
321174 3 
321175 22 
321184 2 
321200 10 
321206 5 
321235 2 
321243 8 
321290 1 
321309 4 
321346 12 
321363 2 
321374 9 
321377 5 
321474 1 
321489 20 
321523 66 
321542 3 
321547 10 
321603 2 
321608 6 
321649 38 
321675 2 
321678 1 
321683 3 
321687 6 
321694 5 
321722 1 
321731 9 
321734 4 
321737 4 
321738 5 
321739 8 
321742 30 
321747 2 
321751 32 
321753 9 
321762 3 
321771 6 
321777 47 
321780 23 
321785 9 
321912 2 
321915 12 
321921 2 
321936 41 
321945 10 
321962 66 
321965 1 
322096 9 
322101 21 
322121 17 
322129 9 
322132 19 
322158 9 
322174 7 
322277 1 
322286 1 
322290 8 
322304 4 
322321 15 
322394 4 
322398 1 
322446 3 
322590 1 
322628 2 
322837 11 
322842 4 
322860 1 
322862 17 
322873 7 
322994 8 
323158 3 
323218 2 
323233 12 
323256 12 
323283 1 
323288 2 
323297 3 
323298 3 
323450 5 
323467 33 
323553 1 
323691 1 
323757 4 
323774 23 
323779 15 
323782 1 
323793 55 
323799 6 
323805 8 
323811 3 
323817 1 
323826 2 
323837 36 
323849 1 
323868 2 
323889 2 
323921 8 
323926 15 
323933 3 
323974 2 
324003 8 
324079 4 
324106 9 
324114 11 
324117 6 
324131 7 
324133 4 
324135 33 
324141 6 
324143 13 
324146 1 
324147 27 
324148 2 
324150 4 
324154 8 
324155 14 
324156 16 
324157 5 
324158 12 
324160 1 
324166 70 
324167 1 
324169 3 
324172 23 
324174 10 
324175 6 
324177 4 
324180 3 
324181 9 
324185 19 
324188 32 
324200 7 
324208 12 
324212 38 
324219 19 
324223 1 
324227 9 
324230 2 
324233 27 
324234 1 
324235 1 
324237 11 
324238 7 
324242 42 
324251 6 
324257 3 
324276 5 
324278 2 
324281 29 
324291 17 
324292 4 
324315 4 
324399 20 
324400 4 
324402 4 
324414 12 
324434 5 
324580 21 
324598 2 
324604 44 
324647 10 
324736 23 
324748 8 
324751 12 
324885 1 
324903 3 
324910 1 
324956 2 
324958 2 
325070 7 
325094 8 
325147 4 
325153 2 
325235 3 
325327 3 
325395 3 
325400 3 
325415 95 
325428 4 
325437 4 
325475 4 
325529 8 
325572 20 
325586 7 
325590 2 
325599 1 
325607 1 
325635 7 
325642 1 
325648 16 
325651 1 
325664 35 
325672 36 
325702 4 
325735 4 
325787 14 
325789 20 
325800 20 
325815 21 
325850 7 
325863 9 
325886 6 
325963 3 
325983 3 
325991 4 
326009 2 
326046 8 
326056 6 
326059 1 
326140 12 
326146 9 
326158 3 
326174 23 
326176 8 
326179 2 
326182 4 
326187 14 
326193 3 
326198 7 
326214 32 
326222 1 
326224 1 
326228 9 
326230 9 
326231 105 
326235 5 
326236 1 
326240 8 
326242 5 
326245 1 
326246 4 
326249 2 
326256 25 
326258 26 
326261 1 
326275 2 
326281 2 
326285 22 
326332 1 
326337 1 
326400 4 
326417 9 
326419 8 
326439 109 
326484 4 
326532 1 
326564 1 
326569 6 
326578 5 
326586 11 
326597 7 
326608 5 
326644 21 
326712 8 
326720 19 
326721 1 
326726 6 
326729 5 
326730 1 
326734 21 
326740 63 
326742 1 
326745 24 
326748 52 
326752 22 
326756 54 
326759 47 
326761 40 
326765 22 
326767 1 
326768 2 
326772 5 
326776 46 
326840 9 
326858 23 
326874 59 
326888 23 
326923 2 
326924 19 
326928 38 
326933 50 
326939 4 
326943 1 
326966 9 
326972 4 
327078 10 
327088 33 
327131 2 
327142 13 
327210 6 
327267 1 
327278 3 
327289 9 
327296 4 
327307 3 
327329 1 
327445 1 
327451 2 
327463 4 
327469 4 
327481 2 
327498 3 
327625 1 
327633 1 
327643 2 
327649 2 
327658 2 
327660 1 
327697 2 
327843 1 
327860 4 
328145 1 
328195 1 
328201 8 
328209 3 
328238 13 
328354 15 
328358 16 
328430 1 
328444 4 
328533 60 
328545 6 
328586 1 
328603 1 
328684 46 
328704 13 
328706 19 
328726 15 
328755 8 
328787 5 
328794 2 
328860 41 
328871 2 
328881 9 
328884 7 
328966 5 
328969 4 
328974 6 
328998 1 
329001 44 
329008 1 
329010 11 
329025 7 
329027 8 
329066 19 
329124 2 
329174 9 
329178 7 
329186 12 
329203 5 
329229 2 
329247 7 
329253 1 
329338 11 
329379 2 
329394 1 
329416 1 
329560 4 
329570 4 
329576 5 
329679 39 
329732 1 
329739 11 
329756 4 
329759 3 
329770 31 
329801 31 
329819 1 
329822 1 
329828 2 
329873 17 
329890 1 
329904 5 
329916 1 
329917 37 
329940 3 
329948 3 
329966 11 
329972 9 
330076 10 
330147 51 
330153 2 
330164 1 
330273 3 
330278 4 
330282 3 
330309 14 
330311 4 
330316 9 
330319 4 
330324 5 
330332 3 
330340 9 
330353 3 
330354 2 
330364 5 
330366 5 
330367 7 
330370 2 
330376 1 
330379 6 
330382 5 
330389 1 
330394 4 
330397 22 
330398 5 
330408 23 
330411 1 
330415 21 
330418 1 
330431 5 
330559 20 
330567 3 
330572 1 
330573 3 
330592 1 
330603 4 
330608 3 
330630 2 
330731 2 
330740 3 
330744 2 
330751 36 
330776 2 
330780 3 
330784 23 
330829 17 
330852 13 
330900 26 
330978 1 
331018 2 
331034 26 
331042 2 
331047 4 
331055 8 
331075 21 
331105 49 
331149 2 
331213 1 
331232 1 
331248 7 
331253 51 
331268 7 
331282 2 
331284 16 
331294 5 
331310 1 
331332 25 
331344 1 
331377 1 
331386 36 
331397 7 
331400 28 
331415 3 
331438 5 
331442 3 
331448 33 
331455 4 
331547 1 
331553 2 
331558 11 
331570 18 
331572 7 
331575 1 
331584 6 
331589 14 
331593 4 
331599 78 
331605 6 
331609 23 
331612 1 
331616 4 
331618 6 
331620 1 
331621 13 
331625 15 
331626 59 
331633 7 
331634 3 
331640 55 
331646 53 
331664 4 
331669 97 
331672 26 
331673 1 
331674 10 
331681 7 
331687 4 
331692 103 
331693 5 
331694 4 
331699 154 
331703 2 
331706 4 
331709 61 
331712 79 
331715 8 
331719 2 
331720 37 
331724 13 
331727 1 
331732 10 
331734 2 
331760 15 
331777 3 
331791 21 
331812 8 
331830 21 
331863 3 
331868 1 
331884 13 
331893 33 
331897 1 
331902 1 
331910 35 
331931 3 
331940 39 
331953 25 
331969 1 
331987 13 
332014 66 
332050 5 
332060 5 
332071 6 
332113 16 
332131 13 
332144 27 
332173 15 
332259 10 
332260 2 
332271 1 
332272 8 
332289 2 
332294 4 
332339 9 
332418 1 
332419 25 
332441 3 
332453 45 
332454 6 
332456 7 
332460 40 
332462 27 
332466 34 
332468 6 
332470 7 
332474 3 
332479 153 
332485 25 
332486 38 
332488 3 
332492 36 
332497 31 
332506 8 
332576 6 
332578 4 
332579 1 
332581 5 
332598 22 
332612 5 
332622 11 
332626 1 
332629 1 
332630 5 
332635 2 
332646 20 
332649 2 
332650 1 
332651 1 
332679 1 
332682 5 
332687 2 
332695 9 
332710 6 
332713 5 
332716 6 
332724 3 
332728 1 
332731 2 
332734 1 
332745 5 
332767 6 
332779 3 
332869 1 
333096 1 
333199 32 
333221 12 
333254 7 
333261 1 
333570 1 
333718 1 
333854 1 
333867 2 
333888 4 
333901 1 
333905 4 
334039 2 
334042 1 
334049 5 
334059 2 
334060 2 
334072 6 
334076 4 
334081 2 
334084 4 
334087 2 
334088 2 
334094 15 
334099 4 
334104 15 
334105 5 
334106 2 
334109 2 
334114 11 
334118 18 
334122 4 
334126 1 
334134 1 
334140 2 
334159 1 
334163 1 
334164 1 
334173 1 
334293 1 
334323 8 
334333 4 
334336 4 
334344 2 
334353 5 
334383 26 
334457 8 
334560 1 
336891 7 
336896 58 
336897 12 
336898 1 
336921 47 
336928 50 
336929 40 
336954 9 
336967 1 
336968 70 
336974 8 
336976 5 
336978 68 
336979 1 
336980 24 
336981 17 
336983 11 
336986 73 
336987 3 
336988 2 
336993 23 
336994 21 
336995 155 
336998 32 
337002 50 
337005 39 
337006 146 
337007 6 
337009 1 
337010 37 
337012 15 
337014 24 
337016 26 
337017 8 
337019 190 
337024 30 
337027 7 
337031 316 
337032 2 
337033 3 
337037 21 
337039 4 
337040 15 
337041 17 
337043 1 
337051 2 
337054 30 
337060 14 
337063 11 
337122 3 
337125 4 
337129 18 
337136 54 
337145 2 
337147 10 
337150 23 
337154 11 
337158 72 
337163 3 
337166 152 
337175 20 
337183 6 
337188 13 
337196 28 
337199 25 
337202 8 
337206 33 
337246 11 
337315 6 
337322 19 
337324 2 
337332 5 
337346 26 
337365 6 
337446 15 
337475 7 
337483 1 
337491 14 
337508 14 
337521 2 
337525 5 
337529 5 
337533 3 
337547 1 
337553 5 
337556 5 
337569 13 
337692 2 
337712 2 
337730 1 
337776 14 
337853 15 
337956 11 
337991 1 
338020 32 
338068 2 
338076 25 
338089 4 
338094 2 
338100 5 
338105 1 
338156 4 
338168 1 
338217 12 
338262 11 
338272 2 
338280 5 
338287 21 
338297 5 
338391 34 
338455 6 
338462 5 
338465 31 
338470 3 
338471 2 
338472 4 
338473 3 
338487 37 
338490 14 
338491 2 
338499 3 
338503 2 
338504 1 
338508 7 
338509 8 
338519 2 
338524 1 
338533 1 
338535 8 
338549 4 
338552 6 
338562 4 
338567 10 
338573 7 
338575 8 
338576 36 
338584 4 
338587 5 
338590 17 
338595 7 
338597 1 
338603 16 
338605 8 
338613 59 
338616 11 
338617 16 
338619 3 
338622 7 
338627 1 
338628 41 
338635 8 
338652 3 
338711 2 
338741 3 
338765 1 
338769 4 
338787 52 
338793 8 
338810 1 
338815 6 
338869 8 
338915 1 
338919 26 
338936 1 
338953 14 
338961 10 
338976 18 
338990 22 
339027 8 
339035 34 
339082 23 
339133 2 
339136 4 
339155 30 
339179 1 
339220 5 
339230 2 
339252 5 
339257 3 
339267 7 
339277 15 
339292 2 
339305 1 
339306 6 
339323 15 
339328 3 
339329 5 
339348 1 
339357 2 
339363 1 
339373 2 
339375 32 
339380 3 
339384 1 
339387 14 
339391 3 
339394 2 
339398 1 
339420 8 
339425 21 
339434 16 
339438 6 
339442 18 
339446 10 
339472 1 
339481 8 
339484 4 
339487 27 
339494 7 
339496 23 
339503 17 
339507 15 
339515 3 
339524 2 
339527 1 
339531 2 
339535 4 
339546 2 
339547 1 
339548 2 
339559 42 
339561 1 
339562 14 
339565 55 
339569 7 
339570 5 
339571 26 
339578 2 
339584 1 
339585 29 
339589 5 
339594 62 
339596 8 
339601 21 
339616 1 
339624 1 
339633 5 
339656 20 
339668 2 
339701 1 
339722 23 
339752 5 
339763 2 
339772 29 
339784 3 
339798 2 
339809 5 
339870 4 
339884 46 
339910 32 
339911 14 
339922 9 
339923 11 
339927 40 
339948 9 
339988 1 
340001 53 
340055 2 
340073 2 
340091 12 
340103 2 
340109 9 
340118 15 
340171 4 
340197 1 
340263 3 
340338 1 
340414 1 
340440 5 
340458 1 
340467 3 
340471 7 
340583 29 
340606 14 
340614 11 
340626 1 
340639 4 
340647 6 
340668 11 
340692 4 
340776 1 
340804 1 
340809 2 
340817 6 
340821 1 
340823 3 
340825 11 
340831 1 
340835 23 
340842 1 
340844 26 
340851 9 
340856 14 
340884 1 
340887 2 
340891 8 
340895 2 
340897 1 
340899 4 
340901 2 
340902 3 
340912 1 
340916 1 
340921 4 
340930 4 
340931 5 
340939 5 
340943 12 
340949 2 
340953 2 
340956 7 
340960 1 
340972 1 
340980 3 
341018 2 
341032 2 
341034 3 
341042 2 
341057 8 
341104 1 
341131 8 
341140 3 
341143 4 
341149 6 
341154 1 
341159 6 
341192 7 
341197 6 
341209 5 
341239 5 
341240 1 
341246 1 
341251 1 
341253 5 
341264 1 
341299 5 
341307 5 
341308 3 
341314 4 
341331 2 
341333 3 
341336 2 
341340 4 
341341 2 
341343 5 
341344 3 
341347 7 
341351 1 
341354 1 
341357 2 
341364 5 
341365 1 
341369 5 
341376 4 
341380 6 
341385 7 
341388 2 
341396 2 
341401 4 
341404 3 
341414 5 
341428 6 
341434 10 
341442 4 
341486 11 
341495 25 
341508 37 
341511 1 
341516 20 
341520 2 
341527 11 
341530 1 
341545 21 
341561 63 
341569 1 
341570 8 
341574 17 
341578 47 
341581 57 
341582 1 
341585 33 
341590 2 
341595 44 
341611 1 
341617 5 
341620 19 
341624 2 
341632 21 
341641 23 
341642 4 
341649 3 
341651 18 
341655 2 
341662 8 
341663 22 
341666 7 
341670 16 
341677 7 
341685 34 
341689 17 
341690 5 
341691 9 
341693 19 
341694 11 
341702 10 
341710 2 
341713 68 
341717 18 
341721 15 
341726 13 
341732 11 
341736 22 
341740 92 
341743 37 
341748 102 
341753 2 
341754 16 
341757 91 
341764 55 
341767 30 
341769 18 
341772 52 
341775 18 
341778 1 
341779 37 
341784 45 
341789 7 
341793 1 
341794 7 
341797 19 
341799 2 
341800 1 
341802 2 
341803 3 
341811 5 
341842 1 
341846 1 
341854 20 
341861 133 
341869 13 
341874 44 
341878 8 
341882 1 
341893 3 
341905 3 
341911 11 
341916 42 
341919 28 
341928 28 
341932 13 
341937 1 
341941 18 
341943 23 
341951 11 
341953 45 
341956 6 
341960 14 
341965 42 
341970 5 
341971 6 
341974 22 
341977 5 
341982 4 
341983 3 
341985 3 
341986 19 
342035 17 
342039 36 
342053 3 
342070 13 
342083 6 
342091 1 
342099 4 
342108 1 
342109 50 
342117 11 
342119 3 
342129 37 
342155 6 
342159 21 
342162 1 
342163 16 
342168 5 
342169 7 
342171 33 
342175 44 
342181 45 
342184 51 
342187 9 
342191 28 
342195 26 
342196 6 
342198 8 
342202 9 
342205 27 
342207 18 
342210 2 
342213 12 
342218 4 
342221 5 
342222 1 
342226 19 
342229 15 
342232 55 
342235 13 
342236 61 
342239 23 
342240 9 
342243 12 
342256 4 
342272 1 
342275 1 
342283 27 
342284 13 
342288 26 
342296 2 
342299 16 
342300 2 
342301 1 
342309 28 
342317 35 
342320 50 
342323 3 
342332 39 
342339 8 
342347 4 
342361 13 
342370 11 
342382 6 
342383 10 
342414 1 
342437 1 
342461 20 
342462 47 
342469 4 
342475 3 
342482 10 
342486 7 
342503 19 
342511 98 
342514 46 
342520 20 
342523 6 
342525 36 
342531 1 
342533 52 
342534 2 
342538 19 
342544 16 
342545 2 
342547 34 
342551 7 
342558 6 
342567 35 
342588 2 
342591 177 
342600 80 
342607 30 
342613 16 
342622 102 
342638 27 
342647 11 
342649 4 
342691 1 
342701 1 
342712 1 
342718 19 
342741 2 
342760 13 
342768 14 
342778 2 
342788 3 
342807 1 
342857 14 
343001 12 
343018 7 
343195 8 
343281 9 
343294 3 
343325 49 
343371 5 
343408 4 
343411 76 
343505 12 
343564 17 
343587 30 
343590 9 
343785 27 
343789 1 
343901 3 
343919 1 
344008 4 
344012 37 
344022 5 
344029 20 
344075 11 
344112 3 
344113 1 
344204 2 
344220 1 
344285 5 
344303 5 
344308 1 
344314 3 
344325 45 
344372 12 
344379 2 
344382 3 
344389 7 
344391 3 
344395 3 
344429 7 
344440 1 
344449 6 
344457 5 
344460 12 
344471 12 
344482 5 
344486 4 
344510 6 
344528 12 
344530 2 
344531 13 
344532 12 
344537 2 
344542 17 
344550 1 
344554 36 
344558 7 
344565 18 
344575 2 
344578 1 
344586 38 
344599 5 
344613 2 
344625 39 
344638 35 
344644 1 
344654 4 
344663 28 
344675 54 
344682 9 
344685 1 
344689 12 
344690 3 
344697 1 
344706 2 
344728 6 
344739 3 
344803 5 
344818 6 
344833 6 
344841 1 
344855 9 
344862 7 
344865 11 
344889 18 
344900 12 
344904 73 
344914 15 
344917 5 
344956 8 
344960 45 
347311 8 
347330 2 
347336 29 
347339 23 
347345 12 
347348 7 
347354 3 
347360 2 
347372 1 
347384 9 
347387 22 
347392 2 
347396 4 
347397 2 
347404 6 
347407 11 
347412 26 
347426 5 
347433 10 
347436 7 
347493 1 
347510 4 
347525 4 
347526 5 
347529 10 
347532 5 
347540 4 
347602 1 
347607 2 
347637 1 
347644 8 
347651 11 
347695 10 
347701 1 
347705 67 
347706 7 
347710 2 
347715 1 
347719 21 
347725 5 
347737 5 
347744 3 
347745 36 
347748 4 
347751 35 
347752 7 
347758 8 
347759 3 
347763 13 
347767 9 
347770 4 
347772 7 
347777 167 
347842 2 
347872 3 
347942 3 
347955 3 
347975 6 
348020 1 
348080 3 
348108 96 
348110 1 
348128 2 
348210 3 
348257 1 
348273 11 
348380 15 
348400 20 
348461 8 
348485 1 
348538 2 
348542 6 
348655 11 
348730 24 
348802 2 
348819 8 
348899 2 
348923 21 
349009 4 
349034 15 
349038 11 
349051 1 
349086 8 
349196 3 
349271 3 
349290 3 
349321 2 
349379 1 
349395 3 
349401 9 
349407 2 
349422 1 
349442 2 
349503 4 
349509 10 
349513 13 
349539 10 
349545 7 
349563 5 
349576 7 
349577 6 
349580 19 
349729 6 
349734 9 
349759 4 
349768 13 
349874 6 
349896 19 
349899 16 
349910 2 
349913 1 
349928 3 
349931 2 
349941 14 
350030 4 
350049 1 
350056 1 
350060 31 
350064 12 
350069 5 
350074 3 
350076 1 
350079 4 
350080 16 
350093 4 
350096 11 
350104 2 
350107 6 
350116 1 
350119 13 
350129 34 
350137 17 
350151 2 
350193 51 
350248 4 
350256 1 
350263 1 
350290 6 
350314 77 
350325 1 
350374 1 
350382 1 
350416 1 
350434 2 
350442 2 
350448 1 
350455 10 
350498 2 
350513 3 
350532 7 
350540 1 
350584 1 
350662 9 
350676 17 
350691 6 
350710 1 
350728 2 
350739 1 
350742 2 
350746 11 
350751 2 
350812 1 
350817 10 
350818 6 
350821 6 
350835 11 
350841 2 
350845 29 
350909 1 
350918 21 
350923 114 
350932 1 
350936 25 
350943 71 
350948 49 
350949 1 
350951 55 
350955 28 
350962 92 
350963 1 
350966 175 
350969 40 
350970 20 
350971 86 
350973 18 
350976 40 
350977 3 
350981 49 
350982 14 
350983 40 
350987 1 
350991 7 
350996 11 
350998 46 
351003 25 
351012 32 
351016 16 
351020 5 
351041 5 
351139 11 
351150 9 
351168 13 
351174 3 
351191 11 
351214 9 
351220 1 
351317 19 
351352 14 
351367 82 
351370 3 
351374 1 
351378 2 
351398 1 
351455 21 
351511 3 
351519 87 
351523 22 
351524 1 
351529 4 
351530 1 
351532 36 
351535 16 
351547 1 
351550 36 
351554 3 
351557 31 
351565 1 
351590 8 
351635 40 
351713 41 
351740 19 
351756 5 
351800 1 
351857 9 
351866 11 
351913 15 
351928 4 
351931 3 
351935 2 
352011 6 
352039 2 
352046 34 
352093 12 
352103 17 
352108 3 
352208 3 
352216 13 
352228 15 
352230 6 
352312 1 
352382 1 
352436 6 
352444 2 
352519 6 
352546 19 
352564 2 
352578 6 
352586 3 
352610 37 
352624 21 
352632 7 
352645 5 
352752 5 
352898 1 
352932 1 
352949 34 
353076 11 
353079 31 
353089 33 
353090 33 
353097 33 
353107 32 
353146 10 
353260 1 
353418 68 
353420 8 
353425 47 
353428 7 
353433 9 
353437 2 
353442 7 
353445 92 
353466 20 
353469 4 
353475 1 
353476 5 
353478 8 
353483 4 
353506 4 
353517 6 
353521 6 
353527 11 
353529 8 
353655 8 
353674 14 
353725 20 
353758 2 
354035 28 
354062 3 
354152 2 
354165 1 
354170 8 
354173 3 
354187 34 
354507 9 
354593 6 
355429 1 
355463 4 
355631 6 
355719 1 
355775 1 
355807 2 
355919 1 
355926 1 
355927 24 
355931 7 
355972 1 
356004 1 
356054 3 
356072 26 
356077 6 
356082 3 
356084 18 
356090 2 
356100 33 
356104 6 
356105 5 
356108 40 
356112 6 
356146 6 
356158 2 
356169 1 
356174 6 
356176 5 
356217 3 
356292 7 
356330 4 
356333 1 
356335 2 
356620 21 
356625 1 
356629 12 
356630 25 
356640 17 
356642 11 
356647 4 
356650 4 
356655 13 
356661 6 
356665 5 
356669 16 
356672 9 
356674 4 
356675 9 
356680 29 
356691 16 
356695 4 
356697 9 
356698 11 
356700 1 
356701 3 
356702 2 
356706 3 
356709 17 
356741 2 
356744 5 
356749 1 
356755 17 
356756 2 
356760 6 
356762 21 
356764 1 
356766 11 
356769 8 
356784 4 
356789 17 
356793 8 
356796 2 
356809 7 
356831 29 
356845 3 
356872 2 
356879 3 
356893 10 
356899 1 
356906 14 
356918 1 
356925 11 
356930 1 
356940 1 
356945 16 
356950 4 
356953 4 
356977 27 
356982 1 
356990 20 
357043 24 
357088 38 
357125 3 
357137 23 
357155 14 
357237 1 
357264 34 
357321 2 
357342 4 
357591 2 
357619 10 
357797 1 
357829 2 
357831 17 
357876 3 
358104 1 
358109 16 
358146 7 
358222 1 
358232 9 
358351 9 
358517 4 
358663 30 
358669 2 
358670 1 
358855 1 
359054 1 
359113 2 
359131 8 
359251 1 
359376 12 
359425 4 
359658 2 
359699 3 
359706 1 
359729 1 
359737 6 
359842 4 
359846 19 
359852 2 
359871 2 
359903 7 
359958 8 
360058 2 
360135 2 
360225 3 
360229 37 
360234 5 
360336 3 
360339 1 
360352 2 
360362 1 
360368 3 
360370 6 
360371 1 
360379 134 
360380 1 
360381 49 
360386 32 
360387 2 
360388 38 
360393 1 
360394 20 
360398 7 
360411 2 
360415 16 
360456 4 
360462 7 
360475 12 
360497 12 
360505 32 
360507 5 
360514 1 
360515 21 
360521 8 
360526 6 
360547 2 
360568 15 
360575 4 
360579 16 
360583 5 
360589 12 
360590 11 
360592 5 
360598 6 
360604 6 
360605 14 
360606 7 
360612 1 
360615 2 
360623 4 
360637 4 
360638 4 
360646 1 
360653 11 
360948 2 
360979 1 
362151 7 
362155 1 
362248 55 
362320 3 
362339 10 
362437 2 
362456 4 
362486 4 
362598 24 
362633 9 
362640 15 
362660 1 
362664 1 
362668 4 
362688 17 
362689 5 
362692 14 
362700 36 
362732 102 
362744 59 
362753 11 
362758 20 
362762 30 
362772 35 
362776 33 
362793 2 
362794 45 
362808 31 
362815 4 
362821 7 
362826 1 
362840 49 
362934 1 
362949 5 
362958 17 
362973 24 
362985 5 
363128 26 
363158 3 
363167 2 
363173 2 
363260 11 
363277 1 
363301 8 
363308 9 
363318 2 
363369 21 
363432 3 
363448 2 
363457 3 
363461 1 
363466 7 
363502 11 
363594 6 
363617 5 
363626 13 
363634 23 
363671 5 
363697 4 
363777 3 
363782 4 
363791 2 
363872 7 
363924 3 
363932 1 
363965 3 
363969 1 
364110 3 
364154 4 
364231 12 
364248 8 
364259 13 
364280 49 
364293 6 
364298 8 
364309 7 
364319 26 
364322 2 
364358 1 
364436 3 
364472 22 
364478 9 
364490 1 
364504 66 
364518 69 
364563 12 
364663 2 
364665 1 
364667 3 
364672 2 
364675 24 
364676 5 
364730 1 
364751 11 
364843 13 
364875 3 
364884 33 
364911 4 
365004 14 
365022 10 
365055 19 
365058 5 
365063 1 
365070 6 
365073 3 
365078 6 
365082 2 
365087 4 
365089 3 
365102 3 
365746 16 
365752 27 
365753 3 
365754 1 
365762 40 
365766 32 
365767 5 
365772 34 
365775 3 
365782 1 
365784 42 
365789 11 
365793 28 
365821 11 
365840 14 
365845 3 
365857 4 
365864 1 
365899 12 
365991 1 
365997 11 
365999 92 
366007 2 
366027 3 
366125 4 
366143 1 
366157 4 
366164 2 
366198 4 
366311 1 
366437 3 
366493 17 
366496 1 
366540 6 
366648 4 
366649 1 
366652 2 
366666 17 
366667 11 
366669 11 
366671 6 
366675 29 
366679 15 
366681 23 
366682 1 
366683 1 
366685 7 
366692 4 
366695 1 
366696 13 
366705 20 
366709 1 
366710 3 
366711 16 
366715 14 
366717 10 
366718 3 
366729 1 
366732 15 
366894 4 
366897 1 
366914 1 
366924 9 
367004 1 
367016 17 
367041 1 
367061 9 
367064 12 
367068 2 
367093 41 
367104 86 
367137 1 
367191 16 
367210 9 
367216 6 
367218 1 
367372 5 
367413 11 
367428 25 
367451 8 
367499 35 
367508 12 
367515 1 
367595 21 
367671 6 
367876 4 
367889 8 
367964 2 
367978 1 
368134 7 
368152 9 
368281 3 
368298 27 
368314 3 
368318 27 
368321 9 
368324 5 
368329 2 
368335 28 
368339 2 
368343 2 
368347 8 
368350 13 
368351 24 
368352 1 
368356 14 
368362 26 
368366 24 
368368 40 
368376 5 
368381 23 
368382 28 
368384 12 
368390 2 
368393 17 
368394 12 
368401 34 
368404 19 
368409 1 
368417 3 
368431 2 
368436 15 
368440 25 
368603 11 
368629 4 
368676 3 
368764 5 
368780 27 
368861 26 
368866 2 
368889 8 
368931 4 
368961 6 
368988 5 
368994 9 
369018 4 
369019 9 
369044 5 
369053 2 
369060 1 
369089 8 
369100 21 
369104 4 
369108 21 
369111 23 
369113 2 
369119 4 
369121 8 
369123 2 
369148 8 
369150 19 
369180 1 
369198 18 
369213 1 
369216 6 
369221 45 
369228 3 
369232 14 
369320 29 
369374 5 
369406 1 
369439 4 
369455 2 
369546 4 
369566 12 
369576 5 
369588 11 
369616 17 
369668 2 
369683 1 
369693 4 
369705 2 
369713 1 
369720 6 
369724 13 
369728 12 
369730 1 
369732 2 
369740 2 
369744 4 
369745 4 
369748 1 
369749 3 
369751 9 
369753 1 
369762 2 
369767 5 
369770 3 
369775 10 
369780 4 
369782 1 
369804 2 
369808 18 
369812 7 
369813 2 
369814 1 
369815 11 
369821 11 
369850 10 
369861 1 
369865 7 
369866 5 
369869 6 
369870 3 
369882 18 
369883 5 
369888 7 
369901 28 
369904 5 
369910 37 
369916 24 
369920 14 
369925 22 
369932 8 
369939 12 
369943 3 
369947 8 
369969 2 
369977 13 
370098 6 
370110 1 
370135 1 
370147 54 
370168 1 
370243 4 
370249 4 
370252 2 
370401 12 
370413 2 
370415 26 
370437 5 
370441 22 
370443 1 
370444 6 
370447 1 
370451 3 
370455 6 
370462 15 
370485 1 
370489 1 
370492 25 
370495 13 
370501 2 
370510 11 
370513 3 
370516 6 
370518 4 
370523 7 
370526 15 
370530 17 
370548 4 
370656 1 
370668 2 
370678 2 
370685 4 
370689 4 
370693 1 
370699 2 
370780 2 
370802 2 
370810 1 
370829 4 
370853 6 
370857 2 
370862 12 
370869 3 
370872 2 
370882 18 
370885 1 
370889 137 
370894 10 
370900 2 
370904 2 
370913 6 
370922 14 
370964 3 
370972 9 
370973 1 
370976 39 
370997 10 
371009 39 
371014 1 
371017 57 
371018 3 
371019 22 
371025 22 
371032 1 
371036 14 
371039 6 
371049 3 
371058 18 
371059 8 
371065 143 
371070 7 
371078 18 
371081 42 
371088 11 
371092 1 
371111 33 
371113 1 
371114 8 
371120 65 
371125 12 
371132 15 
371136 76 
371139 48 
371142 10 
371144 52 
371150 48 
371152 6 
371156 80 
371160 28 
371165 78 
371190 1 
371195 36 
371196 1 
371198 16 
371203 2 
371205 34 
371207 25 
371209 10 
371210 2 
371211 16 
371213 45 
371217 13 
371222 140 
371225 8 
371227 57 
371233 8 
371236 54 
371240 10 
371251 18 
371255 7 
371260 25 
371266 4 
371274 25 
371276 8 
371288 1 
371303 36 
371311 9 
371323 10 
371330 8 
371336 19 
371351 20 
371359 11 
371365 11 
371367 7 
371387 26 
371441 2 
371444 2 
371447 2 
371452 36 
371457 6 
371464 52 
371468 1 
371483 38 
371518 3 
371531 55 
371534 3 
371579 2 
371623 56 
371631 1 
371635 10 
371638 47 
371642 2 
371646 15 
371657 4 
371667 3 
371676 3 
371678 31 
371689 11 
371700 63 
371706 19 
371710 19 
371721 7 
371739 2 
371753 1 
371759 48 
371763 1 
371764 40 
371771 1 
371784 1 
371788 1 
371801 25 
371813 1 
371814 3 
371815 1 
371817 67 
371828 9 
371833 1 
371837 10 
371845 9 
371911 1 
371937 6 
372055 2 
372107 3 
372196 3 
372218 4 
372258 9 
372300 2 
372308 3 
372330 10 
372334 60 
372444 2 
372539 1 
372594 24 
372628 8 
372643 19 
372660 16 
372697 57 
372717 32 
372768 4 
372813 3 
372920 1 
372927 5 
372937 9 
372962 11 
372987 1 
373014 1 
373015 2 
373058 14 
373067 1 
373068 19 
373078 6 
373081 12 
373097 3 
373108 3 
373115 3 
373154 36 
373159 3 
373162 1 
373165 2 
373169 2 
373172 6 
373180 1 
373209 21 
373210 35 
373230 8 
373260 7 
373264 19 
373269 22 
373272 21 
373276 8 
373281 36 
373311 10 
373319 12 
373338 20 
373349 10 
373357 41 
373365 12 
373374 27 
373379 1 
373386 4 
373389 7 
373406 89 
373421 18 
373430 8 
373431 1 
373438 71 
373450 13 
373478 1 
373488 2 
373491 2 
373492 97 
373501 1 
373502 35 
373510 13 
373532 36 
373545 75 
373548 46 
373551 8 
373576 7 
373580 6 
373592 1 
373600 4 
373604 20 
373613 74 
373619 5 
373633 39 
373646 1 
373653 6 
373656 1 
373659 15 
373664 1 
373671 6 
373736 1 
373742 7 
373757 5 
373760 2 
373770 1 
373795 1 
373820 7 
373835 2 
373839 17 
373843 8 
373849 16 
373851 5 
373896 5 
373924 1 
373930 62 
373971 10 
373972 5 
373982 3 
374041 15 
374066 5 
374113 8 
374187 6 
374465 5 
374495 1 
374545 1 
374750 13 
374841 7 
375164 2 
375228 2 
375367 15 
375448 5 
375461 59 
375497 4 
375637 2 
375734 4 
375746 1 
375753 3 
375756 11 
375803 25 
375812 2 
375827 9 
375833 50 
375834 1 
375837 6 
375846 4 
375850 2 
375854 9 
375855 11 
375857 7 
375859 12 
375865 4 
375894 35 
375899 8 
375903 2 
375910 8 
375936 1 
375940 58 
375941 1 
375942 2 
375944 1 
375952 6 
375958 7 
375959 8 
375967 32 
375977 7 
375980 9 
375984 57 
375992 1 
375993 40 
375996 1 
375998 5 
375999 21 
376004 32 
376013 40 
376020 3 
376023 23 
376025 12 
376027 70 
376032 3 
376036 26 
376040 9 
376045 23 
376047 1 
376051 138 
376058 2 
376069 1 
376078 4 
376083 15 
376088 1 
376100 10 
376106 6 
376110 5 
376124 14 
376126 18 
376127 4 
376130 3 
376138 62 
376155 13 
376180 8 
376195 1 
376198 1 
376240 14 
376254 20 
376285 23 
376291 1 
376303 4 
376310 1 
376318 19 
376323 53 
376326 21 
376335 9 
376342 4 
376343 26 
376346 4 
376353 9 
376358 6 
376360 1 
376361 3 
376364 9 
376367 7 
376383 1 
376393 7 
376401 5 
376430 4 
376443 9 
376475 3 
376478 3 
376487 6 
376504 6 
376561 8 
376677 1 
376685 26 
376701 4 
376721 4 
376760 3 
376883 1 
376893 10 
377115 1 
377139 5 
377534 3 
377599 3 
377653 1 
377709 3 
377734 6 
377993 1 
378087 16 
378110 18 
378207 4 
378391 1 
378413 3 
378425 10 
378480 3 
378512 1 
378567 8 
378585 9 
378592 7 
378603 3 
378616 12 
378628 1 
378637 7 
378651 22 
378655 15 
378658 2 
378660 23 
378666 4 
378670 1 
378682 1 
378688 5 
378691 1 
378695 6 
378697 2 
378699 4 
378704 8 
378711 1 
378716 7 
378725 5 
378739 2 
378747 11 
378758 3 
378769 7 
378773 5 
378781 2 
378782 7 
378785 8 
378789 10 
378793 2 
378796 3 
378800 1 
378802 5 
378805 11 
378807 2 
378812 6 
378820 1 
378821 3 
378825 30 
378829 5 
378838 1 
378844 6 
378847 57 
378852 2 
378853 16 
378854 3 
378856 49 
378864 1 
378867 13 
378872 12 
378875 2 
378884 2 
378886 10 
378888 4 
378913 1 
378915 1 
378924 28 
378931 1 
378932 38 
378935 2 
378938 11 
378941 48 
378944 11 
378945 2 
378954 9 
378960 40 
378963 7 
378971 3 
378974 4 
378979 5 
378981 2 
378984 3 
378987 1 
378992 1 
378997 2 
379003 4 
379014 1 
379017 10 
379023 34 
379025 1 
379027 38 
379031 163 
379037 28 
379044 2 
379053 3 
379055 29 
379059 4 
379062 6 
379073 35 
379081 5 
379086 4 
379093 63 
379100 1 
379150 6 
379157 9 
379165 24 
379168 12 
379171 13 
379184 44 
379198 4 
379945 2 
379971 5 
379973 1 
379979 17 
379982 6 
379991 23 
379994 3 
379999 55 
380011 63 
380017 1 
380027 4 
380031 9 
380037 61 
380040 14 
380043 6 
380053 13 
380057 49 
380058 1 
380062 3 
380066 19 
380070 6 
380093 3 
380106 14 
380110 19 
380118 57 
380123 9 
380130 1 
380131 17 
380147 1 
380148 8 
380150 12 
380153 20 
380162 1 
380166 8 
380169 38 
380173 18 
380179 2 
380180 9 
380181 11 
380182 32 
380196 3 
380200 12 
380204 1 
380208 12 
380214 24 
380249 6 
380257 1 
380292 3 
380308 6 
380312 5 
380329 1 
380334 3 
380336 11 
380341 21 
380344 3 
380345 14 
380350 114 
380352 9 
380353 3 
380358 7 
380362 19 
380365 5 
380372 4 
380375 1 
380382 9 
380395 4 
380407 9 
380418 2 
380421 4 
380446 1 
380451 3 
380501 12 
380524 1 
380529 2 
380557 4 
380562 54 
380569 6 
380603 2 
380631 14 
380661 14 
380666 13 
380702 44 
380731 13 
380739 11 
380810 1 
380824 2 
380827 2 
380863 2 
380871 2 
380901 41 
380907 6 
380929 15 
380937 5 
380938 1 
380939 1 
380945 23 
380954 14 
380962 10 
380969 9 
380972 6 
380977 1 
380980 1 
380988 7 
380994 2 
381001 3 
381013 16 
381028 11 
381050 1 
381053 27 
381056 30 
381057 4 
381061 14 
381064 9 
381065 1 
381072 2 
381075 5 
381080 4 
381105 2 
381106 19 
381110 2 
381115 35 
381119 5 
381120 13 
381148 4 
381158 6 
381184 5 
381186 1 
381191 5 
381192 3 
381195 2 
381201 18 
381213 1 
381219 6 
381227 3 
381236 6 
381239 3 
381240 6 
381245 10 
381253 1 
381262 2 
381265 13 
381271 1 
381275 24 
381279 1 
381286 1 
381292 1 
381335 5 
381338 2 
381345 9 
381348 3 
381351 3 
381357 7 
381359 1 
381362 28 
381366 27 
381369 1 
381370 36 
381385 1 
381414 2 
381420 1 
381426 1 
381434 42 
381440 7 
381447 21 
381452 4 
381458 25 
381466 13 
381470 4 
381477 15 
381485 27 
381497 2 
381507 1 
381510 3 
381518 1 
381527 1 
381532 1 
381533 20 
381541 14 
381546 1 
381594 19 
381609 10 
381612 18 
381629 11 
381640 11 
381645 75 
381662 16 
381666 7 
381677 7 
381681 6 
381686 5 
381690 31 
381705 1 
381706 15 
381707 8 
381713 5 
381717 12 
381723 22 
381733 7 
381757 9 
381760 7 
381763 8 
381776 1 
381791 11 
381801 31 
381811 30 
381817 3 
381822 12 
381825 3 
381831 9 
381833 75 
381838 13 
381845 5 
381862 2 
381904 6 
381925 4 
381943 24 
381973 10 
381977 1 
382122 25 
382125 41 
382132 20 
382177 3 
382295 13 
382298 6 
382396 1 
382461 60 
382495 5 
382581 2 
382584 11 
382611 1 
382641 9 
382690 14 
382708 10 
382726 3 
382758 6 
382770 1 
382777 5 
382788 1 
382808 3 
382816 1 
382817 6 
382835 3 
382840 3 
382864 37 
382885 2 
382888 4 
382891 14 
382896 3 
382900 16 
382918 10 
382923 1 
382928 3 
382931 1 
382935 18 
382936 1 
382941 21 
382948 13 
382951 15 
382952 2 
382955 5 
382959 7 
382965 54 
382967 1 
382968 5 
382973 2 
382976 1 
382977 15 
382980 3 
382986 2 
382990 3 
383001 2 
383008 9 
383019 24 
383023 29 
383028 4 
383029 4 
383048 6 
383072 4 
383073 12 
383086 1 
383087 1 
383088 17 
383219 16 
383258 1 
383294 22 
383300 5 
383390 1 
383448 9 
383462 1 
383478 29 
383570 6 
383592 31 
383720 30 
383777 79 
383955 1 
384044 8 
384064 1 
384254 12 
384331 53 
384381 3 
384429 54 
384520 6 
384587 2 
384722 1 
384898 8 
384925 1 
384937 6 
385158 1 
385179 19 
385245 1 
385255 1 
385363 5 
385396 5 
385471 1 
385771 6 
385780 48 
385815 2 
385950 8 
385953 2 
385984 1 
386000 1 
386002 6 
386010 14 
386089 1 
386095 2 
386104 2 
386113 7 
386122 1 
386126 1 
386127 1 
386130 9 
386138 4 
386142 3 
386165 7 
386166 4 
386167 3 
386169 5 
386175 6 
386177 19 
386181 5 
386185 2 
386187 2 
386198 3 
386233 8 
386240 11 
386242 21 
386250 56 
386258 3 
386284 2 
386370 1 
386398 18 
386427 3 
386503 1 
386569 30 
386721 7 
386753 1 
386754 41 
386767 3 
386776 22 
386780 9 
386834 2 
386899 1 
387156 9 
387187 13 
387235 7 
387328 13 
387393 1 
387465 2 
387520 14 
387577 2 
387587 3 
387599 5 
387649 1 
387801 7 
387806 12 
387831 8 
387865 26 
387919 2 
387921 60 
388066 18 
388112 3 
388136 5 
388208 64 
388233 2 
388301 18 
388319 18 
388388 38 
388407 3 
388551 28 
388555 6 
388584 74 
388662 49 
388843 6 
388873 6 
388876 7 
388895 1 
389055 1 
389074 4 
389084 1 
389187 2 
389215 12 
389234 1 
389264 5 
389267 2 
389276 5 
389285 3 
389288 5 
389293 1 
389304 4 
389309 2 
389322 4 
389338 24 
389457 3 
389475 1 
389495 2 
389585 1 
389704 2 
389744 1 
389775 8 
389802 7 
389819 4 
389827 4 
389892 7 
389898 11 
389906 1 
389932 2 
389978 1 
389987 1 
390023 13 
390026 6 
390031 8 
390034 13 
390037 1 
390040 14 
390041 1 
390051 8 
390055 11 
390061 5 
390069 7 
390078 1 
390083 2 
390087 2 
390251 14 
390258 91 
390266 104 
390283 1 
390396 2 
390411 18 
390445 11 
390544 9 
390563 4 
390585 41 
390627 10 
390651 1 
390667 2 
390718 3 
390797 1 
390800 40 
390858 1 
390862 15 
390870 75 
390871 1 
390872 2 
390879 22 
390927 1 
390953 2 
390959 112 
390982 9 
390993 14 
391009 4 
391039 16 
391066 4 
391083 50 
391088 2 
391149 2 
391150 42 
391188 11 
391197 4 
391229 13 
391249 2 
391252 17 
391272 22 
391296 4 
391339 27 
391371 2 
391374 3 
391413 6 
391444 1 
391479 3 
391491 16 
391507 1 
391540 4 
391548 11 
391552 1 
391560 6 
391566 14 
391568 3 
391570 22 
391578 9 
391593 1 
391594 30 
391596 16 
391601 54 
391605 7 
391611 23 
391617 2 
391621 28 
391625 70 
391628 50 
391635 1 
391637 46 
391647 20 
391653 2 
391655 6 
391656 7 
391671 47 
391676 22 
391681 4 
391685 25 
391688 43 
391693 24 
391696 1 
391702 7 
391707 23 
391717 8 
391723 11 
391737 8 
391739 43 
391746 3 
391747 24 
391757 4 
391763 24 
391766 14 
391770 1 
391787 30 
391793 23 
391806 4 
391810 5 
391813 5 
391819 34 
391834 144 
391837 2 
391842 3 
391848 147 
391859 5 
391865 1 
391870 4 
391879 1 
391888 30 
391891 9 
391900 1 
391907 1 
391930 12 
391940 1 
391941 1 
391944 3 
391949 4 
391961 1 
391966 1 
391971 1 
391977 1 
391980 9 
391992 2 
391995 3 
392020 4 
392023 3 
392027 1 
392032 18 
392055 6 
392068 9 
392091 1 
392098 1 
392101 2 
392135 3 
392200 4 
392220 4 
392223 2 
392234 6 
392235 2 
392262 2 
392300 7 
392303 1 
392312 3 
392313 4 
392321 1 
392323 3 
392325 9 
392326 2 
392329 1 
392333 1 
392356 2 
392359 4 
392364 1 
392365 4 
392374 4 
392378 10 
392385 6 
392389 4 
392390 7 
392394 3 
392402 5 
392408 4 
392424 2 
392428 15 
392429 2 
392431 7 
392432 3 
392434 4 
392439 7 
392455 3 
392501 5 
392531 1 
392534 9 
392566 8 
392595 45 
392604 9 
392606 1 
392607 18 
392615 25 
392627 1 
392633 1 
392657 1 
392662 15 
392665 1 
392668 5 
392670 1 
392674 2 
392679 14 
392682 2 
392686 36 
392702 23 
392708 1 
392736 3 
392758 6 
392781 2 
392784 2 
392795 2 
392796 1 
392800 9 
392803 2 
392809 10 
392816 2 
392824 10 
392832 29 
392846 5 
392854 23 
392906 16 
392921 2 
392923 8 
392941 23 
392956 3 
392958 1 
392994 2 
393062 1 
393064 4 
393178 7 
393231 6 
393239 2 
393253 64 
393255 17 
393259 22 
393260 45 
393261 3 
393270 15 
393276 35 
393295 8 
393298 34 
393302 12 
393319 8 
393321 50 
393327 6 
393335 13 
393367 1 
393380 78 
393393 9 
393402 34 
393418 45 
393422 11 
393451 6 
393553 36 
393577 9 
393633 23 
393654 30 
393698 86 
393729 19 
393913 17 
394035 7 
394052 1 
394065 4 
394182 1 
394187 1 
394197 9 
394245 435 
394281 3 
394387 2 
394449 3 
394450 20 
394469 2 
394607 12 
394676 70 
394799 1 
394965 1 
394980 5 
394982 4 
394991 2 
395005 5 
395010 8 
395035 3 
395063 11 
395066 2 
395102 7 
395111 3 
395140 38 
395198 10 
395228 3 
395234 2 
395239 2 
395275 11 
395295 7 
395329 4 
395337 9 
395380 18 
395386 11 
395390 25 
395394 1 
395399 2 
395401 3 
395465 1 
395491 58 
395499 4 
395505 4 
395609 5 
395616 1 
395623 2 
395732 3 
398325 2 
398328 3 
398332 3 
398343 2 
398348 3 
398351 1 
398352 9 
398357 6 
398370 2 
398377 4 
398381 2 
398383 7 
398386 24 
398389 16 
398391 3 
398395 63 
398401 11 
398404 10 
398413 4 
398425 4 
398428 9 
398431 17 
398445 3 
398446 12 
398449 7 
398453 18 
398455 1 
398459 4 
398460 34 
398462 1 
398466 12 
398472 4 
398474 1 
398480 5 
398483 7 
398518 1 
398631 8 
400911 14 
400928 2 
400957 3 
400962 4 
400965 34 
400970 11 
400977 50 
400986 3 
400990 6 
400995 47 
401006 167 
401020 1 
401037 1 
401039 1 
401052 5 
401057 8 
401060 158 
401062 1 
401065 5 
401071 5 
401073 2 
401075 3 
401090 13 
401095 3 
401097 2 
401099 6 
401107 41 
401111 20 
401116 1 
401123 17 
401143 14 
401246 1 
401268 2 
401277 2 
401281 3 
401284 3 
401287 2 
401294 3 
401297 7 
401303 14 
401308 3 
401313 4 
401437 4 
401497 1 
401525 38 
401564 44 
401635 1 
401697 3 
401745 22 
401776 6 
401838 2 
402662 3 
403154 4 
403163 20 
403750 3 
403899 7 
404105 69 
404196 1 
404418 1 
405389 1 
405412 2 
405421 8 
405426 18 
405428 1 
405431 9 
405433 42 
405437 18 
405440 3 
405443 2 
405447 87 
405448 1 
405450 8 
405451 147 
405453 75 
405456 1 
405458 17 
405467 6 
405469 3 
405509 10 
405514 64 
405518 2 
405522 8 
405527 16 
405530 13 
405540 1 
405545 16 
405549 9 
405676 6 
405680 1 
405683 5 
405684 2 
405777 1 
405799 1 
405810 25 
405819 4 
405880 1 
405894 1 
406004 1 
406044 1 
406047 27 
406048 19 
406052 12 
406053 22 
406056 7 
406057 8 
406064 35 
406077 2 
406078 5 
406081 4 
406090 11 
406115 1 
406128 8 
406138 27 
406183 17 
406194 2 
406225 2 
406245 10 
406253 7 
406256 4 
406270 33 
406272 5 
406275 9 
406283 14 
406288 36 
406290 6 
406350 1 
406365 22 
406385 2 
406392 1 
406403 2 
406416 1 
406417 5 
406447 20 
406455 6 
406463 43 
406471 5 
406477 1 
406490 4 
406522 9 
406523 2 
406529 1 
406543 2 
406644 4 
406682 2 
406729 44 
406739 1 
406776 33 
406787 28 
406798 1 
406910 2 
406936 1 
406939 31 
406952 6 
406958 29 
406961 8 
407104 1 
407129 31 
407201 21 
407223 1 
407232 23 
407238 7 
407248 5 
407261 1 
407276 6 
407278 2 
407295 13 
407297 3 
407303 2 
407306 4 
407308 18 
407311 2 
407348 1 
407360 94 
407365 9 
407367 26 
407369 32 
407373 21 
407374 9 
407377 12 
407380 55 
407381 2 
407384 6 
407387 67 
407388 26 
407390 81 
407405 14 
407410 6 
407428 14 
407440 70 
407448 98 
407449 1 
407453 9 
407459 14 
407463 1 
407465 6 
407467 5 
407471 14 
407483 4 
407485 97 
407486 1 
407491 13 
407497 8 
407502 2 
407507 1 
407511 113 
407521 37 
407526 1 
407539 11 
407542 1 
407547 1 
407549 5 
407550 1 
407555 6 
407649 8 
407660 1 
407670 1 
407682 5 
407687 8 
407694 21 
407696 58 
407702 10 
407718 37 
407724 7 
407735 11 
407768 1 
407797 68 
407815 12 
407854 1 
407872 1 
407923 1 
407932 2 
407954 4 
407957 12 
407965 3 
407971 2 
407984 4 
407993 3 
407994 14 
408000 11 
408009 31 
408014 9 
408020 5 
408033 2 
408063 28 
408071 4 
408074 5 
408086 32 
408105 4 
408160 15 
408207 3 
408227 2 
408232 29 
408234 3 
408252 1 
408256 107 
408269 15 
408327 1 
408328 18 
408353 1 
408371 3 
408394 15 
408407 6 
408437 5 
408439 11 
408451 30 
408523 2 
408569 11 
408574 2 
408585 11 
408608 60 
408620 3 
408623 3 
408628 4 
408633 34 
408639 28 
408641 7 
408648 11 
408650 23 
408658 131 
408665 5 
408669 27 
408679 2 
408680 22 
408681 11 
408682 3 
408687 31 
408688 40 
408692 2 
408700 11 
408703 12 
408704 5 
408706 2 
408708 15 
408709 21 
408711 1 
408720 30 
408725 37 
408732 8 
408733 4 
408734 1 
408736 71 
408745 19 
408746 29 
408750 44 
408758 2 
408764 24 
408770 29 
408771 47 
408773 3 
408783 44 
408788 16 
408800 25 
408803 2 
408805 6 
408811 4 
408826 46 
408827 23 
408834 6 
408837 10 
408841 23 
408846 11 
408855 26 
408860 2 
408878 1 
408880 5 
408896 1 
408915 2 
408937 15 
408943 3 
408952 5 
408962 2 
408986 15 
408991 6 
408993 5 
408998 54 
409008 9 
409049 12 
409101 10 
409105 2 
409117 16 
409119 1 
409160 5 
409217 1 
409222 13 
409257 7 
409273 1 
409284 3 
409295 7 
409300 4 
409304 9 
409310 5 
409315 6 
409319 12 
409322 1 
409327 2 
409335 3 
409348 60 
409360 3 
409363 2 
409367 1 
409368 4 
409380 7 
409390 1 
409416 1 
409442 4 
409480 1 
409493 6 
409496 7 
409501 5 
409507 12 
409509 5 
409531 7 
409545 3 
409554 1 
409574 1 
409584 4 
409594 3 
409620 2 
409678 3 
409680 2 
409700 15 
409730 2 
409733 3 
409750 13 
409766 1 
409863 4 
410052 7 
410079 7 
410091 3 
410310 33 
410345 21 
410364 2 
410433 1 
410501 27 
410590 2 
410640 14 
410664 1 
410689 19 
410766 1 
410772 6 
410792 10 
410817 2 
410826 8 
410841 19 
410844 24 
410846 4 
410864 25 
410876 2 
410885 1 
410888 13 
410896 4 
410920 23 
410928 7 
410936 38 
410943 2 
410945 11 
410949 4 
410952 21 
410954 1 
410957 5 
410963 1 
410967 7 
410970 1 
410979 5 
410984 13 
410987 16 
410995 10 
411095 1 
411176 4 
411278 15 
411290 77 
411292 2 
411298 4 
411300 27 
411304 1 
411325 4 
411328 10 
411460 4 
411483 19 
411528 21 
411796 4 
412086 8 
412254 2 
412295 28 
412299 2 
412330 2 
412523 1 
412543 87 
412647 7 
412673 26 
412785 13 
412788 29 
412947 28 
412968 3 
412992 2 
413105 1 
413186 8 
413204 1 
413220 52 
413233 3 
413272 27 
413274 39 
413301 5 
413371 29 
413474 3 
413499 55 
413505 11 
413506 1 
413629 24 
413636 37 
413638 29 
413652 134 
413659 1 
413663 24 
413693 17 
413697 2 
413698 18 
413702 9 
413710 3 
413738 10 
413763 18 
413817 9 
413822 2 
413825 9 
413835 3 
413846 8 
413856 3 
413869 101 
413889 34 
413910 63 
413950 3 
414003 10 
414010 63 
414020 10 
414055 3 
414066 8 
414077 3 
414098 24 
414134 8 
414152 2 
414213 15 
414259 2 
414344 45 
414349 1 
414403 10 
414431 1 
414527 3 
414562 14 
414588 41 
414658 2 
414774 26 
414806 4 
414822 19 
414832 9 
414836 30 
414844 1 
414983 1 
414989 5 
415164 15 
415172 7 
415287 9 
415329 6 
415332 4 
415347 27 
415379 1 
415389 71 
415398 21 
415400 108 
415408 17 
415413 49 
415419 13 
415421 7 
415425 14 
415438 83 
415442 12 
415458 5 
415463 1 
415487 4 
415491 9 
415505 3 
415520 4 
415524 8 
415531 51 
415549 35 
415551 4 
415558 2 
415573 1 
415594 43 
415603 4 
415606 2 
415613 10 
415615 17 
415621 41 
415625 162 
415628 3 
415632 9 
415658 42 
415665 2 
415716 4 
415724 33 
415728 5 
415729 1 
415730 11 
415733 11 
415738 27 
415743 40 
415749 6 
415802 12 
415856 28 
415971 1 
415974 1 
415987 19 
415988 1 
415992 2 
416400 1 
416451 8 
416476 8 
416508 5 
416513 1 
416627 15 
416635 19 
416658 8 
416661 49 
416666 5 
416689 2 
416791 8 
416952 13 
417009 5 
417051 5 
417127 2 
417143 17 
417166 1 
417281 6 
417283 4 
417349 9 
417464 1 
417474 2 
417492 1 
417620 2 
417621 4 
417682 3 
417823 7 
417973 22 
418038 2 
418070 35 
418161 4 
418200 2 
418213 14 
418219 12 
418222 13 
418226 5 
418230 3 
418242 95 
418246 26 
418254 80 
418259 17 
418271 8 
418275 2 
418292 6 
418299 6 
418301 5 
418328 1 
418344 41 
418377 105 
418392 3 
418418 29 
418466 17 
418467 1 
418469 22 
418471 1 
418476 3 
418479 31 
418482 21 
418492 8 
418501 7 
418527 2 
418557 4 
418574 5 
418583 2 
418587 4 
418612 4 
418637 1 
418659 1 
418680 2 
418719 2 
418722 7 
418763 7 
418768 7 
418774 11 
418835 10 
418877 9 
418885 4 
418918 14 
418955 6 
419073 13 
419117 1 
419210 1 
419229 1 
419236 2 
419244 1 
419251 11 
419261 4 
419270 19 
419276 11 
419288 11 
419293 3 
419298 1 
419303 20 
419307 5 
419311 18 
419317 3 
419321 8 
419323 1 
419336 16 
419340 4 
419344 23 
419350 2 
419375 1 
419376 2 
419391 1 
419405 23 
419411 4 
419416 12 
419421 3 
419422 20 
419430 2 
419433 28 
419436 2 
419442 20 
419444 7 
419448 9 
419451 3 
419458 3 
419476 27 
419482 5 
419491 48 
419495 8 
419501 27 
419507 6 
419509 25 
419515 32 
419521 39 
419524 11 
419532 6 
419537 24 
419564 14 
419565 4 
419566 106 
419574 35 
419577 2 
419583 5 
419589 1 
419591 14 
419592 1 
419597 2 
419603 3 
419612 2 
419622 1 
419633 1 
419652 1 
419660 2 
419668 14 
419670 4 
419675 23 
419678 3 
419681 1 
419688 1 
419717 26 
419730 30 
419763 39 
419782 3 
419796 6 
419797 2 
419799 8 
419800 17 
419808 15 
419812 18 
419818 4 
419820 1 
419822 2 
419826 5 
419828 17 
419830 13 
419841 10 
419845 2 
419848 19 
419855 3 
419874 1 
419876 38 
419885 28 
419894 6 
419899 11 
419903 7 
419920 13 
419922 23 
419930 6 
419934 1 
419938 5 
419940 12 
419942 9 
419945 1 
419947 5 
419957 1 
419958 1 
419959 36 
419961 8 
419985 10 
419988 8 
419993 55 
419996 8 
420000 5 
420003 3 
420004 10 
420007 15 
420017 1 
420022 2 
420046 3 
420053 4 
420056 5 
420068 20 
420084 6 
420088 3 
420119 12 
420189 16 
420212 4 
420232 1 
420255 5 
420288 3 
420318 3 
420325 1 
420335 6 
420365 1 
420386 1 
420396 1 
420450 1 
420580 6 
420627 29 
420777 10 
420787 26 
420800 2 
420841 26 
420857 1 
420858 7 
420966 1 
420978 2 
421114 8 
421233 3 
421288 1 
421299 4 
421383 2 
421388 20 
421431 5 
421482 7 
421510 3 
421609 8 
421694 5 
421753 5 
421762 1 
421811 6 
421816 2 
422020 1 
422122 5 
422169 4 
422370 1 
422377 12 
422465 3 
422522 1 
422556 21 
422586 20 
422689 41 
422727 30 
422814 8 
422888 11 
422977 1 
422997 3 
423032 1 
423043 5 
423044 6 
423055 1 
423058 3 
423107 23 
423124 7 
423132 30 
423147 2 
423148 6 
423167 10 
423171 12 
423176 15 
423179 15 
423182 5 
423188 8 
423197 9 
423201 34 
423205 7 
423212 8 
423226 8 
423250 27 
423295 3 
423302 25 
423303 21 
423312 3 
423320 1 
423322 1 
423324 2 
423327 15 
423345 3 
423350 20 
423354 25 
423357 42 
423381 2 
423402 5 
423410 7 
423412 50 
423419 1 
423421 4 
423425 1 
423429 5 
423438 5 
423465 5 
423473 3 
423485 1 
423519 4 
423522 3 
423527 1 
423533 4 
423540 3 
423571 4 
423612 28 
423624 23 
423626 102 
423627 1 
423628 2 
423642 34 
423651 10 
423652 99 
423658 3 
423659 1 
423664 48 
423668 1 
423681 3 
423692 3 
423704 1 
423719 24 
423743 26 
425891 1 
425895 2 
425897 1 
425903 1 
425920 5 
425939 2 
425975 2 
425980 6 
425985 2 
425990 6 
426008 1 
426009 1 
426013 3 
426017 9 
426025 3 
426028 2 
426032 5 
426045 2 
426053 1 
426055 2 
426068 1 
426078 4 
426217 2 
426277 1 
426308 23 
426325 15 
426346 4 
426459 14 
426487 4 
426491 1 
426501 10 
426519 14 
426568 60 
426572 14 
426577 11 
426578 6 
426610 3 
426612 1 
426619 5 
426631 5 
426639 1 
426655 6 
426677 2 
426688 7 
426714 2 
426722 10 
426744 4 
426794 2 
426807 21 
426810 6 
426820 1 
426830 5 
426837 3 
426840 2 
426844 22 
426847 7 
426850 3 
426853 1 
426854 2 
426857 14 
426858 1 
426859 17 
426861 5 
426862 2 
426863 6 
426877 1 
426881 4 
426889 18 
426899 8 
426903 7 
426907 3 
426908 9 
426913 2 
426915 13 
426918 9 
426919 1 
426921 5 
426924 4 
426933 1 
426936 11 
426944 5 
426949 41 
426951 3 
426955 10 
426959 1 
426962 4 
426967 3 
426970 1 
426973 9 
426974 10 
426975 8 
426976 2 
426977 34 
426983 14 
426997 49 
427005 1 
427012 1 
427015 3 
427047 10 
427051 9 
427064 3 
427078 10 
427079 22 
427084 10 
427087 2 
427095 15 
427097 5 
427101 16 
427112 9 
427118 1 
427126 9 
427133 19 
427139 1 
427146 9 
427521 6 
427549 28 
427553 62 
427559 4 
427560 1 
427568 4 
427571 9 
427574 11 
427578 3 
427582 3 
427590 22 
427595 21 
427600 6 
427602 11 
427603 4 
427608 31 
427646 6 
427655 5 
427659 1 
427663 4 
427666 1 
427667 15 
427677 14 
427825 1 
427827 3 
427831 2 
427847 3 
427849 4 
427865 1 
427872 24 
428012 21 
428143 3 
428175 4 
428218 5 
428287 39 
428321 1 
428463 9 
428472 56 
428706 87 
428717 1 
428744 4 
428774 60 
428775 3 
428853 10 
428937 1 
429032 10 
429039 1 
429043 1 
429090 1 
429115 12 
429131 2 
429164 10 
429203 3 
429211 8 
429213 4 
429214 6 
429234 4 
429245 1 
429253 6 
429257 2 
429265 7 
429305 3 
429308 2 
429314 20 
429327 3 
429338 4 
429344 14 
429354 17 
429357 1 
429362 5 
429370 3 
429377 5 
429380 2 
429408 3 
429411 1 
429418 3 
429421 2 
429423 1 
429426 1 
429429 1 
429433 3 
429437 6 
429445 6 
429459 42 
429483 1 
429513 11 
429520 28 
429521 1 
429572 4 
429696 12 
430070 9 
430247 18 
430340 40 
430478 3 
430504 12 
430553 27 
430591 6 
430617 8 
430624 1 
430744 9 
430754 2 
430775 1 
430901 1 
430943 9 
431064 111 
431088 56 
431094 20 
431100 44 
431114 2 
431120 14 
431124 6 
431199 3 
431219 5 
431243 3 
431247 1 
431256 16 
431284 2 
431296 54 
431301 1 
431304 4 
431308 1 
431344 15 
431364 1 
431388 12 
431391 3 
431397 4 
431406 7 
431437 33 
431450 36 
431492 1 
431507 1 
431513 22 
431521 3 
431525 3 
431526 3 
431530 7 
431535 47 
431540 1 
431548 4 
431573 23 
431585 1 
431599 1 
431601 1 
431603 3 
431606 21 
431610 7 
431642 2 
431655 15 
431661 5 
431664 4 
431680 28 
431690 1 
431741 7 
431771 7 
431799 12 
431800 1 
431817 12 
431818 2 
431819 4 
431829 17 
431837 5 
431850 6 
431853 27 
431856 1 
431860 7 
431865 18 
431890 3 
431895 10 
431898 3 
431901 5 
431909 20 
431918 1 
431922 37 
431930 77 
431931 1 
431938 11 
431945 5 
431953 4 
431965 3 
431979 9 
431992 10 
432008 10 
432057 5 
432143 8 
432180 1 
432261 7 
432265 1 
432273 30 
432300 11 
432403 1 
432452 1 
432476 9 
432548 13 
432707 2 
432759 1 
433051 1 
433115 15 
433122 3 
433160 1 
433484 4 
433495 4 
433518 3 
433643 10 
433690 3 
433725 22 
433905 27 
433976 20 
434001 6 
434008 3 
434121 7 
434156 1 
434159 9 
434163 16 
434171 33 
434181 1 
434182 6 
434187 10 
434231 19 
434237 3 
434239 3 
434240 18 
434241 9 
434246 1 
434250 105 
434262 9 
434268 3 
434273 7 
434289 9 
434301 25 
434340 6 
434444 3 
434550 8 
434577 3 
434611 10 
434622 18 
434780 15 
434974 6 
434985 11 
435403 1 
435437 21 
435460 2 
435763 3 
435765 8 
435766 6 
435771 57 
435775 63 
435778 69 
435782 2 
435784 5 
435785 11 
435799 14 
435807 37 
435842 16 
435846 11 
435854 33 
435860 13 
435863 1 
435874 1 
435885 2 
435903 2 
436055 18 
436078 3 
436082 7 
436085 2 
436094 3 
436110 4 
436255 1 
436263 3 
436403 1 
436415 4 
436437 4 
436569 8 
436599 1 
436623 5 
436628 1 
436644 25 
436773 1 
436777 4 
436786 25 
436791 10 
436794 4 
436796 8 
436802 25 
436805 2 
436810 5 
436814 6 
436818 4 
436821 6 
436825 2 
436832 3 
436836 5 
436844 10 
436852 6 
436857 5 
436861 2 
436864 17 
436870 1 
436871 12 
436874 8 
436880 46 
436936 1 
439446 1 
439574 1 
439638 3 
439740 7 
439772 6 
439986 1 
440008 6 
440028 4 
440167 6 
440431 59 
440442 2 
440520 18 
440676 10 
440763 1 
440815 11 
440855 5 
440901 3 
440964 2 
441001 10 
441003 33 
441097 1 
441137 2 
441178 5 
441188 81 
441194 1 
441201 10 
441342 15 
441352 8 
441353 1 
441356 8 
441363 4 
441374 2 
441378 1 
441393 3 
441401 20 
441404 1 
441406 17 
441409 12 
441411 6 
441412 22 
441418 16 
441422 15 
441428 30 
441444 6 
441450 19 
441451 8 
441462 16 
441465 1 
441467 2 
441471 62 
441477 2 
441478 1 
441485 1 
441495 1 
441503 29 
441505 2 
441572 1 
441619 1 
441660 27 
441675 2 
441778 20 
441797 2 
441799 9 
441803 7 
441806 4 
441823 8 
441839 52 
441932 1 
441939 3 
441964 2 
441976 2 
441997 1 
441998 27 
442013 1 
442057 35 
442314 14 
442344 8 
442454 17 
442526 2 
442776 19 
442802 3 
442856 2 
442910 1 
442920 6 
442934 5 
442938 1 
442949 4 
442955 1 
442980 4 
443052 24 
443081 16 
443111 11 
443161 13 
443199 2 
443201 184 
443221 12 
443246 84 
443275 46 
443280 37 
443284 57 
443288 13 
443299 18 
443318 3 
443337 30 
443348 4 
443461 3 
443470 15 
443472 6 
443496 18 
443555 22 
443687 1 
443698 4 
443704 5 
443707 6 
443752 1 
443762 2 
443789 3 
443817 4 
443846 2 
443865 13 
443955 4 
444086 3 
444286 2 
444467 1 
444551 1 
444600 4 
444618 4 
444620 2 
444629 1 
444640 31 
444643 27 
444732 8 
444777 13 
444781 3 
444785 3 
444789 7 
444793 20 
444807 50 
444810 9 
444813 8 
444814 35 
444816 47 
444817 15 
444822 8 
444824 34 
444826 7 
444833 8 
444834 33 
444837 4 
444842 14 
444851 10 
444853 6 
444856 2 
444862 1 
444863 8 
444872 3 
444902 9 
444907 1 
444909 1 
444910 40 
444913 1 
444914 9 
444925 1 
444931 1 
444934 2 
444939 17 
444940 10 
444942 16 
444943 1 
444955 4 
444968 2 
444980 1 
444986 2 
444991 3 
445077 4 
445099 1 
445251 2 
445810 1 
445827 5 
446442 6 
446445 20 
446453 2 
446632 2 
446786 12 
447043 1 
447051 27 
447240 11 
447250 4 
447252 3 
447386 16 
447405 4 
447409 1 
447415 19 
447420 24 
447427 29 
447431 8 
447438 1 
447442 3 
447450 62 
447468 25 
447484 13 
447499 8 
447500 11 
447501 21 
447518 12 
447520 1 
447526 1 
447532 1 
447538 4 
447547 4 
447560 6 
447632 4 
447646 3 
447657 1 
447697 10 
447878 2 
448038 16 
448161 2 
448201 3 
448272 6 
448391 3 
448486 3 
448678 1 
448723 23 
448805 6 
448971 1 
449023 1 
449092 1 
449167 18 
449176 1 
449193 7 
449216 1 
449353 6 
449366 1 
449373 2 
449382 20 
449404 11 
449415 3 
449416 10 
449427 18 
449428 1 
449433 10 
449434 4 
449435 10 
449438 62 
449443 35 
449453 4 
449454 14 
449455 3 
449456 2 
449457 9 
449462 37 
449465 1 
449468 4 
449470 8 
449474 2 
449481 1 
449485 7 
449489 2 
449494 43 
449499 1 
449501 14 
449527 13 
449613 7 
449614 3 
449645 11 
449664 1 
449790 11 
449810 11 
449820 23 
449828 3 
449837 2 
449855 5 
449863 1 
449953 4 
449960 1 
449969 56 
449981 4 
450036 9 
450039 1 
450057 4 
450059 7 
450176 23 
450344 48 
450359 99 
450395 2 
450466 17 
450541 7 
450543 8 
450561 10 
450570 14 
450573 1 
450575 50 
450578 1 
450582 3 
450584 3 
450594 2 
450609 6 
450616 24 
450632 5 
450660 25 
450678 4 
450700 20 
450762 10 
450807 16 
450814 4 
450934 32 
450977 125 
451123 13 
451139 4 
451234 9 
451321 19 
451331 7 
451353 3 
451397 3 
451417 3 
451431 10 
451457 4 
451467 5 
451605 1 
451746 3 
451763 1 
451795 5 
451798 15 
451823 2 
451872 28 
451890 18 
451893 1 
451946 10 
452075 3 
452081 2 
452088 6 
452114 2 
452122 1 
452143 2 
452210 4 
452240 11 
452290 8 
452296 3 
452298 9 
452302 11 
452312 3 
452313 31 
452314 2 
452318 3 
452323 6 
452336 6 
452339 6 
452341 6 
452342 4 
452351 13 
452358 4 
452389 1 
452397 2 
452432 5 
452436 11 
452450 3 
452455 22 
452461 4 
452467 1 
452468 28 
452469 16 
452472 1 
452473 13 
452476 9 
452480 4 
452487 5 
452499 21 
452504 29 
452507 16 
452509 40 
452512 16 
452513 11 
452518 1 
452535 3 
452542 28 
452546 35 
452549 1 
452550 2 
452557 1 
452563 1 
452566 3 
452570 3 
452580 7 
452581 1 
452600 2 
452706 30 
452724 1 
452744 1 
452747 3 
452939 2 
453049 2 
453071 2 
453075 1 
453120 7 
453140 24 
453144 5 
453265 2 
453273 6 
453293 5 
453300 31 
453313 18 
453323 13 
453370 6 
453397 7 
453424 4 
453439 4 
453458 20 
453473 17 
453477 6 
453479 3 
453489 12 
453492 2 
453496 6 
453500 2 
453501 11 
453504 4 
453508 1 
453511 2 
453515 2 
453520 3 
453523 18 
453529 1 
453548 50 
453555 5 
453564 5 
453577 1 
453660 1 
453737 13 
453796 3 
453838 15 
453875 4 
453899 5 
453933 4 
453949 4 
453965 3 
453980 2 
454081 3 
454094 3 
454113 1 
454258 2 
454274 12 
454379 1 
454430 12 
454446 1 
454600 8 
454604 37 
454611 49 
454614 32 
454616 21 
454617 5 
454618 11 
454627 2 
454629 36 
454647 1 
454656 1 
454658 20 
454662 12 
454668 7 
454676 11 
454684 6 
454688 3 
454696 64 
454699 98 
454703 1 
454707 62 
454710 4 
454720 16 
454724 14 
454725 1 
454728 5 
454731 1 
454732 15 
454737 1 
454749 8 
454771 7 
454789 1 
454876 6 
454895 4 
454899 1 
454906 8 
454909 1 
454917 10 
454919 1 
454927 24 
454939 8 
454951 77 
454954 7 
454962 3 
455084 4 
455123 1 
455232 2 
455256 6 
455264 3 
455345 1 
455393 9 
455476 3 
455522 1 
455548 1 
455551 1 
455606 8 
455612 26 
455628 19 
455669 4 
455673 2 
455697 8 
455727 1 
455736 7 
455833 2 
455842 1 
455982 33 
456011 11 
456055 1 
456077 2 
456100 11 
456254 8 
456278 2 
456350 2 
456483 1 
456683 19 
456914 2 
456962 1 
456985 47 
457056 1 
457264 4 
457557 31 
457594 9 
457627 3 
457638 2 
457651 11 
457659 1 
457693 3 
457750 5 
457769 1 
457784 1 
458441 3 
458447 2 
458452 31 
458460 5 
458467 3 
458471 21 
458485 75 
458493 2 
458495 19 
458499 17 
458506 1 
458509 39 
458517 1 
458546 71 
458570 16 
458573 21 
458577 1 
458585 1 
458597 1 
458599 1 
458622 20 
458626 54 
458642 1 
458648 26 
458665 2 
458670 2 
458678 49 
458681 7 
458691 28 
458704 52 
458709 7 
458712 1 
458715 47 
458746 10 
458754 4 
458756 4 
458762 4 
458763 14 
458770 16 
458789 2 
458829 1 
459283 1 
460190 5 
460216 7 
460345 1 
460355 49 
460363 102 
460406 34 
460407 1 
460408 1 
460510 1 
460543 6 
460546 7 
460556 5 
460592 6 
460595 36 
460727 115 
460738 1 
460744 32 
460748 14 
460755 10 
460775 9 
460781 1 
460782 35 
460784 58 
460789 14 
460801 4 
460809 2 
460871 3 
460957 6 
460972 4 
460988 33 
461002 12 
461015 4 
461024 10 
461107 9 
461162 3 
461184 5 
461192 4 
461303 2 
461322 3 
461346 12 
461461 4 
461465 7 
461504 17 
461542 7 
461561 4 
461607 17 
461610 6 
461628 2 
461630 8 
461631 2 
461640 4 
461648 22 
461657 7 
461660 3 
461669 10 
461685 1 
461705 6 
461727 2 
461749 1 
461820 1 
461822 13 
461832 9 
461840 2 
461879 1 
461909 3 
461931 28 
461936 8 
461941 29 
461962 1 
461965 11 
461979 17 
461980 11 
461988 3 
461994 2 
461998 9 
462000 20 
462006 3 
462009 1 
462010 34 
462011 16 
462016 13 
462025 5 
462034 1 
462037 6 
462055 8 
462082 6 
462127 4 
462129 5 
462218 5 
462251 5 
462317 1 
462410 4 
462416 18 
462425 12 
462437 21 
462466 5 
462483 7 
462506 27 
462513 4 
462520 3 
462559 3 
462573 1 
462582 1 
462674 1 
462678 9 
462728 1 
462745 43 
462779 2 
462792 25 
462941 14 
462976 1 
463081 2 
463120 2 
463126 1 
463131 3 
463183 14 
463277 2 
463342 5 
463452 2 
463779 7 
463941 15 
464087 14 
464188 2 
464240 8 
464326 2 
464545 32 
465053 1 
465819 2 
465829 14 
465955 4 
465968 8 
465973 9 
465979 6 
465983 1 
465984 4 
466002 7 
466037 8 
466043 1 
466050 8 
466054 3 
466056 1 
466062 9 
466064 1 
466066 3 
466072 4 
466075 8 
466082 14 
466092 1 
466099 4 
466113 1 
466115 64 
466119 1 
466122 1 
466138 1 
466160 1 
466163 12 
466169 1 
466172 2 
466174 8 
466177 10 
466181 39 
466183 2 
466189 2 
466195 2 
466204 6 
466208 2 
466222 5 
466240 119 
466261 1 
466268 17 
466273 3 
466277 7 
466282 1 
466283 31 
466290 24 
466300 19 
466302 3 
466306 4 
466307 37 
466321 1 
466326 32 
466338 3 
466341 4 
466350 13 
466360 19 
466364 8 
466369 11 
466379 24 
466387 18 
466406 7 
466410 2 
466414 9 
466417 1 
466424 5 
466431 8 
466434 35 
466462 74 
466466 6 
466469 13 
466472 29 
466473 5 
466504 7 
466510 27 
466515 24 
466516 12 
466519 97 
466523 3 
466524 40 
466532 7 
466573 3 
466590 16 
466596 67 
466600 6 
466602 56 
466603 3 
466606 16 
466616 3 
466619 3 
466620 16 
466645 1 
466761 63 
466780 72 
466814 24 
466820 11 
466844 19 
466877 41 
466913 7 
466919 16 
466921 1 
466925 5 
466931 51 
466940 11 
466972 4 
466997 16 
467002 4 
467004 5 
467010 2 
467013 4 
467014 38 
467017 11 
467018 7 
467021 3 
467023 32 
467029 1 
467032 18 
467092 3 
467103 2 
467119 63 
467122 10 
467125 39 
467128 2 
467135 4 
467139 1 
467164 11 
467167 1 
467306 11 
467324 4 
467335 24 
467347 7 
467452 2 
467467 4 
467469 1 
467482 3 
467488 32 
467503 2 
467674 5 
467679 13 
467964 2 
468040 4 
468090 1 
468147 3 
468213 11 
468248 11 
468298 9 
468316 3 
468460 27 
468578 64 
468628 11 
468638 13 
468644 12 
468738 23 
468766 46 
468774 2 
469012 23 
469125 1 
469129 2 
469134 21 
469249 37 
469288 12 
469339 8 
469364 72 
469448 2 
469469 62 
469489 7 
469503 26 
469510 2 
469518 19 
469542 1 
469623 3 
469630 3 
469665 1 
469672 3 
469816 3 
469851 1 
469899 12 
470108 3 
470247 19 
470252 1 
470646 3 
471080 1 
471976 1 
472084 3 
472154 1 
472200 3 
472437 8 
473054 2 
473726 2 
473748 33 
473891 3 
473946 5 
474046 5 
474054 1 
474058 28 
474083 3 
474089 7 
474092 5 
474097 6 
474105 2 
474109 6 
474111 1 
474112 3 
474114 20 
474117 2 
474124 8 
474140 1 
474149 9 
474159 33 
474164 1 
474167 5 
474175 17 
474180 19 
474184 9 
474186 1 
474189 4 
474198 9 
474200 21 
474204 18 
474206 5 
474209 28 
474214 7 
474221 9 
474227 8 
474231 15 
474245 5 
474251 5 
474262 8 
474265 13 
474275 4 
474300 1 
474317 10 
474405 9 
474423 2 
474434 21 
474442 1 
474445 1 
474447 22 
474448 2 
474450 27 
474455 2 
474478 1 
474480 8 
474486 4 
474488 8 
474568 3 
474603 15 
474619 51 
474620 1 
474654 55 
474696 6 
474732 27 
474787 2 
474847 24 
474888 11 
475018 22 
475030 21 
475235 13 
475269 10 
475361 69 
475499 16 
475559 1 
475647 8 
475700 3 
475716 22 
475761 23 
475781 7 
475921 2 
475998 2 
476052 3 
476088 1 
476106 16 
476123 4 
476137 21 
476214 1 
476337 16 
476351 1 
476386 11 
476416 5 
476428 32 
476430 53 
476458 1 
476472 54 
476482 17 
476483 1 
476484 28 
476485 1 
476502 2 
476516 3 
476529 11 
476534 37 
476549 25 
476550 2 
476567 8 
476594 33 
476618 6 
476621 13 
476640 5 
476642 2 
476645 4 
476659 4 
476663 1 
476674 2 
476681 5 
476689 63 
476695 1 
476697 23 
476704 1 
476707 32 
476710 12 
476711 8 
476720 4 
476721 2 
476722 3 
476724 93 
476731 22 
476737 3 
476739 2 
476742 18 
476756 21 
476791 34 
476799 27 
476800 13 
476816 11 
476823 75 
476826 68 
476828 9 
476838 2 
476844 1 
476848 2 
476855 4 
476858 12 
476863 14 
476866 4 
476869 15 
476870 1 
476871 31 
476873 15 
476875 26 
476881 9 
476888 6 
476892 2 
476895 6 
476898 7 
476903 2 
476906 1 
476912 41 
476919 17 
476921 8 
476923 1 
476924 10 
476929 13 
476932 27 
476954 3 
477011 6 
477036 11 
477049 29 
477055 4 
477076 129 
477088 31 
477093 2 
477106 6 
477109 8 
477110 2 
477111 26 
477117 25 
477121 1 
477130 15 
477136 74 
477142 6 
477145 1 
477148 5 
477152 5 
477158 4 
477160 5 
477164 10 
477172 1 
477175 2 
477176 2 
477177 1 
477178 13 
477184 4 
477191 2 
477197 6 
477267 34 
477280 25 
477286 3 
477303 1 
477308 1 
477315 22 
477317 3 
477325 4 
477342 16 
477357 16 
477361 35 
477363 1 
477370 2 
477399 15 
477404 13 
477418 30 
477440 2 
477443 1 
477444 4 
477451 2 
477455 2 
477458 73 
477461 2 
477462 14 
477463 25 
477481 18 
477488 2 
477495 8 
477500 2 
477532 4 
477542 2 
477556 7 
477559 1 
477560 1 
477564 12 
477573 8 
477590 9 
477625 2 
477662 3 
479015 2 
479124 4 
479130 2 
479143 3 
479150 2 
479154 26 
479159 2 
479166 3 
479178 26 
479181 2 
479191 3 
479198 12 
479204 5 
479206 38 
479215 1 
479218 1 
479229 4 
479235 56 
479250 9 
479253 46 
479299 9 
479422 30 
479454 44 
479460 16 
479573 1 
479601 27 
479742 9 
479825 24 
479976 2 
480078 8 
480183 3 
480289 3 
480371 19 
480393 23 
480403 4 
480513 2 
480554 2 
480737 7 
480848 2 
481015 1 
481030 36 
481038 11 
481041 58 
481051 10 
481054 24 
481055 97 
481062 53 
481078 7 
481087 7 
481090 4 
481094 45 
481104 1 
481118 20 
481125 3 
481130 2 
481135 22 
481139 11 
481140 4 
481146 17 
481150 18 
481153 6 
481155 23 
481158 26 
481166 5 
481170 6 
481181 11 
481328 2 
481334 1 
483561 2 
483562 1 
483567 3 
483570 9 
483571 33 
483576 3 
483581 1 
483582 1 
483583 2 
483584 5 
483586 1 
483590 4 
483592 16 
483594 3 
483616 14 
483623 9 
483667 21 
483669 9 
483673 83 
483677 8 
483680 3 
483687 34 
483690 3 
483693 16 
483696 1 
483702 70 
483713 22 
483839 9 
483841 1 
483843 2 
483853 7 
483865 30 
483871 4 
483879 5 
483882 1 
483902 11 
483923 1 
484100 5 
484206 25 
484249 22 
484255 2 
484263 5 
484302 7 
484453 9 
484548 8 
484552 6 
484564 8 
484568 1 
484575 23 
484579 13 
484584 10 
484587 3 
484595 3 
484598 1 
484601 5 
484603 3 
484608 3 
484613 31 
484618 20 
484661 6 
484671 7 
484672 6 
484675 1 
484676 81 
484678 2 
484682 31 
484684 1 
484690 3 
484694 2 
484696 9 
484697 5 
484708 4 
484749 1 
484870 8 
484978 4 
485009 2 
485074 1 
485192 1 
485213 27 
486751 7 
486755 18 
486763 5 
486775 36 
486776 4 
486785 1 
486788 1 
486795 27 
486799 10 
486804 3 
486813 1 
486820 6 
486826 20 
486828 7 
486834 1 
486837 2 
486842 20 
486850 46 
486855 55 
486860 4 
486865 25 
486871 4 
486902 3 
486928 1 
487041 3 
487071 1 
487094 26 
487102 11 
487211 17 
487215 1 
487221 3 
487228 6 
487244 12 
487249 1 
487257 10 
487302 6 
487351 3 
487438 3 
487473 2 
487551 2 
487592 1 
487600 1 
487613 4 
487753 51 
487782 5 
487876 2 
487896 4 
487904 30 
487927 8 
487931 4 
488075 1 
488095 2 
488247 3 
488271 1 
488282 8 
488414 6 
488425 8 
488433 7 
488442 4 
488459 10 
488550 1 
488571 3 
488574 27 
488577 13 
488579 17 
488604 5 
488615 25 
488637 4 
488673 1 
488696 4 
488697 17 
488712 5 
488717 101 
488737 29 
488751 25 
488759 24 
488763 34 
488781 1 
488799 17 
488810 20 
488884 3 
488895 1 
488921 13 
488926 4 
488947 52 
488978 1 
489079 1 
489091 14 
489130 14 
489139 1 
489257 14 
489286 7 
489340 5 
489433 12 
489491 32 
489582 1 
489836 28 
490193 1 
490196 1 
490210 1 
490220 2 
490234 13 
490245 3 
490320 2 
490334 2 
490340 1 
490390 4 
490404 5 
490511 4 
490530 1 
490545 2 
490549 11 
490581 9 
490589 17 
490600 7 
490612 26 
490618 2 
490630 75 
490636 2 
490637 7 
490639 1 
490642 6 
490653 1 
490666 10 
490667 1 
490676 2 
490677 1 
490682 15 
490685 162 
490695 1 
490697 25 
490700 2 
490702 2 
490706 1 
490708 6 
490711 5 
490713 12 
490724 21 
490734 10 
490745 18 
490762 5 
490767 1 
490768 1 
490772 30 
490777 17 
490778 7 
490785 17 
490788 11 
490789 11 
490791 11 
490800 27 
490804 22 
490807 19 
490811 21 
490816 3 
490822 33 
490834 4 
490839 13 
490842 7 
490843 2 
490845 14 
490853 21 
490862 64 
490888 13 
490900 34 
490952 2 
490961 13 
490975 7 
490985 10 
490990 20 
490997 1 
491002 10 
491004 15 
491010 5 
491015 19 
491031 12 
491034 7 
491045 76 
491047 7 
491058 3 
491063 80 
491066 1 
491076 5 
491103 51 
491112 33 
491127 22 
491130 30 
491132 1 
491134 11 
491136 16 
491143 1 
491162 7 
491171 3 
491180 14 
491191 8 
491250 5 
491254 35 
491264 6 
491266 12 
491299 18 
491307 3 
491331 10 
491362 6 
491966 3 
492864 1 
492875 7 
492886 8 
492892 4 
492922 7 
492926 4 
492929 2 
492938 4 
492950 3 
492963 2 
492974 16 
492978 1 
492985 15 
492992 25 
492993 2 
492997 1 
493001 2 
493010 106 
493013 3 
493016 34 
493020 3 
493021 3 
493022 6 
493042 3 
493063 21 
493091 6 
493106 21 
493114 20 
493129 5 
493131 12 
493173 45 
493185 23 
493203 15 
493215 3 
493217 1 
493379 2 
493389 3 
493396 12 
493401 12 
493440 1 
493521 1 
493539 22 
493562 7 
493943 8 
493988 16 
494039 19 
494042 3 
494122 6 
494171 1 
494172 5 
494173 5 
494183 2 
494186 84 
494187 2 
494194 3 
494197 8 
494215 5 
494227 32 
494229 1 
494232 9 
494240 2 
494243 1 
494246 14 
494259 14 
494277 2 
494395 1 
494414 7 
494441 9 
494457 1 
494460 23 
494897 5 
495091 10 
495237 60 
495392 2 
495402 15 
495410 5 
495413 2 
495418 4 
495419 5 
495423 15 
495426 10 
495427 40 
495436 25 
495441 63 
495447 11 
495450 27 
495458 3 
495487 5 
495497 19 
495499 5 
495505 9 
495507 16 
495510 11 
495516 3 
495520 7 
495521 4 
495528 1 
495531 15 
495543 8 
495570 30 
495574 7 
495667 8 
495680 1 
495683 1 
495691 7 
495718 1 
495810 2 
496007 3 
496791 7 
496804 12 
496943 3 
496977 2 
496980 1 
496981 13 
496986 1 
496990 53 
496995 4 
496996 2 
496997 55 
497006 5 
497009 44 
497012 6 
497047 3 
497058 9 
497061 14 
497064 8 
497074 3 
497078 2 
497079 3 
497082 7 
497087 12 
497092 3 
497264 1 
497430 1 
499019 3 
499150 2 
499212 3 
499213 2 
499286 2 
499308 1 
499530 1 
499574 9 
499792 42 
499874 12 
499888 29 
499957 8 
499999 8 
500007 20 
500021 8 
500057 1 
500166 1 
500195 5 
500508 13 
500509 1 
500531 106 
500680 2 
500838 11 
500978 17 
501023 3 
501057 7 
501073 8 
501076 1 
501085 3 
501095 4 
501114 36 
501275 14 
501288 20 
501312 8 
501315 32 
501337 9 
501414 10 
501426 1 
501475 4 
501488 17 
501495 3 
501567 1 
501583 1 
501587 23 
501604 1 
501638 22 
501643 9 
501655 1 
501658 5 
501661 19 
501665 3 
501707 4 
501715 5 
501720 2 
501722 2 
501723 13 
501727 15 
501728 1 
501733 22 
501739 3 
501742 2 
501745 10 
501747 1 
501748 5 
501753 7 
501758 33 
501768 62 
501773 10 
501777 40 
501780 11 
501801 25 
501803 2 
501811 38 
501823 12 
501836 40 
501843 4 
501893 2 
501947 13 
501962 9 
501988 3 
502123 7 
502150 10 
502197 4 
502247 1 
502250 11 
502255 15 
502300 4 
502316 8 
502323 6 
502341 1 
502479 20 
502484 4 
502487 5 
502501 5 
502507 3 
502511 1 
502520 5 
502523 9 
502548 1 
502582 1 
502652 8 
502671 14 
502756 4 
502816 1 
502859 3 
502886 2 
502965 3 
502982 23 
503033 21 
503185 1 
503419 37 
503436 3 
503471 8 
503479 13 
503534 47 
503642 3 
503653 17 
503764 2 
503778 1 
503787 2 
503904 2 
503929 23 
503986 28 
503992 1 
504074 2 
504084 6 
504103 6 
504126 2 
504138 1 
504144 2 
504145 2 
504156 8 
504200 1 
504279 3 
504283 3 
504287 20 
504293 1 
504302 5 
504303 1 
504309 5 
504439 45 
504450 9 
504456 9 
504463 21 
504475 15 
504479 3 
504480 4 
504482 3 
504493 2 
504502 1 
504506 54 
504509 20 
504512 25 
504513 5 
504514 62 
504519 41 
504521 68 
504523 63 
504526 2 
504529 18 
504531 1 
504532 49 
504533 2 
504535 9 
504539 2 
504551 40 
504562 3 
504571 3 
504604 95 
504612 5 
504675 18 
504701 24 
504711 3 
504731 1 
504732 27 
504736 9 
504741 51 
504745 5 
504746 13 
504750 140 
504754 17 
504764 15 
504768 1 
505162 4 
505172 7 
505188 4 
505210 1 
505294 16 
505393 9 
505495 1 
505513 14 
505521 2 
505529 95 
505532 5 
505540 4 
505542 16 
505553 1 
505575 1 
505583 1 
505586 8 
505592 3 
505594 60 
505595 1 
505598 2 
505601 1 
505602 2 
505609 15 
505611 12 
505618 102 
505624 10 
505632 7 
505669 3 
505751 6 
505762 1 
505785 1 
505791 22 
512776 29 
512782 26 
512799 31 
512806 30 
512814 24 
512817 1 
512818 73 
512823 11 
512827 46 
512830 5 
512835 12 
512857 21 
512867 4 
512871 19 
512881 11 
512889 5 
512894 6 
512906 8 
512908 3 
512911 4 
512913 7 
512920 17 
512926 3 
512931 31 
512944 5 
512948 1 
512963 3 
513050 5 
513067 22 
513070 1 
513164 9 
513168 9 
513173 6 
513182 8 
513243 9 
513246 28 
513252 5 
513273 11 
513353 1 
513456 3 
513458 1 
513471 2 
513483 19 
513581 8 
513643 15 
513763 1 
513869 1 
513889 1 
513958 28 
513973 26 
514004 17 
514024 1 
514030 4 
514054 1 
514060 11 
514068 1 
514389 9 
514415 3 
514440 20 
514461 6 
514479 3 
514650 12 
514741 1 
514756 2 
514759 12 
514778 4 
514976 23 
515099 23 
515140 1 
515151 3 
515295 6 
515309 10 
515447 2 
515451 1 
515455 19 
515463 4 
515467 47 
515474 10 
515479 21 
515481 15 
515490 26 
515500 2 
515509 10 
515517 9 
515546 44 
515552 8 
515553 2 
515559 1 
515562 5 
515568 5 
515573 1 
515576 2 
515582 3 
515586 6 
515589 9 
515596 6 
515602 8 
515619 59 
515638 4 
515652 14 
515820 4 
515838 1 
515958 4 
515961 1 
516116 7 
516291 33 
516342 3 
516417 2 
516520 2 
516635 2 
516636 5 
516736 2 
516754 11 
516773 5 
516787 16 
516865 30 
517044 19 
517127 6 
517152 15 
517250 3 
517333 11 
517422 14 
517431 1 
517459 11 
517520 30 
517544 1 
518215 2 
518833 2 
518977 3 
519349 4 
519585 2 
520195 14 
520472 2 
520631 3 
520656 17 
521341 12 
521435 13 
521772 24 
522146 4 
523042 11 
523239 2 
523448 2 
524042 2 
524547 2 
525041 5 
525129 4 
525255 1 
526091 20 
526348 4 
526492 3 
526744 3 
526773 10 
526814 2 
526922 4 
526935 13 
526947 5 
526953 3 
526960 3 
526973 36 
526979 4 
526981 4 
526985 13 
526986 1 
526987 6 
527004 18 
527011 19 
527013 14 
527015 10 
527017 15 
527021 3 
527024 6 
527031 4 
527046 7 
527050 32 
527054 5 
527058 74 
527063 2 
527064 9 
527068 9 
527070 29 
527081 10 
527090 3 
527096 8 
527100 11 
527101 55 
527104 12 
527107 2 
527114 45 
527117 3 
527121 5 
527123 4 
527134 9 
527148 29 
527183 1 
527240 18 
527254 1 
527418 4 
527461 2 
527597 33 
527616 6 
527631 15 
527755 3 
527758 1 
527761 1 
527766 6 
527905 1 
527908 1 
527954 12 
528037 4 
528059 2 
528064 1 
528088 1 
528095 1 
528122 2 
528134 28 
528149 24 
528156 9 
528164 25 
528190 7 
528198 88 
528201 7 
528204 64 
528207 46 
528222 1 
528245 4 
528247 41 
528249 1 
528258 18 
530012 1 
530150 2 
530481 2 
530523 45 
530582 1 
530685 3 
530690 1 
530744 3 
530761 7 
530856 10 
530883 4 
531135 1 
532267 7 
532276 23 
532277 8 
532283 6 
532286 26 
532293 17 
532297 3 
532300 4 
532301 35 
532305 1 
532310 5 
532312 1 
532315 24 
532316 15 
532321 68 
532327 1 
532329 1 
532361 2 
532367 3 
532399 11 
532405 27 
532411 5 
532415 1 
532417 13 
532421 31 
532426 6 
532429 3 
532432 10 
532435 17 
532436 40 
532438 31 
532441 10 
532446 1 
532455 6 
532459 5 
532462 12 
532463 49 
532623 2 
532641 24 
532681 48 
532766 1 
532848 43 
532914 9 
532944 1 
532956 6 
533099 9 
533136 6 
533153 54 
533164 7 
533178 8 
533284 5 
533403 1 
533417 9 
533453 117 
533470 39 
533472 5 
533476 2 
533482 21 
533485 36 
533497 43 
533500 5 
533508 74 
533511 1 
533516 3 
533519 13 
533520 2 
533521 16 
533525 2 
533529 2 
533533 1 
533538 112 
533565 9 
533566 2 
533578 1 
533584 2 
533592 5 
533594 9 
533617 4 
533627 19 
533633 7 
533644 3 
533662 36 
533684 61 
533723 6 
533735 12 
533746 8 
533786 30 
533795 50 
533820 7 
533925 43 
533940 16 
533964 23 
533975 21 
533992 18 
534119 2 
534130 38 
534141 4 
534238 3 
534355 2 
534361 12 
534365 6 
534385 30 
534405 1 
534535 7 
534544 9 
534545 7 
534576 5 
534869 2 
534871 3 
534887 2 
534987 4 
534996 11 
535037 3 
535043 6 
535048 5 
535053 8 
535059 5 
535065 17 
535072 21 
535085 3 
535106 22 
535113 17 
535117 22 
535119 6 
535124 1 
535128 2 
535132 32 
535140 7 
535143 8 
535149 37 
535163 39 
535176 11 
535308 1 
535462 1 
535481 4 
535484 1 
535621 1 
535767 13 
535804 6 
535844 1 
536008 60 
536085 3 
536096 1 
536105 5 
536129 2 
536135 1 
536142 1 
536239 2 
536278 5 
536281 1 
536282 5 
536287 25 
536289 1 
536307 22 
536326 8 
536327 2 
536331 1 
536334 1 
536335 9 
536340 1 
536343 37 
536351 17 
536352 7 
536358 2 
536360 5 
536383 38 
536386 1 
536390 8 
536394 4 
536395 42 
536397 7 
536407 6 
536415 1 
536514 29 
536536 5 
536542 79 
536662 7 
536706 27 
536790 5 
536963 38 
537005 7 
537212 19 
537236 1 
537246 26 
537257 9 
537351 4 
537359 13 
537364 133 
537370 21 
537375 1 
537381 78 
537387 2 
537392 5 
537511 1 
537520 1 
537530 6 
537532 17 
537536 9 
537545 1 
537549 3 
537562 2 
537573 11 
537574 2 
537585 3 
537588 6 
537591 7 
537597 1 
537601 50 
537603 5 
537605 29 
537606 7 
537610 5 
537618 20 
537623 2 
537625 5 
537626 2 
537637 11 
537640 18 
537648 7 
537651 2 
537669 5 
537677 4 
537680 1 
537686 17 
537691 5 
537695 7 
537711 6 
537843 9 
537849 2 
537857 9 
537908 2 
537946 21 
537957 1 
538046 4 
538161 9 
538370 12 
538398 37 
538426 4 
538430 10 
538440 55 
538450 5 
538458 1 
538463 67 
538466 21 
538482 15 
538508 30 
538604 19 
538653 11 
538656 1 
538787 1 
538824 1 
538884 9 
539023 6 
539056 2 
539071 12 
539129 3 
539194 4 
539308 1 
539343 14 
539385 2 
539571 3 
539579 9 
539586 3 
539613 7 
539717 3 
539729 1 
539734 15 
539757 1 
539762 4 
539769 1 
539774 7 
539777 10 
539787 13 
539797 2 
539803 1 
539804 3 
539805 2 
539813 4 
539820 1 
539827 3 
539828 4 
539833 1 
539835 26 
539840 7 
539844 4 
539848 3 
539860 12 
539868 4 
539871 16 
539872 31 
539876 18 
539878 13 
539883 1 
539902 14 
539906 36 
539912 16 
539915 42 
539919 2 
539926 8 
539932 29 
539940 4 
540032 10 
540071 1 
540076 16 
540081 2 
540091 50 
540098 8 
540109 1 
540209 4 
540220 5 
540223 1 
540362 9 
540418 66 
540487 13 
540556 1 
540577 17 
540605 2 
540867 9 
540891 7 
540899 28 
540935 28 
541064 5 
541078 2 
541099 3 
541100 5 
541145 3 
541155 10 
541171 2 
541175 14 
541188 5 
541269 39 
541274 5 
541279 4 
541284 11 
541776 4 
541981 2 
542159 14 
542246 26 
542404 116 
542406 2 
542452 2 
542770 3 
542873 4 
542880 3 
542929 14 
543132 26 
543404 7 
543437 1 
543778 1 
543811 16 
544049 6 
544091 3 
544323 49 
544510 1 
544543 5 
544545 1 
544547 48 
544551 3 
544563 30 
544570 14 
544574 115 
544577 37 
544579 4 
544580 32 
544586 15 
544587 30 
544590 1 
544597 59 
544604 12 
544623 5 
544631 1 
544645 2 
544702 8 
544722 16 
544746 5 
544785 9 
544797 3 
544805 6 
544806 4 
544808 3 
544809 2 
544812 4 
544813 15 
544814 14 
544818 10 
544820 15 
544826 23 
544832 18 
544838 12 
544841 5 
544855 7 
544861 9 
544869 5 
544871 13 
544874 7 
544887 3 
544919 2 
544992 23 
545001 5 
545018 25 
545059 36 
545101 31 
545198 1 
545311 2 
545330 3 
545348 36 
545353 8 
545385 3 
545454 5 
545561 5 
545567 7 
545585 1 
545678 6 
545687 16 
545695 10 
545867 1 
545872 5 
545884 1 
545891 18 
545924 5 
545971 2 
546001 1 
546010 5 
546031 3 
546093 4 
546175 6 
546200 1 
546205 10 
546212 34 
546215 10 
546219 6 
546222 1 
546260 2 
546266 1 
546270 15 
546285 3 
546323 1 
546411 25 
546435 12 
546451 1 
546463 12 
546587 10 
546658 2 
546666 1 
546750 24 
546761 1 
546804 1 
546950 20 
546961 7 
546973 1 
547093 1 
547108 47 
547225 55 
547241 1 
547261 1 
547272 6 
547278 6 
547280 5 
547286 4 
547291 6 
547300 1 
547305 34 
547308 67 
547326 1 
547327 3 
547328 66 
547332 2 
547338 114 
547350 2 
547359 3 
547364 3 
547370 2 
547381 36 
547457 1
[truncated: 4,391,097 more chars]
