# Supplementary material for: Functional mapping of yeast genomes by saturated transposition
Source: eLife. 2017 May 8;6:e23570. doi: 10.7554/eLife.23570 (PMC5466422; doi:10.7554/eLife.23570)
Supplement: Supplementary file 1. — Processed dataset - Dpl1del.wig Processed dataset - Mmm1Del_Vps13D716H.wig Processed dataset - Psd2Del_Dpl1del.wig Processed dataset - V13D716H.wig Processed dataset - WildType1.wig Processed dataset - WildType2.wig Processed dataset - WT_plus_rapamycin.wig Processed dataset - Yen1on.wig summaries of the number of transposon and number of reads per gene, for all genes in each library (in the TXT format). Processed dataset - Dpl1del_pergene.txt Processed dataset - Mmm1Del_Vps13D716H_pergene.txt Processed dataset - Psd2Del_Dpl1del_pergene.txt Processed dataset - V13D716H_pergene.txt Processed dataset - WildType1_pergene.txt Processed dataset - WildType2_pergene.txt Processed dataset - WT_plus_rapamycin_pergene.txt Processed dataset - Yen1on_pergene.txt DOI: http://dx.doi.org/10.7554/eLife.23570.023 [file elife-23570-supp1.zip › Processed Dataset/Processed dataset - Yen1on.txt]

gene_name	number_of_transposon_per_gene	number_of_read_pergene
YAL069W	16	131
YAL068W-A	13	109
PAU8	2	5
YAL067W-A	10	44
SEO1	54	604
YAL066W	11	70
YAL065C	7	21
YAL064W-B	7	25
TDA8	7	34
YAL064W	6	23
YAL063C-A	10	74
FLO9	47	560
GDH3	157	2753
BDH2	105	1250
BDH1	66	630
YAL059C-A	24	172
ECM1	38	379
CNE1	69	1297
YAL056C-A	18	263
GPB2	144	1952
PEX22	25	423
ACS1	118	1658
FLC2	76	1026
OAF1	95	1044
AIM2	29	503
GEM1	105	1280
YAL047W-A	31	323
SPC72	9	52
AIM1	13	127
YAL045C	14	123
YAL044W-A	15	164
GCV3	45	791
PTA1	9	94
YAL042C-A	31	647
ERV46	111	1870
CDC24	17	208
CLN3	32	158
CYC3	250	4556
CDC19	1	0
YAL037C-B	2	1
YAL037C-A	20	384
YAL037W	54	392
RBG1	64	866
FUN12	9	39
YAL034C-B	34	1019
MTW1	21	201
FUN19	72	702
POP5	5	10
PRP45	71	1094
YAL031W-A	23	174
GIP4	93	1092
SNC1	27	472
MYO4	202	2543
FRT2	95	913
SAW1	74	799
YAL026C-A	47	320
DRS2	93	738
MAK16	0	0
LTE1	24	119
PMT2	97	1171
FUN26	115	1354
CCR4	80	712
ATS1	114	1523
YAL019W-A	86	1922
FUN30	119	1630
LDS1	74	856
PSK1	174	2334
YAL016C-B	23	100
YAL016C-A	23	456
TPD3	3	19
NTG1	102	1584
SYN8	62	778
DEP1	88	614
CYS3	22	84
SWC3	129	905
MDM10	6	12
SPO7	72	374
FUN14	85	1440
ERP2	91	1569
SSA1	113	1529
YAL004W	18	183
EFB1	1	0
VPS8	517	10251
TFC3	17	220
NUP60	385	8223
ERP1	207	4381
SWD1	129	1619
RFA1	11	103
SEN34	5	38
BUD14	202	3027
ADE1	2	2
KIN3	129	1565
CDC15	9	25
YAR019W-A	87	1591
PAU7	18	201
YAR023C	76	1561
UIP3	58	763
YAR028W	30	625
YAR029W	10	45
YAR030C	15	39
PRM9	41	616
MST28	42	448
YAT1	452	6990
YAR035C-A	26	147
SWH1	152	1693
YAR047C	11	84
FLO1	93	1198
YAR053W	10	21
YAR060C	0	0
YAR064W	22	174
YAR066W	1	0
YAR068W	4	25
YAR069C	0	0
YAR070C	4	15
PHO11	4	18
IMD1	15	191
YAR075W	10	71
YBL113C	9	26
YBL113W-A	0	0
YBL112C	0	0
YBL111C	0	0
YBL109W	22	215
PAU9	0	0
YBL108W	26	302
YBL107W-A	0	0
MIX23	20	169
SRO77	49	433
PKC1	2	4
SEA4	68	1176
RTG3	18	87
SFT2	31	165
ECM21	64	650
YBL100W-C	14	92
YBL100C	2	1
ATP1	6	8
BNA4	32	310
BRN1	5	18
YBL096C	17	143
YBL095W	23	291
YBL094C	8	21
ROX3	7	32
RPL32	0	0
SCS22	20	167
MAP2	30	289
MRP21	5	33
AVT5	48	423
TEL1	131	1529
RPL23A	35	355
YBL086C	23	175
BOI1	90	1007
CDC27	5	67
YBL083C	7	27
ALG3	27	238
YBL081W	25	153
PET112	47	719
NUP170	38	600
ATG8	6	6
YBL077W	12	144
ILS1	0	0
SSA3	88	998
AAR2	37	439
YBL073W	26	331
RPS8A	3	8
YBL071C-B	10	32
KTI11	9	41
YBL071C	11	68
YBL070C	9	81
AST1	34	351
YBL068W-A	8	80
PRS4	22	196
UBP13	39	241
SEF1	65	557
YBL065W	14	98
PRX1	31	300
KIP1	87	922
YBL062W	12	104
SKT5	58	530
YEL1	67	768
CMC2	11	30
YBL059W	33	292
SHP1	27	302
PTH2	25	466
PTC3	18	202
YBL055C	57	764
TOD6	50	851
YBL053W	14	90
SAS3	102	1018
PIN4	19	189
SEC17	1	0
MOH1	9	52
RRT1	13	70
EDE1	94	1265
PSY4	55	619
COR1	25	229
YBL044W	81	1486
ECM13	24	214
FUI1	84	1007
PRE7	0	0
ERD2	7	11
YBL039W-B	4	7
URA7	68	842
YBL039C-A	1	0
MRPL16	35	545
APL3	86	840
YBL036C	25	293
POL12	7	26
STU1	33	338
RIB1	6	44
HEK2	29	269
SHE1	31	170
PET9	2	1
YBL029C-A	25	138
YBL029W	104	1611
YBL028C	22	303
RPL19B	28	86
LSM2	0	0
RRN10	3	9
NCL1	85	1392
MCM2	7	89
PIM1	119	1350
HAP3	23	188
RFT1	4	5
APN2	128	1954
POP8	15	104
PEP1	173	2000
FUS3	110	1317
ACH1	106	1858
RRN6	29	139
FMT1	323	9802
YBL012C	58	674
SCT1	170	1950
YBL010C	76	1315
ALK2	172	3080
YBL008W-A	51	555
HIR1	179	1628
SLA1	139	1047
LDB7	69	716
YBL006W-A	37	326
PDR3	288	3521
UTP20	15	86
HTA2	76	931
HTB2	113	2453
ECM15	105	2280
NTH2	457	9307
RER2	33	865
COQ1	216	3494
GPI18	3	2
RCR1	173	3814
UGA2	231	4388
DSF2	372	8880
FLR1	183	2274
HHF1	16	86
HHT1	38	223
IPP1	25	362
YBR012C	40	478
YBR013C	47	384
GRX7	27	286
MNN2	120	1543
YBR016W	57	635
KAP104	7	53
GAL7	2	11
GAL10	36	306
GAL1	4	14
FUR4	129	1132
POA1	51	945
CHS3	105	771
SCO2	53	501
OLA1	32	383
ETR1	42	394
YBR027C	42	407
YPK3	103	874
CDS1	8	25
RKM3	41	393
RPL4A	15	83
YBR032W	72	713
EDS1	160	1957
HMT1	25	199
PDX3	13	72
CSG2	19	157
SCO1	43	415
CHS2	47	551
ATP3	4	17
FIG1	18	128
FAT1	46	235
CST26	56	550
QDR3	59	510
TCM62	58	486
GIP1	68	636
ZTA1	48	465
FMP23	27	291
RPS11B	8	24
REB1	2	1
REG2	43	367
YBR051W	16	101
RFS1	36	295
YBR053C	41	384
YRO2	22	259
PRP6	30	348
YBR056W	33	205
YBR056W-A	8	61
YBR056C-B	7	40
MUM2	30	341
UBP14	26	146
TSC3	3	3
AKL1	60	424
ORC2	11	45
TRM7	16	96
YBR062C	15	60
YBR063C	28	271
YBR064W	6	22
ECM2	47	386
NRG2	39	243
TIP1	16	193
BAP2	22	174
TAT1	21	98
ALG14	0	0
YBR071W	41	327
HSP26	13	137
YBR072C-A	32	240
RDH54	38	407
PFF1	53	616
ECM8	41	683
YBR076C-A	25	181
SLM4	44	356
ECM33	49	886
RPG1	13	62
SEC18	1	0
SPT7	27	203
UBC4	15	178
TEC1	54	300
MIS1	66	1093
RPL19A	20	206
AAC3	15	102
YBR085C-A	4	20
IST2	52	339
RFC5	0	0
POL30	0	0
YBR089W	0	0
NHP6B	46	285
YBR090C	80	558
TIM12	0	0
PHO3	26	268
PHO5	16	122
PBY1	47	376
RXT2	11	77
YBR096W	16	65
VPS15	27	208
MMS4	55	726
YBR099C	18	348
FES1	13	64
EXO84	15	74
SIF2	17	72
YBR103C-A	24	217
YMC2	35	366
VID24	23	196
PHO88	11	48
IML3	16	60
AIM3	55	385
CMD1	0	0
YBR109W-A	22	297
ALG1	3	6
YSA1	28	159
SUS1	14	89
CYC8	18	95
YBR113W	11	50
RAD16	43	573
LYS2	17	66
YBR116C	36	341
TKL2	50	617
TEF2	1	0
MUD1	11	123
CBP6	4	6
GRS1	0	0
YBR121C-A	0	0
MRPL36	7	50
TFC1	7	17
YBR124W	22	244
PTC4	27	140
TPS1	25	177
YBR126W-A	19	260
YBR126W-B	18	208
VMA2	5	22
ATG14	23	212
OPY1	8	56
SHE3	9	30
CCZ1	6	9
YBR131C-A	0	0
AGP2	30	334
HSL7	64	518
YBR134W	39	622
CKS1	5	16
MEC1	5	11
YBR137W	17	119
YBR138C	27	202
YBR139W	19	135
IRA1	29	185
BMT2	38	402
YBR141W-A	3	2
MAK5	5	6
SUP45	2	1
YBR144C	21	392
ADH5	21	284
MRPS9	11	32
RTC2	17	263
YSW1	34	335
ARA1	20	212
TBS1	24	253
APD1	21	166
SPP381	17	166
RIB7	0	0
RPB5	1	0
CNS1	1	0
SLI15	3	2
ICS2	11	93
AMN1	31	242
IFA38	2	2
CDC28	1	0
CSH1	29	180
TOS1	18	119
YSY6	5	20
EXO5	41	315
ARL1	4	12
UBS1	14	99
TYR1	3	2
POP7	1	0
PEX32	31	169
SSE2	28	204
NPL4	10	161
SEC66	11	165
SMY2	21	154
UMP1	5	26
YBR174C	11	93
SWD3	13	154
ECM31	15	91
EHT1	24	339
YBR178W	30	283
FZO1	24	150
DTR1	36	325
RPS6B	6	16
SMP1	39	391
YBR182C-A	6	50
YPC1	18	219
YBR184W	28	187
MBA1	10	47
PCH2	57	664
GDT1	13	74
NTC20	12	50
RPS9B	3	7
YBR190W	22	113
RPL21A	1	0
YBR191W-A	3	2
RIM2	11	42
MED8	1	0
AIM4	8	41
MSI1	22	175
PGI1	1	0
YBR196C-A	27	188
YBR196C-B	11	146
YBR197C	68	1029
TAF5	0	0
KTR4	13	89
BEM1	13	134
YBR200W-A	4	6
DER1	18	141
YBR201C-A	4	35
MCM7	5	32
COS111	26	243
LDH1	19	167
KTR3	42	442
YBR206W	17	140
FTH1	27	176
DUR1
YBR209W	39	419
ERV15	7	22
AME1	3	8
NGR1	18	214
MET8	35	333
SDS24	28	415
HPC2	11	43
YBP1	18	101
ATG12	6	19
PYC2	46	432
YBR219C	63	524
YBR220C	44	512
PDB1	22	228
YBR221W-A	22	252
PCS60	99	987
TDP1	83	888
YBR223W-A	13	246
YBR224W	20	145
YBR225W	33	217
YBR226C	4	9
MCX1	30	80
SLX1	19	112
ROT2	45	472
OM14	19	67
YBR230W-A	8	32
SWC5	23	147
YBR232C	16	87
PBP2	44	380
DAD3	3	4
ARC40	0	0
VHC1	36	287
ABD1	4	36
PRP5	1	0
YBR238C	33	256
ERT1	95	1052
THI2	35	584
YBR241C	35	337
YBR242W	17	189
ALG7	1	0
GPX2	11	62
ISW1	57	513
RRT2	14	109
ENP1	2	2
HIS7	22	168
ARO4	15	95
SPO23	35	351
MRPS5	11	70
DUT1	0	0
SRB6	3	3
TRS20	1	0
MTC4	27	263
YBR255C-A	9	27
RIB5	4	30
POP4	1	0
SHG1	5	13
YBR259W	37	276
RGD1	22	196
TAE1	18	74
MIC12	3	8
SHM1	29	296
YPT10	9	29
TSC10	2	7
REI1	20	114
SLM6	4	9
MRPL37	5	14
FMP21	5	36
BIT2	37	340
EFM2	19	214
HSM3	15	160
UBX7	18	116
CHK1	12	59
RIF1	37	364
PPS1	36	279
YBR277C	12	52
DPB3	17	127
PAF1	10	58
SAF1	31	333
DUG2	46	419
MRPL27	9	17
SSH1	18	149
YBR284W	76	952
YBR285W	1	0
APE3	26	213
YBR287W	23	307
APM3	22	152
SNF5	25	221
BSD2	17	85
CTP1	59	790
YBR292C	22	69
VBA2	30	334
SUL1	39	406
PCA1	68	726
PHO89	33	487
YBR296C-A	10	48
MAL33	27	218
MAL31	15	133
YBR298C-A	14	132
MAL32	4	12
YBR300C	8	17
PAU24	2	2
COS2	0	0
YCL076W	3	29
GEX1	6	47
VBA3	2	5
YCL068C	2	1
HMLALPHA2	0	0
HMLALPHA1	0	0
YCL065W	0	0
CHA1	9	46
VAC17	14	125
MRC1	27	214
KRR1	2	7
FYV5	16	93
ADF1	6	28
MIC10	9	50
PRD1	37	334
PEX34	9	32
KAR4	17	90
SPB1	6	17
PBN1	9	70
LRE1	50	554
APA1	21	336
YCL049C	42	311
YCL048W-A	3	6
SPS22	41	501
POF1	27	355
EMC1	42	320
YCL046W	11	19
MGR1	71	922
PDI1	2	1
YCL041C	47	386
YCL042W	55	577
GLK1	133	1979
GID7	89	1039
ATG22	76	624
SRO9	67	723
GFD2	172	2416
GRX1	12	124
LSB5	80	1213
MXR2	44	287
STE50	59	804
RRP7	1	0
HIS4	97	1008
BIK1	182	2913
RNQ1	44	619
FUS1	87	1106
HBN1	40	176
FRM2	55	1109
AGP1	158	2308
YCL023C	60	1222
KCC4	305	4266
YCL022C	99	1582
YCL021W-A	68	868
LEU2	0	0
NFS1	1	0
DCC1	33	329
BUD3	628	9396
YCL012C	69	384
GBP2	138	2000
SGF29	111	1757
ILV6	179	2555
STP22	133	2372
YCL007C	27	417
VMA9	19	118
LDB16	107	1336
PGS1	167	1870
YCL002C	171	2640
RER1	137	804
YCL001W-A	79	359
YCL001W-B	41	678
YCR001W	69	1156
CDC10	18	99
MRPL32	96	2159
YCP4	91	1460
CIT2	181	4072
YCR006C	387	8541
YCR007C	142	2079
SAT4	90	999
RVS161	48	365
ADY2	103	1741
ADP1	222	2655
PGK1	0	0
YCR013C	3	4
POL4	142	1422
YCR015C	70	899
YCR016W	49	391
CWH43	193	2452
SRD1	25	238
YCR018C-A	24	564
MAK32	75	1025
PET18	54	649
MAK31	18	285
HTL1	4	12
HSP30	52	708
YCR022C	55	651
YCR023C	137	2243
SLM5	54	482
YCR024C-B	11	42
PMP1	11	106
YCR025C	77	859
NPP1	119	1334
RHB1	27	199
FEN2	24	125
RIM1	13	37
SYP1	82	784
RPS14A	21	181
BPH1	200	1829
SNT1	40	366
ELO2	25	96
RRP43	0	0
RBK1	47	505
PHO87	65	715
BUD5	35	234
YCR038W-A	2	30
MATALPHA2	3	3
MATALPHA1	0	0
YCR041W	2	13
TAF2	28	480
YCR043C	15	354
PER1	5	14
RRT12	106	1042
YCR045W-A	41	451
IMG1	30	333
BUD23	16	51
YCR047W-A	2	1
YCR049C	18	317
ARE1	74	1063
YCR050C	9	118
YCR051W	17	170
RSC6	6	14
THR4	21	152
CTR86	5	6
PWP2	9	86
YIH1	29	563
TAH1	16	223
YCR061W	158	2073
YCR064C	36	753
BUD31	12	35
HCM1	59	622
RAD18	15	93
SED4	87	738
ATG15	86	736
CPR4	23	263
IMG2	12	53
RSA4	0	0
SSK22	79	929
SOL2	21	177
ERS1	23	349
YCR075W-A	8	46
FUB1	12	80
PAT1	32	295
PTC6	43	399
SRB8	23	128
YCR081C-A	3	11
AHC2	9	50
TRX3	13	130
TUP1	2	3
YCR085W	16	38
CSM1	21	137
YCR087W	12	99
YCR087C-A	12	99
ABP1	62	588
FIG2	52	360
YCR090C	8	29
KIN82	40	568
MSH3	47	367
CDC39	19	100
CDC50	6	12
OCA4	16	58
YCR095W-A	1	0
HMRA2	0	0
HMRA1	20	95
YCR097W-A	3	18
GIT1	28	234
YCR099C	7	30
YCR100C	7	70
YCR101C	6	28
YCR102C	31	422
YCR102W-A	1	0
PAU3	9	51
ADH7	41	443
RDS1	23	247
AAD3	16	86
YCR108C	5	15
COS7	4	20
YDL247W-A	0	0
MPH2	3	20
SOR2	2	2
HXT15	1	0
THI13	12	90
AAD4	19	163
YDL242W	27	369
YDL241W	4	17
YDL240C-A	24	296
LRG1	56	526
ADY3	23	95
GUD1	23	264
AIM6	24	167
PHO13	11	58
YPD1	2	1
GYP7	41	464
MFG1	31	347
OST4	0	0
BRE4	48	488
PTP1	20	199
SSB1	20	262
YDL228C	10	75
HO	90	639
GCS1	5	31
SHS1	23	140
WHI4	16	94
HBT1	70	715
FMP45	28	154
YDL221W	67	1041
CDC13	46	687
DTD1	7	43
YDL218W	29	199
TIM22	2	8
RRI1	23	328
GDH2	63	748
PRR2	51	549
NOP6	13	75
SHR3	5	13
YDL211C	34	287
UGA4	42	351
CWC2	3	6
NHP2	5	11
GLE1	5	16
YDL206W	24	168
HEM3	3	2
RTN2	18	320
ACK1	28	321
MRPL11	8	27
TRM8	23	422
MGT1	8	52
YDL199C	32	195
GGC1	15	87
ASF2	33	290
YDL196W	38	432
SEC31	0	0
SNF3	27	117
NUS1	2	2
ARF1	8	29
RPL35A	1	0
UFD2	26	163
RBS1	23	95
PPH22	15	130
YDL187C	9	16
YDL186W	14	84
YDL185C-A	4	29
VMA1	3	2
RPL41A	0	0
YDL183C	28	329
LYS20	19	301
INH1	9	33
YDL180W	21	113
PCL9	10	32
DLD2	58	792
YDL177C	11	65
YDL176W	34	273
AIR2	26	255
DLD1	48	611
PAR32	27	153
YDL172C	15	51
GLT1	124	1962
UGA3	37	535
UGX2	16	146
SFA1	15	120
NRP1	35	261
FAP7	3	4
CDC36	4	21
CDC9	12	28
YDL163W	12	28
YDL162C	34	712
ENT1	16	136
MHF2	6	15
DHH1	8	34
YDL159W-A	10	149
STE7	31	367
YDL159C-B	1	0
YDL158C	2	2
YDL157C	8	73
CMR1	54	652
CLB3	19	188
MSH5	74	634
SAS10	5	12
YDL152W	11	96
BUD30	2	1
RPC53	4	6
ATG9	27	117
NOP14	10	85
RPN5	1	0
LDB17	19	87
COP1	3	3
YDL144C	35	299
CCT4	1	0
CRD1	21	268
BPL1	2	1
RPO21	9	14
SCM3	1	0
RGT2	55	539
ARF2	25	230
RPL35B	3	2
RDI1	22	149
PPH21	22	235
RPL41B	2	5
SRF1	27	147
CDC53	5	17
LYS21	25	287
STF1	13	117
RPP1B	14	114
YDL129W	24	199
VCX1	20	159
PCL2	51	474
CDC48	5	10
HNT1	15	170
YDL124W	24	331
SNA4	19	150
UBP1	26	177
YDL121C	10	157
YFH1	0	0
YDL119C	23	181
YDL118W	5	11
CYK3	37	334
NUP84	4	15
IWR1	26	201
YDL114W-A	0	0
YDL114W	23	204
ATG20	21	204
TRM3	71	809
RRP42	2	1
TMA17	12	96
YDL109C	60	686
KIN28	4	21
MSS2	45	430
PHO2	19	349
NSE4	3	34
QRI7	42	398
QRI1	2	5
POL3	6	54
DUN1	27	134
GET3	10	47
BUG1	24	157
SNU23	5	19
RPN6	1	0
OPI6	13	91
PMT1	42	499
YDL094C	24	357
PMT5	64	721
SRP14	12	178
UBX3	30	173
RAM1	10	23
NUR1	46	535
ASM4	24	164
LUC7	9	19
YDL086W	47	576
YDL086C-A	30	399
YDL085C-A	13	43
NDE2	46	867
SUB2	1	0
RPS16B	13	72
RPL13A	14	45
RPP1A	6	19
THI3	47	516
MRK1	64	451
MDH3	35	353
VAM6	18	51
RXT3	25	100
RPL31A	5	7
BRE1	14	47
YDL073W	40	270
YET3	13	52
YDL071C	57	496
BDF2	51	272
CBS1	14	70
YDL068W	9	40
COX9	3	2
IDP1	30	275
PEX19	28	174
UBC9	0	0
SYO1	40	389
YDL062W	8	29
RPS29B	3	3
TSR1	1	0
RAD59	32	290
USO1	36	340
YDL057W	43	365
MBP1	42	383
PSA1	0	0
MCH1	86	1050
PBP4	29	133
SLC1	60	753
LHP1	44	391
YDL050C	22	168
KNH1	45	511
STP4	71	908
SIT4	7	26
NPC2	20	104
MRP10	9	52
FAD1	1	0
MTF2	49	379
PRP11	3	13
SIR2	84	733
YDL041W	30	200
NAT1	45	473
PRM7	46	360
BSC1	27	189
PUS9	42	389
GPR1	60	494
YDL034W	5	14
SLM3	108	1527
YDL032W	17	128
DBP10	7	32
PRP9	14	74
ARP2	2	1
MPS1	11	51
YDL027C	40	302
YDL026W	31	219
RTK1	48	426
YDL025W-A	1	0
DIA3	73	638
YDL022C-A	28	373
YDL023C	19	196
GPD1	64	864
GPM2	66	618
RPN4	78	735
OSH2	213	3490
ERP3	35	312
CDC7	8	41
YDL016C	18	146
TSC13	1	0
NOP1	1	0
SLX5	44	199
YDL012C	66	942
YDL011C	43	438
GRX6	81	764
YDL009C	35	154
APC11	16	215
YDL007C-A	29	243
RPT2	3	11
PTC1	34	188
MED2	76	421
ATP16	35	232
MCD1	17	182
NHP10	94	1069
RMD1	258	6357
NTH1	383	6385
YRB1	4	18
RCR2	143	1756
YDR003W-A	21	84
RAD57	119	883
MAF1	31	314
SOK1	132	1171
TRP1	123	1457
YDR008C	113	1938
GAL3	140	2064
YDR010C	155	4660
SNQ2	219	2423
RPL4B	26	424
PSF1	3	7
RAD61	88	723
HED1	37	206
YDR015C	16	48
DAD1	5	22
KCS1	102	1024
YDR018C	152	2345
GCV1	109	1212
DAS2	80	1173
FAL1	2	13
ATG31	27	174
SES1	5	18
FYV1	80	770
RPS11A	9	25
NSI1	78	886
VPS54	34	317
REG1	45	432
YDR029W	20	120
RAD28	60	764
MIX14	8	55
PST2	35	208
MRH1	30	406
LYS14	29	127
YDR034C-A	6	19
YDR034W-B	17	68
ARO3	40	460
EHD3	52	636
KRS1	2	8
ENA5	29	279
ENA2	1	0
ENA1	18	100
RSM10	8	40
YDR042C	16	51
NRG1	16	106
HEM13	0	0
RPC11	0	0
BAP3	41	418
HEM12	1	0
YDR048C	26	273
VMS1	8	30
TPI1	1	0
DET1	32	288
DBF4	1	0
YDR053W	0	0
CDC34	3	2
PST1	49	248
YDR056C	19	178
YOS9	33	403
TGL2	20	111
UBC5	11	97
MAK21	21	170
YDR061W	53	327
LCB2	0	0
AIM7	10	57
RPS13	0	0
RRG1	22	183
RTR2	24	245
OCA6	16	194
DOS2	20	91
DOA4	1	0
FMP16	6	31
PAA1	9	34
IPT1	57	757
SNF11	24	230
TPS2	9	124
PPH3	15	94
RAD55	39	222
SED1	23	169
SHU2	20	115
PET100	9	67
TFB5	1	0
VPS41	8	13
PDC2	2	2
STN1	6	46
RRP8	23	87
TVP23	8	27
AFR1	28	370
SSS1	1	0
RRP1	1	0
SLU7	10	43
YDR089W	47	491
YDR090C	22	80
RLI1	0	0
UBC13	14	73
DNF2	233	2955
YDR094W	70	742
YDR095C	69	646
GIS1	41	311
MSH6	57	485
GRX3	24	219
BMH2	55	529
TVP15	29	188
ARX1	32	260
YDR102C	23	206
STE5	29	184
SPO71	36	257
TMS1	24	212
ARP10	22	178
TMN2	39	302
TRS85	19	206
YDR109C	27	220
FOB1	26	174
ALT2	44	317
IRC2	19	182
PDS1	13	75
YDR114C	12	199
YDR115W	6	22
MRPL1	11	74
TMA64	14	68
APC4	27	166
YDR118W-A	7	34
VBA4	57	572
COX26	3	17
TRM1	34	369
DPB4	9	113
KIN1	33	339
INO2	1	0
YDR124W	17	161
ECM18	23	171
SWF1	25	255
ARO1	12	29
MTC5	66	858
SAC6	9	27
FIN1	12	26
YDR131C	25	133
YDR132C	15	126
YDR133C	1	0
YCF1	25	237
VPS61	29	373
RGP1	18	92
HPR1	23	101
RUB1	9	25
MTQ2	6	42
DOP1	2	1
PEX7	16	195
SAN1	30	207
MKC7	26	220
TAF12	7	15
SWI5	34	178
EKI1	20	145
KGD2	14	155
YDR149C	4	3
NUM1	42	482
CTH1	17	88
GIR2	9	36
ENT5	23	167
YDR154C	3	16
CPR1	4	9
RPA14	16	115
YDR157W	39	368
HOM2	10	45
SAC3	16	93
SSY1	2	6
YDR161W	11	46
NBP2	5	9
CWC15	13	70
SEC1	0	0
TRM82	32	156
SEC5	39	283
TAF10	4	24
CDC37	2	1
STB3	10	56
YDR169C-A	4	25
SEC7	7	11
HSP42	13	45
SUP35	1	0
ARG82	0	0
HMO1	21	232
RSM24	19	96
NGG1	16	62
UBC1	0	0
SDH4	7	46
CSN9	5	15
YDR179W-A	13	40
SCC2	3	2
SAS4	21	201
CDC1	1	0
YDR182W-A	7	65
PLP1	17	172
YDR183C-A	13	70
ATC1	13	104
UPS3	14	125
YDR186C	25	158
YDR187C	10	19
CCT6	1	0
SLY1	1	0
RVB1	0	0
HST4	16	88
NUP42	22	120
YDR193W	11	40
MSS116	14	49
YDR194W-A	2	2
REF2	14	126
CAB5	1	0
CBS2	13	61
RKM2	20	109
YDR199W	6	22
VPS64	13	54
SPC19	2	1
RAV2	10	20
YDR203W	4	4
COQ4	15	97
MSC2	26	395
EBS1	33	285
UME6	31	110
MSS4	12	105
YDR209C	4	13
YDR210W	2	1
GCD6	0	0
TCP1	1	0
UPC2	46	440
AHA1	23	180
YDR215C	55	563
ADR1	24	195
RAD9	8	88
SPR28	19	63
MFB1	7	15
YDR220C	23	105
GTB1	51	450
YDR222W	13	112
CRF1	22	145
HTB1	1	0
HTA1	3	8
ADK1	6	36
SIR4	39	282
PCF11	3	5
IVY1	40	226
YDR230W	16	182
COX20	18	189
HEM1	1	0
RTN1	13	57
LYS4	14	101
PRP42	1	0
FMN1	0	0
MRPL7	18	113
SEC26	0	0
YDR239C	42	403
SNU56	5	70
BUD26	14	78
AMD2	21	139
PRP28	1	0
PEX5	19	167
MNN10	12	54
TRS23	9	56
YDR246W-A	43	840
VHS1	28	323
YDR248C	11	40
YDR249C	24	223
YDR250C	33	445
PAM1	24	95
BTT1	3	10
MET32	6	11
CHL4	11	40
RMD5	12	27
CTA1	57	610
RKM4	9	65
HSP78	14	225
YAP6	23	212
SWM1	60	639
EXG2	55	569
YDR262W	8	68
DIN7	24	210
AKR1	5	6
PEX10	7	25
HEL2	33	233
CIA1	2	1
MSW1	19	117
YDR269C	3	8
CCC2	34	340
YDR271C	9	107
GLO2	9	97
DON1	22	129
YDR274C	70	960
BSC2	9	46
PMP3	7	22
MTH1	15	122
YDR278C	15	137
RNH202	14	188
RRP45	1	0
PHM6	6	11
YDR282C	15	158
GCN2	36	278
DPP1	19	114
ZIP1	32	241
YDR286C	3	25
INM2	10	61
NSE3	0	0
RTT103	5	18
YDR290W	17	75
HRQ1	32	165
SRP101	1	0
SSD1	39	706
DPL1	29	226
HDA2	34	218
MHR1	9	50
SUR2	11	68
ATP5	4	6
BFR2	2	2
PRO1	2	1
CFT1	0	0
GPI11	2	1
RSC3	1	0
CPR5	12	90
HNT2	7	66
YDR306C	15	98
PMT7	22	201
SRB7	0	0
GIC2	16	84
SUM1	22	189
TFB1	5	8
SSF2	17	135
PIB1	20	282
RAD34	14	132
IPK1	3	12
OMS1	23	214
HIM1	19	146
MCM21	6	20
YFT2	10	21
SWA2	22	160
DAD4	0	0
YDR320W-B	13	129
ASP1	6	39
MRPL35	19	93
TIM11	1	0
PEP7	21	299
UTP4	3	5
YCG1	4	13
YSP2	48	557
YDR327W	4	38
SKP1	1	0
PEX3	15	76
UBX5	20	181
GPI8	3	4
IRC3	21	167
RQC1	17	121
SWR1	36	294
MSN5	17	55
YDR336W	24	195
MRPS28	20	119
YDR338C	43	438
FCF1	0	0
YDR340W	14	146
YDR341C	0	0
HXT7	0	0
HXT6	1	0
YDR344C	24	209
HXT3	29	300
SVF1	28	295
MRP1	16	114
PAL1	32	191
YPS7	24	151
ATP22	8	11
SBE2	22	134
YPQ2	25	135
TRR1	3	6
TRP4	14	93
YDR354C-A	0	0
YDR355C	0	0
SPC110	2	5
CNL1	20	83
GGA1	11	149
EAF1	18	185
OPI7	3	2
BCP1	0	0
TFC6	10	54
ESC2	20	130
SEM1	1	0
CDC40	4	6
ESF1	0	0
YDR366C	12	79
KEI1	5	10
YPR1	13	76
XRS2	40	295
DXO1	27	241
CTS2	17	143
YDR371C-A	0	0
VPS74	8	36
FRQ1	0	0
PHO92	15	140
WIP1	0	0
BCS1	26	145
ARH1	4	16
ATP17	3	5
LSM6	7	18
RGA2	35	337
SDH6	6	26
ARO10	24	332
YRA1	2	1
YDR381C-A	4	3
RPP2B	6	30
NKP1	21	174
ATO3	18	81
EFT2	5	11
MUS81	37	256
YDR387C	19	152
RVS167	15	101
SAC7	29	181
UBA2	3	13
YDR391C	8	55
SPT3	7	51
SHE9	32	276
RPT3	1	0
SXM1	18	71
YDR396W	3	4
NCB2	2	1
UTP5	7	42
HPT1	11	62
URH1	27	257
YDR401W	15	88
DIT2	23	175
DIT1	35	275
RPB7	1	0
MRP20	24	186
PDR15	138	1622
YDR406W-A	4	5
TRS120	6	41
ADE8	0	0
SIZ1	24	166
STE14	13	151
DFM1	15	114
RRP17	4	9
YDR413C	3	4
ERD1	28	220
YDR415C	10	30
SYF1	19	99
YDR417C	2	1
RPL12B	2	1
RAD30	19	151
HKR1	41	329
ARO80	35	323
SIP1	23	189
CAD1	24	153
DYN2	7	6
SNX41	18	92
YDR426C	4	12
RPN9	3	16
BNA7	8	30
TIF35	3	3
CYM1	44	341
YDR431W	17	102
NPL3	4	4
YDR433W	3	2
GPI17	3	2
PPM1	23	124
PPZ2	19	226
GPI19	7	65
THI74	15	121
LRS4	7	13
DOT1	24	211
APT2	16	86
YDR442W	11	126
SSN2	36	273
YDR444W	35	290
YDR445C	16	93
ECM11	15	52
RPS17B	8	23
ADA2	5	4
UTP6	1	0
RPS18A	6	122
YHP1	20	167
PPN1	43	369
TSA2	30	266
GUK1	0	0
YDR455C	7	34
NHX1	21	98
TOM1	92	1076
HEH2	32	255
PFA5	22	322
TFB3	2	1
MFA1	1	0
YDR461C-A	3	25
MRPL28	7	25
STP1	11	31
SPP41	15	148
YDR464C-A	3	4
RMT2	23	211
PKH3	23	147
YDR467C	10	47
TLG1	6	41
SDC1	10	113
UGO1	12	34
RPL27B	8	29
TRS31	5	9
PRP3	6	49
JIP4	42	467
YDR476C	45	362
SNF1	5	10
SNM1	1	0
PEX29	18	78
DIG2	23	345
PHO8	28	293
CWC21	35	362
KRE2	12	96
VPS52	5	25
VPS72	20	149
VPS60	6	12
RIB3	0	0
PAC11	64	536
SLD5	0	0
PKH1	56	797
YDR491C	37	478
IZH1	25	123
MZM1	10	66
RSM28	16	189
VPS3	14	96
PUF6	18	133
ITR1	22	180
SEC20	8	12
LCD1	6	24
RPL37B	10	53
PLM2	24	209
SAM2	11	154
LPP1	12	67
SPG3	3	6
PSP1	20	125
GMC1	78	1161
GIN4	32	319
GNP1	40	528
YDR509W	9	83
SMT3	0	0
YDR510C-A	5	8
SDH7	13	119
EMI1	38	559
GRX2	6	103
YDR514C	25	135
SLF1	12	51
EMI2	16	123
GRH1	28	161
EUG1	19	152
FPR2	2	18
URC2	28	459
YDR521W	4	118
SPS2	8	20
SPS1	28	229
AGE1	22	149
YDR524W-C	3	3
YDR524C-B	3	4
YDR524C-A	16	79
API2	31	211
SNA2	24	481
YDR526C	0	0
RBA50	3	8
HLR1	29	267
QCR7	5	16
APA2	16	154
CAB1	0	0
KRE28	18	84
HSP31	12	88
FIT1	25	274
YDR535C	38	273
STL1	36	474
YDR537C	11	102
PAD1	15	133
FDC1	15	205
IRC4	4	13
YDR541C	18	166
PAU10	0	0
YDR543C	8	41
YDR544C	7	14
YRF1-1	0	0
YDR545C-A	0	0
YEL077C	44	361
YEL077W-A	1	0
YEL076C-A	0	0
YEL076C	0	0
YEL075W-A	1	0
YEL075C	1	0
YEL074W	42	715
YEL073C	7	70
RMD6	18	254
DLD3	43	567
DSF1	26	325
HXT13	22	226
YEL068C	11	189
YEL067C	54	782
HPA3	36	308
SIT1	38	353
AVT2	44	459
CAN1	33	129
NPR2	14	32
CIN8	34	364
PRB1	46	331
SOM1	25	272
HHY1	61	843
PCM1	3	2
YEL057C	45	528
HAT2	32	337
POL5	9	22
RPL12A	14	49
YEL053W-A	10	38
MAK10	63	572
AFG1	38	179
VMA8	1	0
YEL050W-A	12	74
RML2	47	432
PAU2	12	78
TCA17	4	4
FRD1	50	551
GLY1	6	18
YEL045C	71	1066
IES6	7	14
YEL043W	87	1341
GDA1	58	536
YEF1	35	492
UTR2	71	859
CYC7	16	106
UTR4	44	406
RAD23	30	321
ANP1	37	316
UTR5	157	2481
YEL034C-A	7	20
HYP2	3	3
MTC7	66	1167
MCM3	3	7
YEL032C-A	1	0
SPF1	116	1183
YEL030C-A	10	32
ECM10	105	703
BUD16	19	92
YEL028W	26	176
VMA3	0	0
SNU13	1	0
YEL025C	161	2122
RIP1	27	242
YEL023C	122	1241
GEA2	167	1883
URA3	843	61159
YEL020C-B	0	0
TIM9	2	1
YEL020C	148	2029
MMS21	27	305
YEL018C-A	19	188
EAF5	34	390
PMP2	13	33
GTT3	137	1129
NPP2	136	2180
EDC3	114	1912
YEL014C	91	1392
VAC8	80	550
UBC8	74	765
GLC3	229	4074
YEL010W	70	1191
YEL009C-A	89	1495
GCN4	106	1401
YEL008W	157	7378
YEL008C-A	41	1581
MIT1	72	772
YEA6	239	3495
VAB2	95	1234
YEA4	155	1758
GIM4	64	1382
WBP1	10	49
IRC22	138	2931
MNN1	490	9340
NOP16	43	279
PMI40	5	24
FMP52	152	2925
YND1	286	7058
NUG1	28	289
YER006C-A	60	937
PAC2	180	2579
TMA20	98	1381
SEC3	190	1945
NTF2	0	0
YER010C	73	684
TIR1	55	435
PRE1	5	34
PRP22	48	642
HEM14	49	273
BUD25	102	1523
FAA2	124	1381
BIM1	77	1339
AFG3	86	760
SPC25	12	103
ISC1	200	2188
SBH2	22	100
GPA2	112	1405
RPN3	15	301
SRB4	8	31
PRO3	1	0
YER023C-A	0	0
YAT2	167	2547
GCD11	1	0
CHO1	0	0
GAL83	67	809
MIG3	117	1407
SMB1	16	88
CHZ1	21	113
YPT31	26	257
FIR1	89	1091
ZRG8	102	912
YER034W	99	1760
EDC2	67	807
ARB1	16	67
PHM8	34	472
KRE29	7	11
YER038W-A	30	155
HVG1	43	230
YER039C-A	6	77
GLN3	48	372
YEN1	83	693
MXR1	23	331
SAH1	0	0
ERG28	6	24
MEI4	100	886
ACA1	33	291
SPO73	22	272
YER046W-A	11	60
SAP1	63	570
CAJ1	34	362
ISD11	4	20
TPA1	29	250
RSM18	24	86
JHD1	44	555
HOM3	26	136
PIC2	35	297
YER053C-A	0	0
GIP2	65	728
HIS1	48	493
FCY2	45	474
RPL34A	12	44
HMF1	9	85
PET117	8	75
PCL6	39	200
FCY21	45	438
FCY22	52	575
CEM1	26	194
GPP2	22	172
THO1	35	234
VHR2	52	411
ICL1	57	999
RRT13	5	6
YER066C-A	33	155
RGI1	6	31
YER067C-A	6	31
MOT2	25	167
YER068C-A	24	217
ARG5
RNR1	19	138
TDA2	7	8
VTC1	14	123
ALD5	36	291
RPS24A	2	3
YOS1	0	0
PTP3	57	418
YER076C	43	410
YER076W-A	19	149
YER077C	50	451
ICP55	61	700
YER078W-A	31	103
YER079W	10	132
YER079C-A	14	196
AIM9	44	461
SER3	27	297
UTP7	8	29
GET2	4	82
YER084W	56	826
YER084W-A	11	55
YER085C	11	55
ILV1	1	0
AIM10	33	237
YER087C-A	21	140
SBH1	10	88
DOT6	66	622
YER088C-A	90	1106
YER088W-B	36	684
PTC2	104	1507
TRP2	28	240
YER090C-A	2	3
MET6	21	67
YER091C-A	58	806
IES5	25	380
TSC11	43	308
AIM11	11	58
PUP3	0	0
RAD51	9	22
SHC1	28	279
YER097W	32	168
UBP9	38	314
PRS2	24	301
UBC6	23	175
AST2	31	329
RPS8B	7	44
SSA4	32	247
RTT105	9	21
NUP157	61	439
MAM1	31	161
GLE2	0	0
YER107W-A	1	0
FLO8	53	328
KAP123	27	151
SWI4	28	133
LSM4	2	1
TMN3	35	320
BOI2	49	510
SPR6	7	41
SLX8	18	178
RPL23B	7	28
SHO1	13	49
AVT6	27	296
YER119C-A	27	422
SCS2	16	50
YER121W	14	72
GLO3	36	334
YCK3	15	56
DSE1	26	307
RSP5	0	0
NSA2	1	0
LCP5	5	21
VFA1	22	215
SAK1	53	588
COM2	35	333
RPS26B	6	34
PMD1	89	739
GLC7	1	0
YER133W-A	6	11
YER134C	12	54
YER135C	24	177
GDI1	0	0
YER137C	18	168
YER137W-A	10	93
YER138W-A	3	2
RTR1	13	76
EMP65	41	454
COX15	24	225
MAG1	14	174
DDI1	40	400
UBP5	62	922
FTR1	47	394
YER145C-A	20	174
LSM5	8	57
SCC4	21	208
YER147C-A	1	0
SPT15	0	0
YER148W-A	10	38
PEA2	29	193
SPI1	13	113
UBP3	19	72
YER152C	30	234
YER152W-A	11	124
PET122	56	400
OXA1	34	353
BEM2	70	1072
YER156C	7	57
COG3	13	34
YER158C	30	207
YER158W-A	8	26
BUR6	9	30
SPT2	20	184
RAD4	35	151
GCG1	9	67
CHD1	38	258
PAB1	1	0
YER165C-A	1	0
DNF1	68	650
BCK2	29	227
CCA1	1	0
RPH1	33	482
ADK2	18	171
RAD3	4	6
BRR2	15	119
YER172C-A	1	0
RAD24	14	58
GRX4	16	93
TMT1	36	355
YER175W-A	5	12
ECM32	159	2119
BMH1	31	302
PDA1	25	273
DMC1	33	269
ISC10	19	52
SLO1	5	9
YER181C	5	40
FMP10	12	106
FAU1	14	72
TOG1	60	495
PUG1	16	130
YER186C	36	405
YER187W	20	205
YER188W	15	147
YER188C-A	12	109
YER189W	0	0
YRF1-2	19	270
YER190C-A	0	0
YER190C-B	0	0
YFL068W	0	0
YFL067W	5	15
YFL066C	3	15
YFL065C	0	0
YFL064C	1	0
YFL063W	14	79
COS4	11	39
DDI2	3	4
SNO3	6	79
SNZ3	5	36
THI5	7	28
AAD16	18	148
AAD6	18	169
AGP3	56	514
YFL054C	64	723
DAK2	50	414
YFL052W	31	263
YFL051C	13	135
ALR2	64	729
SWP82	41	293
EMP47	28	338
RGD2	40	164
FMP32	22	207
SEC53	0	0
OTU1	34	480
YFL042C	60	685
YFL041W-A	9	57
FET5	43	478
YFL040W	54	746
ACT1	0	0
YPT1	0	0
TUB2	1	0
RPO41	46	529
MOB2	15	54
RPL22B	29	296
YFL034W	107	1263
RIM15	121	1440
YFL032W	49	752
HAC1	44	257
YFL031C-A	1	0
AGX1	79	929
CAK1	0	0
CAF16	34	225
GYP8	61	561
STE2	59	595
BST1	137	1019
EPL1	26	217
BUD27	128	1327
FRS2	0	0
YFL021C-A	167	2880
GAT1	160	1701
PAU5	6	44
YFL019C	18	27
LPD1	93	1106
SMX2	1	0
GNA1	2	7
MDJ1	132	1535
YFL015W-A	54	522
YFL015C	151	2425
HSP12	35	385
YFL013W-A	210	7250
IES1	280	8645
YFL012W-A	112	2449
YFL012W	34	345
HXT10	123	1460
AUA1	26	192
WWM1	57	633
CDC4	16	324
SMC1	0	0
BLM10	420	4915
SEC4	0	0
VTC2	182	1974
MSH4	413	5847
SPB4	19	111
DEG1	183	2430
LOC1	88	403
NIC96	112	1459
YPI1	8	95
RPN11	13	41
SAD1	9	94
YFR006W	229	4077
YFH7	137	2355
FAR7	61	416
[truncated: 4,604 more rows]
