# Supplementary material for: Functional mapping of yeast genomes by saturated transposition
Source: eLife. 2017 May 8;6:e23570. doi: 10.7554/eLife.23570 (PMC5466422; doi:10.7554/eLife.23570)
Supplement: Supplementary file 1. — Processed dataset - Dpl1del.wig Processed dataset - Mmm1Del_Vps13D716H.wig Processed dataset - Psd2Del_Dpl1del.wig Processed dataset - V13D716H.wig Processed dataset - WildType1.wig Processed dataset - WildType2.wig Processed dataset - WT_plus_rapamycin.wig Processed dataset - Yen1on.wig summaries of the number of transposon and number of reads per gene, for all genes in each library (in the TXT format). Processed dataset - Dpl1del_pergene.txt Processed dataset - Mmm1Del_Vps13D716H_pergene.txt Processed dataset - Psd2Del_Dpl1del_pergene.txt Processed dataset - V13D716H_pergene.txt Processed dataset - WildType1_pergene.txt Processed dataset - WildType2_pergene.txt Processed dataset - WT_plus_rapamycin_pergene.txt Processed dataset - Yen1on_pergene.txt DOI: http://dx.doi.org/10.7554/eLife.23570.023 [file elife-23570-supp1.zip › Processed Dataset/Processed dataset - V13D716H.wig]

track type=wiggle_0 name="V13Sup.bam"
variableStep chrom=chrI
66 17 
78 17 
98 2 
107 37 
112 5 
172 216 
177 10 
183 136 
192 133 
195 11 
201 9 
235 20 
244 1 
295 1 
341 10 
408 68 
436 2 
450 30 
455 17 
491 32 
494 2 
500 6 
514 2 
517 1 
557 1 
562 19 
565 5 
568 5 
589 51 
688 3 
696 6 
782 10 
800 5 
813 4 
917 22 
970 1 
973 1 
1097 74 
1111 5 
1135 10 
1251 23 
1268 12 
1374 2 
1487 6 
1505 12 
1520 2 
1528 7 
1554 3 
1571 2 
1601 1 
1665 25 
1772 1 
2118 18 
2136 88 
2148 6 
2171 1 
2179 1 
2302 22 
2433 10 
2456 2 
2470 1 
2481 22 
2488 18 
2539 3 
2552 1 
2560 143 
2564 1 
2575 4 
2609 1 
2740 2 
2743 3 
2774 1 
2778 2 
2791 1 
2811 6 
2929 3 
2958 2 
2966 6 
3292 1 
3338 8 
3509 1 
3527 20 
3623 15 
3655 6 
3663 3 
3676 17 
3681 3 
3743 25 
3798 28 
3852 2 
4044 94 
4120 4 
4131 3 
4137 16 
4221 32 
4418 2 
4532 15 
4600 20 
4827 1 
4862 8 
4873 32 
4932 15 
4937 11 
5238 10 
5280 26 
5371 10 
5419 2 
5482 30 
5564 6 
5580 2 
5592 3 
5637 13 
5662 1 
5697 84 
5787 2 
5825 1 
5834 2 
5876 7 
5901 6 
6015 1 
6038 1 
6052 10 
6064 12 
6071 3 
6129 10 
6136 1 
6198 1 
6214 27 
6222 12 
6368 63 
6373 2 
6376 15 
6383 182 
6390 64 
6397 3 
6403 233 
6414 173 
6422 7 
6448 2 
6452 1 
6459 69 
6470 11 
6476 99 
6485 46 
6489 128 
6508 10 
6514 83 
6520 30 
6527 29 
6653 2 
6669 1 
6694 2 
6697 13 
6707 5 
6714 2 
6718 5 
6729 3 
6828 3 
6857 1 
6866 48 
6873 2 
6881 1 
6906 1 
6915 17 
6934 8 
6944 50 
7039 1 
7067 1 
7077 12 
7100 1 
7109 1 
7252 1 
7301 2 
7431 30 
7547 9 
7587 2 
7594 21 
7603 5 
7638 8 
7641 10 
7655 2 
7755 4 
7790 1 
7842 5 
7924 3 
7981 10 
8001 13 
8007 2 
8017 15 
8024 2 
8038 9 
8044 1 
8047 10 
8056 6 
8094 63 
8172 7 
8191 14 
8198 3 
8220 17 
8250 5 
8264 4 
8305 12 
8317 4 
8382 34 
8391 27 
8401 8 
8415 58 
8428 12 
8483 16 
8506 7 
8540 6 
8543 8 
8551 3 
8558 5 
8575 4 
8702 58 
8766 57 
8773 40 
8794 34 
8829 108 
8841 27 
8874 10 
8896 30 
8922 1 
8931 49 
8936 45 
8940 30 
8962 34 
9037 1 
9075 3 
9087 8 
9093 6 
9105 33 
9123 3 
9165 3 
9173 2 
9205 40 
9231 1 
9242 1 
9249 35 
9258 3 
9267 14 
9275 43 
9280 23 
9285 91 
9294 15 
9305 3 
9317 76 
9326 4 
9330 94 
9338 10 
9348 5 
9354 3 
9369 14 
9377 48 
9389 1 
9408 20 
9414 9 
9423 1 
9452 5 
9477 3 
9502 4 
9513 1 
9519 9 
9531 3 
9538 2 
9544 20 
9549 1 
9559 1 
9563 11 
9576 1 
9597 6 
9651 45 
9663 4 
9680 1 
9684 4 
9687 31 
9694 2 
9702 10 
9705 6 
9719 61 
9728 16 
9732 4 
9741 2 
9744 2 
9753 11 
9759 12 
9765 1 
9772 1 
9819 6 
9846 10 
9853 45 
9925 7 
9932 13 
9956 11 
9970 54 
9990 73 
10044 57 
10084 26 
10090 7 
10095 16 
10116 3 
10127 65 
10239 3 
10250 9 
10253 2 
10260 8 
10281 6 
10290 16 
10298 105 
10303 2 
10306 1 
10315 4 
10319 5 
10327 213 
10374 7 
10387 1 
10431 26 
10460 12 
10467 2 
10498 16 
10504 69 
10508 1 
10525 5 
10603 8 
10606 4 
10632 60 
10642 12 
10665 2 
10669 13 
10674 1 
10710 92 
10720 46 
10836 4 
10843 90 
10849 13 
10863 1 
10950 1 
10995 47 
11016 13 
11043 10 
11047 5 
11066 12 
11074 35 
11137 13 
11149 2 
11161 2 
11164 3 
11179 8 
11190 7 
11206 3 
11211 6 
11239 1 
11247 9 
11252 9 
11262 1 
11265 1 
11274 1 
11281 5 
11350 1 
11460 1 
11564 43 
11592 1 
11605 1 
11629 19 
11638 9 
11759 72 
11786 5 
11789 1 
11795 50 
12052 19 
12084 1 
12143 6 
12168 34 
12182 1 
12237 7 
12321 12 
12343 1 
12397 1 
12662 1 
12670 1 
12704 4 
12717 3 
12727 4 
12770 1 
13143 27 
13174 36 
13474 3 
13560 11 
13613 22 
13630 5 
13633 7 
13719 12 
13776 4 
13953 12 
13980 10 
14085 13 
14239 9 
14302 36 
14320 24 
14421 5 
14483 174 
14556 3 
14567 2 
14617 13 
14628 3 
14714 5 
14721 6 
14732 6 
14735 10 
14744 21 
14761 1 
14797 12 
14800 18 
14809 3 
14823 13 
14826 1 
14829 1 
14832 55 
14840 1 
14847 4 
14859 52 
14867 1 
14886 6 
14895 13 
14931 1 
14938 5 
14977 5 
15018 4 
15053 7 
15092 14 
15098 1 
15118 38 
15129 69 
15201 17 
15269 42 
15274 9 
15277 1 
15296 30 
15522 1 
15539 1 
15549 2 
15593 14 
15621 2 
15648 1 
15856 9 
16023 27 
16034 2 
16133 29 
16159 38 
16191 10 
16198 2 
16203 3 
16284 14 
16293 9 
16319 23 
16325 16 
16338 8 
16373 12 
16379 1 
16385 2 
16398 2 
16431 10 
16464 19 
16485 1 
16506 6 
16510 1 
16517 29 
16520 10 
16524 1 
16527 7 
16531 1 
16538 8 
16551 1 
16555 51 
16566 6 
16585 1 
16598 25 
16673 13 
16679 1 
16693 2 
16709 3 
16717 10 
16721 1 
16738 1 
16840 32 
16846 1 
16855 23 
16876 7 
16879 6 
16890 1 
16895 14 
16898 3 
16901 29 
16912 14 
16927 1 
17016 2 
17059 12 
17129 6 
17151 20 
17270 111 
17310 25 
17331 50 
17407 10 
17451 10 
17459 11 
17462 14 
17527 3 
17532 6 
17538 5 
17599 2 
17661 10 
17665 1 
17703 35 
17714 1 
17771 21 
17808 75 
17814 6 
17853 62 
17866 4 
17871 1 
17876 15 
17900 7 
17904 9 
17908 5 
17916 25 
17923 4 
17927 7 
17930 1 
17934 1 
17952 17 
17962 50 
17974 7 
17979 6 
18001 3 
18023 32 
18085 5 
18113 2 
18141 3 
18262 38 
18288 11 
18433 1 
18452 51 
18466 2 
18473 3 
18510 14 
18559 6 
18580 5 
18625 2 
18632 28 
18671 13 
18702 22 
18813 23 
18962 95 
18966 7 
19003 44 
19094 4 
19127 2 
19149 23 
19158 12 
19166 2 
19182 6 
19194 1 
19201 2 
19325 1 
19342 12 
19378 16 
19391 51 
19489 2 
19508 42 
19554 4 
19569 2 
19617 5 
19637 1 
19666 3 
19683 2 
19694 1 
19765 20 
19810 11 
19821 22 
19841 14 
19867 16 
19879 1 
19884 39 
19952 1 
19992 1 
20012 18 
20037 18 
20089 25 
20092 26 
20108 7 
20113 105 
20122 18 
20156 2 
20167 2 
20172 3 
20184 1 
20191 15 
20196 60 
20201 53 
20227 1 
20259 1 
20295 6 
20303 78 
20314 103 
20324 1 
20343 3 
20404 2 
20496 10 
20499 13 
20508 5 
20585 1 
20597 8 
20603 1 
20609 1 
20623 35 
20630 98 
20644 18 
20657 15 
20666 1 
20672 62 
20688 1 
20748 23 
20834 1 
20837 1 
20908 11 
20914 2 
20919 5 
20923 1 
20934 46 
20937 4 
20981 9 
21061 1 
21070 8 
21099 3 
21105 2 
21147 3 
21153 1 
21166 5 
21195 1 
21287 1 
21315 1 
21327 2 
21356 2 
21438 2 
21450 6 
21455 5 
21474 1 
21485 2 
21536 5 
21621 3 
21641 1 
21648 3 
21661 34 
21784 7 
21799 4 
21802 4 
21852 5 
21921 1 
21941 25 
21966 1 
21981 1 
22007 1 
22017 1 
22299 3 
22455 2 
22460 1 
22615 32 
22691 5 
22828 2 
22954 4 
23032 2 
23054 3 
23076 11 
23089 1 
23093 1 
23149 5 
23153 1 
23156 4 
23165 2 
23172 1 
23177 1 
23182 4 
23283 8 
23309 2 
23312 4 
23315 1 
23321 1 
23335 1 
23342 1 
23355 1 
23359 1 
23371 3 
23447 1 
23474 58 
23637 1 
23641 1 
23657 1 
23672 21 
23691 29 
23703 2 
23828 3 
23841 50 
23844 24 
23850 18 
23867 20 
23875 10 
23881 77 
23888 76 
23908 3 
23921 2 
23926 12 
23933 30 
24395 73 
24425 2 
24450 38 
24454 3 
24458 59 
24462 1 
24474 10 
24483 1 
24486 34 
24635 26 
24730 51 
24744 28 
24755 13 
24770 29 
24774 7 
24780 92 
24795 24 
24799 20 
24802 24 
24808 1 
24817 9 
24823 27 
24838 13 
24844 4 
24850 22 
24855 1 
24870 99 
24942 1 
24952 66 
24978 47 
25005 26 
25012 1 
25021 1 
25034 15 
25040 1 
25044 4 
25134 5 
25150 4 
25173 1 
25308 1 
25801 51 
25866 1 
27203 4 
27211 2 
27220 9 
27260 1 
27271 2 
27365 28 
27404 9 
27670 2 
27694 2 
27707 1 
27711 3 
27740 6 
27759 2 
28022 9 
28057 2 
28210 3 
28276 2 
28377 2 
28385 149 
28397 1 
28400 28 
28414 13 
28423 34 
28429 7 
28437 10 
28444 2 
28450 4 
28463 5 
28466 2 
28477 1 
28597 118 
28606 9 
28609 2 
28642 14 
28673 54 
28696 26 
28706 38 
28714 35 
28725 105 
28791 24 
28813 1 
28840 3 
28858 1 
28868 9 
28879 28 
28892 1 
28901 3 
28908 11 
28935 4 
29018 3 
29027 26 
29038 30 
29047 32 
29052 5 
29076 12 
29203 5 
29236 1 
29239 5 
29254 52 
29345 101 
29358 17 
29368 2 
29406 2 
29421 3 
29426 2 
29434 7 
29445 1 
29510 1 
29560 1 
29592 3 
29602 5 
29611 1 
29619 2 
29770 10 
29774 17 
29786 5 
29801 28 
29808 41 
29822 22 
29828 82 
29832 6 
29840 31 
29863 2 
29871 1 
29889 12 
29895 23 
29901 17 
29906 2 
29909 1 
29912 5 
29918 51 
29927 5 
29932 71 
29956 147 
29960 7 
29974 98 
29980 1 
29983 2 
30002 3 
30012 7 
30019 2 
30025 110 
30031 3 
30036 8 
30040 1 
30048 42 
30053 3 
30056 2 
30060 77 
30084 13 
30111 13 
30124 8 
30128 4 
30139 15 
30145 29 
30167 12 
30177 11 
30189 12 
30195 2 
30209 55 
30220 11 
30226 5 
30231 6 
30260 18 
30264 5 
30300 22 
30326 145 
30330 1 
30333 46 
30338 20 
30341 4 
30346 2 
30354 5 
30368 49 
30407 1 
30416 6 
30424 7 
30427 14 
30457 59 
30475 33 
30486 3 
30493 28 
30499 13 
30560 14 
30566 26 
30654 30 
30672 21 
30699 9 
30704 23 
30736 20 
30739 2 
30746 6 
30771 1 
30775 5 
30809 2 
30816 3 
30824 17 
30827 7 
30891 1 
30943 9 
30973 3 
30986 6 
31005 1 
31011 5 
31018 2 
31021 8 
31029 11 
31051 2 
31067 3 
31080 10 
31083 8 
31095 1 
31116 3 
31136 5 
31144 1 
31149 8 
31157 6 
31170 4 
31208 1 
31223 23 
31231 4 
31237 40 
31267 29 
31271 40 
31275 1 
31281 28 
31289 18 
31301 39 
31305 37 
31308 41 
31311 13 
31328 174 
31344 1 
31377 1 
31417 7 
31428 1 
31436 34 
31439 1 
31451 9 
31458 8 
31467 8 
31471 50 
31481 14 
31488 27 
31494 20 
31509 36 
31522 2 
31529 2 
31616 122 
31625 35 
31644 8 
31647 2 
31656 8 
31667 108 
31678 6 
31682 8 
31693 88 
31726 43 
31734 65 
31738 5 
31743 7 
31748 20 
31751 2 
31754 34 
31759 52 
31763 1 
31768 3 
31772 29 
31786 7 
31792 1 
31796 2 
31803 103 
31809 52 
31816 41 
31827 7 
31831 21 
31868 40 
31876 61 
31883 17 
31889 141 
31902 12 
31907 19 
31912 77 
31917 35 
31936 1 
31946 19 
31985 38 
31996 3 
32022 3 
32036 97 
32057 21 
32069 47 
32078 1 
32115 31 
32128 9 
32141 4 
32150 21 
32157 18 
32201 2 
32222 3 
32249 13 
32252 21 
32265 102 
32279 94 
32293 2 
32301 2 
32315 6 
32326 29 
32334 76 
32342 68 
32356 28 
32361 19 
32367 3 
32374 3 
32386 8 
32395 90 
32408 4 
32412 4 
32418 91 
32434 165 
32446 13 
32449 61 
32460 52 
32482 20 
32493 37 
32498 64 
32506 3 
32513 6 
32523 120 
32536 55 
32545 11 
32554 6 
32557 49 
32576 1 
32583 51 
32591 69 
32597 22 
32611 32 
32623 84 
32631 26 
32640 27 
32649 182 
32659 110 
32668 8 
32671 14 
32676 77 
32684 57 
32693 65 
32707 88 
32718 121 
32725 69 
32748 83 
32755 22 
32762 76 
32767 2 
32794 25 
32804 69 
32813 75 
32819 19 
32825 7 
32834 9 
32840 5 
32847 149 
32851 42 
32859 13 
32863 9 
32872 16 
32877 28 
32892 19 
32898 10 
32902 3 
32905 17 
32923 196 
32929 70 
32939 21 
32943 18 
32947 6 
32954 22 
32957 2 
32960 10 
32970 5 
32976 41 
32984 11 
32992 75 
33000 70 
33006 18 
33014 96 
33020 4 
33024 39 
33031 29 
33037 106 
33043 11 
33052 12 
33057 11 
33064 11 
33088 3 
33094 4 
33098 4 
33110 5 
33114 2 
33123 149 
33129 10 
33137 27 
33146 24 
33157 59 
33166 126 
33177 196 
33200 1 
33204 2 
33213 14 
33220 10 
33226 18 
33244 39 
33256 4 
33260 8 
33269 15 
33284 11 
33295 2 
33299 24 
33305 10 
33308 40 
33317 8 
33321 12 
33331 1 
33358 14 
33379 7 
33410 9 
33418 8 
33439 23 
33461 20 
33489 5 
33509 1 
33532 17 
33614 6 
33645 1 
33673 2 
33678 1 
33690 2 
33697 1 
33724 92 
33730 11 
33747 19 
33754 10 
33770 2 
33779 9 
33795 10 
33808 78 
33834 7 
33860 9 
33865 23 
33923 9 
33934 31 
33938 9 
33949 5 
33960 1 
33986 1 
34040 3 
34069 1 
34078 3 
34097 172 
34102 3 
34113 18 
34122 11 
34145 3 
34157 10 
34169 4 
34182 2 
34200 14 
34204 38 
34220 74 
34228 14 
34241 6 
34247 27 
34257 2 
34272 11 
34280 11 
34285 1 
34303 12 
34359 4 
34423 12 
34448 27 
34462 60 
34470 1 
34502 28 
34507 48 
34511 1 
34519 1 
34525 2 
34528 38 
34543 21 
34547 7 
34561 5 
34564 63 
34575 24 
34579 108 
34589 29 
34600 23 
34608 111 
34637 1 
34641 32 
34649 41 
34662 8 
34675 1 
34680 21 
34696 54 
34718 5 
34742 2 
34755 86 
34778 2 
34788 59 
34797 2 
34809 32 
34812 2 
34820 29 
34832 18 
34837 3 
34844 5 
34852 19 
34860 79 
34867 17 
34877 9 
34890 116 
34893 17 
34898 2 
34902 3 
34906 4 
34916 2 
34921 4 
34926 1 
34936 11 
34939 2 
34953 22 
34968 11 
34976 21 
34982 7 
34990 1 
34994 2 
35013 16 
35024 8 
35029 6 
35033 1 
35036 1 
35039 9 
35043 4 
35056 1 
35062 2 
35065 3 
35071 5 
35079 4 
35083 3 
35096 10 
35102 1 
35107 2 
35151 35 
35161 14 
35176 10 
35195 199 
35203 13 
35210 17 
35228 2 
35280 25 
35304 3 
35312 39 
35329 40 
35335 34 
35341 6 
35356 244 
35366 121 
35370 12 
35390 39 
35398 21 
35402 36 
35421 65 
35444 1 
35462 3 
35473 3 
35482 88 
35510 93 
35522 10 
35525 87 
35530 7 
35534 1 
35542 11 
35546 37 
35573 52 
35582 4 
35612 12 
35626 13 
35664 6 
35726 3 
35744 32 
35758 56 
35832 33 
35844 9 
35864 3 
35872 91 
35882 36 
35887 6 
35890 1 
35896 9 
35908 15 
35911 25 
35920 2 
36005 13 
36012 1 
36036 31 
36048 7 
36059 43 
36069 19 
36079 1 
36097 1 
36155 58 
36196 25 
36212 11 
36291 15 
36342 3 
36384 3 
36388 2 
36394 5 
36403 21 
36410 2 
36415 3 
36421 8 
36437 2 
36451 10 
36458 40 
36469 2 
36483 21 
36487 12 
36492 59 
36495 41 
36502 37 
36508 2 
36512 1 
36521 3 
36525 6 
36536 5 
36587 1 
36658 2 
36662 16 
36673 26 
36691 20 
36698 4 
36703 1 
36709 19 
36824 7 
36876 24 
36883 52 
36897 35 
36901 1 
36906 4 
36947 2 
36951 1 
36998 2 
37003 28 
37014 14 
37039 9 
37043 15 
37067 9 
37104 41 
37190 1 
37194 4 
37239 5 
37243 1 
37254 4 
37262 10 
37274 39 
37310 8 
37317 34 
37342 5 
37348 3 
37361 15 
37370 6 
37377 1 
37389 3 
37430 1 
37441 20 
37490 33 
37519 4 
37534 39 
37542 27 
37552 24 
37571 2 
37590 9 
37593 61 
37635 1 
37643 10 
37722 135 
37740 19 
37752 14 
37769 33 
37782 25 
37800 6 
37832 10 
37870 6 
37900 10 
37911 83 
37935 34 
37940 1 
37958 9 
38033 10 
38039 5 
38047 61 
38062 16 
38068 4 
38079 17 
38092 41 
38102 11 
38107 9 
38131 15 
38148 3 
38154 24 
38189 32 
38204 23 
38210 5 
38247 1 
38283 10 
38332 10 
38395 63 
38410 1 
38420 11 
38467 22 
38473 28 
38518 6 
38525 166 
38543 5 
38583 7 
38693 11 
38700 25 
38709 76 
38715 3 
38728 19 
38748 1 
38755 36 
38764 3 
38767 54 
38775 34 
38781 3 
38786 33 
38809 30 
38827 8 
38861 24 
38865 8 
38882 91 
39034 53 
39044 8 
39059 14 
39069 178 
39087 67 
39091 5 
39102 29 
39105 59 
39137 6 
39144 11 
39156 62 
39163 81 
39166 33 
39174 269 
39187 133 
39193 22 
39207 56 
39218 37 
39228 141 
39288 7 
39308 5 
39326 16 
39343 13 
39350 3 
39353 54 
39374 38 
39389 25 
39409 33 
39449 26 
39458 44 
39468 5 
39488 2 
39494 147 
39530 68 
39567 1 
39577 1 
39629 11 
39636 10 
39660 6 
39664 10 
39670 8 
39695 4 
39723 45 
39771 19 
39818 10 
39864 10 
39875 21 
39884 71 
39897 23 
39941 4 
39947 2 
39951 5 
39963 1 
39985 41 
40003 74 
40010 36 
40015 22 
40023 158 
40028 26 
40034 48 
40045 20 
40060 1 
40068 85 
40081 79 
40089 6 
40093 20 
40128 27 
40143 1 
40150 17 
40158 2 
40169 17 
40176 69 
40185 102 
40191 126 
40212 14 
40218 8 
40230 327 
40238 26 
40243 10 
40248 6 
40271 2 
40296 17 
40307 10 
40315 4 
40346 13 
40361 1 
40364 8 
40369 12 
40381 5 
40387 23 
40391 71 
40396 7 
40411 7 
40416 28 
40420 28 
40427 2 
40435 36 
40449 141 
40461 11 
40470 4 
40477 10 
40498 38 
40539 8 
40564 46 
40570 21 
40593 9 
40598 9 
40612 5 
40622 15 
40678 3 
40696 20 
40708 12 
40737 35 
40740 6 
40759 1 
40787 19 
40804 43 
40817 4 
40832 79 
40842 2 
40847 6 
40853 61 
40856 35 
40875 13 
40883 12 
40891 119 
40902 146 
40918 100 
40933 3 
40942 22 
40967 2 
40975 30 
40983 6 
40988 14 
41089 29 
41132 9 
41139 5 
41146 202 
41151 5 
41158 196 
41164 31 
41169 1 
41175 73 
41179 3 
41198 85 
41206 36 
41224 3 
41247 35 
41262 13 
41269 116 
41280 13 
41288 18 
41324 1 
41340 40 
41343 16 
41348 29 
41374 1 
41381 71 
41386 31 
41433 1 
41461 7 
41483 2 
41499 4 
41528 7 
41549 7 
41606 9 
41616 5 
41619 15 
41625 27 
41630 5 
41641 36 
41655 7 
41660 19 
41671 54 
41711 12 
41720 12 
41742 1 
41759 27 
41763 27 
41808 11 
41817 8 
41826 3 
41852 1 
41951 9 
41960 20 
41972 4 
41978 19 
41986 3 
41990 4 
41993 1 
41996 6 
42000 15 
42010 9 
42013 2 
42018 5 
42022 3 
42027 2 
42050 8 
42061 16 
42067 6 
42072 3 
42080 3 
42109 61 
42120 156 
42126 33 
42133 1 
42137 22 
42183 3 
42234 4 
42243 5 
42248 2 
42260 14 
42264 2 
42276 1 
42280 20 
42286 2 
42295 13 
42298 7 
42302 2 
42305 57 
42310 19 
42316 62 
42324 12 
42330 1 
42337 7 
42359 36 
42393 12 
42398 1 
42423 24 
42441 2 
42446 27 
42490 50 
42522 9 
42627 30 
42645 70 
42653 4 
42668 1 
42677 6 
42683 15 
42687 8 
42690 32 
42701 92 
42768 2 
42778 3 
42793 1 
42800 10 
42815 13 
42826 21 
42836 1 
42887 16 
42920 1 
42953 57 
42973 8 
43030 5 
43042 19 
43047 16 
43050 7 
43119 4 
43144 82 
43161 31 
43173 15 
43190 9 
43193 15 
43212 9 
43229 15 
43332 6 
43343 18 
43346 57 
43355 5 
43385 39 
43397 5 
43433 78 
43437 44 
43440 7 
43462 96 
43469 13 
43484 3 
43510 2 
43556 6 
43572 23 
43577 1 
43581 7 
43586 8 
43591 1 
43595 18 
43603 2 
43619 27 
43628 34 
43634 1 
43637 13 
43664 6 
43667 4 
43683 22 
43694 5 
43705 21 
43713 7 
43720 4 
43734 2 
43755 15 
43826 25 
43860 3 
43865 3 
43868 48 
43885 72 
43892 2 
43906 1 
43921 16 
43946 3 
43949 1 
43968 2 
43989 1 
44005 1 
44018 33 
44027 71 
44047 1 
44189 1 
44198 1 
44222 25 
44225 49 
44267 10 
44270 18 
44297 4 
44332 43 
44337 36 
44366 7 
44372 14 
44402 69 
44410 1 
44430 56 
44462 30 
44492 6 
44537 11 
44540 12 
44554 118 
44606 3 
44623 6 
44680 21 
44713 2 
44730 11 
44756 33 
44765 1 
44774 6 
44777 1 
44800 46 
44808 1 
44840 7 
44857 78 
44863 2 
44877 2 
44892 5 
44906 6 
44965 5 
44983 2 
45001 1 
45018 1 
45023 4 
45028 139 
45040 5 
45044 2 
45067 7 
45073 26 
45078 87 
45112 12 
45118 30 
45126 37 
45132 1 
45148 5 
45171 6 
45175 1 
45179 4 
45183 7 
45196 21 
45201 30 
45207 16 
45214 14 
45217 10 
45225 117 
45239 4 
45247 2 
45250 180 
45256 50 
45263 2 
45276 2 
45288 21 
45293 217 
45301 10 
45305 77 
45310 41 
45338 15 
45342 22 
45351 130 
45379 1418 
45430 472 
45485 8 
45491 8 
45523 6 
45536 1 
45570 2 
45581 139 
45602 34 
45607 1 
45612 51 
45620 127 
45632 59 
45638 46 
45651 6 
45662 68 
45670 6 
45675 5 
45683 12 
45688 7 
45691 6 
45694 4 
45698 5 
45705 45 
45714 14 
45719 1 
45723 16 
45729 24 
45741 10 
45750 2 
45754 2 
45759 1 
45770 4 
45815 63 
45833 6 
45866 14 
45888 1 
45895 1 
45902 1 
45905 6 
46028 17 
46032 3 
46035 6 
46041 12 
46049 18 
46060 42 
46068 14 
46073 18 
46078 17 
46095 28 
46100 8 
46222 44 
46232 6 
46239 12 
46247 6 
46253 4 
46291 1 
46294 3 
46341 33 
46347 158 
46367 58 
46387 2 
46401 163 
46414 54 
46431 11 
46455 38 
46489 17 
46527 35 
46537 25 
46586 11 
46589 54 
46608 8 
46700 37 
46710 1 
46717 3 
46740 34 
46787 3 
46791 2 
46823 5 
46831 60 
46843 3 
46853 32 
46910 28 
46945 45 
46991 3 
47048 5 
47088 1 
47098 7 
47200 6 
47224 14 
47432 25 
47499 22 
47528 13 
47537 1 
47677 8 
47704 36 
47720 7 
47768 10 
47804 3 
47808 1 
47823 7 
47864 11 
47899 17 
47927 25 
47957 2 
47964 1 
47987 3 
47991 3 
48001 42 
48009 7 
48024 11 
48062 16 
48079 12 
48086 19 
48107 2 
48125 2 
48131 5 
48145 3 
48151 14 
48160 1 
48186 2 
48198 3 
48233 2 
48244 31 
48250 14 
48260 1 
48266 3 
48300 31 
48313 5 
48316 11 
48324 34 
48335 92 
48344 310 
48351 12 
48387 7 
48400 5 
48403 1 
48411 10 
48424 732 
48444 21 
48449 2 
48456 3 
48461 40 
48464 12 
48471 14 
48478 8 
48491 14 
48495 2 
48503 184 
48513 34 
48533 7 
48619 3 
48631 10 
48649 14 
48658 106 
48671 18 
48678 23 
48684 2 
48688 28 
48693 6 
48705 41 
48725 4 
48752 13 
48769 2 
48777 8 
48790 10 
48795 2 
48809 119 
48825 32 
48828 15 
48838 38 
48843 2 
48849 1 
48859 9 
49015 30 
49020 15 
49023 8 
49031 100 
49124 37 
49149 1 
49188 2 
49235 4 
49293 7 
49302 4 
49324 3 
49329 2 
49374 5 
49395 2 
49426 1 
49455 2 
49488 1 
49630 5 
49640 18 
49721 13 
49733 2 
49739 64 
49747 1 
49898 17 
49996 9 
50030 4 
50084 34 
50116 12 
50140 1 
50175 4 
50239 60 
50244 7 
50260 69 
50281 18 
50289 6 
50358 1 
50397 3 
50435 2 
50494 10 
50518 25 
50521 16 
50603 6 
50729 11 
50760 1 
50779 4 
50808 5 
50817 22 
51066 2 
51077 5 
51123 1 
51173 4 
51183 14 
51264 6 
51274 45 
51286 2 
51341 18 
51355 21 
51458 47 
51463 81 
51469 7 
51479 88 
51498 26 
51513 14 
51613 2 
51627 4 
51657 7 
51676 19 
51695 15 
51704 25 
51739 4 
51780 2 
51806 1 
51820 21 
51835 1 
51879 6 
51895 13 
51901 1 
51926 6 
52138 37 
52157 12 
52163 25 
52176 35 
52202 9 
52223 4 
52297 16 
52345 4 
52351 14 
52354 13 
52383 4 
52388 2 
52391 1 
52433 48 
52481 6 
52489 17 
52494 4 
52500 21 
52512 8 
52524 8 
52529 1 
52532 10 
52537 8 
52591 10 
52648 7 
52651 1 
52659 9 
52666 10 
52676 81 
52686 19 
52692 14 
52696 4 
52700 9 
52710 116 
52720 18 
52729 5 
52751 192 
52765 32 
52772 53 
52778 7 
52783 1 
52788 26 
52793 9 
52800 37 
52805 10 
52811 4 
52821 26 
52845 19 
52853 1 
52856 1 
52922 15 
52958 20 
52981 1 
52996 53 
53088 5 
53107 6 
53111 41 
53114 5 
53118 4 
53136 28 
53173 3 
53254 1 
53264 71 
53270 58 
53289 52 
53298 113 
53309 22 
53319 1 
53336 16 
53344 28 
53350 17 
53355 171 
53362 30 
53374 26 
53390 3 
53413 10 
53466 2 
53482 4 
53491 1 
53504 182 
53518 98 
53525 39 
53531 9 
53539 72 
53544 2 
53547 75 
53572 7 
53630 12 
53691 7 
53697 25 
53705 30 
53709 11 
53735 26 
53749 2 
53784 3 
53818 6 
53847 1 
53951 52 
53977 16 
54003 53 
54006 13 
54010 26 
54035 3 
54192 36 
54209 1 
54213 16 
54290 6 
54301 4 
54307 28 
54329 21 
54334 2 
54338 6 
54436 7 
54466 1 
54481 26 
54491 98 
54495 38 
54530 3 
54618 54 
54628 3 
54644 6 
54656 2 
54670 13 
54675 92 
54686 29 
54703 34 
54751 27 
54754 1 
54785 3 
54810 7 
54819 4 
54833 21 
54849 1 
54856 28 
54861 24 
54870 42 
54878 5 
54881 4 
54887 3 
54949 3 
56710 30 
56732 4 
56736 1 
56753 25 
56758 1 
56786 3 
56869 1 
56874 2 
56882 5 
56889 14 
56912 1 
56915 18 
56918 4 
56926 2 
56934 44 
56940 15 
56949 21 
56953 2 
56960 15 
56964 40 
56976 34 
56986 18 
56994 1 
57121 3 
57127 27 
57235 84 
57259 21 
57263 51 
57272 1 
57284 46 
57315 1 
57373 10 
57399 80 
57422 18 
57428 4 
57431 93 
57436 33 
57443 49 
57451 19 
57457 4 
57464 176 
57468 3 
57474 15 
57489 12 
57493 35 
57587 4 
57639 7 
57648 2 
57655 12 
57668 94 
57674 13 
57678 33 
57683 2 
57691 57 
57744 3 
57765 26 
57816 44 
57824 5 
57828 133 
57836 16 
57839 15 
57993 10 
57999 6 
58006 11 
58015 1 
58096 17 
58115 1 
58118 1 
58122 16 
58151 3 
58157 2 
58160 1 
58166 2 
58171 15 
58177 23 
58182 11 
58192 18 
58196 22 
58210 2 
58214 22 
58223 1 
58260 5 
58291 1 
58301 55 
58314 3 
58324 94 
58333 26 
58341 152 
58346 32 
58350 34 
58353 8 
58366 62 
58371 7 
58374 79 
58384 1 
58388 4 
58394 72 
58397 4 
58429 2 
58472 5 
58483 10 
58494 8 
58500 75 
58507 10 
58510 31 
58514 8 
58518 34 
58524 45 
58530 45 
58542 7 
58571 14 
58584 2 
58589 37 
58602 217 
58612 241 
58622 17 
58628 9 
58632 41 
58642 155 
58646 26 
58650 16 
58656 2 
58672 2 
58695 1 
58746 53 
58751 7 
58881 1 
59505 17 
59508 3 
59513 35 
59516 43 
59523 2 
59526 2 
59529 4 
59535 57 
59543 42 
59555 5 
59561 4 
60973 30 
61004 15 
61081 2 
61088 40 
61097 100 
61102 7 
61113 306 
61124 7 
61138 516 
61150 31 
61154 30 
61187 89 
61195 86 
61206 139 
61217 486 
61228 90 
61236 57 
61244 31 
61252 27 
61262 2 
61266 36 
61301 67 
61368 35 
61376 11 
61384 43 
61387 17 
61401 11 
61415 99 
61423 86 
61427 5 
61440 13 
61446 15 
61525 8 
61533 31 
61540 3 
61559 61 
61566 18 
61585 125 
61594 66 
61598 132 
61627 10 
61666 25 
61680 3 
61705 4 
61718 2 
61740 5 
61760 8 
61777 27 
61786 2 
61800 12 
61803 7 
61809 13 
61820 2 
61842 50 
61881 4 
61898 24 
61903 2 
61909 14 
61916 72 
61926 21 
61931 1 
61985 28 
62001 30 
62038 56 
62048 19 
62072 6 
62080 27 
62091 26 
62103 9 
62115 2 
62119 2 
62139 38 
62145 1 
62153 2 
62166 2 
62169 1 
62174 4 
62182 60 
62185 5 
62189 5 
62192 57 
62226 43 
62233 1 
62242 129 
62251 45 
62258 16 
62268 123 
62273 31 
62278 9 
62281 28 
62286 159 
62291 5 
62294 8 
62297 5 
62301 5 
62318 116 
62332 18 
62342 18 
62348 82 
62354 7 
62362 14 
62369 4 
62372 12 
62388 2 
62399 5 
62411 7 
62421 2 
62429 34 
62433 51 
62439 13 
62446 6 
62454 115 
62471 1 
62477 1 
62496 5 
62549 2 
62559 49 
62567 20 
62577 1 
62603 13 
62615 135 
62621 10 
62628 69 
62635 1 
62638 7 
62642 80 
62646 42 
62682 23 
62695 67 
62699 2 
62703 1 
62710 78 
62720 162 
62729 5 
62738 9 
62751 333 
62760 3 
62764 67 
62771 1 
62778 2 
62869 36 
62895 16 
62902 6 
62907 3 
62914 4 
64974 16 
65231 1 
65364 4 
65387 22 
65426 63 
65457 4 
65464 9 
65469 4 
65474 2 
65477 86 
65480 6 
65517 1 
65525 1 
65555 3 
65585 1 
65598 11 
65641 1 
65649 4 
65653 9 
65674 21 
65687 5 
65752 5 
65775 12 
65786 12 
65796 2 
65828 63 
65867 5 
65885 11 
65946 7 
65959 25 
66006 6 
66010 6 
66014 18 
66116 1 
66158 6 
66189 10 
66193 6 
66259 23 
66275 2 
66332 85 
66408 7 
66599 6 
66763 1 
66820 1 
67277 20 
67362 5 
67617 13 
67623 8 
67672 4 
67678 4 
67686 4 
67720 2 
67760 4 
67765 1 
67768 6 
67775 2 
67793 9 
67801 2 
67854 3 
67879 1 
67898 3 
67936 17 
67954 2 
67965 10 
67972 1 
67984 9 
67993 1 
68006 4 
68009 4 
68014 1 
68018 15 
68025 50 
68032 1 
68039 12 
68045 2 
68069 10 
68073 23 
68111 15 
68140 8 
68152 166 
68162 159 
68174 98 
68184 3 
68189 27 
68210 277 
68224 14 
68241 205 
68253 14 
68259 56 
68266 1 
68269 15 
68272 1 
68278 20 
68283 5 
68294 16 
68297 20 
68301 6 
68309 246 
68318 154 
68325 34 
68333 3 
68345 190 
68356 60 
68365 11 
68369 95 
68378 197 
68392 345 
68399 35 
68403 28 
68454 7 
68463 59 
68509 9 
68519 5 
68524 1 
68539 5 
68553 10 
68562 5 
68604 185 
68626 181 
68643 118 
68658 250 
68669 50 
68683 94 
68696 30 
68704 46 
68717 1 
68722 24 
68731 138 
68741 3 
68745 10 
68752 4 
68757 3 
68771 22 
68774 8 
68779 10 
68782 69 
68787 1 
68793 2 
68801 3 
68808 14 
68814 1 
68845 2 
68885 14 
68995 3 
69066 1 
69158 1 
69209 4 
69230 1 
69257 80 
69267 1 
69341 2 
69375 4 
69391 4 
69394 28 
69403 7 
69410 35 
69422 180 
69428 1 
69459 12 
69476 8 
69480 67 
69487 30 
69511 18 
69514 13 
69542 20 
69551 14 
69567 69 
69583 196 
69597 110 
69608 123 
69616 140 
69629 5 
69633 46 
69639 35 
69646 54 
69658 366 
69677 58 
69685 280 
69694 2 
69703 45 
69724 8 
69728 3 
69733 28 
69742 71 
69748 38 
69753 5 
69758 8 
69767 1 
69770 4 
69778 10 
69783 10 
69787 12 
69791 1 
69846 2 
69853 8 
69860 26 
69871 30 
69876 1 
69885 43 
69893 8 
69901 30 
69910 42 
69916 19 
69921 5 
69926 6 
69931 31 
69945 17 
69955 37 
69964 26 
69971 54 
69974 1 
69977 2 
69985 93 
69994 3 
70001 60 
70015 130 
70021 32 
70029 31 
70034 10 
70039 15 
70042 41 
70070 10 
70085 33 
70089 10 
70092 55 
70099 73 
70108 28 
70120 211 
70127 47 
70130 74 
70137 52 
70143 199 
70151 63 
70157 81 
70164 161 
70171 41 
70191 4 
70201 41 
70208 81 
70220 271 
70227 45 
70232 35 
70240 45 
70245 70 
70251 150 
70260 127 
70268 13 
70276 34 
70284 1 
70293 9 
70309 23 
70313 1 
70316 28 
70320 161 
70329 27 
70339 100 
70346 1 
70350 11 
70363 154 
70371 40 
70375 3 
70388 3 
70393 19 
70400 35 
70415 21 
70425 92 
70435 109 
70441 26 
70446 10 
70456 48 
70461 61 
70465 62 
70480 11 
70483 1 
70492 44 
70499 19 
70505 9 
70518 152 
70531 29 
70535 2 
70543 31 
70547 5 
70556 42 
70562 5 
70588 15 
70598 1 
70612 37 
70621 3 
70631 21 
70635 24 
70638 19 
70664 35 
70670 22 
70676 109 
70702 2 
70713 26 
70724 1 
70731 19 
70742 2 
70748 28 
70765 12 
70771 12 
70777 72 
70788 25 
70800 8 
70804 1 
70810 1 
70814 6 
70828 117 
70835 11 
70846 10 
70852 1 
70881 19 
70900 6 
70950 2 
70970 2 
70977 10 
70986 61 
70997 132 
71006 66 
71013 23 
71021 65 
71029 23 
71037 10 
71046 38 
71054 126 
71064 27 
71069 26 
71077 13 
71085 8 
71093 49 
71107 107 
71117 8 
71163 32 
71170 145 
71176 152 
71189 43 
71192 45 
71200 49 
71209 473 
71220 304 
71227 32 
71231 4 
71243 5 
71249 7 
71253 12 
71259 3 
71265 108 
71272 5 
71282 4 
71285 34 
71294 2 
71306 1 
71319 138 
71329 104 
71339 219 
71359 157 
71370 153 
71381 47 
71407 911 
71436 2 
71441 6 
71448 57 
71458 224 
71478 438 
71505 300 
71523 59 
71531 60 
71561 456 
71583 6 
71589 20 
71601 22 
71613 22 
71622 72 
71633 17 
71644 15 
71657 1 
71666 6 
71672 16 
71689 3 
71694 30 
71699 5 
71711 1 
71716 10 
71726 46 
71748 3 
71767 2 
73254 13 
73326 3 
73372 1 
73390 14 
73396 5 
73403 12 
73423 24 
73436 41 
73456 16 
73460 48 
73464 36 
73475 16 
73481 22 
73488 17 
73505 132 
73511 74 
73515 4 
73525 1 
73549 50 
73556 30 
73561 22 
73567 22 
73570 1 
73581 16 
73584 7 
73587 25 
73617 8 
73620 12 
73674 83 
73692 40 
73699 34 
73704 7 
73711 43 
73720 27 
73725 1 
73728 13 
73733 11 
73737 3 
73741 31 
73750 54 
73753 10 
73760 1 
73773 105 
73796 26 
73803 3 
73821 35 
73839 5 
73842 1 
73852 1 
73871 3 
73877 1 
73883 122 
73895 4 
73908 21 
73972 2 
73980 3 
73990 13 
74012 21 
74017 3 
74023 1 
74117 1 
74148 2 
74152 2 
74159 31 
74167 1 
74176 8 
74188 2 
74257 15 
74305 1 
74327 1 
74333 2 
74337 38 
74348 74 
74439 5 
74480 37 
74487 4 
74534 1 
74557 1 
74577 100 
74588 58 
74594 120 
74598 2 
74605 3 
74612 5 
74616 28 
74624 8 
74636 20 
74646 21 
74652 4 
74656 3 
74659 8 
74663 2 
74673 11 
74676 8 
74684 12 
74688 137 
74695 79 
74707 35 
74728 5 
74752 7 
74755 1 
74828 1 
74838 9 
74852 8 
74888 10 
74894 2 
74899 12 
74904 1 
74907 1 
74913 6 
74921 6 
74933 1 
74958 5 
74967 1 
74977 1 
74984 1 
74987 3 
75027 4 
75033 3 
75051 171 
75072 17 
75082 12 
75087 32 
75097 98 
75107 61 
75127 12 
75139 182 
75193 42 
75218 40 
75232 5 
75250 23 
75257 21 
75265 1 
75270 2 
75273 1 
75290 7 
75294 11 
75330 7 
75335 29 
75340 132 
75366 15 
75382 48 
75387 3 
75397 8 
75408 49 
75415 3 
75462 6 
75508 55 
75532 2 
75538 39 
75557 9 
75566 60 
75613 11 
75646 3 
75649 12 
75665 20 
75725 63 
75745 5 
75748 1 
75755 1 
75763 18 
75853 1 
75865 16 
75879 8 
75894 1 
75908 7 
75945 1 
76045 10 
76050 8 
76056 3 
76061 6 
76067 9 
76074 6 
76082 2 
76086 30 
76106 1 
76185 25 
76190 2 
76199 59 
76222 55 
76225 1 
76233 248 
76241 26 
76245 19 
76255 42 
76261 40 
76268 178 
76287 4 
76299 34 
76328 232 
76343 18 
76350 1 
76357 159 
76367 24 
76379 10 
76447 2 
76837 1 
76840 11 
77219 4 
79012 7 
79333 5 
79349 1 
79366 22 
79369 88 
79384 93 
79397 52 
79533 13 
79543 22 
79550 138 
79557 202 
79564 22 
79574 323 
79594 82 
79601 25 
79610 50 
79615 7 
79621 5 
79631 190 
79637 28 
79644 171 
79653 22 
79661 8 
79676 8 
80465 5 
80475 47 
80485 14 
80494 10 
80500 19 
80507 3 
80510 2 
80515 7 
80518 26 
80528 3 
80531 4 
80543 38 
80551 4 
80571 3 
80610 75 
80616 4 
80621 13 
80624 6 
80630 29 
80636 1 
80639 124 
80645 2 
80703 3 
80795 2 
80805 4 
80816 10 
80823 9 
80830 19 
80842 68 
80862 45 
80870 1 
80873 10 
80880 25 
80886 12 
80908 8 
80912 19 
80922 4 
80942 1 
80961 63 
81018 57 
81031 3 
81055 89 
81087 60 
81124 2 
81160 1 
81184 8 
81204 10 
81209 23 
81220 2 
81232 25 
81250 12 
81335 2 
81340 10 
81381 10 
81408 22 
81411 1 
81424 80 
81431 18 
81444 28 
81460 3 
81463 9 
81496 70 
81519 4 
81525 38 
81543 10 
81548 50 
81665 3 
81677 10 
81687 37 
81698 50 
81706 10 
81733 105 
81762 2 
81771 56 
81774 5 
81817 1 
81822 17 
81835 8 
81843 2 
81854 3 
81859 2 
81862 2 
81865 11 
81872 3 
81888 9 
81892 1 
81912 17 
81915 1 
81919 12 
81922 50 
81947 9 
81955 6 
81969 12 
81974 1 
81979 21 
81986 27 
82001 411 
82014 210 
82019 22 
82030 167 
82044 22 
82051 22 
82064 135 
82081 501 
82095 51 
82132 248 
82139 29 
82146 170 
82157 28 
82163 2 
82171 189 
82186 60 
82196 15 
82207 53 
82221 45 
82224 29 
82251 45 
82281 1 
82285 23 
82293 2 
82297 27 
82312 25 
82320 8 
82335 2 
82378 112 
82411 14 
82420 3 
82439 63 
82444 17 
82507 2 
82515 3 
82533 3 
82580 1 
82583 14 
82591 26 
82597 5 
82605 2 
82617 57 
82624 3 
82635 30 
82645 1 
82651 30 
82662 80 
82672 18 
82682 20 
82691 13 
82701 5 
83138 70 
83142 1 
83186 2 
83190 1 
83258 3 
83281 10 
83285 6 
83314 19 
83320 14 
83325 12 
83334 54 
83340 1 
83349 1 
83355 1 
83372 15 
83406 1 
83430 57 
83438 25 
83441 36 
83447 40 
83454 31 
83460 2 
83480 8 
83484 1 
83487 56 
83490 51 
83501 111 
83505 1 
83508 1 
83512 4 
83527 24 
83536 97 
83552 62 
83557 1 
83573 14 
83591 12 
83600 51 
83642 8 
83660 60 
83668 72 
83679 34 
83690 31 
83700 21 
83707 64 
83717 143 
83730 19 
83804 18 
83828 24 
83836 13 
83842 22 
83847 8 
83856 15 
83864 9 
83877 9 
83884 22 
83888 90 
83910 107 
83961 22 
84010 31 
84013 3 
84021 21 
84027 20 
84032 22 
84043 103 
84067 3 
84370 1 
84497 1 
84500 60 
84507 1 
84514 64 
84521 1 
84526 7 
84532 1 
84537 32 
84544 106 
84555 96 
84566 82 
84572 8 
84590 68 
84605 7 
84614 125 
84635 37 
84645 11 
84667 10 
84769 14 
84777 72 
84790 55 
84799 2 
84812 1 
84828 12 
84837 8 
84849 22 
84884 1 
84927 38 
84937 9 
84942 6 
84954 40 
84969 2 
84972 64 
84979 105 
84991 95 
85104 5 
85124 12 
85127 2 
85134 42 
85138 62 
85144 99 
85158 49 
85161 6 
85168 18 
85178 145 
85187 11 
85247 5 
85257 2 
85260 23 
85268 19 
85286 9 
85302 1 
85306 2 
85314 3 
85333 7 
85368 12 
85414 25 
85470 1 
85478 11 
85484 34 
85488 1 
85500 34 
85516 14 
85526 61 
85539 34 
85650 37 
85679 4 
85682 27 
85687 14 
85711 13 
85766 1 
85776 2 
85860 1 
85870 2 
85930 1 
85954 13 
85979 3 
86003 3 
86151 15 
86207 1 
86285 12 
86293 40 
86296 36 
86300 52 
86306 11 
86321 139 
86343 23 
86346 2 
86393 27 
86447 9 
86571 8 
86584 2 
86646 4 
86651 3 
86660 2 
86680 11 
86686 1 
86731 36 
86741 1 
86746 2 
86767 22 
86771 2 
86774 13 
86780 16 
86805 3 
86933 1 
86944 4 
86948 21 
86952 2 
86960 3 
86966 1 
86980 14 
86991 50 
87088 30 
87091 20 
87094 6 
87103 31 
87115 33 
87119 1 
87131 286 
87146 149 
87155 1 
87191 301 
87200 67 
87208 28 
87216 8 
87225 2 
87230 76 
87237 41 
87246 2 
87250 6 
87259 2 
87262 4 
87298 7 
87364 4 
87379 13 
87383 24 
87387 9 
87396 5 
87403 57 
87413 47 
87420 28 
87429 10 
87432 37 
87465 5 
87523 2 
87527 2 
87532 14 
87545 20 
87571 5 
87577 76 
87585 1 
87602 36 
87623 16 
87631 1 
87705 136 
87710 2 
87719 62 
87727 263 
87742 46 
87748 62 
87753 68 
87757 8 
87774 2 
87778 17 
87789 1 
87807 2 
87811 1 
87836 5 
87890 11 
87906 2 
87919 24 
87928 63 
87937 7 
87944 1 
87956 3 
88066 1 
88071 1 
88088 7 
88103 5 
88108 3 
88114 3 
88119 5 
88127 12 
88138 10 
88256 6 
88263 10 
88274 10 
88277 7 
88284 14 
88287 51 
88293 4 
88316 34 
88327 6 
88337 6 
88361 1 
88364 6 
88383 14 
88393 55 
88410 84 
88458 9 
88561 3 
88590 1 
88606 3 
88620 3 
88647 79 
88652 4 
88666 2 
88674 26 
88683 5 
88686 11 
88690 14 
88693 9 
88698 18 
88703 7 
88710 6 
88717 71 
88731 6 
88739 7 
88806 52 
88813 13 
88832 4 
88840 29 
88859 1 
88868 4 
88878 4 
88886 1 
88889 5 
88996 6 
89028 138 
89042 3 
89045 5 
89071 11 
89097 10 
89188 1 
89209 4 
89267 6 
89273 24 
89286 4 
89308 1 
89338 21 
89363 6 
89370 15 
89377 10 
89391 11 
89412 15 
89516 9 
89525 1 
89592 1 
89613 1 
89631 2 
89667 5 
89690 11 
89872 4 
89920 1 
89945 6 
89954 26 
89967 30 
89973 5 
89994 9 
90086 2 
90108 8 
90118 20 
90122 21 
90289 22 
90315 16 
90426 4 
90489 9 
90516 22 
90534 17 
90563 10 
90569 15 
90581 32 
90593 16 
90602 15 
90612 17 
90624 20 
90638 11 
90676 12 
90687 6 
90699 25 
90706 34 
90718 6 
90737 11 
90752 4 
90773 34 
90828 2 
90841 6 
90864 79 
90902 17 
90921 18 
90935 8 
90939 4 
90951 19 
90980 31 
91043 2 
91060 16 
91102 8 
91125 10 
91198 3 
91225 1 
91230 1 
91240 1 
91248 15 
91254 97 
91350 2 
91369 3 
91384 1 
91406 26 
91515 153 
91540 3 
91543 44 
91552 85 
91557 2 
91590 38 
91681 25 
91708 2 
91722 8 
91732 5 
91769 25 
91815 2 
91819 6 
91828 9 
91834 7 
91848 8 
91856 37 
91866 13 
91899 50 
91909 5 
91956 20 
91962 48 
92011 4 
92023 4 
92035 2 
92065 7 
92075 16 
92148 10 
92151 3 
92177 91 
92184 55 
92201 11 
92210 31 
92217 35 
92223 3 
92235 5 
92251 1 
92324 19 
92332 75 
92337 2 
92364 81 
92377 2 
92385 20 
92391 31 
92394 2 
92400 2 
92528 3 
92536 14 
92557 77 
92571 50 
92584 33 
92589 18 
92594 1 
92616 5 
92622 11 
92630 4 
92659 15 
92720 3 
92730 8 
92771 13 
92779 3 
92783 93 
92789 21 
92796 240 
92803 8 
92811 32 
92815 51 
92821 72 
92830 5 
92834 24 
92842 37 
92850 7 
92855 41 
92863 1 
92886 2 
92891 1 
92894 23 
92964 15 
92967 1 
92978 127 
92988 82 
92998 37 
93009 36 
93019 44 
93024 1 
93143 18 
93165 266 
93170 34 
93174 2 
93182 4 
93188 3 
93196 23 
93201 7 
93205 44 
93235 1 
93285 15 
93301 12 
93321 15 
93328 34 
93334 1 
93347 15 
93361 8 
93367 14 
93449 8 
93456 4 
93469 1 
93483 2 
93491 62 
93502 2 
93511 4 
93520 4 
93620 3 
93624 2 
93647 14 
93655 16 
93659 14 
93665 49 
93671 17 
93729 24 
93776 5 
93809 52 
93823 78 
93849 3 
93891 2 
93894 142 
93975 2 
93979 11 
94029 77 
94043 52 
94081 16 
94100 3 
94128 4 
94151 1 
94206 1 
94212 4 
94227 16 
94240 52 
94249 9 
94308 7 
94316 5 
94328 16 
94347 14 
94390 1 
94413 5 
94418 14 
94435 1 
94448 1 
94456 12 
94462 1 
94465 14 
94468 2 
94472 3 
94476 10 
94497 20 
94512 1 
94519 6 
94523 20 
94532 35 
94541 80 
94552 67 
94562 232 
94579 113 
94588 4 
94595 59 
94603 60 
94616 20 
94625 2 
94641 14 
94645 39 
94679 4 
94693 95 
94702 30 
94744 2 
94784 14 
94798 7 
94903 14 
94934 3 
94937 2 
94944 2 
94948 10 
94956 3 
94975 33 
94993 10 
95003 42 
95010 8 
95015 14 
95020 8 
95026 1 
95054 1 
95059 33 
95069 2 
95076 6 
95087 325 
95094 34 
95106 2 
95112 5 
95142 4 
95193 9 
95205 3 
95211 5 
95230 4 
95236 1 
95239 33 
95251 12 
95259 3 
95268 5 
95278 28 
95287 77 
95382 9 
95430 1 
95438 1 
95447 1 
95456 74 
95460 2 
95465 197 
95489 18 
95509 8 
95551 2 
95574 1 
95597 1 
95608 3 
95613 5 
95616 1 
95622 26 
95636 13 
95640 29 
95653 8 
95667 2 
95732 2 
95768 8 
95772 24 
95778 4 
95796 5 
95805 12 
95817 15 
95907 20 
95912 47 
95918 1 
95921 2 
95935 3 
95941 32 
95954 9 
95971 15 
96095 1 
96308 8 
96330 4 
96362 3 
96463 9 
96471 1 
96478 1 
96690 4 
96735 6 
96740 6 
96890 4 
96909 22 
96940 7 
97013 20 
97120 35 
97375 1 
97410 3 
97420 1 
97629 2 
97955 8 
98237 1 
98240 12 
98350 7 
98507 24 
98678 28 
99096 2 
99288 6 
99297 4 
99319 7 
99329 16 
99335 2 
99376 1 
99458 20 
99503 23 
99526 33 
99622 57 
99723 14 
99743 10 
99785 6 
99813 103 
99821 3 
99847 1030 
99891 1 
99907 291 
99916 401 
99923 1 
99930 44 
99937 80 
99944 62 
99955 15 
99959 28 
99962 8 
99970 2 
99995 2 
100034 2 
100041 1 
100045 4 
100050 1 
100060 34 
100076 12 
100081 2 
100085 1 
100091 24 
100120 6 
100126 3 
100231 166 
100236 3 
100417 1 
100420 2 
100428 1 
100453 2 
101186 138 
101193 1 
101202 5 
101206 38 
101213 5 
101219 21 
101231 310 
101246 58 
101264 6 
101271 21 
101319 2 
101345 148 
101371 19 
101377 29 
101386 11 
101389 2 
101397 26 
101405 5 
101440 2 
101474 2 
101484 23 
101491 22 
101507 13 
101517 10 
101532 46 
101535 40 
101540 103 
101547 30 
101551 92 
101557 4 
101568 54 
101591 14 
102605 7 
102739 1 
102817 17 
102841 2 
102948 27 
102992 8 
103017 1 
103028 45 
103873 6 
103904 8 
104100 1 
104274 5 
105825 2 
105965 27 
105974 8 
105977 3 
105999 3 
106006 65 
106016 3 
106019 1 
106025 1 
106033 126 
106040 10 
106044 18 
106049 39 
106053 3 
106057 48 
106061 168 
106070 4 
106073 1 
106079 1 
106086 6 
106091 33 
106098 124 
106106 8 
106110 34 
106113 32 
106127 15 
106131 14 
106136 31 
106146 27 
106156 28 
106162 1 
106246 4 
106254 2 
106267 1 
106280 67 
106284 69 
106290 4 
106296 2 
106299 17 
106304 26 
106312 36 
106319 54 
106353 2 
106368 57 
106426 4 
106429 3 
106454 6 
106465 18 
106470 10 
106478 28 
106481 2 
106495 135 
106630 41 
106650 85 
106685 1 
106788 9 
106809 12 
106814 30 
106824 46 
106973 32 
106994 8 
106999 4 
107106 1 
107126 19 
107136 1 
107142 2 
107245 4 
107251 6 
107522 16 
107537 11 
107546 66 
107593 5 
107653 7 
107690 13 
107708 22 
107717 15 
107748 9 
107767 1 
107893 1 
107925 59 
108007 1 
108024 11 
108054 14 
108065 21 
108069 18 
108094 6 
108100 10 
108155 35 
108167 52 
108179 5 
108190 2 
108200 2 
108211 1 
108219 1 
108244 13 
108266 3 
108309 2 
108364 3 
108371 4 
108378 15 
108456 7 
108497 5 
108509 22 
108514 17 
108521 11 
108530 26 
108533 5 
108542 1 
108547 1 
108675 30 
108692 47 
108698 38 
108707 6 
108711 9 
108720 129 
108725 10 
108734 86 
108741 79 
108753 155 
108757 5 
108774 268 
108817 28 
108824 13 
108831 26 
108843 26 
108848 1 
108857 8 
108861 26 
108874 15 
108880 8 
108884 1 
108893 1 
108988 3 
108991 8 
108997 111 
109004 9 
109010 5 
109025 88 
109038 25 
109043 166 
109073 8 
109091 8 
109123 1 
109142 1 
109145 15 
109152 2 
109164 37 
109174 71 
109190 1 
109196 18 
109206 1 
109212 5 
109215 1 
109252 1 
109265 135 
109288 22 
109294 1 
109324 11 
109328 5 
109342 38 
109370 20 
109415 12 
109459 9 
109470 7 
109478 30 
109494 8 
109503 9 
109507 22 
109516 3 
109525 13 
109546 7 
109568 13 
109576 31 
109579 26 
109593 52 
109612 4 
109621 3 
109628 16 
109640 1 
109650 67 
109664 2 
109667 28 
109678 2 
109681 95 
109691 36 
109696 1 
109701 20 
109731 2 
109737 3 
109760 49 
109815 24 
109897 1 
109958 24 
109981 20 
109989 9 
110019 3 
110119 2 
110133 41 
110138 2 
110141 11 
110157 21 
110160 27 
110174 13 
110183 19 
110192 19 
110288 12 
110292 1 
110296 6 
110338 30 
110354 20 
110362 2 
110456 46 
110465 9 
110469 22 
110474 16 
110480 2 
110485 15 
110490 17 
110496 15 
110504 275 
110516 42 
110520 3 
110528 1 
110540 7 
110550 23 
110554 2 
110560 53 
110570 75 
110581 27 
110590 3 
110597 34 
110602 14 
110606 3 
110612 1 
110620 1 
110629 2 
110632 1 
110655 1 
110665 11 
110678 45 
110704 6 
110741 15 
110745 4 
110753 2 
110759 68 
110762 3 
110770 1 
110781 1 
110798 38 
110803 1 
110808 11 
110811 7 
110815 2 
110819 24 
110878 26 
111128 8 
111140 1 
111160 2 
111166 1 
111228 63 
111355 14 
111380 8 
111472 35 
111477 2 
111492 4 
111539 6 
111649 1 
111686 13 
111780 20 
111815 1 
111822 3 
111837 4 
111920 3 
111944 1 
111981 5 
111994 14 
112081 16 
112087 1 
112154 1 
112417 6 
112435 19 
112442 3 
112457 66 
112475 11 
112480 47 
112503 143 
112506 1 
112570 1 
112616 15 
112626 1 
112629 5 
112632 5 
112642 155 
112649 26 
112656 3 
112666 17 
112709 2 
112733 4 
112742 12 
112747 2 
112771 5 
112789 4 
112792 9 
112823 2 
112865 28 
112881 1 
112926 102 
112930 22 
112936 60 
112949 14 
112958 5 
112965 7 
112972 5 
112979 11 
113136 5 
113150 1 
113168 23 
113238 3 
113245 1 
113268 165 
113273 90 
113283 173 
113293 10 
113296 4 
113322 1 
113335 3 
113364 9 
113382 51 
113407 32 
113423 136 
113440 313 
113451 215 
113466 14 
113473 154 
113476 2 
113483 79 
113493 90 
113506 225 
113513 38 
113517 17 
113522 292 
113532 58 
113543 87 
113561 125 
113580 33 
113677 3 
113682 1 
113692 72 
113716 1 
113723 5 
113731 8 
113769 44 
113821 22 
113826 12 
113852 42 
113864 80 
113874 13 
113885 24 
113946 1 
113955 7 
113972 2 
113976 15 
113983 43 
113989 154 
114000 4 
114005 23 
114010 18 
114015 56 
114019 60 
114024 40 
114037 5 
114088 43 
114116 6 
114144 25 
114163 4 
114171 48 
114175 4 
114181 123 
114188 6 
114191 69 
114258 20 
114294 11 
114301 1 
114307 119 
114313 3 
114321 78 
114328 86 
114336 16 
114343 17 
114350 54 
114361 4 
114373 8 
114389 1 
114449 6 
114456 4 
114461 5 
114466 6 
114472 18 
114479 12 
114487 57 
114494 65 
114505 5 
114514 78 
114524 3 
114529 2 
114540 1 
114614 19 
114619 4 
114625 17 
114628 17 
114636 1 
114640 3 
114646 18 
114650 62 
114658 1 
114662 2 
114675 437 
114690 219 
114705 655 
114720 2 
114723 4 
114729 8 
114738 2 
114741 38 
114744 14 
114755 131 
114769 129 
114780 119 
114789 100 
114810 86 
114896 2 
114919 4 
114931 3 
114949 67 
114963 19 
114969 31 
114974 6 
114980 11 
115023 1 
115082 4 
115096 1 
115105 87 
115116 6 
115128 17 
115134 14 
115186 4 
115226 1 
115230 4 
115243 7 
115265 1 
115277 25 
115292 2 
115322 2 
115446 1 
115477 5 
115580 2 
115602 5 
115730 7 
115743 37 
115754 3 
115785 6 
115813 7 
115900 19 
115919 32 
115937 1 
116025 1 
116031 3 
116076 1 
116086 1 
116099 5 
116176 29 
116198 12 
116204 52 
116208 9 
116260 10 
116300 2 
116319 20 
116361 1 
116500 1 
116504 24 
116510 2 
116514 55 
116518 3 
116574 20 
116579 39 
116619 33 
116657 8 
116667 2 
116685 7 
116696 6 
116805 2 
116813 16 
116875 1 
116909 6 
116965 18 
117016 1 
117033 4 
117098 3 
117108 3 
117111 24 
117221 40 
117244 31 
117265 126 
117360 4 
117370 5 
117373 23 
117387 1 
117571 3 
117623 1 
117655 3 
117748 2 
117799 5 
117828 10 
117879 7 
117923 16 
118091 1 
118132 9 
118150 22 
118186 47 
118210 27 
118214 10 
118259 2 
118270 20 
118278 6 
118341 2 
118356 4 
118364 16 
118367 5 
118403 1 
118422 1 
118426 26 
118430 51 
118434 19 
118437 4 
118441 2 
118444 12 
118449 17 
118452 1 
118470 2 
118475 6 
118478 1 
118483 4 
118493 22 
118582 44 
118589 76 
118598 13 
118601 57 
118612 1 
118615 4 
118619 2 
118624 1 
118639 1 
118657 6 
118661 3 
118677 1 
118703 3 
118767 2 
118798 19 
118806 16 
118809 24 
118823 35 
118828 2 
118833 50 
118845 17 
118851 4 
118874 2 
118878 38 
118882 86 
118912 7 
118962 1 
118973 1 
118993 25 
119013 1 
119101 14 
119155 6 
119158 16 
119161 5 
119173 7 
119177 2 
119180 1 
119191 1 
119195 1 
119209 12 
119227 2 
119321 17 
119341 1 
119349 36 
119361 72 
119366 1 
119384 43 
119401 59 
119484 10 
119496 18 
119502 32 
119512 2 
119518 17 
119526 3 
119549 4 
119580 2 
119655 4 
119662 23 
119670 4 
119676 2 
119682 4 
119686 53 
119692 27 
119703 1 
119709 79 
119730 17 
119780 51 
119788 42 
119792 60 
119804 5 
119812 148 
119837 74 
119848 44 
119855 100 
119873 3 
119909 2 
119917 1 
119967 39 
119975 12 
119991 1 
119996 28 
119999 8 
120011 33 
120014 1 
120023 41 
120029 4 
120033 14 
120114 12 
120134 4 
120137 2 
120148 3 
120176 8 
120183 63 
120239 1 
120321 54 
120334 17 
120437 2 
120445 10 
120459 6 
120466 25 
120554 14 
120579 11 
120584 20 
120634 7 
120644 3 
120709 5 
120734 3 
120777 4 
120880 64 
120908 33 
120913 22 
120925 8 
120930 1 
120983 99 
121065 16 
121097 20 
121129 2 
121168 1 
121223 23 
121262 3 
121340 4 
121414 77 
121438 32 
121488 1 
121511 14 
121543 35 
121561 7 
121717 2 
121761 6 
121788 2 
121803 17 
121814 1 
121840 8 
121883 1 
121891 3 
121901 33 
121915 2 
121971 3 
121980 11 
121992 2 
122044 7 
122137 3 
122172 13 
122253 11 
122311 12 
122324 3 
122333 1 
122430 19 
122461 3 
122485 4 
122497 22 
122506 11 
122523 9 
122540 27 
122556 5 
122647 64 
122674 98 
122683 4 
122800 18 
122929 5 
122953 3 
123023 8 
123051 13 
123067 5 
123077 2 
123106 2 
123129 4 
123138 3 
123148 2 
123152 17 
123164 9 
123184 29 
123196 3 
123217 6 
123221 4 
123352 12 
123367 29 
123372 14 
123408 9 
123416 6 
123456 6 
123461 28 
123474 1 
123533 36 
123547 58 
123563 108 
123573 3 
123580 5 
123592 5 
123635 24 
123655 71 
123663 1 
123684 2 
123739 15 
123742 74 
123759 6 
123767 11 
123777 46 
123780 111 
123909 26 
123916 11 
123919 10 
123933 4 
124030 3 
124054 6 
124060 7 
124064 15 
124067 9 
124071 5 
124077 2 
124081 43 
124088 51 
124091 4 
124096 3 
124103 62 
124115 51 
124124 6 
124131 17 
124192 16 
124225 1 
124244 52 
124252 64 
124263 16 
124267 17 
124275 35 
124284 88 
124295 12 
124299 3 
124305 1 
124327 12 
124331 20 
124442 9 
124455 7 
124461 6 
124464 16 
124468 8 
124472 24 
124477 25 
124487 3 
124492 21 
124498 1 
124509 2 
124534 21 
124542 13 
124554 56 
124566 36 
124572 15 
124578 7 
124625 26 
124634 18 
124640 71 
124643 10 
124650 92 
124658 410 
124664 46 
124669 162 
124697 13 
124710 436 
124722 88 
124738 636 
124755 238 
124766 289 
124772 34 
124777 222 
124786 37 
124790 37 
124798 3 
124804 14 
124818 12 
126725 2 
126745 2 
126763 2 
126770 19 
126798 8 
126809 1 
126813 6 
126823 13 
126827 1 
126835 5 
126852 2 
126858 2 
126875 1 
126891 1 
126894 1 
126906 11 
126913 51 
126918 51 
126931 34 
126949 13 
126952 29 
126963 59 
126967 134 
126982 21 
126994 39 
127044 2 
127053 16 
127057 36 
127084 6 
127092 55 
127113 9 
127141 1 
127185 9 
127226 37 
127251 20 
127257 27 
127273 156 
127277 88 
127284 35 
127297 28 
127308 14 
127315 6 
127319 9 
127381 1 
127394 67 
127413 102 
127418 13 
127422 2 
127482 34 
127487 1 
127491 7 
127502 1 
127552 10 
127562 5 
127582 35 
127585 4 
127593 70 
127597 1 
127604 149 
127629 1 
127640 26 
127651 42 
127658 33 
127667 30 
127675 4 
127731 3 
127737 3 
127750 20 
127769 3 
127782 3 
127794 57 
127804 50 
127809 1 
127814 2 
127818 26 
127845 49 
127862 4 
127881 8 
127937 155 
127945 2 
127954 42 
127961 1 
127968 93 
127975 83 
127987 7 
127991 9 
127996 1 
128006 12 
128011 1 
128035 3 
128055 44 
128076 20 
128084 16 
128094 2 
128122 8 
128128 6 
128135 32 
128140 34 
128145 8 
128149 20 
128153 2 
128159 7 
128166 12 
128170 13 
128178 11 
128188 4 
128221 2 
128227 4 
128283 1 
128286 14 
128295 13 
128311 18 
128315 16 
128323 11 
128333 1 
128344 6 
128349 13 
128354 22 
128369 87 
128382 6 
128399 8 
128442 35 
128448 4 
128488 36 
128497 35 
128512 3 
128535 1 
128557 8 
128569 42 
128578 112 
128589 65 
128595 7 
128609 1 
128626 15 
128634 8 
128646 12 
128659 1 
128688 8 
128708 14 
128719 4 
128732 15 
128736 30 
128739 1 
128746 39 
128754 7 
128759 1 
128762 94 
128767 37 
128776 31 
128787 2 
128791 12 
128796 98 
128833 29 
128842 16 
128850 36 
128891 5 
128898 3 
128911 153 
128915 20 
128918 5 
128924 16 
128935 56 
128939 6 
128943 47 
128952 14 
128957 4 
128962 11 
128977 2 
129062 29 
129074 2 
129078 1 
129090 157 
129098 50 
129102 14 
129113 127 
129120 61 
129127 181 
129133 13 
129141 186 
129153 32 
129161 190 
129166 34 
129178 2 
129182 4 
129187 19 
129192 39 
129199 147 
129206 32 
129209 5 
129213 9 
129220 18 
129227 1 
129230 2 
129233 1 
129368 13 
129376 27 
129393 1 
129397 2 
129405 1 
129410 3 
129417 4 
129441 1 
129494 4 
129500 70 
129511 11 
129528 5 
129534 1 
129552 5 
129567 55 
129590 15 
129600 7 
129658 2 
129663 1 
129687 13 
129692 35 
129708 2 
129713 3 
129748 7 
129898 12 
129935 29 
129942 29 
130003 31 
130041 1 
130059 11 
130066 1 
130075 81 
130081 128 
130085 85 
130096 23 
130166 51 
130170 66 
130179 1 
130186 2 
130191 14 
130194 2 
130211 41 
130221 38 
130227 5 
130231 8 
130236 10 
130239 11 
130242 13 
130248 2 
130252 8 
130257 17 
130284 4 
130293 6 
130306 8 
130321 11 
130336 10 
130346 11 
130359 16 
130363 2 
130366 4 
130374 3 
130377 2 
130381 21 
130385 6 
130390 45 
130398 1 
130417 6 
130421 2 
130430 32 
130438 2 
130448 3 
130463 1 
130477 5 
130481 5 
130486 1 
130489 2 
130495 32 
130500 2 
130512 5 
130523 15 
130528 7 
130535 141 
130540 3 
130554 95 
130561 9 
130566 14 
130599 16 
130610 205 
130615 16 
130624 16 
130637 147 
130650 2 
130655 5 
130666 153 
130676 38 
130684 223 
130694 146 
130699 142 
130705 45 
130716 71 
130739 16 
130746 26 
130752 9 
130968 1 
131019 14 
131033 20 
131512 18 
131582 1 
131585 1 
131663 23 
131735 1 
131745 15 
131848 44 
131877 7 
131880 6 
131939 3 
131987 1 
132026 9 
132031 2 
132036 4 
132045 13 
132056 99 
132066 391 
132079 79 
132088 15 
132103 2 
132110 37 
132116 53 
132121 40 
132130 125 
132140 321 
132151 1 
132155 3 
132161 2 
132181 37 
132187 14 
132190 3 
132201 100 
132211 62 
132215 8 
132290 2 
132293 2 
132301 25 
132304 4 
132307 22 
132316 47 
132323 147 
132343 15 
132350 82 
132357 1 
132360 17 
132380 9 
132439 1 
132442 3 
132455 38 
132466 76 
132474 1 
132481 2 
132495 3 
132503 5 
132506 7 
132512 2 
132535 5 
132542 4 
132586 6 
132616 5 
132625 5 
132634 3 
132639 11 
132655 11 
132672 12 
132681 1 
132686 3 
132749 8 
132755 5 
132796 2 
132804 1 
132810 1 
132826 80 
132891 18 
132912 27 
132927 181 
132966 9 
133063 16 
133081 55 
133089 70 
133092 5 
133100 80 
133107 12 
133112 78 
133135 8 
133143 32 
133146 34 
133192 40 
133211 27 
133215 27 
133226 53 
133239 19 
133245 35 
133252 6 
133258 16 
133266 133 
133278 34 
133289 229 
133300 218 
133306 75 
133316 4 
133321 44 
133328 3 
133333 67 
133340 33 
133346 17 
133352 18 
133365 26 
133397 12 
133424 150 
133434 28 
133438 17 
133443 6 
133447 3 
133465 40 
133470 3 
133476 40 
133484 75 
133489 60 
133504 1 
133512 4 
133518 30 
133526 23 
133531 1 
133555 13 
133559 2 
133581 1 
133592 1 
133595 10 
133609 8 
133619 29 
133626 13 
133638 1 
133642 31 
133654 3 
133662 2 
133668 7 
133738 2 
133754 15 
133762 21 
133770 75 
133776 17 
133784 1 
133809 12 
133815 15 
133821 81 
133833 7 
133840 25 
133845 3 
133848 2 
133856 1 
133896 10 
133905 1 
133915 15 
133930 1 
133943 14 
133951 5 
133956 2 
133985 2 
133988 1 
133992 2 
134008 66 
134014 1 
134022 34 
134040 2 
134044 3 
134054 1 
134066 1 
134072 40 
134087 2 
134114 68 
134120 1 
134169 12 
134177 1 
134181 2 
134207 151 
134230 6 
134240 4 
134254 13 
134265 27 
134282 1 
134306 14 
134320 4 
134360 20 
134367 43 
134389 79 
134396 2 
134402 4 
134436 4 
134454 8 
134498 25 
134533 2 
134550 2 
134559 1 
134571 5 
134603 4 
134653 1 
134670 52 
134689 4 
134703 12 
134715 2 
134723 17 
134730 9 
134734 4 
134744 1 
134747 38 
134752 8 
134757 1 
134761 18 
134770 5 
134783 6 
134789 11 
134797 8 
134809 1 
134815 1 
134821 1 
134828 24 
134838 6 
134845 3 
134851 3 
134879 4 
134884 4 
134890 7 
134898 4 
134922 49 
134927 2 
134930 3 
134935 11 
134939 6 
134951 11 
134955 8 
134963 13 
134966 27 
134985 32 
134994 1 
135006 16 
135014 6 
135032 9 
135051 1 
135072 3 
135164 34 
135180 1 
135203 2 
135216 1 
135230 2 
135234 2 
135272 56 
135289 1 
135337 26 
135359 18 
135371 78 
135381 86 
135394 5 
135401 86 
135410 149 
135418 1 
135438 1 
135449 3 
135535 35 
135544 61 
135555 2 
135568 2 
135576 6 
135587 95 
135594 26 
135609 8 
135617 12 
135652 3 
135700 24 
135703 8 
135706 10 
135714 27 
135724 28 
135732 71 
135738 65 
135745 134 
135754 78 
135765 52 
135777 106 
135787 5 
135791 27 
135800 43 
135806 87 
135814 128 
135820 19 
135830 31 
135834 10 
135839 15 
135894 1 
135914 52 
135923 4 
135932 1 
135944 1 
135951 2 
135964 101 
135974 82 
135983 19 
135995 123 
136023 1 
136026 5 
136102 11 
136109 26 
136117 15 
136123 1 
136127 1 
136148 4 
136157 17 
136216 1 
136242 3 
136286 4 
136294 2 
136318 4 
136346 3 
136422 6 
136426 1 
136432 2 
136436 4 
136439 2 
136442 1 
136462 2 
136467 1 
136470 1 
136476 3 
136498 1 
136501 3 
136504 6 
136513 1 
136519 3 
136577 1 
136580 1 
136597 32 
136620 2 
136629 16 
136642 1 
136646 1 
136679 1 
136702 5 
136712 21 
136731 28 
136740 50 
136746 10 
136751 6 
136764 33 
136773 77 
136782 65 
136794 6 
136799 18 
136806 75 
136813 1 
136818 27 
136822 22 
136825 12 
136834 27 
136843 2 
136852 4 
136858 1 
136861 2 
136866 22 
136869 45 
136876 2 
136928 44 
136951 75 
136967 1 
136977 29 
136999 278 
137011 23 
137018 12 
137023 4 
137027 32 
137035 6 
137053 1 
137058 72 
137066 11 
137087 16 
137094 30 
137101 15 
137126 28 
137132 40 
137141 58 
137149 4 
137156 145 
137162 31 
137168 17 
137172 42 
137181 2 
137184 19 
137190 59 
137213 5 
137218 16 
137222 16 
137227 3 
137265 16 
137276 1 
137282 80 
137295 54 
137304 11 
137308 3 
137317 76 
137323 1 
137326 32 
137335 7 
137338 2 
137341 1 
137347 167 
137354 19 
137359 170 
137369 81 
137375 188 
137385 92 
137393 23 
137396 7 
137399 3 
137408 35 
137418 64 
137422 16 
137428 30 
137432 1 
137436 10 
137481 3 
137488 1 
137512 102 
137517 3 
137520 2 
137528 4 
137541 3 
137546 2 
137553 43 
137560 6 
137576 17 
137583 8 
137589 72 
137599 146 
137613 10 
137620 7 
137635 40 
137645 90 
137665 219 
137682 121 
137689 1 
137694 30 
137698 1 
137702 1 
137707 37 
137716 41 
137721 129 
137728 2 
137731 6 
137738 34 
137746 100 
137753 2 
137765 19 
137768 1 
137774 26 
137779 13 
137790 16 
137799 8 
137811 40 
137853 90 
137861 40 
137884 1 
137924 26 
137929 44 
137932 210 
137987 241 
137997 30 
138011 16 
138016 31 
138020 54 
138027 31 
138031 3 
138045 57 
138080 1 
138083 6 
138098 1 
138106 7 
138119 50 
138129 24 
138142 60 
138163 24 
138173 16 
138177 91 
138181 10 
138250 48 
138255 108 
138267 55 
138276 6 
138281 80 
138288 15 
138293 47 
138300 51 
138309 118 
138318 51 
138328 6 
138331 9 
138343 65 
138347 3 
138370 132 
138427 98 
138433 7 
138437 3 
138442 85 
138461 487 
138474 153 
138482 483 
138498 1254 
138536 1897 
138564 706 
138591 309 
138606 74 
138630 21 
138679 23 
138684 1 
138704 21 
138710 16 
138719 5 
138725 10 
138730 35 
138735 14 
138744 35 
138754 107 
138768 53 
138781 6 
138805 1 
138868 10 
138875 77 
138884 1 
138893 95 
138901 7 
138911 291 
138933 188 
139029 3 
139033 114 
139041 57 
139052 110 
139058 5 
139083 1307 
139097 8 
139105 14 
139112 55 
139147 15 
139155 7 
139174 80 
139186 1 
139192 33 
139210 604 
139230 3 
139235 1 
139239 2 
139251 5 
139259 4 
139265 5 
139301 1674 
139361 53 
139376 276 
139392 3 
139395 1 
139407 19 
139421 7 
139426 3 
139440 2 
139450 2 
139456 1 
139478 125 
139485 18 
139488 26 
139491 52 
139494 3 
139500 26 
139515 16 
139525 22 
139529 11 
139536 84 
139543 26 
139548 6 
139553 24 
139561 42 
139569 18 
139572 5 
139576 3 
139583 17 
139602 113 
139610 6 
139621 16 
139630 7 
139635 15 
139644 5 
139651 74 
139658 10 
139688 8 
139693 65 
139704 3 
139708 21 
139717 13 
139728 49 
139732 27 
139736 5 
139743 83 
139751 8 
139757 5 
139761 1 
139770 40 
139792 12 
139800 2 
139832 3 
140117 1 
140135 1 
140145 10 
140155 45 
140407 4 
140421 3 
140428 17 
140432 1 
140468 13 
140478 3 
140584 4 
140695 35 
140715 3 
141188 1 
141261 10 
141274 5 
141298 45 
141305 1 
141335 5 
141344 84 
141367 22 
141394 40 
141401 26 
141421 3 
141427 13 
141436 8 
141449 4 
141465 11 
141470 2 
141476 4 
141483 39 
141504 42 
141514 91 
141523 79 
141529 7 
141533 30 
141536 27 
141543 33 
141557 266 
141573 228 
141586 2 
141593 4 
141599 62 
141608 1 
141620 47 
141633 1 
141639 22 
141645 41 
141652 24 
141663 239 
141682 231 
141687 12 
141692 131 
141702 56 
141711 37 
141722 161 
141733 115 
141754 305 
141772 59 
141780 15 
141784 11 
141790 9 
141798 67 
141807 62 
141817 15 
141848 28 
141858 4 
141862 6 
141866 3 
141904 148 
141913 112 
141930 12 
141975 1732 
142021 23 
142028 125 
142059 1233 
142094 63 
142103 42 
142112 1 
142119 1 
142122 25 
142126 7 
142130 5 
142133 10 
142142 5 
143185 1 
143194 9 
143198 3 
143201 13 
143205 2 
143209 1 
143212 18 
143216 7 
143220 3 
143223 5 
143241 6 
143244 20 
143248 3 
143254 13 
143263 6 
143291 3 
143331 1 
143335 8 
143339 1 
143348 8 
143351 1 
143356 3 
143372 6 
143376 3 
143380 24 
143385 3 
143396 290 
143409 6 
143428 1564 
143455 130 
143465 203 
143479 463 
143494 40 
143502 117 
143506 8 
143511 86 
143521 5 
143532 152 
143549 297 
143562 143 
143569 15 
143573 105 
143579 2 
143583 16 
143587 9 
143608 523 
143638 1 
143644 29 
143649 7 
143652 1 
143672 5 
143678 95 
143685 42 
143691 32 
143699 65 
143706 85 
143713 6 
143720 11 
143723 15 
143731 8 
143734 5 
143742 161 
143747 24 
143753 12 
143758 14 
143764 17 
143769 24 
143776 5 
143789 3 
143794 4 
143803 1 
143817 15 
143828 53 
143834 2 
143846 191 
143854 6 
143857 29 
143863 13 
143872 24 
143878 7 
143888 23 
143897 5 
143909 47 
143913 3 
143917 4 
143925 36 
143933 1 
143940 10 
143949 24 
143988 8 
144011 9 
144025 28 
144033 5 
144037 6 
144040 51 
144065 41 
144078 5 
144089 3 
144094 21 
144108 16 
144112 17 
144132 5 
144182 3 
144189 99 
144200 27 
144211 93 
144216 27 
144235 46 
144243 59 
144252 14 
144277 1 
144289 1 
144303 14 
144314 77 
144325 3 
144347 95 
144355 8 
144359 16 
144365 7 
144370 26 
144380 73 
144388 55 
144397 7 
144405 2 
144410 59 
144436 1 
144462 3 
144468 4 
144488 4 
144508 1 
144520 50 
144528 1 
144538 7 
144549 14 
144557 9 
144573 2 
144588 15 
144628 1 
144647 11 
144656 2 
144659 44 
144690 10 
144698 55 
144707 1 
144712 20 
144726 1 
144750 1 
144780 17 
144799 71 
144804 109 
144813 47 
144831 20 
144836 6 
144852 72 
144886 1 
144909 6 
144925 7 
144935 2 
144969 27 
144982 109 
144991 3 
145006 15 
145024 2 
145029 5 
145049 12 
145077 14 
145097 3 
145103 10 
145118 11 
145122 2 
145129 2 
145137 29 
145144 1 
145149 1 
145186 3 
145216 7 
145232 32 
145270 1 
145381 42 
145411 4 
145415 1 
145480 1 
145564 22 
145569 2 
145575 9 
145582 4 
145613 38 
145625 7 
145634 5 
145639 4 
145679 4 
145691 34 
145708 7 
145713 1 
145726 6 
145740 9 
145747 4 
145756 8 
145778 17 
145787 16 
145791 14 
145810 1 
145842 11 
145850 7 
145865 5 
145887 46 
145892 4 
145908 147 
145939 1 
145961 1 
145984 77 
145994 1 
146019 31 
146047 6 
146050 1 
146069 1 
146074 13 
146084 2 
146103 3 
146113 28 
146130 93 
146137 3 
146145 1 
146166 7 
146184 1 
146189 12 
146208 15 
146212 3 
146217 9 
146235 4 
146276 16 
146281 1 
146295 2 
146308 1 
146325 1 
146343 1 
146346 10 
146351 50 
146368 18 
146386 1 
146409 1 
146420 1 
146426 2 
146489 1 
146512 18 
146534 41 
146544 2 
146553 2 
146558 8 
146567 46 
146587 1 
146611 22 
146616 27 
146619 1 
146624 12 
146634 5 
146643 2 
146646 4 
146655 4 
146693 4 
146704 2 
146713 3 
146737 25 
146822 3 
146840 3 
146853 2 
146863 4 
146869 1 
146873 1 
146881 56 
146886 31 
146897 12 
146901 2 
146909 24 
146916 2 
146930 7 
146964 1 
146996 2 
147016 5 
147027 13 
147033 2 
147039 55 
147047 4 
147053 6 
147057 24 
147067 100 
147074 5 
147082 16 
147093 33 
147099 2 
147119 11 
147153 1 
147157 1 
147197 3 
147204 132 
147216 89 
147220 5 
147223 152 
147229 18 
147233 16 
147239 1 
147245 164 
147254 11 
147261 73 
147287 4594 
147333 2839 
147372 3904 
147413 624 
147420 10 
147423 97 
147432 401 
147458 416 
147468 199 
147483 1009 
147507 555 
147521 298 
147541 237 
147554 11 
147560 95 
147574 53 
147583 4 
147586 8 
147594 12 
147607 118 
147621 96 
147627 64 
147632 141 
147638 1 
148639 1 
149622 1 
150120 11 
151176 3 
151187 40 
151190 38 
151193 4 
151199 21 
151241 3235 
151289 1031 
151319 29 
151327 28 
151331 5 
151344 14 
151367 24 
151399 7 
151408 1 
151420 1 
151425 2 
151433 11 
151445 19 
151448 63 
151462 2 
151506 1 
151607 24 
151618 43 
151623 18 
151630 2 
151639 10 
151646 17 
151649 10 
151655 14 
151660 14 
151666 3 
151692 18 
151723 3 
151748 5 
151757 35 
151761 9 
151769 73 
151776 121 
151781 29 
151792 55 
151801 8 
151806 15 
151817 17 
151832 11 
151860 58 
151863 196 
151868 3 
151874 30 
151884 90 
151887 14 
151896 41 
151900 1 
151905 26 
151910 31 
151913 27 
151920 68 
151927 6 
151936 95 
151960 17 
151974 7 
151988 23 
151996 4 
152000 5 
152006 9 
152011 62 
152043 15 
152066 1585 
152083 236 
152093 7 
152096 1 
152101 2 
152104 49 
152122 1 
152129 10 
152136 17 
152140 9 
152148 22 
152159 109 
152177 172 
152193 2 
152196 4 
152199 13 
152204 5 
152209 23 
152220 3 
152223 1 
152226 2 
152239 2 
152310 13 
152323 88 
152328 64 
152341 219 
152355 19 
152362 16 
152372 19 
152378 5 
152391 67 
152397 22 
152469 13 
152490 186 
152500 81 
152508 281 
152521 160 
152536 923 
152549 48 
152552 64 
152557 1 
152561 208 
152573 47 
152616 83 
152651 34 
152669 651 
152689 2387 
152707 1 
152714 166 
152724 44 
152731 102 
152745 363 
152751 52 
152761 39 
152764 32 
152769 106 
152785 52 
152795 15 
152800 10 
152812 31 
152818 143 
152830 301 
152841 41 
152850 70 
152854 55 
152857 10 
152861 21 
152873 213 
152884 17 
152889 12 
152893 41 
152903 12 
152907 34 
152914 84 
152918 8 
152925 60 
152930 17 
152934 5 
152945 3 
152954 10 
152960 30 
152967 21 
152971 14 
152980 11 
152986 8 
152989 3 
152994 16 
152998 8 
153009 103 
153030 138 
153040 2 
153043 1 
153047 12 
153052 31 
153058 48 
153063 16 
153078 604 
153094 2 
153098 2 
153105 54 
153115 163 
153121 15 
153129 6 
153132 39 
153137 2 
153140 8 
153148 1 
153153 12 
153158 129 
153173 59 
153176 22 
153188 6 
153191 14 
153198 37 
153207 6 
153212 34 
153221 3 
153226 13 
153229 1 
153233 5 
153236 7 
153240 9 
153246 80 
153251 3 
153271 32 
153277 6 
153281 43 
153289 95 
153299 24 
153302 8 
153318 231 
153328 71 
153341 3 
153346 5 
153352 50 
153360 16 
153363 47 
153373 108 
153379 12 
153382 1 
153385 2 
153388 4 
153393 16 
153399 4 
153415 13 
153427 13 
153433 1 
153440 13 
153460 7 
153464 29 
153472 3 
153486 73 
153493 4 
153501 29 
153508 1 
153511 26 
153519 160 
153528 2 
153552 152 
153561 4 
153564 15 
153569 2 
153577 41 
153584 2 
153590 2 
153593 10 
153602 13 
153610 11 
153616 32 
153620 9 
153627 1 
153630 1 
153640 1 
153646 1 
153651 2 
153660 54 
153672 1 
153677 3 
153681 4 
153684 7 
153688 26 
153692 40 
153700 19 
153706 56 
153716 57 
153727 6 
153737 122 
153747 46 
153751 13 
153762 24 
153774 5 
153805 93 
153815 8 
153826 17 
153832 12 
153837 13 
153844 2 
153859 107 
153872 52 
153881 4 
153884 1 
153893 44 
153896 31 
153899 4 
153912 169 
153924 24 
153932 109 
153947 26 
153955 36 
153962 2 
153982 8 
153991 6 
153996 2 
154004 48 
154013 77 
154021 12 
154024 1 
154027 1 
154035 117 
154040 28 
154044 30 
154048 4 
154060 10 
154067 8 
154078 67 
154096 8 
154103 1 
154108 101 
154116 76 
154123 139 
154127 80 
154147 48 
154159 1 
154182 41 
154190 3 
154194 12 
154208 16 
154213 169 
154223 2 
154235 89 
154242 26 
154251 43 
154255 76 
154258 13 
154269 128 
154272 18 
154279 1 
154282 1 
154287 5 
154293 2 
154299 11 
154312 220 
154325 50 
154331 65 
154338 1 
154351 136 
154366 1 
154369 1 
154377 130 
154391 310 
154409 98 
154433 1017 
154465 254 
154477 524 
154543 4 
154556 6 
154561 6 
154568 16 
154575 18 
154578 12 
154582 53 
154587 99 
154594 20 
154600 78 
154620 837 
154642 211 
154660 16 
154665 47 
154683 3 
154733 3 
154744 2 
154754 4 
154759 18 
154793 2911 
154873 1276 
154921 2 
154926 5 
154929 1 
154932 3 
154935 33 
154940 53 
154950 1 
155029 6 
155032 52 
155036 8 
155048 135 
155054 3 
155060 132 
155072 170 
155078 95 
155083 4 
155090 71 
155096 22 
155111 12 
155180 46 
155184 1 
155211 2 
155217 18 
155221 107 
155225 1 
155241 366 
155251 15 
155263 14 
155278 48 
155284 1 
155360 22 
155366 4 
155375 230 
155387 64 
155392 39 
155398 51 
155408 85 
155416 218 
155421 24 
155426 49 
155433 28 
155443 11 
155471 8 
155500 1 
155529 8 
155535 2 
155543 1 
155546 3 
155557 122 
155568 126 
155588 26 
155604 1 
155617 2 
155621 16 
155689 3 
155693 9 
155696 14 
155699 3 
155713 1 
155724 6 
155731 1 
155735 1 
155746 5 
155758 18 
155796 12 
155818 28 
155822 43 
155840 25 
155848 3 
155862 9 
155890 6 
155916 2 
155931 15 
155936 2 
155940 3 
155986 2 
156008 8 
156016 4 
156025 6 
156028 1 
156036 14 
156054 61 
156057 2 
156061 14 
156073 3 
156077 9 
156084 3 
156101 11 
156118 2 
156191 18 
156206 19 
156212 15 
156225 18 
156238 57 
156245 30 
156253 18 
156258 20 
156265 60 
156270 1 
156284 16 
156293 11 
156325 92 
156335 59 
156343 35 
156348 3 
156358 48 
156363 54 
156372 104 
156400 50 
156411 1 
156417 159 
156429 20 
156439 70 
156456 3 
156472 8 
156485 32 
156492 177 
156498 6 
156515 2 
156521 207 
156531 158 
156541 10 
156554 182 
156573 1 
156591 3 
156598 153 
156606 29 
156621 5 
156627 22 
156632 4 
156639 87 
156645 15 
156659 25 
156666 5 
156681 23 
156690 18 
156706 18 
156711 37 
156718 11 
156726 52 
156737 21 
156744 28 
156748 33 
156752 35 
156758 135 
156778 3 
156783 27 
156792 1 
158690 6 
158698 85 
158709 127 
158730 1341 
158753 74 
158763 378 
158771 208 
158780 9 
158783 3 
158787 55 
158820 1740 
158854 31 
158863 21 
158867 6 
158875 25 
159153 1 
159354 1 
159486 11 
159777 24 
159783 57 
159791 17 
159796 16 
159800 10 
159803 4 
159807 109 
159843 4 
159861 18 
159866 5 
159871 1 
159894 5 
159906 1 
159916 80 
159928 38 
159936 44 
159948 51 
159965 57 
159979 51 
159990 14 
159994 10 
159999 2 
160002 5 
160030 433 
160049 33 
160062 97 
160068 1 
160073 1 
160093 3 
160116 2 
160136 44 
160142 6 
160147 6 
160158 1 
160163 13 
160168 189 
160178 70 
160183 1 
160190 129 
160197 3 
160203 10 
160211 51 
160224 40 
160234 4 
160242 3 
160245 26 
160253 24 
160262 4 
160288 2 
160292 7 
161269 63 
161274 8 
161377 19 
161381 10 
163794 1 
163969 3 
163984 63 
164045 3 
166091 2 
166102 1 
166130 25 
166157 112 
166164 23 
166167 50 
166178 146 
166196 711 
166248 1 
166254 1 
166258 17 
166265 5 
166268 10 
166277 7 
166281 3 
166287 2 
166290 1 
166298 3 
166302 4 
166307 1 
166318 7 
166324 1 
166338 1 
166349 5 
166352 19 
166361 278 
166371 109 
166385 667 
166401 45 
166406 1 
166411 132 
166420 3 
166426 3 
166433 49 
166441 22 
166454 20 
166466 5 
166479 12 
166484 2 
166492 11 
166497 50 
166508 1 
166524 21 
166531 21 
166536 20 
166542 29 
166547 13 
166551 16 
166556 1 
166564 30 
166570 123 
166578 7 
166586 70 
166594 16 
166683 3 
166701 16 
166709 104 
166724 1 
166728 35 
166738 205 
166796 3 
166802 28 
166816 5 
166842 50 
166850 4 
166857 27 
166862 19 
166866 9 
166872 4 
166878 5 
166892 10 
166900 1 
166904 11 
166908 4 
166911 16 
166917 117 
166939 1 
166998 9 
167007 1 
167012 5 
167023 36 
167026 6 
167034 8 
167046 68 
167054 40 
167061 1 
167065 23 
167069 66 
167080 39 
167085 60 
167091 3 
167112 13 
167143 1 
167161 15 
167164 60 
167169 43 
167174 56 
167183 13 
167192 34 
167196 2 
167200 49 
167208 130 
167215 13 
167224 44 
167232 117 
167241 10 
167247 5 
167252 20 
167264 28 
167273 78 
167288 16 
167300 184 
167315 46 
167342 5 
167357 29 
167362 15 
167383 19 
167404 2 
167410 7 
167416 4 
167422 28 
167425 8 
167431 15 
167436 4 
167444 52 
167455 2 
167459 5 
167466 1 
167478 3 
167487 30 
167495 30 
167499 23 
167513 21 
167516 1 
167535 5 
167542 1 
167551 15 
167561 2 
167579 16 
167599 7 
167609 2 
167619 10 
167627 34 
167635 2 
167639 10 
167655 3 
167667 2 
167696 27 
167700 13 
167708 4 
167763 3 
167769 7 
167781 3 
167784 8 
167787 19 
167803 3 
167897 4 
167916 54 
167940 1 
167980 4 
168055 20 
168063 1 
168076 7 
168084 53 
168091 7 
168094 25 
168106 14 
168117 60 
168197 11 
168203 55 
168215 2 
168220 12 
168227 38 
168238 6 
168247 43 
168255 3 
168259 2 
168274 12 
168289 18 
168350 10 
168380 43 
168388 3 
168392 6 
168398 21 
168409 2 
168448 15 
168523 105 
168532 77 
168540 11 
168549 10 
168553 168 
168558 11 
168562 10 
168584 132 
168637 28 
168640 1 
168698 114 
168706 2 
168711 1 
168719 264 
168744 56 
168747 11 
168751 50 
168754 2 
168759 1 
168767 2 
168810 26 
168856 31 
168860 1 
168864 21 
168867 35 
168874 168 
168879 79 
168886 126 
168892 1 
168897 31 
168907 95 
168912 21 
168919 10 
168923 2 
168931 85 
168956 1 
168961 65 
168991 4 
169008 43 
169021 12 
169035 25 
169044 34 
169050 1 
169054 35 
169065 1 
169071 2 
169074 3 
169091 1217 
169116 1948 
169136 129 
169150 4 
169157 235 
169183 956 
169218 311 
169239 10 
169248 1 
169256 2 
169300 29 
169328 16 
169336 74 
169345 2 
169351 10 
170277 11 
170344 3 
170388 5 
170392 1 
170404 1 
170422 3 
170427 6 
170433 1 
170444 1 
170447 3 
170455 4 
170471 2 
170490 1 
170562 1 
170575 1 
170582 5 
170610 1 
170613 3 
170620 12 
170627 1 
170645 2 
170667 2 
170767 16 
170773 21 
170777 15 
170789 42 
170801 1 
170804 48 
170818 1 
170837 63 
170849 33 
170865 1 
170868 33 
170877 1 
170885 146 
170893 1 
170944 9 
170961 73 
170972 23 
170985 11 
170994 10 
170998 8 
171013 9 
171022 27 
171029 16 
171039 1 
171052 3 
171057 1 
171079 12 
171086 15 
171116 9 
171149 2 
171156 12 
171160 2 
171173 4 
171185 8 
171189 3 
171224 2 
171238 26 
171277 2 
171292 6 
171295 24 
171300 19 
171305 8 
171337 1 
171414 10 
171424 16 
171429 3 
171434 12 
171465 4 
171481 3 
171538 6 
171579 54 
171592 21 
171610 24 
171620 1 
171631 6 
171636 52 
171639 87 
171642 9 
171650 94 
171667 36 
171739 23 
171748 10 
171754 29 
171761 16 
171774 1 
171783 98 
171800 270 
171819 66 
171828 54 
171834 18 
171841 107 
171849 74 
171881 58 
171889 61 
171898 11 
171917 18 
171946 1 
171970 17 
171976 6 
171982 1 
171990 231 
171996 14 
171999 4 
172007 77 
172035 18 
172044 86 
172050 26 
172058 62 
172066 32 
172076 2 
172120 18 
172125 5 
172168 2 
172173 33 
172182 6 
172188 2 
172192 1 
172196 1 
172199 3 
172219 19 
172233 35 
172238 13 
172307 4 
172327 19 
172992 15 
173628 1 
175172 197 
175183 81 
175190 289 
175210 725 
175243 184 
175267 338 
175287 250 
175298 164 
175307 24 
175310 1 
175314 29 
175322 12 
175329 2 
175332 19 
175355 7 
175378 2 
175381 1 
175390 17 
175399 29 
175403 14 
175409 3 
175416 24 
175420 17 
175427 28 
175432 40 
175441 82 
175459 277 
175472 21 
175479 1 
175484 47 
175490 43 
175499 7 
175506 42 
175556 19 
175567 9 
175585 2 
175590 12 
175593 2 
175598 56 
175602 23 
175610 234 
175615 55 
175622 39 
175630 9 
175634 25 
175640 31 
175652 70 
175659 38 
175688 16 
175711 23 
175721 7 
175766 2 
175769 47 
175776 15 
175793 1 
175796 3 
175800 20 
175884 1 
175926 28 
175937 14 
175948 32 
175956 49 
175961 53 
175970 125 
176036 1 
176071 2 
176081 14 
176092 6 
176103 23 
176113 4 
176123 5 
176131 1 
176140 37 
176171 5 
176193 18 
176214 17 
176223 3 
176242 1 
176260 1 
176272 30 
176280 28 
176292 17 
176319 33 
176336 6 
176343 9 
176353 38 
176371 4 
176380 3 
176415 1 
176455 18 
176492 8 
176503 2 
176540 1 
176566 5 
176572 3 
176598 2 
176610 9 
176617 6 
176621 82 
176627 1 
176634 34 
176638 31 
176650 5 
176653 10 
176659 2 
176662 9 
176670 1 
176673 1 
176678 6 
176788 1 
176796 47 
176802 2 
176809 31 
176823 9 
176833 4 
176842 8 
176868 48 
176885 6 
176922 5 
176937 8 
176942 61 
176956 32 
176959 28 
176967 113 
176980 20 
176989 30 
176994 40 
177005 2 
177014 12 
177020 7 
177023 38 
177039 1 
177054 63 
177069 1 
177073 1 
177096 1 
177131 1 
177136 2 
177157 14 
177160 9 
177164 14 
177176 3 
177189 55 
177213 21 
177239 78 
177246 1 
177255 6 
177263 15 
177267 10 
177270 3 
177273 1 
177276 18 
177293 4 
177301 4 
177307 51 
177313 1 
177321 157 
177336 79 
177344 1 
177351 70 
177361 46 
177373 140 
177386 55 
177393 2 
177400 8 
177411 73 
177424 268 
177440 99 
177447 34 
177450 16 
177459 71 
177466 1 
177470 10 
177475 11 
177481 7 
177484 20 
177489 15 
177514 496 
177545 64 
177556 46 
177566 29 
177579 163 
177598 23 
177607 85 
177612 11 
177615 25 
177619 7 
177622 71 
177633 4 
177638 1 
177643 5 
177652 102 
177663 48 
177672 104 
177678 5 
177682 3 
177687 9 
177694 1 
177700 4 
177707 27 
177715 4 
177719 2 
177725 13 
177735 16 
177739 2 
177743 24 
177752 36 
177758 19 
177763 8 
177779 256 
177790 22 
177796 104 
177803 21 
177811 253 
177818 3 
177822 5 
177835 116 
177841 9 
177845 13 
177851 35 
177863 4 
177873 1 
177880 21 
177889 38 
177893 58 
177908 3 
177918 10 
177944 1 
177947 2 
177958 7 
177989 14 
177996 14 
178000 14 
178006 15 
178018 2 
178025 30 
178038 35 
178044 46 
178047 13 
178057 14 
178068 18 
178077 2 
178085 3 
178091 58 
178099 54 
178106 32 
178114 32 
178124 5 
178129 1 
178145 44 
178159 143 
178165 85 
178170 6 
178173 28 
178177 1 
178186 31 
178194 120 
178213 2 
178291 41 
178301 61 
178317 5 
178322 1 
178338 1 
178348 177 
178368 60 
178376 13 
178379 105 
178391 22 
178491 70 
178495 152 
178502 38 
178507 6 
178515 58 
178530 34 
178562 4 
178581 15 
178602 66 
178633 42 
178673 27 
178683 43 
178705 34 
178713 1 
178720 7 
178763 8 
178771 81 
178775 34 
178789 61 
178798 8 
178821 1 
178847 12 
178850 1 
178856 2 
178860 13 
178868 47 
178897 18 
178908 34 
178933 2 
178951 19 
178974 30 
179074 1 
179104 4 
179109 1 
179119 18 
179122 2 
179134 86 
179158 82 
179170 5 
179177 5 
179197 14 
179205 41 
179213 49 
179220 10 
179224 53 
179245 15 
179251 2 
179267 5 
179273 3 
179286 175 
179292 166 
179333 3 
179341 1 
179362 4 
179372 61 
179381 16 
179389 1 
179394 79 
179403 53 
179415 82 
179431 8 
179442 45 
179447 2 
179452 115 
179459 258 
179470 150 
179480 19 
179503 69 
179510 52 
179520 58 
179523 7 
179539 232 
179552 4 
179565 60 
179588 18 
179603 90 
179620 5 
179628 200 
179639 54 
179643 44 
179653 92 
179669 55 
179679 6 
179693 37 
179696 19 
179704 28 
179711 118 
179719 19 
179731 8 
179735 1 
179738 17 
179744 108 
179757 1 
179763 3 
179767 26 
179772 78 
179790 25 
179800 67 
179824 10 
179828 60 
179836 17 
179846 8 
179894 18 
179900 1 
179904 5 
179940 2 
179945 9 
179957 1 
179980 17 
180039 84 
180050 10 
180069 34 
180077 10 
180089 47 
180101 31 
180108 160 
180118 37 
180122 132 
180137 693 
180162 297 
180170 262 
180178 507 
180188 50 
180200 215 
180219 12 
180223 3 
180228 1 
180265 11 
180300 97 
180331 19 
180335 4 
180339 5 
180342 8 
180348 26 
180355 20 
180358 1 
180361 3 
180371 11 
180379 101 
180386 10 
180403 13 
180406 25 
180414 3 
180478 5 
180489 23 
180496 1 
180508 129 
180519 19 
180524 44 
180534 1 
180538 4 
180557 26 
180560 1 
180575 2 
180591 177 
180616 32 
180643 35 
180672 29 
180683 42 
180688 5 
180691 36 
180696 142 
180702 1 
180710 2 
180723 66 
180733 2 
180755 13 
180780 37 
180795 9 
180806 4 
180814 7 
180818 13 
180825 27 
180842 56 
180846 24 
180850 38 
180857 78 
180863 6 
180873 185 
180888 13 
180899 9 
180906 130 
180938 1 
180945 10 
180949 17 
180969 3 
180974 8 
180991 10 
181007 3 
181026 22 
181035 482 
181046 28 
181050 1 
181057 155 
181072 1 
181077 15 
181083 2 
181089 1 
181097 1 
181106 1 
181122 1 
181131 42 
181142 69 
181152 4 
181157 29 
181165 4 
181171 99 
181179 39 
181183 5 
181186 8 
181208 1774 
181226 15 
181241 7 
181249 49 
181256 23 
181264 4 
181279 236 
181296 79 
181316 373 
181339 140 
181346 56 
181351 5 
181356 4 
181361 2 
181372 4 
181375 66 
181380 1 
181394 3 
181400 3 
181414 14 
181435 5 
181447 6 
181468 2 
181475 63 
181487 60 
181494 129 
181501 45 
181507 32 
181513 1 
181527 2 
181535 9 
181550 22 
181560 2 
181566 3 
181577 61 
181581 27 
181588 11 
181592 55 
181596 54 
181599 186 
181604 28 
181607 3 
181611 1 
181616 407 
181623 95 
181627 6 
181637 195 
181662 94 
181723 22 
181731 3 
181744 2 
181754 44 
181763 8 
181776 624 
181784 23 
181790 166 
181798 138 
181808 63 
181815 40 
181821 48 
181826 68 
181834 21 
181838 14 
181841 29 
181942 15 
181949 49 
181953 43 
181960 9 
181963 37 
181968 22 
181974 6 
181979 38 
181988 53 
182006 55 
182016 3 
182076 1 
182083 133 
182103 4 
182109 7 
182112 46 
182120 2 
182130 54 
182138 34 
182145 130 
182154 57 
182158 14 
182172 26 
182177 8 
182181 9 
182213 1 
182241 21 
182251 6 
182255 1 
182277 5 
182287 40 
182291 10 
182295 10 
182307 207 
182323 128 
182347 595 
182373 13 
182378 30 
182386 4 
182389 13 
182392 7 
182399 50 
182406 24 
182411 1 
182416 12 
182420 12 
182423 1 
182426 5 
182431 9 
182441 25 
182448 6 
182452 18 
182457 10 
182465 10 
182469 1 
182477 38 
182484 43 
182489 5 
182496 87 
182505 27 
182510 3 
182534 4 
182539 108 
182544 2 
182552 13 
182556 28 
182563 1 
182570 9 
182573 12 
182585 165 
182601 1 
182613 26 
182621 2 
182648 3 
182673 8 
182677 1 
182684 20 
182693 5 
182918 2 
182972 1 
183009 4 
183018 1 
183021 2 
183030 1 
183038 1 
183044 4 
183067 2 
183172 1 
183179 1 
183189 5 
183199 21 
183207 12 
183216 1 
183219 10 
183233 19 
183241 1 
183251 11 
183268 6 
183278 1 
183339 4 
183348 9 
183363 1 
183374 1 
183384 2 
183389 21 
183400 29 
183407 1 
183542 9 
183547 85 
183556 194 
183572 368 
183591 292 
183609 22 
183612 12 
183618 6 
183625 4 
183639 2 
183643 4 
183647 4 
183653 9 
183687 5 
183785 3 
183804 15 
183810 11 
183815 164 
183851 13 
183893 22 
183931 1 
183941 131 
183947 2 
183954 40 
183961 5 
183975 23 
183981 90 
184001 14 
184010 5 
184043 1 
184069 69 
184099 8 
184117 39 
184132 109 
184139 28 
184166 23 
184170 2 
184176 1 
184190 2 
184200 14 
184212 10 
184228 296 
184253 3 
184262 96 
184267 35 
184277 3 
184295 22 
184304 50 
184318 28 
184329 2 
184341 61 
184351 13 
184365 11 
184371 27 
184379 9 
184394 1 
184406 24 
184452 1 
184458 6 
184466 19 
184502 48 
184514 8 
184532 3 
184535 1 
184548 8 
184555 14 
184564 1 
184572 17 
184576 7 
184585 1 
184593 6 
184597 3 
184629 3 
184643 6 
184663 7 
184669 64 
184675 3 
184679 1 
184690 6 
184695 30 
184699 5 
184706 87 
184715 45 
184732 6 
184736 15 
184746 178 
184755 127 
184766 83 
184772 11 
184780 40 
184783 14 
184795 93 
184805 57 
184818 43 
184831 9 
184854 8 
184863 28 
184918 11 
184924 13 
184936 46 
184951 43 
184954 6 
185001 3 
185008 21 
185099 33 
185147 25 
185170 51 
185258 1 
185273 16 
185276 39 
185288 8 
185309 203 
185319 13 
185327 57 
185333 1 
185405 8 
185427 79 
185435 52 
185451 13 
185455 2 
185561 22 
185585 3 
185605 18 
185615 18 
185623 6 
185627 3 
185642 55 
185667 1 
185770 1 
185785 25 
185795 16 
185819 3 
185828 1 
185884 1 
185890 26 
186009 1 
186025 3 
186033 47 
186043 100 
186049 1 
186057 1 
186075 57 
186083 8 
186164 38 
186168 1 
186180 1 
186218 2 
186224 4 
186241 1 
186262 13 
186268 52 
186273 22 
186345 16 
186355 11 
186368 3 
186376 11 
186393 3 
186417 4 
186432 6 
186558 1 
186568 1 
186573 5 
186663 15 
186688 45 
186716 10 
186735 2 
186739 4 
186747 7 
186771 46 
186786 14 
186820 3 
186828 22 
186843 39 
186852 7 
186866 112 
186910 9 
186927 100 
186939 9 
186950 18 
186998 42 
187052 44 
187073 1 
187080 1 
187112 67 
187118 31 
187132 4 
187136 6 
187148 34 
187154 8 
187158 5 
187256 1 
187295 19 
187377 4 
187462 59 
187704 16 
187734 4 
187743 2 
187762 107 
187771 1 
187782 1 
187791 8 
187798 2 
187831 71 
187849 1 
187859 1 
187862 1 
187880 5 
187901 1 
187916 77 
187921 55 
187933 72 
187940 17 
187948 39 
187953 10 
187959 29 
187963 20 
187983 291 
188002 6 
188007 15 
188024 1 
188045 38 
188053 9 
188056 3 
188087 8 
188091 14 
188095 5 
188098 16 
188122 13 
188144 232 
188159 16 
188164 86 
188200 30 
188357 8 
188370 3 
188376 10 
188392 73 
188434 19 
188443 17 
188446 28 
188654 13 
188684 1 
188691 47 
188728 12 
188733 1 
188740 2 
188756 3 
188761 19 
188768 5 
188774 34 
188777 13 
188780 58 
188788 6 
188792 120 
188805 21 
188809 4 
188816 2 
188819 1 
188832 60 
188836 14 
188841 13 
188861 17 
188871 5 
188878 4 
188888 2 
188925 40 
188937 217 
188944 95 
188960 10 
188965 29 
188983 3 
188992 4 
189006 2 
189026 29 
189049 1 
189052 4 
189063 14 
189066 2 
189071 7 
189079 99 
189086 65 
189097 195 
189107 71 
189120 251 
189129 1 
189157 1 
189170 1 
189181 3 
189188 1 
189331 20 
189341 18 
189349 12 
189360 14 
189363 23 
189372 2 
189433 1 
189451 17 
189470 1 
189478 7 
189489 23 
189496 60 
189505 2 
189509 11 
189512 1 
189517 2 
189524 1 
189570 1 
189577 1 
189602 7 
189607 3 
189632 1 
189637 1 
189679 7 
189684 1 
189688 34 
189695 2 
189702 20 
189731 19 
189737 138 
189750 65 
189759 41 
189769 168 
189778 14 
189786 136 
189791 85 
189804 442 
189858 3 
189865 79 
189887 23 
189890 31 
189905 2 
189911 22 
189946 122 
189951 55 
189959 97 
189989 45 
189996 2 
190014 1371 
190039 57 
190050 100 
190062 55 
190071 8 
190080 72 
190089 12 
190096 24 
190102 19 
190115 25 
190125 6 
190130 24 
190136 5 
190141 19 
190145 1 
190148 7 
190153 36 
190159 39 
190172 54 
190196 1 
190202 1 
190207 2 
190224 68 
190239 2 
190246 24 
190254 1 
190257 2 
190260 1 
190266 1 
190269 3 
190272 1 
190281 3 
190296 4 
190299 1 
190307 1 
190313 2 
190318 1 
190394 9 
190402 25 
190410 3 
190416 22 
190426 5 
190431 21 
190437 4 
190443 7 
190448 1 
190486 2 
190493 13 
190500 12 
190505 9 
190508 5 
190511 6 
190520 36 
190529 5 
190533 5 
190538 2 
190542 29 
190561 2 
190572 32 
190584 81 
190599 11 
190607 89 
190619 41 
190626 1 
190630 1 
190636 3 
190654 3 
190660 2 
190668 16 
190676 1 
190686 5 
190692 8 
190700 42 
190707 7 
190719 60 
190733 15 
190760 1 
190776 7 
190780 16 
190785 32 
190806 1 
190834 11 
190841 1 
190845 22 
190874 10 
190903 12 
190907 4 
190924 2 
190927 13 
190932 23 
190935 38 
190941 7 
190951 16 
190955 55 
190975 37 
190980 31 
190998 43 
191017 1 
191024 73 
191028 7 
191036 26 
191039 3 
191050 22 
191056 1 
191067 23 
191070 1 
191075 23 
191080 9 
191086 57 
191094 104 
191101 2 
191109 82 
191117 251 
191136 12 
191140 94 
191144 5 
191156 26 
191162 41 
191219 32 
191230 10 
191239 1 
191243 2 
191246 78 
191254 2 
191257 15 
191269 67 
191284 97 
191294 1 
191303 2 
191311 28 
191318 5 
191348 5 
191359 86 
191367 2 
191371 10 
191380 44 
191385 1 
191399 19 
191408 7 
191417 49 
191426 136 
191432 3 
191439 21 
191451 147 
191460 97 
191465 16 
191470 2 
191477 3 
191480 31 
191488 13 
191493 33 
191498 10 
191509 19 
191517 50 
191521 38 
191532 15 
191539 103 
191546 12 
191549 7 
191557 152 
191569 2 
191573 10 
191578 11 
191588 67 
191594 68 
191606 4 
191616 4 
191628 10 
191637 20 
191642 7 
191655 2 
191658 13 
191667 47 
191676 37 
191690 14 
191699 122 
191707 16 
191712 20 
191721 31 
191727 2 
191738 188 
191749 15 
191760 9 
191771 40 
191774 43 
191782 7 
191791 1 
191804 4 
191808 2 
191813 5 
191824 47 
191831 14 
191835 10 
191846 86 
191856 26 
191862 42 
191868 25 
191871 31 
191876 30 
191888 17 
191893 2 
191909 6 
191914 3 
191920 28 
191926 60 
191936 118 
191945 117 
191953 55 
191958 125 
191968 55 
191977 195 
191984 3 
191992 42 
191998 11 
192008 8 
192016 173 
192023 423 
192043 578 
192066 371 
192085 27 
192089 1 
192094 11 
192114 1 
192132 11 
192138 6 
192144 49 
192155 158 
192162 281 
192173 175 
192183 1 
192201 57 
192234 11 
192240 5 
192253 6 
192311 30 
192314 1 
192334 3 
192338 1 
192353 1 
192356 2 
192369 29 
192379 2 
192382 20 
192388 14 
192402 5 
192410 19 
192421 14 
192424 12 
192434 19 
192443 8 
192452 31 
192462 10 
192494 9 
192501 1 
192506 23 
192509 1 
192513 11 
192518 33 
192524 12 
192530 7 
192536 13 
192541 17 
192544 1 
192580 1 
192586 47 
192594 1 
192680 1 
192684 105 
192690 2 
192697 89 
192701 70 
192705 29 
192713 63 
192719 141 
192735 5 
192740 81 
192743 46 
192749 1 
192753 35 
192846 3 
192850 9 
192854 8 
192861 4 
192875 24 
192887 10 
192908 138 
192912 6 
192915 8 
192918 1 
192926 9 
192933 7 
192966 9 
192997 3 
193003 16 
193036 27 
193039 18 
193044 14 
193056 3 
193062 6 
193077 7 
193084 1 
193088 5 
193092 24 
193191 2 
193204 52 
193213 6 
193221 8 
193284 10 
193357 1 
193406 1 
193413 44 
193510 35 
193528 19 
193630 8 
193637 15 
193663 35 
193681 34 
193789 11 
193801 3 
193804 12 
193814 3 
193820 16 
193834 135 
193984 10 
193989 20 
194038 3 
194108 11 
194133 21 
194145 1 
194158 2 
194255 1 
194297 20 
194377 52 
194433 51 
194624 30 
194634 17 
194699 17 
194730 40 
194734 5 
194748 250 
194764 68 
194778 74 
194785 1 
194789 22 
194798 29 
194802 6 
194810 1 
194813 95 
194900 45 
194925 10 
194954 1 
194977 3 
194991 2 
195025 2 
195036 1 
195040 25 
195078 32 
195093 7 
195096 2 
195137 1 
195184 4 
195211 7 
195243 8 
195262 3 
195272 21 
195278 13 
195284 56 
195326 1 
195336 1 
195376 1 
195390 5 
195434 12 
195442 35 
195461 10 
195476 1 
195502 39 
195516 31 
195540 1 
195584 1 
195596 1 
195629 28 
195666 7 
195699 30 
195704 3 
195709 12 
195739 1 
195795 63 
195808 17 
195812 21 
195825 68 
195831 9 
195835 1 
195922 2 
195926 3 
195930 1 
195951 1 
195954 11 
195958 8 
195961 3 
195964 31 
195969 3 
195976 97 
195983 18 
195992 102 
195996 22 
196000 54 
196011 1 
196019 61 
196061 23 
196070 74 
196079 30 
196090 11 
196096 1 
196131 29 
196172 5 
196177 4 
196211 19 
196221 84 
196226 21 
196233 6 
196243 34 
196284 1 
196298 9 
196319 7 
196324 1 
196330 79 
196344 2 
196350 41 
196356 50 
196389 42 
196393 113 
196402 1 
196408 62 
196415 3 
196420 70 
196439 69 
196450 11 
196496 16 
196509 3 
196586 1 
196591 3 
196607 75 
196631 6 
196661 14 
196667 6 
196670 124 
196680 11 
196684 8 
196708 2 
196736 51 
196740 24 
196756 1 
196762 8 
196766 18 
196776 3 
196786 1 
196817 31 
196885 1 
196888 1 
196900 15 
196903 3 
196906 2 
196914 50 
196918 7 
196925 2 
196970 49 
196973 74 
197016 1 
197053 10 
197068 10 
197082 29 
197089 1 
197094 1 
197106 7 
197109 1 
197113 5 
197126 22 
197137 26 
197149 5 
197161 9 
197169 2 
197181 1 
197196 1 
197278 29 
197286 3 
197307 18 
197315 16 
197325 7 
197330 3 
197371 4 
197382 3 
197390 17 
197415 48 
197483 17 
197487 3 
197495 115 
197504 23 
197511 15 
197588 3 
197594 2 
197602 3 
197605 1 
197625 15 
197661 1 
197698 175 
197784 2 
197800 41 
197830 3 
197834 5 
197879 8 
197914 248 
197925 6 
197944 6 
197951 55 
197981 64 
198039 2 
198047 26 
198064 7 
198073 9 
198077 68 
198080 7 
198108 42 
198118 1 
198123 4 
198129 39 
198143 72 
198154 25 
198177 41 
198190 24 
198212 12 
198282 6 
198296 6 
198301 30 
198311 14 
198324 11 
198327 1 
198348 2 
198355 9 
198378 16 
198393 4 
198422 13 
198426 2 
198433 2 
198450 59 
198459 3 
198469 49 
198472 9 
198479 42 
198483 16 
198506 68 
198522 37 
198530 56 
198556 6 
198581 9 
198658 3 
198675 39 
198680 23 
198685 16 
198690 102 
198695 143 
198702 81 
198707 1 
198716 14 
198724 7 
198728 22 
198739 36 
198744 38 
198747 3 
198764 56 
198769 26 
198776 153 
198782 50 
198789 82 
198793 21 
198800 19 
198806 22 
198819 337 
198827 87 
198841 7 
198848 78 
198852 74 
198858 1 
198879 53 
198885 17 
198920 6 
198928 74 
198934 44 
198939 4 
198942 4 
198947 73 
198955 1 
198961 6 
198970 8 
198976 26 
198986 101 
198994 4 
199023 2 
199030 28 
199036 1 
199040 4 
199043 15 
199048 18 
199052 14 
199062 3 
199066 3 
199074 152 
199086 23 
199089 14 
199098 213 
199112 184 
199119 44 
199124 57 
199131 57 
199135 1 
199144 12 
199147 22 
199150 4 
199159 48 
199164 52 
199168 65 
199172 12 
199177 16 
199181 22 
199198 2 
199202 10 
199208 34 
199212 4 
199215 7 
199222 234 
199233 1 
199240 5 
199257 4 
199300 6 
199357 11 
199377 5 
199381 75 
199405 5 
199422 6 
199433 69 
199441 25 
199444 130 
199450 59 
199469 5 
199478 58 
199486 2 
199503 71 
199618 12 
199622 28 
199660 2 
199676 27 
199689 1 
199717 6 
199724 2 
199740 8 
199753 3 
199770 20 
199784 21 
199905 28 
199926 3 
199934 4 
199944 5 
199948 2 
199969 3 
199975 3 
199981 12 
199987 3 
199999 2 
200035 2 
200043 8 
200070 10 
200144 4 
200165 11 
200175 1 
200194 4 
200226 14 
200233 1 
200250 31 
200258 26 
200406 1 
200420 1 
200440 57 
200447 8 
200451 21 
200456 138 
200462 9 
200467 85 
200479 402 
200493 450 
200505 8 
200519 67 
200538 6 
200542 40 
200549 111 
200558 171 
200574 159 
200584 141 
200600 76 
200623 70 
200705 10 
200718 8 
200727 3 
200783 1 
200857 7 
200886 1 
200944 64 
200949 5 
200954 44 
201022 13 
201038 12 
201044 12 
201064 7 
201069 1 
201091 4 
201098 54 
201185 2 
201198 16 
201204 9 
201219 1 
201232 28 
201242 4 
201360 29 
201366 33 
201377 5 
201385 1 
201389 3 
201398 15 
201417 1 
201428 16 
201436 5 
201446 1 
201449 9 
201478 19 
201492 1 
201563 5 
201723 14 
201776 6 
201785 18 
201875 1 
201883 2 
201888 1 
201899 12 
201958 7 
201975 3 
201995 6 
202030 2 
202055 11 
202060 3 
202077 5 
202096 2 
202125 2 
202188 1 
202206 7 
202221 16 
202250 66 
202281 36 
202362 37 
202368 2 
202375 23 
202385 86 
202397 32 
202412 3 
202421 4 
202428 10 
202434 71 
202444 13 
202450 29 
202459 1 
202463 6 
202485 2 
202525 12 
202533 26 
202546 1 
202550 3 
202558 20 
202563 47 
202571 4 
202580 210 
202597 22 
202603 7 
202610 2 
202618 2 
202629 58 
202634 25 
202641 31 
202661 5 
202673 4 
202676 3 
202686 25 
202709 33 
202717 2 
202725 1 
202733 3 
202736 1 
202744 17 
202831 26 
202837 1 
202840 22 
202851 2 
202864 4 
202884 1 
202897 5 
202903 4 
202915 10 
202941 21 
203042 2 
203045 2 
203048 4 
203148 18 
203209 1 
203390 74 
203420 17 
203425 1 
203476 4 
203491 1 
203582 6 
203658 1 
203697 1 
203851 29 
203854 62 
203920 3 
204020 53 
204029 3 
204055 40 
204121 117 
204228 152 
204244 14 
205899 16 
205911 2 
206020 65 
206049 4 
206088 36 
206094 1 
206126 12 
206135 23 
206302 15 
206459 37 
206601 1 
206604 1 
206619 1 
206637 2 
206727 4 
206742 18 
206769 1 
206777 5 
206832 3 
206846 1 
206851 7 
206866 8 
206889 3 
206926 1 
206963 6 
206970 24 
207032 1 
207041 3 
207053 1 
207074 1 
207160 8 
207170 19 
207187 39 
207194 1 
207215 14 
207218 2 
207222 36 
207225 2 
207229 3 
207239 33 
207252 1 
207295 5 
207374 12 
207410 15 
207413 3 
207498 9 
207507 2 
207585 16 
207591 53 
207616 46 
207624 5 
207675 77 
207693 87 
207716 34 
207721 2 
207737 6 
207744 17 
207759 128 
207769 10 
207779 48 
207782 110 
207786 26 
207792 1 
207797 73 
207807 45 
207812 74 
207820 27 
207845 4 
207878 46 
207896 18 
207899 16 
207925 49 
207928 26 
207935 14 
207939 10 
207943 9 
207947 23 
207964 8 
207975 52 
207980 2 
207995 3 
208035 3 
208048 8 
208059 2 
208083 1 
208096 15 
208104 6 
208107 1 
208120 5 
208128 38 
208133 19 
208138 108 
208145 38 
208155 15 
208167 34 
208172 84 
208187 1 
208196 3 
208210 17 
208337 26 
208346 1 
208350 29 
208359 64 
208369 3 
208372 8 
208378 5 
208382 22 
208471 5 
208525 25 
208533 1 
208564 3 
208659 10 
208665 3 
208679 4 
208714 25 
208728 15 
208736 17 
208744 10 
208774 2 
208840 4 
208852 1 
208856 4 
208868 22 
208892 3 
208900 10 
208908 20 
208914 3 
208927 84 
208935 23 
208955 3 
208962 5 
209050 5 
209198 1 
209212 1 
209306 9 
209311 21 
209336 2 
209340 1 
209343 30 
209348 5 
209355 1 
209364 2 
209402 1 
209406 5 
209426 27 
209487 3 
209501 15 
209589 4 
209596 14 
209625 5 
209664 1 
209689 1 
209698 1 
209719 100 
209747 1 
209773 2 
209807 6 
209847 8 
210003 1 
210011 1 
210015 3 
210024 2 
210069 2 
210113 8 
210118 10 
210137 31 
210143 32 
210185 5 
210190 35 
210199 57 
210203 55 
210206 32 
210216 12 
210299 4 
210327 1 
210359 4 
210365 109 
210373 14 
210404 6 
210416 11 
210444 43 
210482 8 
210512 12 
210527 1 
210548 1 
210555 30 
210564 1 
210572 3 
210578 12 
210593 4 
210601 39 
210605 2 
210617 5 
210652 1 
210717 25 
210727 22 
210768 11 
210919 6 
210972 2 
210979 15 
211009 1 
211036 6 
211071 4 
211107 11 
211111 11 
211119 26 
211132 27 
212136 11 
212154 2 
213652 2 
215949 5 
219207 20 
219524 4 
219537 20 
219545 7 
219555 3 
220217 10 
220228 1 
220233 27 
220244 3 
220247 1 
220261 12 
220274 9 
220280 5 
220292 3 
220308 17 
220313 45 
220324 1 
220332 2 
220339 79 
220357 2 
220362 25 
220375 14 
220561 9 
220568 7 
220756 1 
221427 9 
221883 1 
221949 1 
222597 17 
223052 1 
223074 1 
223175 2 
223746 3 
223755 2 
224728 3 
224805 49 
224831 24 
224834 29 
224857 7 
224866 2 
224872 8 
225076 2 
225116 34 
225136 16 
226499 11 
226801 3 
226951 6 
226975 6 
226993 6 
226999 32 
227044 27 
227138 7 
227147 23 
227168 17 
227288 3 
227300 5 
227314 37 
227323 2 
227335 7 
227345 23 
227353 4 
227360 44 
227364 6 
227367 15 
227373 6 
227382 103 
227389 1 
227394 102 
227398 4 
227404 51 
227410 2 
227424 3 
227427 4 
227433 1 
227446 10 
227456 26 
227559 3 
227618 3 
227766 1 
227774 1 
227931 10 
228280 50 
228473 8 
228499 1 
228553 58 
228889 16 
228925 37 
229105 3 
229206 106 
229252 1 
229273 26 
229281 32 
229417 9 
229426 5 
229435 8 
229454 1 
229636 3 
229644 134 
229650 3 
229655 21 
229693 5 
229699 8 
229706 50 
229717 47 
229734 9 
229737 1 
229769 13 
229844 29 
229858 8 
229879 1 
229885 1 
229904 1 
229930 2 
230076 21 
230107 88 
230136 2 
230146 2 
230160 1 
230168 2 
230171 1 
variableStep chrom=chrII
58 2 
63 6 
71 1 
80 1 
91 1 
107 15 
114 2 
118 1 
124 49 
131 29 
136 3 
143 17 
151 1 
155 1 
161 5 
175 7 
183 17 
195 26 
456 1 
472 40 
522 5 
536 68 
1132 113 
1428 4 
1720 3 
1740 1 
1826 1 
1912 2 
1990 1 
1999 40 
4986 6 
5824 25 
5827 5 
5895 42 
5904 4 
5939 4 
5951 12 
5962 112 
5970 46 
5976 30 
5983 16 
5988 1 
5993 9 
6002 98 
6037 6 
6044 3 
6087 62 
6093 11 
6101 5 
6112 1 
6160 29 
6189 2 
6233 13 
6241 27 
6258 56 
6292 28 
6298 46 
6311 2 
6318 1 
6454 3 
6627 2 
6798 1 
7216 1 
7224 1 
7253 29 
7258 45 
7264 14 
7300 7 
7309 22 
7316 54 
8261 4 
8274 35 
8286 12 
8302 82 
8327 13 
8330 1 
8343 50 
8348 9 
8365 14 
8380 90 
8387 1 
8396 31 
8400 32 
8405 1 
8419 60 
8446 2 
8515 3 
8535 1 
8554 147 
8567 14 
8761 30 
8794 6 
8884 4 
8901 2 
8908 1 
8980 1 
9019 10 
9354 4 
9361 7 
9366 7 
9512 24 
9516 11 
9601 1 
9622 1 
9625 9 
9639 18 
9642 1 
9654 2 
9679 11 
9686 7 
9690 14 
9700 80 
9707 124 
9721 6 
9731 2 
9850 36 
9853 24 
9856 1 
9883 2 
9887 3 
9894 27 
9905 25 
9914 31 
9917 1 
9959 5 
10043 2 
10075 68 
10084 4 
10087 15 
10119 2 
10150 1 
10223 11 
10228 4 
10235 9 
10275 1 
10303 62 
10352 16 
10427 11 
10432 3 
10546 69 
10559 29 
10574 9 
10580 3 
10584 7 
10593 5 
10599 67 
10604 17 
10610 23 
10613 24 
10620 35 
10627 94 
10634 17 
10639 30 
10650 56 
10656 11 
10661 49 
10665 1 
10672 123 
10679 22 
10683 6 
10687 2 
10691 5 
10695 4 
10704 4 
10712 105 
10724 2 
10733 3 
10862 25 
10871 17 
10883 1 
10898 2 
10912 17 
11044 16 
11059 6 
11066 15 
11115 1 
11197 23 
11200 19 
11224 3 
11269 7 
11320 5 
11347 1 
11361 5 
11369 1 
11372 7 
11375 3 
11379 13 
11383 1 
11387 4 
11392 2 
11417 9 
11426 22 
11439 1 
11451 76 
11461 15 
11465 7 
11489 1 
11629 2 
11650 7 
11667 16 
11858 26 
11978 3 
12018 4 
12066 5 
12070 14 
12076 1 
12113 6 
12121 16 
12165 1 
12190 7 
12193 8 
12256 2 
12280 17 
12405 20 
12416 58 
12585 4 
12759 5 
12767 3 
12779 7 
12980 22 
13152 4 
13220 2 
13230 17 
13254 50 
13286 10 
13512 40 
13573 1 
13639 53 
13659 100 
13683 5 
13726 7 
13818 1 
13860 92 
13866 1 
13885 17 
13986 1 
14009 6 
14017 17 
14020 1 
14028 45 
14039 50 
14047 9 
14052 7 
14062 1 
14068 4 
14078 2 
14092 3 
14097 8 
14105 1 
14126 33 
14246 51 
14251 14 
14871 3 
15110 1 
17199 43 
17212 28 
17379 267 
17449 29 
17826 7 
17836 30 
17850 28 
17957 7 
17971 1 
17980 1 
17989 42 
17994 15 
18005 19 
18013 11 
18022 57 
18033 1 
18038 11 
18046 13 
18051 2 
18058 13 
18075 46 
18085 92 
18094 3 
18100 1 
18107 21 
18113 10 
18120 1 
18129 5 
18133 40 
18138 12 
18239 64 
18256 6 
18261 1 
18451 73 
18460 19 
18554 6 
18558 1 
18565 16 
18575 9 
18582 186 
18594 31 
18608 7 
18611 12 
18618 64 
18624 73 
18631 97 
18641 53 
18651 13 
18663 464 
18669 8 
18679 1 
18682 1 
18818 349 
18847 75 
18858 7 
18867 32 
18985 49 
18996 36 
19028 11 
19031 1 
19051 6 
19071 1 
19076 46 
19099 1 
19180 1 
19271 17 
19285 9 
19302 25 
19317 1 
19340 9 
19346 1 
19359 1 
19433 69 
19447 3 
19506 15 
19535 20 
19572 22 
19581 6 
19666 12 
19694 4 
19728 3 
19747 6 
19826 14 
19832 35 
19876 2 
19936 44 
19977 12 
20054 1 
20064 4 
20081 2 
20095 206 
20255 9 
20333 77 
20360 1 
20364 34 
20517 99 
20530 52 
20566 47 
20662 28 
20670 6 
20676 3 
20694 7 
20721 38 
20811 79 
20835 29 
20846 4 
20865 31 
20880 39 
20959 23 
20964 11 
20981 2 
20996 25 
21120 2 
21162 9 
21172 20 
21179 5 
21201 5 
21276 11 
21313 3 
21320 31 
21325 26 
21332 44 
21347 248 
21355 214 
21372 547 
21401 82 
21409 30 
21417 110 
21423 240 
21430 51 
21438 45 
21442 50 
21447 8 
21455 13 
21468 7 
21480 42 
21547 2 
21594 8 
21602 84 
21613 110 
21626 120 
21630 32 
21751 1 
21760 23 
21771 1 
21775 23 
21794 5 
21908 1 
21932 4 
21963 38 
21968 6 
21977 75 
21985 2 
22029 10 
22062 6 
22070 1 
22107 6 
22154 1 
22166 38 
22175 1 
22221 4 
22262 31 
22292 35 
22345 9 
22424 10 
22509 12 
22536 10 
22616 2 
22650 34 
22661 4 
22679 30 
22686 4 
22695 2 
22734 131 
22741 2 
22873 34 
22881 3 
23023 38 
23077 1 
23166 1 
23484 21 
23496 45 
23645 11 
23650 123 
23658 35 
23666 6 
23669 4 
23799 17 
23813 43 
23836 75 
23839 7 
23842 7 
23845 1 
23862 42 
23872 46 
23875 234 
23882 133 
23890 115 
23907 3 
23923 1 
23928 1 
23938 265 
23950 2 
23959 29 
23972 2 
23977 6 
23994 2 
24111 2 
24115 3 
24124 3 
24138 1 
24157 3 
24249 1 
24263 5 
24269 1 
24298 4 
24310 1 
24314 10 
24321 1 
24344 10 
24359 1 
24406 1 
24423 1 
24438 2 
24499 8 
24629 1 
24785 2 
24842 2 
24886 2 
24903 8 
24956 9 
24968 14 
25000 2 
25051 19 
25073 1 
25159 4 
25248 6 
25255 49 
25266 4 
25300 47 
25352 52 
25386 12 
25505 4 
25561 2 
25606 58 
25632 43 
25680 1 
25694 32 
25751 14 
25850 11 
25856 1 
25873 4 
25978 3 
26010 6 
26040 3 
26201 7 
26247 11 
26260 5 
26591 16 
26626 23 
26805 38 
26812 48 
26824 29 
26884 6 
26929 1 
26943 3 
26974 2 
27005 7 
27045 5 
27094 3 
27118 44 
27188 2 
27316 5 
27388 16 
27484 26 
27494 1 
27505 4 
27510 17 
27514 4 
27559 2 
27591 2 
27654 3 
27696 1 
27709 1 
27786 1 
27790 3 
27873 34 
27960 11 
27986 12 
27990 25 
28039 1 
28043 21 
28047 10 
28079 149 
28101 4 
28128 31 
28133 202 
28217 1 
28226 97 
28255 19 
28267 1 
28278 46 
28289 33 
28308 1 
28326 21 
28335 42 
28360 59 
28364 52 
28377 16 
28383 21 
28388 6 
28392 56 
28402 93 
28412 2 
28418 21 
28424 3 
28427 4 
28432 15 
28439 20 
28456 1 
28465 18 
28479 2 
28489 6 
28495 8 
28502 156 
28520 6 
28523 1 
28536 18 
28542 14 
28549 2 
28561 78 
28564 1 
28582 9 
28604 5 
28633 5 
28640 30 
28646 8 
28651 7 
28656 1 
28659 40 
28664 2 
28670 63 
28677 59 
28684 11 
28691 14 
28709 3 
28712 1 
28719 7 
28723 6 
28733 1 
28738 17 
28749 2 
28762 45 
28773 2 
28781 56 
28809 33 
28822 28 
28826 13 
28832 173 
28837 1 
28841 45 
28848 14 
28854 67 
28863 237 
28870 4 
28875 110 
28891 678 
28913 12 
28923 5 
28929 1 
28932 7 
28937 5 
28947 151 
28958 9 
28966 2 
28972 75 
28980 1 
28984 52 
28996 229 
29011 5 
29014 6 
29024 35 
29029 1 
29038 12 
29042 3 
29065 19 
29068 8 
29071 16 
29082 3 
29123 1 
29126 2 
29170 1 
29175 1 
29199 45 
29204 2 
29207 3 
29210 7 
29218 5 
29238 27 
29251 20 
29294 23 
29308 17 
29311 4 
29318 15 
29324 10 
29331 20 
29335 11 
29354 5 
29357 8 
29366 45 
29375 51 
29381 12 
29391 40 
29401 14 
29410 21 
29428 26 
29445 77 
29451 50 
29490 131 
29505 120 
29523 174 
29538 1 
29558 1 
29582 2 
29682 4 
29970 1 
29977 35 
29982 1 
30018 52 
30022 42 
30235 1 
30493 1 
30505 1 
30535 1 
31424 19 
31466 1 
31483 41 
31492 1 
31503 1 
32127 12 
32770 32 
32832 1 
32879 77 
32903 1 
33020 24 
33092 39 
33120 12 
33148 3 
33195 1 
33209 1 
33241 12 
33851 1 
33899 5 
33919 3 
33950 1 
34660 22 
35587 3 
35613 18 
35618 5 
35625 13 
35646 4 
35749 7 
35753 19 
35802 86 
36263 10 
36272 117 
36280 55 
36286 2 
36290 198 
36297 14 
36301 2 
36304 2 
36311 250 
36316 4 
36322 33 
36325 5 
36332 116 
36338 57 
36409 28 
36420 12 
36430 6 
36441 7 
36448 1 
36453 9 
36491 2 
36497 8 
36501 26 
36511 194 
36519 85 
36527 189 
36540 58 
36552 8 
36557 8 
36560 6 
36563 24 
36571 73 
36581 2 
36589 72 
36607 3 
36611 6 
36624 92 
36635 2 
36639 4 
36644 1 
36658 22 
36665 56 
36669 2 
36680 13 
36687 48 
36692 1 
36700 12 
36739 8 
36786 1 
36828 21 
36835 1 
36885 9 
36983 2 
38733 1 
38850 2 
38896 4 
38951 2 
38980 6 
38984 2 
38992 2 
39004 5 
39008 2 
39015 2 
39025 4 
39044 1 
39053 1 
39056 2 
39063 6 
39094 88 
39255 80 
39425 20 
39444 12 
39502 2 
39552 1 
39565 1 
39595 6 
39707 1 
39737 9 
39742 2 
39776 1 
39852 4 
39864 14 
39950 51 
39955 1 
39963 7 
39969 36 
40048 3 
40059 1 
40075 30 
40080 4 
40095 2 
40114 37 
40120 46 
40125 11 
40132 14 
40143 13 
40228 10 
40234 8 
40242 1 
40252 8 
40282 1 
40428 8 
40476 3 
40578 4 
40625 6 
40629 11 
40638 1 
40670 65 
40674 5 
40678 112 
40681 5 
40685 1 
40688 7 
40691 30 
40702 43 
40708 61 
40714 28 
40722 102 
40747 44 
40815 29 
43060 31 
43069 85 
43072 27 
43077 5 
43085 82 
43100 119 
43132 23 
43137 3 
43143 3 
43165 15 
43168 1 
43171 1 
43180 3 
43187 21 
43191 14 
43196 6 
43207 22 
43219 2 
43233 3 
43373 11 
43377 18 
43382 7 
43386 7 
43389 40 
43402 1 
43409 39 
43537 34 
43578 10 
43592 53 
43708 10 
43715 1 
43732 1 
43755 31 
43764 1 
43852 38 
43855 37 
43869 2 
43895 4 
44000 12 
44020 1 
44039 6 
44072 1 
44114 5 
44130 67 
44187 1 
44208 6 
44211 8 
44237 28 
44299 6 
44349 7 
44352 3 
44359 7 
44372 3 
44511 1 
44561 7 
44760 6 
44910 1 
45018 11 
45028 2 
45041 24 
45062 89 
45088 115 
45098 19 
45106 35 
45112 57 
45136 4 
45142 7 
45151 13 
45216 21 
45252 1 
45258 1 
45262 1 
45270 11 
45278 18 
45293 7 
45299 9 
45306 2 
45316 1 
45320 2 
45326 12 
45349 2 
45375 1 
45412 1 
45498 2 
45516 5 
45519 1 
45544 2 
46449 2 
46468 12 
46494 1 
46512 4 
46518 3 
46523 11 
46547 5 
46565 1 
46572 8 
46584 36 
46634 10 
46667 1 
46670 1 
46676 14 
46679 1 
46689 6 
46709 3 
46725 2 
46731 14 
46744 17 
46759 5 
46774 38 
46839 4 
46886 12 
46976 12 
47034 1 
47037 2 
47057 28 
47066 30 
47070 5 
47079 3 
47082 5 
47089 6 
47097 3 
47187 1 
47193 4 
47200 5 
47203 9 
47206 12 
47215 9 
47219 3 
47226 22 
47237 97 
47246 27 
47253 5 
47258 18 
47267 4 
47292 18 
47299 30 
47306 128 
47316 2 
47321 3 
47330 55 
47351 34 
47464 5 
47476 13 
47479 25 
47484 42 
47487 12 
47491 58 
47495 62 
47500 1 
47641 3 
47655 1 
47685 5 
47735 5 
47785 1 
47810 11 
47815 1 
47830 20 
47941 8 
47950 1 
47965 3 
47978 1 
48012 9 
48031 40 
48057 11 
48113 13 
48139 14 
48144 9 
48169 52 
48308 7 
48324 3 
48347 1 
48371 10 
48505 10 
48509 6 
48525 10 
48528 5 
48531 2 
48536 12 
48548 15 
48553 1 
48637 14 
48666 4 
48677 22 
48686 16 
48694 17 
48704 20 
48716 23 
48720 8 
48724 46 
48741 4 
48744 5 
48750 5 
48757 41 
48764 31 
48767 3 
48772 52 
48782 10 
48794 2 
48810 1 
48963 3 
49439 4 
49461 13 
49472 8 
49478 10 
49483 19 
49487 9 
49514 9 
49520 34 
49527 40 
49544 1 
49567 12 
49637 1 
49670 33 
49677 40 
49686 1 
49692 1 
49696 154 
49707 25 
49778 10 
49792 2 
49803 1 
49810 2 
49814 18 
49817 8 
50113 5 
50124 7 
50133 27 
50146 1 
50224 2 
50243 2 
50254 10 
50276 9 
50422 5 
50441 1 
50452 8 
50473 3 
50477 3 
50544 4 
50654 1 
50743 14 
50748 6 
50773 19 
50778 4 
50786 1 
50795 13 
50821 70 
50830 25 
50845 8 
50852 1 
50870 9 
50899 11 
50917 6 
51004 2 
51007 9 
51015 3 
51030 23 
51044 5 
51098 90 
51156 3 
51169 8 
51188 6 
51193 90 
51197 1 
51231 7 
51237 2 
51266 25 
51272 67 
51276 66 
51294 28 
51325 70 
51343 4 
51386 2 
51392 1 
51467 1 
51508 6 
51519 10 
51524 29 
51545 51 
51555 14 
51564 8 
51569 46 
51581 12 
51592 34 
51603 40 
51607 16 
51639 2 
51703 11 
51707 11 
51794 3 
51814 15 
51835 9 
51846 2 
51881 50 
51944 3 
52003 5 
52021 8 
52043 4 
52069 11 
52092 6 
52112 21 
52121 3 
52211 27 
52229 4 
52310 23 
52317 2 
52326 21 
52339 6 
52379 7 
52390 3 
52398 11 
52475 2 
52542 1 
52606 6 
52759 3 
52790 2 
52874 3 
52893 1 
53263 94 
53794 3 
53849 26 
53937 19 
54032 35 
54090 4 
54134 5 
54187 52 
54239 4 
54365 1 
54394 53 
54603 7 
54625 2 
54663 3 
54785 2 
54819 1 
54890 4 
54900 1 
54957 11 
54982 69 
55120 18 
55129 1 
55216 4 
55272 5 
55612 1 
55616 12 
55861 4 
55952 6 
56021 2 
56152 50 
56321 1 
56508 172 
56516 1 
56574 51 
56703 29 
56874 6 
57046 1 
57116 1 
57739 4 
57778 50 
57861 9 
58002 3 
58046 26 
58055 15 
58139 9 
58159 37 
58191 1 
58432 6 
58453 16 
58476 11 
58841 10 
58854 9 
58905 8 
58954 17 
58960 6 
58974 41 
59126 13 
59144 42 
59211 9 
59344 1 
59387 4 
59419 1 
59434 3 
59454 7 
59480 1 
59493 7 
59502 1 
59541 8 
59560 6 
59570 2 
59579 47 
59586 20 
59595 7 
59598 1 
59603 12 
59606 2 
59613 1 
59618 15 
59621 1 
59637 9 
59643 5 
59647 31 
59656 8 
59660 4 
59692 116 
59699 1 
59729 1 
59733 2 
59840 2 
59857 1 
59864 7 
59873 4 
59882 4 
59889 6 
59973 2 
60000 6 
60003 7 
60012 26 
60019 11 
60024 1 
60063 9 
60069 84 
60072 65 
60077 18 
60087 1 
60125 29 
60234 9 
60241 6 
60263 7 
60339 9 
60344 9 
60354 6 
60427 4 
60503 80 
60510 41 
60522 13 
60556 1 
60640 7 
60654 1 
60668 1 
60681 3 
60778 2 
60812 9 
60825 4 
60832 2 
60837 31 
60845 5 
60850 2 
60856 32 
60862 33 
60867 17 
60870 6 
60875 69 
60885 103 
60894 10 
60901 38 
60911 15 
60915 6 
60921 1 
60947 104 
60953 23 
60970 7 
60993 15 
60998 6 
61028 23 
61097 87 
61112 409 
61121 3 
61131 124 
61143 2 
61146 4 
61152 2 
61160 50 
61192 16 
61280 1 
61306 2 
61328 13 
61333 1 
61361 1 
61394 7 
61462 1 
61472 5 
61892 11 
61900 3 
61934 1 
62025 2 
62115 1 
62262 18 
62344 2 
62347 33 
62383 1 
62519 14 
62568 3 
62593 5 
62674 1 
62685 3 
62693 1 
62709 1 
62712 1 
62716 11 
62727 24 
62736 12 
62742 51 
62749 8 
62758 14 
62763 3 
62768 1 
62771 22 
62785 4 
62839 2 
62848 46 
62859 5 
62968 64 
62978 7 
63017 8 
63021 4 
63121 1 
63127 19 
63173 5 
63181 7 
63254 39 
63266 30 
63281 5 
63288 22 
63311 2 
63318 77 
63323 24 
63389 2 
63395 25 
63424 3 
63450 1 
63455 12 
63462 65 
63485 28 
63502 2 
63510 57 
63519 58 
63527 15 
63531 121 
63539 40 
63547 21 
63553 37 
63559 17 
63567 21 
63570 26 
63573 5 
63578 1 
63581 10 
63589 44 
63597 6 
63604 71 
63613 80 
63623 21 
63630 2 
63680 2 
63709 39 
63774 4 
63843 8 
63853 1 
63977 3 
64020 1 
64047 1 
64062 6 
64069 1 
64088 1 
64127 2 
64223 4 
64316 2 
64506 24 
64857 2 
64867 4 
64956 3 
65071 48 
65124 18 
65179 8 
65187 22 
65219 13 
65321 10 
65324 31 
65333 5 
65364 4 
65390 20 
65393 21 
65432 6 
65487 3 
65492 2 
65585 73 
65596 1 
65617 21 
65642 9 
65683 4 
65687 2 
65721 5 
65743 8 
65754 5 
65794 16 
65808 1 
65837 9 
65841 4 
65854 8 
65857 4 
65884 28 
65892 32 
65899 13 
65906 27 
65910 13 
65915 1 
65951 26 
65955 1 
65961 1 
66034 1 
66038 68 
66046 6 
66061 13 
66079 1 
66082 1 
66111 24 
66156 1 
66208 45 
66215 5 
66241 2 
66265 15 
66330 1 
66346 23 
66361 37 
66368 11 
66373 9 
66390 28 
66399 21 
66413 37 
66424 2 
66429 54 
66435 10 
66446 101 
66456 2 
66462 4 
66466 3 
66471 70 
66478 66 
66488 54 
66501 3 
66504 37 
66518 2 
66540 13 
66557 42 
66567 47 
66584 66 
66590 31 
66604 1 
66647 25 
66670 1 
66703 28 
66808 19 
66853 42 
67127 1 
67158 7 
67166 2 
67194 33 
67200 10 
67213 19 
67225 16 
67249 23 
67359 6 
69541 17 
69570 15 
69579 48 
69584 10 
69588 79 
69602 4 
69610 3 
69617 138 
69625 22 
69628 1 
69656 1 
69667 5 
69678 12 
69689 13 
69695 1 
69709 6 
69735 1 
69778 15 
69864 2 
69878 20 
69990 1 
70011 1 
70078 25 
70151 7 
70206 1 
70212 56 
70224 28 
70314 55 
70347 2 
70408 30 
70505 2 
70546 11 
70553 2 
70565 7 
70671 3 
70680 10 
70700 3 
70712 2 
70715 3 
70723 7 
70846 49 
70869 10 
70964 1 
71173 66 
71184 13 
71193 18 
71200 36 
71206 33 
71214 7 
71219 49 
71227 78 
71233 5 
71240 12 
71249 24 
71262 7 
71268 21 
71280 36 
71294 1 
71416 32 
71436 163 
71440 37 
71445 113 
71476 2 
71481 12 
71487 37 
71497 47 
71500 2 
71522 13 
71536 9 
71544 11 
71554 5 
71699 61 
71709 88 
71715 107 
71720 1 
71801 1 
71839 10 
71849 19 
71856 1 
71881 10 
71994 13 
72032 32 
72152 21 
72205 53 
72355 2 
72358 14 
72368 1 
72385 4 
72486 5 
72512 99 
72531 13 
72555 5 
72573 172 
72711 25 
72788 23 
72811 1 
72890 11 
72983 1 
73059 5 
74734 24 
74758 1 
74762 1 
74779 11 
74794 3 
74798 9 
74806 18 
74811 16 
74911 33 
74983 1 
75026 13 
75035 4 
75041 25 
75051 35 
75061 92 
75071 28 
75093 11 
75100 119 
75126 1 
75140 124 
75157 154 
75168 2 
75174 21 
75182 9 
75246 1 
75275 2 
75289 3 
75293 6 
75301 24 
75317 84 
75320 6 
75345 65 
75348 2 
75361 27 
75387 13 
75469 61 
75472 3 
75484 137 
75490 3 
75493 7 
75664 9 
78256 3 
78303 7 
78336 3 
78378 2 
78418 7 
78560 10 
78586 4 
78692 2 
78725 17 
78734 1 
78799 1 
78820 2 
78864 2 
78929 22 
79052 1 
79131 2 
79178 43 
79187 9 
79242 37 
79251 1 
79295 49 
79373 56 
79397 6 
79407 2 
79411 8 
79611 1 
79617 1 
79660 1 
79713 2 
79724 34 
79736 1 
79740 20 
79744 29 
79748 42 
79757 294 
79776 6 
79786 1 
79799 1 
79817 2 
79822 31 
79830 77 
79842 77 
79850 2 
79865 5 
79875 9 
79888 1 
79897 3 
80006 13 
80050 3 
80066 2 
80139 2 
80208 30 
80237 3 
80478 1 
80605 16 
80652 3 
80673 1 
80784 1 
80789 5 
80793 25 
80807 5 
80812 38 
80817 12 
80832 47 
80838 56 
80843 41 
80848 14 
80863 2 
80881 10 
80906 111 
80923 335 
80935 186 
80944 107 
80958 1 
80973 9 
80980 53 
80985 18 
84318 3 
84322 15 
84331 90 
84353 91 
84363 1 
84366 28 
84371 20 
84374 62 
84377 22 
84387 145 
84393 3 
84396 31 
84399 3 
84458 38 
84463 21 
84473 118 
84481 53 
84486 20 
84489 2 
84497 34 
84505 280 
84518 11 
84534 278 
84544 127 
84550 73 
84556 43 
84567 11 
84571 1 
84591 30 
84598 27 
84603 5 
84607 8 
84610 2 
84614 4 
84632 1 
84638 11 
84643 1 
84646 5 
84652 27 
84663 12 
84670 2 
84686 1 
84695 2 
84701 1 
84707 5 
84712 40 
84736 5 
84756 23 
84770 31 
84785 25 
84790 31 
84796 6 
84801 5 
84818 5 
84827 1 
84840 10 
84848 11 
84863 14 
84869 11 
84879 11 
84882 1 
84889 2 
84902 32 
84953 1 
84962 4 
84975 9 
84978 5 
84983 6 
85005 1 
85052 8 
85114 5 
85132 1 
85201 3 
85257 41 
85268 2 
85280 2 
85332 1 
85421 1 
85562 6 
85683 1 
85975 12 
86063 41 
86214 1 
86343 113 
86355 1 
86399 1 
86430 2 
86494 19 
86499 11 
86503 7 
86511 8 
86519 3 
86524 6 
86542 23 
86548 10 
86552 6 
86563 1 
86572 8 
86578 50 
86593 79 
86604 4 
86614 20 
86619 9 
86628 7 
86635 10 
86648 11 
86652 30 
86664 95 
86668 152 
86677 8 
86680 6 
86719 8 
86722 2 
86729 22 
86736 93 
86742 65 
86751 124 
86761 142 
86767 74 
86774 75 
86779 26 
86786 33 
86794 6 
86797 14 
86803 20 
86808 40 
86817 173 
86826 75 
86834 76 
86838 1 
86842 6 
86847 12 
86853 81 
86865 5 
86887 10 
87785 14 
87790 79 
87849 18 
87854 9 
87859 7 
87862 16 
87866 16 
87871 28 
87878 87 
87916 17 
87924 146 
87931 64 
87939 81 
87945 10 
87948 10 
87956 18 
87963 34 
87971 221 
87979 16 
87986 23 
88000 14 
88008 12 
88016 2 
88024 3 
88028 130 
88041 63 
88051 15 
88058 4 
88069 14 
88079 122 
88100 434 
88109 5 
88142 62 
88152 33 
88155 63 
88160 1 
88170 8 
88194 1 
88210 5 
88214 19 
88226 8 
88229 62 
88243 1 
88302 2 
88312 9 
88315 33 
88353 25 
88380 1 
88389 14 
88396 1 
88420 4 
88426 13 
88441 7 
88971 2 
89108 2 
89229 8 
89350 7 
89497 30 
89503 2 
89507 2 
89519 7 
89527 67 
89532 1 
89541 2 
89546 40 
89610 3 
89635 2 
89656 1 
89663 4 
89667 11 
89677 3 
89693 1 
89696 8 
89704 1 
89712 1 
89730 24 
89741 11 
89838 18 
89844 122 
89848 24 
89851 13 
89856 25 
89863 25 
89867 14 
89874 104 
89885 71 
89895 13 
89905 2 
89919 4 
89924 6 
89934 120 
89947 1 
90120 21 
90224 4 
90231 76 
90279 8 
90355 51 
90359 7 
90414 10 
90464 20 
90467 14 
90478 16 
90525 6 
90532 24 
90539 70 
90544 19 
90548 3 
90553 1 
90567 54 
90579 73 
90606 183 
90614 3 
90633 4 
90638 1 
90671 123 
90760 28 
90763 5 
90815 2 
90826 20 
90957 13 
90980 10 
90989 11 
91106 17 
91121 1 
91137 35 
91152 5 
91232 2 
91276 71 
91313 3 
91336 11 
91412 24 
91419 4 
91442 8 
91511 2 
91582 9 
91587 40 
91718 86 
91916 7 
91928 31 
92044 172 
92092 12 
92218 19 
92234 2 
92256 76 
92264 58 
92271 8 
92283 22 
92288 65 
92298 6 
92307 4 
92320 56 
92327 88 
92331 46 
92350 9 
92360 1 
92462 20 
92612 28 
92624 14 
92645 10 
92707 17 
92878 6 
92887 7 
92956 21 
92962 2 
92971 4 
92984 57 
92992 1 
93114 18 
93118 10 
93188 65 
93209 39 
93269 6 
93337 2 
93407 95 
93416 46 
93433 1 
93443 1 
93449 1 
93466 1 
93480 2 
93484 5 
93489 3 
93501 1 
93508 2 
93515 13 
93523 19 
93542 1 
93545 2 
93555 2 
93692 31 
93697 7 
93702 2 
93714 18 
93805 2 
93872 7 
93888 19 
94056 2 
94062 5 
94247 4 
94259 7 
94349 1 
94443 4 
94453 2 
94494 1 
94543 1 
94608 2 
94708 12 
94742 1 
94795 2 
95028 1 
95066 1 
95106 2 
95169 9 
95179 1 
95248 9 
95257 15 
95331 10 
95346 3 
95377 16 
95387 16 
95481 1 
95560 80 
95710 28 
95881 25 
95995 74 
96155 7 
96158 1 
96167 13 
96176 2 
96180 7 
96183 6 
96188 54 
96198 37 
96210 66 
96221 2 
96226 1 
96230 24 
96234 1 
96239 7 
96246 111 
96253 85 
96261 159 
96274 333 
96289 66 
96301 20 
96305 73 
96314 102 
96322 100 
96333 2 
96337 1 
96348 9 
96391 1 
96436 9 
96479 9 
96483 46 
96533 1 
96588 4 
96639 2 
96646 3 
96692 3 
96696 16 
96837 10 
96848 19 
96907 3 
96953 5 
96957 40 
97000 1 
97069 1 
97107 22 
97131 13 
97172 116 
97257 6 
97343 4 
97363 26 
97380 9 
97406 3 
97411 7 
97449 3 
97471 88 
97482 105 
97547 1 
97554 42 
97566 32 
97574 30 
97594 8 
97672 22 
97683 3 
97720 2 
97756 124 
97770 13 
97777 34 
97797 98 
97874 2 
97895 1 
97951 26 
98091 3 
98143 3 
98160 2 
98356 4 
98428 1 
98477 5 
98523 2 
98723 24 
98866 122 
98920 1 
98948 18 
98976 3 
99008 25 
99026 8 
99092 8 
99095 55 
99183 6 
99189 2 
99263 56 
99276 9 
99298 3 
99301 2 
99415 10 
99422 22 
99427 1 
99444 1 
99544 7 
99812 13 
99856 9 
99866 1 
99885 122 
99890 11 
100016 35 
100025 8 
100040 1 
100043 53 
100089 89 
100175 1 
100187 27 
100198 7 
100215 122 
100221 14 
100225 102 
100231 40 
100236 27 
100252 8 
100258 1 
100265 1 
100285 1 
100292 4 
100299 10 
100307 1 
100310 2 
100321 6 
100327 11 
100341 1 
100345 10 
100453 26 
100489 5 
100495 22 
100504 3 
100508 12 
100512 8 
100580 1 
100849 7 
100880 7 
100897 1 
100903 31 
100919 2 
100925 6 
100935 122 
101167 2 
101192 21 
101197 15 
101202 27 
101210 26 
101222 3 
101226 1 
101234 41 
101246 10 
101253 3 
101261 96 
101270 6 
101274 7 
101279 6 
101288 6 
101295 1 
101302 13 
101305 11 
101372 1 
101391 1 
101411 6 
101423 10 
101437 3 
101446 1 
101459 3 
101464 2 
101479 1 
101590 8 
101608 1 
101713 13 
101719 11 
101723 11 
101736 12 
101746 50 
101756 141 
101767 74 
101775 30 
101780 4 
101783 50 
101787 27 
101790 19 
101794 11 
101797 12 
101800 12 
101811 19 
101815 75 
101826 7 
101835 12 
101991 26 
102004 149 
102015 57 
102029 39 
102157 135 
102165 19 
102181 128 
102227 18 
102290 25 
102335 1 
102339 13 
102363 11 
102494 23 
102644 22 
102648 36 
102675 53 
102698 9 
102721 2 
102839 25 
102844 1 
102880 48 
102894 4 
102948 39 
102986 33 
102992 61 
103003 15 
103014 1 
103032 25 
103084 28 
103130 52 
103145 2 
103158 65 
103318 4 
103534 9 
103645 24 
103688 1 
103691 6 
103710 5 
103762 5 
103768 2 
103813 21 
103847 1 
103919 1 
103923 1 
103954 1 
103962 1 
104067 46 
104096 4 
104100 121 
104106 17 
104110 14 
104114 3 
104119 17 
104127 55 
104136 5 
104145 47 
104149 6 
104159 32 
104164 27 
104174 5 
104178 3 
104181 36 
104189 3 
104229 1 
104237 19 
104314 1 
104358 1 
104373 49 
104378 7 
104389 1 
104405 45 
104498 30 
104504 2 
104507 20 
104542 33 
104683 1 
104708 14 
104799 60 
104875 4 
104896 12 
104989 15 
105014 13 
105023 4 
105039 1 
105042 15 
105049 27 
105055 5 
105063 6 
105079 6 
105107 4 
105188 3 
105195 13 
105225 17 
105228 6 
105237 6 
105252 5 
105360 6 
105395 1 
105502 2 
105536 33 
105548 41 
105609 17 
105721 1 
105760 19 
105765 1 
105769 5 
105776 70 
105788 6 
105800 6 
105807 4 
105911 1 
105922 3 
105986 6 
105995 23 
106060 39 
106076 16 
106095 22 
106175 115 
106307 11 
106514 14 
106522 20 
106565 58 
106635 1 
106697 70 
106831 2 
106836 17 
106846 25 
106861 2 
107018 23 
107057 1 
107117 4 
107203 12 
107215 6 
107226 1 
107230 6 
107242 1 
107386 1 
107390 1 
107482 1 
107505 10 
107529 54 
107537 1 
107540 3 
107545 61 
107552 49 
107560 2 
107574 3 
107585 1 
107596 26 
107600 13 
107611 64 
107615 3 
107618 2 
107622 4 
107653 66 
107663 11 
107683 35 
107770 44 
107784 3 
107818 121 
107827 65 
107837 1 
107844 13 
107850 1 
107867 36 
107883 22 
107888 3 
107922 13 
107976 1 
107993 5 
108015 27 
108022 1 
108028 1 
108032 9 
108046 2 
108054 60 
108149 9 
108162 6 
108168 25 
108172 94 
108218 6 
108240 16 
108331 10 
108339 10 
108357 2 
108362 183 
108368 7 
108371 12 
108384 34 
108397 23 
108403 16 
108416 41 
108444 1 
108472 20 
108495 1 
108532 72 
108548 9 
108583 1 
108771 33 
108836 1 
108859 7 
108888 30 
108928 3 
108948 2 
109049 8 
109097 5 
109162 1 
109172 7 
109209 114 
109222 11 
109239 26 
109285 20 
109308 4 
109358 4 
109399 4 
109408 23 
109425 31 
109436 5 
109473 3 
109567 17 
109580 2 
109592 1 
109599 53 
109651 2 
109710 1 
109715 5 
109719 9 
109825 9 
109862 48 
109882 5 
109908 2 
109916 1 
110049 6 
110085 3 
110090 2 
110203 9 
110552 5 
110564 6 
110581 17 
110591 40 
110602 7 
110614 2 
110621 7 
110625 1 
110628 3 
110634 90 
110638 8 
110646 47 
110650 9 
110655 17 
110666 1 
110956 85 
110986 8 
111007 16 
111050 4 
111056 1 
111077 1 
111085 35 
111118 24 
111246 51 
111251 6 
111254 15 
111257 4 
111265 38 
111271 13 
111277 14 
111280 13 
111284 11 
111299 8 
111312 7 
111316 7 
111319 4 
111333 6 
111340 5 
111347 13 
111354 30 
111361 5 
111364 7 
111375 9 
111386 1 
111390 4 
111499 2 
111530 6 
111579 3 
111693 1 
111712 37 
111733 3 
111822 30 
112016 31 
112029 4 
112244 8 
112365 2 
112380 26 
112402 7 
112419 6 
112427 4 
112432 1 
112443 2 
112446 2 
112476 62 
112494 64 
112547 55 
112588 250 
112609 11 
112621 36 
112631 40 
112636 30 
112646 9 
112664 4 
112773 12 
112780 83 
112807 28 
112810 9 
112844 4 
112871 1 
112874 23 
112938 17 
112965 41 
112980 12 
112987 5 
113018 20 
113049 3 
113059 4 
113068 3 
113081 20 
113127 2 
113140 1 
113155 23 
113193 3 
113275 55 
113297 7 
113305 117 
113317 17 
113326 43 
113336 132 
113346 46 
113352 46 
113359 26 
113448 6 
113469 1 
113479 34 
113487 37 
113493 16 
113498 81 
113504 79 
113515 18 
113520 49 
113525 10 
113531 18 
113568 17 
113581 38 
113588 11 
113594 4 
113598 2 
113606 9 
113610 3 
113615 5 
113621 20 
113630 17 
113642 7 
113646 46 
113669 14 
113675 1 
113763 1 
113780 4 
113908 3 
113965 25 
114023 21 
114065 28 
114133 2 
114266 13 
114279 7 
114371 172 
114383 1 
114414 1 
114458 3 
114486 28 
114541 14 
114741 1 
114889 72 
114902 4 
114916 97 
115048 6 
115058 26 
115071 1 
115083 10 
115092 2 
115100 56 
115184 1 
115201 1 
115214 6 
115262 4 
115293 15 
115327 11 
115347 1 
115354 1 
115357 1 
115375 19 
115382 3 
115393 2 
115400 1 
115411 1 
115428 10 
115437 6 
115457 9 
115469 43 
115473 1 
115481 41 
115610 98 
115631 64 
115657 1 
115660 29 
115684 26 
115713 4 
115720 3 
115743 23 
115756 54 
115764 4 
115782 1 
115786 114 
115802 11 
115817 16 
115846 18 
115850 75 
115865 70 
115945 11 
115984 6 
115989 1 
115994 1 
116002 13 
116008 12 
116043 120 
116123 3 
116140 24 
116171 25 
116273 25 
116304 33 
116388 9 
116399 100 
116418 1 
116425 126 
116434 95 
116455 14 
116541 1 
116551 7 
116564 7 
116574 1 
116582 44 
116621 28 
116753 19 
116759 4 
116768 13 
116839 16 
116847 19 
116886 15 
116890 65 
116898 22 
116901 29 
116909 124 
116918 4 
116924 41 
116933 43 
116948 4 
116951 2 
116959 154 
116991 1 
116998 57 
117003 1 
117007 5 
117028 1 
117067 9 
117072 41 
117081 27 
117089 44 
117221 4 
117230 1 
117234 3 
117242 39 
117246 8 
117256 10 
117260 7 
117268 5 
117274 5 
117278 9 
117287 16 
117309 2 
117319 75 
117334 1 
117340 34 
117349 27 
117359 5 
117365 13 
117373 2 
117377 4 
117383 7 
117396 2 
117400 1 
117403 4 
117479 1 
117519 11 
117523 1 
117534 14 
117557 11 
117669 63 
117682 14 
117698 3 
117706 88 
117722 51 
117745 60 
117783 2 
117823 9 
117874 2 
117882 2 
117938 5 
117950 38 
117966 31 
117996 15 
118003 18 
118022 216 
118033 168 
118041 33 
118050 1 
118055 18 
118059 32 
118071 24 
118077 106 
118086 3 
118096 38 
118102 13 
118109 11 
118140 27 
118236 42 
118259 46 
118267 60 
118277 3 
118344 4 
118387 47 
118435 15 
118441 8 
118467 2 
118503 9 
118508 5 
118556 11 
118624 8 
118643 8 
118649 18 
118678 15 
118682 6 
118685 60 
118696 10 
118702 17 
118709 1 
118713 40 
118717 26 
118725 13 
118736 2 
118744 11 
118784 6 
118792 9 
118802 9 
118833 26 
118863 18 
118870 1 
118894 27 
118981 17 
118985 11 
119008 33 
119013 73 
119050 22 
119062 3 
119116 14 
119170 5 
119184 15 
119209 11 
119213 41 
119246 6 
119255 32 
119263 3 
119300 2 
119315 25 
119368 6 
119380 4 
119385 21 
119393 5 
119403 10 
119412 523 
119426 12 
119439 82 
119446 18 
119483 56 
119503 1 
119514 1 
119576 1 
119647 14 
119745 1 
119844 6 
119861 12 
119892 32 
119989 4 
120018 2 
120042 10 
120052 10 
120060 1 
120074 5 
120097 2 
120113 2 
120191 8 
120205 7 
120219 9 
120316 4 
120369 1 
120380 8 
120383 1 
120454 1 
120584 1 
120595 2 
120637 3 
120693 2 
120712 4 
120826 1 
120829 2 
120885 6 
120918 2 
120943 1 
121018 11 
121060 32 
121137 9 
121162 28 
121187 28 
121219 10 
121223 8 
121229 1 
121235 3 
121239 3 
121247 4 
121254 13 
121262 12 
121283 62 
121299 433 
121312 37 
121318 39 
121332 11 
121338 5 
121414 62 
121423 12 
121437 84 
121473 12 
121485 15 
121514 24 
121566 45 
121573 11 
121581 24 
121591 5 
121596 28 
121603 1 
121609 1 
121630 3 
121634 7 
121640 25 
121649 20 
121652 11 
121656 8 
121683 27 
121698 15 
121713 14 
121717 33 
121721 2 
121795 2 
121810 6 
121820 14 
121841 4 
121844 3 
121850 3 
121880 51 
121896 3 
121938 11 
121956 1 
122011 19 
122015 3 
122038 9 
122048 41 
122152 4 
122160 4 
122166 4 
122170 7 
122175 22 
122188 105 
122202 10 
122213 2 
122244 2 
122259 193 
122275 60 
122281 21 
122288 56 
122296 9 
122301 5 
122309 4 
122316 1 
122320 7 
122339 11 
122396 12 
122418 15 
122446 60 
122461 16 
122466 2 
122475 60 
122482 7 
122565 1 
122631 5 
122639 1 
122665 1 
122669 21 
122679 8 
122700 8 
122713 1 
122803 5 
122826 6 
122831 25 
122840 12 
122968 3 
122985 4 
122999 21 
123064 6 
123106 4 
123132 15 
123136 6 
123143 30 
123162 44 
123167 29 
123199 5 
123286 1 
123431 1 
123457 26 
123481 6 
123576 27 
123589 57 
123720 67 
123800 2 
123885 9 
123902 14 
124047 1 
124213 45 
124236 19 
124253 1 
124370 8 
124406 14 
124528 7 
124537 14 
124547 24 
124552 60 
124676 1 
124807 1 
124827 1 
124841 1 
124848 1 
124854 2 
124860 8 
124866 14 
124877 37 
124887 8 
124890 3 
124899 5 
124902 2 
124905 4 
124911 1 
124968 1 
124977 43 
124984 9 
124988 15 
124996 12 
125001 75 
125019 1 
125028 4 
125032 2 
125037 8 
125045 1 
126129 2 
126144 11 
126148 6 
126156 3 
126160 5 
126168 1 
126177 6 
126185 1 
126196 23 
126218 9 
126230 2 
126238 13 
126251 7 
126268 9 
126278 2 
126284 4 
126293 17 
126296 49 
126309 71 
126320 14 
126329 33 
126335 1 
126341 68 
126346 16 
126355 6 
126363 1 
126370 98 
126375 1 
126380 5 
126387 1 
126396 1 
126408 2 
126434 11 
126444 3 
126450 1 
126455 211 
126472 12 
126490 3 
126506 367 
126521 49 
126526 31 
126529 15 
126550 2 
126562 60 
126590 62 
126601 82 
126611 22 
126628 19 
126637 1 
126644 35 
126653 13 
126666 42 
126683 1 
126695 2 
126699 4 
126703 3 
126728 1 
126731 1 
126738 2 
126777 9 
126827 11 
126830 11 
126835 1 
126960 7 
126974 4 
127000 14 
127026 2 
127035 7 
127102 2 
127110 5 
127305 1 
127496 42 
127518 9 
127535 9 
127539 39 
127548 19 
127560 1 
127582 49 
127588 2 
127601 1 
127607 1 
127614 13 
127626 8 
127634 22 
127654 4 
127659 23 
127668 17 
127673 7 
127687 1 
127692 10 
127704 6 
127710 27 
127740 2 
127756 20 
127797 5 
127821 37 
127844 26 
127863 16 
127874 19 
127887 17 
127892 26 
127935 3 
127988 3 
127997 1 
128015 9 
128021 14 
128028 2 
128033 14 
128051 160 
128061 1 
128136 71 
128174 23 
128192 5 
128212 6 
128215 3 
128221 19 
128229 1 
128235 27 
128290 2 
128395 36 
128401 1 
128431 42 
128450 35 
128464 1 
128474 1 
128492 1 
128501 2 
128569 5 
128574 4 
128598 6 
128626 1 
128629 2 
128647 1 
128674 23 
128773 1 
128796 5 
128878 2 
128904 18 
128912 1 
128923 2 
128935 6 
128941 1 
128952 22 
128984 12 
128993 4 
128997 1 
129000 90 
129012 46 
129021 1 
129027 1 
129032 97 
129068 3 
129194 3 
129207 7 
129283 47 
129309 78 
129314 14 
129344 5 
129385 82 
129390 4 
129397 1 
129567 16 
129580 42 
129799 1 
129955 11 
129960 1 
129989 10 
130075 27 
130306 1 
130391 1 
130467 28 
130514 3 
130524 55 
130543 65 
130618 2 
130650 2 
130711 6 
130753 5 
131167 12 
131172 3 
131243 16 
131263 13 
131273 14 
131333 134 
131375 3 
131411 63 
131433 8 
131467 1 
131500 16 
131513 2 
131564 6 
131573 12 
131624 7 
131704 9 
131744 5 
131755 6 
131761 11 
131848 39 
131853 1 
131860 73 
131876 9 
131895 1 
131905 23 
131913 42 
131918 3 
131938 24 
131945 1 
131995 91 
132015 37 
132059 113 
132070 102 
132108 1 
132197 2 
132201 14 
132216 141 
132237 146 
132242 38 
132246 23 
132251 7 
132254 10 
132257 59 
132262 44 
132265 34 
132275 484 
132283 76 
132288 18 
132346 17 
132352 2 
132356 6 
132366 72 
132371 28 
132376 5 
132385 115 
132399 19 
132481 38 
132504 12 
132508 2 
132518 54 
132522 3 
132526 6 
132532 7 
132542 12 
132545 24 
132549 2 
132553 38 
132556 4 
132564 4 
132715 4 
132726 6 
132731 1 
132746 1 
132862 7 
132866 1 
132886 18 
132891 1 
132936 24 
132963 36 
132999 8 
133054 7 
133063 9 
133217 6 
133232 28 
133255 5 
133258 1 
133329 49 
133340 95 
133357 20 
133361 69 
133379 2 
133382 9 
133424 26 
133433 48 
133458 18 
133496 85 
133555 3 
133567 62 
133576 1 
133609 63 
133655 21 
133687 4 
133692 32 
133706 5 
133729 83 
133741 26 
133748 7 
133757 10 
133793 5 
133896 1 
133926 27 
133961 10 
133973 31 
133979 20 
134017 1 
134022 1 
134116 4 
134149 1 
134187 2 
134614 7 
135556 5 
135564 1 
135568 1 
135582 14 
135657 3 
135678 5 
135693 11 
135700 13 
135711 16 
135725 6 
135731 19 
135735 9 
135743 59 
135756 178 
135764 34 
135767 9 
135773 5 
135778 8 
135783 12 
135788 8 
135797 59 
135806 62 
135815 215 
135822 155 
135829 9 
135832 29 
135836 2 
135841 66 
135848 30 
135854 7 
135860 5 
135863 14 
135874 3 
135885 2 
135950 15 
135954 10 
135961 82 
135970 21 
135977 16 
136012 27 
136021 2 
136024 26 
136027 35 
136032 162 
136045 545 
136065 143 
136086 154 
136096 227 
136106 325 
136119 160 
136127 8 
136130 1 
136140 35 
136146 5 
136163 46 
136172 8 
136180 33 
136214 3 
136222 58 
136230 1 
136233 84 
136237 37 
136264 10 
136267 3 
136276 138 
136294 65 
136305 120 
136313 37 
136334 139 
136340 11 
136346 118 
136357 6 
136360 2 
136368 308 
136379 6 
136382 26 
136388 58 
136405 1 
136415 6 
136419 48 
136426 4 
136436 54 
136441 9 
136445 1 
136452 121 
136456 3 
136465 28 
136475 7 
136479 1 
136506 4 
136542 39 
136586 1 
136594 1 
136648 1 
136671 1 
136700 2 
136732 3 
136743 7 
136784 2 
136805 14 
136808 1 
136821 4 
136825 9 
136862 10 
136895 61 
136930 43 
136938 9 
136968 1 
137108 7 
137118 197 
137130 1 
137170 3 
137179 17 
137219 20 
137227 1 
137244 7 
137252 7 
137263 33 
137278 19 
137289 17 
137298 35 
137303 28 
137320 1 
137327 12 
137346 6 
137384 22 
137402 10 
137424 16 
137428 21 
137505 3 
137516 4 
137559 6 
137570 4 
137577 1 
137594 1 
137601 3 
137631 1 
137642 5 
137699 24 
137727 9 
137740 1 
137756 1 
137763 5 
137772 3 
137778 7 
137782 4 
137797 60 
137802 2 
137815 22 
137819 14 
137830 84 
137840 12 
137844 36 
137853 18 
137856 4 
137904 16 
137992 20 
137998 12 
138001 20 
138034 67 
138041 9 
138050 2 
138053 1 
138069 43 
138073 3 
138079 27 
138085 53 
138089 51 
138092 3 
138095 11 
138103 5 
138108 1 
138127 2 
138131 9 
138137 1 
138207 1 
138219 4 
138226 1 
138245 42 
138253 1 
138271 16 
138298 1 
138310 5 
138401 1 
138405 61 
138416 55 
138424 3 
138436 10 
138453 26 
138456 1 
138459 82 
138469 43 
138490 17 
138501 3 
138511 6 
138520 26 
138538 10 
138579 7 
138628 12 
138653 7 
138734 29 
138756 5 
138768 1 
138910 29 
138921 49 
138947 1 
138964 8 
138981 4 
139007 17 
139043 5 
139048 4 
139064 1 
139086 19 
139092 22 
139103 62 
139141 1 
139144 3 
139154 1 
139200 26 
139208 10 
139213 4 
139328 27 
139351 3 
139374 2 
139382 2 
139449 2 
139471 12 
139509 22 
139538 10 
139584 2 
139669 5 
139677 29 
139688 21 
139731 37 
139755 22 
139835 1 
139852 38 
139866 1 
139879 19 
139926 2 
139940 16 
139964 118 
139994 1 
139997 2 
140011 6 
140020 16 
140055 5 
140065 9 
140074 20 
140102 8 
140120 49 
140129 25 
140137 6 
140175 6 
140199 21 
140213 25 
140222 1 
140225 8 
140239 4 
140249 1 
140253 11 
140381 13 
140388 1 
140395 34 
140403 5 
140419 60 
140430 57 
140433 13 
140438 20 
140445 3 
140472 53 
140497 28 
140514 23 
140526 171 
140535 11 
140541 132 
140550 42 
140554 99 
140562 6 
140565 86 
140570 1 
140573 5 
140578 71 
140581 2 
140593 346 
140605 82 
140613 1 
140621 20 
140635 61 
140642 6 
140657 12 
140679 5 
140682 8 
140698 10 
140733 164 
140744 67 
140807 38 
140811 138 
140815 53 
140823 1 
140827 164 
140838 135 
140845 33 
140853 4 
140859 60 
140864 33 
140872 3 
140875 8 
140879 12 
140888 15 
140899 1 
140919 3 
140922 11 
140927 2 
140971 9 
140982 11 
140989 37 
141006 17 
141010 16 
141016 53 
141027 148 
141033 33 
141042 13 
141049 1 
141055 5 
141062 18 
141070 168 
141080 1 
141086 60 
141132 3 
141146 2 
141152 15 
141157 2 
141160 1 
141164 4 
141177 25 
141187 4 
141968 4 
142058 1 
142072 6 
142107 1 
142120 3 
142125 4 
142137 15 
142150 1 
142909 110 
142919 181 
142929 24 
142938 17 
142947 2 
142964 30 
142973 89 
142979 41 
142988 71 
142991 9 
143001 2 
143005 22 
143028 21 
143053 15 
143061 69 
143068 71 
143072 1 
143078 1 
143087 7 
143163 105 
143169 2 
143173 2 
143178 5 
143182 2 
143186 4 
143191 44 
143196 5 
143201 36 
143234 7 
143244 69 
143253 11 
143257 5 
143260 7 
143273 21 
143281 3 
143284 1 
143298 1 
143374 1 
143395 1 
143470 4 
143539 1 
143603 10 
143650 2 
143675 18 
143757 12 
143789 1 
143794 1 
143953 9 
144032 28 
144040 42 
144058 14 
144067 18 
144134 111 
144144 26 
144152 48 
144205 12 
144264 5 
144286 10 
144294 4 
144299 5 
144303 44 
144321 30 
144336 111 
144360 1 
144373 55 
144398 1 
144404 15 
144431 107 
144452 88 
144461 13 
144470 7 
144478 15 
144487 2 
144509 27 
144520 3 
144524 5 
144561 7 
144585 1 
144602 34 
144678 10 
144738 11 
144803 1 
144822 2 
144858 14 
144889 3 
144911 17 
144932 4 
144946 9 
144971 11 
144984 12 
145011 11 
145024 16 
145049 44 
145055 17 
145120 8 
145139 2 
145154 2 
145189 22 
145315 13 
145334 23 
145341 26 
145345 6 
145354 8 
145359 3 
145365 4 
145371 1 
145498 8 
145512 2 
145528 3 
145537 70 
145662 16 
145669 17 
145692 26 
145699 6 
145704 4 
145714 3 
145823 6 
145828 4 
145872 15 
145877 8 
145882 8 
145885 5 
145888 4 
145892 1 
145984 1 
145990 26 
146001 4 
146034 20 
146042 6 
146049 153 
146062 337 
146078 3 
146085 3 
146125 3 
146770 2 
146784 1 
146799 5 
146802 1 
146813 17 
146818 74 
146826 6 
146829 3 
146835 2 
146926 10 
146949 4 
146962 396 
146981 146 
146993 31 
147007 417 
147019 99 
147027 53 
147032 88 
147040 26 
147047 46 
147054 3 
147062 35 
147070 89 
147077 46 
147083 39 
147091 3 
147100 34 
147104 6 
147123 8 
147132 62 
147143 57 
147153 1 
147197 10 
147258 183 
147268 24 
147403 4 
147410 8 
147437 134 
147442 28 
147448 1 
147460 1 
147472 5 
147689 5 
147717 41 
147783 11 
147850 64 
147868 28 
147923 4 
147997 1 
148043 1 
148076 9 
148092 1 
148166 14 
148199 48 
148212 35 
148231 3 
148391 1 
148447 1 
148468 13 
148603 1 
148608 18 
148612 2 
148718 4 
148729 1 
148738 8 
148743 1 
148885 57 
148911 2 
148916 20 
148920 22 
148939 32 
148958 1 
149066 6 
149111 8 
149150 6 
149213 8 
149217 41 
149233 20 
149236 54 
149245 25 
149276 1 
149282 40 
149291 13 
149302 7 
149322 6 
149326 2 
149331 1 
149444 9 
149464 72 
149555 2 
149572 1 
149595 4 
149598 5 
149620 27 
149630 7 
149711 3 
149723 4 
149735 5 
149835 23 
149866 2 
149891 34 
149951 9 
149958 5 
149982 3 
150080 9 
150181 7 
150185 1 
150211 4 
150262 1 
150272 3 
150279 35 
150315 30 
150328 10 
150342 5 
150347 4 
150359 10 
150366 7 
150375 1 
150391 2 
150394 6 
150441 23 
150462 42 
150478 2 
150481 2 
150489 10 
150498 29 
150508 53 
150561 17 
150615 17 
150618 28 
150724 28 
150739 72 
150761 20 
150820 143 
150876 51 
150913 10 
150921 3 
150933 36 
150939 139 
150947 3 
150951 12 
150954 16 
151048 14 
151070 35 
151075 18 
151084 55 
151118 17 
151135 3 
151194 10 
151221 43 
151226 12 
151233 7 
151247 7 
151261 73 
151267 43 
151276 28 
151286 59 
151297 345 
151308 57 
151316 57 
151329 36 
151339 10 
151372 16 
151377 2 
151384 7 
151389 7 
151393 48 
151402 32 
151407 24 
151415 50 
151418 16 
151422 25 
151429 29 
151437 40 
151449 14 
153235 7 
153285 1 
153528 3 
153544 24 
153558 1 
153566 13 
153579 8 
153583 5 
153593 99 
153626 14 
153669 2 
153676 9 
153708 4 
153718 1 
153731 1 
153735 102 
153745 45 
153754 82 
153761 10 
153766 81 
153777 136 
153787 111 
153794 48 
153798 1 
153818 1 
153830 136 
153861 3 
153873 2 
153888 4 
154026 12 
154047 6 
154050 4 
154059 77 
154064 39 
154079 70 
154090 4 
154093 3 
154170 3 
154188 2 
157710 65 
157783 5 
157813 11 
157816 2 
157857 6 
158124 1 
158168 1 
158214 28 
158301 12 
158304 3 
158311 3 
158315 9 
158342 243 
158351 102 
158360 4 
158465 17 
158471 1 
158494 1 
158498 31 
158506 22 
158514 8 
158517 1 
158520 17 
158523 6 
158533 19 
158545 170 
158561 4 
158599 1 
158605 11 
158623 3 
158634 3 
158644 105 
158665 9 
158669 14 
158683 17 
158716 27 
158723 6 
158729 1 
158902 2 
159726 2 
159734 24 
159744 29 
159753 18 
159758 1 
159765 49 
159771 31 
159776 17 
159781 14 
159788 2 
159792 21 
159799 32 
159812 86 
159828 11 
159833 12 
159838 8 
159850 2 
159863 2 
159911 5 
159996 38 
160002 71 
160008 22 
160014 43 
160023 55 
160031 14 
160041 88 
160052 84 
160067 29 
160071 5 
160076 5 
160083 6 
160094 17 
160107 18 
160203 1 
160214 14 
160222 39 
160241 19 
160252 63 
160265 2 
160279 25 
160290 4 
160297 2 
160300 2 
160358 4 
160379 50 
160387 52 
160393 7 
160396 1 
160422 4 
160549 2 
160564 51 
160623 19 
160705 35 
160716 1 
160873 1 
160886 12 
160898 7 
160991 21 
161212 5 
161325 2 
161331 37 
161340 10 
161348 10 
161358 26 
161361 17 
161375 2 
161385 3 
161405 53 
161497 4 
161507 26 
161512 1 
161515 1 
161519 2 
161522 6 
161538 149 
161547 224 
161559 284 
161568 5 
161579 584 
161599 5 
161611 55 
161625 87 
161631 55 
161640 52 
161646 29 
161663 60 
161778 1 
161819 12 
161954 29 
161971 2 
161982 3 
162003 6 
162209 6 
162225 4 
162307 11 
162318 3 
162328 7 
162337 5 
162376 2 
162460 1 
162508 2 
162533 3 
162542 1 
162549 3 
162569 1 
162653 9 
162669 9 
162685 12 
162688 12 
162697 15 
162701 64 
162709 5 
162712 63 
162722 32 
162775 1 
162780 13 
162787 3 
162792 1 
162801 4 
162807 1 
162812 1 
162820 2 
162836 5 
162844 10 
162888 5 
162896 10 
162904 3 
162926 1 
162936 4 
162941 5 
162951 4 
162967 2 
164108 2 
164119 3 
164158 43 
164167 2 
164171 4 
164174 1 
164179 9 
164182 25 
164196 24 
164202 52 
164209 12 
164213 1 
164223 4 
164243 1 
164249 2 
164257 35 
164263 35 
164270 142 
164274 40 
164278 3 
164288 5 
164307 52 
164324 64 
164335 7 
164343 76 
164348 26 
164359 1 
164385 96 
164394 52 
164402 20 
164406 42 
164422 81 
164441 38 
164499 1 
164539 6 
164570 1 
164577 7 
164590 7 
164595 1 
164601 10 
164613 25 
164616 10 
164624 1 
164627 1 
164671 6 
164676 2 
164692 3 
164716 28 
164719 6 
164749 95 
164813 5 
164820 8 
164827 17 
164836 3 
164842 37 
164853 81 
164864 93 
164871 9 
164884 1 
164891 2 
164896 117 
164906 54 
164912 7 
164916 25 
164920 30 
164924 2 
164933 94 
164944 167 
164953 83 
164958 8 
164962 47 
164974 72 
165069 92 
165087 71 
165099 16 
165106 5 
165110 1 
165123 12 
165126 12 
165136 6 
165144 43 
165149 7 
165167 18 
165183 12 
165200 2 
165209 55 
165219 5 
165244 46 
165249 2 
165272 20 
165284 19 
165292 11 
165304 5 
165315 3 
165327 1 
165384 27 
165390 2 
165395 6 
165411 1 
165417 4 
165422 1 
165425 7 
165436 57 
165447 11 
165452 5 
165459 1 
165471 3 
165477 10 
165481 6 
165489 2 
165492 2 
165495 3 
165512 3 
165523 5 
165536 3 
165543 2 
165547 1 
165558 8 
165570 3 
165582 31 
165596 4 
165601 13 
165618 4 
165629 11 
165651 2 
165654 9 
165664 13 
165673 3 
165686 1 
165691 1 
165697 17 
165706 14 
165718 2 
165735 4 
165742 1 
165750 3 
165758 105 
165772 10 
165863 32 
165874 7 
165945 1 
166045 1 
166179 1 
166277 1 
166335 1 
166363 1 
166427 14 
166467 8 
166494 1 
166541 43 
166550 5 
166557 4 
166609 107 
166617 42 
166650 48 
166668 26 
166674 3 
166700 2 
166727 13 
166774 34 
166804 4 
166817 2 
166825 12 
166837 5 
166858 13 
166871 7 
166881 8 
166903 3 
166915 5 
166944 22 
166948 41 
166957 5 
166964 9 
166972 266 
166983 2 
166987 42 
166995 105 
167000 5 
167003 2 
167014 8 
167024 43 
167034 123 
167041 1 
167044 2 
167048 22 
167064 20 
167073 52 
167079 23 
167083 36 
167087 6 
167091 3 
167098 128 
167112 53 
167122 137 
167128 49 
167131 16 
167134 86 
167140 58 
167149 5 
167159 164 
167174 8 
167185 10 
167193 3 
167199 16 
167211 1 
167224 68 
167263 2 
167272 1 
167302 1 
167308 19 
167324 12 
167330 5 
167343 9 
167364 7 
167375 7 
167385 24 
167393 1 
167406 7 
167413 12 
167421 22 
167462 5 
167466 2 
167486 30 
167498 53 
167503 6 
167511 28 
167521 7 
167526 15 
167546 4 
167561 19 
167589 2 
167676 2 
167685 12 
167701 21 
167709 59 
167720 50 
167726 266 
167737 15 
167749 16 
167783 15 
167876 8 
167880 1 
167894 13 
167905 68 
167923 197 
167948 4 
167959 87 
167967 131 
167975 169 
168006 258 
168055 1 
168090 8 
168097 19 
168103 4 
168110 38 
168120 45 
168130 16 
168134 3 
168139 19 
168146 12 
168149 3 
168154 12 
168166 5 
168196 8 
168204 1 
168207 3 
168215 2 
168241 3 
168247 6 
168254 31 
168260 13 
168265 21 
168270 149 
168292 1 
168296 75 
168307 70 
168314 48 
168322 15 
168339 43 
168350 2 
168355 13 
168359 1 
168397 2 
168505 18 
168534 2 
168543 2 
168562 1 
168652 2 
168665 4 
168693 1 
168809 10 
168813 6 
168823 14 
168852 4 
168859 16 
168866 1 
168869 9 
168875 9 
169035 23 
169167 19 
169190 6 
169265 8 
169418 7 
169428 12 
169459 3 
169462 7 
169500 1 
169505 2 
169508 4 
169520 1 
169558 14 
169588 2 
169619 6 
169628 15 
169646 2 
169656 10 
169671 48 
169677 46 
169699 4 
169758 4 
169768 2 
169832 33 
169855 6 
169865 14 
169930 33 
169940 1 
169948 3 
169978 41 
169981 3 
169994 1 
170000 17 
170011 25 
170021 3 
170024 7 
170033 2 
170037 38 
170045 41 
170051 9 
170057 1 
170063 9 
170069 12 
170075 25 
170086 1 
170177 3 
170203 3 
170220 8 
170225 10 
170240 14 
170256 2 
170270 10 
170273 7 
170365 68 
170401 1 
170404 3 
170408 1 
170430 1 
170439 42 
170444 34 
170447 28 
170453 75 
170459 1 
170472 124 
170482 69 
170487 8 
170491 3 
170506 6 
170511 12 
170514 1 
170519 26 
170525 1 
170529 19 
170536 10 
170543 14 
170551 11 
170557 28 
170599 13 
171078 1 
171092 1 
171095 2 
171117 35 
171131 49 
171136 3 
171143 44 
171149 8 
171157 7 
171162 13 
171223 1 
171289 15 
171294 13 
171302 17 
171305 12 
171311 31 
171319 39 
171325 11 
171332 151 
171338 5 
171341 75 
171346 19 
171355 9 
171361 1 
171364 3 
171379 23 
171404 2 
171420 25 
171433 2 
171442 21 
171472 1 
171817 6 
171834 3 
171844 2 
171901 1 
171914 6 
171929 21 
171941 1 
171950 25 
171957 46 
171960 1 
172005 84 
172019 2 
172037 1 
172048 12 
172109 62 
172116 2 
172124 3 
172128 8 
172137 11 
172149 37 
172166 17 
172176 7 
172186 1 
172192 1 
172208 6 
172293 1 
172304 38 
172307 3 
172314 10 
172318 3 
172322 2 
172332 68 
172341 10 
172345 4 
172348 5 
172353 1 
172360 1 
172388 89 
172408 2 
172416 11 
172437 177 
172458 11 
172466 4 
172472 29 
172481 4 
172489 3 
172586 7 
172603 89 
172614 80 
172618 134 
172756 3 
172760 3 
172768 1 
172805 11 
172948 2 
172963 9 
172980 3 
172984 31 
173103 190 
173117 13 
173126 19 
173152 1 
173156 2 
173174 2 
173217 17 
173237 21 
173268 13 
173302 24 
173365 29 
173372 3 
173389 10 
173429 2 
173437 3 
173440 3 
173456 1 
173460 4 
173488 5 
173530 4 
173548 46 
173555 2 
173591 2 
173679 16 
173711 7 
173725 11 
173734 11 
173774 1 
173777 43 
173782 17 
173790 49 
173793 30 
173809 2 
173823 19 
173833 6 
173882 5 
173895 7 
173911 2 
173922 19 
173935 15 
173953 1 
174019 22 
174137 21 
174250 3 
174264 9 
174278 127 
174292 86 
174320 18 
174339 53 
174349 29 
174354 69 
174361 4 
174370 1 
174400 67 
174457 3 
174460 19 
174464 35 
174469 22 
174483 381 
174495 17 
174502 10 
174526 2 
174531 15 
174540 20 
174547 81 
174562 75 
174568 42 
174572 69 
174591 5 
174601 1 
174669 9 
174683 6 
174690 31 
174697 4 
174702 7 
174707 6 
174737 1 
174742 14 
174756 3 
174762 9 
174767 4 
174770 5 
174779 2 
174782 7 
174794 1 
174799 2 
174890 4 
174898 43 
174903 1 
174917 11 
174944 25 
174952 3 
175393 1 
175783 1 
177593 1 
177615 3 
177623 2 
177631 4 
177635 5 
177641 4 
177646 2 
177662 3 
177667 1 
177674 4 
177678 3 
177682 3 
177690 1 
177700 11 
177713 1 
177717 2 
177721 8 
177737 2 
177741 5 
177748 16 
177756 2 
177763 13 
177775 1 
177916 1 
177920 19 
177933 1 
178328 3 
178650 2 
178981 4 
179143 1 
181274 21 
181279 25 
181305 31 
181348 1 
181360 6 
181369 2 
181385 12 
181392 51 
181403 63 
181406 109 
181414 58 
181419 6 
181431 42 
181442 4 
181447 11 
181455 224 
181472 364 
181488 118 
181529 47 
181541 3 
181554 32 
181562 3 
181570 62 
181575 1 
181579 7 
181582 1 
181603 2 
181666 13 
181675 17 
181684 3 
181696 4 
181700 67 
181724 5 
181738 3 
181775 3 
181786 23 
181790 11 
181841 1 
181910 1 
181946 18 
181952 3 
181973 2 
181976 21 
181980 1 
181991 34 
182005 6 
182017 34 
182046 2 
182096 2 
182106 13 
182113 19 
182118 15 
182124 136 
182128 5 
182134 102 
182144 60 
182148 52 
182158 109 
182163 2 
182176 462 
182192 207 
182201 60 
182208 201 
182215 55 
182220 20 
182230 193 
182241 172 
182257 605 
182275 385 
182282 7 
182286 11 
182294 128 
182303 30 
182313 45 
184073 35 
184079 18 
184083 29 
184098 3 
184114 52 
184120 8 
184143 4 
184155 1 
184180 2 
184192 10 
184217 1 
184223 36 
184236 5 
184239 3 
184243 10 
184248 18 
184253 60 
184258 30 
184263 1 
184269 29 
184273 21 
184277 3 
184281 3 
184291 1 
184298 16 
184303 27 
184309 4 
184346 10 
184361 6 
184394 65 
184428 8 
184460 4 
184488 10 
184548 22 
184562 9 
184569 21 
184576 6 
184606 19 
184621 9 
184627 4 
184634 18 
184669 22 
184676 2 
184702 4 
184707 132 
184742 6 
184820 14 
184824 19 
184835 129 
184843 16 
184846 25 
184854 2 
184907 8 
184916 31 
184946 10 
184966 23 
184973 10 
184978 42 
184986 26 
185002 34 
185009 94 
185016 50 
185019 27 
185031 30 
185043 4 
185065 38 
185081 150 
185094 1 
185144 2 
185153 3 
185163 4 
185171 1 
185189 12 
185198 13 
185211 43 
185226 58 
185236 26 
185247 1 
185257 12 
185291 4 
185312 8 
185321 1 
185342 4 
185361 13 
185400 4 
185422 1 
185425 2 
185436 1 
185454 3 
185457 23 
185460 1 
185514 34 
185529 5 
185600 38 
185608 24 
185611 1 
185614 20 
185619 39 
185637 42 
185645 25 
185653 113 
185663 29 
185674 3 
185691 1 
185697 54 
185702 55 
185716 7 
185729 49 
185733 15 
185746 45 
185754 41 
185757 18 
185765 30 
185770 1 
185785 2 
185794 1 
185800 6 
185822 19 
185826 36 
185830 6 
185833 43 
185840 17 
185852 66 
185859 1 
185863 8 
185869 3 
185886 1 
185892 31 
185896 17 
185905 1 
185917 22 
185932 5 
185941 38 
185954 47 
185957 1 
185967 58 
185996 3 
186015 2 
186025 26 
186030 2 
186039 1 
186048 2 
186053 21 
186058 35 
186062 30 
186070 21 
186079 2 
186089 7 
186516 5 
186519 12 
186528 149 
186537 145 
186551 45 
186559 30 
186572 170 
186590 7 
186597 9 
186601 76 
186607 145 
186613 1 
186643 17 
186650 448 
186660 44 
186664 53 
186674 239 
186687 196 
186696 21 
186700 17 
186710 10 
186725 8 
186755 8 
186796 2 
186818 36 
186824 9 
186828 36 
186836 63 
186847 70 
186860 135 
186866 35 
186870 140 
186875 4 
186879 106 
186888 6 
186896 45 
186925 11 
186940 1 
186968 16 
186981 2 
187026 7 
187039 23 
187051 34 
187056 2 
187074 48 
187112 28 
187139 6 
187179 66 
187188 32 
187192 97 
187196 2 
187202 33 
187208 3 
187231 39 
187336 2 
187343 10 
187349 3 
187390 5 
187413 71 
187425 18 
187486 5 
187530 2 
187586 2 
187711 16 
187717 6 
187732 1 
187743 2 
187756 2 
187765 13 
187780 5 
187787 2 
187805 7 
187904 2 
187909 11 
187917 12 
187921 9 
187958 9 
188038 1 
188048 22 
188085 11 
188121 1 
188137 15 
188146 1 
188152 9 
188158 80 
188200 1 
188251 137 
188297 6 
188376 14 
188431 2 
188448 51 
188478 2 
188511 2 
188557 3 
188650 12 
188723 2 
188773 46 
188786 59 
188859 6 
188896 12 
188899 1 
188905 2 
188928 92 
188957 25 
188965 2 
189072 19 
189108 31 
189144 23 
189160 3 
189183 1 
189236 29 
189312 5 
189332 2 
189337 6 
189456 47 
189476 1 
189494 11 
189499 17 
189518 21 
189540 1 
189547 1 
189559 22 
189566 24 
189576 2 
189583 62 
189594 23 
189602 1 
189619 35 
189622 1 
189626 38 
189640 37 
189645 9 
189649 16 
189687 17 
189727 29 
189749 17 
189790 2 
189842 13 
189931 137 
189946 12 
189952 15 
189956 3 
189959 2 
189970 152 
190060 28 
190072 35 
190135 27 
190170 10 
190189 14 
190199 37 
190205 3 
190209 21 
190222 2 
190225 14 
190249 1 
190265 1 
190268 22 
190338 12 
190357 19 
190365 2 
190377 12 
190381 3 
190483 17 
190516 11 
190616 30 
190620 1 
190650 43 
190654 8 
190774 3 
190780 60 
190808 1 
190817 4 
190823 14 
190857 13 
190862 1 
190871 1 
190879 8 
191031 7 
191068 3 
191132 124 
191146 22 
191165 34 
191173 14 
191182 31 
191209 8 
191214 1 
191237 39 
191292 23 
191323 1 
191329 6 
191341 16 
191440 76 
191454 84 
191462 2 
191486 8 
191499 1 
191506 8 
191587 2 
191613 11 
191619 16 
191624 43 
191630 32 
191634 7 
191640 17 
191645 9 
191723 3 
191753 2 
191772 65 
191794 1 
191799 37 
191802 91 
191805 2 
191811 11 
191819 199 
191834 10 
191838 16 
191849 121 
191858 210 
191885 682 
191903 29 
191907 14 
191911 31 
191924 13 
191932 6 
191935 47 
191943 76 
191950 16 
191954 119 
191963 47 
191974 24 
191982 5 
191988 15 
192024 1 
192033 119 
192041 83 
192048 4 
192054 137 
192060 39 
192064 7 
192077 14 
192085 16 
192093 92 
192109 42 
192118 7 
192151 26 
192161 9 
192175 1 
192181 6 
192187 19 
192190 1 
192194 1 
192197 2 
192215 2 
192218 1 
192222 2 
192246 10 
192258 62 
192265 4 
192271 63 
192283 8 
192287 23 
192294 11 
192304 64 
192315 39 
192321 7 
192325 25 
192331 4 
192348 11 
192352 14 
192357 18 
192360 6 
192459 12 
192486 4 
192494 2 
192509 1 
192520 1 
192603 18 
192647 14 
192744 7 
192751 2 
192765 1 
192791 3 
192877 47 
192900 8 
192913 1 
192921 33 
192928 1 
192932 80 
192936 28 
192940 2 
192943 1 
192946 2 
192960 4 
192965 15 
192971 6 
193018 55 
193022 1 
193028 1 
193031 1 
193044 30 
193065 9 
193068 6 
193071 1 
193080 14 
193085 5 
193104 16 
193109 13 
193114 26 
193119 66 
193124 5 
193127 19 
193140 280 
193157 1 
193160 11 
193199 22 
193206 25 
193211 20 
193217 39 
193222 126 
193230 16 
193235 18 
193244 8 
193257 9 
193262 27 
193265 3 
193272 3 
193276 2 
193281 18 
193332 1 
193350 1 
193359 32 
193368 19 
193385 14 
193413 141 
193423 3 
193428 5 
193446 3 
193464 20 
193467 4 
193470 2 
193516 1 
193522 11 
193531 40 
193538 9 
193546 45 
193556 33 
193588 446 
193606 19 
193614 13 
193632 12 
193648 338 
193669 54 
193674 1 
193679 22 
193684 3 
193693 8 
193701 17 
193708 23 
193723 2 
193729 23 
193741 40 
193752 2 
193755 1 
193766 132 
193776 6 
193782 85 
193792 30 
193796 1 
193800 24 
193814 3 
193822 13 
193829 19 
193849 251 
193872 21 
193879 12 
193884 16 
193898 32 
193906 8 
193912 4 
193920 20 
193926 10 
193934 11 
193943 26 
193953 10 
193960 1 
193967 5 
193980 3 
193985 8 
193993 5 
193999 10 
194008 44 
194013 20 
194018 1 
194022 15 
194026 4 
194030 24 
194038 2 
194044 24 
194051 7 
194055 10 
194062 20 
194068 1 
194071 3 
194075 2 
194079 1 
194083 2 
194108 52 
194117 90 
194136 1 
194139 21 
194143 33 
194150 1 
194154 167 
194172 12 
194222 18 
194244 47 
194248 19 
194252 14 
194261 35 
194266 11 
194269 55 
194277 3 
194304 12 
194308 64 
194312 1 
194319 95 
194327 8 
194345 68 
194350 88 
194392 30 
194423 23 
194433 1 
194438 4 
194446 11 
194513 69 
194517 34 
194541 70 
194590 12 
194604 14 
194615 2 
194630 25 
194637 22 
194665 14 
194684 31 
194717 24 
194723 2 
194746 36 
194756 7 
194762 36 
194817 55 
194877 8 
194881 52 
194941 1 
194952 9 
194960 7 
194980 16 
195005 8 
195020 68 
195028 3 
195114 23 
195158 1 
195203 132 
195220 36 
195230 68 
195267 9 
195274 35 
195285 80 
195292 18 
195360 29 
195394 23 
195406 9 
195417 20 
195456 8 
195494 39 
195506 13 
195516 6 
195536 1 
195549 1 
195578 9 
195610 1 
195622 1 
195651 14 
195657 36 
195664 5 
195672 32 
195676 42 
195683 8 
195689 13 
195699 28 
195717 11 
195729 14 
195749 17 
195757 1 
195767 8 
195787 13 
195792 8 
195798 27 
195812 23 
195820 6 
195832 12 
195875 22 
195882 4 
195894 1 
195903 10 
195910 7 
195922 6 
195927 4 
195932 5 
195947 5 
195950 6 
195956 1 
195966 2 
195970 37 
195983 15 
195986 56 
195994 136 
196005 13 
196013 19 
196021 52 
196028 1 
196036 4 
196049 2 
196059 44 
196066 13 
196070 3 
196074 5 
196086 1 
196092 28 
196117 210 
196124 1 
196143 2 
196150 47 
196162 135 
196179 465 
196193 189 
196200 91 
196205 60 
196208 15 
196219 141 
196224 14 
196231 59 
196235 22 
196243 34 
196250 46 
196261 266 
196280 556 
196290 12 
196304 802 
196314 60 
196320 13 
196323 30 
196332 89 
196344 33 
196350 36 
196420 63 
196427 44 
196435 3 
196440 3 
196449 5 
196455 3 
196461 62 
196469 3 
196473 1 
196480 4 
196486 5 
196490 5 
196500 33 
196504 14 
196544 5 
196550 25 
196553 40 
196571 17 
196575 6 
196585 24 
196592 12 
196597 33 
196605 42 
196612 20 
196615 8 
196618 7 
196623 11 
196630 83 
196634 9 
196637 28 
196641 1 
196647 72 
196651 13 
196659 5 
196662 12 
196666 4 
196676 5 
196682 4 
196740 3 
196801 151 
196814 7 
196831 1 
196836 50 
196847 59 
196851 42 
196857 26 
196865 24 
196875 2 
196893 3 
196897 1 
196910 39 
196924 9 
196929 1 
196934 14 
196943 5 
196951 2 
196967 1 
196975 2 
196987 20 
196996 1 
197000 8 
197017 11 
197027 2 
197034 10 
197049 1 
197053 3 
197064 13 
197068 11 
197073 15 
197078 5 
197083 39 
197095 19 
197103 57 
197107 9 
197121 9 
197127 3 
197142 4 
197178 3 
197183 2 
197187 1 
197196 13 
197201 22 
197210 17 
197218 4 
197234 18 
197238 23 
197241 39 
197252 69 
197264 37 
197275 33 
197280 1 
197293 39 
197296 1 
197326 42 
197347 23 
197355 28 
197359 207 
197371 12 
197381 3 
197385 1 
197395 332 
197409 130 
197424 246 
197436 4 
197460 13 
197480 11 
197488 4 
197491 2 
197497 157 
197505 37 
197510 2 
197519 34 
197523 14 
197533 12 
197555 2 
197559 3 
197578 33 
197581 14 
197594 1206 
197629 3 
197646 5 
197650 14 
197654 21 
197678 1 
197683 38 
197687 10 
197765 17 
197776 4 
197782 2 
197787 2 
197791 9 
197943 7 
197949 28 
197957 33 
198064 9 
198087 7 
198103 23 
198114 1 
198123 30 
198131 1 
198137 15 
198150 4 
198155 29 
198161 36 
198182 9 
198186 17 
198197 11 
198208 1 
198213 111 
198216 19 
198219 18 
198226 79 
198236 1 
198246 98 
198267 12 
198312 1 
198341 2 
198345 54 
198364 3 
198368 6 
198379 5 
198398 52 
198414 116 
198428 98 
198436 6 
198440 63 
198453 116 
198470 49 
198480 2 
198497 68 
198511 4 
198523 20 
198528 1 
198545 7 
198559 3 
198593 6 
198598 2 
198601 2 
198612 3 
198634 84 
198641 1 
198646 15 
198664 3 
198676 4 
198696 17 
198749 27 
198763 6 
198770 4 
198782 2 
198792 83 
198805 12 
198808 12 
198811 26 
198819 311 
198826 5 
198830 2 
198835 3 
198853 93 
198861 9 
198874 267 
198883 72 
198891 50 
198900 6 
198912 16 
198915 6 
198923 1 
198930 3 
198934 14 
199011 2 
199024 61 
199028 25 
199032 1 
199038 4 
199045 3 
199052 18 
199062 12 
199067 5 
199075 8 
199096 23 
199120 13 
199126 12 
199130 22 
199144 27 
199151 5 
199156 60 
199159 7 
199166 114 
199170 25 
199191 47 
199208 1 
199250 5 
199264 3 
199288 1 
199295 15 
199337 7 
199344 34 
199359 1 
199368 4 
199412 27 
200270 1 
200906 1 
201779 1 
201791 18 
201800 206 
201829 962 
201849 94 
201857 93 
201891 96 
201905 538 
201920 1 
201924 28 
201941 858 
201969 138 
201982 4 
201987 15 
201990 51 
201995 8 
202000 48 
202014 326 
202033 12 
202037 2 
202046 5 
202070 3 
202076 3 
202079 1 
202082 2 
202105 1 
202111 7 
202121 46 
202134 194 
202141 45 
202155 4 
202162 96 
202165 1 
202171 8 
202177 19 
202187 4 
202254 1 
202262 55 
202282 1 
202290 12 
202295 49 
202301 2 
202311 8 
202324 1232 
202346 66 
202349 2 
202359 350 
202369 121 
202383 534 
202399 258 
202409 34 
202414 7 
202427 372 
202440 22 
202455 19 
202461 108 
202465 45 
202474 36 
202488 8 
202498 4 
202504 162 
202508 114 
202518 921 
202543 915 
202571 188 
202583 8 
202588 40 
202591 17 
202599 4 
202606 197 
202611 16 
202621 25 
202693 8 
202699 30 
202734 139 
202739 1 
202743 73 
202751 70 
202763 61 
202773 11 
202787 38 
202810 1 
202828 6 
202834 2 
202853 10 
202882 1 
202888 5 
202897 5 
202911 14 
202921 103 
202928 51 
202932 5 
202940 2 
202944 2 
202950 19 
202953 1 
202957 74 
202967 13 
202978 58 
202985 6 
202990 55 
203002 102 
203014 1 
203035 6 
203072 11 
203098 1 
203107 16 
203113 27 
203118 19 
203124 3 
203128 65 
203135 167 
203157 238 
203171 63 
203181 55 
203188 115 
203203 24 
203213 18 
203236 542 
203247 375 
203278 23 
203288 50 
203300 171 
203328 1200 
203357 43 
203363 34 
203366 8 
203369 18 
203374 1 
203395 311 
203417 18 
203420 26 
203426 6 
203432 19 
203444 100 
203456 8 
203460 9 
203470 7 
203476 2 
203514 60 
203533 4 
203537 56 
203557 12 
203570 21 
203574 17 
203586 1 
203594 1 
203599 8 
203605 6 
203613 4 
203617 3 
203622 10 
203668 10 
203710 1 
203727 39 
203730 5 
203751 83 
203755 15 
203758 3 
203766 45 
203771 4 
203779 32 
203785 3 
203827 3 
203843 1 
203894 110 
203904 97 
203915 18 
203918 5 
203926 17 
203935 63 
203948 1 
203958 13 
203967 8 
203993 24 
204039 3 
204049 1 
204060 5 
204066 121 
204072 16 
204093 11 
204100 45 
204117 14 
204125 60 
204131 4 
204146 22 
204187 5 
204190 6 
204201 24 
204243 6 
204262 1 
204265 5 
204273 1 
204288 1 
204298 4 
204306 1 
204314 4 
204326 1 
204346 3 
204358 82 
204381 4 
204400 17 
204437 8 
204454 18 
204465 27 
204473 57 
204484 9 
204496 29 
204504 3 
204522 12 
204546 11 
204560 1 
204572 12 
204623 40 
204653 12 
204672 7 
204702 3 
204736 8 
204765 46 
204770 1 
204774 10 
204778 6 
204798 22 
204839 79 
204876 4 
204911 25 
204929 85 
204951 29 
204954 4 
204958 28 
205035 4 
205042 42 
205065 4 
205086 1 
205090 42 
205124 2 
205134 3 
205137 24 
205148 25 
205158 5 
205164 67 
205177 36 
205187 6 
205191 8 
205237 30 
205248 9 
205301 36 
205333 16 
205337 20 
205460 24 
205469 4 
205472 4 
205491 11 
205591 5 
205596 1 
205607 10 
205614 102 
205623 74 
205630 6 
205640 21 
205646 3 
205652 9 
205658 8 
205661 12 
205664 1 
205671 7 
205680 6 
205689 19 
205697 35 
205707 1 
205712 3 
205734 6 
205743 14 
205754 8 
205758 1 
205832 1 
205878 2 
205884 1 
205887 1 
205894 2 
205904 1 
205924 1 
205933 6 
205938 1 
205946 1 
205953 1 
205962 1 
205976 6 
205981 1 
205998 13 
206036 3 
206042 6 
206056 1 
206066 3 
206083 2 
206090 17 
206099 72 
206104 23 
206113 55 
206122 1 
206151 16 
206156 13 
206159 1 
206177 7 
206198 1 
206210 1 
206225 18 
206234 2 
206237 1 
206248 38 
206272 3 
206283 2 
206305 1 
206317 1 
206320 1 
206330 91 
206360 2 
206369 15 
206372 57 
206380 2 
206398 17 
206416 88 
206423 34 
206427 3 
206430 7 
206434 11 
206437 7 
206446 17 
206455 9 
206463 3 
206471 38 
206478 31 
206481 19 
206499 4 
206524 53 
206594 19 
206598 4 
206616 7 
206624 39 
206639 20 
206688 68 
206777 14 
206785 46 
206791 58 
206800 218 
206807 31 
206815 62 
206821 36 
206827 21 
206832 44 
206838 12 
206842 12 
206846 75 
206862 1 
206866 5 
206958 1 
206965 14 
206969 3 
206985 11 
206994 81 
207004 11 
207007 16 
207014 46 
207022 111 
207038 12 
207046 172 
207056 2 
207060 31 
207075 222 
207092 1 
207095 10 
207103 137 
207116 30 
207119 1 
207122 9 
207128 51 
207131 4 
207217 15 
207228 72 
207237 28 
207251 1 
207258 28 
207261 19 
207264 57 
207273 400 
207282 83 
207292 1 
207296 18 
207303 5 
207313 1 
207317 90 
207321 1 
207325 262 
207412 4 
207438 154 
207450 2 
207458 43 
207470 1 
207476 10 
207484 3 
207495 2 
207582 29 
207601 167 
207614 228 
207623 36 
207638 26 
207652 22 
207657 1 
207750 1 
207773 5 
207781 2 
207786 31 
207809 1 
207827 2 
207920 1 
207924 5 
207992 29 
208004 32 
208016 2 
208080 3 
208092 1 
208100 4 
208117 5 
208136 2 
208155 4 
208161 42 
208174 2 
208264 2 
208269 58 
208279 1 
208293 105 
208309 3 
208323 4 
208347 3 
208355 29 
208397 1 
208434 2 
208440 12 
208516 15 
208562 2 
208570 60 
208580 13 
208588 3 
208595 6 
208599 23 
208609 62 
208660 9 
208663 1 
208668 30 
208675 30 
208680 18 
208689 39 
208694 1 
208707 3 
208726 17 
208736 12 
208740 10 
208754 8 
208758 3 
208799 1 
208822 24 
208828 45 
208835 14 
208845 8 
208861 3 
208869 33 
208875 98 
208882 3 
208886 25 
208899 38 
208915 9 
208920 3 
208923 115 
208948 6 
208956 1 
208984 23 
208988 12 
208996 2 
209000 7 
209005 16 
209014 19 
209020 116 
209035 183 
209042 226 
209051 38 
209057 24 
209065 95 
209075 142 
209088 225 
209095 18 
209104 95 
209113 47 
209121 125 
209128 13 
209135 5 
209141 2 
209155 17 
209176 4 
209180 59 
209186 1 
209189 10 
209195 40 
209199 20 
209212 1 
209215 3 
209220 1 
209223 10 
209248 24 
209260 1 
209270 21 
209296 3 
209302 2 
209310 24 
209315 24 
209328 3 
209338 1 
209354 1 
209400 1 
209407 1 
209432 13 
209441 2 
209446 15 
209450 1 
209462 11 
209471 21 
209485 158 
209501 22 
209514 60 
209521 20 
209534 5 
209539 4 
209543 44 
209554 1 
209672 8 
209676 15 
209684 2 
209704 23 
209709 6 
209719 30 
209726 11 
209734 1 
209828 1 
209832 1 
209838 2 
209853 1 
209862 1 
209874 20 
209878 19 
209895 10 
209900 41 
209921 9 
209929 7 
209971 4 
210004 5 
210017 22 
210024 86 
210037 11 
210059 12 
210079 19 
210173 3 
210181 23 
210184 13 
210188 4 
210195 39 
210201 16 
210213 50 
210218 5 
210237 2 
210242 6 
210250 8 
210263 2 
210272 7 
210318 4 
210322 14 
210341 46 
210348 6 
210351 5 
210358 13 
210365 51 
210372 14 
210407 1 
210410 52 
210426 4 
210444 27 
210452 4 
210483 1 
210492 1 
210500 52 
210507 2 
210512 3 
210515 7 
210522 53 
210526 13 
210534 141 
210543 2 
210547 12 
210553 1 
210558 14 
210565 6 
210572 3 
210586 15 
210639 3 
210646 2 
210651 4 
210681 2 
210696 20 
210717 3 
210738 30 
210745 34 
210762 19 
210770 6 
210773 17 
210777 52 
210782 4 
210791 5 
210892 10 
210898 1 
210978 3 
210996 6 
211065 1 
211072 2 
211093 7 
211099 3 
211105 23 
211138 1 
211144 1 
211157 1 
211168 4 
211177 1 
211181 9 
211191 3 
211207 9 
211244 10 
211251 1 
211262 24 
211315 80 
211324 2 
211332 6 
211342 17 
211351 35 
211357 28 
211407 1 
211432 2 
211435 1 
211456 9 
211478 1 
211511 1 
211541 13 
211555 3 
211563 32 
211579 108 
211600 18 
211618 1 
211685 2 
211727 43 
211735 1 
211755 1 
211769 24 
211783 1 
211788 1 
211806 2 
211817 4 
211820 2 
211829 21 
211832 3 
211853 5 
211869 5 
211894 46 
211909 97 
211927 2 
211930 108 
211985 7 
212023 1 
212033 40 
212094 1 
212098 1 
212131 2 
212143 15 
212153 1 
212168 25 
212211 11 
212231 4 
212239 1 
212266 2 
212269 5 
212273 9 
212279 33 
212288 28 
212292 159 
212297 1 
212364 46 
212370 1 
212437 62 
212442 1 
212445 1 
212448 34 
212464 1 
212473 30 
212479 16 
212482 10 
212505 2 
212537 2 
212543 3 
212561 1 
212565 6 
212589 1 
212621 1 
212644 7 
212657 4 
212668 1 
212695 4 
212701 1 
212704 3 
212726 44 
212730 13 
212753 2 
212759 2 
212768 14 
212836 29 
212842 2 
212851 83 
212894 92 
212940 25 
212989 21 
212993 1 
212999 12 
213002 41 
213007 18 
213029 11 
213036 1 
213048 40 
213051 16 
213060 18 
213076 1 
213085 66 
213097 1 
213107 20 
213142 12 
213147 28 
213150 27 
213193 28 
213241 36 
213288 2 
213301 1 
213375 6 
213506 1 
213543 1 
213554 4 
213638 1 
213671 3 
213773 5 
213814 26 
213877 6 
213885 9 
213928 2 
214099 44 
214225 1 
214251 1 
214284 5 
214419 3 
214510 2 
214566 2 
214605 2 
214663 6 
214762 1 
214804 1 
214868 6 
214912 1 
215052 9 
215094 8 
215224 9 
215294 6 
215405 20 
215409 13 
215470 3 
215487 2 
215503 3 
215666 11 
215671 28 
215681 6 
215703 1 
215729 2 
215815 40 
215845 62 
215854 11 
215879 6 
215927 10 
215973 2 
216216 2 
216251 2 
216267 3 
216281 1 
216328 3 
216339 8 
216401 28 
216419 2 
216422 12 
216431 113 
216449 337 
216464 117 
216475 254 
216487 462 
216498 14 
216510 237 
216525 284 
216534 90 
216565 57 
216574 261 
216584 40 
216601 3 
216607 3 
216621 7 
216691 26 
216700 57 
216710 69 
216717 59 
216728 39 
216737 62 
216743 33 
216750 42 
216763 1 
216766 3 
216770 20 
216776 4 
216788 1 
216792 8 
216805 3 
216819 11 
216831 15 
216854 29 
216871 11 
216878 3 
216885 61 
216939 3 
216969 1 
216983 55 
216992 17 
216996 14 
216999 4 
217009 8 
217013 4 
217021 1 
217036 7 
217041 38 
217052 1 
217058 14 
217148 1 
217153 2 
217158 6 
217166 3 
217170 20 
217177 9 
217195 281 
217231 360 
217251 7 
217264 175 
217274 4 
217277 8 
217303 130 
217319 8 
217324 21 
217330 8 
217339 19 
217348 4 
217410 2 
217419 6 
217432 46 
217459 79 
217464 140 
217469 34 
217473 17 
217478 9 
217493 20 
217513 2 
217537 87 
217545 116 
217592 16 
217613 7 
217618 2 
217626 1 
217631 65 
217634 33 
217638 43 
217644 99 
217651 73 
217665 157 
217677 278 
217686 5 
217690 3 
217698 6 
217721 4 
217745 25 
217796 10 
217802 9 
217806 1 
217834 15 
217837 4 
217855 25 
217874 21 
217906 3 
217920 6 
217942 17 
217947 26 
217966 3 
217974 9 
218014 2 
218058 3 
218062 10 
218077 20 
218148 2 
218154 3 
218160 25 
218168 12 
218198 2 
218203 58 
218212 41 
218222 13 
218229 1 
218243 2 
218256 3 
218270 9 
218279 2 
218303 2 
218338 1 
218352 1 
218365 28 
218374 19 
218397 15 
218403 1 
218436 19 
218439 1 
218446 1 
218475 55 
218486 4 
218491 9 
218502 121 
218511 2 
218514 66 
218573 3 
218579 35 
218588 7 
218594 7 
218630 2 
218638 29 
218648 3 
218660 41 
218663 8 
218666 3 
218676 161 
218683 11 
218686 20 
218689 1 
218695 28 
218703 138 
218707 3 
218710 27 
218714 4 
218719 4 
218734 2 
218755 102 
218765 62 
218770 20 
218777 18 
218788 34 
218793 13 
218835 1 
218840 35 
218853 39 
218869 1 
218874 3 
218879 95 
218886 5 
218892 1 
218897 1 
218900 78 
218912 48 
218931 60 
218935 2 
218979 3 
218990 3 
219023 4 
219040 13 
219076 3 
219083 63 
219094 47 
219100 12 
219133 29 
219136 20 
219144 43 
219202 78 
219212 4 
219218 2 
219272 3 
219290 9 
219304 29 
219357 1 
219382 24 
219393 26 
219401 4 
219407 39 
219425 80 
219433 1 
219438 1 
219442 76 
219454 13 
219475 48 
219503 2 
219559 1 
219567 66 
219579 1 
219596 1 
219615 2 
219623 26 
219640 5 
219647 60 
219654 24 
219680 5 
219698 4 
219741 1 
219744 1 
219759 2 
219789 2 
219798 13 
219855 4 
219867 4 
219873 1 
219879 5 
219885 2 
219888 5 
219896 3 
219904 55 
219922 5 
219928 84 
219947 5 
219952 8 
219965 11 
219969 116 
219978 6 
219984 25 
219992 16 
219995 13 
219999 2 
220003 17 
220012 54 
220020 32 
220027 68 
220032 37 
220037 1 
220044 4 
220048 32 
220055 55 
220063 14 
220072 22 
220097 1 
220100 16 
220130 11 
220150 2 
220153 4 
220159 9 
220162 24 
220168 225 
220178 496 
220186 19 
220195 1 
220199 6 
220211 2 
220215 4 
220235 13 
220238 5 
220241 1 
220249 13 
220257 45 
220264 1 
220271 19 
220274 77 
220296 4 
220341 28 
220348 8 
220357 14 
220368 127 
220382 24 
220385 8 
220392 60 
220400 13 
220406 18 
220419 146 
220430 3 
220442 42 
220477 15 
220487 5 
220499 10 
220509 4 
220519 18 
220526 3 
220534 2 
220538 7 
220542 1 
220551 26 
220559 33 
220565 9 
220576 11 
220582 1 
220593 9 
220603 52 
220609 2 
220613 7 
220621 19 
220630 116 
220636 4 
220640 4 
220643 6 
220648 50 
220654 23 
220658 4 
220664 2 
220693 1 
220700 1 
220706 18 
220710 27 
220714 29 
220730 1 
220734 29 
220744 39 
220751 4 
220759 174 
220766 2 
220771 73 
220774 21 
220779 141 
220790 138 
220801 173 
220808 42 
220827 1 
220837 27 
220845 42 
220851 55 
220866 181 
220885 25 
220894 100 
220906 21 
220918 7 
220923 9 
220931 5 
220937 1 
220945 1 
220970 2 
220978 3 
220992 2 
221017 1 
221026 2 
221029 2 
221038 2 
221065 1 
221070 1 
221076 2 
221081 1 
221092 3 
221293 26 
221298 24 
221306 62 
221311 5 
221317 30 
221323 29 
221329 17 
221332 25 
221336 74 
221342 12 
221347 121 
221353 3 
221432 52 
221436 60 
221441 5 
221454 1 
221462 193 
221474 36 
221485 14 
221492 8 
221497 5 
221504 85 
221513 73 
221518 44 
221521 2 
221529 9 
221536 95 
221547 5 
221551 1 
221559 1 
222159 52 
222167 7 
222612 1 
222638 9 
222654 1 
222663 65 
224742 56 
224770 1 
224849 1 
225286 6 
225308 1 
225315 3 
225357 1 
225410 32 
225415 2 
225427 4 
225493 28 
225518 17 
226267 1 
226288 1 
226318 23 
226350 6 
226911 1 
226930 79 
226940 5 
226953 47 
226956 49 
226965 46 
226969 35 
226973 2 
226980 9 
226985 3 
226988 4 
226991 2 
227003 30 
227008 17 
227012 9 
227020 16 
227088 1 
227098 80 
227108 7 
227115 43 
227120 115 
227128 1 
227137 96 
227149 1 
227168 26 
227181 490 
227196 23 
227205 75 
227215 7 
227224 14 
227288 33 
227292 37 
227299 2 
227302 4 
227311 23 
227322 74 
227361 2072 
227402 11 
227423 22 
227446 933 
227463 289 
227480 745 
227499 26 
227505 23 
227509 20 
227516 41 
227526 67 
227535 2 
227620 1 
234525 27 
235071 15 
235083 58 
235088 14 
235092 1 
235108 26 
235111 13 
235120 10 
235125 83 
235130 6 
235182 2 
235190 3 
235201 1 
235204 1 
235207 1 
235212 73 
235215 1 
235218 1 
235221 1 
235235 38 
235245 40 
235252 1 
235257 6 
235260 1 
235263 1 
235272 8 
235284 4 
235293 1 
235301 5 
235309 19 
235319 3 
235326 26 
235343 4 
235357 1 
235361 3 
235390 2 
235393 1 
235401 5 
235411 4 
235420 46 
235426 5 
235431 4 
235438 13 
235450 22 
235457 10 
235464 51 
235472 14 
235478 42 
235488 21 
235495 1 
235502 1 
235505 17 
235536 3 
235568 8 
235572 72 
235578 23 
235581 109 
235592 4 
235602 15 
235606 18 
235612 75 
235617 6 
235624 70 
235641 274 
235657 3 
235662 232 
235670 37 
235673 4 
235676 3 
235680 39 
235687 35 
235696 3 
235704 7 
235707 23 
235711 1 
235734 3 
235739 18 
235749 10 
235758 1 
235769 33 
235783 12 
235791 2 
235798 4 
235810 28 
235818 4 
235821 5 
235829 77 
235837 16 
235842 4 
235849 35 
235859 35 
235865 3 
235873 64 
235891 3 
235899 116 
235915 13 
235922 49 
235925 29 
235935 35 
235941 150 
235950 2 
235956 65 
235975 704 
235992 30 
235996 10 
236007 302 
236058 5441 
236102 37 
236116 150 
236124 11 
236130 10 
236137 29 
236142 27 
236151 23 
236157 64 
236177 1 
236186 18 
236198 594 
236215 1161 
236260 3627 
236304 89 
236312 1 
236317 8 
236325 285 
236341 6 
236346 2 
236359 21 
236365 17 
236372 22 
236377 32 
236383 8 
236395 2 
236403 71 
236411 37 
236418 2 
236426 5 
236430 5 
236435 38 
236440 26 
236464 754 
236490 539 
236505 48 
236509 8 
236514 44 
236520 12 
236524 21 
236530 45 
236536 26 
236539 12 
236546 2 
236557 9 
236562 1 
236567 53 
236576 51 
236587 5 
236592 1 
236600 13 
236610 159 
236620 35 
236626 4 
236638 9 
236645 123 
236652 502 
236671 152 
236681 99 
236685 43 
236692 166 
236699 64 
236706 74 
236711 21 
236714 76 
236717 12 
236720 4 
236724 228 
236734 9 
236744 41 
236751 27 
236756 51 
236765 8 
236776 114 
236783 36 
236791 52 
236798 3 
236802 18 
236822 1 
236831 323 
236841 1 
236844 44 
236848 40 
236852 105 
236855 58 
236859 37 
236870 73 
236874 64 
236881 138 
236889 37 
236893 101 
236900 64 
236909 56 
236914 81 
236936 20 
236954 16 
236963 51 
236992 622 
237021 59 
237033 157 
237041 48 
237048 1 
237069 3 
237073 2 
237088 20 
237100 5 
237105 1 
237108 29 
237112 69 
237118 32 
237127 114 
237140 243 
237150 113 
237158 15 
237168 1 
237172 1 
237180 2 
237184 74 
237191 253 
237199 63 
237217 619 
237245 36 
237253 2 
237306 27 
237309 57 
237314 8 
237320 61 
237325 51 
237329 26 
237339 254 
237347 216 
237358 243 
237368 67 
237381 53 
237389 85 
237417 807 
237439 118 
237452 6 
237464 52 
237471 40 
237476 9 
237481 50 
237487 94 
237501 331 
237523 112 
237528 281 
237540 225 
237548 29 
237562 947 
237614 4331 
237672 366 
237722 1581 
237768 329 
237782 188 
237792 13 
237803 14 
237823 436 
237840 8 
237846 18 
237853 81 
237859 94 
237866 65 
237874 2 
237877 2 
237880 15 
237891 96 
237901 2 
237908 7 
237913 12 
237920 1 
237923 1 
237936 43 
237941 15 
237947 72 
237953 130 
237964 1 
237975 2 
237991 2 
237995 1 
238003 24 
238009 39 
238012 3 
238017 57 
238022 21 
238029 154 
238040 559 
238054 154 
238063 3 
238068 1 
238076 11 
238081 19 
238086 20 
238091 10 
238098 67 
238113 3 
238117 6 
238146 1718 
238187 24 
238195 16 
238349 30 
238358 184 
238370 807 
238382 197 
238397 444 
238405 1 
238408 3 
238411 1 
238417 33 
238422 1 
238451 1449 
238472 178 
238477 62 
238484 35 
238488 5 
238494 13 
238501 134 
238506 2 
238514 104 
238522 32 
238525 13 
238530 13 
238537 33 
238546 19 
238554 4 
238559 57 
238565 2 
238568 11 
238574 61 
238584 163 
238593 116 
238606 434 
238616 102 
238623 43 
238629 4 
238635 24 
238645 51 
238654 101 
238664 49 
238707 9 
238710 1 
238714 2 
238727 1 
238735 9 
238740 30 
238747 21 
238751 21 
238754 1 
238759 7 
238766 6 
238776 23 
238781 2 
238786 26 
238793 168 
238800 120 
238807 7 
238815 149 
238824 29 
238832 17 
238838 1 
238841 8 
238845 17 
238858 4 
238883 6 
238903 4 
238909 9 
238917 36 
238935 178 
238950 80 
238956 3 
238962 3 
238966 2 
238970 105 
238978 33 
238984 52 
238993 3 
238998 2 
239003 4 
239011 17 
239023 4 
239035 10 
239055 1 
239066 101 
239071 66 
239075 186 
239085 200 
239089 21 
239100 201 
239106 77 
239123 954 
239135 46 
239154 913 
239180 743 
239203 9 
239213 3 
239219 126 
239223 71 
239229 137 
239242 231 
239253 52 
239261 37 
239267 225 
239275 412 
239289 151 
239297 22 
239309 552 
239331 148 
239338 7 
239346 196 
239352 6 
239359 135 
239369 62 
239375 7 
239380 13 
239397 14 
239403 8 
239406 5 
239414 60 
239422 23 
239426 18 
239436 38 
239440 3 
239458 98 
239470 26 
239481 17 
239486 2 
239496 51 
239506 89 
239516 57 
239528 25 
239553 78 
239560 10 
239572 8 
239577 7 
239595 84 
239602 29 
239605 61 
239611 91 
239619 6 
239624 12 
239633 59 
239639 26 
239652 17 
239656 4 
239665 56 
239672 48 
239676 12 
239683 20 
239690 4 
239694 31 
239699 5 
239705 1 
239710 2 
239715 1 
239723 62 
239730 72 
239737 39 
239749 38 
239759 67 
239768 5 
239784 2 
239789 49 
239792 6 
239799 58 
239832 18 
239850 139 
239855 3 
239863 16 
239888 15 
239891 17 
239899 206 
239909 2 
239912 11 
239934 5 
239941 77 
239946 51 
239951 20 
239963 2 
239966 1 
239969 1 
239979 3 
239982 1 
239990 4 
239993 17 
240000 30 
240016 6 
240023 12 
240028 6 
240045 19 
240049 3 
240066 3 
240074 1 
240077 5 
240085 12 
240090 8 
240094 38 
240099 4 
240106 33 
240120 11 
240130 9 
240148 1 
240161 1 
240184 11 
240193 4 
240203 8 
240214 3 
240217 11 
240225 4 
240231 6 
240240 2 
240244 22 
240248 29 
240254 98 
240259 6 
240264 2 
240275 6 
240295 1 
240299 2 
240310 8 
240314 58 
240320 4 
240330 63 
240338 32 
240342 1 
240349 5 
240360 21 
240371 18 
240378 61 
240384 10 
240388 19 
240409 13 
240419 9 
240423 10 
240432 2 
240438 17 
240449 3 
240463 9 
240467 9 
240496 18 
240501 20 
240507 41 
240545 11 
240549 3 
240554 1 
240558 7 
240561 39 
240570 2 
240582 1 
240634 23 
240637 3 
240643 6 
240650 34 
240659 57 
240667 67 
240678 5 
240681 1 
240698 4 
240706 22 
240712 23 
240725 19 
240729 19 
240738 58 
240746 7 
240756 2 
240783 11 
240790 3 
240793 5 
240801 1 
240808 1 
240821 10 
240833 174 
240843 85 
240852 89 
240855 46 
240858 1 
240865 30 
240870 17 
240891 1 
240929 3 
240945 1 
240961 26 
240967 38 
240972 3 
240978 6 
240990 4 
240997 1 
241005 57 
241009 1 
241027 24 
241035 2 
241043 13 
241063 2 
241075 2 
241084 1 
241088 2 
241096 5 
241120 27 
241130 8 
241140 309 
241161 437 
241172 170 
241178 13 
241187 24 
241198 70 
241208 45 
241236 23 
241273 11 
241283 217 
241301 281 
241312 70 
241321 65 
241326 3 
241345 8 
241353 16 
241358 55 
241381 4 
241410 1 
241417 2 
241425 2 
241429 1 
241443 2 
241449 10 
241454 5 
241457 1 
241463 15 
241481 157 
241503 30 
241516 153 
241534 15 
241543 19 
241550 6 
241553 20 
241556 1 
241583 473 
241609 7 
241612 11 
241626 59 
241631 21 
241644 12 
241653 3 
241661 1 
241730 22 
241756 831 
241782 9 
241787 42 
241791 75 
241794 20 
241810 1 
241815 4 
242268 1 
242279 1 
242582 4 
242591 25 
242602 72 
242626 622 
242641 33 
242654 5 
242671 553 
242724 346 
242759 21 
242763 9 
242766 4 
242774 12 
242777 10 
242784 12 
242800 13 
242881 17 
242887 4 
242903 1 
243210 1 
243248 16 
243263 1 
243482 12 
243682 74 
243904 1 
243974 13 
244054 1 
244157 10 
244218 27 
244221 6 
244228 1 
244260 46 
244272 9 
244279 18 
244285 7 
244290 7 
244294 15 
244305 7 
244309 1 
244318 8 
244329 4 
244334 132 
244342 44 
245515 1 
245682 12 
245700 307 
245717 52 
245727 162 
245740 27 
245750 214 
245759 46 
245766 27 
245771 12 
245786 169 
245796 66 
245806 139 
245817 51 
245832 151 
245837 8 
245851 3 
245861 35 
245876 19 
245888 8 
245892 8 
245901 17 
245905 28 
245926 12 
245945 20 
245949 45 
245955 69 
245966 100 
245975 9 
245978 58 
245990 216 
245997 105 
246006 34 
246012 76 
246019 2 
246031 1 
246038 3 
246052 28 
246058 77 
246067 1 
246073 30 
246081 42 
246101 65 
246109 65 
246113 15 
246120 104 
246143 527 
246154 178 
246164 386 
246172 70 
246177 2 
246182 29 
246186 123 
246191 12 
246196 57 
246202 4 
246205 5 
246210 25 
246223 100 
246230 9 
246236 3 
246242 29 
246249 8 
246252 1 
246261 86 
246270 28 
246276 27 
246282 2 
246286 85 
246298 39 
246305 8 
246308 24 
246313 99 
246319 2 
246322 36 
246330 23 
246333 29 
246345 65 
246360 1 
246368 3 
246372 7 
246378 38 
246382 110 
246387 8 
246407 17 
246421 11 
246434 63 
246443 205 
246461 49 
246467 3 
246472 55 
246480 254 
246487 12 
246492 60 
246496 2 
246501 334 
246513 121 
246523 68 
246537 84 
246541 8 
246546 10 
246570 7 
246577 66 
246580 3 
246587 36 
246593 6 
246626 1 
246649 1 
246657 1 
246663 4 
246667 4 
246683 29 
246695 23 
246703 13 
246709 25 
246720 47 
246752 1297 
246781 110 
246820 1656 
246862 49 
246871 81 
246881 1 
246890 1 
246894 2 
246905 57 
246911 1 
246920 69 
246927 3 
246934 29 
246939 23 
246944 1 
246950 12 
246954 7 
246979 33 
246986 94 
246994 4 
247013 67 
247017 1 
247023 4 
247026 12 
247038 3 
247042 2 
247046 48 
247049 91 
247057 37 
247086 13 
247092 5 
247109 2 
247121 10 
247128 230 
247135 6 
247139 103 
247146 72 
247150 35 
247153 8 
247157 114 
247164 37 
247173 313 
247185 38 
247192 28 
247199 48 
247225 16 
247234 62 
247298 1 
247319 134 
247328 27 
247338 38 
247344 16 
247351 81 
247359 44 
247364 2 
247372 2 
247383 89 
247391 148 
247397 60 
247409 41 
247414 27 
247424 8 
247432 23 
247437 113 
247445 30 
247457 367 
247466 48 
247473 402 
247482 4 
247486 21 
247491 37 
247498 15 
247513 19 
247520 78 
247526 8 
247532 36 
247543 410 
247558 95 
247568 39 
247576 41 
247597 79 
247609 145 
247629 9 
247634 6 
247645 86 
247654 1 
247670 6 
247683 11 
247707 7 
247738 22 
247748 46 
247791 1 
247813 22 
247843 1 
247847 45 
247863 1 
247866 7 
247892 2 
247896 2 
247929 286 
247936 5 
247942 5 
247954 2 
247963 266 
247992 1 
247998 194 
248020 72 
248031 15 
248042 1 
248045 3 
248067 1 
248072 66 
248079 1 
248107 96 
248118 10 
248128 7 
248144 3 
248155 6 
248158 26 
248168 29 
248177 45 
248189 45 
248192 2 
248199 20 
248206 9 
248248 32 
248264 6 
248268 35 
248273 51 
248299 2 
248326 113 
248331 3 
248338 26 
248358 5 
248378 9 
248390 2 
248399 32 
248405 41 
248421 13 
248433 48 
248449 27 
248456 6 
248459 12 
248464 64 
248485 72 
248490 10 
248494 18 
248498 24 
248501 3 
248510 4 
248515 1 
248522 1 
248543 1 
248548 5 
248551 1 
248578 7 
248590 22 
248602 7 
248609 37 
248612 6 
248618 5 
248629 29 
248632 10 
248637 17 
248643 38 
248648 1 
248660 2 
248663 6 
248669 33 
248693 201 
248709 9 
248714 17 
248719 20 
248726 4 
248733 1 
248739 4 
248744 6 
248751 23 
248765 4 
248773 110 
248794 37 
248802 1 
248805 2 
248809 23 
248820 2 
248828 2 
248839 117 
248846 3 
248849 98 
248858 58 
248863 69 
248870 27 
248892 189 
248900 2 
248919 236 
248929 1 
248936 36 
248943 136 
248957 715 
248973 55 
248981 279 
248994 199 
249001 12 
249006 1 
249012 236 
249023 58 
249034 153 
249048 24 
249060 357 
249073 103 
249086 494 
249099 90 
249114 117 
249160 78 
249170 1 
249175 9 
249192 16 
249196 22 
249203 169 
249210 34 
249226 24 
249235 19 
249256 1748 
249284 1388 
249314 772 
249349 1561 
249374 136 
249382 53 
249389 47 
249396 47 
249401 13 
249404 2 
249425 33 
249441 1 
249454 1 
249468 2 
249476 2 
249481 1 
249487 6 
249490 2 
249493 7 
249500 1 
249505 65 
249521 47 
249525 7 
249531 37 
249541 150 
249552 19 
249556 3 
249560 128 
249566 2 
249574 62 
249586 27 
249592 7 
249604 26 
249621 19 
249632 10 
249640 20 
249643 24 
249650 52 
249655 1 
249668 75 
249678 156 
249689 41 
249709 7 
249720 33 
249726 3 
249736 3 
249747 5 
249788 7 
249802 2 
249820 5 
249832 3 
249837 11 
249855 1 
249863 7 
249870 20 
249875 18 
249885 2 
249913 9 
249945 75 
249957 41 
249964 4 
250000 2 
250010 1 
250018 28 
250033 1 
250042 4 
250046 37 
250051 31 
250057 21 
250091 23 
250113 1 
250133 25 
250145 1 
250150 1 
250165 1 
250168 1 
250179 10 
250184 27 
250191 1 
250196 1 
250210 2 
250215 25 
250220 3 
250227 8 
250239 1 
250288 6 
250297 9 
250318 1 
250322 1 
250332 2 
250337 2 
250342 6 
250345 33 
250351 8 
250356 51 
250387 63 
250396 17 
250400 1 
250492 4 
250503 1 
250512 9 
250535 98 
250541 19 
250561 1 
250570 32 
250594 31 
250612 15 
250635 6 
250649 4 
250664 2 
250669 17 
250676 2 
250680 7 
250691 91 
250695 5 
250699 14 
250702 4 
250710 39 
250723 39 
250728 4 
250752 14 
250759 1 
250774 3 
250800 1 
250818 42 
250829 19 
250833 24 
250851 16 
250857 11 
250861 67 
250869 9 
250877 9 
250901 45 
250915 5 
250920 9 
250932 46 
250987 1 
251004 1 
251013 2 
251018 5 
251021 5 
251031 33 
251039 180 
251046 3 
251050 23 
251064 2 
251071 6 
251082 230 
251094 185 
251110 263 
251127 35 
251137 122 
251145 13 
251204 5 
251209 2 
251216 1 
251223 36 
251233 20 
251246 21 
251252 20 
251260 171 
251269 2 
251273 15 
251277 91 
251287 56 
251293 6 
251296 14 
251303 2 
251311 52 
251327 6 
251332 98 
251336 31 
251343 16 
251347 8 
251353 72 
251361 9 
251366 183 
251374 45 
251382 93 
251399 3 
251410 263 
251424 770 
251440 112 
251462 886 
251490 818 
251503 138 
251511 128 
251522 17 
251537 32 
251555 4 
251565 8 
251615 1 
251633 2 
251638 3 
251642 48 
251653 95 
251665 199 
251677 117 
251683 20 
251688 19 
251691 80 
251696 36 
251700 3 
251718 231 
251733 13 
251741 44 
251753 4 
251756 2 
251762 6 
251768 10 
251773 7 
251783 4 
251798 9 
251801 10 
251808 14 
251814 15 
251823 5 
251835 34 
251842 14 
251851 11 
251874 8 
251880 1 
251885 1 
251903 4 
251906 7 
251927 4 
251938 25 
251954 3 
251961 4 
251971 6 
252002 8 
252010 61 
252022 124 
252043 4 
252054 5 
252060 7 
252068 31 
252074 2 
252095 5 
252111 6 
252115 24 
252145 8 
252148 2 
252153 53 
252160 10 
252168 1 
252178 4 
252188 15 
252203 8 
252213 20 
252223 7 
252240 1 
252247 12 
252251 3 
252266 7 
252286 1 
252307 1 
252322 2 
252329 2 
252337 2 
252349 2 
252355 1 
252403 1 
252420 64 
252471 102 
252477 42 
252487 25 
252499 63 
252511 122 
252525 14 
252533 10 
252546 5 
252552 65 
252559 10 
252571 102 
252595 2 
252603 17 
252611 29 
252627 2 
252671 46 
252675 16 
252686 1 
252694 40 
252698 7 
252707 124 
252715 85 
252724 169 
252733 163 
252749 95 
252760 23 
252775 2 
252782 18 
252785 31 
252790 1 
252798 27 
252804 132 
252810 31 
252815 7 
252825 74 
252878 34 
252900 92 
252915 18 
252934 21 
252951 20 
252972 21 
252982 40 
252989 45 
253043 1 
253051 39 
253056 2 
253073 3 
253079 19 
253094 3 
253109 39 
253122 12 
253127 14 
253148 2 
253153 3 
253169 24 
253175 11 
253220 2 
253235 8 
253264 2 
253277 10 
253282 5 
253293 6 
253313 5 
253332 10 
253347 5 
253354 28 
253367 1 
253376 1 
253380 1 
253391 4 
253423 1 
253430 8 
253463 30 
253466 1 
253472 8 
253488 2 
253491 65 
253495 13 
253504 2 
253510 4 
253539 3 
253550 4 
253562 8 
253567 14 
253573 2 
253584 5 
253589 2 
253611 130 
253617 5 
253641 15 
253648 21 
253657 22 
253695 1 
253698 23 
253707 34 
253720 3 
253731 95 
253746 274 
253793 1 
253797 4 
253802 41 
253828 16 
253834 8 
253837 14 
253844 4 
253853 6 
253911 5 
253919 18 
253923 60 
253930 24 
253940 149 
253948 3 
253952 4 
253956 1 
253960 52 
253966 3 
253972 116 
253992 36 
254014 9 
254049 1 
254056 6 
254060 3 
254093 4 
254096 1 
254103 1 
254108 73 
254114 35 
254123 34 
254130 7 
254138 16 
254142 14 
254147 6 
254153 1 
254157 3 
254172 1 
254177 18 
254214 5 
254231 2 
254253 23 
254259 91 
254267 2 
254271 33 
254275 12 
254280 32 
254285 74 
254291 7 
254296 40 
254304 4 
254313 5 
254325 2 
254338 1 
254351 1 
254359 2 
254362 13 
254385 1 
254398 4 
254408 1 
254413 9 
254419 5 
254431 3 
254439 40 
254446 67 
254458 50 
254474 23 
254477 5 
254488 228 
254510 203 
254530 45 
254540 98 
254552 86 
254561 39 
254567 56 
254578 91 
254590 48 
254595 1 
254606 57 
254612 6 
254615 3 
254620 26 
254627 31 
254636 15 
254649 27 
254658 50 
254666 3 
254671 62 
254679 2 
254686 3 
254698 117 
254706 4 
254710 8 
254719 1 
254724 1 
254752 53 
254761 7 
254764 2 
254767 1 
254771 5 
254776 1 
254784 3 
254882 26686 
255098 48549 
255174 2 
255177 1 
255188 21 
255192 130 
255220 7 
255224 41 
255245 14 
255252 28 
255262 9 
255280 8 
255284 2 
255292 1 
255297 3 
255315 5 
255328 11 
255334 8 
255343 13 
255357 11 
255370 2 
255379 1 
255388 5 
255457 1 
255509 11 
255697 1 
255701 1 
255732 5 
255748 26 
255754 4 
255765 4 
255769 1 
255801 1 
255810 2 
255813 3 
255817 3 
255821 23 
255829 11 
255836 46 
255864 182 
255886 37 
255899 58 
255915 19 
255920 90 
255929 72 
255936 6 
255943 1 
255948 5 
255955 7 
255960 12 
255966 1 
255984 8 
256002 56 
256014 550 
256026 1 
256053 2 
256073 21 
256084 15 
256098 4 
256118 4 
256128 4 
256134 3 
256145 13 
256152 106 
256160 140 
256170 21 
256175 4 
256184 4 
256192 91 
256199 4 
256204 145 
256220 126 
256231 2 
256236 3 
256242 5 
256246 37 
256256 21 
256266 71 
256274 3 
256281 7 
256289 21 
256299 1 
256304 1 
256322 14 
256327 22 
256341 1 
256345 4 
256353 1 
256366 7 
256370 2 
256381 26 
256397 5 
256403 53 
256409 18 
256435 5 
256443 29 
256465 1 
256474 23 
256491 1 
256515 1 
256518 1 
256547 36 
256562 38 
256571 7 
256584 82 
256595 9 
256600 71 
256610 3 
256615 8 
256618 3 
256623 11 
256634 18 
256639 2 
256659 12 
256665 35 
256669 20 
256683 13 
256701 9 
256712 5 
256717 14 
256727 28 
256765 11 
256793 2 
256811 5 
256821 4 
256824 1 
256831 1 
256834 5 
256845 4 
256856 5 
256861 1 
256864 3 
256867 5 
256891 35 
256897 1 
256901 50 
256909 21 
256914 1 
256917 5 
256923 25 
256929 99 
256945 58 
256956 323 
256975 2 
256983 4 
256997 1 
257000 2 
257003 38 
257012 16 
257016 25 
257021 7 
257029 3 
257033 4 
257039 7 
257043 1 
257050 44 
257062 4 
257076 5 
257122 40 
257130 19 
257144 18 
257152 54 
257164 46 
257167 49 
257185 64 
257197 60 
257206 37 
257986 2 
258032 25 
258041 76 
258058 151 
258085 798 
258100 31 
258105 143 
258112 66 
258128 11 
258135 30 
258141 10 
258170 184 
258188 1114 
258207 28 
258214 57 
258226 246 
258237 2 
258246 119 
258253 6 
258261 302 
258273 109 
258285 1 
258288 4 
258293 1 
258300 63 
258307 51 
258320 17 
258352 19 
258358 9 
258368 26 
258375 6 
258378 22 
258382 19 
258386 34 
258393 8 
258399 25 
258406 1 
258413 24 
258419 39 
258438 46 
258449 3 
258459 31 
258538 1 
258550 2 
258558 76 
258572 4 
258625 1 
258663 12 
258673 2 
258710 5 
258715 3 
258722 3 
258729 15 
258735 1 
258740 1 
258743 1 
258748 7 
258755 35 
258761 6 
258764 7 
258776 7 
258791 1 
258864 24 
258879 1 
258885 22 
258893 55 
258900 1 
258918 2 
258934 1 
258942 1 
259034 3 
259039 22 
259048 16 
259072 74 
259122 26 
259129 60 
259135 1 
259138 70 
259171 198 
259190 17 
259229 56 
259245 2 
259251 3 
259261 5 
259266 68 
259272 15 
259280 29 
259285 1 
259298 2 
259305 51 
259314 4 
259319 8 
259348 9 
259354 11 
259395 2 
259410 1 
259417 4 
259423 3 
259432 6 
259441 5 
259453 7 
259459 9 
259469 20 
259474 10 
259489 6 
259513 20 
259545 1 
259559 2 
259567 1 
259611 11 
259629 9 
259647 1 
259818 1 
259821 1 
259831 1 
260463 1 
260466 1 
260503 16 
260506 1 
260511 32 
260516 181 
260521 43 
260525 37 
260556 4 
260563 18 
260566 5 
260569 22 
260580 34 
260587 11 
260594 1 
260599 10 
260607 2 
260610 3 
261354 1 
263230 16 
263298 17 
264238 1 
265406 2 
265441 4 
265450 1 
265475 3 
265496 12 
265513 1 
265545 2 
265554 13 
265590 19 
265603 18 
265613 17 
265622 1 
265628 1 
265669 2 
265681 11 
265685 4 
265693 1 
265703 4 
265706 16 
265711 17 
265714 7 
265717 18 
265721 16 
265724 10 
265731 18 
265744 3 
265751 16 
265756 25 
265774 51 
265781 76 
265786 27 
265792 1 
265807 2 
265817 18 
265822 5 
265836 155 
265847 24 
265854 30 
265859 1 
265862 23 
265879 39 
265888 1 
265891 1 
265897 4 
265914 12 
265917 22 
265925 1 
265943 5 
265947 2 
265956 25 
265963 2 
265990 2 
265994 17 
265998 7 
266004 60 
266018 18 
266021 7 
266030 1 
266035 17 
266044 20 
266051 9 
266061 20 
266069 14 
266074 13 
266080 58 
266089 44 
266093 15 
266103 54 
266118 53 
266126 26 
266133 54 
266140 48 
266145 5 
266158 33 
266170 1 
266202 3 
266218 3 
266222 2 
266225 86 
266231 5 
266254 1 
266261 1 
266265 26 
266270 131 
266277 92 
266282 2 
266292 156 
266297 25 
266304 4 
266311 24 
266316 17 
266349 1 
266361 10 
266371 34 
266377 115 
266386 3 
266395 4 
266409 86 
266413 11 
266430 42 
266471 1 
266477 77 
266481 21 
266493 37 
266501 46 
266505 3 
266512 57 
266515 2 
266523 33 
266592 3 
266596 6 
266645 34 
266650 109 
266657 1 
266662 86 
266670 17 
266679 24 
266686 108 
266710 1 
266713 30 
266759 4 
266824 15 
266842 26 
266855 15 
266947 8 
266962 22 
266969 1 
266984 1 
266993 8 
267041 1 
267076 25 
267087 52 
267101 57 
267105 46 
267109 25 
267119 16 
267128 60 
267142 44 
267175 20 
267206 60 
267240 30 
267251 24 
267254 1 
267287 9 
267301 8 
267331 14 
267334 16 
267363 6 
267388 1 
267392 3 
267396 3 
267402 15 
267412 4 
267415 1 
267425 1 
267430 23 
267437 16 
267444 28 
267454 36 
267465 128 
267482 4 
267489 13 
267495 27 
267503 63 
267516 62 
267533 44 
267548 83 
267559 3 
267563 1 
267574 24 
267584 7 
267589 6 
267679 1 
267692 2 
267698 21 
267731 1 
267764 4 
267771 8 
267780 44 
267803 2 
267835 19 
267860 1 
267887 22 
267890 3 
267894 34 
267904 14 
267909 13 
267927 39 
267950 3 
268028 3 
268069 25 
268146 3 
268166 8 
268251 4 
268259 4 
268264 7 
268366 26 
268422 1 
268443 1 
268452 8 
268455 4 
268462 6 
268466 27 
268473 3 
268484 8 
268526 3 
268529 9 
268588 4 
268613 31 
268637 7 
268646 47 
268651 88 
268826 2 
268903 15 
268918 5 
268923 4 
268941 6 
268947 9 
268950 3 
268956 6 
268977 29 
268983 45 
268991 25 
268996 15 
269002 6 
269097 1 
269111 169 
269119 1 
269128 8 
269152 12 
269161 46 
269203 31 
269242 9 
269277 4 
269281 31 
269285 14 
269291 2 
269297 46 
269309 114 
269318 100 
269324 3 
269327 15 
269340 68 
269351 9 
269430 4 
269440 1 
269444 11 
269458 78 
269465 18 
269477 39 
269491 29 
269500 34 
269513 38 
269524 14 
269606 1 
269609 6 
269615 41 
269626 1 
269630 19 
269636 18 
269643 8 
269648 57 
269654 6 
269658 4 
269661 3 
269672 15 
269675 96 
269682 112 
269698 357 
269712 3 
269716 6 
269729 1 
269747 56 
269751 26 
269760 601 
269774 21 
269780 1 
269786 43 
269792 30 
269808 1 
269817 11 
269844 2 
269879 3 
269889 19 
269894 15 
269898 15 
269903 16 
269907 41 
269913 16 
269926 56 
269934 26 
269944 39 
269953 2 
269970 7 
269989 2 
269994 3 
270007 33 
270018 35 
270027 9 
270041 103 
270051 44 
270055 9 
270062 32 
270068 3 
270073 27 
270082 6 
270104 555 
270125 14 
270130 32 
270147 250 
270166 5 
270169 2 
270175 64 
270185 7 
270194 1 
270199 11 
270210 6 
270216 1 
270220 2 
270277 1 
270300 3 
270305 21 
270317 91 
270337 4 
270356 119 
270366 25 
270374 62 
270380 13 
270393 7 
270404 1 
270407 4 
270459 5 
270470 1 
270479 18 
270491 34 
270500 12 
270507 19 
270510 33 
270516 4 
270524 31 
270535 3 
270538 1 
270541 1 
270547 4 
270551 9 
270557 14 
270562 3 
270627 16 
270635 20 
270653 2 
270660 15 
270682 60 
270699 34 
270704 2 
270711 67 
270714 20 
270722 40 
270734 89 
270795 32 
270802 6 
270812 3 
270816 4 
270838 51 
270856 33 
270864 30 
270871 1 
270874 7 
270880 34 
270885 2 
270890 57 
270899 12 
270920 464 
270937 9 
270955 88 
270963 191 
270967 1 
270981 15 
271004 3 
271024 18 
271209 1 
271219 4 
271251 4 
271359 6 
271369 10 
271388 1 
273748 9 
273770 33 
273777 12 
273784 53 
273791 31 
273797 47 
273802 15 
273810 57 
273821 93 
273831 122 
273842 26 
273863 3 
273900 1 
273920 617 
273936 54 
273947 302 
273959 31 
273964 2 
273968 19 
273974 66 
273984 54 
273993 10 
274001 44 
274005 41 
274011 56 
274024 37 
274052 2 
274062 5 
274095 11 
274108 21 
274117 10 
274121 19 
274133 31 
274138 29 
274147 37 
274152 4 
274156 5 
274163 1 
274166 2 
274171 20 
274175 1 
274180 3 
274184 2 
274195 49 
274207 12 
274249 1 
274259 1 
274276 1 
274289 1 
274299 1 
274329 28 
274336 14 
274340 5 
274348 6 
274372 5 
274375 1 
274381 9 
274390 3 
274400 78 
274413 7 
274423 25 
275714 1 
275740 94 
275756 9 
275774 13 
275777 7 
275783 5 
275792 1 
275801 10 
275814 6 
275822 29 
275825 8 
275840 123 
275848 53 
275854 20 
275857 13 
275862 10 
275868 17 
275881 8 
275886 34 
275894 105 
275902 7 
275905 2 
275914 19 
275920 66 
275926 14 
275931 30 
275936 29 
275943 19 
275949 91 
275957 100 
275964 50 
275972 70 
275981 21 
275984 17 
275992 29 
275996 5 
276014 658 
276045 31 
276059 1 
276066 99 
276074 35 
276086 15 
276093 4 
276098 29 
276103 4 
276115 4 
276122 27 
276129 29 
276140 109 
276163 1 
276168 73 
276176 2 
276180 1 
276189 3 
276199 2 
276210 38 
276220 47 
276232 30 
276243 1 
276250 1 
276253 3 
276264 11 
276273 8 
276280 1 
276313 1 
276322 3 
276333 4 
276409 11 
276412 2 
276420 7 
276425 3 
276431 14 
276521 5 
276551 44 
276564 1 
276578 13 
276586 53 
276590 3 
276593 62 
276605 3 
276609 26 
276619 2 
276685 1 
276689 10 
276692 3 
276695 7 
276698 20 
276706 62 
276711 23 
276720 11 
276724 17 
276740 20 
276753 8 
276768 21 
276772 26 
276829 2 
276997 1 
277056 1 
277096 3 
277113 5 
277142 2 
277165 1 
277242 1 
277299 1 
278597 7386 
278705 90039 
278861 96 
278875 635 
278885 202 
278899 2748 
278931 1494 
278953 147 
278966 229 
278980 18 
278996 670 
279017 55 
279807 2 
279854 59 
280591 25 
280605 33 
280609 1 
280613 1 
280621 2 
280630 235 
280643 6 
280669 1 
280675 13 
280684 3 
280687 21 
280695 1 
280699 3 
280705 3 
280708 4 
280723 60 
280746 67 
280757 1 
280760 60 
280768 35 
280774 1 
280781 2 
280796 29 
280808 26 
280816 1 
280828 24 
280836 6 
280841 8 
280845 39 
280857 10 
280880 12 
280884 50 
280891 72 
280895 1 
280900 10 
280905 10 
280908 1 
280913 12 
280923 40 
280933 63 
280943 76 
280949 2 
280957 253 
280970 46 
280977 25 
280984 62 
281010 8 
281019 31 
281029 23 
281034 1 
281042 74 
281069 2 
281086 3 
281090 1 
281096 26 
281100 9 
281106 4 
281109 1 
281113 17 
281121 4 
281128 24 
281137 60 
281145 6 
281151 4 
281158 104 
281177 16 
281181 1 
281185 6 
281191 9 
281199 5 
281246 8 
281254 4 
281259 4 
281263 18 
281268 2 
281271 1 
281280 24 
281288 1 
281401 6 
281416 1 
281421 45 
281430 5 
281448 9 
281455 6 
281575 1 
281585 10 
281601 5 
281609 5 
281616 2 
281723 8 
281734 9 
281742 7 
281762 3 
281769 10 
281774 49 
281778 1 
281784 19 
281790 5 
281794 5 
281868 3 
281900 40 
281915 3 
281977 19 
282001 1 
282065 50 
282088 22 
282122 19 
282204 13 
282228 95 
282243 96 
282254 22 
282262 56 
282272 52 
282303 1 
282315 46 
282323 3 
282357 20 
282394 4 
282401 1 
282410 56 
282420 1 
282426 120 
282455 37 
282458 3 
282480 1 
282483 1 
282487 83 
282493 40 
282500 21 
282503 1 
282519 56 
282531 16 
282553 9 
282561 1 
282565 3 
282575 6 
282579 20 
282603 3 
282628 14 
282650 25 
282670 4 
282679 17 
282689 22 
282754 4 
282767 1 
282811 1 
282851 86 
282854 6 
282863 2 
282896 61 
282932 1 
282935 38 
283011 17 
283014 7 
283021 28 
283028 2 
283032 3 
283035 9 
283039 4 
283045 14 
283051 2 
283056 3 
283060 3 
283063 1 
283069 15 
283073 17 
283081 8 
283088 6 
283092 10 
283103 32 
283116 11 
283120 7 
283131 4 
283178 1 
283190 10 
283205 1 
283221 30 
283247 1 
283260 5 
283274 5 
283294 1 
283349 39 
283357 2 
283403 2 
283406 3 
283486 4 
283503 21 
283516 16 
283521 21 
283532 11 
283538 7 
283545 20 
283552 35 
283565 71 
283574 6 
283581 27 
283588 10 
283603 5 
283613 64 
283624 89 
283632 7 
283637 61 
283640 2 
283645 12 
283652 29 
283659 65 
283666 2 
283713 37 
283751 4 
283786 1 
283790 2 
283797 5 
283808 28 
283811 26 
283814 30 
283824 19 
283834 22 
283841 99 
283915 45 
283920 1 
283928 1 
283980 20 
283997 11 
284000 1 
284012 3 
284052 8 
284104 1 
284107 20 
284111 18 
284119 5 
284125 39 
284131 74 
284135 13 
284149 1 
284155 5 
284162 3 
284173 38 
284177 38 
284186 145 
284193 25 
284196 18 
284204 173 
284212 13 
284215 23 
284218 53 
284222 9 
284231 21 
284238 4 
284261 1 
284305 5 
284325 8 
284338 45 
284353 1 
284404 3 
284424 43 
284441 1 
284480 1 
284541 36 
284548 9 
284556 46 
284562 3 
284572 2 
284583 44 
284604 2 
284613 1 
284621 71 
284661 2 
284743 10 
284750 11 
284765 8 
284982 5 
285011 3 
285192 10 
285205 10 
285218 9 
285224 27 
285420 17 
285460 62 
285520 28 
285570 5 
285593 4 
285673 4 
285746 1 
285766 4 
285803 2 
285820 1 
285900 2 
286006 21 
286070 17 
286203 65 
286249 1 
286329 14 
286468 17 
286473 1 
286486 2 
286497 1 
286501 8 
286507 26 
286546 3 
286693 1 
286770 1 
286824 6 
286827 2 
286840 10 
286874 19 
286937 17 
287003 1 
287223 23 
287229 1 
287257 3 
287388 1 
287411 4 
287421 4 
287457 5 
287470 2 
287573 3 
287576 13 
287615 1 
287620 1 
287623 22 
287738 6 
287760 11 
287777 4 
287793 11 
287822 6 
287831 1 
287942 1 
287986 145 
288096 24 
288104 34 
288114 6 
288124 8 
288135 14 
288140 4 
288148 5 
288163 1 
288171 39 
288178 26 
288188 22 
288199 46 
288206 4 
288212 13 
288217 22 
288223 25 
288227 9 
288239 141 
288255 3 
288265 4 
288272 3 
288359 4 
288364 21 
288374 37 
288380 11 
288389 38 
288397 6 
288404 84 
288440 22 
288469 25 
288488 42 
288537 13 
288542 56 
288547 82 
288550 184 
288554 15 
288558 27 
288563 84 
288571 167 
288580 80 
288583 3 
288599 26 
288606 76 
288619 1 
288626 125 
288746 2 
288761 3 
288764 3 
288770 31 
288777 17 
288780 16 
288794 4 
288798 4 
288802 11 
288827 3 
288832 3 
288840 38 
288900 1 
288980 4 
288985 8 
288994 8 
288997 3 
289008 3 
289012 1 
289015 2 
289019 140 
289028 32 
289037 78 
289048 5 
289052 16 
289063 1 
289067 48 
289071 43 
289077 33 
289082 33 
289090 1 
289094 7 
289100 17 
289111 8 
289150 11 
289165 1 
289187 7 
289199 3 
289203 6 
289208 5 
289218 12 
289221 5 
289224 9 
289232 16 
289239 4 
289255 53 
289267 24 
289277 107 
289285 38 
289295 5 
289302 19 
289312 112 
289319 30 
289326 96 
289336 21 
289341 50 
289352 9 
289454 94 
289470 2 
289476 6 
289481 45 
289499 18 
289526 17 
289565 5 
289608 1 
289615 7 
289619 11 
289628 1 
289641 4 
289647 5 
289652 18 
289699 5 
289706 1 
289726 9 
289792 11 
289803 2 
289807 38 
289815 42 
289849 1 
289967 1 
289981 1 
290012 1 
290075 28 
290081 3 
290085 15 
290088 76 
290099 53 
290103 8 
290118 90 
290142 5 
290173 1 
290199 2 
290256 1 
290275 1 
290283 22 
290299 14 
290307 13 
290317 5 
290326 196 
290339 42 
290344 6 
290348 23 
290370 16 
290381 89 
290400 35 
290413 2 
290426 8 
290472 9 
290477 25 
290491 12 
290498 3 
290517 21 
290532 2 
290540 1 
290544 29 
290554 57 
290563 53 
290571 55 
290574 2 
290581 12 
290600 1 
290605 7 
290628 21 
290631 10 
290634 1 
290637 19 
290684 16 
290695 3 
290698 5 
290702 60 
290713 7 
290732 3 
290744 10 
290749 3 
290760 5 
290771 15 
290789 1 
290802 4 
290814 14 
290835 20 
290899 11 
290903 12 
290926 5 
290940 1 
290967 7 
290985 86 
291036 58 
291157 75 
291182 6 
291191 26 
291268 4 
291371 9 
291453 4 
291500 8 
291524 37 
291546 10 
291569 16 
291607 1 
291640 14 
291644 2 
291677 2 
291685 12 
291693 28 
291743 43 
291817 22 
291828 8 
291892 2 
291908 62 
291915 29 
291924 10 
291957 13 
291966 1 
291974 102 
291989 1 
291992 2 
291999 59 
292006 18 
292012 11 
292015 6 
292019 9 
292026 44 
292034 60 
292048 39 
292056 9 
292064 17 
292073 103 
292077 31 
292085 3 
292140 4 
292169 2 
292181 105 
292195 20 
292198 2 
292205 17 
292219 7 
292243 10 
292247 3 
292257 1 
292287 20 
292298 2 
292310 1 
292325 2 
292340 2 
292349 1 
292362 33 
292366 2 
292369 27 
292377 6 
292383 154 
292398 8 
292401 19 
292420 13 
292430 9 
292433 42 
292437 16 
292446 10 
292463 1 
292475 2 
292584 1 
292589 69 
292600 145 
292619 263 
292624 13 
292650 5 
292654 5 
292756 77 
292767 1 
292773 2 
292783 3 
292791 28 
292795 30 
292806 1 
292816 1 
292941 1 
292967 1 
292993 3 
293054 2 
293092 5 
293097 4 
293114 3 
293128 20 
293131 1 
293178 3 
293370 8 
293471 132 
293501 1 
293523 2 
293570 8 
293644 4 
293652 38 
293711 1 
293735 45 
293744 21 
293756 29 
293781 13 
293803 22 
293871 1 
293898 32 
293912 6 
293915 5 
293937 4 
293956 6 
293988 26 
293991 25 
294027 20 
294059 1 
294068 60 
294078 1 
294084 25 
294100 2 
294104 1 
294107 1 
294119 19 
294125 59 
294129 27 
294134 80 
294140 16 
294145 3 
294152 88 
294158 79 
294175 30 
294185 42 
294192 61 
294199 3 
294205 7 
294219 21 
294225 20 
294233 2 
294241 2 
294245 11 
294396 6 
294400 1 
294406 1 
294411 12 
294477 6 
294486 1 
294492 21 
294501 10 
294518 8 
294527 8 
294533 1 
294536 32 
294542 3 
294553 6 
294566 5 
294574 1 
294623 19 
294632 2 
294707 6 
294732 3 
294766 9 
294772 3 
294779 3 
294818 1 
294824 91 
294833 1 
294857 9 
294866 30 
294877 1 
294923 35 
294934 2 
295015 85 
295021 5 
295041 37 
295130 7 
295134 4 
295187 5 
295198 16 
295218 6 
295223 3 
295248 1 
295256 9 
295259 15 
295270 1 
295301 4 
295312 3 
295324 6 
295348 7 
295395 3 
295410 1 
295441 6 
295457 1 
295481 8 
295540 1 
295575 10 
295584 5 
295587 1 
295591 5 
295599 5 
295606 13 
295686 71 
295700 34 
295707 32 
295722 18 
295725 12 
295728 20 
295751 12 
295754 1 
295758 49 
295765 1 
295776 7 
295800 2 
295898 43 
295906 1 
295915 25 
295925 22 
295935 15 
295949 11 
295961 20 
295972 11 
295979 59 
296013 44 
296054 4 
296069 28 
296095 4 
296098 5 
296103 15 
296106 9 
296114 4 
296148 14 
296153 11 
296157 7 
296167 1 
296177 5 
296190 2 
296204 8 
296209 33 
296215 24 
296225 10 
296241 1 
296266 8 
296343 4 
296365 2 
296372 11 
296375 1 
296379 3 
296383 1 
296390 11 
296397 1 
296434 1 
297840 8 
297861 65 
297867 113 
297876 7 
297881 39 
297897 2 
297927 2 
297938 29 
297946 22 
297951 24 
297955 1 
297967 85 
297976 136 
297985 47 
297989 74 
298007 4 
298012 12 
298032 30 
298104 81 
298121 2 
298125 4 
298131 1 
298135 52 
298143 72 
298149 52 
298153 25 
298156 65 
298162 39 
298175 2 
298178 1 
298185 3 
298193 136 
298208 15 
298217 78 
298221 1 
298228 91 
298326 6 
298364 9 
298427 5 
298470 6 
298485 2 
298490 1 
298493 5 
298512 5 
298729 28 
298806 67 
299072 12 
299130 4 
299289 4 
299344 4 
299436 3 
299439 3 
299449 1 
299558 30 
299597 2 
299607 1 
299719 21 
299727 3 
299730 18 
299743 24 
299754 9 
299777 11 
299794 5 
299800 35 
299807 36 
299932 54 
299944 1 
299952 16 
299966 7 
299972 51 
299976 36 
300063 7 
300066 10 
300070 17 
300078 14 
300085 5 
300103 46 
300110 3 
300116 2 
300143 4 
300216 1 
300225 2 
300248 9 
301211 1 
301270 2 
301302 24 
301337 28 
301393 14 
301412 3 
301418 1 
301423 4 
301428 2 
301436 5 
301444 6 
301457 11 
301467 5 
301479 11 
301495 3 
301505 2 
301514 36 
301553 1 
301565 3 
301578 11 
301593 3 
301597 25 
301609 28 
301622 5 
301630 13 
301641 57 
301648 11 
301655 28 
301663 42 
301675 4 
301679 3 
301683 6 
301688 14 
301694 61 
301714 146 
301721 42 
301726 104 
301730 5 
301736 111 
301743 16 
301748 13 
301756 3 
301760 10 
301768 29 
301773 25 
301776 4 
301792 1 
301805 2 
301823 3 
301888 21 
301902 89 
301916 3 
301920 11 
301956 2 
301981 2 
301984 3 
302061 5 
302069 1 
302076 1 
302086 4 
302100 8 
302103 1 
302107 20 
302131 9 
302139 3 
302156 18 
302170 4 
302246 4 
302253 6 
302259 36 
302283 6 
302301 3 
302309 6 
302419 56 
302436 12 
302445 10 
302455 51 
302472 5 
302479 30 
302490 4 
302588 1 
302605 1 
302626 94 
302638 21 
302649 4 
302706 2 
302721 1 
302744 10 
302749 36 
302757 1 
302794 23 
302810 19 
302824 42 
302854 24 
302862 3 
302873 72 
302908 6 
302929 51 
302964 3 
302971 27 
302978 15 
302981 25 
302998 16 
303019 28 
303032 6 
303036 13 
303042 67 
303072 20 
303081 48 
303221 36 
303230 3 
303242 2 
303393 1 
303453 7 
303471 1 
303474 2 
303539 3 
303545 3 
303618 6 
303630 2 
303633 2 
303641 11 
303656 28 
303664 3 
303678 1 
303685 2 
303696 16 
303714 7 
303718 79 
303728 39 
303748 1 
303761 44 
303774 1 
303782 2 
303793 1 
303800 3 
303805 3 
303808 16 
303816 62 
303825 1 
303840 56 
303851 14 
303862 1 
303867 4 
303891 12 
303923 1 
303939 6 
303975 64 
303988 5 
303996 15 
303999 15 
304015 4 
304029 14 
304068 5 
304072 5 
304081 16 
304116 5 
304125 15 
304136 7 
304141 88 
304150 4 
304155 16 
304158 1 
304176 49 
304272 5 
304287 2 
304295 25 
304300 13 
304304 52 
304311 4 
304314 1 
304319 53 
304329 11 
304335 105 
304345 20 
304354 68 
304360 100 
304365 60 
304374 82 
304383 15 
304395 82 
304406 44 
304432 1 
304435 8 
304460 33 
304510 43 
304523 5 
304528 7 
304531 62 
304553 5 
304558 13 
304569 2 
304577 58 
304585 2 
304597 72 
304603 260 
304614 6 
304628 69 
304646 31 
304663 6 
304684 4 
304689 14 
304701 27 
304711 5 
304732 5 
304740 33 
304746 5 
304821 13 
304828 13 
304848 1 
304865 41 
304872 7 
304912 6 
304922 7 
304981 21 
305007 10 
305211 17 
305219 4 
305222 17 
305237 6 
305251 2 
305338 28 
305350 1 
305434 1 
305579 3 
305692 70 
305876 1 
305879 9 
305895 2 
305959 2 
305963 2 
306009 2 
306018 10 
306022 3 
306030 3 
306040 290 
306050 47 
306057 13 
306062 7 
306069 18 
306077 15 
306081 1 
306087 1 
306093 12 
306098 17 
306103 2 
306106 1 
306109 8 
306113 3 
306120 4 
306130 3 
306142 27 
306148 1 
306151 4 
306157 10 
306163 8 
306178 9 
306185 8 
306195 27 
306210 4 
306216 23 
306219 67 
306233 2 
306237 3 
306378 2 
306472 3 
306483 7 
306489 2 
306499 122 
306509 5 
306543 1 
306551 27 
306554 55 
306662 1 
306687 18 
306726 13 
306824 5 
306828 1 
306849 3 
306853 5 
306857 1 
306903 6 
306987 32 
306995 1 
307019 24 
307037 1 
307040 6 
307044 117 
307049 39 
307056 34 
307064 168 
307095 14 
307117 579 
307137 2 
307142 9 
307148 12 
307154 1 
307161 26 
307171 22 
307186 1 
307297 18 
307361 7 
307377 67 
307385 9 
307390 1 
307397 18 
307403 72 
307411 12 
307415 1 
307418 7 
307427 1 
307456 25 
307463 87 
307473 54 
307477 74 
307506 57 
307520 1 
307525 4 
307534 46 
307539 146 
307547 18 
307550 54 
307561 10 
307631 1 
307635 12 
307692 28 
307706 5 
307718 68 
307826 2 
307832 7 
307839 40 
307846 99 
307853 43 
307860 85 
307893 53 
307897 19 
307903 160 
307910 17 
307915 1 
307924 17 
307941 3 
307971 6 
307975 13 
307998 2 
308009 10 
308015 1 
308069 23 
308078 3 
308089 52 
308110 23 
308116 23 
308124 80 
308132 7 
308136 16 
308146 78 
308153 53 
308163 24 
308171 10 
308183 1 
308187 1 
308195 72 
308203 22 
308213 11 
308222 19 
308232 15 
308237 2 
308244 20 
308302 1 
308363 30 
308366 18 
308372 4 
308393 3 
308399 36 
308411 5 
308433 3 
308531 3 
308550 8 
308604 2 
308696 1 
308706 1 
308714 1 
308719 17 
308726 103 
308731 46 
308759 21 
308770 63 
308779 22 
308791 60 
308808 139 
308821 29 
308826 2 
308837 27 
308864 24 
308886 1 
309028 1 
309032 1 
309038 8 
309109 3 
309746 8 
310343 37 
310359 65 
310394 16 
310406 71 
310411 6 
310417 20 
310428 76 
310442 183 
310448 8 
310460 6 
310466 65 
310513 462 
310531 34 
310539 62 
310549 17 
310557 21 
310591 24 
310702 9 
310859 2 
311380 2 
311494 9 
311503 10 
311513 16 
311519 31 
311524 5 
311530 93 
311544 205 
311555 32 
311563 12 
311572 3 
311598 3 
311707 3 
311715 10 
311723 3 
311728 25 
311731 2 
311738 5 
311835 4 
311863 1 
311879 4 
311891 2 
312072 1 
312210 51 
312374 5 
312563 20 
312683 10 
312785 8 
313104 9 
313434 20 
313557 1 
313785 8 
314079 45 
314097 1 
314234 3 
314317 2 
314406 11 
314467 5 
314645 37 
314669 14 
314735 36 
314816 5 
314822 1 
314827 68 
314848 33 
314852 36 
314859 21 
314869 69 
314874 29 
314884 7 
314947 28 
314960 152 
314979 3 
314985 23 
315000 55 
315012 29 
315031 2 
315071 6 
315114 1 
315135 5 
315158 3 
315164 1 
315167 1 
315171 2 
315175 5 
315186 7 
315196 16 
315209 1 
315252 3 
315294 4 
315302 8 
315337 6 
315345 1 
315348 2 
315352 2 
315394 2 
315414 1 
315438 2 
315441 3 
315469 1 
316653 7 
316670 8 
316703 3 
316709 20 
316712 13 
316717 2 
316720 1 
316724 2 
316735 2 
316747 4 
316756 3 
316761 5 
316783 2 
316792 1 
316796 1 
316801 1 
316916 6 
316927 5 
316936 3 
316942 1 
316971 10 
317076 61 
317093 2 
317119 34 
317126 1 
317130 1 
317138 2 
317238 45 
317257 4 
317260 2 
317280 1 
317395 1 
317582 1 
317585 1 
317589 52 
317702 21 
317880 5 
317886 20 
317902 2 
318046 4 
318052 1 
318078 5 
318085 1 
318094 1 
318098 1 
318103 2 
318109 1 
318117 5 
318125 2 
318129 7 
318132 1 
318148 1 
318152 2 
318155 2 
318160 2 
318172 1 
318189 3 
318330 1 
318341 1 
318400 5 
318490 5 
318556 1 
318693 3 
318749 7 
318775 10 
318830 5 
318851 1 
318997 46 
319086 3 
319180 18 
319238 43 
319260 3 
319274 1 
319345 13 
319406 12 
319409 13 
319419 1 
319456 11 
319469 1 
319511 1 
319526 4 
319571 33 
319576 49 
319586 23 
319589 1 
319592 2 
319618 1 
319640 12 
319645 3 
319664 5 
319718 6 
319730 5 
319761 30 
319920 6 
320024 6 
320125 13 
320247 1 
320272 1 
320310 1 
320322 2 
320353 3 
320372 9 
320383 1 
320389 4 
320523 10 
320572 5 
320590 38 
320651 9 
320686 5 
320693 48 
320718 1 
320729 15 
320739 1 
320753 35 
320771 4 
320780 11 
320813 1 
320846 8 
320855 15 
320872 8 
320908 9 
320931 2 
320940 37 
320961 3 
320982 7 
321003 28 
321017 9 
321030 2 
321070 1 
321074 3 
321077 1 
321101 10 
321110 3 
321114 1 
321118 38 
321131 5 
321142 7 
321152 5 
321160 34 
321164 20 
321172 30 
321183 1 
321260 39 
321304 27 
321355 73 
321466 1 
321487 2 
321496 1 
321507 2 
321514 2 
321531 8 
321614 1 
321629 47 
321644 10 
321658 10 
321668 14 
321672 1 
321676 12 
321682 12 
321690 20 
321738 284 
321747 109 
321758 33 
321762 4 
321766 14 
321774 10 
321777 3 
321785 25 
321800 6 
321813 8 
321920 4 
321925 12 
321941 17 
321951 2 
321962 1 
321996 16 
322056 11 
322086 28 
322089 16 
322092 1 
322095 6 
322102 24 
322109 64 
322121 1 
322125 10 
322128 7 
322141 4 
322146 8 
322155 2 
322174 3 
322225 5 
322255 65 
322279 2 
322284 2 
322319 16 
322425 3 
322434 4 
322454 10 
322458 4 
322467 2 
322475 1 
322515 17 
322589 3 
322606 12 
322782 1 
322858 11 
322866 1 
323022 1 
323094 2 
323134 2 
323162 7 
323233 2 
323321 3 
323324 9 
323346 11 
323637 57 
323641 15 
323681 13 
323686 2 
323759 12 
323769 2 
323774 36 
323793 6 
323810 14 
323820 22 
323830 26 
323837 78 
323843 6 
323846 7 
323942 55 
323970 3 
323975 165 
323986 15 
324052 1 
324092 8 
324117 14 
324126 14 
324134 12 
324138 25 
324146 35 
324151 3 
324156 43 
324162 8 
324166 23 
324175 45 
324183 1 
324189 37 
324193 10 
324197 4 
324200 5 
324208 1 
324219 79 
324226 2 
324233 3 
324241 74 
324256 15 
324265 51 
324355 14 
324393 83 
324410 49 
324417 22 
324428 1 
324431 3 
324435 28 
324452 9 
324489 58 
324583 25 
324590 44 
324595 16 
324603 2 
324609 28 
324620 8 
324626 9 
324644 35 
324737 17 
324770 1 
324777 48 
324794 42 
324826 1 
324896 1 
324919 1 
324923 2 
324928 1 
324939 1 
324946 15 
324965 12 
324972 1 
325010 1 
325113 1 
325226 1 
325234 11 
325247 1 
325253 4 
325258 1 
325271 8 
325274 2 
325338 11 
325361 1 
325364 1 
325392 3 
325400 1 
325426 1 
325434 16 
325442 3 
325447 2 
325454 10 
325492 1 
325501 79 
325529 4 
325613 11 
325642 26 
325651 1 
325666 4 
325684 5 
325688 59 
325712 3 
325751 5 
325797 7 
325831 9 
325863 49 
325906 6 
325967 19 
325991 9 
326111 4 
326114 1 
326166 9 
326169 16 
326178 18 
326182 3 
326187 19 
326193 3 
326196 4 
326210 24 
326219 9 
326238 32 
326246 4 
326250 46 
326256 52 
326273 4 
326277 8 
326281 30 
326285 1 
326292 3 
326316 1 
326395 2 
326411 5 
326415 1 
326442 1 
326449 20 
326529 9 
326540 17 
326578 1 
326700 2 
326709 110 
326719 12 
326725 22 
326732 21 
326738 17 
326745 66 
326751 137 
326760 50 
326765 17 
326776 30 
326829 31 
326842 48 
326858 18 
326869 32 
326918 57 
326925 12 
326932 13 
326942 5 
326947 2 
326953 3 
326965 2 
326980 2 
327078 6 
327099 32 
327102 5 
327110 7 
327121 17 
327132 6 
327135 1 
327142 1 
327177 2 
327245 2 
327272 1 
327284 2 
327300 1 
327309 1 
327318 1 
327449 1 
327452 3 
327468 3 
327494 1 
327617 1 
327651 1 
327812 1 
327817 1 
327839 1 
327946 1 
328048 1 
328092 2 
328120 3 
328147 3 
328160 4 
328185 5 
328206 10 
328215 2 
328234 4 
328302 3 
328353 3 
328536 4 
328595 1 
328602 16 
328720 4 
328788 37 
328803 1 
328808 8 
328826 26 
328852 14 
328872 1 
328876 4 
328884 1 
328890 58 
328896 64 
328922 8 
328971 2 
328985 6 
328994 4 
328998 1 
329013 4 
329027 4 
329042 1 
329052 2 
329070 14 
329073 4 
329086 8 
329108 4 
329172 11 
329180 4 
329186 3 
329202 2 
329241 27 
329257 5 
329334 1 
329404 1 
329497 17 
329620 13 
329681 3 
329711 21 
329722 1 
329740 8 
329747 56 
329767 33 
329780 17 
329792 8 
329796 3 
329823 11 
329838 3 
329907 1 
329932 16 
329948 1 
329952 13 
329965 1 
329971 13 
329980 22 
330177 2 
330265 3 
330284 1 
330290 4 
330308 1 
330316 1 
330320 1 
330324 1 
330333 2 
330337 9 
330358 1 
330365 5 
330368 14 
330376 5 
330382 2 
330385 1 
330406 14 
330416 4 
330433 11 
330443 1 
330600 2 
330606 3 
330609 16 
330613 3 
330695 2 
330755 9 
330779 3 
330802 25 
330816 35 
330843 88 
330855 1 
330869 3 
330903 16 
330926 1 
330935 8 
330938 4 
330984 22 
331041 5 
331053 5 
331056 14 
331060 7 
331074 7 
331080 32 
331085 6 
331109 1 
331152 1 
331222 4 
331241 20 
331250 20 
331277 9 
331282 6 
331304 7 
331309 12 
331377 14 
331384 4 
331395 1 
331420 12 
331428 3 
331450 14 
331544 2 
331563 18 
331580 30 
331584 9 
331590 21 
331595 26 
331605 17 
331610 6 
331620 116 
331633 2 
331636 46 
331642 6 
331652 2 
331657 71 
331665 20 
331672 22 
331678 4 
331681 2 
331688 131 
331693 71 
331699 67 
331706 58 
331712 48 
331722 47 
331735 85 
331756 15 
331793 4 
331838 1 
331872 30 
331882 11 
331893 29 
331920 18 
331925 9 
331934 1 
331938 155 
331973 8 
331980 2 
332016 57 
332081 11 
332089 2 
332097 4 
332110 11 
332128 55 
332164 2 
332231 28 
332262 54 
332271 71 
332282 21 
332292 5 
332295 16 
332303 71 
332359 2 
332411 3 
332428 2 
332438 9 
332441 1 
332446 54 
332452 7 
332456 8 
332465 89 
332483 519 
332496 27 
332505 3 
332519 25 
332565 1 
332576 20 
332580 2 
332583 1 
332587 5 
332605 52 
332617 8 
332628 103 
332645 44 
332650 27 
332679 10 
332695 22 
332704 1 
332710 30 
332715 11 
332720 2 
332724 63 
332728 7 
332732 9 
332755 2 
332781 1 
332791 2 
332796 1 
332879 4 
332932 1 
333033 1 
333210 1 
333232 2 
333254 52 
333290 1 
333393 7 
333422 61 
333444 1 
333551 33 
333619 8 
333844 1 
333912 2 
334034 1 
334044 2 
334051 1 
334064 1 
334070 1 
334089 4 
334096 5 
334105 2 
334108 2 
334118 26 
334129 6 
334146 1 
334254 5 
334313 1 
334353 7 
334361 14 
334378 1 
334455 1 
334467 9 
334489 2 
334561 36 
334638 44 
336565 4 
336886 1 
336897 15 
336907 7 
336921 43 
336932 10 
336940 7 
336945 12 
336960 11 
336965 35 
336968 174 
336973 14 
336988 633 
337006 96 
337026 744 
337040 198 
337047 37 
337054 2 
337061 25 
337123 14 
337134 189 
337151 144 
337161 31 
337166 22 
337172 8 
337176 95 
337187 6 
337196 16 
337201 8 
337211 2 
337254 1 
337296 19 
337304 24 
337321 106 
337328 2 
337337 118 
337342 15 
337350 1 
337368 17 
337374 7 
337378 7 
337458 1 
337477 5 
337480 29 
337485 16 
337490 9 
337501 10 
337525 85 
337533 1 
337541 29 
337546 72 
337550 1 
337558 5 
337571 12 
337701 23 
337708 37 
337730 2 
337750 61 
337829 44 
337837 16 
338018 1 
338055 19 
338166 26 
338254 52 
338272 41 
338281 16 
338292 3 
338330 8 
338453 5 
338470 80 
338487 27 
338494 9 
338499 43 
338504 25 
338519 47 
338533 6 
338541 3 
338545 4 
338554 12 
338565 4 
338572 1 
338576 51 
338584 39 
338594 35 
338599 3 
338605 3 
338613 16 
338618 3 
338622 12 
338629 14 
338635 27 
338645 14 
338649 1 
338685 2 
338695 16 
338749 5 
338763 4 
338785 6 
338796 34 
338803 6 
338806 4 
338809 1 
338812 17 
338836 3 
338843 7 
338852 5 
338915 16 
338924 5 
338936 17 
338953 16 
339016 3 
339037 1 
339050 1 
339104 4 
339124 2 
339132 35 
339136 1 
339153 10 
339167 4 
339197 14 
339232 1 
339254 2 
339259 1 
339265 13 
339278 10 
339294 1 
339305 5 
339309 2 
339316 5 
339324 3 
339339 5 
339357 18 
339366 6 
339374 6 
339378 7 
339385 2 
339391 8 
339401 10 
339417 6 
339433 3 
339444 2 
339450 2 
339475 4 
339481 10 
339486 52 
339493 4 
339497 45 
339501 85 
339508 23 
339519 60 
339524 3 
339534 63 
339538 7 
339550 13 
339554 19 
339560 92 
339568 9 
339579 5 
339586 62 
339598 1 
339626 1 
339630 2 
339642 32 
339654 9 
339674 43 
339689 17 
339705 2 
339741 26 
339750 12 
339758 3 
339768 1 
339777 2 
339799 234 
339819 1 
339902 12 
339918 8 
339922 1 
339933 19 
339972 3 
340020 11 
340040 2 
340066 2 
340077 10 
340082 3 
340107 1 
340116 3 
340194 13 
340200 36 
340288 9 
340466 7 
340513 1 
340638 5 
340648 10 
340671 2 
340683 1 
340776 12 
340784 6 
340794 6 
340807 3 
340819 39 
340825 16 
340831 55 
340845 17 
340853 19 
340858 9 
340895 19 
340898 4 
340902 14 
340919 2 
340926 2 
340931 26 
340941 1 
340951 4 
340957 9 
340967 3 
340981 12 
341010 7 
341017 1 
341021 2 
341028 2 
341052 1 
341063 1 
341071 1 
341088 3 
341107 1 
341114 4 
341127 1 
341131 4 
341204 3 
341253 4 
341258 5 
341268 1 
341277 1 
341281 19 
341289 2 
341295 3 
341303 6 
341308 5 
341316 1 
341330 20 
341336 34 
341346 9 
341352 4 
341360 3 
341366 10 
341382 6 
341389 3 
341401 25 
341409 1 
341413 7 
341418 1 
341434 11 
341491 64 
341499 5 
341509 13 
341512 36 
341521 12 
341546 8 
341557 1 
341561 9 
341571 46 
341574 1 
341581 49 
341584 18 
341593 61 
341603 1 
341607 4 
341616 10 
341625 25 
341630 24 
341641 8 
341659 280 
341666 26 
341673 131 
341679 62 
341685 11 
341689 4 
341703 103 
341714 4 
341723 155 
341742 460 
341754 229 
341766 70 
341779 25 
341782 1 
341785 1 
341789 121 
341795 4 
341799 48 
341805 3 
341808 2 
341827 2 
341851 86 
341856 24 
341861 11 
341867 60 
341873 12 
341878 5 
341882 56 
341885 37 
341892 351 
341911 3 
341919 14 
341924 15 
341934 17 
341940 98 
341945 9 
341958 278 
341969 23 
341982 228 
341991 7 
342007 49 
342011 3 
342061 5 
342073 36 
342085 36 
342092 7 
342098 9 
342110 53 
342117 5 
342123 12 
342127 25 
342132 13 
342151 7 
342158 3 
342166 14 
342171 22 
342182 131 
342195 85 
342202 248 
342215 74 
342226 109 
342232 10 
342243 54 
342270 16 
342276 40 
342284 8 
342288 60 
342297 23 
342303 4 
342306 16 
342309 18 
342316 3 
342330 9 
342339 45 
342353 144 
342361 1 
342370 9 
342374 26 
342382 8 
342392 2 
342405 19 
342417 1 
342455 172 
342463 1 
342466 1 
342471 96 
342478 85 
342488 24 
342494 7 
342506 145 
342516 31 
342522 76 
342526 10 
342535 205 
342545 51 
342558 5 
342563 31 
342591 57 
342597 176 
342604 42 
342612 1 
342615 2 
342625 57 
342671 1 
342677 9 
342686 40 
342710 51 
342715 75 
342726 9 
342730 13 
342745 103 
342763 2 
342767 11 
342775 30 
342790 2 
342868 18 
342872 1 
342876 1 
342914 1 
343029 5 
343055 3 
343112 13 
343286 13 
343390 2 
343413 47 
343446 1 
343505 3 
343519 19 
343529 1 
343539 4 
343547 54 
343579 4 
343592 10 
343602 5 
343620 29 
343652 3 
343687 61 
343704 10 
343818 12 
343872 19 
343913 1 
343918 15 
343959 27 
343964 10 
343976 28 
343988 14 
344008 27 
344052 117 
344069 2 
344076 13 
344084 19 
344101 12 
344115 4 
344148 9 
344194 51 
344235 2 
344251 3 
344256 39 
344262 1 
344281 3 
344284 3 
344289 1 
344298 4 
344313 2 
344340 34 
344354 10 
344370 1 
344401 4 
344443 25 
344448 1 
344453 1 
344471 1 
344475 6 
344483 7 
344486 2 
344518 6 
344522 2 
344526 1 
344532 6 
344536 13 
344542 1 
344548 1 
344556 4 
344578 32 
344583 2 
344589 5 
344593 1 
344599 2 
344605 2 
344608 43 
344611 6 
344623 4 
344638 54 
344645 24 
344652 28 
344666 27 
344681 102 
344688 41 
344693 2 
344709 1 
344732 8 
344744 26 
344783 55 
344788 20 
344810 34 
344832 25 
344835 1 
344867 41 
344873 5 
344884 78 
347296 1 
347329 3 
347335 11 
347339 1 
347346 99 
347360 6 
347384 1 
347398 102 
347411 4 
347419 9 
347436 3 
347441 1 
347480 23 
347499 1 
347504 2 
347512 8 
347518 3 
347526 20 
347534 18 
347621 2 
347638 6 
347645 1 
347695 6 
347700 1 
347716 9 
347724 62 
347738 33 
347745 14 
347749 8 
347758 192 
347766 16 
347777 38 
347784 1 
347793 3 
347833 5 
347877 26 
347899 17 
347903 3 
347939 3 
347942 1 
347945 36 
347971 67 
347977 18 
348071 14 
348231 2 
348293 2 
348446 1 
348480 1 
348498 2 
348536 28 
348564 2 
348597 1 
348604 21 
348666 51 
348803 6 
348835 17 
348929 7 
348978 9 
348984 6 
349012 1 
349117 1 
349142 1 
349162 29 
349196 16 
349204 14 
349211 1 
349342 1 
349349 2 
349354 4 
349389 1 
349393 4 
349413 6 
349441 4 
349462 10 
349476 18 
349509 3 
349528 11 
349534 3 
349540 16 
349545 37 
349551 10 
349574 2 
349627 1 
349739 10 
349742 3 
349844 9 
349887 3 
349892 11 
349907 8 
349912 17 
349916 1 
349919 20 
349938 2 
349941 1 
349944 7 
350012 13 
350025 3 
350033 24 
350038 8 
350068 9 
350072 9 
350077 14 
350081 11 
350096 7 
350102 28 
350109 105 
350115 25 
350119 18 
350126 11 
350137 13 
350149 136 
350161 34 
350165 5 
350179 1 
350188 7 
350191 36 
350286 13 
350294 13 
350305 11 
350316 2 
350319 17 
350323 1 
350416 1 
350423 4 
350447 2 
350465 14 
350509 2 
350561 4 
350572 1 
350576 46 
350591 5 
350614 7 
350624 1 
350688 4 
350699 2 
350729 3 
350748 36 
350760 1 
350764 1 
350802 2 
350824 1 
350842 27 
350846 9 
350855 17 
350858 10 
350863 6 
350926 266 
350940 1 
350943 27 
350962 1153 
350978 268 
350985 190 
350994 215 
351002 73 
351008 85 
351015 14 
351030 3 
351048 7 
351054 32 
351152 28 
351160 20 
351168 16 
351182 1 
351186 2 
351189 16 
351212 1 
351216 1 
351299 48 
351309 22 
351317 36 
351326 14 
351351 2 
351363 7 
351366 1 
351371 8 
351493 4 
351532 4 
351541 42 
351547 100 
351557 34 
351562 49 
351582 10 
351590 9 
351601 53 
351610 17 
351700 22 
351711 4 
351728 23 
351733 1 
351737 1 
351753 5 
351756 140 
351794 5 
351865 2 
351882 2 
351962 3 
352035 3 
352051 7 
352091 6 
352103 4 
352107 3 
352111 5 
352121 12 
352162 1 
352175 2 
352449 16 
352554 2 
352572 4 
352578 16 
352583 12 
352592 21 
352595 55 
352607 14 
352623 25 
352767 5 
352952 19 
352979 6 
353069 60 
353086 70 
353098 13 
353108 67 
353141 3 
353412 41 
353428 5 
353437 156 
353445 34 
353457 2 
353466 9 
353474 58 
353483 164 
353498 1 
353509 13 
353520 82 
353528 15 
353544 47 
353642 4 
353669 4 
353679 4 
353684 2 
353687 4 
353711 5 
353733 25 
353838 1 
353946 1 
354041 1 
354054 1 
354090 1 
354149 3 
354175 30 
354212 11 
354227 8 
354503 1 
354528 10 
354609 31 
354665 22 
354668 1 
354704 16 
354971 18 
354979 2 
354985 24 
355054 2 
355235 6 
355607 2 
355620 22 
355761 16 
355765 5 
355920 6 
355928 12 
356068 15 
356073 50 
356078 7 
356085 20 
356090 5 
356094 34 
356104 11 
356112 11 
356116 1 
356121 1 
356144 11 
356159 89 
356165 1 
356173 12 
356177 6 
356180 42 
356186 4 
356203 4 
356212 3 
356289 6 
356309 9 
356317 16 
356346 14 
356593 1 
356618 3 
356647 6 
356653 2 
356657 1 
356664 12 
356669 14 
356676 6 
356681 2 
356691 50 
356700 57 
356708 6 
356739 1 
356746 5 
356754 15 
356759 22 
356764 3 
356771 2 
356777 28 
356781 9 
356784 9 
356791 11 
356797 38 
356805 7 
356809 5 
356814 3 
356821 2 
356826 1 
356854 4 
356906 2 
356915 16 
356925 7 
356940 57 
356948 19 
356974 23 
357006 9 
357055 3 
357067 1 
357075 3 
357105 1 
357108 10 
357117 6 
357142 47 
357157 2 
357163 47 
357196 6 
357298 62 
357321 24 
357338 1 
357576 2 
357594 6 
357699 4 
357716 26 
357875 2 
358047 1 
358144 9 
358219 1 
358312 28 
358336 6 
358350 6 
358369 44 
358381 5 
358526 1 
358535 18 
358652 35 
358848 32 
358853 3 
358858 7 
358862 1 
358875 74 
359102 4 
359118 22 
359192 5 
359314 10 
359450 25 
359498 1 
359871 67 
360003 87 
360036 30 
360129 5 
360138 6 
360147 30 
360161 83 
360167 18 
360178 7 
360182 7 
360229 10 
360300 13 
360318 20 
360352 3 
360368 38 
360372 57 
360383 274 
360391 15 
360394 1 
360404 6 
360418 7 
360497 6 
360505 41 
360516 32 
360525 33 
360557 6 
360567 4 
360572 8 
360581 2 
360589 6 
360598 41 
360603 22 
360618 10 
360626 1 
360639 7 
360659 4 
362263 1 
362280 8 
362307 17 
362314 1 
362320 1 
362335 25 
362339 5 
362471 29 
362624 1 
362645 13 
362653 12 
362656 21 
362667 4 
362672 7 
362677 33 
362693 359 
362734 67 
362745 15 
362755 309 
362762 5 
362765 14 
362770 7 
362776 178 
362785 69 
362793 257 
362802 19 
362812 34 
362832 1 
362835 68 
362937 10 
362941 2 
362945 2 
362949 1 
362961 2 
362965 24 
362971 24 
362976 9 
363001 21 
363101 6 
363142 1 
363150 16 
363155 17 
363160 2 
363195 16 
363203 2 
363254 2 
363301 1 
363309 24 
363320 39 
363414 41 
363425 4 
363445 3 
363454 1 
363538 23 
363595 1 
363618 4 
363646 37 
363652 33 
363674 3 
363911 10 
363930 1 
363946 3 
363957 2 
364051 9 
364102 11 
364107 55 
364210 2 
364222 1 
364259 8 
364273 9 
364277 1 
364289 50 
364296 1 
364306 58 
364313 8 
364318 30 
364322 9 
364339 32 
364449 47 
364470 10 
364486 1 
364515 1 
364524 7 
364548 40 
364570 6 
364604 1 
364642 2 
364649 1 
364662 6 
364668 2 
364687 1 
364716 2 
364720 1 
364723 1 
364731 3 
364780 1 
364835 46 
364870 2 
364884 21 
364887 11 
364910 4 
364923 4 
364967 60 
365022 54 
365077 19 
365101 30 
365283 1 
365721 3 
365732 10 
365746 1 
365752 51 
365760 13 
365766 158 
365771 22 
365784 11 
365789 101 
365795 15 
365801 45 
365813 15 
365823 135 
365833 26 
365849 28 
365853 30 
365878 16 
365899 7 
365991 2 
366016 12 
366019 1 
366028 93 
366038 5 
366050 1 
366199 8 
366206 9 
366268 19 
366321 22 
366334 4 
366340 10 
366343 2 
366362 4 
366366 21 
366376 17 
366465 100 
366486 59 
366501 5 
366504 3 
366639 3 
366644 2 
366652 12 
366656 4 
366660 8 
366665 37 
366675 23 
366681 12 
366685 5 
366689 21 
366697 45 
366702 34 
366706 10 
366711 3 
366724 7 
366728 9 
366736 25 
366745 2 
366775 3 
366867 2 
366893 3 
366913 2 
367006 23 
367057 1 
367193 2 
367215 6 
367282 57 
367302 34 
367428 9 
367438 9 
367483 12 
367502 21 
367540 1 
367563 7 
367576 3 
367791 1 
367802 8 
367868 3 
367967 54 
367978 3 
368035 2 
368116 8 
368152 2 
368263 15 
368287 11 
368292 10 
368295 11 
368303 14 
368317 4 
368321 11 
368327 19 
368339 44 
368346 41 
368361 126 
368368 1 
368373 51 
368380 10 
368386 23 
368392 6 
368397 2 
368400 2 
368404 13 
368412 17 
368422 16 
368425 3 
368430 28 
368437 8 
368440 18 
368446 1 
368509 18 
368543 59 
368562 10 
368594 10 
368682 46 
368756 6 
368785 10 
368848 12 
368861 7 
368868 13 
368894 19 
368898 1 
368901 25 
368911 10 
368950 2 
368972 126 
368988 7 
368994 5 
368997 1 
369005 10 
369019 2 
369042 4 
369047 2 
369073 4 
369082 61 
369092 6 
369101 18 
369110 8 
369124 6 
369132 1 
369158 2 
369176 18 
369182 5 
369189 4 
369193 2 
369196 1 
369206 28 
369220 10 
369232 11 
369253 5 
369263 45 
369295 1 
369315 79 
369416 14 
369433 41 
369439 55 
369566 2 
369573 4 
369598 7 
369613 7 
369628 17 
369643 2 
369696 7 
369701 3 
369708 5 
369712 4 
369720 2 
369731 3 
369742 8 
369752 4 
369763 2 
369767 5 
369773 6 
369790 1 
369809 7 
369814 3 
369820 1 
369855 7 
369861 2 
369865 5 
369874 7 
369877 4 
369882 5 
369889 2 
369901 5 
369904 2 
369910 10 
369915 9 
369921 6 
369928 1 
369932 10 
369946 5 
369950 2 
369953 2 
369995 23 
370049 6 
370125 15 
370140 70 
370250 16 
370401 2 
370426 8 
370433 22 
370438 18 
370443 22 
370447 1 
370454 1 
370468 45 
370488 25 
370495 37 
370501 9 
370509 3 
370516 5 
370522 24 
370526 1 
370643 4 
370726 1 
370766 2 
370838 32 
370855 11 
370862 37 
370869 35 
370873 1 
370944 32 
370954 1 
370969 34 
370993 128 
371000 71 
371010 12 
371017 40 
371025 49 
371035 22 
371042 5 
371054 1 
371057 8 
371063 11 
371068 48 
371081 65 
371088 67 
371093 1 
371096 2 
371099 8 
371114 40 
371133 34 
371144 429 
371158 61 
371168 31 
371188 2 
371191 32 
371199 51 
371218 250 
371236 49 
371248 136 
371257 56 
371266 9 
371272 5 
371281 5 
371290 91 
371296 32 
371305 46 
371309 2 
371314 39 
371323 17 
371330 14 
371334 1 
371339 1 
371344 5 
371356 2 
371370 2 
371375 2 
371378 7 
371391 4 
371397 26 
371400 4 
371406 2 
371415 3 
371420 22 
371431 35 
371434 18 
371444 9 
371448 4 
371456 1 
371460 55 
371464 5 
371469 7 
371477 9 
371481 27 
371507 5 
371524 63 
371529 5 
371539 3 
371545 13 
371548 4 
371557 6 
371581 90 
371646 13 
371653 9 
371662 109 
371694 20 
371704 82 
371712 22 
371722 8 
371761 4 
371777 412 
371789 160 
371813 32 
371821 7 
371840 10 
371848 14 
371888 1 
371936 1 
371966 8 
371980 10 
372009 1 
372098 3 
372121 1 
372128 5 
372136 1 
372186 1 
372281 20 
372308 2 
372413 40 
372469 8 
372478 2 
372601 33 
372633 19 
372653 21 
372675 26 
372685 1 
372794 1 
372812 1 
372916 7 
372921 10 
372932 1 
373005 3 
373012 11 
373043 1 
373050 1 
373056 1 
373064 4 
373093 12 
373100 10 
373105 1 
373115 37 
373122 37 
373140 51 
373143 1 
373149 8 
373154 88 
373159 1 
373176 1 
373183 89 
373190 29 
373209 8 
373214 1 
373230 9 
373260 10 
373264 34 
373274 48 
373295 1 
373302 13 
373319 14 
373324 3 
373331 3 
373337 1 
373345 60 
373349 15 
373364 13 
373367 5 
373372 63 
373379 15 
373388 64 
373396 159 
373404 61 
373407 64 
373413 1 
373421 7 
373440 51 
373449 37 
373478 46 
373489 64 
373499 19 
373502 16 
373510 11 
373514 1 
373540 9 
373548 10 
373552 78 
373560 20 
373568 7 
373574 22 
373578 3 
373587 1 
373592 54 
373604 15 
373610 1 
373616 6 
373619 13 
373624 21 
373629 6 
373635 22 
373653 4 
373664 13 
373668 4 
373681 15 
373723 56 
373728 3 
373733 25 
373741 38 
373745 4 
373768 66 
373773 1 
373776 3 
373790 1 
373802 14 
373815 1 
373822 1 
373837 2 
373856 72 
373863 2 
373918 1 
373930 19 
373943 21 
373967 1 
373980 1 
374195 18 
374208 40 
374875 1 
374899 3 
374913 1 
374926 6 
375073 2 
375706 2 
375790 2 
375797 9 
375802 1 
375808 2 
375823 9 
375835 1 
375845 3 
375849 15 
375852 9 
375859 1 
375867 18 
375892 3 
375907 1 
375910 1 
375919 1 
375922 1 
375929 6 
375932 7 
375946 21 
375949 33 
375954 4 
375969 21 
375976 13 
375986 31 
375989 11 
375993 21 
375996 62 
376007 11 
376014 62 
376022 16 
376027 29 
376032 15 
376038 72 
376049 103 
376056 8 
376060 25 
376063 15 
376069 10 
376072 3 
376079 78 
376102 14 
376117 91 
376123 12 
376129 21 
376144 25 
376149 1 
376186 44 
376207 9 
376216 13 
376258 5 
376284 28 
376292 59 
376295 78 
376307 1 
376314 93 
376321 27 
376325 18 
376333 27 
376346 6 
376349 33 
376354 2 
376360 59 
376365 81 
376370 11 
376385 5 
376394 7 
376413 33 
376423 12 
376432 4 
376437 5 
376467 3 
376531 79 
376548 2 
376571 44 
376633 1 
376713 19 
376722 3 
376730 1 
376735 77 
376760 25 
376898 2 
377046 3 
377610 5 
377654 9 
377794 2 
377852 1 
378002 2 
378368 4 
378475 2 
378486 3 
378519 29 
378564 16 
378579 2 
378585 1 
378592 1 
378604 2 
378614 8 
378622 5 
378625 1 
378629 7 
378635 9 
378649 5 
378652 13 
378655 3 
378660 7 
378670 2 
378682 12 
378687 13 
378693 10 
378699 13 
378708 24 
378715 3 
378728 7 
378742 8 
378749 10 
378773 17 
378777 1 
378781 3 
378791 37 
378798 23 
378801 1 
378810 21 
378817 24 
378822 4 
378825 24 
378838 1 
378846 157 
378855 71 
378864 4 
378868 15 
378872 13 
378876 17 
378885 12 
378897 25 
378900 1 
378905 1 
378908 8 
378924 9 
378929 1 
378932 13 
378936 118 
378946 108 
378960 10 
378969 5 
378976 7 
378979 5 
378984 29 
378987 8 
378990 10 
379007 33 
379016 19 
379024 55 
379031 47 
379035 4 
379042 19 
379047 3 
379054 38 
379062 1 
379069 20 
379075 1 
379082 75 
379094 101 
379113 2 
379136 62 
379156 43 
379165 34 
379175 24 
379193 6 
379951 1 
379962 3 
379979 1 
379982 1 
379991 30 
379994 2 
379999 28 
380003 43 
380009 57 
380015 5 
380018 4 
380022 4 
380026 1 
380030 6 
380036 41 
380058 391 
380083 21 
380087 6 
380098 10 
380103 112 
380110 6 
380118 129 
380124 3 
380133 2 
380152 33 
380165 165 
380180 25 
380190 3 
380197 16 
380204 4 
380212 26 
380227 10 
380231 6 
380243 10 
380249 14 
380255 2 
380289 3 
380293 2 
380298 23 
380312 1 
380324 4 
380340 66 
380347 9 
380352 28 
380362 23 
380367 43 
380372 52 
380380 61 
380386 4 
380389 3 
380406 91 
380411 175 
380416 10 
380423 72 
380430 33 
380447 1 
380467 6 
380486 3 
380511 103 
380525 20 
380554 44 
380579 14 
380589 3 
380615 23 
380638 13 
380644 23 
380650 73 
380733 57 
380746 42 
380750 41 
380754 6 
380758 14 
380763 5 
380861 17 
380902 13 
380906 2 
380911 10 
380924 21 
380932 2 
380938 14 
380945 7 
380953 16 
380958 1 
380965 12 
380973 2 
380990 12 
381001 1 
381008 70 
381013 10 
381025 1 
381028 6 
381035 1 
381048 2 
381055 23 
381060 1 
381065 31 
381068 13 
381078 1 
381085 6 
381089 5 
381107 16 
381115 5 
381118 4 
381125 21 
381132 4 
381137 3 
381147 1 
381176 2 
381184 25 
381187 2 
381191 8 
381195 4 
381201 13 
381204 4 
381214 13 
381222 28 
381225 26 
381237 5 
381241 3 
381244 12 
381253 11 
381260 13 
381271 13 
381278 21 
381286 38 
381307 31 
381323 13 
381328 4 
381336 60 
381351 3 
381356 12 
381371 7 
381376 6 
381379 3 
381383 6 
381389 2 
381392 2 
381416 92 
381426 53 
381431 14 
381438 24 
381443 31 
381454 8 
381457 11 
381463 24 
381466 1 
381469 11 
381477 129 
381488 19 
381496 46 
381501 6 
381508 138 
381518 23 
381530 101 
381565 70 
381609 62 
381612 116 
381617 1 
381632 2 
381637 2 
381643 113 
381654 58 
381665 74 
381669 31 
381674 21 
381682 18 
381685 3 
381692 20 
381704 2 
381721 2 
381725 76 
381728 10 
381732 23 
381737 85 
381743 64 
381750 20 
381755 8 
381760 27 
381767 1 
381770 12 
381781 17 
381786 2 
381790 15 
381795 27 
381801 10 
381812 3 
381823 1 
381830 203 
381837 3 
381876 27 
381885 16 
381905 7 
381910 42 
381917 3 
381924 31 
381943 4 
381957 4 
381977 3 
381981 12 
382004 4 
382016 6 
382140 32 
382148 63 
382156 90 
382178 4 
382255 5 
382258 5 
382502 21 
382516 6 
382529 16 
382602 21 
382623 3 
382633 16 
382641 11 
382646 7 
382650 2 
382693 5 
382714 1 
382735 5 
382741 2 
382753 26 
382774 5 
382784 3 
382825 4 
382839 2 
382848 2 
382852 21 
382872 1 
382877 78 
382885 90 
382891 108 
382901 11 
382925 26 
382935 73 
382949 114 
382964 26 
382973 3 
382985 5 
382991 3 
383020 5 
383030 8 
383073 1 
383083 101 
383095 3 
383111 7 
383116 5 
383122 40 
383218 56 
383230 7 
383292 38 
383307 3 
383412 15 
383442 6 
383557 15 
383579 46 
383587 1 
383622 1 
383748 2 
383763 3 
383867 1 
383909 1 
383962 1 
383972 13 
384057 1 
384094 4 
384112 28 
384119 17 
384252 3 
384275 25 
384283 2 
384299 5 
384310 2 
384331 1 
384337 38 
384349 8 
384357 22 
384362 21 
384373 40 
384382 9 
384400 25 
384434 11 
384442 45 
384515 3 
384523 4 
384532 3 
384552 14 
384569 1 
384600 2 
384605 14 
384665 12 
384722 63 
384892 4 
384985 2 
385015 23 
385134 5 
385213 2 
385226 1 
385240 1 
385282 2 
385432 15 
385476 6 
385630 53 
385705 10 
385767 1 
385783 32 
385804 26 
385812 24 
385823 5 
385850 9 
385946 11 
385964 1 
385971 1 
385979 32 
386000 3 
386015 1 
386111 4 
386114 2 
386130 3 
386135 15 
386141 1 
386146 3 
386153 16 
386161 3 
386165 6 
386174 3 
386181 2 
386187 6 
386195 9 
386211 2 
386232 9 
386235 7 
386243 2 
386252 3 
386374 1 
386395 6 
386428 54 
386503 21 
386556 92 
386564 18 
386661 3 
386678 3 
386682 5 
386686 3 
386700 22 
386704 14 
386708 3 
386721 4 
386734 35 
386740 14 
386760 6 
386768 10 
386781 25 
386790 8 
386821 11 
386848 46 
386883 8 
386903 11 
386976 20 
387052 46 
387079 13 
387099 15 
387139 1 
387204 2 
387216 4 
387219 10 
387386 3 
387574 3 
387624 4 
387748 12 
387803 8 
387819 2 
387845 1 
387975 23 
388122 27 
388302 45 
388387 53 
388413 17 
388541 11 
388595 6 
388665 17 
388675 6 
388686 2 
388693 12 
388726 11 
388786 23 
388794 10 
388821 92 
388844 1 
388879 84 
388889 4 
389034 33 
389056 1 
389076 22 
389085 30 
389103 20 
389215 1 
389250 3 
389257 5 
389264 9 
389272 8 
389276 4 
389284 7 
389289 1 
389295 6 
389301 5 
389309 1 
389489 1 
389543 12 
389755 3 
389791 1 
389808 3 
389881 37 
389910 2 
389919 61 
389933 2 
389939 17 
389943 25 
389946 7 
389949 1 
389961 4 
389968 1 
389971 4 
389977 28 
389984 2 
389992 10 
389998 8 
390012 1 
390018 8 
390027 87 
390037 19 
390040 2 
390043 12 
390052 5 
390055 10 
390060 17 
390070 26 
390076 5 
390093 6 
390230 11 
390258 38 
390369 1 
390398 11 
390555 1 
390563 95 
390571 3 
390574 3 
390579 11 
390584 1 
390594 78 
390614 27 
390618 61 
390634 27 
390638 20 
390662 122 
390674 41 
390704 16 
390835 20 
390857 27 
390865 4 
390879 106 
390964 22 
390970 26 
390992 2 
391031 1 
391065 8 
391108 75 
391112 2 
391139 48 
391194 4 
391209 2 
391217 2 
391238 3 
391249 22 
391293 29 
391298 2 
391322 2 
391328 2 
391355 1 
391390 15 
391410 26 
391424 28 
391436 27 
391460 18 
391467 1 
391476 36 
391483 23 
391490 66 
391507 3 
391510 16 
391517 6 
391530 5 
391551 10 
391556 8 
391562 1 
391566 4 
391570 56 
391574 1 
391590 77 
391603 8 
391610 41 
391617 16 
391625 18 
391632 1 
391637 12 
391649 6 
391655 15 
391664 1 
391669 6 
391678 21 
391687 113 
391695 41 
391702 66 
391707 78 
391713 23 
391726 62 
391747 2 
391751 13 
391754 4 
391763 47 
391787 4 
391793 10 
391814 28 
391822 1 
391828 12 
391835 2 
391839 4 
391846 26 
391850 68 
391854 44 
391857 22 
391875 36 
391884 115 
391888 3 
391891 3 
391913 3 
391917 21 
391940 8 
391947 4 
391968 24 
391972 1 
391979 26 
391991 10 
391995 1 
392032 5 
392044 13 
392052 8 
392117 4 
392142 1 
392166 6 
392196 1 
392199 2 
392216 2 
392220 1 
392224 1 
392249 1 
392287 1 
392315 31 
392327 5 
392333 4 
392364 2 
392367 1 
392374 5 
392381 2 
392385 1 
392394 14 
392405 3 
392409 1 
392415 12 
392430 13 
392446 6 
392451 1 
392492 6 
392521 53 
392558 56 
392589 77 
392608 2 
392620 1 
392628 1 
392634 1 
392637 1 
392650 29 
392657 5 
392663 40 
392669 7 
392682 4 
392689 4 
392697 26 
392710 4 
392758 53 
392789 47 
392792 1 
392805 28 
392812 2 
392830 11 
392835 10 
392921 1 
392941 15 
392958 4 
392963 3 
393001 2 
393014 12 
393062 5 
393171 1 
393186 1 
393234 6 
393237 5 
393242 12 
393247 3 
393253 12 
393258 38 
393263 7 
393292 31 
393308 47 
393315 59 
393319 3 
393324 57 
393332 103 
393381 17 
393387 51 
393398 71 
393425 54 
393429 15 
393543 47 
393561 29 
393572 14 
393580 5 
393606 2 
393665 30 
393681 21 
393887 75 
393936 68 
394145 12 
394176 2 
394181 14 
394187 9 
394191 2 
394200 7 
394245 393 
394250 5 
394273 6 
394285 5 
394323 1 
394335 1 
394355 1 
394479 14 
394521 6 
394551 1 
394603 1 
394830 1 
394834 5 
394980 2 
394983 2 
394989 2 
394994 4 
395012 4 
395018 4 
395059 2 
395070 2 
395085 2 
395206 5 
395223 4 
395232 6 
395239 1 
395244 1 
395255 70 
395273 3 
395366 5 
395390 15 
395393 2 
395403 2 
395427 2 
395476 1 
395578 1 
395582 3 
395611 14 
395633 2 
395664 4 
395681 10 
395717 4 
398340 19 
398349 6 
398359 106 
398375 6 
398386 66 
398396 10 
398402 15 
398407 3 
398412 26 
398431 7 
398442 4 
398448 20 
398458 81 
398466 12 
398473 7 
398486 3 
398492 10 
398495 3 
398498 1 
398514 21 
398526 1 
398622 9 
398630 32 
400934 3 
400943 33 
400948 5 
400952 102 
400966 29 
400969 5 
400974 53 
400978 21 
400985 58 
400991 31 
401003 1 
401019 29 
401032 39 
401039 1 
401044 1 
401056 1 
401061 8 
401070 13 
401081 157 
401094 1 
401099 1 
401114 64 
401119 11 
401130 2 
401144 4 
401257 1 
401292 1 
401307 2 
401333 4 
401341 1 
401429 4 
401459 1 
401469 69 
401485 95 
401515 7 
401656 9 
402234 1 
402672 20 
402680 5 
403241 1 
403251 7 
403258 6 
403358 3 
403405 1 
403746 4 
403806 3 
404033 1 
404113 5 
404126 8 
404137 35 
404340 15 
405297 2 
405412 6 
405425 5 
405434 152 
405444 88 
405453 123 
405461 72 
405464 1 
405503 1 
405513 44 
405530 5 
405538 3 
405541 1 
405632 4 
405642 2 
405705 7 
405800 11 
405804 1 
405810 15 
405813 47 
405876 15 
406009 78 
406042 34 
406047 20 
406054 100 
406061 3 
406067 127 
406077 2 
406080 64 
406088 19 
406100 29 
406145 15 
406175 16 
406182 3 
406194 8 
406208 3 
406215 30 
406251 30 
406259 54 
406265 16 
406268 4 
406273 5 
406283 10 
406293 1 
406296 13 
406310 23 
406318 1 
406329 1 
406359 3 
406362 6 
406366 4 
406397 1 
406408 1 
406422 1 
406426 8 
406430 4 
406456 13 
406478 2 
406483 1 
406487 5 
406513 1 
406619 1 
406682 22 
406724 9 
406768 49 
406781 1 
406881 2 
406899 6 
406903 12 
406931 80 
406944 45 
406951 31 
407025 116 
407089 7 
407101 31 
407130 10 
407149 28 
407185 2 
407198 1 
407214 8 
407224 66 
407229 1 
407233 6 
407238 3 
407247 53 
407255 31 
407277 16 
407282 1 
407290 15 
407297 41 
407303 4 
407308 2 
407316 7 
407330 12 
407337 9 
407342 15 
407348 41 
407357 25 
407361 6 
407369 163 
407379 144 
407386 22 
407391 14 
407395 4 
407399 2 
407402 2 
407425 4 
407429 7 
407438 9 
407442 1 
407447 136 
407454 3 
407457 1 
407461 25 
407485 19 
407490 44 
407495 28 
407501 75 
407510 38 
407516 61 
407520 12 
407523 3 
407529 2 
407542 1 
407553 2 
407560 2 
407579 16 
407640 6 
407647 11 
407655 26 
407692 36 
407771 3 
407781 1 
407826 7 
407880 1 
407979 30 
407986 2 
407994 3 
407999 1 
408002 16 
408007 2 
408012 3 
408015 5 
408020 1 
408034 9 
408047 2 
408063 12 
408075 22 
408151 2 
408183 28 
408193 17 
408213 9 
408218 1 
408221 1 
408224 15 
408228 17 
408231 8 
408253 50 
408263 19 
408290 1 
408341 4 
408370 25 
408378 12 
408386 23 
408389 2 
408394 54 
408400 24 
408405 33 
408414 13 
408428 29 
408436 9 
408439 34 
408445 1 
408547 4 
408562 6 
408582 4 
408588 5 
408601 2 
408610 9 
408615 16 
408629 74 
408640 426 
408650 79 
408656 18 
408661 14 
408669 304 
408681 70 
408689 24 
408704 14 
408714 15 
408724 223 
408738 84 
408742 11 
408745 3 
408758 59 
408765 12 
408771 60 
408777 24 
408799 4 
408811 4 
408814 1 
408818 14 
408826 40 
408839 24 
408849 44 
408854 6 
408862 19 
408891 7 
408905 1 
408917 1 
408937 2 
408944 1 
408952 13 
408975 1 
408995 52 
409001 17 
409008 1 
409067 6 
409070 6 
409098 8 
409114 14 
409141 11 
409205 2 
409229 4 
409251 13 
409266 3 
409276 39 
409287 28 
409307 64 
409315 19 
409322 4 
409326 5 
409339 5 
409347 9 
409398 28 
409431 3 
409449 2 
409482 3 
409504 1 
409509 5 
409512 1 
409524 14 
409545 8 
409554 1 
409620 1 
409660 3 
409670 4 
409732 2 
409740 88 
409791 1 
409855 1 
409924 23 
409936 6 
410039 5 
410044 4 
410108 6 
410198 12 
410311 19 
410327 30 
410333 26 
410436 22 
410461 3 
410468 1 
410489 154 
410504 40 
410513 23 
410616 1 
410637 12 
410649 1 
410653 4 
410656 6 
410664 1 
410679 76 
410769 45 
410778 33 
410790 18 
410794 82 
410803 44 
410815 10 
410826 12 
410834 1 
410837 56 
410844 31 
410848 80 
410857 105 
410866 39 
410870 17 
410884 7 
410890 16 
410895 8 
410898 1 
410920 16 
410935 2 
410938 13 
410946 82 
410957 83 
410965 22 
410974 50 
410981 16 
411103 55 
411109 2 
411140 1 
411148 16 
411151 16 
411273 33 
411304 15 
411310 46 
411330 9 
411450 26 
411460 112 
411480 17 
411496 7 
411785 5 
411848 1 
411852 48 
411858 6 
412007 3 
412160 4 
412183 2 
412186 5 
412194 1 
412307 1 
412313 4 
412326 13 
412414 5 
412536 97 
412575 33 
412675 4 
412684 2 
412757 35 
412974 8 
412980 5 
413096 10 
413100 5 
413267 47 
413302 1 
413312 20 
413319 2 
413326 27 
413370 1 
413445 56 
413454 19 
413459 11 
413496 49 
413520 16 
413623 34 
413641 56 
413646 9 
413651 38 
413661 16 
413664 11 
413672 16 
413676 12 
413696 4 
413700 337 
413710 24 
413719 2 
413793 2 
413825 4 
413847 16 
413852 28 
413857 50 
413918 102 
413983 9 
414014 14 
414027 1 
414038 3 
414051 2 
414054 2 
414060 41 
414069 5 
414090 5 
414104 19 
414108 7 
414210 1 
414235 1 
414261 14 
414304 1 
414335 78 
414349 16 
414396 6 
414406 8 
414435 19 
414476 4 
414496 26 
414508 6 
414565 3 
414606 1 
414723 7 
414745 4 
414812 27 
414836 46 
415007 28 
415014 30 
415033 20 
415055 21 
415122 1 
415185 1 
415210 18 
415239 1 
415317 5 
415340 14 
415353 10 
415366 28 
415379 24 
415387 50 
415394 5 
415400 6 
415404 14 
415408 1 
415413 7 
415419 87 
415427 52 
415441 1 
415455 3 
415464 14 
415469 2 
415489 19 
415498 9 
415503 24 
415508 18 
415519 9 
415523 6 
415539 1 
415547 2 
415560 9 
415573 1 
415579 22 
415589 11 
415595 60 
415606 21 
415614 169 
415621 7 
415633 99 
415716 16 
415724 89 
415730 18 
415740 4 
415789 3 
415797 3 
415863 2 
415937 10 
416134 1 
416175 62 
416412 9 
416488 8 
416495 42 
416558 5 
416561 3 
416615 1 
416628 65 
416635 1 
416657 118 
416666 1 
416697 2 
416775 2 
416788 2 
416795 2 
416836 13 
417041 16 
417326 10 
417389 10 
417464 18 
417497 6 
417524 29 
417614 1 
417621 1 
417638 3 
417656 3 
417828 1 
417979 35 
418146 5 
418151 8 
418167 9 
418175 7 
418187 18 
418195 5 
418212 3 
418222 6 
418230 16 
418233 1 
418238 76 
418242 5 
418250 167 
418260 35 
418272 8 
418337 4 
418346 23 
418361 9 
418368 7 
418372 122 
418387 31 
418402 14 
418446 1 
418459 3 
418495 1 
418522 9 
418533 7 
418590 3 
418597 10 
418737 6 
418788 6 
418843 5 
418910 2 
419070 45 
419074 8 
419081 2 
419126 13 
419191 5 
419212 2 
419217 23 
419230 11 
419251 57 
419259 23 
419290 9 
419297 28 
419303 37 
419309 36 
419315 4 
419319 1 
419326 1 
419339 107 
419348 31 
419360 2 
419368 1 
419378 41 
419404 68 
419413 35 
419422 12 
419430 4 
419435 3 
419438 68 
419446 126 
419454 51 
419459 232 
419469 39 
419476 34 
419482 18 
419497 81 
419503 42 
419509 3 
419514 5 
419517 63 
419523 64 
419527 7 
419530 14 
419542 53 
419548 26 
419559 404 
419566 88 
419574 65 
419588 104 
419592 3 
419601 12 
419611 48 
419614 48 
419623 192 
419633 18 
419645 215 
419655 3 
419665 22 
419669 5 
419673 148 
419681 90 
419686 9 
419697 10 
419710 10 
419736 6 
419742 4 
419756 3 
419761 8 
419776 2 
419784 7 
419795 7 
419808 30 
419816 18 
419821 30 
419828 100 
419837 204 
419845 8 
419853 77 
419868 6 
419877 6 
419881 1 
419886 23 
419893 45 
419900 3 
419908 11 
419928 170 
419938 3 
419944 73 
419948 2 
419966 12 
419970 61 
419979 18 
419990 101 
419997 15 
420004 9 
420014 10 
420019 21 
420025 2 
420035 1 
420063 1 
420069 2 
420073 34 
420077 8 
420099 1 
420124 8 
420130 5 
420150 5 
420167 9 
420195 2 
420223 5 
420227 7 
420233 29 
420317 36 
420327 3 
420333 5 
420339 6 
420404 2 
420484 22 
420496 4 
420573 2 
420588 7 
420623 20 
420702 1 
420776 7 
420863 4 
420927 1 
421000 61 
421152 13 
421223 33 
421257 12 
421526 2 
421545 4 
421624 1 
421678 27 
421705 1 
421812 62 
421836 1 
421881 2 
421891 102 
422072 5 
422244 2 
422259 3 
422265 3 
422486 1 
422489 1 
422798 2 
423070 9 
423100 8 
423119 7 
423131 4 
423149 4 
423154 1 
423159 8 
423175 2 
423179 2 
423185 4 
423190 6 
423194 9 
423204 36 
423209 7 
423212 6 
423216 46 
423224 2 
423238 12 
423260 26 
423268 21 
423286 13 
423293 12 
423303 1 
423306 27 
423314 15 
423320 1 
423324 13 
423328 23 
423335 3 
423344 35 
423351 3 
423354 1 
423359 16 
423364 6 
423373 49 
423384 3 
423399 2 
423414 20 
423424 119 
423435 5 
423439 1 
423450 7 
423454 3 
423467 11 
423509 6 
423515 9 
423602 4 
423616 55 
423624 129 
423646 1 
423652 32 
423662 46 
423691 103 
423702 42 
423716 206 
423735 41 
424377 3 
424819 9 
424837 1 
424848 12 
424856 1 
424875 1 
424905 4 
424965 2 
424968 6 
424972 3 
425864 1 
425891 1 
425901 1 
425905 1 
425921 1 
425935 2 
425940 2 
425977 3 
425981 1 
425991 2 
425998 1 
426023 1 
426032 2 
426041 1 
426050 2 
426062 2 
426197 6 
426208 11 
426212 18 
426321 1 
426334 2 
426440 5 
426497 46 
426514 65 
426526 12 
426538 1 
426572 6 
426579 4 
426585 3 
426594 2 
426605 1 
426610 4 
426619 28 
426728 1 
426797 18 
426813 6 
426829 12 
426844 21 
426860 35 
426868 3 
426886 23 
426895 6 
426900 3 
426910 2 
426914 1 
426923 18 
426928 4 
426943 19 
426949 12 
426955 17 
426961 1 
426964 4 
426971 13 
426982 8 
426995 9 
427002 5 
427007 12 
427071 18 
427082 31 
427088 5 
427095 14 
427103 1 
427109 4 
427114 1 
427122 8 
427530 7 
427539 24 
427548 39 
427557 9 
427560 1 
427565 8 
427569 50 
427576 50 
427581 61 
427590 2 
427599 70 
427606 4 
427610 1 
427644 12 
427666 3 
427673 1 
427678 3 
427684 1 
427703 3 
427808 13 
427833 6 
427848 4 
427864 2 
427873 1 
428010 24 
428083 1 
428201 13 
428228 44 
428337 18 
428361 3 
428397 59 
428405 34 
428495 4 
428521 33 
428550 30 
428577 10 
428625 2 
428729 1 
428751 6 
428872 14 
428951 20 
428973 2 
429040 5 
429152 1 
429223 1 
429229 6 
429253 1 
429300 10 
429305 2 
429315 7 
429327 2 
429332 7 
429340 1 
429346 3 
429372 1 
429384 6 
429388 1 
429408 2 
429415 4 
429425 7 
429429 1 
429437 4 
429459 2 
429545 1 
429553 2 
429579 33 
429660 15 
429672 1 
429686 1 
429689 39 
429722 104 
429773 1 
429865 39 
429976 132 
430065 1 
430141 24 
430191 38 
430337 17 
430372 2 
430435 37 
430475 1 
430534 13 
430561 2 
430590 8 
430597 7 
430757 15 
430775 10 
430790 13 
430793 1 
430907 9 
430995 6 
431085 14 
431096 68 
431108 43 
431124 96 
431132 4 
431198 14 
431212 6 
431240 1 
431247 2 
431284 3 
431288 17 
431291 15 
431304 4 
431308 44 
431329 13 
431332 94 
431339 4 
431344 8 
431361 14 
431378 1 
431383 3 
431395 3 
431402 2 
431428 1 
431432 14 
431450 8 
431453 3 
431461 2 
431466 9 
431484 10 
431490 25 
431510 11 
431529 29 
431537 1 
431540 12 
431553 52 
431562 80 
431579 27 
431593 14 
431603 5 
431606 2 
431615 46 
431622 23 
431641 1 
431650 8 
431658 6 
431664 5 
431668 4 
431700 1 
431780 3 
431800 1 
431817 6 
431822 12 
431826 7 
431829 14 
431837 2 
431842 5 
431845 28 
431852 18 
431859 17 
431888 3 
431895 16 
431900 3 
431908 3 
431917 11 
431923 88 
431926 33 
431934 17 
431945 2 
431950 2 
431965 15 
431985 4 
432069 25 
432099 13 
432105 30 
432110 36 
432138 4 
432142 43 
432158 18 
432264 103 
432422 1 
432441 2 
432476 1 
432481 1 
432485 3 
432500 9 
432574 25 
432607 3 
432778 44 
433303 23 
433343 1 
433486 3 
433517 6 
433532 1 
433630 12 
433643 29 
433706 1 
433802 5 
433843 28 
433878 23 
433981 20 
434016 25 
434044 14 
434132 2 
434155 109 
434159 8 
434171 17 
434178 85 
434184 7 
434188 3 
434192 13 
434224 12 
434229 2 
434235 15 
434244 74 
434247 3 
434251 23 
434254 1 
434274 2 
434283 3 
434290 6 
434294 42 
434377 1 
434430 19 
434442 14 
434539 22 
434769 16 
434791 6 
434797 6 
434811 8 
434940 123 
435075 2 
435106 12 
435243 17 
435296 3 
435413 38 
435420 37 
435447 45 
435453 2 
435598 11 
435609 11 
435617 19 
435626 21 
435751 19 
435754 1 
435765 54 
435776 64 
435786 71 
435794 49 
435802 210 
435838 33 
435849 410 
435860 34 
435871 1 
435893 6 
435899 20 
435902 1 
435908 66 
435913 1 
436048 1 
436076 16 
436080 1 
436092 9 
436095 3 
436148 1 
436220 1 
436225 25 
436239 2 
436265 5 
436281 1 
436455 2 
436595 3 
436603 20 
436671 9 
436734 3 
436757 1 
436769 3 
436775 2 
436778 2 
436789 1 
436792 5 
436795 4 
436832 7 
436854 11 
436864 4 
439399 5 
439622 1 
439670 8 
439679 3 
439708 4 
439811 35 
440100 3 
440114 58 
440611 4 
440780 24 
440829 1 
441007 2 
441014 5 
441021 6 
441037 29 
441040 1 
441125 18 
441147 43 
441151 20 
441159 1 
441164 1 
441190 68 
441204 1 
441218 1 
441224 1 
441342 4 
441358 8 
441364 14 
441372 8 
441386 101 
441391 5 
441400 4 
441406 5 
441410 40 
441421 73 
441442 37 
441446 14 
441465 2 
441479 50 
441497 3 
441524 2 
441575 5 
441784 45 
441797 4 
441813 85 
441827 15 
441835 1 
441959 18 
441981 34 
441985 24 
441998 28 
442006 7 
442061 70 
442310 11 
442479 2 
442485 1 
442599 7 
442695 7 
442783 1 
442795 20 
442817 2 
442856 50 
442915 3 
442955 3 
443034 7 
443040 19 
443095 26 
443132 23 
443214 1 
443272 2 
443284 33 
443437 26 
443464 105 
443477 36 
443501 1 
443529 1 
443665 27 
443743 8 
443841 1 
443937 1 
443997 1 
444068 3 
444494 5 
444753 11 
444757 1 
444767 13 
444779 26 
444789 12 
444797 7 
444801 4 
444809 1 
444815 15 
444822 24 
444828 5 
444833 3 
444837 13 
444844 5 
444848 16 
444862 23 
444866 83 
444910 38 
444917 32 
444922 16 
444929 83 
444939 10 
444942 4 
444951 6 
444983 3 
444986 9 
444989 2 
445053 1 
445104 5 
445617 1 
445840 5 
446453 9 
446743 12 
446775 13 
446909 15 
446913 23 
446934 15 
447060 4 
447070 21 
447079 8 
447116 1 
447231 6 
447238 2 
447278 6 
447350 2 
447387 7 
447393 5 
447399 2 
447406 9 
447409 1 
447419 4 
447422 163 
447432 169 
447442 1 
447445 120 
447458 3 
447472 1 
447478 25 
447484 40 
447514 26 
447521 1 
447532 4 
447539 39 
447628 16 
447634 22 
447660 14 
447688 2 
447692 32 
447695 1 
447711 6 
447727 2 
447798 6 
447822 8 
447864 41 
447871 7 
447892 7 
448043 6 
448052 2 
448058 1 
448073 1 
448217 16 
448237 2 
448260 7 
448424 10 
448717 1 
448886 27 
448891 1 
449000 1 
449047 12 
449050 20 
449192 45 
449202 4 
449205 10 
449209 8 
449322 12 
449350 1 
449354 1 
449366 2 
449370 31 
449386 1 
449392 1 
449399 23 
449406 1 
449416 11 
449422 5 
449428 37 
449432 2 
449440 5 
449448 16 
449457 9 
449462 6 
449467 2 
449474 13 
449488 11 
449492 4 
449503 16 
449508 5 
449662 6 
449696 2 
449737 1 
449799 9 
449804 1 
449811 4 
449822 4 
449858 20 
449864 47 
449942 6 
449983 11 
449990 10 
450016 11 
450038 39 
450042 3 
450050 26 
450164 6 
450182 35 
450300 2 
450328 12 
450345 1 
450353 1 
450401 4 
450450 17 
450466 9 
450478 3 
450519 1 
450534 33 
450550 6 
450553 36 
450573 5 
450577 9 
450585 41 
450593 51 
450604 1 
450608 12 
450625 6 
450637 39 
450646 2 
450654 102 
450658 10 
450677 1 
450709 90 
450751 7 
450759 10 
450781 2 
450785 15 
450804 40 
450812 23 
450817 15 
450860 58 
450901 21 
450937 38 
450945 94 
450976 12 
451004 22 
451245 3 
451378 2 
451432 5 
451448 8 
451459 10 
451477 2 
451489 1 
451497 3 
451611 10 
451631 7 
451672 1 
451699 52 
451732 3 
451741 22 
451802 37 
451811 1 
451816 34 
451824 1 
451882 19 
451897 221 
451914 30 
451946 8 
451998 1 
452007 1 
452018 43 
452078 21 
452089 47 
452123 1 
452149 12 
452158 6 
452178 1 
452184 48 
452197 21 
452214 1 
452218 3 
452290 5 
452295 58 
452300 13 
452305 4 
452313 123 
452318 4 
452327 4 
452333 71 
452340 1 
452350 5 
452358 2 
452370 25 
452426 18 
452450 14 
452457 1 
452469 105 
452499 11 
452505 30 
452512 95 
452524 9 
452527 2 
452546 96 
452555 37 
452565 46 
452570 2 
452575 48 
452580 1 
452598 4 
452604 36 
452891 4 
452907 16 
452937 38 
453042 1 
453047 2 
453071 27 
453087 2 
453101 4 
453121 8 
453250 5 
453293 6 
453296 14 
453300 15 
453308 9 
453315 7 
453323 13 
453421 52 
453467 30 
453475 8 
453484 39 
453501 184 
453511 32 
453518 15 
453524 8 
453538 15 
453542 23 
453547 15 
453552 3 
453560 17 
453577 16 
453588 16 
453596 25 
453661 82 
453694 33 
453704 7 
453711 14 
453718 2 
453771 56 
453902 13 
453926 8 
453980 1 
454013 5 
454130 2 
454258 1 
454277 38 
454314 3 
454455 6 
454471 1 
454565 2 
454591 1 
454596 38 
454609 3 
454613 3 
454616 44 
454620 55 
454629 1 
454632 188 
454653 5 
454660 98 
454666 6 
454678 36 
454686 78 
454699 3 
454703 1 
454710 10 
454722 40 
454728 49 
454737 14 
454746 101 
454756 15 
454760 12 
454765 44 
454773 1 
454777 1 
454790 7 
454887 9 
454895 27 
454906 1 
454909 9 
454912 34 
454917 1 
454943 19 
454999 8 
455021 30 
455030 12 
455081 50 
455121 17 
455280 6 
455351 13 
455372 15 
455424 3 
455447 4 
455558 10 
455565 1 
455580 2 
455592 3 
455625 21 
455658 13 
455688 3 
455692 3 
455699 11 
455750 21 
455771 1 
455777 9 
455913 23 
455931 8 
455968 3 
456091 14 
456172 7 
456180 5 
456184 26 
456200 5 
456231 7 
456254 31 
456352 74 
456496 1 
456555 40 
456643 2 
456657 8 
456661 3 
456691 8 
456714 3 
456774 7 
456859 1 
456910 20 
456961 33 
457142 2 
457160 1 
457243 4 
457246 4 
457432 3 
457467 1 
457551 2 
457554 18 
457583 2 
457627 1 
457650 5 
457664 1 
457674 4 
457772 9 
457796 1 
457935 1 
458431 9 
458436 6 
458441 38 
458449 5 
458452 23 
458456 1 
458465 1 
458472 78 
458484 13 
458488 111 
458492 8 
458496 20 
458502 6 
458509 57 
458564 47 
458570 9 
458575 97 
458584 33 
458589 41 
458595 1 
458598 10 
458617 149 
458626 3 
458631 41 
458665 15 
458683 4 
458686 18 
458689 21 
458705 8 
458712 5 
458715 52 
458723 22 
458751 7 
458762 135 
458768 3 
458779 53 
458785 23 
458792 2 
458797 10 
458824 15 
460203 6 
460222 25 
460233 7 
460372 1 
460406 25 
460538 1 
460545 3 
460548 31 
460553 4 
460557 9 
460568 1 
460574 2 
460589 1 
460609 35 
460615 1 
460623 9 
460645 35 
460727 2 
460733 44 
460736 14 
460746 4 
460760 1 
460784 117 
460795 34 
460802 27 
460878 41 
460920 1 
460929 7 
460948 19 
460959 1 
460966 68 
460999 23 
461004 5 
461013 28 
461039 4 
461129 46 
461132 66 
461167 14 
461197 3 
461259 25 
461468 2 
461479 3 
461531 1 
461624 2 
461642 8 
461662 12 
461703 1 
461707 4 
461763 7 
461778 4 
461804 11 
461812 3 
461829 1 
461856 1 
461915 17 
461935 7 
461941 2 
461944 8 
461957 10 
461962 1 
461970 1 
461976 77 
461990 25 
461998 27 
462003 1 
462006 4 
462010 3 
462017 40 
462028 18 
462033 20 
462037 47 
462045 12 
462051 5 
462059 21 
462074 1 
462081 61 
462154 59 
462296 1 
462316 2 
462419 1 
462442 13 
462491 1 
462507 1 
462519 2 
462542 1 
462609 2 
462652 7 
462687 5 
462708 1 
462805 17 
463123 1 
463224 2 
463304 2 
463530 7 
463782 19 
463843 10 
463928 19 
464093 10 
464099 12 
464104 4 
464267 5 
464383 1 
464491 8 
464497 21 
464539 12 
464585 2 
464604 1 
464707 4 
464718 19 
464866 9 
465058 3 
465758 1 
465810 1 
465825 1 
465833 7 
465838 14 
465847 15 
465937 1 
465962 14 
465976 4 
465979 1 
465999 7 
466036 3 
466047 5 
466053 1 
466061 10 
466066 8 
466069 16 
466084 1 
466090 6 
466099 4 
466115 57 
466126 1 
466130 2 
466148 19 
466153 8 
466158 25 
466165 280 
466171 1 
466182 3 
466214 15 
466232 25 
466239 7 
466247 1 
466254 2 
466266 32 
466270 3 
466273 18 
466279 5 
466284 51 
466290 22 
466298 115 
466308 4 
466314 64 
466320 13 
466338 45 
466346 6 
466350 4 
466353 7 
466376 2 
466381 28 
466388 5 
466392 3 
466398 7 
466402 10 
466409 7 
466414 18 
466418 2 
466423 17 
466458 10 
466463 6 
466471 22 
466501 20 
466508 62 
466520 82 
466530 6 
466536 5 
466569 3 
466586 47 
466591 10 
466603 160 
466624 3 
466741 6 
466809 24 
466823 4 
466856 11 
466872 9 
466879 1 
466907 43 
466920 140 
466936 55 
466968 22 
466977 7 
466982 18 
466989 13 
466993 5 
467002 14 
467006 26 
467019 276 
467025 2 
467029 39 
467096 2 
467101 61 
467111 39 
467117 36 
467124 8 
467132 31 
467143 16 
467149 44 
467157 1 
467301 187 
467317 16 
467335 51 
467441 12 
467471 4 
467474 13 
467477 2 
467495 3 
467500 1 
467619 25 
467661 37 
467679 16 
467748 8 
467827 3 
467830 1 
467914 1 
467955 40 
467965 1 
467971 2 
467987 1 
468082 1 
468220 1 
468237 9 
468259 10 
468298 32 
468385 87 
468614 1 
468741 8 
469023 38 
469066 4 
469139 1 
469219 20 
469233 1 
469298 89 
469318 15 
469353 3 
469361 38 
469365 6 
469431 6 
469509 52 
469630 1 
469645 2 
469648 1 
469655 1 
469660 1 
469682 4 
469718 1 
469722 2 
469742 1 
469789 53 
469846 5 
469852 4 
469886 6 
470044 2 
472771 5 
473614 6 
473905 1 
473908 1 
473940 42 
473997 15 
474025 6 
474031 35 
474061 33 
474071 23 
474080 4 
474088 11 
474104 2 
474109 7 
474112 10 
474118 41 
474121 1 
474152 2 
474160 20 
474172 1 
474185 1 
474189 1 
474198 60 
474206 40 
474209 1 
474213 38 
474221 132 
474235 1 
474251 2 
474262 5 
474271 4 
474277 22 
474280 18 
474328 7 
474343 2 
474384 2 
474437 19 
474440 56 
474461 68 
474471 10 
474545 15 
474569 1 
474610 37 
474620 9 
474635 10 
474649 38 
474653 6 
474672 121 
474743 3 
474765 2 
474876 2 
474951 6 
475007 14 
475044 12 
475060 5 
475076 2 
475143 2 
475148 10 
475178 23 
475210 1 
475243 2 
475353 59 
475383 2 
475420 9 
475505 1 
475509 1 
475561 3 
475658 25 
475669 46 
475732 25 
475803 1 
475832 1 
475861 25 
475945 12 
475989 7 
476077 11 
476105 2 
476112 44 
476122 12 
476134 28 
476156 1 
476219 5 
476230 12 
476236 1 
476290 103 
476321 1 
476329 6 
476349 2 
476370 24 
476375 9 
476397 3 
476447 9 
476464 25 
476473 4 
476493 3 
476507 6 
476515 11 
476543 1 
476549 17 
476557 5 
476564 17 
476594 22 
476598 33 
476603 19 
476624 45 
476630 31 
476633 21 
476638 10 
476649 152 
476660 11 
476663 4 
476671 11 
476677 16 
476689 154 
476702 1 
476707 56 
476712 36 
476719 79 
476730 310 
476761 1 
476795 23 
476804 87 
476816 14 
476825 32 
476833 15 
476838 3 
476844 10 
476849 4 
476857 52 
476867 189 
476882 84 
476887 3 
476891 8 
476900 87 
476906 32 
476911 20 
476922 16 
476933 38 
476945 4 
476954 20 
476957 1 
477026 1 
477044 1 
477052 5 
477075 48 
477079 42 
477093 5 
477102 8 
477115 13 
477122 1 
477128 9 
477142 92 
477158 102 
477165 281 
477173 97 
477186 11 
477198 58 
477263 44 
477280 53 
477295 11 
477312 65 
477317 9 
477325 180 
477352 5 
477357 44 
477363 7 
477366 12 
477369 1 
477399 65 
477406 5 
477412 7 
477418 4 
477422 1 
477448 1 
477452 5 
477461 21 
477468 10 
477473 2 
477481 11 
477485 1 
477489 77 
477498 16 
477503 6 
477507 9 
477544 32 
477548 14 
477559 2 
477580 10 
477586 4 
477591 3 
477595 5 
477635 1 
479148 1 
479154 11 
479160 1 
479167 1 
479173 13 
479178 22 
479181 4 
479191 71 
479198 3 
479203 22 
479215 1 
479229 5 
479242 27 
479248 10 
479258 3 
479262 20 
479413 11 
479461 17 
479516 1 
479586 4 
479709 8 
479737 4 
479757 26 
479768 5 
479783 26 
479795 1 
479815 4 
479846 52 
479894 4 
480105 20 
480147 9 
480157 1 
480164 6 
480226 1 
480257 1 
480308 12 
480490 2 
480503 1 
480537 5 
480717 1 
481012 26 
481018 45 
481027 5 
481030 1 
481033 13 
481037 1 
481044 120 
481055 128 
481063 116 
481071 10 
481077 34 
481104 4 
481115 1 
481120 13 
481127 34 
481135 36 
481144 41 
481154 88 
481178 131 
481184 44 
481219 16 
481292 16 
481385 1 
481391 33 
483517 5 
483533 15 
483560 26 
483567 11 
483574 36 
483579 1 
483582 5 
483585 135 
483592 4 
483606 5 
483623 2 
483626 1 
483633 2 
483651 18 
483657 77 
483662 10 
483667 9 
483670 1 
483677 17 
483681 44 
483687 56 
483695 42 
483703 27 
483712 1 
483723 6 
483726 1 
483782 4 
483833 44 
483849 80 
483871 8 
483874 65 
483879 7 
484046 39 
484159 19 
484207 33 
484212 1 
484226 63 
484229 1 
484240 2 
484248 23 
484542 27 
484566 3 
484576 18 
484583 3 
484592 124 
484602 11 
484609 3 
484615 8 
484625 3 
484658 25 
484661 19 
484664 1 
484674 3 
484679 41 
484686 16 
484695 3 
484698 5 
484706 3 
484714 4 
484729 1 
484745 1 
484803 1 
484829 2 
485023 1 
485042 36 
485146 28 
485150 2 
486763 15 
486771 3 
486777 6 
486782 15 
486798 27 
486808 8 
486813 18 
486826 1 
486834 13 
486838 3 
486843 2 
486853 35 
486863 94 
486877 1 
486885 57 
486891 1 
486922 4 
486939 15 
487010 19 
487021 11 
487083 4 
487092 1 
487117 1 
487121 1 
487135 32 
487161 1 
487198 7 
487211 1 
487219 2 
487224 2 
487229 3 
487281 4 
487347 25 
487366 4 
487376 8 
487386 1 
487417 2 
487531 23 
487545 16 
487555 7 
487591 14 
487599 4 
487628 45 
487701 166 
487757 14 
487896 46 
487952 1 
488054 83 
488075 74 
488092 3 
488127 2 
488131 1 
488257 2 
488265 1 
488359 22 
488369 7 
488414 18 
488424 35 
488432 59 
488439 117 
488442 1 
488450 6 
488480 10 
488545 8 
488555 1 
488585 1 
488591 18 
488608 19 
488625 1 
488677 1 
488680 1 
488688 1 
488699 1 
488710 21 
488727 141 
488741 18 
488744 40 
488778 1 
488791 2 
488816 37 
488850 5 
488892 33 
488898 142 
488908 24 
488912 2 
488915 31 
488919 7 
488944 2 
488949 14 
489126 1 
489272 37 
489287 2 
489319 2 
489843 37 
490005 3 
490065 19 
490193 5 
490383 4 
490483 48 
490503 4 
490513 19 
490534 5 
490537 13 
490547 10 
490563 3 
490566 1 
490572 2 
490594 30 
490608 49 
490615 106 
490621 81 
490629 106 
490634 10 
490638 111 
490647 7 
490650 2 
490678 37 
490686 119 
490704 252 
490714 20 
490719 4 
490725 22 
490731 8 
490735 9 
490741 3 
490751 4 
490762 10 
490770 21 
490778 2 
490781 1 
490785 15 
490789 200 
490800 13 
490804 4 
490812 42 
490822 83 
490828 147 
490836 1 
490843 2 
490853 47 
490856 19 
490862 71 
490871 36 
490884 12 
490895 1 
490902 74 
490912 9 
490928 36 
490944 76 
490958 13 
490963 21 
490970 13 
490977 17 
490988 77 
490998 95 
491013 105 
491020 5 
491023 2 
491032 65 
491042 44 
491050 41 
491063 174 
491077 3 
491109 27 
491119 89 
491126 18 
491130 64 
491136 91 
491142 5 
491147 23 
491158 2 
491162 30 
491166 38 
491170 41 
491180 31 
491205 2 
491210 3 
491254 14 
491266 49 
491275 9 
491290 14 
491331 4 
491341 30 
491349 2 
491677 2 
491772 4 
492008 1 
492881 6 
492884 3 
492897 10 
492903 5 
492907 4 
492930 29 
492947 16 
492955 5 
492974 5 
492980 23 
492990 10 
492993 1 
493010 40 
493013 13 
493019 2 
493024 1 
493039 1 
493086 21 
493098 20 
493106 2 
493129 1 
493145 2 
493177 2 
493207 184 
493226 4 
493230 1 
493255 9 
493263 4 
493388 38 
493391 1 
493396 11 
493477 28 
493521 26 
493550 4 
493592 1 
493658 1 
493801 2 
493832 3 
493838 32 
493842 67 
493868 1 
494005 10 
494085 25 
494159 3 
494171 39 
494180 7 
494183 14 
494189 20 
494196 5 
494201 3 
494206 42 
494227 15 
494245 6 
494251 9 
494257 8 
494277 2 
494283 3 
494294 7 
494302 1 
494412 3 
494589 13 
494600 70 
494630 35 
494640 1 
494889 8 
494937 2 
495018 15 
495061 2 
495189 1 
495197 26 
495203 1 
495228 2 
495240 46 
495247 2 
495386 2 
495404 19 
495408 5 
495414 49 
495421 2 
495428 40 
495435 42 
495441 13 
495449 54 
495456 3 
495470 3 
495485 8 
495491 1 
495499 53 
495509 15 
495518 8 
495524 1 
495529 10 
495543 6 
495656 17 
495664 10 
495674 23 
495682 1 
495870 1 
495895 12 
496146 1 
496501 10 
496504 13 
496591 8 
496825 3 
496935 65 
496949 6 
496954 13 
496971 5 
496981 9 
496984 1 
496990 15 
496995 154 
497001 8 
497009 222 
497015 2 
497046 28 
497057 19 
497064 29 
497068 3 
497077 25 
497081 42 
497084 2 
497093 2 
497104 17 
497126 4 
497268 2 
497303 100 
498259 3 
499261 1 
499279 5 
499286 4 
499297 3 
499400 4 
499467 17 
499479 1 
499499 7 
499512 10 
499518 2 
499578 9 
499669 52 
499743 17 
499801 2 
499901 25 
499952 24 
500037 8 
500079 231 
500137 2 
500330 31 
500357 4 
500390 2 
500419 23 
500441 6 
500481 38 
500515 2 
500606 1 
500620 1 
500640 13 
500674 7 
500703 11 
500712 1 
500935 1 
500959 75 
500994 71 
501086 45 
501108 10 
501249 1 
501304 12 
501310 18 
501315 85 
501327 2 
501410 10 
501424 34 
501457 16 
501493 16 
501537 1 
501552 35 
501572 24 
501577 18 
501598 127 
501602 1 
501632 8 
501646 65 
501659 27 
501665 7 
501707 132 
501715 89 
501724 20 
501733 5 
501738 64 
501748 85 
501762 228 
501772 2 
501777 104 
501782 44 
501785 14 
501789 67 
501792 6 
501803 17 
501815 18 
501876 3 
501880 17 
501911 1 
501937 10 
501972 33 
501980 2 
501999 24 
502060 67 
502066 18 
502091 18 
502101 1 
502118 8 
502145 4 
502150 24 
502157 319 
502175 35 
502250 103 
502267 12 
502270 1 
502285 120 
502296 51 
502301 3 
502306 91 
502317 1 
502321 33 
502332 44 
502339 5 
502349 9 
502352 1 
502357 18 
502389 9 
502430 5 
502455 4 
502471 4 
502482 4 
502488 44 
502495 23 
502506 8 
502521 6 
502527 51 
502531 3 
502548 25 
502579 6 
502660 9 
502679 4 
502813 4 
502824 5 
502845 7 
502899 6 
503023 25 
503041 13 
503094 26 
503130 1 
503173 1 
503177 36 
503195 3 
503274 3 
503282 3 
503337 20 
503415 3 
503432 1 
503467 11 
503597 19 
503613 52 
503629 1 
503675 5 
503686 3 
503805 5 
503843 3 
503857 73 
503965 1 
504083 35 
504125 1 
504247 1 
504269 2 
504282 1 
504314 1 
504437 14 
504450 5 
504462 9 
504467 7 
504472 43 
504478 21 
504482 20 
504490 25 
504494 1 
504504 30 
504512 34 
504522 142 
504534 154 
504540 1 
504549 7 
504562 18 
504604 94 
504612 18 
504670 16 
504686 22 
504696 15 
504707 32 
504720 26 
504727 27 
504744 158 
504747 53 
504750 48 
504759 18 
505162 1 
505178 1 
505201 1 
505204 1 
505210 22 
505314 4 
505512 3 
505523 87 
505529 19 
505534 55 
505543 52 
505550 10 
505572 5 
505587 94 
505592 8 
505597 3 
505604 119 
505609 10 
505615 57 
505620 3 
505627 1 
505784 5 
505794 1 
506052 4 
506618 1 
508732 1 
511574 1 
511701 6 
512073 2 
512127 1 
512428 9 
512483 1 
512577 8 
512755 10 
512765 2 
512777 6 
512788 53 
512797 97 
512812 1 
512818 308 
512828 3 
512836 99 
512841 3 
512846 94 
512871 87 
512882 6 
512887 2 
512891 3 
512895 30 
512901 50 
512908 16 
512913 27 
512917 1 
512921 57 
512926 8 
512934 5 
512939 8 
512989 8 
513075 1 
513097 1 
513100 6 
513105 5 
513155 1 
513164 9 
513176 7 
513179 14 
513232 3 
513252 3 
513259 51 
513273 25 
513278 14 
513315 1 
513357 5 
513372 47 
513426 1 
513434 4 
513456 9 
513476 55 
513490 36 
513605 3 
513626 50 
513672 2 
513720 23 
513786 5 
513808 5 
513887 1 
513915 2 
513924 24 
513957 3 
513964 3 
513970 3 
513978 5 
514012 5 
514040 2 
514081 13 
514090 2 
514190 1 
514257 1 
514261 3 
514357 1 
514365 2 
514465 1 
514470 9 
514562 1 
514581 13 
514723 38 
514731 20 
514737 32 
514749 39 
514778 2 
514788 26 
514959 12 
514972 18 
515009 10 
515072 15 
515096 131 
515243 25 
515298 48 
515323 11 
515439 1 
515454 2 
515465 40 
515468 1 
515471 15 
515480 1 
515486 35 
515535 13 
515541 7 
515546 7 
515554 5 
515577 32 
515581 36 
515585 2 
515589 5 
515593 36 
515599 15 
515614 13 
515619 9 
515638 4 
515648 20 
515658 3 
515807 1 
515814 32 
516121 37 
516400 2 
516475 1 
516486 1 
516654 2 
516667 2 
516728 6 
516801 4 
516829 8 
516898 23 
517067 63 
517082 2 
517089 27 
517126 17 
517165 2 
517211 3 
517218 23 
517248 14 
517252 33 
517257 1 
517285 5 
517297 1 
517300 5 
517328 1 
517381 1 
517437 2 
517471 5 
517686 45 
517691 9 
517694 10 
517743 5 
517855 6 
517954 4 
518034 2 
518089 4 
518205 17 
518364 1 
518399 9 
518591 9 
518787 4 
518978 21 
519150 1 
519270 8 
519427 1 
520382 44 
520521 10 
521495 1 
521662 1 
521956 59 
522590 1 
522663 16 
523134 2 
523930 4 
524028 1 
524198 104 
524790 7 
525095 9 
525122 1 
525304 1 
525310 11 
525651 3 
525662 8 
525758 1 
526013 21 
526318 39 
526728 12 
526760 1 
526940 1 
526950 3 
526962 1 
526971 1 
526975 5 
526978 5 
526982 16 
526988 8 
526991 6 
526995 8 
527004 6 
527011 3 
527015 12 
527021 3 
527050 24 
527055 2 
527058 61 
527067 11 
527073 34 
527082 28 
527091 5 
527096 15 
527099 6 
527105 9 
527115 1 
527128 5 
527145 23 
527158 2 
527238 11 
527241 4 
527264 6 
527287 88 
527392 35 
527441 57 
527573 25 
527743 1 
527764 6 
527785 3 
527790 20 
527906 5 
527947 19 
527952 3 
528064 20 
528090 7 
528098 4 
528104 4 
528115 48 
528130 5 
528134 13 
528145 33 
528149 3 
528154 19 
528161 9 
528193 2 
528196 5 
528206 21 
528215 8 
528229 7 
528238 3 
529400 3 
530665 2 
530693 1 
530707 6 
530715 4 
530726 1 
530756 12 
532261 5 
532267 14 
532270 17 
532275 31 
532283 15 
532301 108 
532314 52 
532322 105 
532353 172 
532358 54 
532400 4 
532405 50 
532421 64 
532424 15 
532429 3 
532436 205 
532446 8 
532463 9 
532502 1 
532664 30 
532762 30 
532816 5 
532836 1 
532913 2 
532932 9 
532951 6 
532964 8 
532975 9 
533010 18 
533086 23 
533114 16 
533147 63 
533151 12 
533171 7 
533178 4 
533214 10 
533308 1 
533346 15 
533365 38 
533389 15 
533411 14 
533419 4 
533423 2 
533429 3 
533432 1 
533451 1 
533462 8 
533467 186 
533475 100 
533487 7 
533493 81 
533503 34 
533516 93 
533525 27 
533529 36 
533538 31 
533555 11 
533565 3 
533572 8 
533576 4 
533584 149 
533599 1 
533606 10 
533616 8 
533619 3 
533623 2 
533628 37 
533637 11 
533656 27 
533672 14 
533700 28 
533714 5 
533764 32 
533770 31 
533780 13 
533837 20 
533894 40 
533930 34 
533974 12 
533978 9 
534083 51 
534116 138 
534151 16 
534267 9 
534280 26 
534295 13 
534340 5 
534404 85 
534472 3 
534476 8 
534526 5 
534543 52 
534587 27 
534743 4 
534844 1 
534865 1 
534992 1 
535024 5 
535034 2 
535044 9 
535048 14 
535051 4 
535057 11 
535063 3 
535067 2 
535070 9 
535106 13 
535112 7 
535119 4 
535130 9 
535138 7 
535143 41 
535159 15 
535166 40 
536114 5 
536119 5 
536142 87 
536148 9 
536161 1 
536261 5 
536265 19 
536274 1 
536277 22 
536282 42 
536290 2 
536293 51 
536298 28 
536306 73 
536327 49 
536342 195 
536351 114 
536366 2 
536369 1 
536384 24 
536391 2 
536402 38 
536415 2 
536441 2 
536463 7 
536472 2 
536540 1 
536545 4 
536551 46 
536570 1 
536577 4 
536616 2 
536623 1 
536661 284 
536670 39 
536704 1 
536710 3 
536756 5 
536824 1 
536966 17 
537018 8 
537086 7 
537123 15 
537151 19 
537174 108 
537199 11 
537338 18 
537359 233 
537370 23 
537395 11 
537404 38 
537466 2 
537511 11 
537517 11 
537521 4 
537524 6 
537527 12 
537531 7 
537535 1 
537539 5 
537543 5 
537553 5 
537556 9 
537565 1 
537571 1 
537576 6 
537586 19 
537593 1 
537605 38 
537615 2 
537626 11 
537636 1 
537640 26 
537651 3 
537654 4 
537658 8 
537661 1 
537667 4 
537676 11 
537681 1 
537686 17 
537689 3 
537695 4 
537711 6 
537719 1 
537835 1 
537855 1 
537860 7 
537919 44 
537925 2 
537967 5 
538032 9 
538058 45 
538063 3 
538174 17 
538179 2 
538197 15 
538235 1 
538238 4 
538262 29 
538331 1 
538374 42 
538381 44 
538426 5 
538446 1 
538464 134 
538479 15 
538506 6 
538512 3 
538583 3 
538616 30 
538654 1 
538710 12 
538768 8 
538846 10 
538934 2 
539055 1 
539188 2 
539239 5 
539270 5 
539280 5 
539304 2 
539438 43 
539441 1 
539479 1 
539482 1 
539573 7 
539577 4 
539582 1 
539591 5 
539607 14 
539624 2 
539627 1 
539732 14 
539755 7 
539759 3 
539764 8 
539774 2 
539777 2 
539782 3 
539804 2 
539811 18 
539816 2 
539821 1 
539831 1 
539836 25 
539849 19 
539865 1 
539880 132 
539887 8 
539890 40 
539898 1 
539921 5 
539927 5 
539934 54 
539949 2 
540006 12 
540052 17 
540057 4 
540085 25 
540101 2 
540114 1 
540136 54 
540201 1 
540232 2 
540357 14 
540368 13 
540372 42 
540376 5 
540419 5 
540548 12 
540714 12 
540964 5 
541093 1 
541100 5 
541105 5 
541153 1 
541181 3 
541189 1 
541213 2 
541221 4 
541349 1 
541362 3 
541479 49 
541487 1 
541503 1 
541515 2 
541518 2 
541521 19 
541524 1 
541698 2 
541783 1 
541924 8 
541979 4 
542000 72 
542005 18 
542028 57 
542051 13 
542103 1 
542203 26 
542209 9 
542214 36 
542237 2 
542244 44 
542429 52 
542524 3 
542527 1 
542532 2 
542627 6 
542846 9 
542967 11 
542995 15 
543079 67 
543085 25 
543093 8 
543111 6 
543114 5 
543129 23 
543298 39 
543427 3 
543825 6 
544048 4 
544239 115 
544246 8 
544354 4 
544360 6 
544369 24 
544391 7 
544505 6 
544509 27 
544538 5 
544544 15 
544550 16 
544556 4 
544562 27 
544570 30 
544582 22 
544587 37 
544601 145 
544614 5 
544621 1 
544624 3 
544634 13 
544637 2 
544777 29 
544786 14 
544797 11 
544800 1 
544806 7 
544816 53 
544828 44 
544832 5 
544839 43 
544855 2 
544870 13 
544881 3 
544893 4 
544897 3 
544906 2 
544912 1 
544934 2 
544943 18 
544982 2 
544993 11 
545040 1 
545044 31 
545056 1 
545065 9 
545091 6 
545193 61 
545202 1 
545282 59 
545338 4 
545518 5 
545529 1 
545642 12 
545656 1 
545692 13 
545746 29 
545847 4 
545871 1 
545879 64 
545885 6 
545894 1 
545915 13 
545935 9 
545966 2 
546024 8 
546065 6 
546207 74 
546213 101 
546248 14 
546258 1 
546266 28 
546273 79 
546278 1 
546282 5 
546293 5 
546300 3 
546308 16 
546410 5 
546414 1 
546460 2 
546468 5 
546486 4 
546494 1 
546552 5 
546640 7 
546650 42 
546731 101 
547066 3 
547083 22 
547220 75 
547226 22 
547235 2 
547245 1 
547250 25 
547258 10 
547264 1 
547276 56 
547286 2 
547299 2 
547308 92 
547314 47 
547317 10 
547321 6 
547327 1 
547334 23 
547364 24 
547370 19 
547378 14 
547392 8 
547430 6 
548182 31 
548192 6 
548213 24 
548227 3 
548230 3 
548250 1 
548355 12 
549129 4 
549141 20 
549154 13 
549164 11 
549175 8 
549211 88 
549220 1 
549239 6 
549336 1 
549399 2 
549431 2 
549526 3 
549553 35 
549559 5 
549570 9 
549581 1 
549589 15 
549595 3 
549600 1 
549636 10 
549644 11 
549649 5 
549661 74 
549667 6 
549683 49 
549691 2 
549695 5 
549700 5 
549703 2 
549709 2 
549722 2 
549726 10 
549730 1 
549733 1 
550942 13 
550956 10 
550978 9 
551141 57 
552912 10 
552932 1 
553267 30 
553276 37 
553284 11 
553288 2 
553298 22 
553346 2 
553370 142 
553377 8 
553546 13 
553553 8 
553557 1 
553565 13 
553709 2 
553714 2 
553734 1 
553739 56 
553749 92 
553771 35 
553846 1 
553880 1 
553922 2 
553964 7 
553988 8 
554006 2 
554337 28 
554357 3 
554438 6 
554478 21 
554487 14 
554505 3 
554514 1 
554526 1 
554534 4 
554564 8 
554601 20 
554654 3 
554673 2 
554731 66 
554748 2 
554762 11 
554773 12 
554846 1 
554867 7 
554923 10 
554947 24 
554960 29 
554989 6 
555008 49 
555022 47 
555028 111 
555031 37 
555036 24 
555047 48 
555068 2 
555071 31 
555079 1 
555088 86 
555093 15 
555132 1 
555141 7 
555153 3 
555157 2 
555163 48 
555168 4 
555171 5 
555210 9 
555218 2 
555221 13 
555224 1 
555227 136 
555240 13 
555253 12 
555269 54 
555276 1 
555287 27 
555291 1 
555310 1 
555318 8 
555330 55 
555343 2 
555352 48 
555361 11 
555365 8 
555369 1 
555379 6 
555385 4 
555390 12 
555407 6 
555427 60 
555432 15 
555435 8 
555438 7 
555444 1 
555448 35 
555460 6 
555488 4 
555556 1 
555589 22 
555599 1 
555605 1 
555612 2 
555619 5 
555623 2 
555659 8 
555665 10 
555675 36 
555689 18 
555700 21 
555709 10 
555717 38 
555720 28 
555723 2 
555751 59 
555808 18 
555814 8 
555818 4 
555821 33 
555829 1 
555833 28 
555866 1 
555870 2 
555873 15 
555884 32 
555891 6 
555919 18 
555944 1 
555954 8 
556037 3 
556066 1 
556077 1 
556141 1 
556224 1 
556281 1 
556531 20 
556543 3 
556565 10 
556580 2 
556595 82 
556600 5 
556603 7 
556666 16 
556708 84 
556837 6 
556855 6 
556878 18 
556938 1 
557055 139 
557073 2 
557148 41 
557158 1 
557168 28 
557176 7 
557187 2 
557201 28 
557212 1 
557339 3 
557343 2 
557367 3 
557387 30 
557412 5 
557454 1 
557518 26 
557545 4 
557728 18 
557744 27 
557764 18 
557769 1 
557788 25 
557834 15 
557969 4 
557981 10 
557997 2 
558027 128 
558123 3 
558146 1 
558168 172 
558177 1 
558282 1 
558290 1 
558336 4 
558445 2 
558480 3 
558486 1 
558494 1 
558497 1 
558503 2 
558507 2 
558513 3 
558530 19 
558539 27 
558549 1 
558582 9 
558591 1 
558596 8 
558607 18 
558629 3 
558633 6 
558638 57 
558647 1 
558669 29 
558766 1 
558957 1 
559804 5 
559808 1 
559811 4 
559815 5 
559822 13 
559833 62 
559847 5 
559857 5 
559862 8 
559866 11 
559874 4 
559887 12 
559890 13 
559894 7 
559914 44 
559918 1 
559931 4 
559955 5 
559967 6 
560876 1 
561008 1 
561017 1 
561021 29 
561024 12 
561034 9 
561040 9 
561045 1 
561053 14 
561057 12 
561060 41 
561069 7 
561072 20 
561079 42 
561084 11 
561123 1 
561128 9 
561132 7 
561136 36 
561139 4 
561146 24 
561152 8 
561163 5 
561177 1 
561184 2 
561187 5 
561209 245 
561275 3 
561301 20 
561317 14 
561322 26 
561331 1 
561334 5 
561340 6 
561349 1 
561363 3 
561367 9 
561443 1 
561451 2 
561456 4 
561464 1 
561484 4 
561495 2 
561504 3 
561507 2 
561527 4 
561530 4 
561539 3 
561551 1 
561559 1 
561574 1 
561639 2 
561679 1 
561708 2 
561719 1 
561748 1 
561832 5 
562026 17 
562104 8 
562171 13 
562309 21 
562343 52 
562352 2 
562365 4 
562438 3 
562487 3 
562524 1 
562533 1 
562542 2 
562549 2 
562556 3 
562567 2 
562624 4 
562680 8 
562703 2 
562722 1 
562778 4 
562860 12 
562970 3 
563000 2 
563056 24 
563061 6 
563066 1 
563074 4 
563082 3 
563085 37 
563089 5 
563094 56 
563101 5 
563108 18 
563120 40 
563127 10 
563135 1 
563149 36 
563155 5 
563200 5 
563213 6 
563320 4 
563416 4 
563427 3 
563461 3 
563491 10 
563531 14 
563568 12 
563628 6 
563642 105 
563815 2 
563820 13 
563905 2 
563956 31 
563967 3 
563971 3 
563993 20 
564037 11 
564068 3 
564094 37 
564115 28 
564160 1 
564166 42 
564267 8 
564294 107 
564388 2 
564404 16 
564409 47 
564421 17 
564430 1 
564453 52 
564610 22 
564680 1 
564683 1 
564720 1 
564740 1 
564768 8 
564885 19 
564893 1 
564925 14 
564931 2 
564936 11 
564956 49 
564963 3 
564966 2 
564974 4 
564984 1 
564987 12 
564992 5 
564995 1 
564999 149 
565010 76 
565021 61 
565053 2 
565080 4 
565102 4 
565112 19 
565120 14 
565131 301 
565145 26 
565152 97 
565157 55 
565162 14 
565173 10 
565183 2 
565188 1 
565193 1 
565203 25 
565211 1 
565329 12 
565361 3 
565465 16 
565475 2 
565480 2 
565490 17 
565496 41 
565502 53 
565507 1 
565513 1 
565544 3 
565550 71 
565554 2 
565558 4 
565562 92 
565567 118 
565578 1 
565586 8 
565591 1 
565597 15 
565614 39 
565621 18 
565626 1 
565634 6 
565638 17 
565644 44 
565709 22 
565718 7 
567437 2 
567471 2 
567557 9 
567606 9 
567622 2 
568140 65 
568198 1 
568283 2 
568419 2 
568511 20 
568576 1 
568583 9 
568592 14 
568605 1 
568608 1 
568632 14 
568638 8 
568672 14 
568680 36 
568689 14 
568698 7 
568706 13 
568716 38 
568724 2 
568728 2 
568769 2 
568779 6 
568886 22 
568918 1 
569016 4 
569060 1 
569188 5 
569196 6 
569206 9 
569216 9 
569234 1 
569244 5 
569523 7 
569662 24 
569665 41 
569693 9 
569746 2 
569790 4 
569793 14 
569819 10 
569828 1 
569831 2 
569860 3 
569875 1 
569883 43 
569905 1 
569910 1 
570460 1 
571250 1 
571275 3 
571291 40 
571320 1 
571324 34 
571330 4 
571341 10 
571350 25 
571357 4 
571364 8 
571376 25 
571430 2 
571941 14 
571953 1 
571958 1 
571968 8 
571975 17 
571982 40 
571991 2 
572002 12 
572147 1 
572158 66 
572168 7 
572175 15 
572183 1 
572191 2 
572217 62 
572222 4 
572239 1 
572250 1 
572294 16 
572310 1 
572352 2 
572368 1 
572388 2 
572392 37 
572520 14 
572533 3 
572539 11 
572543 55 
572602 6 
572626 3 
572634 7 
572748 7 
572775 2 
572969 1 
573065 7 
573123 14 
573142 4 
573166 4 
573178 7 
573323 12 
573328 3 
573335 6 
573354 8 
573365 1 
573429 6 
573503 73 
573513 36 
573543 6 
573577 109 
573593 272 
573614 14 
573629 1 
573647 33 
573660 10 
573663 9 
573691 3 
573699 3 
573729 1 
573743 3 
573778 7 
573785 1 
573806 11 
573815 7 
573842 54 
573856 16 
573861 2 
573887 24 
573977 27 
573991 5 
574027 4 
574033 15 
574093 21 
574129 9 
574160 4 
574165 1 
574178 8 
574185 3 
574209 1 
574220 30 
574322 5 
574355 1 
574386 5 
574455 1 
574599 6 
574627 4 
574634 1 
574654 45 
574657 1 
574786 4 
574817 1 
575071 55 
575379 176 
575649 7 
575694 1 
575846 2 
575887 4 
575942 5 
575980 1 
576017 1 
576026 1 
576077 3 
576085 1 
576102 4 
576113 3 
576116 4 
576130 7 
576134 1 
576141 4 
576144 8 
576152 4 
576158 4 
576163 1 
576170 59 
576226 33 
576243 43 
576246 13 
576250 41 
576255 15 
576261 1 
576282 24 
576294 12 
576328 11 
576557 1 
576617 6 
576628 1 
576640 1 
576666 1 
576688 1 
577987 26 
577992 18 
578039 6 
578143 8 
578158 74 
578162 7 
578165 2 
578180 1 
578187 31 
578195 40 
578205 107 
578213 1 
578231 5 
578238 2 
578246 30 
578249 27 
578252 11 
578261 27 
578265 1 
578269 6 
578273 5 
578282 9 
578286 7 
578289 21 
578294 20 
578304 2 
578462 15 
578472 13 
578482 55 
578653 19 
578985 26 
578992 10 
579017 10 
579029 5 
579049 2 
579061 1 
579077 2 
579157 22 
579310 1 
579334 19 
579466 2 
579566 2 
579580 11 
579628 3 
579660 17 
579786 16 
579914 5 
580188 11 
580239 1 
580251 3 
580319 1 
580370 2 
580375 4 
580384 21 
580588 3 
580652 18 
580686 40 
580699 5 
580704 1 
580806 4 
580818 7 
580943 1 
580976 4 
581000 14 
581011 8 
581018 1 
581202 20 
581334 11 
581471 1 
581491 1 
581500 3 
581508 8 
581521 2 
581524 1 
581527 6 
581534 15 
581538 1 
581543 43 
581582 4 
581587 29 
581596 1 
581601 1 
581605 3 
581611 1 
581621 5 
581641 2 
581673 1 
581803 8 
581964 6 
582223 5 
582229 3 
582233 4 
582248 1 
582251 14 
582256 8 
582260 127 
582273 147 
582279 2 
582312 13 
582317 14 
582324 5 
582330 244 
582340 18 
582346 30 
582349 6 
582358 16 
582400 13 
582483 5 
582505 2 
582513 1 
582536 8 
582606 34 
582663 1 
582668 19 
582679 2 
582704 3 
582725 1 
582833 1 
582920 2 
582984 6 
583189 1 
583342 1 
583346 34 
583472 7 
583505 1 
583510 2 
583520 7 
583527 1 
583531 13 
583542 3 
583552 1 
583556 5 
583562 8 
583569 6 
583583 5 
583606 3 
583723 2 
583731 3 
583740 15 
583748 4 
583768 83 
584116 1 
584124 28 
584258 2 
584273 18 
584394 3 
584473 3 
584497 1 
584594 1 
584625 2 
584657 3 
584667 6 
584671 34 
584679 1 
584772 13 
584860 13 
584867 11 
584884 1 
584899 31 
585041 188 
585050 4 
585086 1 
585296 4 
585363 9 
585393 3 
585414 36 
585417 5 
585426 16 
585430 8 
585440 64 
585539 2 
585568 1 
585571 24 
585578 5 
585757 15 
585799 48 
585838 1 
585848 16 
585865 12 
585892 3 
585903 19 
585923 80 
585932 1 
586072 2 
586094 39 
586101 9 
586107 7 
586115 11 
586124 5 
586136 1 
586209 12 
586233 13 
586244 4 
586274 1 
586286 156 
586289 5 
586294 52 
586301 7 
586309 1 
586322 1 
586390 6 
586393 1 
586399 14 
586407 2 
586413 22 
586424 69 
586428 2 
586432 2 
586436 14 
586482 36 
586497 12 
586504 2 
589208 23 
589211 2 
589214 1 
589222 61 
589231 177 
589245 15 
589251 10 
589256 1 
589259 24 
589266 49 
589275 10 
589281 3 
589323 17 
589330 25 
589341 114 
589351 13 
589358 6 
589376 45 
589391 4 
589404 1 
589431 1 
589456 50 
589485 1 
589506 8 
589523 39 
589534 86 
589539 46 
589612 19 
589622 21 
589655 2 
589663 25 
589798 27 
589951 36 
590065 1 
590107 2 
590124 60 
590144 14 
590158 9 
590245 12 
590322 10 
590342 3 
590425 8 
590430 3 
590449 1 
590454 1 
590459 1 
590507 2 
590585 1 
590594 2 
590638 9 
590719 8 
590727 11 
590752 2 
590865 5 
590925 3 
590943 2 
590968 10 
591023 11 
591037 14 
591194 13 
591199 1 
591210 7 
591231 23 
591243 5 
591248 10 
591381 1 
591397 9 
591411 1 
591442 12 
591447 1 
591455 2 
591478 1 
591539 1 
591547 5 
591569 1 
591683 1 
591714 9 
591719 6 
591722 3 
592482 13 
592555 25 
592583 1 
592662 17 
592670 69 
592677 24 
592683 58 
592798 8 
592817 5 
592825 2 
592833 10 
592839 41 
592849 2 
592861 5 
592870 1 
592891 32 
592902 84 
592910 116 
592915 3 
592919 106 
592931 80 
592942 12 
592953 27 
592958 1 
592962 38 
592966 24 
592984 6 
592990 90 
593001 2 
593013 3 
593017 2 
593022 1 
593026 3 
593029 1 
593036 14 
593068 38 
593108 3 
593115 36 
593124 64 
593132 21 
593144 4 
593160 30 
593178 8 
593181 5 
593192 22 
593210 2 
593325 1 
593328 1 
593341 23 
593360 4 
593499 2 
593511 14 
593519 10 
593532 31 
593551 19 
593564 8 
593572 1 
593644 12 
593668 39 
593772 1 
593829 1 
593907 1 
593939 6 
593973 3 
593979 8 
593983 7 
593993 1 
594046 6 
594050 2 
594056 15 
594061 22 
594074 2 
594084 6 
594089 5 
594103 6 
594162 2 
594204 2 
594415 3 
594449 20 
594472 9 
594542 26 
594563 6 
594583 2 
594615 8 
594644 6 
594652 4 
594805 11 
594811 8 
594858 9 
594907 5 
594933 42 
594938 7 
594942 9 
594982 18 
594993 28 
595008 1 
595082 3 
595152 1 
595159 7 
595163 1 
595168 25 
595196 92 
595202 4 
595247 1 
595254 1 
595259 2 
595272 44 
595298 1 
595303 4 
595358 12 
595362 16 
595386 6 
595405 90 
595425 7 
595472 3 
595487 1 
595555 40 
595576 15 
595586 6 
595605 25 
595618 2 
595624 22 
595627 24 
595649 142 
595656 19 
595675 24 
595681 153 
595688 1 
595695 188 
595706 5 
595717 11 
595757 1 
595761 24 
595769 94 
595784 43 
595790 8 
595797 178 
595804 46 
595809 46 
595819 32 
595841 3 
595865 8 
595873 1 
595881 59 
595889 31 
595914 25 
595921 74 
595945 130 
595968 27 
595994 8 
596045 2 
596133 1 
596151 25 
596180 5 
596297 3 
596458 84 
596465 6 
596518 80 
596541 20 
596643 32 
596741 6 
596782 22 
596819 77 
596855 7 
596869 17 
597011 48 
597036 2 
597135 12 
597204 1 
597211 3 
597216 78 
597224 177 
597229 14 
597233 47 
597247 186 
597264 58 
597275 65 
597280 35 
597290 39 
597318 11 
597323 75 
597456 14 
597495 35 
597566 27 
597655 1 
597805 20 
597819 34 
597972 30 
597982 1 
597985 1 
597989 1 
598005 3 
598013 19 
598028 4 
598143 12 
598165 6 
598191 9 
598300 4 
598310 11 
598345 6 
598459 25 
598473 15 
598493 15 
598515 48 
598523 19 
598529 2 
598547 34 
598552 2 
598555 36 
598574 5 
598617 1 
598711 61 
598724 2 
598746 7 
598913 1 
598933 11 
599026 1 
599031 22 
599045 12 
599063 2 
599462 10 
599513 31 
599529 7 
599668 16 
599706 1 
599709 33 
599726 8 
599831 54 
600023 2 
600026 6 
600032 89 
600062 8 
600074 23 
600081 34 
600086 21 
600111 22 
600120 17 
600142 1 
600243 11 
600301 5 
600314 17 
600323 5 
600428 10 
600441 12 
600452 40 
600459 1 
600465 1 
600485 10 
600489 17 
600619 1 
600640 25 
600657 4 
600878 1 
600980 11 
600985 37 
601077 1 
601112 2 
601116 1 
601345 8 
601473 1 
601526 3 
601550 3 
601571 6 
601580 4 
601589 20 
601592 1 
601602 1 
601606 4 
601617 76 
601639 1 
601651 16 
601692 3 
601750 1 
601819 7 
601894 1 
601914 2 
601920 9 
601954 66 
602117 2 
602126 7 
602157 31 
602218 3 
602224 9 
602229 22 
602234 25 
602237 1 
602245 14 
602262 18 
602289 20 
602298 2 
602305 19 
602314 73 
602318 24 
602325 127 
602335 166 
602341 9 
602345 23 
602350 5 
602358 93 
602365 6 
602375 1 
602414 49 
602419 7 
602423 33 
602430 96 
602439 39 
602446 20 
602449 20 
602455 55 
602500 1 
602505 3 
602510 6 
602633 5 
602636 1 
602648 42 
602654 1 
602658 63 
602666 1 
602670 24 
602777 7 
602791 9 
602807 12 
602816 1 
602943 18 
602947 20 
602966 7 
603046 8 
603110 41 
603132 2 
603253 19 
603329 28 
603333 7 
603355 50 
603362 17 
603397 3 
603424 1 
603480 11 
603540 36 
603563 8 
603582 1 
603585 3 
603591 44 
603664 3 
603721 5 
603792 3 
603838 2 
603847 21 
603940 5 
603945 4 
603997 1 
604005 2 
604018 2 
604030 8 
604038 3 
604043 2 
604050 31 
604102 9 
604109 1 
604200 3 
604204 2 
604209 3 
604223 53 
604236 38 
604246 1 
604253 3 
604265 3 
604269 26 
604284 2 
604287 5 
604363 1 
604392 3 
604398 57 
604404 10 
604407 33 
604412 2 
604431 42 
604719 1 
605491 10 
605511 1 
605521 1 
605530 2 
605643 1 
605663 8 
605683 1 
605686 10 
605722 79 
605735 41 
605757 54 
605847 17 
605853 75 
605858 6 
605862 2 
605869 15 
605876 79 
605882 51 
605886 16 
605893 1 
605896 39 
605902 5 
605907 1 
605979 22 
605987 28 
605991 4 
606001 2 
606048 1 
606093 10 
606097 2 
606125 13 
606135 17 
606140 13 
606199 1 
606531 1 
606682 1 
606821 36 
607324 1 
607329 2 
607339 4 
607344 6 
607350 2 
607357 1 
607362 57 
607371 2 
607378 49 
607388 146 
607406 3 
607414 61 
607421 17 
607442 1 
607456 2 
607463 41 
607474 7 
607584 2 
607592 6 
608815 8 
608819 5 
608846 27 
608902 12 
608913 1 
608953 3 
608956 1 
609052 1 
609191 1 
609275 1 
609800 3 
609811 18 
609818 11 
609827 3 
609842 2 
609847 18 
609856 26 
609865 2 
609880 6 
609927 3 
610041 2 
610045 1 
610065 31 
610082 22 
610099 21 
610102 5 
610187 2 
610195 5 
610198 1 
610209 3 
610226 6 
610236 5 
610249 1 
610283 3 
610351 14 
610520 1 
610543 26 
610558 80 
610640 51 
610763 7 
610771 73 
610775 17 
610821 9 
610827 1 
610881 11 
610916 41 
610931 12 
611022 1 
611104 18 
611231 11 
611245 31 
611249 2 
611252 8 
611286 12 
611310 10 
611389 10 
611405 4 
611408 3 
611433 4 
611438 4 
611449 5 
611489 1 
611513 3 
611585 8 
611607 4 
611623 1 
611639 11 
611645 4 
611663 19 
611844 2 
611876 1 
611931 46 
611953 32 
611968 1 
612018 23 
612037 29 
612044 1 
612052 9 
613947 8 
613961 3 
613977 1 
613991 6 
614009 12 
614015 5 
614020 1 
614028 6 
614032 12 
614036 1 
614042 4 
614045 3 
614062 4 
614065 5 
614072 16 
614080 2 
614083 4 
614086 7 
614091 1 
614096 42 
614103 7 
614110 2 
614117 42 
614126 3 
614131 2 
614137 7 
614145 10 
614155 8 
614165 2 
614169 13 
614174 134 
614182 16 
614186 6 
614189 5 
614195 31 
614204 9 
614231 10 
614288 2 
614292 21 
614297 43 
614305 41 
614314 81 
614323 1 
614328 46 
614337 15 
614349 342 
614362 14 
614369 142 
614375 61 
614383 123 
614386 13 
614395 22 
614426 149 
614429 8 
614437 37 
614448 18 
614455 71 
614466 1 
614475 16 
614479 11 
614497 2 
614512 27 
614519 10 
614523 1 
614526 11 
614531 88 
614535 7 
614540 8 
614545 79 
614553 43 
614594 6 
614626 46 
614644 22 
614660 2 
614666 31 
614677 7 
614695 60 
614716 35 
614743 1 
614753 4 
614769 5 
614772 47 
614786 21 
614792 47 
614851 48 
614859 67 
614867 57 
614881 4 
614892 1 
614908 91 
614914 1 
614917 5 
614921 7 
614958 15 
614969 47 
614992 5 
615004 19 
615008 9 
615014 31 
615021 17 
615026 1 
615030 78 
615036 1 
615040 21 
615043 49 
615051 28 
615056 4 
615062 90 
615069 14 
615074 350 
615080 49 
615085 34 
615088 2 
615093 16 
615097 118 
615103 21 
615111 35 
615117 196 
615131 1 
615147 67 
615208 146 
615212 34 
615219 142 
615225 18 
615233 58 
615239 172 
615253 19 
615276 2 
615291 1 
615301 17 
615313 21 
615331 1 
615335 11 
615338 8 
615343 7 
615349 84 
615359 354 
615371 30 
615378 48 
615388 75 
615395 7 
615401 54 
615407 109 
615418 3 
615426 390 
615432 6 
615437 1 
615442 87 
615448 7 
615496 31 
615503 70 
615515 1 
615520 23 
615540 5 
615548 8 
615554 2 
615558 1 
615561 25 
615576 25 
615609 1 
615634 19 
615643 92 
615650 44 
615654 15 
615662 13 
615669 5 
615677 4 
615683 26 
615690 12 
615710 2 
615728 3 
615731 6 
615737 55 
615747 10 
615759 6 
615784 1 
615803 38 
615833 1 
615843 2 
615871 3 
615883 13 
615892 1 
615895 2 
615905 18 
615910 12 
615916 5 
615924 4 
615930 8 
615938 26 
615945 20 
615949 8 
615956 3 
615963 20 
615971 23 
615975 12 
615979 3 
615986 5 
615998 16 
616002 8 
616008 25 
616019 12 
616024 16 
616029 7 
616035 13 
616044 12 
616136 6 
618613 4 
618623 8 
618631 1 
618637 7 
618661 30 
618684 7 
618726 17 
618729 5 
618734 4 
618738 91 
618741 61 
618749 49 
618753 12 
618757 7 
618763 1 
618771 1 
618776 5 
618795 1 
618798 26 
618831 17 
618874 6 
618912 1 
618960 51 
618966 2 
618984 7 
618990 2 
619130 1 
619146 11 
619156 1 
619231 14 
619384 38 
619478 1 
619655 2 
619685 1 
619752 21 
620076 29 
620087 3 
620157 1 
620191 17 
620299 1 
620432 1 
620455 2 
620463 1 
620493 1 
620613 2 
620642 8 
620648 4 
620654 8 
620662 36 
620670 30 
620677 4 
620680 14 
620686 8 
620702 50 
620705 27 
620709 3 
620714 17 
620718 12 
620723 78 
620732 5 
620747 2 
620756 72 
620768 22 
620776 5 
620915 2 
620930 1 
620938 2 
620962 5 
621239 2 
621246 2 
621438 1 
621727 31 
621888 9 
621891 2 
622278 1 
622379 1 
622539 1 
622701 4 
622709 1 
622779 1 
622794 2 
622881 11 
623103 7 
623264 1 
623274 17 
623288 24 
623303 6 
623313 3 
623326 10 
623343 11 
623356 7 
623359 31 
623364 3 
623373 10 
623378 17 
623389 13 
623394 11 
623398 15 
623401 6 
623411 1 
623524 5 
623568 32 
623724 8 
623754 61 
623878 25 
623889 16 
623894 2 
623898 1 
624185 2 
624261 1 
624291 1 
624300 4 
624379 2 
624410 5 
624416 22 
624480 2 
624535 18 
624545 45 
624549 31 
624569 3 
624597 11 
624660 17 
624703 1 
624761 3 
624765 11 
624769 17 
624837 16 
624898 17 
624918 2 
624928 1 
624942 2 
624947 7 
624982 1 
625018 1 
625090 1 
625135 3 
625155 1 
625232 2 
625237 1 
625248 2 
625260 2 
625276 1 
625282 4 
625307 1 
625380 4 
625386 1 
625395 1 
625424 1 
625433 2 
625455 3 
625467 1 
625482 3 
625488 3 
625496 2 
625505 1 
625516 2 
625536 6 
625582 1 
625597 1 
625600 1 
625618 4 
625623 2 
625627 1 
625635 6 
625643 5 
625655 14 
625702 4 
628180 108 
628199 73 
628203 12 
628276 4 
628295 3 
628326 2 
628336 2 
628451 15 
628478 18 
628483 2 
628490 29 
628501 2 
628512 59 
628543 4 
628582 4 
628592 1 
628601 1 
628605 17 
628618 46 
628648 35 
628655 22 
628684 8 
628697 1 
628718 10 
628732 6 
628755 7 
628760 8 
628767 4 
628775 82 
628789 103 
628794 15 
628798 3 
628812 53 
628815 5 
628872 1 
628890 1 
628896 19 
628917 1 
629050 1 
629063 3 
629080 3 
629083 1 
629110 5 
629277 3 
629374 6 
629397 6 
629400 6 
629559 38 
629606 40 
629893 16 
629901 21 
629950 30 
629990 4 
630027 8 
630125 1 
630192 33 
630241 24 
630271 9 
630334 5 
630540 79 
630654 38 
630689 4 
630792 5 
630840 18 
630938 22 
631007 6 
631096 23 
631458 23 
631704 13 
631774 55 
631784 1 
631791 3 
631844 7 
631855 1 
631879 1 
631933 5 
631939 6 
631964 4 
632086 10 
632110 1 
632116 14 
632139 5 
632164 1 
632223 1 
632254 4 
632257 10 
632273 3 
632290 21 
632331 19 
632421 2 
632469 35 
632473 12 
632495 25 
632540 36 
632626 77 
632646 1 
632678 17 
632759 24 
632769 52 
632783 11 
632786 3 
632929 36 
632945 5 
633104 38 
633109 1 
633113 2 
633116 1 
633167 1 
633257 1 
633264 14 
633305 1 
633353 7 
633426 49 
633445 2 
633454 19 
633462 4 
633470 38 
633489 3 
633493 17 
633502 53 
633510 38 
633523 7 
633533 43 
633542 17 
633551 10 
633559 3 
633562 1 
633699 1 
633714 20 
633833 41 
633882 51 
633889 81 
634042 2 
634066 1 
634170 34 
634193 1 
634235 9 
634244 24 
634289 5 
634347 76 
634368 8 
634371 9 
634387 58 
634393 27 
634414 7 
634419 320 
634525 3 
634543 12 
634581 12 
634709 9 
634736 5 
634747 13 
634751 25 
634759 4 
634762 21 
634771 5 
634899 10 
634904 5 
634909 38 
634921 32 
634929 27 
634943 53 
634959 19 
634968 37 
634974 1 
634980 90 
634990 28 
635002 2 
635013 38 
635022 3 
635028 17 
635036 2 
635041 11 
635054 41 
635064 17 
635088 8 
635194 1 
635214 4 
635375 26 
635384 2 
635391 16 
635398 11 
635421 11 
635553 13 
635560 4 
635574 15 
635607 5 
635730 9 
635836 1 
635876 4 
635926 6 
635967 5 
636021 4 
636036 1 
636082 1 
636092 8 
636104 3 
636120 2 
636149 12 
636284 1 
636297 5 
636305 8 
636325 39 
636333 1 
636354 20 
636357 1 
636368 42 
636383 28 
636443 1 
636504 35 
636534 78 
636551 1 
636558 1 
636575 25 
636585 6 
636595 1 
636622 2 
636658 25 
636668 11 
636676 2 
636686 8 
636710 3 
636713 5 
636719 3 
636723 1 
636727 9 
636731 58 
636739 9 
636744 119 
636748 2 
636754 1 
636762 58 
636793 2 
636811 44 
636825 8 
636841 1 
636855 34 
636865 12 
636874 34 
636978 3 
637009 2 
637019 1 
637023 1 
637045 2 
637142 14 
637148 4 
637165 39 
637171 26 
637185 1 
637227 3 
637271 5 
637301 52 
637319 1 
637327 18 
637372 3 
637383 2 
637496 1 
637981 5 
638263 81 
638341 28 
638527 3 
638570 19 
638593 1 
638610 11 
638632 10 
638748 7 
638770 31 
638795 1 
638810 9 
638884 16 
638904 3 
638947 7 
638974 17 
638983 8 
638995 3 
639019 7 
639084 34 
639122 7 
639132 18 
639220 35 
639225 2 
639248 6 
639252 8 
639260 11 
639268 24 
639370 1 
639376 20 
639527 1 
639631 1 
639674 4 
639707 3 
639821 52 
639850 35 
639875 1 
639890 1 
639922 17 
639926 28 
639983 79 
639988 29 
640007 85 
640019 59 
640026 54 
640102 4 
640205 64 
640215 113 
640279 24 
640303 79 
640387 47 
640471 4 
640715 9 
640746 19 
640778 10 
640861 3 
640881 1 
640892 14 
640913 1 
641094 4 
641136 15 
641160 2 
641239 2 
641272 18 
641310 2 
641327 32 
641331 264 
641339 26 
641375 42 
641465 41 
641507 3 
641532 5 
641587 26 
641630 1 
641682 3 
641721 20 
641746 2 
641794 4 
641801 1 
641833 25 
641840 26 
641970 1 
641975 15 
641992 2 
642024 3 
642062 2 
642098 21 
642134 3 
642147 14 
642205 1 
642244 3 
642425 1 
642433 21 
642472 4 
642511 4 
642519 11 
642541 1 
642545 2 
642550 5 
642582 1 
642590 9 
642598 19 
642616 3 
642631 14 
642649 3 
642654 23 
642659 17 
642662 34 
642669 54 
642688 59 
642726 99 
642743 18 
642751 7 
642754 26 
642762 1 
642765 100 
642787 28 
642795 2 
642856 8 
642859 208 
642866 27 
642873 38 
642884 79 
642892 1 
642896 4 
642902 24 
642917 6 
642938 6 
642979 17 
642991 2 
643034 41 
643049 38 
643059 2 
643071 9 
643090 1 
643114 26 
643124 8 
643135 3 
643142 1 
643148 105 
643156 22 
643161 16 
643168 19 
643175 21 
643181 7 
643189 11 
643194 33 
643202 8 
643215 11 
643236 1 
643250 5 
643294 4 
643314 1 
643325 19 
643416 3 
643425 2 
643492 12 
643776 1 
643959 3 
644058 1 
644104 8 
644260 46 
644398 6 
644462 1 
644539 2 
644570 1 
644625 1 
644642 21 
644666 15 
644690 1 
644733 2 
644844 1 
644856 60 
644865 3 
644873 10 
644876 66 
645011 14 
645027 3 
645032 1 
645057 79 
645065 16 
645068 9 
645085 23 
645091 19 
645097 8 
645100 40 
645107 100 
645128 28 
645163 3 
645174 15 
645248 6 
645252 3 
645256 6 
645259 1 
645263 2 
645277 7 
645288 1 
645291 4 
645321 4 
645325 6 
645338 1 
645376 1 
645403 3 
645451 3 
645469 5 
645474 1 
645487 1 
645495 2 
645515 1 
645522 3 
645599 2 
645617 1 
645688 1 
645709 4 
645918 5 
645936 7 
645941 3 
645945 4 
645955 1 
645959 18 
645971 4 
645983 13 
645986 5 
645990 1 
646011 1 
646014 6 
646022 6 
646095 1 
646119 1 
646133 3 
646147 1 
646154 8 
646172 9 
646182 4 
647266 14 
647274 3 
647278 1 
647287 5 
647291 9 
647305 7 
647310 1 
647354 4 
647358 3 
647363 1 
647366 3 
647375 19 
647380 2 
647401 7 
647409 4 
647414 22 
647431 7 
647434 2 
647441 7 
647447 2 
647453 3 
647524 1 
647611 2 
647748 1 
647902 15 
648024 17 
648357 2 
648415 8 
648477 4 
648622 69 
648635 16 
648720 1 
648920 18 
648954 5 
649135 36 
649402 54 
649509 1 
649555 1 
649562 1 
649599 173 
649647 1 
649749 74 
649756 9 
649763 108 
649781 5 
649909 10 
649915 15 
649936 1 
649945 5 
650051 2 
650070 7 
650084 1 
650107 11 
650124 1 
650129 1 
650135 5 
650138 32 
650172 1 
650176 5 
650179 12 
650196 68 
650201 81 
650209 1 
650216 8 
650224 75 
650237 1 
650242 4 
650251 1 
650255 26 
650261 31 
650269 16 
650306 1 
650371 35 
650388 1 
650421 20 
650438 20 
650448 55 
650459 1 
650494 31 
650503 14 
650565 1 
650584 3 
650587 12 
650590 1 
650595 137 
650602 15 
650606 1 
650618 17 
650703 4 
650720 2 
650736 16 
650781 6 
650824 26 
650858 6 
650880 53 
650890 48 
650901 58 
650918 113 
650940 77 
650954 84 
650974 81 
651002 71 
651030 14 
651074 46 
651079 5 
651085 10 
651088 152 
651120 4 
651125 2 
651128 2 
651134 2 
651141 17 
651147 89 
651152 30 
651161 85 
651170 212 
651180 6 
651191 1 
651202 1 
651205 3 
651212 8 
651216 9 
651230 5 
651237 73 
651242 37 
651249 15 
651262 270 
651284 73 
651292 240 
651302 66 
651306 19 
651312 55 
651317 15 
651368 10 
651439 2 
651576 58 
651606 26 
651620 83 
651625 25 
651630 11 
651635 9 
651785 8 
651873 1 
651948 9 
651956 10 
652096 3 
652191 7 
652242 11 
652354 3 
652384 26 
652558 10 
652570 1 
652657 6 
652697 3 
652747 10 
652755 8 
652790 1 
652833 83 
652880 4 
652900 44 
652929 9 
652975 11 
652987 3 
653001 1 
653012 1 
653071 34 
653173 7 
653183 5 
653201 10 
653209 2 
653220 1 
653229 1 
653237 13 
653252 40 
653256 7 
653270 45 
653298 5 
653394 8 
653409 1 
653633 5 
653644 3 
653783 2 
653811 24 
653820 2 
653996 19 
654080 3 
654318 15 
654587 1 
654766 5 
655234 42 
655256 3 
655304 6 
655326 22 
655352 15 
655385 22 
655430 4 
655594 1 
655612 89 
655625 11 
655826 3 
655858 2 
655968 2 
655984 12 
656023 80 
656035 28 
656040 1 
656166 1 
656332 1 
656399 1 
656499 2 
656635 65 
656645 3 
656983 4 
657141 49 
657325 9 
657340 182 
657351 4 
657363 3 
657477 55 
657483 1 
657651 8 
657655 50 
657663 12 
657675 3 
657720 5 
657729 52 
657740 9 
657746 65 
657761 2 
657779 9 
657919 8 
657947 4 
658092 7 
658217 9 
658387 106 
658400 6 
658404 62 
658411 5 
658432 4 
658644 42 
658658 5 
658667 11 
658733 3 
658738 43 
658770 3 
658789 26 
658923 23 
658932 16 
659115 22 
659262 5 
659317 19 
659495 2 
659557 25 
659641 2 
659805 8 
659830 3 
660042 127 
660058 80 
660065 27 
660336 2 
660369 3 
660426 40 
660465 19 
660596 14 
660639 1 
660675 7 
660709 2 
660761 7 
660837 20 
660855 51 
660973 40 
661027 3 
661037 7 
661188 7 
661296 1 
661341 2 
661372 2 
661388 1 
661394 21 
661495 2 
661540 31 
661544 5 
661723 30 
661750 2 
661779 5 
661903 16 
662023 4 
662069 16 
662100 63 
662283 1 
662296 7 
662305 23 
662326 23 
662349 15 
662380 1 
662396 2 
662404 1 
662416 1 
662419 4 
662428 7 
662433 10 
662441 2 
662447 2 
662452 2 
662455 13 
662467 1 
662473 11 
662485 2 
662491 4 
662495 7 
662506 13 
662511 30 
662521 5 
662525 3 
662532 6 
662548 1 
662553 2 
662604 4 
662610 2 
662625 1 
662629 1 
662637 2 
662643 2 
662647 1 
662653 8 
662669 15 
662698 4 
662721 2 
662779 16 
662782 8 
662786 99 
662791 1 
662795 106 
662805 61 
662830 29 
662840 17 
662847 2 
662853 65 
662858 4 
662864 3 
662868 1 
662874 47 
662894 1 
662991 13 
662999 5 
663019 9 
663048 117 
663066 45 
663079 3 
663184 13 
663190 1 
663194 34 
663208 1 
663211 30 
663214 4 
663220 4 
663263 5 
663322 17 
663361 8 
663372 20 
663420 90 
663597 23 
663703 1 
663742 76 
663767 5 
663945 6 
663952 2 
663964 7 
663976 1 
664051 1 
664157 39 
664167 29 
664208 9 
664216 1 
664232 9 
664236 32 
664245 3 
664258 18 
664261 12 
664288 2 
664308 8 
664364 2 
664580 7 
664588 12 
664657 2 
664696 5 
664745 1 
664765 78 
664769 4 
664787 19 
664791 8 
664806 37 
664818 16 
664829 57 
664838 25 
664842 66 
664852 16 
664890 8 
664909 24 
664921 7 
664977 69 
665003 2 
665007 13 
665055 5 
665061 2 
665066 6 
665074 53 
665086 64 
665092 8 
665110 2 
665115 5 
665127 6 
665201 14 
665234 2 
665238 6 
665241 12 
665279 3 
665293 19 
665336 41 
665399 1 
665415 100 
665955 41 
665964 8 
665982 204 
665997 15 
666010 14 
666016 183 
666043 7 
666125 8 
666176 5 
666179 33 
666195 1 
666198 30 
666301 3 
666311 7 
666329 2 
666485 18 
666492 26 
666499 52 
666506 119 
666509 7 
666515 11 
666518 25 
666536 25 
666543 17 
666549 11 
666560 41 
666568 22 
666575 28 
666581 19 
666589 69 
666605 1 
666611 18 
666625 14 
666630 5 
666633 1 
666637 33 
666649 1 
666693 3 
666735 1 
666781 4 
666787 18 
666804 31 
666879 11 
666926 1 
666964 7 
667096 19 
667122 10 
667201 6 
667224 5 
667265 3 
667355 5 
667365 2 
667371 33 
667433 13 
667549 173 
667607 3 
667658 1 
667700 1 
667713 28 
667753 10 
667756 4 
667785 5 
667790 43 
667793 5 
667797 2 
667806 72 
667825 14 
667849 29 
667859 31 
667882 14 
667894 43 
667904 20 
667911 3 
667919 39 
667930 3 
667933 5 
667938 24 
667946 2 
667953 12 
667961 5 
667964 33 
667984 1 
668019 2 
668031 6 
668049 9 
668061 74 
668072 12 
668080 4 
668094 1 
668098 92 
668103 19 
668107 38 
668120 1 
668136 1 
668139 1 
668144 4 
668149 43 
668167 35 
668177 43 
668183 28 
668188 29 
668266 16 
668288 1 
668292 80 
668299 75 
668312 61 
668343 3 
668349 19 
668353 2 
668358 14 
668384 1 
668387 7 
668390 1 
668394 2 
668399 3 
668421 7 
668435 2 
668444 29 
668449 17 
668453 2 
668461 8 
668467 38 
668497 5 
668500 7 
668503 21 
668527 4 
668557 33 
668560 1 
668567 31 
668574 1 
668581 4 
668586 1 
668594 70 
668615 1 
668621 10 
668642 2 
668679 12 
668710 36 
668723 13 
668746 66 
668811 8 
668815 21 
668819 13 
668825 155 
668830 19 
668834 8 
668838 57 
668844 56 
668849 12 
668852 2 
668859 87 
668866 1 
668873 18 
668879 7 
668885 5 
668896 3 
668902 16 
668910 14 
668918 32 
668954 1 
668958 65 
668972 1 
668991 4 
668995 6 
669001 16 
669004 7 
669013 33 
669019 25 
669023 20 
669041 39 
669050 33 
669079 8 
669086 45 
669092 2 
669100 9 
669109 41 
669112 9 
669115 20 
669124 23 
669127 14 
669147 7 
669167 1 
669174 1 
669199 1 
669237 1 
669246 8 
669259 2 
669305 1 
669361 3 
669399 4 
669416 1 
669431 43 
669455 18 
669467 2 
669562 3 
669591 2 
669640 3 
669654 5 
669682 1 
669780 1 
669811 1 
669819 4 
669835 3 
669875 4 
669981 10 
670169 30 
670216 5 
670328 2 
670339 1 
670346 3 
670356 2 
670364 7 
670368 1 
670371 4 
670400 45 
670412 114 
670423 10 
670429 50 
670436 26 
670449 1 
670472 3 
670483 19 
670586 5 
670631 38 
670763 3 
670769 10 
670801 23 
670813 35 
670920 1 
670923 17 
670929 12 
670949 4 
671029 6 
671107 1 
671114 12 
671128 4 
671143 3 
671220 14 
671290 5 
671415 3 
671668 2 
671688 4 
671868 6 
671982 12 
671988 52 
672033 1 
672061 1 
672231 7 
672240 37 
672304 1 
672340 9 
672360 3 
672433 35 
672608 23 
672726 2 
672759 3 
672899 4 
672912 3 
672930 2 
672933 7 
672985 7 
673056 7 
673157 8 
673211 1 
673215 21 
673262 1 
673331 1 
673443 11 
673522 10 
673614 4 
673646 1 
673706 3 
673716 1 
673733 29 
673835 6 
673965 2 
674034 6 
674081 3 
674224 3 
674231 5 
674379 19 
674382 1 
674406 67 
674479 33 
674535 1 
674544 20 
674554 28 
674559 36 
674709 5 
674844 7 
674853 3 
674863 7 
674879 46 
674891 6 
674894 2 
674898 4 
674902 2 
674934 6 
674938 1 
674942 2 
675068 2 
675181 1 
675224 2 
675233 8 
675240 19 
675271 14 
675281 1 
675299 1 
675415 7 
675429 5 
675462 53 
675586 42 
675598 4 
675655 1 
675660 40 
675668 26 
675763 1 
675802 2 
675807 2 
675954 1 
676004 18 
676145 1 
676149 17 
676174 13 
676231 17 
676312 5 
676317 1 
676327 2 
676332 1 
676343 6 
676349 1 
676372 3 
676477 1 
676562 63 
676640 1 
676657 3 
676744 4 
676873 5 
676881 10 
676884 1 
676919 7 
677091 1 
677414 54 
677490 2 
677651 1 
677703 38 
677763 41 
677794 4 
677937 11 
677954 22 
677966 9 
678001 22 
678014 36 
678100 10 
678108 1 
678161 1 
678553 1 
678557 1 
678587 11 
678636 12 
678769 2 
678792 1 
678946 1 
678967 1 
678983 13 
679099 17 
679108 5 
679136 20 
679267 19 
679271 1 
679276 2 
679288 2 
679297 1 
679308 56 
679311 57 
679321 90 
679327 21 
679332 19 
679343 4 
679373 10 
679381 5 
679390 2 
679394 19 
679399 5 
679405 1 
679413 5 
679424 2 
679429 7 
679444 5 
679447 22 
679606 3 
679616 2 
679652 2 
679787 5 
679807 1 
679896 1 
679935 17 
679963 2 
679970 53 
679981 6 
680089 1 
680112 5 
680146 4 
680162 5 
680168 3 
680174 5 
680178 1 
680184 5 
680190 31 
680197 18 
680205 10 
680212 78 
680221 43 
680227 2 
680233 55 
680241 9 
680246 39 
680255 1 
680265 4 
680276 164 
680286 50 
680294 32 
680299 17 
680305 8 
680308 13 
680400 23 
680406 25 
680414 22 
680439 55 
680478 1 
680482 5 
680501 2 
680563 1 
680590 16 
680606 1 
680619 55 
680625 1 
680638 1 
681959 44 
681970 16 
681981 38 
681989 8 
682022 2 
682028 44 
682039 11 
682049 11 
682103 1 
682115 4 
682128 8 
682185 5 
682260 16 
682281 1 
682299 91 
682317 5 
682349 37 
682454 3 
682489 4 
682499 2 
682541 12 
682561 1 
682617 18 
682651 3 
682657 58 
682661 79 
682675 63 
682685 31 
682697 13 
682792 11 
682812 33 
682823 22 
682839 2 
682843 1 
682846 15 
682854 7 
682893 42 
682929 9 
682976 16 
682983 37 
683010 17 
683015 39 
683021 3 
683030 52 
683033 18 
683042 26 
683051 16 
683054 5 
683151 3 
683157 5 
683172 32 
683178 47 
683186 40 
683198 302 
683208 1 
683223 24 
683250 2 
683259 2 
683265 1 
683283 100 
683305 1 
683313 32 
683329 2 
683344 10 
683353 53 
683433 1 
683449 2 
683458 2 
683479 1 
683484 3 
683494 3 
683611 1 
683625 9 
683629 50 
683633 1 
683658 4 
683686 2 
683734 36 
683777 5 
683796 1 
683800 1 
683948 1 
683959 1 
683999 3 
684021 8 
684039 3 
684046 48 
684065 1 
684076 1 
684123 1 
684168 1 
684283 4 
684292 10 
684316 5 
684319 1 
684329 2 
684365 13 
684464 20 
684481 67 
684510 1 
684625 2 
684646 2 
684675 1 
684684 22 
684792 89 
684796 2 
684812 2 
684856 28 
684859 5 
684863 23 
684868 22 
684877 3 
684888 10 
684902 19 
684909 2 
684912 15 
684923 20 
685272 4 
685298 4 
686672 30 
686684 8 
686688 1 
686695 32 
686711 2 
686716 1 
686724 1 
686739 4 
686742 2 
686745 2 
686754 6 
686761 147 
686772 59 
686779 18 
686782 10 
686802 3 
686928 1 
686952 85 
686978 3 
687061 2 
687094 7 
687422 5 
687461 27 
687471 66 
687587 19 
687592 2 
687732 55 
687738 6 
687788 35 
687804 9 
687814 18 
687819 2 
687832 11 
687856 14 
687861 6 
687904 1 
688168 8 
688357 6 
688447 17 
688481 6 
688553 2 
688744 24 
688937 137 
688948 18 
688972 44 
689018 1 
689110 11 
689152 3 
689241 2 
689318 1 
689432 32 
689719 52 
689754 2 
689757 12 
689793 3 
689807 2 
689853 32 
689863 7 
689907 32 
690001 5 
690049 12 
690086 53 
690129 1 
690201 2 
690264 2 
690295 10 
690314 2 
690344 23 
690372 12 
690398 13 
690414 4 
690610 7 
691741 5 
691780 3 
691785 5 
691789 1 
691793 1 
691801 8 
691807 12 
691815 28 
691842 1 
691852 27 
691868 82 
691890 2 
691900 63 
691916 4 
692767 1 
694004 32 
694019 4 
694027 4 
694145 2 
694578 6 
694590 40 
694606 5 
695116 4 
695299 19 
695330 5 
695880 7 
695898 5 
695916 6 
696069 4 
696139 2 
696162 2 
696340 7 
696508 139 
696515 9 
696527 18 
696639 26 
696741 10 
696793 1 
696844 111 
697006 24 
697026 7 
697079 15 
697162 1 
697238 1 
697380 3 
697453 1 
697477 11 
697515 17 
697526 11 
697530 1 
697540 19 
697544 11 
697616 5 
697619 9 
697705 11 
697722 1 
697786 7 
697813 53 
697836 4 
697841 9 
697850 1 
697951 4 
697982 15 
697990 44 
698001 34 
698007 38 
698010 1 
698015 2 
698024 1 
698029 7 
698037 7 
698041 174 
698107 1 
698112 10 
698120 3 
698129 5 
698135 27 
698139 8 
698149 11 
698164 8 
698191 33 
698195 8 
698201 23 
698207 1 
698222 111 
698230 7 
698301 12 
698365 1 
698445 1 
698461 8 
698465 127 
698543 2 
698562 1 
698585 3 
698593 14 
698600 3 
698617 3 
698636 25 
698678 1 
698698 3 
698705 112 
698721 45 
698740 14 
698747 82 
698762 28 
698773 21 
698785 97 
698794 24 
698807 13 
698829 22 
698846 1 
698851 1 
698908 13 
698912 2 
698920 31 
698925 83 
698941 12 
698954 5 
698967 3 
698977 31 
698984 9 
698995 17 
699001 1 
699006 2 
699009 1 
699029 1 
699042 33 
699048 1 
699056 4 
699067 11 
699074 2 
699077 7 
699082 9 
699085 10 
699091 5 
699098 7 
699103 1 
699121 4 
699130 14 
699133 1 
699145 1 
699149 2 
699164 15 
699185 3 
699190 3 
699199 2 
699234 3 
699254 18 
699286 1 
699289 1 
699292 8 
699298 5 
699301 139 
699326 90 
699354 1 
699359 23 
699372 1 
699379 1 
699393 34 
699400 1 
699407 5 
699412 3 
699495 1 
699602 72 
699611 83 
699644 49 
699747 25 
699755 4 
699758 14 
699766 34 
699777 20 
699780 4 
699803 1 
699878 47 
699937 4 
699942 57 
699960 3 
699977 1 
700134 1 
700139 2 
700146 9 
700198 3 
700222 3 
700235 8 
700253 1 
700258 1 
700288 2 
700349 2 
700411 3 
700424 7 
700435 12 
700546 13 
700561 1 
700569 42 
700582 1 
700591 28 
700619 29 
700627 24 
700665 16 
700698 2 
700773 128 
700817 1 
700825 12 
700834 25 
700893 4 
700933 70 
700941 14 
700946 3 
700995 37 
701005 7 
701008 42 
701083 3 
701128 40 
701154 4 
701159 1 
701166 19 
701174 81 
701211 19 
701233 127 
701237 3 
701242 9 
701248 84 
701266 82 
701270 12 
701279 2 
701355 14 
701399 10 
701417 24 
701432 7 
701480 11 
701487 54 
701495 5 
701507 23 
701549 5 
701564 2 
701638 2 
701654 1 
701663 81 
701695 1 
701725 62 
701785 8 
701834 74 
701857 3 
702049 35 
702053 1 
702116 1 
702169 24 
702174 4 
702190 25 
702207 87 
702216 14 
702227 6 
702230 87 
702240 81 
702244 8 
702250 32 
702253 24 
702257 13 
702267 58 
702276 9 
702284 22 
702293 3 
702302 163 
702308 2 
702316 25 
702327 25 
702357 37 
702361 6 
702365 24 
702369 6 
702382 53 
702386 120 
702389 1 
702392 1 
702396 1 
702421 93 
702429 18 
702435 36 
702456 38 
702532 10 
702574 14 
702583 335 
702595 3 
702643 14 
702664 23 
702751 9 
702769 6 
702774 34 
702788 86 
702794 15 
702804 79 
702823 80 
702840 27 
702861 25 
702896 3 
703081 1 
703101 59 
703108 1 
703112 47 
703191 1 
703200 5 
703208 4 
703231 19 
703259 3 
703277 13 
703281 104 
703304 62 
703368 57 
703374 38 
703390 8 
703420 1 
703442 58 
703458 4 
703462 5 
703473 54 
703490 12 
703493 6 
703497 46 
703539 16 
703564 3 
703608 10 
703615 74 
703618 31 
703624 14 
703629 18 
703642 60 
703648 5 
703670 151 
703681 41 
703735 1 
703743 7 
703771 10 
703778 29 
703783 26 
703800 8 
703806 1 
703831 9 
703839 6 
703847 2 
703855 1 
703866 9 
703888 140 
703921 8 
703927 35 
703936 11 
703947 30 
703965 1 
703999 9 
704026 3 
704085 2 
704090 1 
704101 19 
704104 2 
704111 1 
704129 4 
704140 102 
704149 6 
704156 29 
704159 1 
704167 60 
704175 52 
704181 45 
704187 2 
704190 1 
704195 2 
704217 1 
704236 2 
704247 41 
704255 30 
704262 11 
704266 24 
704270 12 
704278 8 
704290 10 
704300 46 
704311 1 
704336 4 
704365 2 
704376 1 
704407 1 
704419 3 
704460 2 
704609 11 
704619 78 
704629 1 
704649 23 
704677 1 
704710 7 
704764 13 
704797 21 
704800 14 
704803 21 
704811 124 
704848 5 
704881 2 
704912 24 
704981 20 
704994 1 
705033 10 
705049 20 
705189 3 
705200 5 
705238 1 
705296 17 
705322 1 
705377 3 
705434 1 
706801 1 
706863 7 
706896 42 
706899 1 
706906 1 
706919 1 
706929 13 
706935 47 
706951 59 
706957 32 
706960 35 
706965 6 
706972 11 
707030 8 
707106 25 
707192 34 
707222 27 
707227 2 
707233 6 
707243 2 
707250 83 
707253 2 
707266 11 
707274 4 
707282 12 
707287 13 
707291 1 
707305 7 
707319 10 
707323 6 
707358 5 
707383 10 
707413 3 
707430 11 
707452 2 
707478 3 
707612 14 
707648 122 
707658 15 
707662 12 
707666 11 
707674 1 
707678 7 
707698 6 
707792 30 
707974 17 
708010 2 
708108 2 
708150 1 
708182 6 
708283 17 
708294 8 
708309 13 
708364 5 
708404 37 
708476 31 
708515 4 
708659 44 
708765 17 
708801 5 
708833 2 
708938 26 
708976 12 
709055 1 
709214 2 
709238 21 
709422 14 
709458 9 
709462 2 
709465 4 
709472 69 
709650 1 
709666 2 
709734 5 
709798 92 
709923 1 
710139 2 
710183 25 
710230 24 
710236 63 
710263 40 
710284 6 
710306 47 
710388 16 
710416 66 
710429 22 
710461 1 
710725 3 
710742 27 
710773 5 
710800 39 
710925 1 
710945 5 
710950 15 
710977 29 
711064 7 
711071 2 
711074 76 
711083 3 
711090 1 
711093 2 
711108 1 
711258 1 
711262 1 
711266 1 
711348 3 
711400 11 
711421 3 
711435 32 
711442 10 
711447 30 
711457 10 
711462 1 
711468 8 
711481 95 
711493 52 
711498 8 
711517 15 
711527 23 
711532 13 
711544 6 
711551 16 
711584 1 
711833 2 
711843 2 
711992 80 
712244 13 
712321 4 
712404 1 
712461 7 
712776 39 
712842 12 
712855 5 
712887 1 
712947 9 
712967 31 
712998 5 
713028 3 
713047 1 
714526 30 
714533 1 
714544 19 
714551 1 
714557 10 
714565 7 
714569 16 
714576 1 
714588 1 
714601 11 
714605 2 
714633 3 
714641 2 
714646 7 
714655 50 
714666 21 
714674 10 
714688 2 
714800 7 
714825 4 
714830 14 
715143 39 
715148 29 
715155 5 
715179 1 
715275 11 
715323 2 
715346 61 
715354 19 
715360 4 
715365 3 
715378 2 
715397 14 
715400 3 
715418 2 
715482 7 
715524 3 
715545 2 
715804 22 
715925 1 
716109 12 
716178 16 
716230 4 
716258 5 
716388 1 
716400 3 
716421 11 
716574 43 
716578 5 
716582 4 
716594 56 
716601 24 
716639 1 
716646 4 
716653 2 
716663 3 
716668 2 
716671 5 
716687 329 
716701 150 
716712 1 
716729 61 
716732 10 
716744 2 
716787 32 
716846 1 
716854 22 
716867 7 
716921 3 
717020 58 
717057 1 
717188 5 
717239 1 
717267 2 
717376 39 
717386 68 
717520 3 
717548 9 
717739 2 
717861 1 
717875 25 
717892 12 
717994 1 
718003 1 
718054 1 
718092 7 
718118 2 
718158 5 
718184 5 
718200 2 
718227 33 
718233 1 
718238 92 
718248 96 
718255 8 
718259 3 
718267 1 
718290 8 
718296 82 
718304 42 
718307 1 
718314 1 
718317 13 
718322 109 
718329 11 
718344 487 
718363 37 
718384 1 
718402 25 
718428 37 
718462 9 
718478 93 
718494 1 
718498 4 
718521 94 
718564 1 
718568 6 
718578 7 
718589 13 
718594 6 
718618 7 
718664 10 
718691 7 
718735 1 
718750 4 
718817 3 
718878 9 
718896 1 
718908 5 
718913 5 
719047 9 
719055 1 
719075 1 
719079 79 
719091 76 
719110 1 
719113 5 
719131 1 
719292 2 
719383 2 
719406 9 
719437 4 
719631 5 
719638 1 
719658 11 
719670 1 
719676 2 
719744 16 
719762 35 
719777 1 
719841 21 
719937 2 
719944 44 
719962 8 
719968 49 
719980 55 
719993 2 
720117 28 
720121 2 
720125 16 
720131 3 
720136 17 
720158 21 
720226 16 
720263 2 
720278 5 
720320 7 
720337 2 
720346 4 
720420 8 
720428 26 
720441 1 
720453 6 
720474 1 
720485 2 
720489 24 
720494 18 
720502 1 
720506 11 
720520 41 
720526 12 
720661 46 
720806 3 
720821 71 
720826 34 
720829 1 
720834 6 
720840 5 
720847 18 
720851 6 
720855 8 
720858 5 
720864 7 
720869 28 
720875 26 
720881 22 
720902 9 
720991 1 
721017 17 
721030 5 
721033 34 
721048 8 
721056 9 
721086 8 
721180 11 
721183 5 
721198 21 
721203 17 
721214 2 
721239 21 
721242 1 
721246 12 
721250 1 
721257 3 
721260 3 
721290 180 
721299 85 
721333 68 
722260 2 
722311 9 
722320 13 
722344 8 
722438 3 
722455 3 
722458 2 
722491 4 
722496 18 
722504 3 
722512 3 
722518 1 
722529 2 
722534 2 
722540 1 
722545 10 
722557 9 
722561 13 
722572 4 
723061 8 
723065 11 
723069 4 
723072 34 
723078 1 
723084 1 
723093 47 
723098 3 
723103 1 
723143 57 
723146 1 
723153 37 
723158 9 
723165 9 
723170 4 
723174 4 
723177 21 
723183 2 
723197 3 
723213 24 
723318 9 
723330 42 
723336 1 
723341 11 
723610 1 
723650 1 
723661 9 
723698 7 
724035 2 
724310 19 
724319 76 
724338 8 
724347 29 
724372 6 
724383 10 
724392 10 
724423 1 
724437 29 
724530 19 
724848 17 
724851 14 
724855 3 
725179 91 
725193 8 
725359 4 
725722 40 
725792 46 
725827 3 
725845 11 
726117 4 
726232 9 
726257 11 
726268 1 
726287 7 
726369 4 
726434 2 
726462 13 
726536 1 
726547 1 
726562 1 
726573 7 
726582 10 
726768 34 
726774 62 
726807 28 
726940 8 
726958 1 
726980 11 
727107 1 
727110 4 
727116 47 
727126 19 
727129 2 
727137 2 
727140 66 
727148 103 
727155 68 
727165 77 
727174 10 
727184 84 
727203 7 
727233 54 
727292 6 
727360 2 
727389 7 
727406 6 
727414 28 
728149 2 
728156 5 
728160 8 
728166 42 
728181 35 
728186 10 
728193 30 
728197 43 
728200 121 
728211 89 
728218 4 
728221 15 
728259 10 
728263 6 
728288 53 
728292 1 
728325 8 
728341 7 
728479 3 
728495 7 
728501 6 
728508 59 
728537 4 
728657 4 
728663 1 
728668 2 
728697 59 
728708 67 
728716 10 
728725 19 
728736 38 
728772 28 
728779 130 
728785 58 
728793 6 
728804 29 
728809 30 
728813 2 
728836 1 
729716 1 
729787 2 
729821 1 
729834 1 
729998 1 
730007 17 
730033 35 
730040 121 
730052 4 
730067 3 
730199 1 
730214 1 
730225 18 
730235 25 
730239 22 
730245 13 
730251 13 
730266 4 
730269 7 
730275 2 
730299 36 
730314 4 
730343 2 
730405 6 
730442 300 
730464 9 
730470 3 
730478 25 
730564 1 
730588 1 
730594 1 
730648 5 
730655 5 
730688 12 
730785 4 
731169 6 
731176 30 
731243 15 
731343 9 
731433 11 
731524 2 
731666 1 
731741 9 
731792 4 
731842 3 
732022 17 
732050 309 
732162 7 
732212 2 
732347 5 
732352 2 
732369 6 
732401 1 
732556 4 
732575 1 
732581 24 
732584 6 
732596 1 
732667 19 
732745 2 
732751 5 
732760 4 
732776 1 
732866 25 
732903 1 
732928 3 
732934 56 
732944 131 
732969 3 
733094 78 
733132 1 
733169 26 
733223 95 
733257 2 
733394 10 
733428 12 
733475 43 
733490 3 
733539 61 
733582 37 
733668 1 
733874 2 
734043 2 
734161 2 
734166 10 
734650 3 
734669 8 
734672 13 
734682 35 
734697 26 
734707 16 
734711 7 
734721 1 
734725 6 
734729 51 
734733 4 
734747 6 
734757 10 
734767 25 
734770 10 
734781 1 
734787 1 
734795 7 
734930 2 
734937 2 
735077 68 
735131 9 
735216 1 
735255 6 
735262 3 
735274 27 
735284 16 
735432 2 
735437 19 
735450 1 
735453 9 
735546 3 
735562 31 
735590 2 
735598 93 
735612 8 
735636 2 
735647 211 
735652 15 
735662 25 
735670 2 
735757 24 
735789 181 
735801 2 
735806 1 
735945 54 
735967 7 
736062 9 
736073 5 
736084 17 
736089 7 
736099 12 
736108 61 
736120 8 
736136 24 
736143 65 
736151 61 
736155 17 
736160 38 
736178 162 
736188 67 
736193 4 
736199 20 
736211 9 
736219 1 
736226 6 
736331 3 
736343 1 
736358 20 
736390 6 
736400 6 
736465 15 
736504 3 
736574 10 
736712 3 
736724 39 
736736 3 
736741 1 
736902 1 
737046 23 
737069 17 
737167 34 
737207 6 
737283 7 
737343 2 
737368 10 
737391 4 
737394 5 
737407 6 
737433 1 
737451 1 
737580 1 
737691 18 
737708 9 
737724 9 
737826 16 
737883 3 
737903 2 
737943 4 
738031 11 
738185 3 
738189 5 
738211 43 
738225 7 
738229 70 
738244 20 
738251 1 
738258 12 
738395 8 
738405 1 
738421 8 
738424 1 
738433 15 
738443 22 
738449 4 
738455 42 
738463 11 
738494 8 
738502 32 
738509 1 
738527 6 
739530 6 
739540 3 
739549 16 
739572 1 
739683 3 
739694 7 
739705 4 
739712 12 
739721 2 
739727 9 
739731 12 
739737 57 
739744 88 
739751 2 
739772 3 
739779 5 
739785 13 
739791 8 
739799 22 
739896 29 
740130 14 
740343 5 
740430 49 
740485 24 
740496 12 
740598 12 
740623 18 
740815 1 
740922 25 
740981 23 
740990 2 
741001 30 
741005 2 
741017 4 
741135 1 
741148 1 
741151 4 
741159 51 
741170 22 
741174 1 
741187 15 
741190 2 
741203 14 
741207 3 
741212 31 
741235 4 
741238 13 
741243 13 
741247 7 
741252 6 
741257 11 
741261 1 
741264 1 
741591 12 
741704 141 
741726 48 
741729 5 
741740 27 
741749 63 
741757 203 
741762 25 
741771 190 
741801 146 
741811 1 
741828 6 
741850 7 
741914 6 
741917 39 
741933 27 
741972 6 
741985 5 
742038 38 
742071 2 
742189 1 
742312 2 
742424 1 
742445 2 
742448 3 
742542 22 
742568 42 
742611 26 
742618 2 
742622 4 
742632 1 
742637 2 
742641 1 
742662 20 
742673 2 
742683 5 
742686 3 
742720 32 
742727 1 
742732 3 
742737 22 
742810 5 
742838 1 
742879 4 
742884 15 
742895 2 
742900 25 
742910 11 
742919 5 
742922 24 
742929 16 
742935 7 
743047 2 
743053 23 
743060 6 
743096 1 
743118 1 
743146 124 
743179 1 
743205 1 
743224 3 
743278 15 
743289 9 
743386 1 
743404 16 
743435 51 
743443 11 
743624 1 
743713 2 
743744 18 
743944 21 
744099 52 
744109 1 
744123 25 
744141 1 
744275 30 
744297 1 
744323 55 
744350 1 
744442 7 
744450 14 
744459 16 
744470 1 
744475 12 
744483 16 
744490 23 
744493 1 
744502 5 
744515 1 
744522 6 
744551 5 
744577 1 
744602 1 
744673 7 
744689 1 
744707 32 
744712 68 
744726 6 
744751 29 
744754 16 
744759 7 
744766 32 
744779 55 
744784 37 
744789 12 
744799 5 
744819 7 
744918 5 
744926 82 
744947 15 
744963 3 
745084 36 
745131 102 
745302 2 
745416 33 
745428 11 
745561 2 
745572 10 
745584 1 
745758 5 
745771 4 
745784 11 
745789 29 
745871 3 
745946 50 
746065 1 
746089 3 
746096 19 
746107 1 
746119 8 
746127 10 
746133 15 
746139 2 
746143 10 
746150 1 
746194 3 
746202 22 
746229 2 
746232 13 
746262 4 
746546 1 
746581 1 
746689 1 
746700 3 
746723 15 
746833 5 
746877 9 
746882 1 
746915 3 
747183 11 
747258 6 
747345 23 
747351 55 
747359 1 
747448 8 
747491 10 
747542 4 
747567 24 
747669 5 
747705 8 
747733 1 
747812 47 
747866 1 
747874 16 
747880 42 
747886 4 
747892 11 
747897 9 
747912 1 
747924 4 
747940 1 
747950 2 
747985 1 
747998 10 
748061 3 
748084 2 
748104 21 
748116 2 
748127 1 
748131 4 
748239 94 
748247 1 
748274 32 
748343 3 
748413 6 
748420 25 
748428 5 
748435 20 
748452 40 
748618 19 
748704 8 
748712 13 
748913 1 
749060 14 
749078 1 
749082 55 
749117 4 
749132 2 
749219 2 
749232 3 
749252 2 
749266 2 
749276 1 
749415 1 
749419 9 
749423 3 
749426 10 
749431 21 
749437 1 
749453 6 
749456 4 
749460 22 
749471 33 
749480 7 
749491 1 
749498 6 
749528 1 
749648 27 
749706 36 
749853 3 
749859 8 
749893 6 
750347 6 
750366 14 
750492 2 
750526 16 
750660 8 
750751 4 
750965 2 
750998 2 
751146 6 
751175 1 
751269 1 
751394 2 
751491 6 
751685 100 
751798 1 
752019 20 
752371 1 
752444 2 
752527 60 
752612 19 
752642 6 
752656 39 
752679 7 
752884 5 
753114 1 
753188 21 
753492 78 
753506 2 
753767 4 
755623 28 
755840 3 
755913 11 
756705 11 
756913 5 
756918 1 
756933 1 
756976 2 
757019 1 
757049 5 
757069 1 
757140 1 
757269 1 
757272 1 
757286 1 
757309 5 
757312 1 
757319 110 
757325 3 
757348 1 
757351 1 
757362 4 
757376 9 
757382 7 
757431 2 
757475 1 
757527 5 
757532 36 
757538 1 
757645 7 
757657 4 
757667 20 
757675 10 
757692 7 
757712 27 
757715 26 
757723 29 
757733 72 
757833 2 
757885 2 
757912 8 
758030 1 
758041 15 
758045 10 
758116 48 
758144 11 
758378 23 
758455 5 
758522 16 
758545 18 
758629 13 
758689 7 
758753 11 
758982 3 
759028 2 
759046 4 
759092 13 
759133 2 
759377 2 
759502 2 
759509 12 
759686 14 
759799 5 
759815 15 
759971 54 
759983 42 
760023 10 
760051 8 
760141 12 
760180 47 
760186 26 
760198 4 
760217 7 
760226 30 
760231 4 
760234 5 
760238 3 
760244 15 
760250 6 
760258 20 
760268 4 
760272 9 
760277 2 
760290 36 
760378 13 
760393 29 
760407 2 
760410 1 
760657 24 
760708 3 
760774 2 
760870 52 
760900 2 
760905 1 
760918 3 
760929 5 
760939 39 
760945 65 
760951 2 
760957 9 
760962 22 
760992 1 
760999 1 
761051 2 
761112 1 
761127 5 
761135 6 
761145 8 
761149 6 
761158 14 
761162 2 
761168 2 
761182 4 
761208 3 
761212 3 
761230 3 
761563 2 
761725 2 
761822 22 
761844 40 
761855 4 
761873 29 
761878 9 
762171 7 
762387 9 
762390 1 
762434 6 
762516 2 
762729 2 
762739 5 
762790 38 
762834 1 
762838 3 
762970 24 
763008 2 
763058 20 
763262 48 
763426 5 
763493 17 
763687 1 
763728 12 
763786 13 
763814 17 
763843 8 
763919 2 
763944 12 
763956 1 
764019 6 
764133 82 
764172 20 
764254 9 
764266 2 
764270 23 
764426 3 
764588 2 
764607 4 
764637 4 
764654 4 
764738 5 
764763 1 
764773 47 
764780 1 
764784 58 
764790 62 
764794 10 
764798 10 
764808 3 
764815 26 
764819 18 
764826 59 
764833 9 
764842 20 
764847 7 
764855 20 
764861 3 
764874 23 
764882 2 
764891 1 
764908 1 
764913 5 
764923 4 
765042 3 
765052 38 
765062 3 
765107 3 
765171 37 
765189 1 
765222 54 
765275 12 
765366 1 
765370 1 
765375 1 
765415 4 
765673 1 
765757 17 
765853 2 
765896 1 
765928 2 
765973 5 
766060 7 
766109 1 
766142 28 
766162 4 
766301 15 
766312 44 
766371 2 
766414 5 
766514 1 
766567 4 
766668 3 
766813 8 
766866 1 
766981 5 
767139 15 
767157 1 
767193 3 
767286 2 
767321 130 
767352 5 
767477 15 
767490 39 
767495 11 
767498 38 
767503 2 
767523 50 
767527 15 
767602 43 
767642 7 
767649 1 
767656 1 
767693 25 
767703 142 
767715 1 
767718 52 
767723 91 
767730 3 
767735 132 
767738 20 
767749 144 
767755 57 
767769 14 
767776 19 
767790 6 
767814 2 
767862 1 
768047 1 
768061 1 
768077 2 
768084 2 
768125 4 
768128 20 
768140 47 
768150 19 
768153 1 
768162 2 
768168 2 
768184 3 
768223 1 
768649 1 
768661 10 
768666 1 
768727 20 
768733 20 
768818 76 
768840 23 
768864 1 
768950 22 
768954 5 
768961 5 
768995 1 
768999 21 
769015 13 
769096 4 
769207 1 
769236 10 
769264 1 
769283 4 
769292 9 
769460 45 
769660 96 
769832 7 
769987 2 
770199 21 
770308 9 
770313 1 
770417 2 
770438 17 
770444 6 
770450 8 
770467 3 
770494 164 
770511 2 
770602 7 
770606 132 
770615 65 
770625 92 
770631 7 
770638 69 
770641 5 
770647 40 
770650 142 
770655 96 
770663 57 
770673 221 
770690 16 
770704 17 
770707 63 
770716 34 
770723 85 
770790 8 
770794 28 
770797 2 
770800 8 
770809 27 
770815 142 
770819 20 
770827 2 
770840 112 
770853 14 
770868 93 
770919 20 
770938 7 
770973 3 
770984 28 
771000 4 
771010 1 
771077 5 
771082 12 
771110 9 
771120 26 
771125 6 
771128 8 
771135 10 
771139 4 
771142 6 
771147 21 
771156 5 
771161 12 
771166 3 
771171 36 
771182 1 
771187 6 
771192 23 
771257 7 
771293 3 
771297 1 
771305 2 
771346 1 
771357 6 
771368 22 
771388 3 
771657 4 
771672 27 
771689 28 
771736 21 
771753 11 
771758 1 
771818 10 
771836 29 
771921 22 
771940 2 
771948 5 
771952 19 
772090 1 
772184 22 
772293 30 
772313 1 
772359 1 
772419 3 
772494 1 
772611 1 
772823 9 
772826 4 
772910 29 
772939 1 
773026 11 
773118 2 
773134 16 
773152 17 
773177 1 
773188 4 
773208 40 
773221 1 
773227 6 
773244 5 
773247 2 
773269 4 
773285 11 
773288 39 
773301 22 
773310 2 
773313 23 
773319 2 
773324 7 
773375 13 
773388 3 
773394 2 
773405 11 
773412 3 
773422 44 
773431 11 
773435 67 
773444 61 
773448 52 
773451 1 
773456 9 
773460 10 
773475 9 
773488 32 
773501 18 
773520 168 
773534 65 
773567 1 
773579 2 
773585 1 
773589 4 
773593 18 
773599 62 
773610 57 
773619 75 
773630 87 
773639 13 
773655 4 
773662 86 
773670 13 
773690 2 
773694 3 
773698 13 
773701 11 
773727 11 
773740 37 
773777 2 
773883 13 
773909 5 
773915 1 
773945 3 
774056 1 
774098 18 
774198 13 
774333 7 
774504 5 
774509 9 
774542 18 
774547 2 
774550 7 
774556 2 
774560 26 
774566 1 
774612 5 
774616 84 
774626 1 
774645 1 
774662 34 
774665 6 
774780 2 
774970 6 
774976 2 
774985 73 
775003 1 
775006 4 
775057 22 
775137 9 
775192 31 
775210 6 
775301 8 
775324 7 
775338 37 
775470 1 
775551 7 
775628 14 
775678 25 
775682 9 
775736 1 
775882 4 
775886 6 
775920 3 
775949 47 
775963 7 
776030 11 
776039 11 
776175 18 
776185 6 
776209 3 
776283 15 
776293 3 
776317 2 
776327 31 
776335 5 
776341 5 
776354 1 
776368 1 
776401 14 
776409 29 
776415 4 
776422 63 
776431 3 
776447 4 
776450 15 
776460 1 
776482 6 
776499 2 
776510 23 
776535 1 
776552 23 
776610 6 
776624 3 
776629 1 
776635 22 
776642 6 
776671 34 
776737 6 
776787 13 
776791 1 
776814 6 
776827 5 
776844 3 
776959 1 
777128 117 
777136 3 
777141 48 
777251 28 
777274 25 
777289 4 
777308 18 
777318 2 
777415 85 
777437 3 
777441 4 
777444 67 
777501 19 
777505 5 
777516 7 
777567 10 
777573 2 
777586 1 
777603 9 
777619 79 
777723 1 
777784 8 
777813 6 
777989 6 
778009 1 
778013 3 
778019 7 
778036 3 
778070 17 
778158 20 
778162 16 
778204 17 
778243 1 
778340 1 
778360 1 
778401 2 
778509 1 
778514 2 
778548 17 
778559 47 
778589 4 
778621 7 
778833 21 
778854 2 
779041 6 
779198 4 
779322 32 
779341 3 
779362 2 
779514 9 
779524 4 
779539 34 
779545 10 
779550 1 
779558 4 
779568 20 
779580 10 
779586 7 
779591 3 
779598 7 
779602 52 
779608 44 
779617 71 
779620 3 
779629 9 
779635 12 
779640 1 
779652 1 
779663 1 
780442 2 
781793 3 
781875 7 
781885 1 
781888 1 
781898 1 
781914 4 
781930 1 
781959 1 
781964 8 
782045 1 
782052 5 
782057 3 
782073 3 
782081 2 
782088 1 
782093 5 
782221 1 
782235 3 
782244 1 
782253 1 
782356 1 
782397 3 
782401 2 
782406 6 
782409 5 
782412 54 
782432 17 
782478 56 
782490 20 
782495 13 
782504 3 
782508 6 
782512 6 
782515 36 
782523 1 
782531 2 
782551 44 
782558 1 
782561 31 
782587 21 
782700 16 
782719 28 
782727 5 
782738 8 
782837 28 
782995 39 
783003 3 
783014 44 
783028 68 
783066 8 
783252 1 
783331 6 
783463 21 
783490 49 
783507 14 
783543 39 
783609 1 
783625 35 
783630 16 
783645 14 
783682 34 
783710 4 
783726 9 
783783 60 
783825 59 
783838 1 
783843 4 
783851 12 
783874 13 
783878 55 
783886 6 
783895 75 
783900 86 
783909 92 
783948 7 
783951 24 
783954 2 
783975 2 
783982 8 
783992 42 
784007 12 
784013 73 
784023 5 
784050 1 
784053 58 
784086 55 
784117 2 
784125 17 
784138 7 
784142 4 
784234 100 
784260 51 
784265 4 
784272 6 
784294 17 
784324 2 
784337 10 
784342 75 
784351 73 
784356 13 
784362 12 
784367 14 
784374 23 
784380 19 
784490 1 
784509 15 
784525 3 
784558 18 
784566 21 
784631 2 
784680 2 
784694 12 
784707 11 
784737 3 
784764 7 
784770 7 
784784 1 
784787 1 
784791 4 
784795 3 
784804 4 
784904 2 
784925 1 
784939 1 
784944 17 
784990 1 
785009 25 
785018 4 
785104 66 
785175 5 
785193 7 
785217 1 
785288 20 
785310 18 
785313 3 
785321 18 
785335 7 
785339 71 
785343 47 
785351 2 
785362 34 
785375 1 
785383 10 
785395 11 
785418 38 
785427 38 
785580 12 
785641 11 
785644 5 
785766 1 
785812 2 
785823 2 
785849 4 
785892 2 
785933 1 
785979 1 
786107 1 
786154 11 
786187 1 
786240 4 
786270 34 
786283 1 
786316 2 
786347 27 
786351 13 
786410 30 
786431 44 
786454 6 
786460 82 
786469 6 
786476 1 
786503 5 
786509 1 
786513 14 
786523 99 
786535 72 
786546 2 
786564 1 
786580 13 
786598 29 
786694 6 
786755 5 
786766 3 
786780 1 
786816 1 
786860 23 
786869 67 
786875 4 
786883 2 
786898 3 
786907 9 
786910 33 
786922 32 
786930 2 
786947 27 
786958 36 
786969 1 
786972 2 
786978 4 
786995 22 
787013 1 
787017 1 
787022 1 
787047 25 
787080 9 
787133 1 
787156 35 
787166 20 
787174 2 
787211 1 
787219 15 
787358 6 
787407 68 
787565 1 
787633 5 
787751 22 
787825 1 
787830 6 
788019 10 
788033 30 
788196 3 
788257 148 
788410 45 
788421 17 
788441 1 
788453 2 
788531 6 
788579 5 
788587 3 
788599 8 
788604 11 
788615 1 
788635 2 
788689 6 
788712 1 
788719 1 
788740 5 
788743 3 
788747 4 
788759 2 
788773 3 
788799 27 
788804 43 
788807 13 
788812 16 
788817 80 
788823 45 
788829 8 
788834 4 
788839 6 
788848 112 
788860 2 
788867 14 
788873 29 
788881 2 
788894 1 
788897 1 
788900 11 
788921 145 
788927 1 
789065 6 
789080 2 
789104 11 
789204 13 
789220 6 
789239 14 
789242 44 
789274 1 
789280 1 
789426 39 
789433 1 
789443 1 
789624 6 
789690 8 
789889 53 
789909 5 
789943 18 
790049 1 
790150 4 
790316 6 
790381 1 
790417 5 
790426 10 
790513 6 
790525 7 
790573 30 
790675 1 
790732 1 
790740 1 
790767 7 
790864 2 
790950 1 
791165 32 
791194 14 
791248 1 
791322 7 
791401 21 
791435 39 
791476 2 
791612 8 
791626 9 
791713 6 
791739 12 
791790 5 
791843 14 
791878 4 
791889 18 
791936 7 
791990 18 
791998 36 
792031 6 
792127 6 
792170 1 
792173 15 
792177 3 
792182 104 
792190 5 
792196 10 
792200 12 
792203 4 
792207 46 
792212 43 
792222 49 
792235 45 
792248 15 
792271 15 
792276 13 
792300 27 
792307 6 
792314 59 
792320 32 
792329 29 
792370 8 
792391 14 
792426 4 
792483 14 
792500 6 
792564 2 
792639 16 
792656 3 
792660 42 
792680 13 
792694 8 
792707 100 
792746 5 
792750 1 
792759 13 
792765 37 
792872 2 
792881 3 
792888 5 
792926 12 
792939 17 
793037 3 
793065 3 
793084 38 
793098 1 
793106 23 
793109 1 
793227 1 
793233 15 
793275 8 
793387 2 
793429 15 
793596 4 
793621 5 
793694 13 
793750 18 
793780 49 
793793 8 
793801 50 
793809 181 
793815 5 
793840 34 
794061 19 
794216 1 
794241 24 
794361 16 
794564 1 
794635 4 
794684 23 
794782 14 
794803 32 
794959 1 
794987 6 
795096 1 
795118 1 
795157 2 
795162 5 
795167 9 
795183 9 
795195 1 
795225 3 
795280 10 
795298 1 
795301 8 
795309 2 
795353 30 
795398 2 
795402 25 
795409 4 
795423 10 
795428 3 
795432 32 
795452 14 
795472 47 
795506 40 
795522 1 
795526 3 
795544 47 
795567 58 
795619 48 
795659 7 
795699 4 
795750 14 
795770 4 
795921 2 
795925 7 
795971 3 
796028 41 
796110 1 
796146 1 
796152 7 
796173 8 
796213 33 
796250 23 
796394 3 
796422 1 
796426 82 
796429 2 
796532 6 
796572 1 
796602 13 
796725 2 
796733 15 
796749 33 
796901 1 
796952 19 
796999 1 
797075 66 
797078 8 
797143 7 
797169 2 
797226 33 
797291 18 
797340 5 
797427 3 
797432 1 
797455 27 
797488 1 
797499 10 
797523 1 
797531 3 
797537 4 
797605 5 
797664 7 
797688 2 
797691 12 
797738 7 
797748 17 
797799 34 
797808 4 
797843 4 
797878 12 
797932 20 
797950 27 
798019 2 
798041 1 
798118 12 
798190 31 
798255 68 
798259 2 
798269 11 
798304 13 
798366 1 
798379 1 
798442 37 
798446 9 
798521 56 
798613 1 
798672 67 
798700 1 
798744 4 
798753 1 
798764 5 
798897 2 
798904 3 
798948 1 
798952 1 
798970 1 
798983 10 
798986 10 
798992 6 
799013 7 
799019 10 
799044 11 
799065 1 
799085 2 
799091 14 
799097 3 
799103 7 
799109 1 
799114 2 
799123 5 
799126 1 
799131 7 
799136 21 
799146 9 
799160 15 
799164 79 
799182 13 
799320 26 
799336 3 
799340 8 
799474 9 
799480 10 
799498 1 
799541 2 
799564 3 
799623 3 
799629 1 
799672 9 
799685 26 
799720 4 
799740 8 
799746 3 
799758 116 
799780 2 
799791 36 
799822 3 
799983 6 
799990 11 
799996 1 
800016 12 
800034 14 
800038 1 
800041 3 
800056 17 
800069 15 
800109 11 
800139 18 
800147 9 
800155 2 
800160 1 
800173 6 
800181 9 
800194 8 
800225 29 
800248 1 
800275 19 
800280 3 
800286 21 
800297 21 
800302 16 
800305 12 
800310 7 
800314 39 
800317 9 
800327 33 
800331 4 
800341 2 
800353 20 
800375 38 
800381 3 
800399 51 
800437 7 
800462 4 
800476 3 
800562 5 
800601 9 
800645 59 
800656 18 
800662 1 
800736 16 
800754 1 
800898 13 
800989 3 
801009 35 
801044 36 
801071 3 
801076 76 
801087 23 
801098 3 
801110 1 
801116 4 
801120 30 
801162 15 
801170 1 
801180 29 
801187 10 
801219 1 
801227 1 
801368 1 
801381 4 
801389 22 
801397 5 
801404 4 
801414 1 
801535 24 
801557 24 
801695 1 
801769 1 
801849 9 
801951 12 
802078 7 
802090 2 
802122 16 
802126 3 
802217 1 
802227 18 
802239 1 
802382 8 
802430 3 
802436 8 
802468 2 
802498 5 
802508 5 
802516 1 
802668 12 
802683 7 
802728 9 
802842 38 
802852 13 
803011 8 
803254 1 
803288 1 
803346 1 
803368 2 
803409 8 
803490 1 
803580 1 
803587 43 
803617 12 
803675 18 
803709 2 
803772 16 
803778 13 
803784 13 
803859 1 
803918 1 
804008 2 
804078 20 
804123 92 
804136 33 
804158 17 
804228 13 
804300 9 
804304 2 
804315 2 
804411 1 
804421 5 
804462 4 
804584 2 
804618 8 
804742 15 
804750 1 
804781 2 
804910 109 
804929 98 
804938 1 
804948 1 
804956 5 
804962 24 
804970 3 
804980 8 
805001 105 
805011 48 
805024 53 
805030 16 
805034 74 
805045 13 
805064 11 
805076 1 
805087 96 
805131 2 
805158 3 
805237 48 
805290 31 
805603 31 
805612 1 
805752 7 
806293 1 
806303 9 
807005 33 
807142 80 
807193 41 
807197 12 
807206 5 
807218 19 
807224 2 
807227 16 
807234 3 
807238 6 
807242 3 
807250 24 
807260 3 
807264 2 
807294 7 
807318 10 
807327 3 
807335 7 
807489 24 
807504 133 
807731 3 
807812 30 
807829 70 
807839 29 
807856 2 
808002 4 
808013 4 
808122 2 
808307 16 
808393 1 
808470 4 
808489 15 
808565 8 
808623 1 
808685 7 
808706 1 
808709 1 
808722 1 
808727 5 
808733 2 
808741 1 
808751 4 
808774 1 
808786 4 
809177 26 
809328 1 
809454 27 
809467 4 
809590 2 
809758 4 
809762 9 
809768 4 
809779 12 
809906 3 
810226 1 
810230 29 
810237 53 
810255 11 
810648 1 
812463 1 
812656 3 
812987 1 
813029 3 
variableStep chrom=chrIII
387 8 
410 6 
467 5 
471 5 
474 22 
489 2 
494 14 
526 3 
796 20 
803 173 
814 7 
863 1 
878 1 
993 6 
1026 4 
1097 3 
1101 3 
1179 1 
1265 2 
1289 94 
1895 1 
1958 2 
2282 23 
3141 5 
3237 1 
3809 21 
3925 4 
4078 1 
4169 46 
4205 40 
4323 1 
4464 3 
4528 28 
4738 3 
5708 35 
6249 23 
6305 1 
6424 9 
6558 42 
6863 1 
7209 1 
8568 6 
9045 1 
9057 1 
9076 1 
10882 9 
11351 9 
14458 1 
14599 5 
14676 6 
14682 11 
14698 4 
14738 24 
14757 5 
14764 19 
14769 3 
14779 6 
14787 1 
15104 1 
15112 2 
15308 4 
15316 1 
15365 1 
15387 14 
15424 2 
15446 1 
15769 43 
15918 15 
16114 32 
16154 1 
16329 6 
16795 31 
17036 39 
17042 6 
17051 7 
17054 17 
17071 18 
17094 31 
17112 20 
17118 3 
17128 5 
17132 33 
17145 11 
17160 1 
17166 82 
17175 11 
17186 3 
17217 5 
17221 2 
17226 25 
17232 2 
17242 16 
17260 6 
17371 5 
17381 4 
17386 13 
17441 8 
17552 1 
17577 4 
17580 1 
17736 1 
17743 4 
17851 48 
17922 20 
17930 38 
18013 2 
18033 80 
18055 27 
18084 13 
18249 4 
18262 9 
18265 5 
18404 1 
18412 27 
18634 3 
18828 40 
19025 6 
19050 6 
19143 5 
19164 2 
19198 43 
19560 6 
19581 1 
19656 2 
19672 3 
19679 2 
19695 9 
19723 4 
19735 34 
20099 10 
20189 3 
20205 6 
20702 2 
20708 1 
20854 7 
21038 2 
21041 8 
21063 5 
21089 3 
21254 1 
21327 3 
21336 1 
21543 3 
21654 1 
21667 3 
21765 2 
22008 1 
22156 9 
22176 20 
22187 18 
22192 40 
22198 1 
22205 97 
22209 9 
22217 46 
22232 2 
22237 56 
22267 12 
22279 1 
22287 2 
22300 1 
22305 65 
22317 114 
22416 4 
22426 12 
22444 15 
22456 4 
22611 1 
23386 15 
23394 1 
23406 9 
23415 13 
23420 5 
23426 49 
23437 8 
23443 66 
23453 2 
23468 11 
23474 13 
23483 42 
23489 5 
23496 46 
23521 4 
23531 4 
23536 30 
23539 25 
23544 36 
23552 8 
23565 3 
23639 4 
23699 1 
23718 48 
23840 2 
23957 10 
24025 11 
24088 1 
24232 14 
24248 24 
24356 6 
24367 7 
24371 32 
24379 8 
24387 209 
24396 4 
24400 12 
24404 5 
24412 19 
24416 29 
24422 84 
24437 28 
24452 31 
24516 32 
24531 3 
24613 16 
24625 26 
24642 6 
24652 3 
24663 23 
24676 3 
24683 10 
24688 9 
24694 49 
24699 5 
24703 5 
24707 76 
24720 38 
24724 17 
24729 10 
24736 14 
24742 12 
24773 5 
24864 23 
24877 66 
24888 14 
24899 19 
24907 4 
24912 2 
24918 13 
25186 2 
25189 19 
25194 7 
25201 47 
25209 47 
25220 26 
25245 20 
25394 14 
25416 4 
25501 1 
25531 22 
25555 9 
25570 3 
25688 6 
25710 1 
25713 14 
25742 2 
26132 35 
26138 55 
26177 1 
26198 9 
26227 57 
26264 6 
26315 66 
26516 1 
26540 24 
26595 9 
26697 9 
26725 33 
26729 2 
26740 3 
26748 15 
26759 1 
26858 1 
26874 15 
26899 1 
27078 2 
27093 1 
27230 18 
27244 7 
27252 9 
27288 1 
27330 4 
27385 12 
27394 7 
27408 53 
27413 9 
27417 5 
27421 3 
27429 41 
27446 39 
27455 10 
27466 3 
27481 8 
27496 2 
27624 1 
27643 1 
27649 6 
27658 29 
27712 3 
27736 2 
27758 1 
27787 15 
27790 1 
27795 2 
27802 1 
27814 11 
27821 1 
27825 5 
27830 7 
27835 2 
27838 33 
27846 2 
27862 43 
27870 14 
27884 28 
27899 6 
27902 26 
27919 1 
27996 1 
28027 37 
28047 43 
28091 6 
28174 1 
28217 49 
28345 1 
28546 1 
28574 17 
28591 2 
28675 1 
28680 1 
28684 1 
28869 2 
29014 4 
29133 1 
29195 1 
29249 34 
29253 8 
29259 1 
29265 41 
29386 8 
29440 1 
29538 13 
29549 1 
29718 1 
29876 3 
29882 1 
29888 5 
29922 24 
30075 19 
30211 1 
30231 2 
30244 2 
30267 10 
30290 3 
30363 2 
30409 1 
30424 5 
30626 4 
30663 8 
30751 4 
30760 1 
30813 3 
30824 12 
30881 6 
30903 60 
30920 15 
31046 7 
31063 33 
31095 4 
31183 6 
31203 1 
31215 2 
31219 4 
31224 2 
31228 11 
31236 14 
31243 1 
31247 4 
31251 1 
31254 7 
31258 4 
31267 38 
31272 4 
31277 12 
31310 3 
31326 4 
31331 65 
31338 6 
31352 43 
31357 9 
31362 1 
31368 8 
31373 1 
31376 40 
31385 28 
33033 30 
33438 1 
33672 2 
33714 11 
33739 5 
33754 9 
33846 25 
33881 1 
33900 7 
33917 3 
34045 3 
34120 60 
34188 18 
34820 264 
34856 15 
34961 27 
34982 13 
34989 14 
35007 2 
35059 5 
35415 15 
35425 1 
35437 5 
35453 16 
35488 7 
35496 12 
35518 4 
35525 2 
35541 16 
35546 6 
35553 1 
35558 2 
35687 6 
35712 8 
35817 6 
35834 1 
35841 3 
35856 12 
35871 1 
35877 9 
35890 10 
35942 1 
36000 3 
36008 2 
36013 15 
36033 36 
36044 105 
36056 124 
36065 53 
36069 5 
36083 14 
36170 3 
36175 54 
36194 45 
36236 12 
36251 6 
36261 28 
36266 3 
36270 3 
36318 11 
36351 9 
36393 33 
36422 2 
36481 31 
36488 80 
36494 2 
36504 39 
36519 4 
36523 13 
36676 25 
36703 4 
36717 11 
36794 8 
36805 17 
36821 20 
36876 5 
36879 5 
36910 94 
36997 17 
37004 37 
37084 8 
37092 8 
37101 45 
37130 27 
37171 1 
37177 101 
37183 50 
37202 22 
37219 38 
37228 40 
37241 88 
37250 22 
37257 33 
37276 51 
37314 30 
37375 5 
37386 35 
37397 120 
37421 3 
37424 29 
37431 10 
37465 21 
37513 3 
37546 1 
37560 14 
37585 38 
37620 12 
37783 1 
38001 1 
38055 1 
38084 1 
38142 4 
38223 14 
38323 10 
38400 2 
38406 1 
38428 1 
38544 52 
38563 41 
38581 1 
38587 50 
38712 32 
38737 11 
38747 29 
38752 29 
38758 7 
38790 76 
38833 1 
38888 5 
38894 4 
38908 4 
38912 5 
38926 5 
38931 23 
38935 51 
38944 84 
38948 57 
38957 35 
38975 14 
39011 18 
39018 6 
39023 9 
39028 10 
39040 3 
39056 7 
39068 4 
39074 15 
39096 7 
39125 10 
39136 5 
39156 9 
39173 36 
39182 15 
39194 83 
39200 2 
39205 35 
39208 14 
39275 2 
39297 6 
39302 22 
39311 24 
39325 2 
39332 29 
39382 15 
39423 7 
39461 17 
39480 1 
39497 12 
39508 16 
39524 4 
39532 24 
39536 8 
39544 8 
39576 3 
39591 3 
39613 20 
39617 11 
39636 1 
39642 24 
39656 28 
39664 15 
39668 28 
39714 3 
39757 1 
39764 11 
39769 1 
39774 23 
39777 4 
39796 28 
39804 5 
39880 3 
39899 37 
39911 6 
39922 1 
39925 90 
39928 64 
39935 48 
39980 29 
40123 1 
40162 28 
40169 2 
40220 4 
40281 7 
40308 9 
40324 6 
40338 7 
40474 8 
40613 10 
40626 1 
40634 4 
40658 13 
40666 12 
40676 31 
40680 1 
40713 11 
40772 74 
40784 13 
40795 30 
40806 2 
40819 85 
40837 47 
40843 9 
40850 11 
40854 8 
40865 28 
40870 3 
40874 45 
40882 2 
40892 9 
40904 54 
40915 7 
40939 20 
40947 4 
40950 12 
40955 59 
40973 3 
40982 4 
41000 1 
41005 1 
41031 16 
41041 8 
41049 2 
41053 126 
41060 17 
41076 12 
41085 39 
41094 11 
41099 21 
41104 16 
41109 18 
41125 3 
41132 100 
41140 24 
41150 38 
41158 34 
41164 1 
41168 2 
41174 3 
41177 2 
41181 29 
41185 19 
41192 7 
41196 1 
41207 6 
41216 1 
41224 11 
41248 1 
41266 1 
41271 24 
41278 10 
41288 8 
41291 1 
41295 3 
41301 7 
41310 6 
41335 57 
41339 3 
41345 54 
41356 4 
41381 2 
41462 5 
41467 2 
41508 14 
41516 3 
41626 2 
41633 1 
41670 1 
41689 14 
41694 127 
41740 11 
41800 9 
41890 8 
41934 1 
41950 1 
41979 2 
42182 18 
42215 1 
42251 2 
42316 11 
42371 2 
42383 27 
42406 16 
42516 32 
42524 68 
42557 42 
42602 6 
42715 17 
42724 25 
42822 2 
42846 30 
42868 12 
42940 2 
42982 117 
43018 3 
43111 8 
43115 2 
43198 68 
43231 1 
43236 6 
43249 2 
43296 28 
43359 33 
43365 1 
43410 33 
43437 46 
43490 22 
43505 16 
43567 3 
43629 2 
43641 7 
43652 3 
43656 28 
43703 27 
43755 61 
43762 1 
43765 47 
43782 4 
43788 2 
43808 55 
43882 2 
43915 134 
43961 11 
44026 21 
44095 12 
44117 16 
44123 35 
44127 61 
44132 19 
44136 1 
44142 4 
44157 20 
44162 35 
44323 13 
44456 52 
44476 1 
44485 2 
44495 17 
44515 3 
44520 22 
44529 21 
44537 19 
44541 1 
44572 5 
44588 5 
44594 3 
44605 3 
44609 1 
44614 6 
44635 1 
44710 1 
44719 7 
44749 4 
44899 1 
44920 19 
44932 70 
45136 1 
45226 7 
45490 5 
45518 52 
45532 10 
45656 28 
45709 2 
45802 1 
45817 4 
45835 39 
45854 53 
46034 7 
46144 23 
46156 15 
46230 1 
46476 64 
46801 1 
46810 2 
46813 1 
46929 1 
46957 1 
46974 2 
46984 2 
46990 15 
47003 12 
47008 23 
47014 30 
47020 8 
47031 174 
47043 1 
47069 1 
47080 197 
47091 103 
47097 64 
47103 115 
47109 23 
47118 52 
47123 7 
47127 15 
47136 59 
47149 8 
47199 4 
47290 27 
47294 17 
47308 16 
47312 27 
47331 42 
47344 20 
47352 6 
47388 2 
47402 16 
47412 32 
47439 83 
47449 19 
47458 77 
47465 103 
47470 22 
47518 2 
47647 24 
47708 60 
47723 7 
47767 4 
47796 13 
47810 7 
47815 5 
47948 1 
47964 1 
48038 8 
48052 2 
48057 2 
48085 7 
48095 4 
48115 1 
48121 1 
48129 14 
48132 1 
48144 9 
48147 3 
48278 1 
48281 10 
48288 1 
48293 1 
48301 8 
48308 22 
48319 8 
48325 7 
48362 1 
48394 1 
48447 43 
48450 5 
48453 1 
48463 3 
48470 2 
48489 5 
48493 20 
48499 21 
48542 10 
48547 4 
48554 104 
48569 8 
48612 1 
48643 1 
50267 21 
50286 61 
50310 30 
50318 43 
50328 6 
50335 5 
50351 4 
50358 2 
50361 1 
50376 2 
50379 1 
50391 6 
50403 15 
50411 6 
50416 2 
50426 3 
50431 1 
50437 2 
50447 10 
50455 1 
50511 1 
50524 6 
50528 3 
50531 5 
50536 2 
50539 1 
50542 1 
50546 6 
50568 12 
50604 2 
50613 3 
50620 6 
50633 1 
50639 12 
50649 9 
50658 1 
50661 9 
50669 2 
50677 10 
50684 5 
50689 67 
50694 24 
50701 8 
50713 50 
50716 7 
50731 31 
50735 6 
50748 46 
50751 106 
50760 129 
50770 222 
50779 2 
50783 131 
50788 13 
50792 1 
50812 4 
50820 22 
50837 3 
50842 26 
50846 12 
50870 6 
50913 23 
50916 8 
50938 4 
50942 1 
50950 37 
50974 15 
50979 15 
50986 9 
50999 23 
51006 59 
51018 58 
51021 76 
51035 63 
51052 2 
51089 8 
51093 6 
51106 34 
51111 15 
51156 37 
51167 54 
51174 1 
51182 16 
51188 178 
51208 11 
51228 9 
51231 56 
51235 73 
51244 210 
51252 38 
51295 1 
51310 24 
51336 1 
51342 53 
51357 61 
51393 43 
51446 8 
51453 18 
51484 7 
51506 49 
51517 4 
51545 1 
51566 42 
51571 3 
51585 1 
51588 57 
51602 39 
51607 18 
51644 7 
51660 24 
51699 5 
51711 7 
51717 2 
51735 2 
51741 2 
51778 1 
51813 9 
51827 18 
51844 12 
51856 47 
51863 13 
51874 28 
51882 26 
51890 31 
51900 9 
51906 13 
51914 3 
51944 9 
51959 24 
51990 72 
52028 14 
52033 152 
52039 2 
52057 24 
52078 5 
52103 6 
52109 54 
52136 7 
52156 43 
52193 9 
52203 45 
52215 41 
52218 30 
52223 47 
52231 42 
52238 34 
52244 57 
52248 94 
52257 112 
52272 47 
52279 109 
52287 48 
52296 15 
52301 61 
52311 2 
52371 176 
52395 1 
52405 10 
52411 2 
52431 2 
52445 39 
52454 2 
52459 12 
52469 21 
52475 70 
52485 60 
52496 122 
52536 1 
52540 42 
52546 25 
52554 101 
52567 364 
52595 3 
52605 7 
52612 3 
52692 7 
52718 7 
52721 8 
52739 1 
52748 88 
52767 3 
52770 1 
52776 14 
52889 13 
52894 1 
52900 34 
52919 74 
52927 1 
52955 3 
53044 41 
53076 17 
53105 14 
53168 28 
53191 27 
53345 15 
53360 5 
53388 8 
53416 1 
53420 1 
53429 2 
53440 1 
53509 2 
53532 55 
53552 33 
53597 1 
53611 1 
53698 2 
53716 7 
53799 52 
53841 130 
53860 97 
53876 1 
53881 46 
53894 8 
53909 1 
53940 17 
53976 1 
53980 2 
54012 9 
54058 5 
54105 11 
54124 95 
54140 15 
54151 90 
54233 1 
54259 2 
54324 34 
54367 42 
54382 9 
54538 1 
54577 16 
54612 1 
54706 4 
54723 59 
54755 37 
54822 54 
54832 5 
54836 1 
54843 33 
54847 10 
54856 21 
54861 19 
54876 2 
54883 1 
54891 83 
54899 3 
54907 4 
54950 1 
54966 5 
54979 2 
54982 2 
54992 22 
55005 9 
55013 1 
55016 5 
55021 1 
55069 6 
55075 1 
55095 56 
55108 8 
55126 5 
55134 60 
55142 2 
55174 13 
55226 5 
55255 14 
55277 16 
55323 23 
55425 1 
55430 5 
55461 1 
55538 1 
55565 9 
55619 1 
55622 30 
55626 1 
55728 33 
55745 1 
55759 11 
55793 6 
55799 41 
55812 54 
55904 9 
55910 4 
55926 18 
55998 2 
56015 38 
56058 7 
56075 3 
56229 19 
56258 20 
56270 1 
56281 1 
56291 1 
56294 5 
56312 4 
56324 3 
56399 1 
56403 1 
56409 1 
56415 1 
56440 6 
56448 1 
56451 3 
56502 2 
56519 6 
56547 15 
56568 11 
56575 13 
56583 20 
56587 10 
56590 5 
56593 8 
56597 30 
56604 6 
56609 9 
56613 32 
56618 5 
56621 17 
56624 10 
56630 18 
56636 3 
56639 9 
56642 6 
56648 32 
56658 71 
56669 62 
56680 64 
56684 6 
56689 11 
56692 1 
56699 6 
56703 1 
56729 73 
56738 9 
56744 14 
56752 38 
56757 4 
56761 3 
56765 2 
56773 1 
56791 25 
56824 1 
56880 34 
56883 1 
56910 25 
56922 2 
56943 33 
56948 43 
56982 2 
57085 1 
57107 1 
57195 9 
57257 7 
57265 3 
57360 51 
57539 7 
57627 12 
57670 24 
57679 11 
57692 2 
57741 13 
57795 21 
57817 1 
57857 1 
57878 35 
57954 4 
57960 5 
57965 4 
57972 10 
57976 26 
57989 1 
58004 3 
58022 3 
58029 2 
58047 4 
58050 3 
58127 1 
58136 2 
58154 21 
58168 3 
58177 14 
58184 5 
58199 62 
58268 2 
58280 1 
58297 1 
58301 3 
58312 2 
58320 1 
58434 7 
58459 49 
58467 42 
58471 1 
58602 73 
58607 28 
58626 43 
58635 75 
58641 2 
58644 7 
58650 299 
58655 7 
58661 31 
58673 29 
58676 4 
58684 8 
58770 1 
58773 5 
58794 105 
58799 3 
58803 28 
58829 853 
58910 660 
58921 112 
58930 101 
58936 235 
58945 84 
58957 3 
58960 9 
58966 112 
58978 20 
59073 4 
59084 9 
59090 68 
59096 2 
59104 37 
59111 76 
59117 1 
59120 3 
59125 54 
59135 113 
59146 3 
59157 37 
59178 5 
59182 2 
59187 5 
59191 7 
59254 71 
59275 230 
59284 7 
59288 10 
59293 34 
59299 62 
59307 186 
59321 6 
59331 27 
59336 2 
59341 16 
59356 3 
59363 7 
59440 93 
59446 6 
59452 2 
59460 113 
59470 56 
59476 69 
59484 32 
59528 30 
59565 30 
59586 18 
59596 26 
59616 68 
59623 3 
59626 10 
59634 57 
59644 27 
59651 5 
59674 1 
59719 7 
59727 1 
59732 3 
59783 1 
59805 11 
59830 66 
59839 1 
59916 1 
59919 4 
59930 7 
59936 4 
59939 7 
59946 6 
59951 56 
59956 10 
59967 49 
59989 30 
60003 7 
60007 15 
60021 9 
60035 47 
60041 10 
60049 1 
60068 1 
60076 37 
60101 8 
60112 1 
60117 79 
60131 3 
60148 1 
60160 5 
60164 10 
60197 25 
60215 8 
60233 20 
60236 25 
60246 20 
60254 65 
60261 29 
60274 49 
60277 9 
60294 14 
60301 11 
60404 36 
60416 87 
60427 25 
60430 1 
60449 1 
60513 96 
60519 10 
60528 3 
60540 28 
60565 2 
60577 13 
60591 1 
60596 89 
60605 45 
60613 8 
60616 16 
60622 11 
60631 92 
60640 3 
60657 5 
60660 48 
60664 1 
60672 2 
60676 1 
60704 8 
60716 2 
60770 1 
60802 1 
60861 1 
60905 52 
60917 17 
60936 13 
60940 18 
60953 15 
60980 6 
61086 3 
61098 1 
61101 17 
61108 2 
61219 1 
61230 6 
61262 9 
61267 12 
61274 51 
61279 8 
61283 1 
61286 5 
61300 61 
61307 71 
61330 21 
61335 15 
61349 46 
61359 53 
61363 1 
61367 257 
61371 7 
61375 3 
61385 30 
61399 3 
61411 1 
61416 1 
61427 2 
61461 74 
61471 17 
61481 75 
61488 3 
61492 74 
61499 8 
61502 144 
61514 100 
61549 57 
61553 9 
61556 126 
61561 23 
61569 116 
61577 34 
61582 29 
61596 415 
61613 21 
61621 4 
61626 8 
61658 21 
61676 14 
61695 11 
61726 10 
61736 157 
61746 6 
61754 31 
61763 46 
61770 1 
61781 29 
61787 1 
61796 41 
61812 46 
61883 1 
61892 14 
61925 6 
61950 8 
61954 2 
61968 352 
61998 2 
62003 8 
62044 7 
62050 19 
62071 6 
62078 5 
62082 25 
62089 7 
62141 2 
62151 2 
62173 2 
62181 31 
62207 1 
62213 49 
62225 22 
62230 6 
62238 31 
62246 1 
62257 11 
62261 30 
62287 17 
62316 13 
62320 1 
62332 44 
62341 16 
62349 13 
62360 14 
62366 19 
62375 23 
62384 33 
62389 38 
62401 4 
62407 12 
62412 101 
62422 78 
62429 18 
62469 2 
62519 56 
62527 2 
62538 164 
62547 40 
62561 31 
62568 21 
62574 17 
62583 1 
62602 47 
62614 44 
62618 14 
62628 150 
62640 87 
62647 13 
62662 5 
62685 7 
62725 2 
62737 1 
62741 40 
62746 1 
62773 7 
62909 8 
62914 2 
62941 1 
62951 25 
62955 2 
62960 1 
62971 39 
62976 1 
62989 8 
63001 1 
63080 6 
63086 7 
63098 1 
63102 3 
63109 2 
63113 2 
63121 2 
63128 10 
63132 18 
63137 1 
63151 4 
63231 3 
63245 5 
63251 5 
63259 10 
63268 1 
63274 4 
63284 18 
63295 23 
63299 1 
63306 5 
63311 10 
63317 55 
63328 1 
63331 4 
63335 1 
63339 58 
63353 102 
63361 1 
63371 17 
63375 4 
63378 58 
63382 1 
63385 13 
63389 5 
63397 1 
63402 9 
63407 1 
63414 3 
63425 1 
63528 2 
63533 3 
63538 35 
63549 74 
63566 68 
63569 1 
63576 12 
63588 39 
63602 40 
63664 7 
63674 40 
63689 118 
63701 72 
63705 5 
63732 1 
63850 13 
63857 39 
63864 192 
63873 3 
63876 87 
63882 10 
63893 59 
63897 43 
63912 18 
63980 9 
63998 39 
64018 53 
64033 51 
64039 78 
64051 14 
64063 11 
64071 5 
64082 26 
64105 2 
64158 39 
64175 10 
64185 40 
64189 114 
64214 35 
64221 1 
64240 3 
64254 132 
64277 6 
64360 14 
64373 4 
64384 4 
64390 28 
64398 30 
64406 12 
64414 14 
64417 1 
64427 38 
64517 25 
64531 7 
64553 6 
64557 11 
64621 1 
64630 2 
64681 89 
64813 3 
64822 7 
65611 16 
65621 167 
65633 63 
65648 251 
65658 2 
65662 2 
65666 43 
65670 32 
65677 12 
65682 48 
65692 29 
65706 10 
65712 11 
65749 4 
65753 28 
65756 2 
65760 4 
65766 42 
65776 1 
65785 6 
65839 2 
65875 2 
65923 1 
65926 2 
65937 18 
65971 2 
66101 32 
66109 4 
66120 78 
66139 29 
66272 8 
66280 2 
66295 28 
66378 8 
66402 2 
66413 1 
66438 35 
66462 1 
66473 2 
66507 5 
66522 13 
66536 2 
66555 17 
66559 5 
66574 1 
66628 6 
66680 1 
66696 19 
66711 3 
66721 7 
66738 1 
66763 38 
66779 4 
66782 3 
66786 3 
66794 29 
66807 4 
66834 43 
66842 4 
66849 3 
66879 16 
66979 11 
67098 13 
67132 3 
67216 7 
67226 16 
67311 28 
67357 15 
67372 41 
67440 17 
67471 6 
67499 13 
67505 15 
67510 1 
67634 36 
67664 52 
67676 31 
67689 76 
67705 12 
67777 13 
67800 6 
67804 3 
67811 80 
67842 2 
67847 45 
67883 14 
67930 1 
67960 13 
67969 2 
68013 18 
68016 64 
68046 12 
68077 76 
68085 14 
68100 25 
68106 1 
68126 16 
68134 28 
68138 3 
68150 26 
68159 4 
68166 15 
68178 1 
68204 8 
68250 2 
68268 9 
68288 3 
68292 9 
68306 3 
68314 2 
68331 22 
68343 44 
68398 16 
68408 2 
68420 3 
68424 8 
68427 5 
68438 1 
68443 4 
68451 1 
68457 13 
68468 9 
68473 27 
68479 3 
68484 9 
68501 182 
68513 2 
68517 31 
68524 9 
68552 1 
68555 1 
68561 11 
68573 2 
68583 4 
68591 7 
68597 51 
68603 60 
68611 66 
68618 56 
68623 58 
68631 21 
68638 196 
68654 93 
68665 25 
68670 1 
68673 1 
68677 32 
68688 60 
68696 3 
68699 3 
68707 43 
68719 86 
68737 9 
68744 7 
68752 8 
68759 12 
68766 21 
68771 3 
68784 10 
68789 13 
68796 1 
68807 13 
68817 44 
68826 29 
68834 67 
68845 31 
68849 18 
68852 9 
68856 9 
68863 5 
68868 3 
68877 6 
68887 3 
68896 27 
68904 10 
68912 1 
68933 16 
68943 4 
68956 4 
68962 83 
68965 4 
69006 1 
69015 6 
69024 2 
69055 1 
69063 1 
69097 105 
69157 22 
69211 21 
69218 17 
69261 45 
69311 8 
69327 8 
69339 49 
69358 4 
69366 15 
69372 73 
69441 12 
69463 42 
69476 64 
69484 1 
69489 7 
69501 3 
69507 649 
69515 94 
69518 4 
69522 9 
69529 45 
69632 4 
69638 21 
69645 94 
69653 48 
69659 29 
69664 470 
69677 22 
69682 35 
69694 14 
69730 2 
69744 1 
69794 8 
69804 29 
69812 1 
69817 11 
69833 144 
69842 350 
69858 13 
69878 117 
69941 9 
69951 13 
69961 20 
69977 166 
69990 251 
70006 29 
70015 334 
70024 51 
70029 48 
70039 78 
70047 96 
70058 165 
70075 204 
70086 36 
70097 4 
70161 5 
70229 89 
70238 141 
70247 109 
70258 286 
70270 120 
70376 6 
70389 22 
70394 30 
70410 10 
70413 205 
70479 1 
70534 4 
70561 4 
70569 6 
70577 14 
70596 52 
70606 175 
70722 24 
70759 12 
70763 3 
70779 26 
70853 8 
70862 1 
70889 4 
70893 57 
70898 3 
70901 19 
70909 2 
70931 1 
70980 36 
71045 14 
71048 7 
71052 14 
71068 42 
71087 32 
71108 33 
71167 18 
71188 3 
71195 28 
71201 15 
71205 31 
71222 2 
71233 13 
71239 1 
71344 10 
71369 26 
71376 41 
71391 4 
71416 1 
71473 1 
71506 9 
71517 7 
71525 1 
71528 50 
71537 160 
71544 16 
71549 36 
71559 89 
71567 8 
71571 92 
71579 196 
71586 52 
71593 11 
71600 8 
71609 75 
71617 18 
71622 91 
71628 2 
71633 2 
71637 1 
71641 6 
71645 9 
71657 12 
71667 50 
71674 1 
71698 2 
71713 6 
71770 1 
71805 4 
71811 5 
71814 6 
71817 3 
71821 10 
71827 6 
71835 25 
71841 28 
71915 4 
71946 6 
71958 23 
71962 16 
71986 33 
71994 2 
72010 71 
72036 1 
72099 3 
72106 41 
72126 247 
72152 45 
72160 47 
72175 5 
72254 12 
72270 21 
72285 4 
72290 3 
72296 7 
72318 208 
72327 30 
72331 37 
72336 13 
72340 3 
72353 18 
72359 105 
72371 320 
72390 57 
72396 2 
72480 22 
72484 13 
72488 1 
72516 1 
72537 2 
72565 4 
72632 8 
72639 2 
72646 7 
72651 8 
72655 68 
72663 19 
72680 24 
72691 7 
72698 4 
72703 15 
72726 1 
72766 1 
72776 26 
72784 31 
72815 6 
72818 80 
72823 29 
72832 5 
72877 8 
72881 3 
72918 1 
72962 6 
72989 9 
73027 13 
73064 30 
73102 4 
73106 9 
73144 8 
73154 1 
73158 25 
73170 6 
73176 4 
73214 9 
73231 17 
73261 3 
73266 6 
73309 5 
73314 2 
73357 1 
73388 2 
73396 1 
73408 1 
73415 2 
73441 1 
73446 2 
73449 1 
73454 2 
73462 8 
73567 1 
73572 1 
73577 1 
73585 1 
73591 1 
73594 2 
73602 2 
73609 6 
73612 1 
73620 2 
73641 2 
73649 8 
73713 1 
73726 11 
73733 58 
73738 1 
73755 19 
73764 2 
73770 22 
73779 15 
73817 5 
73833 1 
73894 10 
73903 59 
73927 12 
73942 2 
73978 1 
74039 31 
74057 13 
74068 3 
74072 27 
74080 44 
74086 2 
74096 42 
74103 1 
74110 4 
74117 66 
74136 22 
74144 37 
74148 8 
74154 6 
74172 58 
74178 5 
74185 22 
74193 56 
74207 2 
74216 16 
74225 34 
74230 22 
74236 2 
74242 1 
74246 36 
74251 1 
74276 1 
74336 1 
74340 14 
74352 22 
74358 6 
74373 1 
74381 6 
74386 17 
74389 13 
74394 5 
74408 75 
74414 1 
74479 7 
74500 1 
74518 2 
74529 62 
74536 2 
74548 56 
74556 19 
74560 5 
74567 2 
74571 6 
74579 3 
74612 22 
74616 122 
74621 16 
74627 60 
74631 31 
74639 16 
74715 24 
74727 28 
74731 19 
74736 12 
74748 41 
74755 120 
74759 57 
74767 14 
74772 10 
74777 9 
74780 1 
74783 5 
74789 9 
74795 88 
74800 6 
74804 97 
74812 4 
74859 9 
74894 20 
74905 57 
74908 15 
74913 4 
74916 14 
74921 85 
74930 3 
74934 13 
74946 30 
74969 2 
74974 3 
74980 13 
75041 2 
75082 35 
75093 2 
75098 5 
75111 70 
75124 5 
75140 53 
75150 3 
75157 3 
75170 17 
75233 21 
75258 55 
75276 31 
75280 7 
75289 5 
75297 1 
75301 26 
75306 5 
75323 5 
75332 3 
75394 1 
75420 4 
75427 13 
75439 9 
75447 52 
75478 3 
75489 507 
75513 44 
75526 107 
75534 44 
75544 45 
75556 37 
75562 4 
75577 6 
75630 12 
75633 4 
75656 7 
75712 12 
75716 4 
75732 4 
75738 13 
75767 15 
75774 4 
75782 8 
75794 2 
75798 14 
75833 1 
75836 6 
75843 6 
75850 1 
75868 279 
75879 1 
75883 24 
75891 21 
75897 7 
75912 148 
75924 55 
75932 39 
75938 4 
75943 9 
75950 75 
75957 3 
75965 46 
75972 9 
75978 10 
75982 2 
75985 11 
75990 30 
75999 15 
76005 1 
76053 4 
76120 20 
76128 2 
76136 1 
76139 11 
76144 13 
76148 80 
76175 14 
76186 16 
76208 20 
76242 3 
76248 22 
76265 8 
76273 17 
76284 11 
76298 100 
76310 20 
76316 17 
76333 12 
76339 3 
76342 11 
76427 2 
76435 24 
76447 15 
76461 7 
76509 134 
76551 28 
76600 1 
76605 91 
76613 5 
76619 75 
76630 9 
76638 3 
76648 4 
76696 1 
76701 5 
76720 20 
76727 26 
76733 21 
76751 21 
76756 1 
76765 8 
76768 2 
76771 4 
76777 14 
76789 4 
76841 1 
76913 2 
76924 28 
76937 4 
76964 1 
76971 16 
76987 31 
77017 1 
77025 2 
77064 46 
77070 20 
77075 116 
77094 36 
77133 62 
77139 10 
77153 13 
77162 12 
77179 6 
77194 9 
77209 37 
77216 12 
77261 20 
77289 92 
77323 8 
77333 1 
77344 8 
77359 2 
77377 4 
77383 3 
77407 1 
77418 1 
77429 2 
77436 8 
77449 2 
77458 1 
77462 209 
77472 15 
77492 13 
77496 2 
77500 10 
77515 55 
77523 12 
77530 2 
77584 48 
77602 234 
77611 54 
77615 1 
77619 2 
77631 132 
77637 110 
77651 24 
77658 2 
77666 46 
77674 16 
77690 2 
77693 3 
77721 75 
77740 11 
77745 34 
77755 7 
77760 25 
77773 2 
77779 3 
77788 1 
77798 28 
77805 54 
77810 16 
77814 125 
77817 119 
77836 2 
77850 50 
77856 43 
77883 2 
77897 16 
77903 48 
77919 1 
77924 19 
77935 3 
77945 54 
77961 5 
77989 2 
77999 11 
78006 1 
78014 35 
78021 2 
78031 48 
78041 5 
78044 6 
78054 5 
78057 11 
78075 1 
78097 79 
78125 153 
78150 137 
78165 95 
78176 82 
78181 98 
78194 32 
78205 89 
78218 81 
78224 16 
78228 16 
78232 29 
78235 3 
78239 22 
78252 250 
78259 62 
78265 63 
78278 190 
78293 229 
78303 158 
78314 243 
78332 358 
78354 188 
78367 78 
78377 99 
78381 21 
78387 89 
78395 20 
78400 1 
78408 16 
78420 2 
78463 2 
78470 2 
78488 1 
78496 3 
78500 5 
78503 1 
78562 4 
78569 23 
78578 3 
78583 9 
78586 8 
78594 16 
78601 1 
78605 2 
78612 22 
78624 7 
78634 1 
78637 1 
78641 21 
78652 48 
78662 14 
78672 33 
78683 10 
78695 5 
78709 3 
78819 41 
78827 3 
78845 49 
78859 6 
78868 1 
78892 3 
78895 12 
78902 1 
78913 68 
78926 37 
78937 47 
78945 135 
78959 86 
78967 176 
78981 14 
78986 149 
79001 7 
79014 320 
79027 5 
79034 121 
79039 49 
79046 32 
79049 3 
79060 47 
79068 31 
79074 23 
79077 11 
79087 80 
79096 17 
79101 18 
79114 1 
79159 25 
79175 47 
79182 1 
79186 65 
79190 2 
79194 52 
79201 2 
79209 13 
79212 19 
79220 5 
79231 2 
79248 156 
79257 54 
79297 1 
79313 30 
79316 1 
79340 2 
79347 4 
79352 9 
79357 1 
79363 1 
79367 9 
79371 2 
79385 6 
79393 14 
79408 8 
79413 7 
79419 14 
79433 12 
79451 4 
79455 1 
79484 20 
79511 1 
79521 150 
79538 1 
79544 61 
79549 108 
79556 3 
79568 1 
79573 161 
79590 2 
79599 24 
79612 16 
79621 4 
79652 3 
79677 59 
79692 32 
79698 22 
79708 7 
79712 6 
79718 1 
79725 38 
79729 1 
79750 1 
79755 2 
79759 26 
79763 8 
79786 2 
79809 71 
79818 64 
79828 54 
79836 25 
79844 32 
79861 12 
79864 3 
79868 9 
79872 18 
79885 135 
79892 14 
79896 3 
79905 37 
79925 4 
79992 4 
79995 6 
79999 1 
80003 17 
80024 21 
80027 3 
80052 70 
80066 25 
80074 149 
80079 28 
80084 5 
80087 54 
80092 1 
80096 100 
80125 27 
80131 4 
80134 34 
80157 6 
80160 8 
80163 5 
80166 38 
80182 8 
80189 45 
80193 57 
80205 136 
80211 59 
80216 33 
80221 1 
80240 3 
80243 9 
80253 3 
80259 54 
80267 2 
80365 30 
80370 50 
80384 15 
80404 5 
80416 48 
80445 7 
80462 3 
80466 80 
80470 1 
80473 3 
80477 2 
80484 1 
80511 11 
80519 6 
80530 61 
80551 13 
80557 30 
80564 26 
80581 9 
80604 1 
80613 3 
80617 1 
80620 16 
80624 9 
80683 136 
80707 8 
80734 36 
80742 2 
80747 4 
80766 20 
80793 3 
80797 6 
80801 2 
80812 3 
80815 1 
80823 2 
80835 1 
80841 4 
80844 6 
80852 4 
80875 1 
80879 2 
80922 108 
80928 6 
80963 4 
80979 24 
80987 3 
80996 6 
81013 4 
81031 18 
81038 10 
81055 1 
81118 3 
81170 3 
81173 1 
81177 52 
81190 239 
81206 9 
81211 3 
81218 28 
81223 3 
81236 11 
81261 12 
81271 12 
81309 1 
81357 4 
81367 29 
81386 5 
81391 26 
81402 32 
81413 5 
81423 81 
81434 41 
81437 13 
81462 5 
81482 11 
81498 9 
81513 3 
81518 16 
81532 6 
81548 26 
81563 19 
81577 7 
81619 5 
81649 1 
81656 3 
81663 17 
81691 34 
81697 2 
81708 4 
81714 46 
81722 70 
81731 122 
81740 42 
81753 112 
81763 25 
81781 228 
81798 43 
81806 2 
81811 74 
81819 12 
81823 13 
81826 1 
81831 8 
81834 28 
81839 71 
81847 29 
81850 5 
81855 24 
81863 108 
81887 55 
81896 7 
81906 1 
81909 5 
81912 4 
81924 32 
81978 1 
81989 21 
82001 25 
82013 26 
82021 43 
82031 73 
82039 5 
82050 16 
82056 3 
82065 85 
82074 23 
82083 39 
82102 5 
82108 2 
82145 12 
82158 16 
82163 17 
82171 4 
82189 18 
82197 21 
82204 40 
82217 1 
82227 44 
82230 6 
82233 22 
82262 1 
82293 27 
82310 2 
82347 1 
82355 4 
82359 1 
82380 1 
82391 1 
82408 28 
82423 9 
82436 2 
82439 5 
82444 1 
82447 4 
82450 2 
82453 4 
82484 2 
82504 1 
82521 1 
82538 2 
82574 1 
82593 44 
82606 43 
82614 1 
82620 2 
82628 9 
82632 3 
82646 2 
82657 2 
82668 4 
82755 1 
83020 23 
83091 1 
83161 6 
83164 17 
83186 19 
83190 4 
83196 73 
83203 4 
83284 32 
83316 2 
83326 14 
83331 14 
83342 36 
83347 88 
83352 29 
83355 7 
83359 41 
83383 31 
83394 1 
83402 39 
83414 11 
83421 4 
83425 6 
83450 2 
83458 9 
83471 40 
83494 6 
83520 4 
83536 11 
83549 1 
83554 10 
83574 23 
83581 28 
83590 7 
83593 15 
83601 2 
83637 76 
83645 14 
83651 22 
83664 8 
83685 3 
83690 2 
83693 69 
83698 24 
83706 28 
83717 31 
83722 1 
83741 392 
83760 76 
83767 20 
83771 1 
83782 51 
83791 46 
83816 9 
83887 5 
83890 4 
83911 6 
83915 1 
83926 3 
83934 17 
83940 24 
83947 49 
83951 4 
83959 3 
83963 5 
83968 13 
83990 2 
84006 1 
84019 47 
84032 97 
84037 67 
84061 6 
84064 4 
84073 1 
84101 4 
84105 1 
84115 18 
84120 37 
84131 5 
84136 9 
84143 1 
84172 1 
84175 2 
84190 3 
84197 1 
84200 2 
84258 7 
84274 5 
84285 1 
84288 5 
84311 2 
84548 2 
84553 5 
84611 1 
84656 1 
84660 21 
84668 16 
84675 13 
84680 39 
84697 19 
84711 13 
84734 1 
84765 19 
84770 1 
84781 128 
85102 1 
85110 2 
90931 1 
92487 3 
92505 3 
92509 19 
92521 324 
92546 14 
92553 133 
92559 28 
92580 8 
92585 63 
92598 14 
92614 38 
92617 1 
92632 49 
92656 64 
92672 21 
92675 4 
92683 15 
92690 13 
92694 7 
92700 24 
92711 2 
92721 13 
92729 3 
92737 6 
92741 23 
92765 1 
92775 1 
92784 23 
92789 17 
92798 1 
94291 154 
94302 4 
94344 8 
94347 2 
94374 6 
94380 30 
94391 2 
94398 5 
94408 112 
94422 93 
94439 94 
94452 30 
94458 39 
94465 36 
94483 2 
94486 18 
94502 5 
94510 7 
94517 2 
94523 14 
94526 56 
94535 43 
94541 49 
94554 8 
94581 6 
94596 24 
94609 1 
94613 1 
94624 17 
94642 23 
94649 3 
94676 6 
94699 22 
94702 24 
94803 12 
94807 3 
94813 4 
94829 36 
94837 24 
94843 57 
94846 1 
94965 4 
94980 1 
94983 15 
94994 7 
95258 2 
95376 25 
95461 16 
95470 16 
95484 1 
95493 1 
95501 54 
95580 3 
95604 1 
95628 9 
95637 12 
95652 2 
95708 3 
95778 6 
95788 16 
95795 2 
95798 3 
95805 60 
95815 164 
95823 7 
95832 74 
95838 11 
95843 94 
95849 2 
95855 269 
95870 594 
95882 8 
95885 7 
95890 27 
95899 209 
95911 17 
95914 1 
95927 91 
95940 35 
95949 4 
95954 21 
95982 179 
95989 149 
96002 206 
96007 8 
96015 11 
96034 9 
96043 13 
96048 5 
96056 5 
96063 12 
96073 90 
96077 3 
96087 25 
96093 119 
96102 417 
96116 344 
96128 137 
96137 53 
96143 1 
96149 6 
96156 26 
96162 2 
96168 50 
96178 48 
96204 3 
96248 20 
96255 79 
96261 4 
96266 18 
96269 2 
96275 3 
96285 24 
96295 27 
96300 36 
96306 42 
96317 27 
96321 2 
96328 27 
96339 12 
96349 38 
96430 6 
96444 17 
96449 8 
96452 7 
96457 5 
96462 17 
96468 7 
96472 66 
96482 343 
96490 38 
96497 210 
96512 6 
96518 3 
96604 5 
96607 6 
96614 31 
96617 8 
96620 1 
96628 55 
96641 153 
96660 1 
96677 23 
96685 3 
96700 3 
96708 8 
96755 20 
96761 56 
96773 17 
96784 8 
96789 97 
96801 23 
96808 12 
96813 69 
96843 22 
96932 18 
96942 3 
96945 15 
96960 25 
96963 1 
96966 16 
96969 50 
96977 14 
96980 45 
96990 60 
96998 39 
97003 28 
97010 11 
97019 5 
97030 5 
97041 4 
97061 3 
97080 4 
97087 18 
97117 19 
97126 35 
97148 48 
97155 40 
97165 7 
97169 2 
97174 24 
97180 3 
97235 44 
97268 131 
97274 82 
97292 53 
97334 198 
97346 2 
97356 139 
97363 11 
97376 6 
97407 2 
97410 3 
97415 3 
97423 31 
97429 10 
97438 36 
97444 2 
97456 2 
97460 1 
97468 3 
97473 15 
97481 11 
97488 15 
97501 47 
97510 6 
97518 47 
97533 2 
97558 6 
97569 1 
97612 6 
97617 9 
97623 4 
97630 28 
97634 6 
97637 2 
97640 21 
97643 20 
97660 1 
97670 3 
97675 1 
97679 6 
97683 25 
97693 36 
97698 1 
97701 45 
97708 14 
97714 1 
97722 2 
97726 4 
97788 56 
97798 4 
97802 5 
97820 86 
97827 3 
97839 1 
97863 14 
97874 1 
97904 1 
97950 40 
97969 14 
97977 4 
97982 13 
97987 3 
97996 88 
98006 71 
98026 3 
98029 3 
98037 4 
98047 10 
98072 2 
98076 22 
98087 21 
98091 11 
98114 1 
98119 18 
98122 5 
98139 54 
98149 35 
98162 178 
98180 423 
98194 42 
98198 22 
98204 69 
98209 198 
98217 12 
98221 113 
98228 91 
98238 93 
98250 26 
98254 59 
98262 22 
98269 45 
98279 5 
98301 15 
98306 48 
98315 76 
98333 3 
98336 1 
98348 15 
98369 87 
98373 15 
98376 20 
98381 88 
98384 16 
98393 8 
98397 6 
98414 5 
98417 9 
98422 6 
98427 13 
98437 7 
98455 28 
98458 10 
98466 5 
98478 23 
98504 147 
98517 14 
98524 11 
98529 74 
98535 13 
98539 3 
98547 18 
98564 3 
98570 30 
98575 65 
98581 3 
98585 2 
98592 28 
98618 1 
98626 2 
98645 19 
98651 21 
98657 15 
98673 16 
98677 5 
98681 3 
98686 27 
98691 78 
98698 5 
98701 5 
98709 6 
98725 99 
98732 15 
98737 32 
98745 114 
98749 2 
98757 182 
98767 39 
98777 214 
98790 274 
98800 13 
98806 1 
98813 14 
98816 7 
98820 11 
98829 18 
98834 4 
98842 9 
98852 17 
98871 616 
98900 4 
98904 17 
98912 151 
98921 172 
98936 479 
98961 36 
98968 9 
98973 1 
98977 9 
98982 65 
98989 13 
98992 13 
99001 8 
99005 6 
99016 21 
99021 27 
99027 133 
99034 9 
99042 24 
99055 96 
99065 11 
99073 5 
99079 1 
99083 1 
99088 4 
99092 5 
99101 5 
99107 12 
99112 54 
99118 52 
99126 26 
99140 9 
99154 3 
99162 41 
99166 16 
99172 1 
99177 36 
99185 29 
99194 40 
99197 18 
99202 15 
99207 13 
99211 62 
99214 34 
99226 25 
99235 16 
99238 3 
99243 99 
99250 53 
99255 82 
99268 7 
99282 63 
99288 7 
99292 2 
99295 5 
99318 31 
99323 7 
99347 34 
99364 30 
99372 10 
99401 2 
99409 125 
99412 20 
99418 45 
99422 38 
99433 168 
99445 14 
99449 45 
99463 68 
99494 1 
99498 68 
99522 10 
99525 11 
99547 13 
99559 9 
99588 1 
99633 3 
99669 3 
99677 43 
99706 12 
99712 1 
99719 24 
99753 1 
99779 3 
99788 6 
99805 1 
99828 15 
99841 1 
99848 6 
99872 21 
99908 51 
99928 17 
99932 24 
99940 2 
99959 1 
100003 2 
100036 6 
100099 1 
100112 15 
100115 32 
100134 9 
100152 1 
100161 4 
100165 1 
100173 24 
100182 45 
100189 12 
100193 15 
100205 90 
100220 49 
100224 2 
100227 2 
100232 30 
100240 1 
100243 6 
100255 6 
100267 2 
100283 2 
100289 2 
100292 5 
100295 2 
100301 1 
100340 4 
100357 1 
100378 8 
100382 7 
100389 4 
100394 5 
100399 1 
100409 2 
100425 53 
100433 5 
100439 20 
100460 26 
100466 11 
100470 26 
100495 22 
100500 2 
100515 30 
100545 22 
100548 8 
100552 44 
100556 12 
100559 1 
100562 18 
100589 134 
100597 1 
100601 14 
100605 11 
100608 3 
100614 58 
100623 32 
100626 10 
100640 11 
100663 1 
100685 49 
100694 2 
100706 1 
100742 10 
100746 27 
100754 38 
100757 33 
100768 77 
100776 47 
100780 49 
100791 84 
100815 7 
100820 375 
100828 180 
100853 32 
100862 40 
100867 4 
100871 1 
100876 239 
100890 38 
100893 13 
100915 61 
100924 65 
100934 63 
100939 13 
100953 3 
100958 1 
100965 4 
100971 79 
100976 21 
100980 19 
100983 53 
100996 20 
101002 68 
101009 39 
101013 112 
101023 45 
101036 43 
101044 56 
101051 1 
101058 3 
101074 8 
101083 6 
101106 3 
101117 10 
101121 2 
101124 1 
101140 8 
101150 73 
101156 2 
101173 249 
101187 2 
101190 1 
101193 74 
101198 73 
101208 7 
101222 14 
101229 37 
101234 70 
101245 112 
101257 18 
101273 51 
101284 44 
101292 2 
101299 24 
101305 1 
101309 7 
101313 1 
101318 4 
101326 21 
101339 2 
101370 41 
101383 9 
101408 21 
101413 1 
101422 13 
101431 1 
101435 3 
101464 1 
101470 5 
101474 33 
101484 25 
101491 34 
101497 20 
101502 7 
101507 3 
101516 25 
101521 12 
101530 1 
101540 3 
101543 3 
101551 3 
101569 1 
101584 1 
101612 4 
101625 8 
101642 1 
101650 3 
101655 3 
101662 3 
101672 15 
101678 2 
101681 3 
101688 6 
101694 10 
101701 3 
101712 3 
101723 4 
101731 2 
101755 1 
101762 1 
101776 1 
101783 2 
101789 1 
101798 1 
101812 1 
101815 5 
101821 1 
101824 3 
101834 12 
101839 2 
101846 2 
101850 2 
101855 1 
101868 18 
101899 10 
101904 16 
101909 17 
101914 2 
101918 125 
101924 1 
101937 177 
101953 27 
101958 17 
101966 6 
101969 5 
101973 4 
101977 1 
101981 20 
101990 20 
101997 10 
102001 31 
102020 6 
102025 34 
102030 11 
102033 7 
102059 3 
102080 36 
102105 1 
102111 1 
102117 55 
102123 51 
102128 6 
102135 4 
102145 5 
102153 2 
102162 23 
102173 11 
102179 30 
102183 27 
102186 7 
102195 1 
102202 5 
102234 5 
102252 2 
102280 1 
102290 8 
102306 29 
102315 17 
102326 73 
102334 32 
102341 1 
102355 5 
102386 3 
102401 7 
102425 10 
102445 1 
102452 54 
102463 51 
102479 9 
102486 1 
102504 117 
102511 7 
102517 28 
102525 2 
102584 18 
102605 3 
102610 31 
102626 35 
102638 3 
102647 11 
102676 12 
102682 1 
102767 1 
102770 48 
102776 14 
102781 6 
102784 4 
102790 8 
102793 6 
102800 5 
102807 11 
102810 3 
102839 4 
102865 7 
102884 18 
102899 19 
102906 25 
102915 8 
102919 1 
102924 5 
102927 2 
102933 4 
102940 21 
102946 4 
102955 1 
102958 1 
102963 28 
102971 2 
102982 11 
102987 4 
103052 7 
103055 36 
103070 81 
103077 3 
103080 1 
103087 1 
103092 4 
103099 45 
103106 1 
103110 34 
103136 2 
103139 6 
103149 2 
103161 1 
103203 1 
103212 9 
103221 41 
103226 24 
103235 67 
103239 5 
103243 7 
103247 34 
103254 82 
103266 5 
103274 12 
103284 31 
103289 1 
103321 11 
103340 1 
103346 22 
103374 41 
103379 35 
103382 41 
103387 1 
103391 66 
103399 8 
103425 2050 
103452 110 
103466 10 
103475 605 
103484 96 
103526 106 
103533 1 
103539 44 
103548 2 
103552 3 
103559 119 
103570 174 
103576 1 
103593 54 
103611 19 
103654 6 
103663 6 
103668 10 
103684 51 
103694 90 
103700 4 
103711 58 
103723 47 
103728 98 
103734 34 
103740 35 
103743 3 
103751 20 
103758 2 
103814 10 
103832 25 
103843 10 
103846 1 
103863 24 
103870 64 
103874 13 
103882 80 
103891 67 
103898 35 
103902 8 
103906 35 
103920 3 
103961 124 
103974 52 
103984 163 
103991 31 
104003 1 
104027 20 
104036 1 
104044 20 
104052 45 
104087 56 
104103 68 
104113 1 
104132 40 
104146 20 
104163 68 
104180 62 
104191 32 
104199 2 
104205 2 
104223 24 
104284 23 
104294 22 
104302 53 
104314 11 
104318 37 
104324 66 
104331 27 
104338 93 
104346 87 
104420 3781 
104479 161 
104487 283 
104499 9 
104503 6 
104518 14 
104525 126 
104529 158 
104539 262 
104551 4 
104555 33 
104559 1 
104570 347 
104584 95 
104600 16 
104649 14 
104670 6 
104678 11 
104690 104 
104708 21 
104720 182 
104731 23 
104736 5 
104742 34 
104750 21 
104753 7 
104760 24 
104794 13 
104822 22 
104836 6 
104844 37 
104848 9 
104858 3 
104870 32 
104875 38 
104880 6 
104894 20 
104899 21 
104920 7 
104925 10 
104932 33 
104936 7 
104941 5 
104961 16 
104969 5 
104974 7 
104979 9 
104985 42 
104991 8 
104994 29 
105005 30 
105013 10 
105019 16 
105023 6 
105027 1 
105030 15 
105040 6 
105055 5 
105084 1 
105100 1 
105103 4 
105111 7 
105115 17 
105120 46 
105123 6 
105128 1 
105137 88 
105152 6 
105157 31 
105164 9 
105170 68 
105175 6 
105187 1 
105192 16 
105197 36 
105204 22 
105228 1 
105258 17 
105262 13 
105268 12 
105272 1 
105276 75 
105282 1 
105285 5 
105299 83 
105305 15 
105314 1 
105332 35 
105336 55 
105340 3 
105350 24 
105403 35 
105425 184 
105432 70 
105439 73 
105444 57 
105450 13 
105456 166 
105463 65 
105472 72 
105484 64 
105567 7 
105574 1 
105582 4 
105587 10 
105594 2 
105629 2159 
105658 96 
105689 1586 
105728 466 
105755 1 
105759 12 
105763 10 
105782 4 
105819 2 
105840 1 
105852 3 
105857 3 
105867 1 
105870 13 
105875 2 
105880 3 
105884 2 
105890 25 
105896 6 
105901 24 
105906 3 
105910 1 
105927 3 
105931 3 
106014 6 
106025 107 
106048 11 
106061 17 
106065 5 
106145 2 
106188 2 
106204 1 
106242 1 
106366 1 
106377 17 
106388 10 
106399 24 
106415 6 
106426 36 
106512 12 
106535 22 
106558 24 
106569 84 
106579 77 
106605 23 
106683 29 
106686 1 
106692 74 
106696 112 
106707 260 
106713 6 
106718 65 
106724 48 
106736 1 
106755 3 
106800 11 
106855 24 
106865 69 
106898 1417 
106952 1216 
106989 155 
107001 7 
107005 17 
107011 46 
107020 1 
107201 2 
107373 1 
107382 3 
107386 2 
107393 1 
107405 4 
107408 1 
107413 24 
107421 91 
107425 8 
107428 14 
107432 79 
107440 65 
107446 17 
107457 69 
107467 8 
107471 4 
107474 3 
107479 4 
107483 10 
107487 7 
107491 7 
107499 4 
107506 39 
107517 37 
107527 3 
107535 5 
107545 11 
107555 2 
107579 10 
107587 29 
107609 1 
107624 138 
107633 1 
107645 76 
107664 21 
107672 275 
107676 6 
107689 85 
107694 45 
107698 4 
107701 29 
107709 1 
107726 6 
107763 15 
107773 13 
107782 114 
107790 32 
107796 51 
107801 21 
107809 12 
107813 34 
107820 107 
107845 583 
107860 194 
107875 402 
107893 84 
107905 34 
107915 36 
107926 45 
107940 240 
107972 656 
107997 16 
108003 38 
108011 2 
108017 4 
108077 10 
108083 3 
108089 1 
108094 28 
108115 10 
108124 62 
108130 160 
108147 134 
108158 5 
108161 42 
108172 4 
108178 8 
108244 21 
108250 6 
108256 3 
108262 30 
108272 11 
108276 5 
108284 24 
108287 18 
108293 54 
108303 29 
108308 30 
108315 4 
108323 16 
108346 20 
108374 4 
108380 10 
108384 8 
108387 1 
108397 124 
108417 21 
108439 1 
108449 7 
108453 22 
108461 122 
108471 24 
108481 99 
108492 1 
108506 4 
108530 2 
108540 22 
108558 50 
108563 117 
108588 17 
108595 2 
108607 1 
108614 1 
108620 39 
108625 4 
108628 1 
108633 77 
108639 2 
108645 14 
108649 11 
108673 16 
108728 67 
108738 88 
108743 1 
108748 131 
108756 16 
108764 19 
108767 11 
108774 10 
108779 3 
108782 65 
108790 10 
108794 69 
108801 3 
108883 7 
108912 263 
108926 37 
108929 40 
108947 628 
108967 47 
108970 1 
108998 1303 
109029 33 
109034 46 
109038 39 
109044 45 
109049 65 
109058 49 
109068 7 
109080 9 
109094 54 
109100 6 
109104 14 
109107 9 
109119 19 
109126 64 
109134 56 
109145 164 
109158 300 
109168 1 
109172 3 
109177 13 
109180 69 
109187 36 
109191 47 
109198 27 
109242 4 
109535 2 
109831 1 
110131 7 
110675 46 
110682 3 
110686 1 
110694 102 
110703 142 
110711 38 
110719 3 
110726 5 
110729 2 
110735 1 
110739 1 
110766 3 
110778 3 
110784 2 
110800 4 
110833 2 
110841 7 
110848 5 
110858 1 
110862 5 
110876 8 
110881 6 
110885 5 
110896 1 
110900 1 
110915 3 
110948 4 
110958 1 
110966 2 
110969 1 
110977 1 
110982 1 
110991 2 
111016 1 
111021 8 
111032 3 
111036 4 
111041 2 
111048 9 
111056 5 
111060 12 
111064 8 
111071 19 
111086 1 
111097 8 
111115 14 
111118 7 
111122 6 
111125 7 
111132 9 
111153 5 
111163 5 
111175 12 
111185 38 
111195 16 
111206 91 
111217 5 
111228 37 
111241 29 
111264 28 
111302 2 
111325 26 
111331 29 
111342 131 
111346 14 
111359 268 
111377 29 
111385 6 
111397 212 
111416 370 
111430 120 
111439 52 
111453 11 
111457 1 
111462 14 
111484 2 
111502 16 
111515 6 
111535 32 
111542 14 
111554 83 
111562 153 
111568 1 
111575 7 
111580 89 
111588 27 
111592 1 
111596 32 
111604 1 
111611 42 
111693 1 
111701 51 
111706 41 
111709 5 
111712 157 
111716 226 
111729 544 
111743 882 
111757 484 
111767 592 
111776 267 
111785 38 
111789 1 
111816 2127 
111870 155 
111884 150 
111896 21 
111942 2 
111955 1 
112001 24 
112012 3 
112015 1 
112019 7 
112026 6 
112029 1 
112037 4 
112040 1 
112052 3 
112058 3 
112063 1 
112100 1 
112109 2 
112113 1 
112118 1 
112121 4 
112127 3 
112134 2 
112138 3 
112146 1 
112161 2 
112164 6 
112168 1 
112172 4 
112178 1 
112187 3 
112195 8 
112208 2 
112218 2 
112224 1 
112238 1 
112292 1 
112332 1 
112344 2 
112348 16 
112356 7 
112365 2 
112373 7 
112377 1 
112383 2 
112387 3 
112393 2 
112404 4 
112413 9 
112422 3 
112426 1 
112429 2 
112432 2 
112440 10 
112492 7 
112512 1 
112519 1 
112535 7 
112555 34 
112559 13 
112562 16 
112568 16 
112574 51 
112586 38 
112594 4 
112603 1 
112641 23 
112668 22 
112684 19 
112700 59 
112722 2 
112739 7 
112751 21 
112757 52 
112761 108 
112767 16 
112770 43 
112778 107 
112789 49 
112797 2 
112804 29 
112812 113 
112820 16 
112879 14 
112931 20 
112947 22 
112953 1 
112956 21 
112966 2 
112974 24 
112980 7 
112986 37 
112991 63 
112994 1 
112999 32 
113016 7 
113022 5 
113074 1 
113092 1 
113108 10 
113118 12 
113123 6 
113127 3 
113138 17 
113153 1 
113161 1 
113164 1 
113169 11 
113183 4 
113249 1 
113257 1 
113260 6 
113266 6 
113271 3 
113275 3 
113278 1 
113299 2 
113313 3 
113324 1 
113338 4 
113344 1 
113355 7 
113364 1 
113422 1 
113433 6 
113438 1 
113456 1 
113466 8 
113471 8 
113486 3 
113494 22 
113506 48 
113514 1 
113533 50 
113552 46 
113567 7 
113571 1 
113577 12 
113583 15 
113597 2 
113606 245 
113616 3 
113619 6 
113630 118 
113635 20 
113641 26 
113653 33 
113688 402 
113696 22 
113782 1 
113788 12 
113795 33 
113800 30 
113803 39 
113813 100 
113819 2 
113823 1 
113828 1 
113844 1 
113850 28 
113868 11 
113872 1 
113884 29 
113890 5 
113894 5 
113916 6 
113923 3 
113927 63 
113938 8 
113948 10 
113953 12 
113956 2 
113961 44 
113965 5 
113971 25 
113982 24 
113995 4 
113998 2 
114003 10 
114012 7 
114047 4 
114052 13 
114055 7 
114063 3 
114067 16 
114077 88 
114084 27 
114087 31 
114091 30 
114096 13 
114105 3 
114119 6 
114128 24 
114141 90 
114147 2 
114150 6 
114155 3 
114159 3 
114164 4 
114168 5 
114181 1 
114190 12 
114204 47 
114211 10 
114217 34 
114223 4 
114235 40 
114240 12 
114247 302 
114275 1223 
114318 7 
114349 3292 
114375 248 
114520 1 
114528 14 
114536 83 
114547 38 
114556 14 
114562 9 
114569 16 
114582 105 
114592 5 
114599 1 
114603 83 
114614 49 
114617 5 
114624 9 
114658 34 
114671 36 
114680 19 
114686 1 
114689 1 
114692 1 
114706 17 
114714 13 
114721 9 
114727 78 
114759 1750 
114795 7 
114800 12 
114811 21 
114817 6 
114820 1 
114824 13 
114830 4 
114834 35 
114841 28 
114850 4 
114856 2 
114880 16 
114887 38 
114891 34 
114898 45 
114905 68 
114911 15 
114921 32 
114926 6 
114940 20 
114949 1 
114955 103 
114964 55 
114975 205 
114982 79 
114986 99 
114989 37 
114992 7 
114997 72 
115003 40 
115013 80 
115017 57 
115022 21 
115028 7 
115031 1 
115044 2 
115059 11 
115069 131 
115077 26 
115085 91 
115098 164 
115107 40 
115114 67 
115122 67 
115139 62 
115146 3 
115160 1 
115190 7 
115199 11 
115219 17 
115228 70 
115237 6 
115240 11 
115246 3 
115249 2 
115258 18 
115266 4 
115277 238 
115289 3 
115294 1 
115302 38 
115313 12 
115321 2 
115326 1 
115329 1 
115355 9 
115385 7 
115392 15 
115404 10 
115410 34 
115417 7 
115428 8 
115436 6 
115443 17 
115448 8 
115452 16 
115459 135 
115469 37 
115480 6 
115487 14 
115503 3 
115506 1 
115510 8 
115516 19 
115521 41 
115526 6 
115531 21 
115537 2 
115560 10 
115567 2 
115575 57 
115585 8 
115590 117 
115601 79 
115604 4 
115612 29 
115621 12 
115634 134 
115645 25 
115653 57 
115664 154 
115679 4 
115686 1 
115693 41 
115712 34 
115719 99 
115725 33 
115731 93 
115738 30 
115747 7 
115752 69 
115759 87 
115766 91 
115774 8 
115780 14 
115785 74 
115797 36 
115802 20 
115809 7 
115813 10 
115820 7 
115846 8 
115851 4 
115865 6 
115874 3 
115879 20 
115886 10 
115904 12 
115909 8 
115925 321 
115941 11 
115952 9 
115959 28 
115963 8 
115967 7 
115971 4 
115981 19 
115988 4 
115992 49 
116007 18 
116010 11 
116015 14 
116034 9 
116046 25 
116052 96 
116063 411 
116070 37 
116078 20 
116088 89 
116100 429 
116109 22 
116117 27 
116122 10 
116126 26 
116130 1 
116133 3 
116139 22 
116147 2 
116152 21 
116185 1 
116200 1 
116204 4 
116208 2 
116213 165 
116224 28 
116231 191 
116249 1349 
116274 285 
116303 2847 
116350 3120 
116385 63 
116394 1 
116409 13 
116448 60 
116465 41 
116474 39 
116485 70 
116496 49 
116506 20 
116515 32 
116522 1 
116528 139 
116537 71 
116550 113 
116556 8 
116561 7 
116565 24 
116573 18 
116580 3 
116585 15 
116589 83 
116597 6 
116600 6 
116603 9 
116608 1 
116621 1 
116633 4 
116643 1 
116651 1 
116656 2 
116666 51 
116684 105 
116696 33 
116719 158 
116748 115 
116763 12 
116770 7 
116781 2 
116787 8 
116791 3 
116795 26 
116799 40 
116805 28 
116817 7 
116853 2 
116857 24 
116871 1 
116876 1 
116888 1 
116895 19 
116904 55 
116911 42 
116917 7 
116928 15 
116931 6 
116934 56 
116940 1 
116945 160 
116949 3 
116952 1 
116958 3 
116962 3 
116971 35 
116979 4 
116984 29 
116990 40 
116996 34 
117011 132 
117028 4 
117032 4 
117035 11 
117042 10 
117063 1 
117075 9 
117080 1 
117084 1 
117107 7 
117112 14 
117118 20 
117123 9 
117127 27 
117132 4 
117135 96 
117142 125 
117151 82 
117158 70 
117165 16 
117174 83 
117184 82 
117191 110 
117198 1 
117203 17 
117216 34 
117224 2 
117288 13 
117295 9 
117302 1 
117307 3 
117310 2 
117321 7 
117325 3 
117334 4 
117342 9 
117352 4 
117355 1 
117359 7 
117364 9 
117372 2 
117385 2 
117388 1 
117397 4 
117405 2 
117412 3 
117419 11 
117460 17 
117467 3 
117470 2 
117473 9 
117479 24 
117714 4 
118342 1 
118391 3 
118394 10 
118407 17 
118415 5 
118419 7 
118446 297 
118469 743 
118488 737 
118502 79 
118512 44 
118542 4481 
118581 31 
118589 162 
118604 29 
118615 1 
118746 21 
118981 34 
118984 38 
118995 24 
118999 35 
119007 151 
119016 12 
119025 151 
119034 167 
119046 421 
119061 93 
119068 222 
119083 402 
119099 27 
119105 24 
119111 7 
119116 1 
119122 4 
119133 1 
119139 5 
119148 3 
119156 3 
119180 2 
119187 1 
119195 2 
119199 1 
119203 1 
119209 1 
119215 6 
119225 7 
119231 4 
119235 1 
119242 5 
119248 1 
119253 6 
119265 17 
119273 5 
119279 6 
119287 1 
119290 2 
119298 1 
119332 2 
119336 1 
119342 5 
119356 1 
119359 1 
119366 2 
119380 1 
119387 1 
119391 1 
119408 2 
119412 1 
119423 1 
119429 2 
119433 2 
119438 1 
119456 3 
119466 20 
119477 1 
119499 2 
119524 10 
119533 22 
119552 8 
119580 14 
119603 24 
119621 14 
119635 12 
119665 1 
119688 119 
119695 17 
119703 59 
119708 12 
119729 3 
119732 47 
119745 40 
119753 59 
119769 39 
119779 2 
119794 4 
119797 29 
119807 37 
119866 7 
119873 22 
119883 25 
119902 13 
119919 15 
119929 19 
119954 42 
119964 5 
119970 39 
119973 1 
119976 4 
119982 1 
119986 5 
119990 13 
119995 5 
120004 22 
120012 27 
120016 1 
120023 5 
120030 37 
120043 18 
120050 35 
120056 3 
120064 56 
120068 11 
120071 6 
120075 4 
120079 3 
120082 3 
120091 28 
120105 13 
120113 2 
120119 4 
120133 9 
120136 9 
120144 1 
120182 1 
120199 1 
120203 3 
120208 1 
120217 11 
120223 2 
120236 12 
120241 6 
120246 2 
120258 2 
120271 1 
120294 2 
120329 2 
120347 6 
120375 1 
120381 7 
120386 1 
120389 2 
120396 1 
120407 4 
120411 2 
120420 6 
120427 2 
120433 1 
120436 1 
120447 1 
120456 2 
120461 1 
120489 2 
120538 1 
120543 2 
120549 1 
120552 1 
120556 3 
120564 5 
120571 1 
120581 1 
120587 1 
120593 3 
120597 1 
120608 18 
120622 14 
120629 1 
120632 1 
120655 6 
120661 4 
120667 4 
120676 16 
120681 1 
120686 4 
120694 2 
120700 5 
120703 1 
120709 2 
120716 13 
120720 1 
120727 14 
120741 3 
120765 2 
120773 2 
120779 4 
120794 2 
120803 1 
120818 1 
120827 1 
120830 1 
120834 4 
120838 1 
120855 2 
120862 38 
120869 97 
120874 33 
120880 8 
120884 2 
120904 1 
120917 129 
120923 103 
120938 28 
120942 25 
120951 96 
120956 11 
120965 37 
120972 36 
120986 58 
120991 42 
121000 22 
121010 57 
121024 71 
121030 6 
121033 21 
121045 149 
121055 1 
121068 119 
121077 61 
121081 19 
121085 71 
121091 122 
121098 40 
121106 98 
121112 111 
121117 5 
121125 111 
121135 77 
121143 93 
121154 1 
121160 2 
121164 74 
121179 21 
121182 13 
121193 29 
121201 118 
121204 198 
121217 180 
121226 137 
121232 56 
121236 197 
121251 7 
121257 17 
121263 3 
121275 2 
121279 32 
121283 9 
121287 12 
121291 20 
121310 11 
121315 91 
121318 75 
121330 17 
121338 4 
121344 57 
121350 19 
121356 58 
121372 188 
121378 1 
121387 98 
121395 7 
121399 31 
121404 126 
121410 163 
121421 60 
121431 9 
121435 5 
121439 27 
121442 1 
121451 32 
121458 59 
121461 5 
121469 1 
121478 4 
121487 44 
121494 17 
121502 11 
121514 164 
121519 62 
121528 185 
121539 29 
121544 24 
121562 108 
121580 9 
121588 11 
121606 1 
121612 158 
121620 5 
121630 15 
121637 10 
121659 152 
121668 38 
121676 4 
121685 12 
121688 91 
121697 76 
121701 10 
121718 15 
121732 4 
121738 35 
121748 5 
121773 4 
121780 51 
121793 99 
121799 11 
121807 13 
121821 57 
121829 1 
121834 7 
121837 10 
121840 1 
121843 5 
121851 1 
121860 223 
121866 34 
121874 11 
121880 10 
121900 5 
121933 88 
121948 2 
121951 6 
121962 12 
121965 8 
121973 21 
121982 97 
121988 14 
121992 41 
122000 2 
122006 6 
122010 6 
122015 33 
122027 41 
122041 38 
122049 13 
122076 115 
122085 1 
122100 71 
122103 12 
122109 46 
122115 76 
122122 4 
122125 10 
122132 86 
122135 11 
122142 46 
122145 3 
122150 33 
122154 85 
122212 15 
122218 85 
122226 11 
122230 3 
122238 68 
122244 1 
122273 3 
122279 9 
122288 18 
122300 3 
122315 3 
122323 23 
122326 3 
122333 4 
122341 56 
122354 31 
122364 10 
122371 27 
122375 4 
122386 151 
122397 14 
122403 20 
122408 54 
122418 13 
122425 3 
122428 12 
122434 85 
122440 35 
122445 89 
122458 226 
122470 129 
122479 198 
122484 21 
122490 3 
122501 33 
122510 10 
122515 1 
122520 25 
122525 111 
122534 47 
122543 634 
122558 538 
122610 2171 
122638 65 
122653 5 
122671 303 
122698 661 
122751 887 
122783 687 
122844 1692 
122915 2256 
122974 962 
123025 745 
123054 742 
123066 4 
123069 90 
123105 2654 
123139 1 
123152 226 
123171 912 
123181 1 
123184 75 
123191 61 
123202 164 
123211 339 
123220 4 
123227 274 
123243 4 
123248 31 
123264 494 
123282 748 
123298 237 
123305 105 
123311 20 
123318 86 
123335 471 
123351 98 
123362 129 
123370 38 
123383 251 
123396 331 
123410 311 
123424 17 
123429 57 
123433 12 
123438 23 
123444 22 
123451 14 
123455 9 
123469 520 
123529 3317 
123572 1 
123581 4 
123586 3 
123591 4 
123594 17 
123626 621 
123656 97 
123666 32 
123673 13 
123677 73 
123747 5592 
123815 2 
123838 274 
123860 1272 
123879 6 
123883 4 
123886 50 
123889 4 
123894 9 
123908 95 
123926 67 
123946 1897 
123976 63 
123997 671 
124013 58 
124020 135 
124033 73 
124045 6 
124055 82 
124063 44 
124073 25 
124133 8 
124138 23 
124176 1 
124187 88 
124191 8 
124200 65 
124317 1 
124324 7 
124346 12 
124360 13 
124376 2 
124379 1 
124383 1 
124388 1 
124412 2 
124457 15 
124490 37 
124494 9 
124503 40 
124511 12 
124514 30 
124522 43 
124529 38 
124535 52 
124579 10 
124583 3 
124595 13 
124600 11 
124610 1 
124645 11 
124650 13 
124656 33 
124660 25 
124666 3 
124682 174 
124691 7 
124696 161 
124702 29 
124709 183 
124716 90 
124719 12 
124722 2 
124727 5 
124733 31 
124740 61 
124750 5 
124760 9 
124816 32 
124830 1 
124845 43 
124853 92 
124858 21 
124863 2 
124869 96 
124876 3 
124882 1 
124886 1 
124890 72 
124894 42 
124901 173 
124910 67 
124916 1 
124919 21 
124931 15 
124934 6 
124944 8 
124959 1 
124965 7 
124973 10 
125005 20 
125016 93 
125020 7 
125040 473 
125057 107 
125091 2527 
125123 32 
125146 389 
125176 2684 
125220 88 
125229 115 
125238 37 
125242 3 
125250 9 
125256 61 
125261 4 
125265 30 
125269 261 
125286 682 
125307 9 
125312 1 
125315 3 
125318 35 
125324 326 
125334 222 
125353 426 
125369 401 
125383 12 
125389 88 
125396 251 
125406 245 
125421 134 
125434 14 
125443 22 
125449 2 
125460 27 
125478 790 
125499 335 
125514 14 
125527 176 
125545 191 
125553 108 
125568 383 
125580 119 
125587 44 
125594 162 
125607 136 
125616 58 
125622 155 
125632 106 
125650 1070 
125669 1 
125693 6 
125700 5 
125708 11 
125723 518 
125737 278 
125744 1 
125749 97 
125769 281 
125780 13 
125788 30 
125792 43 
125802 185 
125811 49 
125820 50 
125824 12 
125830 65 
125848 183 
125867 101 
125874 7 
125878 12 
125891 98 
125911 18 
125917 15 
125922 5 
125925 9 
125930 2 
125935 15 
125941 6 
125948 10 
125951 4 
125959 11 
125966 26 
125970 34 
125974 8 
125979 3 
125982 2 
125985 4 
126019 1 
126034 4 
126039 5 
126046 7 
126061 41 
126069 38 
126080 256 
126089 94 
126097 7 
126118 5 
126133 2 
126156 4 
126162 27 
126177 9 
126180 17 
126187 8 
126194 5 
126198 13 
126204 1 
126213 26 
126221 88 
126245 1 
126259 3 
126278 18 
126295 2 
126307 2 
126329 2 
126346 3 
126356 8 
126362 31 
126373 303 
126387 27 
126394 6 
126399 2 
126402 30 
126412 147 
126418 51 
126425 2 
126435 57 
126443 13 
126450 6 
126453 1 
126456 2 
126460 32 
126473 4 
126495 11 
126520 1 
126540 5 
126543 14 
126570 9 
126579 21 
126592 2 
126596 49 
126603 21 
126615 1 
126624 33 
126631 6 
126652 2 
126662 40 
126671 1 
126684 6 
126703 1 
126706 8 
126712 22 
126720 1 
126727 6 
126747 1 
126762 41 
126767 61 
126775 2 
126780 6 
126783 8 
126786 7 
126791 2 
126799 25 
126829 2 
126832 23 
126878 35 
126887 33 
126899 68 
126906 46 
126912 2 
126921 53 
126938 6 
126941 3 
126947 7 
126956 2 
126962 16 
126970 2 
126977 4 
126988 15 
126996 1 
127000 2 
127008 35 
127018 186 
127029 73 
127055 124 
127063 39 
127069 61 
127082 121 
127094 6 
127098 35 
127108 52 
127117 1 
127121 2 
127165 24 
127170 2 
127173 2 
127182 4 
127191 8 
127209 23 
127215 1 
127231 2 
127248 262 
127261 16 
127264 1 
127270 16 
127277 63 
127287 1 
127295 35 
127301 230 
127364 1 
127368 29 
127375 7 
127385 2 
127393 52 
127398 174 
127404 10 
127423 635 
127448 157 
127461 428 
127480 229 
127489 154 
127496 41 
127502 119 
127511 14 
127518 20 
127526 5 
127532 39 
127535 10 
127546 62 
127555 39 
127559 1 
127568 101 
127586 2 
127594 418 
127615 147 
127618 79 
127625 21 
127649 1503 
127682 13 
127696 1 
127724 4 
127821 19 
127827 19 
127835 13 
127854 168 
127862 2 
127865 1 
127882 70 
127890 20 
127894 1 
127926 3039 
127964 59 
127975 185 
127985 5 
127993 2 
127997 3 
128003 2 
128008 7 
128017 4 
128022 1 
128028 4 
128035 3 
128041 6 
128144 2 
128152 3 
128156 5 
128165 18 
128178 1 
128182 1 
128185 1 
128190 2 
128215 1 
128223 3 
128265 2 
128276 2 
128315 11 
128362 17 
128401 2 
128455 23 
128474 19 
128489 2 
128497 53 
128501 1 
128601 9 
128611 26 
128618 2 
128631 5 
128651 16 
128663 53 
128679 123 
128692 36 
128702 1 
128759 3 
128768 11 
128771 11 
128774 2 
128783 5 
128787 3 
128793 1 
128796 5 
128826 6 
128901 3 
128947 8 
128956 15 
128959 4 
128970 6 
128979 3 
128984 46 
129002 2 
129010 35 
129018 9 
129069 24 
129177 6 
129253 12 
129262 15 
129273 23 
129284 100 
129329 69 
129365 15 
129375 5 
129382 8 
129392 1 
129410 16 
129460 2 
129517 6 
129531 9 
129534 1 
129579 21 
129599 1 
129617 21 
129643 11 
129660 11 
129694 13 
129715 2 
129738 1 
129803 6 
129836 2 
129879 6 
129886 19 
129926 17 
129931 1 
129946 23 
129955 26 
129964 7 
130022 12 
130041 24 
130098 7 
130111 16 
130119 2 
130129 22 
130139 3 
130162 2 
130207 2 
130214 5 
130230 2 
130244 81 
130250 2 
130253 8 
130259 2 
130262 5 
130266 1 
130285 19 
130302 42 
130306 3 
130317 29 
130353 1 
130358 40 
130376 1 
130380 3 
130384 19 
130391 4 
130398 14 
130409 19 
130419 57 
130424 13 
130438 22 
130441 2 
130451 1 
130456 42 
130463 2 
130467 2 
130474 6 
130483 6 
130542 1 
130552 8 
130569 3 
130574 2 
130593 5 
130598 1 
130629 12 
130644 2 
130656 32 
130663 6 
130686 1 
130716 25 
130760 6 
130764 3 
130770 1 
130797 1 
130851 4 
130975 1 
131103 57 
131216 1 
131271 4 
131282 10 
131291 11 
131294 44 
131312 1 
131414 19 
131462 16 
131470 1 
131478 1 
131481 7 
131505 31 
131533 4 
131572 3 
131575 2 
131598 117 
131604 11 
131628 612 
131644 10 
131651 87 
131657 14 
131671 251 
131687 2 
131695 2 
131705 385 
131720 508 
131731 108 
131741 167 
131750 64 
131758 12 
131762 14 
131767 25 
131773 137 
131781 2 
131791 199 
131798 66 
131802 124 
131823 25 
131841 23 
131845 1 
131848 1 
131927 1 
131931 15 
131942 7 
131946 1 
132055 4 
132079 13 
132098 5 
132103 3 
132107 7 
132118 8 
132126 1 
132136 2 
132142 2 
132148 2 
132172 1 
132220 2 
132229 18 
132241 10 
132249 11 
132255 108 
132271 24 
132278 8 
132286 7 
132292 18 
132298 99 
132304 96 
132316 121 
132324 24 
132329 156 
132337 79 
132345 33 
132359 4 
132362 1 
132391 7 
132431 29 
132445 121 
132455 1 
132473 9 
132476 49 
132484 3 
132487 6 
132490 6 
132507 1 
132512 6 
132527 2 
132544 29 
132615 23 
132631 14 
132637 7 
132649 75 
132655 34 
132662 7 
132665 24 
132673 30 
132682 53 
132686 1 
132705 8 
132709 1 
132720 57 
132729 1 
132742 51 
132754 19 
132782 27 
132806 22 
132813 2 
132828 38 
132835 7 
132859 2 
132876 3 
132880 1 
132904 19 
132920 5 
132923 27 
132953 8 
132957 2 
132962 34 
132969 11 
132973 22 
132978 11 
132983 3 
132986 19 
132992 6 
133008 43 
133104 1 
133113 6 
133121 28 
133127 59 
133134 1 
133140 17 
133145 20 
133152 2 
133160 8 
133182 2 
133200 3 
133212 10 
133220 15 
133229 14 
133271 1 
133276 9 
133296 1 
133311 19 
133324 83 
133328 10 
133334 30 
133339 8 
133348 113 
133359 40 
133363 8 
133367 28 
133371 28 
133396 15 
133404 2 
133408 48 
133414 19 
133421 19 
133429 53 
133436 44 
133440 31 
133448 9 
133451 1 
133460 54 
133468 7 
133478 49 
133492 426 
133508 23 
133513 42 
133519 19 
133526 6 
133534 75 
133540 151 
133545 3 
133549 22 
133556 22 
133574 6 
133586 1 
133593 179 
133601 82 
133606 4 
133618 13 
133623 4 
133630 32 
133637 13 
133644 13 
133647 33 
133652 13 
133656 69 
133660 2 
133664 6 
133673 65 
133681 7 
133690 1 
133694 69 
133700 18 
133704 52 
133716 187 
133732 1 
133739 3 
133750 8 
133756 12 
133808 2 
133819 3 
133828 3 
133838 44 
133842 14 
133850 100 
133856 5 
133861 125 
133870 1 
133879 22 
133902 2 
133953 15 
133958 2 
133972 3 
133980 1 
133994 2 
134004 13 
134012 1 
134017 7 
134028 11 
134033 11 
134037 2 
134041 6 
134044 11 
134050 13 
134057 10 
134064 16 
134069 43 
134078 3 
134173 4 
134184 16 
134187 3 
134198 6 
134207 44 
134211 3 
134215 5 
134221 31 
134225 41 
134232 3 
134236 4 
134242 5 
134268 7 
134275 8 
134289 61 
134322 8 
134336 22 
134354 26 
134370 38 
134383 101 
134391 8 
134394 7 
134403 35 
134432 36 
134454 1 
134489 16 
134496 2 
134509 3 
134535 33 
134588 6 
134614 6 
134662 18 
134674 70 
134683 4 
134700 9 
134710 25 
134721 47 
134730 55 
134733 1 
134739 1 
134775 2 
134805 1 
134819 20 
134825 35 
134837 1 
134867 3 
134876 76 
134884 1 
134917 1 
134932 142 
134939 1 
134990 3 
134999 9 
135007 13 
135056 10 
135061 5 
135142 12 
135175 61 
135194 11 
135200 56 
135205 3 
135215 5 
135226 6 
135257 11 
135263 1 
135274 9 
135318 1 
135343 1 
135400 2 
135419 1 
135430 1 
135451 19 
135503 15 
135518 10 
135531 25 
135553 3 
135561 1 
135577 10 
135639 18 
135649 1 
135652 2 
135656 20 
135687 59 
135700 29 
135710 26 
135729 44 
135732 1 
135745 35 
135773 28 
135780 27 
135786 37 
135797 1 
135801 34 
135806 63 
135867 28 
135884 15 
135949 1 
136001 1 
136008 1 
136018 8 
136034 154 
136045 11 
136073 2 
136082 1 
136111 1 
136115 6 
136130 20 
136142 1 
136150 25 
136161 3 
136181 1 
136199 14 
136220 1 
136237 43 
136247 13 
136253 2 
136258 8 
136272 1 
136306 6 
136316 1 
136322 31 
136336 1 
136373 58 
136390 59 
136398 6 
136405 10 
136410 40 
136415 18 
136422 47 
136455 7 
136475 5 
136514 16 
136534 3 
136563 15 
136582 162 
136588 55 
136594 16 
136599 21 
136605 53 
136624 141 
136639 32 
136697 22 
136722 1 
136740 19 
136747 2 
136761 2 
136771 2 
136779 9 
136782 5 
136870 2 
136892 5 
136905 12 
136909 2 
136916 1 
136920 5 
136973 2 
136983 9 
136991 10 
136997 12 
137003 4 
137009 1 
137015 1 
137030 7 
137034 12 
137043 16 
137050 9 
137055 2 
137066 17 
137073 9 
137077 1 
137084 29 
137095 22 
137105 63 
137133 501 
137163 300 
137177 2 
137204 10 
137208 13 
137212 3 
137217 18 
137233 2 
137251 72 
137256 41 
137267 2 
137315 1 
137330 169 
137336 1 
137344 757 
137358 39 
137361 10 
137371 261 
137382 49 
137393 181 
137401 1 
137410 1 
137416 28 
137434 329 
137444 2 
137453 1 
137459 77 
137471 26 
137493 932 
137537 1179 
137567 507 
137582 167 
137593 61 
137605 1 
137611 12 
137619 76 
137630 6 
137634 17 
137643 31 
137647 41 
137651 2 
137655 2 
137662 1 
137674 4 
137701 6 
138950 80 
138965 55 
138978 2 
139019 53 
139028 1 
139047 33 
139054 57 
139059 28 
139081 1 
139103 1 
139110 6 
139117 3 
139136 2 
139145 1 
139170 7 
139181 46 
139187 29 
139195 30 
139201 11 
139209 100 
139218 51 
139229 86 
139241 40 
139246 6 
139258 31 
139265 122 
139269 20 
139275 25 
139287 3 
139298 10 
139315 3 
139370 1 
139378 3 
139387 13 
139391 11 
139395 9 
139409 36 
139417 4 
139442 40 
139451 12 
139459 15 
139474 2 
139484 2 
139487 3 
139495 1 
139506 3 
139592 17 
139620 10 
139629 1 
139663 41 
139668 29 
139676 10 
139733 2 
139745 13 
139763 5 
139774 13 
139777 9 
139784 66 
139793 2 
139800 19 
139827 3 
139834 3 
139842 3 
139865 1 
139868 7 
139894 1 
139900 2 
139947 14 
139952 10 
139963 3 
139970 1 
139976 9 
140001 2 
140009 2 
140029 4 
140033 45 
140043 6 
140088 13 
140147 5 
140158 5 
140172 1 
140175 7 
140196 46 
140200 48 
140207 32 
140264 3 
140276 10 
140285 9 
140289 3 
140355 1 
140370 20 
140381 2 
140403 57 
140414 30 
140476 2 
140484 12 
140529 25 
140540 1 
140548 38 
140560 3 
140566 42 
140620 1 
140626 3 
140659 7 
140681 15 
140699 3 
140730 4 
140743 1 
140779 5 
140793 2 
140802 1 
140827 10 
140835 2 
140844 4 
140847 28 
140857 25 
140860 2 
140874 41 
140877 1 
140882 1 
140888 78 
140908 2 
140953 60 
140959 16 
140975 5 
140985 8 
140991 3 
140994 6 
141001 38 
141008 15 
141016 1 
141026 46 
141031 1 
141038 11 
141048 32 
141058 136 
141066 73 
141080 216 
141090 85 
141096 11 
141099 20 
141102 26 
141107 12 
141111 86 
141126 7 
141137 26 
141145 13 
141155 2 
141198 83 
141202 14 
141230 5 
141258 6 
141263 3 
141271 37 
141278 11 
141300 1 
141310 1 
141360 15 
141380 37 
141401 43 
141416 48 
141420 28 
141436 100 
141441 7 
141452 79 
141461 24 
141503 15 
141530 20 
141549 1 
141578 1 
141581 7 
141607 43 
141663 1 
141685 1 
141702 2 
141710 39 
141780 19 
141806 20 
141892 41 
141904 64 
141912 24 
141925 17 
141942 36 
142017 46 
142058 13 
142066 3 
142069 2 
142076 16 
142083 15 
142089 5 
142105 12 
142111 2 
142117 19 
142130 1 
142171 9 
142189 2 
142205 1 
142214 2 
142218 2 
142225 8 
142230 24 
142236 27 
142239 1 
142246 4 
142251 8 
142265 5 
142269 3 
142277 3 
142281 4 
142294 5 
142317 3 
142387 3 
142418 4 
142432 2 
142452 2 
142476 1 
142576 107 
142587 1 
142593 23 
142602 98 
142612 87 
142621 40 
142626 61 
142666 7 
142680 12 
142688 67 
142738 68 
142743 13 
142751 1 
142831 10 
142839 17 
142846 83 
142854 9 
142857 2 
142863 52 
142957 8 
142971 7 
143003 1 
143030 7 
143115 14 
143132 13 
143142 17 
143145 10 
143156 1 
143159 1 
143165 2 
143169 2 
143179 1 
143262 14 
143272 18 
143290 85 
143298 14 
143303 2 
143328 3 
143432 4 
143440 34 
143446 78 
143452 37 
143464 341 
143474 27 
143486 299 
143499 159 
143506 15 
143509 10 
143515 13 
143520 6 
143523 27 
143529 36 
143536 65 
143548 226 
143556 19
[truncated: 3,206,151 more chars]
